# Supplementary material for: Measurement data obtained by an instrumented steering wheel for driver model development
Source: Data Brief. 2020 Apr 10;30:105485. doi: 10.1016/j.dib.2020.105485 (PMC7214765; doi:10.1016/j.dib.2020.105485)
Supplement: Supplementary file 1 [file mmc1.zip]

Archive with 21 entries (17 files):
- Data_DIB/
- Data_DIB/mmc1/
- Data_DIB/mmc1/Data_DIB/
- Data_DIB/mmc1/Data_DIB/Data_sent/
- Data_DIB/mmc1/Data_DIB/Data_sent/driver1_kickplate1.txt
- Data_DIB/mmc1/Data_DIB/Data_sent/driver1_kickplate2.txt
- Data_DIB/mmc1/Data_DIB/Data_sent/driver1_kickplate3.txt
- Data_DIB/mmc1/Data_DIB/Data_sent/driver2_kickplate1.txt
- Data_DIB/mmc1/Data_DIB/Data_sent/driver2_kickplate2.txt
- Data_DIB/mmc1/Data_DIB/Data_sent/driver2_kickplate3.txt
- Data_DIB/mmc1/Data_DIB/Data_sent/driver3_kickplate1.txt
- Data_DIB/mmc1/Data_DIB/Data_sent/driver3_kickplate2.txt
- Data_DIB/mmc1/Data_DIB/Data_sent/driver3_kickplate3.txt
- Data_DIB/mmc1/Data_DIB/Data_sent/driver4_kickplate1.txt
- Data_DIB/mmc1/Data_DIB/Data_sent/driver4_kickplate2.txt
- Data_DIB/mmc1/Data_DIB/Data_sent/driver4_kickplate3.txt
- Data_DIB/mmc1/Data_DIB/Data_sent/driver5_kickplate1.txt
- Data_DIB/mmc1/Data_DIB/Data_sent/driver5_kickplate2.txt
- Data_DIB/mmc1/Data_DIB/Data_sent/driver5_kickplate3.txt
- Data_DIB/mmc1/Data_DIB/Data_sent/plot_data.m
- Data_DIB/mmc1/Data_DIB/Data_sent/~$Drivers.xlsx
