# Supplementary material for: Measurement data obtained by an instrumented steering wheel for driver model development
Source: Data Brief. 2020 Apr 10;30:105485. doi: 10.1016/j.dib.2020.105485 (PMC7214765; doi:10.1016/j.dib.2020.105485)
Supplement: Supplementary file 1 [file mmc1.zip › Data_DIB/mmc1/Data_DIB/Data_sent/driver1_kickplate1.txt]

   1.0840000e+01   9.3272300e-01  -8.3199403e-04   3.8124097e+01   5.6644216e-01   9.1845135e-01   1.7012439e-01  -3.1382222e+00  -9.4105998e-01   1.9395198e-01   3.7630915e+00  -1.6373115e-01   2.6958228e+00   3.7442644e+01  -1.4500000e+00  -7.3754699e-07   1.0477964e-04  -4.5410166e+00   4.5600911e+00  -7.3334867e+00   1.6116214e-01   4.5807532e-01  -8.3596323e-02  -8.4134826e-01   5.5894618e+00   3.2016357e+00  -1.7311034e-01  -3.4243426e-01  -3.6522175e-02  -8.5795194e+00  -1.3397799e+01
   1.0850000e+01   1.0418103e+00  -3.6592709e-02   3.8165931e+01   5.4187064e-01   9.1862323e-01   1.2139219e-01  -4.8732196e+00  -9.3891389e-01   2.0793086e-01   1.3978875e+00  -1.3271240e-01   3.1024578e+00   4.0663505e+01  -1.4500000e+00  -1.6697493e-07   5.7057206e-05  -4.3397608e+00   4.4748504e+00  -6.8785493e+00   1.4987704e-01   4.4783148e-01  -7.5166515e-02  -5.8178900e-01   5.6594460e+00   2.9512341e+00  -1.6871747e-01  -3.3322013e-01  -3.0078307e-02  -8.5623406e+00  -1.3461748e+01
   1.0860000e+01   1.1014441e+00  -6.1574088e-02   3.8177194e+01   5.1667620e-01   9.2251935e-01   6.0082712e-02  -6.1309477e+00  -9.3679288e-01   2.0601680e-01  -1.9140596e-01  -9.7794166e-02   3.4917501e+00   3.8929232e+01  -1.4500000e+00   4.8742886e-08   2.1571782e-05  -4.5158439e+00   4.4357695e+00  -6.3780951e+00   1.3515842e-01   4.3278157e-01  -7.0221043e-02  -6.7216155e-01   5.7705974e+00   2.6285126e+00  -1.6031611e-01  -3.2050405e-01  -2.9138915e-02  -8.2533856e+00  -1.3289714e+01
   1.0870000e+01   1.1047966e+00  -5.8259596e-02   3.8177014e+01   4.9247115e-01   9.2377985e-01  -8.3547953e-03  -6.8437507e+00  -9.3457678e-01   2.1611367e-01   1.0096875e+00  -5.9738733e-02   3.8046030e+00   3.1285286e+01  -1.4500000e+00   9.2716749e-08   4.3973863e-06  -4.9500636e+00   4.4264418e+00  -6.0625594e+00   1.2320912e-01   4.1838075e-01  -6.8872930e-02  -9.8569360e-01   5.9381433e+00   2.4465524e+00  -1.5347004e-01  -3.0797221e-01  -3.0836731e-02  -7.7825638e+00  -1.2966211e+01
   1.0880000e+01   1.0724148e+00  -3.1014907e-02   3.8188852e+01   4.6963645e-01   9.1971185e-01  -6.9129566e-02  -6.0774771e+00  -9.3186052e-01   2.6671607e-01   5.0602400e+00  -1.9942225e-02   3.9779576e+00   1.7335458e+01  -1.4500000e+00   1.5460518e-07   6.1888435e-06  -5.4054303e+00   4.4162511e+00  -6.0498370e+00   1.1827246e-01   4.0974760e-01  -6.8529163e-02  -1.3068005e+00   6.0940063e+00   2.5470868e+00  -1.5207271e-01  -2.9784092e-01  -3.0509140e-02  -7.3175846e+00  -1.2606718e+01
   1.0890000e+01   1.0273168e+00  -5.1030296e-04   3.8223407e+01   4.4764281e-01   9.2074318e-01  -1.0994081e-01  -4.0811242e+00  -9.2821590e-01   3.5996189e-01   9.3245815e+00   2.0237916e-02   4.0158241e+00   3.7866513e+00  -1.4500000e+00   4.0613506e-07   2.5152987e-05  -5.6069894e+00   4.3713052e+00  -6.2154331e+00   1.1793573e-01   4.0711867e-01  -6.6481174e-02  -1.4065367e+00   6.1537066e+00   2.8324074e+00  -1.5338689e-01  -2.8917551e-01  -2.5510133e-02  -7.0362629e+00  -1.2356984e+01
   1.0900000e+01   9.8351391e-01   1.3236936e-02   3.8277729e+01   4.2623786e-01   9.1787839e-01  -1.3632835e-01  -2.6387539e+00  -9.2349555e-01   4.6776758e-01   1.0780569e+01   6.0468317e-02   4.0205062e+00   4.6820826e-01  -1.4500000e+00   9.7504344e-07   5.6890838e-05  -5.3829120e+00   4.2573328e+00  -6.3027629e+00   1.1556751e-01   4.0594698e-01  -6.2204159e-02  -1.1368620e+00   6.1062738e+00   3.0450400e+00  -1.5048251e-01  -2.7920950e-01  -1.6221288e-02  -7.0526062e+00  -1.2343948e+01
   1.0910000e+01   9.4778364e-01   2.8259286e-03   3.8341848e+01   4.0618824e-01   9.2240476e-01  -1.6464329e-01  -2.8314942e+00  -9.1796068e-01   5.4955100e-01   8.1783419e+00   1.0147765e-01   4.0980450e+00   7.7538786e+00  -1.4500000e+00   1.8894526e-06   9.1440917e-05  -4.8272231e+00   4.0631087e+00  -6.1755040e+00   1.0697038e-01   4.0153468e-01  -5.7449779e-02  -5.7095425e-01   6.0096809e+00   3.0203798e+00  -1.3929436e-01  -2.6651268e-01  -5.0183842e-03  -7.2884695e+00  -1.2541601e+01
   1.0920000e+01   9.2161851e-01  -2.3975354e-02   3.8404698e+01   3.8929359e-01   9.1701895e-01  -2.0269593e-01  -3.8052643e+00  -9.1214267e-01   5.7844184e-01   2.8890844e+00   1.4406878e-01   4.2557781e+00   1.5773316e+01  -1.4500000e+00   2.9750551e-06   1.0856025e-04  -4.2297084e+00   3.8274850e+00  -5.9270996e+00   9.4213972e-02   3.9346459e-01  -5.4596050e-02   3.7205997e-02   5.9091608e+00   2.8216678e+00  -1.2284588e-01  -2.5284241e-01   5.4058729e-03  -7.5269288e+00  -1.2777984e+01
   1.0930000e+01   9.0067469e-01  -4.9432861e-02   3.8458390e+01   3.7797234e-01   9.1879512e-01  -2.4226704e-01  -3.9571109e+00  -9.0655969e-01   5.5568975e-01  -2.2752089e+00   1.8810943e-01   4.4002763e+00   1.4449816e+01  -1.4500000e+00   3.7092155e-06   7.3416038e-05  -3.8430139e+00   3.6258139e+00  -5.7581876e+00   8.3088655e-02   3.8552410e-01  -5.4823262e-02   4.4204532e-01   5.7857797e+00   2.6412001e+00  -1.0842688e-01  -2.4196270e-01   1.3207575e-02  -7.5955874e+00  -1.2877372e+01
   1.0940000e+01   8.8031264e-01  -5.4406415e-02   3.8500236e+01   3.7413903e-01   9.1426876e-01  -2.6702841e-01  -2.4761374e+00  -9.0155021e-01   4.9903586e-01  -5.6653893e+00   2.3230857e-01   4.4157811e+00   1.5504813e+00  -1.4500001e+00   3.0755960e-06  -6.3361950e-05  -3.7297469e+00   3.5117385e+00  -5.7862831e+00   7.7690649e-02   3.8179942e-01  -5.7188668e-02   5.5976094e-01   5.5968433e+00   2.6132393e+00  -1.0115288e-01  -2.3662704e-01   1.8029628e-02  -7.4730708e+00  -1.2781945e+01
   1.0950000e+01   8.6355350e-01  -2.7737692e-02   3.8532549e+01   3.7790196e-01   9.1329473e-01  -2.6089808e-01   6.1303299e-01  -8.9725649e-01   4.2773000e-01  -7.1305867e+00   2.7484395e-01   4.2493086e+00  -1.6647253e+01  -1.4500001e+00  -4.7570027e-07  -3.5512962e-04  -3.7756192e+00   3.4833224e+00  -5.9551328e+00   7.7657541e-02   3.8313848e-01  -5.9327992e-02   4.9173450e-01   5.3377674e+00   2.7138484e+00  -1.0047372e-01  -2.3641615e-01   2.1009322e-02  -7.2625471e+00  -1.2571061e+01
   1.0960000e+01   8.5723502e-01   2.5793612e-02   3.8560887e+01   3.8718622e-01   9.0779433e-01  -2.1527846e-01   4.5619620e+00  -8.9355384e-01   3.6829237e-01  -5.9437630e+00   3.1418871e-01   3.9306177e+00  -3.1869081e+01  -1.4500002e+00  -8.7797083e-06  -8.3040080e-04  -3.8259978e+00   3.5032439e+00  -6.0981979e+00   7.9375532e-02   3.8670369e-01  -5.9245977e-02   4.0124113e-01   5.0578531e+00   2.8088978e+00  -1.0174725e-01  -2.3819607e-01   2.3543308e-02  -7.0776804e+00  -1.2367572e+01
   1.0970000e+01   8.6104582e-01   8.5616719e-02   3.8589882e+01   3.9847178e-01   9.0928402e-01  -1.3858173e-01   7.6696734e+00  -8.8999593e-01   3.5301642e-01  -1.5275950e+00   3.4956293e-01   3.5344454e+00  -3.9617238e+01  -1.4500001e+00  -2.3168463e-05  -1.4388754e-03  -3.8066825e+00   3.5242200e+00  -6.0808929e+00   7.9270402e-02   3.8824571e-01  -5.6490972e-02   3.8057323e-01   4.8453499e+00   2.7798663e+00  -1.0039967e-01  -2.3862674e-01   2.5982775e-02  -6.9592670e+00  -1.2243395e+01
   1.0980000e+01   8.6589534e-01   1.2451068e-01   3.8618444e+01   4.0799934e-01   9.0825270e-01  -5.5948679e-02   8.2633051e+00  -8.8604684e-01   3.9113132e-01   3.8114908e+00   3.8100046e-01   3.1418608e+00  -3.9258460e+01  -1.4499999e+00  -4.2889006e-05  -1.9720543e-03  -3.7335064e+00   3.5025871e+00  -5.8900878e+00   7.6614450e-02   3.8505503e-01  -5.2088122e-02   4.2756751e-01   4.7890716e+00   2.6089179e+00  -9.5208612e-02  -2.3646236e-01   2.7695034e-02  -6.8903107e+00  -1.2205893e+01
   1.0990000e+01   8.6166990e-01   1.1963421e-01   3.8640523e+01   4.1299969e-01   9.1151856e-01   4.8555679e-03   6.0804247e+00  -8.8152268e-01   4.4785779e-01   5.6726468e+00   4.0908169e-01   2.8071678e+00  -3.3469298e+01  -1.4499996e+00  -6.2632124e-05  -1.9743119e-03  -3.6698516e+00   3.4197861e+00  -5.6279183e+00   7.3752667e-02   3.7747962e-01  -4.7781448e-02   4.7512001e-01   4.9240770e+00   2.3791857e+00  -8.8448197e-02  -2.3290377e-01   2.7825250e-02  -6.8342426e+00  -1.2210245e+01
   1.1000000e+01   8.4397739e-01   6.3473884e-02   3.8653005e+01   4.1294680e-01   9.1220611e-01   2.7923971e-02   2.3068403e+00  -8.7687233e-01   4.6024272e-01   1.2384930e+00   4.3436012e-01   2.5273993e+00  -2.7976853e+01  -1.4499989e+00  -6.9522529e-05  -6.8904049e-04  -3.6952278e+00   3.3003242e+00  -5.4434816e+00   7.3933208e-02   3.6845100e-01  -4.5059158e-02   4.2847223e-01   5.2014186e+00   2.2158542e+00  -8.3482921e-02  -2.3035405e-01   2.5722375e-02  -6.7436057e+00  -1.2176809e+01
   1.1010000e+01   8.1518941e-01  -2.6678366e-02   3.8661923e+01   4.1008051e-01   9.1398228e-01   1.5069239e-02  -1.2854731e+00  -8.7303770e-01   3.7887922e-01  -8.1363499e+00   4.5690568e-01   2.2540250e+00  -2.7337430e+01  -1.4499981e+00  -4.0772246e-05   2.8750283e-03  -3.8586698e+00   3.2017882e+00  -5.4336350e+00   7.8785051e-02   3.6180280e-01  -4.4391397e-02   2.3174932e-01   5.5002405e+00   2.2022233e+00  -8.2122165e-02  -2.3087825e-01   2.0965201e-02  -6.5878722e+00  -1.2048442e+01
   1.1020000e+01   7.8237185e-01  -1.1108926e-01   3.8678265e+01   4.0812381e-01   9.1369580e-01  -1.6408730e-02  -3.1477969e+00  -8.7096872e-01   2.0271175e-01  -1.7616748e+01   4.7640270e-01   1.9486248e+00  -3.0540012e+01  -1.4499973e+00   5.5525113e-05   9.6297360e-03  -4.1337260e+00   3.1760255e+00  -5.5781938e+00   8.7356653e-02   3.6036134e-01  -4.5142929e-02  -7.8224119e-02   5.6808875e+00   2.3280539e+00  -8.3579469e-02  -2.3520845e-01   1.3567519e-02  -6.3924986e+00  -1.1843774e+01
   1.1030000e+01   7.5803638e-01  -1.4768803e-01   3.8707676e+01   4.0988523e-01   9.1386768e-01  -4.0818915e-02  -2.4410185e+00  -8.7113848e-01  -2.0838640e-02  -2.2355039e+01   4.9263324e-01   1.6213603e+00  -3.2726453e+01  -1.4499972e+00   2.5251026e-04   1.9698515e-02  -4.4330332e+00   3.2326508e+00  -5.7742526e+00   9.7351012e-02   3.6489349e-01  -4.6154872e-02  -3.8847544e-01   5.6604178e+00   2.5198077e+00  -8.5743194e-02  -2.4283045e-01   4.4883924e-03  -6.2264337e+00  -1.1642387e+01
   1.1040000e+01   7.6321776e-01  -1.1836514e-01   3.8745854e+01   4.1560144e-01   9.1031535e-01  -3.3986310e-02   6.8326054e-01  -8.7332888e-01  -2.2306660e-01  -2.0222796e+01   5.0577751e-01   1.3124601e+00  -3.0890016e+01  -1.4499987e+00   5.6465240e-04   3.1214214e-02  -4.6705492e+00   3.3392266e+00  -5.9367666e+00   1.0735938e-01   3.7442803e-01  -4.6568703e-02  -5.8550097e-01   5.4534831e+00   2.7235849e+00  -8.7686186e-02  -2.5298004e-01  -4.4790742e-03  -6.1471021e+00  -1.1517212e+01
   1.1050000e+01   8.2362152e-01  -4.1980329e-02   3.8782986e+01   4.2289736e-01   9.0962780e-01   1.2721898e-02   4.6708208e+00  -8.7677283e-01  -3.4923988e-01  -1.2617328e+01   5.1618622e-01   1.0392723e+00  -2.7318787e+01  -1.4500033e+00   9.5173219e-04   3.8707979e-02  -4.8069415e+00   3.4415368e+00  -6.0765438e+00   1.1818501e-01   3.8744848e-01  -4.6303448e-02  -6.2095594e-01   5.1506207e+00   2.9634244e+00  -9.1235838e-02  -2.6543846e-01  -1.1415242e-02  -6.1650981e+00  -1.1483297e+01
   1.1060000e+01   9.5360367e-01   3.5648729e-02   3.8810661e+01   4.2792211e-01   9.1186233e-01   8.2857662e-02   7.0135764e+00  -8.8062121e-01  -3.9078942e-01  -4.1549546e+00   5.2382505e-01   7.6330209e-01  -2.7597018e+01  -1.4500123e+00   1.2673376e-03   3.1560546e-02  -4.8496456e+00   3.4794038e+00  -6.2857603e+00   1.3216348e-01   4.0284473e-01  -4.5818940e-02  -5.1023832e-01   4.8675468e+00   3.3189350e+00  -1.0022713e-01  -2.8024865e-01  -1.4562267e-02  -6.2491762e+00  -1.1506339e+01
   1.1070000e+01   1.1343319e+00   6.8169347e-02   3.8826607e+01   4.2668696e-01   9.1438335e-01   1.4457587e-01   6.1718212e+00  -8.8441138e-01  -3.8575287e-01   5.0365501e-01   5.2785349e-01   4.0365412e-01  -3.5964797e+01  -1.4500260e+00   1.2035081e-03  -6.3829577e-03  -4.8516808e+00   3.4195629e+00  -6.6302139e+00   1.5045429e-01   4.1963229e-01  -4.5878840e-02  -3.1757561e-01   4.6886318e+00   3.8334569e+00  -1.1764957e-01  -2.9684877e-01  -1.3007636e-02  -6.3343069e+00  -1.1525293e+01
   1.1080000e+01   1.3036003e+00   3.4681796e-02   3.8836484e+01   4.1585322e-01   9.1845135e-01   1.7232889e-01   2.7753013e+00  -8.8808544e-01  -3.7410834e-01   1.1644529e+00   5.2663131e-01  -1.1973750e-01  -5.2339162e+01  -1.4500421e+00   2.6222914e-04  -9.4127893e-02  -4.9200236e+00   3.2985252e+00  -7.0388183e+00   1.6982988e-01   4.3577142e-01  -4.7975909e-02  -1.7835602e-01   4.6166812e+00   4.4294268e+00  -1.4220922e-01  -3.1374113e-01  -8.4300097e-03  -6.3321826e+00  -1.1453775e+01
   1.1090000e+01   1.3779082e+00  -5.0056761e-02   3.8850739e+01   3.9284604e-01   9.2045670e-01   1.6088845e-01  -1.1440433e+00  -8.9158647e-01  -3.5589866e-01   1.8209682e+00   5.1837034e-01  -8.2133524e-01  -7.0159774e+01  -1.4500537e+00  -2.1893939e-03  -2.4516230e-01  -5.1581155e+00   3.2127002e+00  -7.3027405e+00   1.8239567e-01   4.4759406e-01  -5.4194100e-02  -2.4436928e-01   4.5893261e+00   4.9119825e+00  -1.6707177e-01  -3.2871213e-01  -5.1549506e-03  -6.1921324e+00  -1.1234287e+01
   1.1100000e+01   1.3027077e+00  -1.4327835e-01   3.8877270e+01   3.5602526e-01   9.2085777e-01   1.2483410e-01  -3.6054352e+00  -8.9456230e-01  -3.0203465e-01   5.3864008e+00   5.0247461e-01  -1.5816018e+00  -7.6026656e+01  -1.4500466e+00  -6.6973182e-03  -4.5079243e-01  -5.5425082e+00   3.2431765e+00  -7.2153972e+00   1.8061081e-01   4.5131782e-01  -6.5658243e-02  -5.0827777e-01   4.5717841e+00   5.0827828e+00  -1.8356147e-01  -3.3925255e-01  -6.7016173e-03  -5.9882429e+00  -1.0951739e+01
   1.1110000e+01   1.0945089e+00  -1.9209078e-01   3.8916180e+01   3.0618698e-01   9.2257664e-01   8.9192871e-02  -3.5641232e+00  -8.9649844e-01  -1.9680954e-01   1.0522511e+01   4.8071262e-01  -2.1644864e+00  -5.8288459e+01  -1.4499989e+00  -1.3240041e-02  -6.5427232e-01  -5.8997648e+00   3.3931603e+00  -6.7437639e+00   1.6396150e-01   4.4604346e-01  -8.0995656e-02  -7.5341065e-01   4.5970973e+00   4.8840785e+00  -1.8766087e-01  -3.4338478e-01  -1.2356555e-02  -5.8954396e+00  -1.0818037e+01
   1.1120000e+01   8.4185680e-01  -1.5538703e-01   3.8960536e+01   2.4986456e-01   9.1799298e-01   7.8162109e-02  -1.1030762e+00  -8.9705965e-01  -5.8705460e-02   1.3810408e+01   4.5685230e-01  -2.3719053e+00  -2.0741890e+01  -1.4498842e+00  -2.0435461e-02  -7.1954197e-01  -6.0794935e+00   3.5953281e+00  -6.0862998e+00   1.4038891e-01   4.3492542e-01  -9.6444783e-02  -7.7396306e-01   4.7064607e+00   4.4531503e+00  -1.8236491e-01  -3.4048948e-01  -1.8014482e-02  -6.0048895e+00  -1.0956854e+01
   1.1130000e+01   6.5805468e-01  -1.9807199e-02   3.9000763e+01   2.0256085e-01   9.1770650e-01   9.8735921e-02   2.0573812e+00  -8.9631363e-01   7.1338494e-02   1.3004395e+01   4.3474292e-01  -2.1997654e+00   1.7213987e+01  -1.4496820e+00  -2.4508849e-02  -4.0733883e-01  -6.1120196e+00   3.7570117e+00  -5.5712762e+00   1.2140284e-01   4.2331416e-01  -1.0801141e-01  -5.8308573e-01   4.9042584e+00   4.0318410e+00  -1.7366442e-01  -3.3150817e-01  -2.0277336e-02  -6.2086981e+00  -1.1261046e+01
   1.1140000e+01   6.0904519e-01   2.0130605e-01   3.9030405e+01   1.8774704e-01   9.2360797e-01   1.3079211e-01   3.2056188e+00  -8.9474412e-01   1.5132358e-01   7.9985090e+00   4.1660715e-01  -1.8170846e+00   3.8268086e+01  -1.4494000e+00  -1.8356702e-02   6.1521475e-01  -6.1369046e+00   3.8110640e+00  -5.4379368e+00   1.1549903e-01   4.1618965e-01  -1.1417627e-01  -3.5780268e-01   5.1509612e+00   3.7724319e+00  -1.6483194e-01  -3.1865181e-01  -1.9590858e-02  -6.3330314e+00  -1.1515686e+01
   1.1150000e+01   6.7185792e-01   4.8033932e-01   3.9051441e+01   2.2907004e-01   9.2446740e-01   1.4678686e-01   1.5994750e+00  -8.9303163e-01   1.6128688e-01   9.9632972e-01   4.0279459e-01  -1.4185992e+00   3.9848541e+01  -1.4491090e+00   8.5452600e-03   2.6901962e+00  -6.2647162e+00   3.7591666e+00  -5.6762288e+00   1.2398455e-01   4.1613458e-01  -1.1668474e-01  -2.8765259e-01   5.3618032e+00   3.6163200e+00  -1.5355987e-01  -3.0464428e-01  -1.9885460e-02  -6.2963513e+00  -1.1567968e+01
   1.1160000e+01   7.6439132e-01   7.8438037e-01   3.9073881e+01   3.3879605e-01   9.2589980e-01   1.3741119e-01  -9.3756730e-01  -8.9160966e-01   1.2549502e-01  -3.5791861e+00   3.9248003e-01  -1.1267492e+00   2.9184990e+01  -1.4489865e+00   6.8129018e-02   5.9583758e+00  -6.5347878e+00   3.6623574e+00  -6.0889914e+00   1.4162317e-01   4.2240516e-01  -1.1873448e-01  -4.8522761e-01   5.4498042e+00   3.3790693e+00  -1.3369948e-01  -2.9151257e-01  -2.5399793e-02  -6.1157621e+00  -1.1371762e+01
   1.1170000e+01   8.1525667e-01   1.0796823e+00   3.9107497e+01   5.0958750e-01   9.2916566e-01   1.1202873e-01  -2.5382454e+00  -8.9017755e-01   1.1761000e-01  -7.8850158e-01   3.8451697e-01  -9.6944280e-01   1.5730645e+01  -1.4493521e+00   1.6793753e-01   9.9808509e+00  -6.8807695e+00   3.5917018e+00  -6.4688277e+00   1.6162931e-01   4.3223348e-01  -1.2207889e-01  -9.1741984e-01   5.3721416e+00   2.9218680e+00  -1.0030700e-01  -2.7981560e-01  -3.7819514e-02  -5.8897427e+00  -1.0997282e+01
   1.1180000e+01   8.0603528e-01   1.3386233e+00   3.9153804e+01   7.1555812e-01   9.2801974e-01   9.0813357e-02  -2.1215375e+00  -8.8739797e-01   2.4359282e-01   1.2598282e+01   3.7804671e-01  -8.9467189e-01   7.4770903e+00  -1.4506613e+00   2.9995112e-01   1.3201359e+01  -7.1403275e+00   3.6014014e+00  -6.7127282e+00   1.8064473e-01   4.4330843e-01  -1.2530935e-01  -1.4260066e+00   5.1223424e+00   2.2567713e+00  -5.3959121e-02  -2.6899563e-01  -5.5709835e-02  -5.7639927e+00  -1.0586561e+01
   1.1190000e+01   7.6372795e-01   1.5442977e+00   3.9207874e+01   9.2053768e-01   9.2801974e-01   9.7190225e-02   6.3768680e-01  -8.8096119e-01   6.0477434e-01   3.6118152e+01   3.7257264e-01  -8.2708137e-01   6.7590523e+00  -1.4534006e+00   4.2369204e-01   1.2374092e+01  -7.1715045e+00   3.7114440e+00  -6.8371259e+00   1.9951953e-01   4.5483221e-01  -1.2467194e-01  -1.8483605e+00   4.7244341e+00   1.5605663e+00  -1.1385900e-03  -2.5820483e-01  -7.5161811e-02  -5.8293245e+00  -1.0236328e+01
   1.1200000e+01   7.2918978e-01   1.6834507e+00   3.9266983e+01   1.0839632e+00   9.3025428e-01   1.4374807e-01   4.6557848e+00  -8.6809639e-01   1.2496046e+00   6.4483028e+01   3.6782456e-01  -7.2262477e-01   1.0445660e+01  -1.4578630e+00   4.4651142e-01   2.2819373e+00  -6.9308242e+00   3.8867869e+00  -6.8899186e+00   2.1991929e-01   4.6635693e-01  -1.1647492e-01  -2.0774432e+00   4.2426274e+00   1.0904338e+00   4.9009473e-02  -2.4674573e-01  -9.0894983e-02  -6.0728537e+00  -9.9570650e+00
   1.1210000e+01   7.2774091e-01   1.7330348e+00   3.9333615e+01   1.1618281e+00   9.3294718e-01   2.2826767e-01   8.4519601e+00  -8.4625846e-01   2.1533573e+00   9.0375268e+01   3.6382144e-01  -5.7355043e-01   1.4907434e+01  -1.4639233e+00   2.0993572e-01  -2.3657570e+01  -6.4630163e+00   4.0563617e+00  -6.8106887e+00   2.4022450e-01   4.7573385e-01  -9.9034791e-02  -2.0420135e+00   3.7549015e+00   1.0401032e+00   8.8755005e-02  -2.3396868e-01  -9.8044522e-02  -6.4083130e+00  -9.7291414e+00
   1.1220000e+01   7.5539462e-01   1.6585221e+00   3.9408244e+01   1.1124476e+00   9.3678600e-01   3.4512680e-01   1.1685912e+01  -8.1358257e-01   3.2437278e+00   1.0903705e+02   3.6089242e-01  -3.8747297e-01   1.8607745e+01  -1.4709947e+00  -5.0038320e-01  -7.1031892e+01  -5.9013265e+00   4.1758778e+00  -6.3890532e+00   2.5402004e-01   4.7800102e-01  -7.3870506e-02  -1.7049614e+00   3.3049852e+00   1.4493894e+00   1.1421518e-01  -2.1903156e-01  -9.4011171e-02  -6.6970030e+00  -9.5447970e+00
   1.1230000e+01   7.8567055e-01   1.4379902e+00   3.9482025e+01   9.1409836e-01   9.4308853e-01   4.9532473e-01   1.5019793e+01  -7.6906278e-01   4.4320387e+00   1.1883109e+02   3.5954414e-01  -1.6930208e-01   2.1817089e+01  -1.4781960e+00  -1.8940429e+00  -1.3936598e+02  -5.4567526e+00   4.2840254e+00  -5.4000251e+00   2.5261471e-01   4.6680904e-01  -4.6476162e-02  -1.0862843e+00   2.8721229e+00   2.2167904e+00   1.2561993e-01  -2.0121566e-01  -7.9662783e-02  -6.7865775e+00  -9.4113002e+00
   1.1240000e+01   7.9017414e-01   1.0969499e+00   3.9540816e+01   5.8458470e-01   9.5202667e-01   6.9299822e-01   1.9767349e+01  -7.1262038e-01   5.6248623e+00   1.1928236e+02   3.6027458e-01   7.6416283e-02   2.4571837e+01  -1.4846857e+00  -4.0385913e+00  -2.1445483e+02  -5.3275890e+00   4.4934141e+00  -3.8212844e+00   2.3081911e-01   4.3850170e-01  -2.4678404e-02  -2.7665856e-01   2.3844504e+00   3.1663444e+00   1.2613404e-01  -1.8071884e-01  -5.9074940e-02  -6.5898897e+00  -9.3301767e+00
   1.1250000e+01   7.5814248e-01   7.1072176e-01   3.9577360e+01   1.8029406e-01   9.5976160e-01   9.6964212e-01   2.7664391e+01  -6.4512681e-01   6.7273022e+00   1.1024399e+02   3.6330901e-01   3.2804356e-01   2.5162728e+01  -1.4901977e+00  -6.7024586e+00  -2.6638673e+02  -5.5682545e+00   4.9026500e+00  -1.9417157e+00   1.9174187e-01   3.9564585e-01  -1.3999926e-02   5.9758787e-01   1.7965263e+00   4.1229564e+00   1.1972235e-01  -1.5903482e-01  -3.7155971e-02  -6.1424573e+00  -9.2856694e+00
   1.1260000e+01   7.0324551e-01   3.6326702e-01   3.9597668e+01  -2.2915911e-01   9.7282504e-01   1.3654897e+00   3.9584760e+01  -5.6845608e-01   7.6391221e+00   9.1181992e+01   3.6838882e-01   5.4537316e-01   2.1732960e+01  -1.4955969e+00  -9.3735609e+00  -2.6711023e+02  -6.0432526e+00   5.5073978e+00  -2.3500923e-01   1.4583310e-01   3.4619785e-01  -1.4529247e-02   1.4409893e+00   1.1585532e+00   4.9766194e+00   1.0869218e-01  -1.3868793e-01  -1.6852971e-02  -5.5852202e+00  -9.2614942e+00
   1.1270000e+01   6.5418803e-01   1.0710490e-01   3.9616212e+01  -5.8562333e-01   9.9075862e-01   1.9118094e+00   5.4631967e+01  -4.8562568e-01   8.2461168e+00   6.0699470e+01   3.7468101e-01   6.7810993e-01   1.3273677e+01  -1.5029640e+00  -1.1528345e+01  -2.1547843e+02  -6.5329007e+00   6.1878534e+00   9.0238635e-01   1.0468735e-01   2.9895914e-01  -2.2398277e-02   2.1944245e+00   5.8288101e-01   5.6931475e+00   9.3096060e-02  -1.2254112e-01   1.3399607e-03  -5.0687375e+00  -9.2369721e+00
   1.1280000e+01   6.3446844e-01  -4.6354628e-02   3.9647581e+01  -8.5079283e-01   1.0159688e+00   2.6197529e+00   7.0794353e+01  -4.0081814e-01   8.4321228e+00   1.8600599e+01   3.8085005e-01   6.8071346e-01   2.6035304e-01  -1.5149070e+00  -1.2885206e+01  -1.3568610e+02  -6.8541976e+00   6.7550219e+00   1.3227317e+00   7.5027879e-02   2.5949402e-01  -3.2896739e-02   2.8070207e+00   1.6862234e-01   6.2429100e+00   7.3083283e-02  -1.1263792e-01   1.7827114e-02  -4.6797182e+00  -9.1833415e+00
   1.1290000e+01   6.4641171e-01  -1.2043486e-01   3.9701418e+01  -1.0060909e+00   1.0519505e+00   3.4799587e+00   8.6020580e+01  -3.1894508e-01   8.1245440e+00  -3.0757879e+01   3.8543390e-01   5.4271382e-01  -1.3799964e+01  -1.5331075e+00  -1.3397503e+01  -5.1229641e+01  -6.8930443e+00   7.0292074e+00   1.1137228e+00   5.7221463e-02   2.2919101e-01  -4.2077671e-02   3.2393250e+00  -2.4886799e-02   6.5380577e+00   5.1049136e-02  -1.0920970e-01   3.2615965e-02  -4.4466200e+00  -9.0866152e+00
   1.1300000e+01   6.7275982e-01  -1.5912509e-01   3.9780324e+01  -1.0514328e+00   1.0957245e+00   4.4698539e+00   9.8989516e+01  -2.4476229e-01   7.3394915e+00  -7.8505252e+01   3.8741707e-01   3.0917709e-01  -2.3353674e+01  -1.5560664e+00  -1.3070412e+01   3.2709044e+01  -6.6024559e+00   6.9336036e+00   4.7096045e-01   4.8057848e-02   2.0688031e-01  -4.7185098e-02   3.4733573e+00   1.7228631e-02   6.4860957e+00   3.0180621e-02  -1.1098609e-01   4.4904803e-02  -4.3707199e+00  -8.9594466e+00
   1.1310000e+01   6.9175411e-01  -2.0129850e-01   3.9879145e+01  -1.0022071e+00   1.1538797e+00   5.5639467e+00   1.0940928e+02  -1.8189038e-01   6.1911069e+00  -1.1483846e+02   3.8652539e-01   5.3544789e-02  -2.5563230e+01  -1.5760258e+00  -1.1762097e+01   1.3083156e+02  -6.0130682e+00   6.5378164e+00  -4.4849965e-01   4.4754598e-02   1.9108306e-01  -4.6694840e-02   3.4915454e+00   2.5333126e-01   6.1060109e+00   1.0974478e-02  -1.1661498e-01   5.3104096e-02  -4.4341985e+00  -8.8124863e+00
   1.1320000e+01   6.9120903e-01  -2.5768578e-01   3.9985278e+01  -8.8246123e-01   1.2216606e+00   6.7445683e+00   1.1806217e+02  -1.3207028e-01   4.8676207e+00  -1.3234862e+02   3.8292889e-01  -1.8098007e-01  -2.3452486e+01  -1.5756044e+00  -9.0318363e+00   2.7302603e+02  -5.2200984e+00   6.0183153e+00  -1.6118420e+00   4.7677796e-02   1.8147531e-01  -3.9838548e-02   3.2545912e+00   5.8799568e-01   5.5580061e+00  -9.8887675e-03  -1.2554351e-01   5.5474478e-02  -4.6046866e+00  -8.6166534e+00
   1.1330000e+01   6.7332606e-01  -3.1183432e-01   4.0081285e+01  -7.1571619e-01   1.2997548e+00   8.0074679e+00   1.2628996e+02  -9.4989614e-02   3.5744977e+00  -1.2931230e+02   3.7671078e-01  -4.0398994e-01  -2.2300986e+01  -1.5257354e+00  -4.1102357e+00   4.9216006e+02  -4.3137115e+00   5.5742203e+00  -3.0992759e+00   6.0989107e-02   1.7914846e-01  -2.5735109e-02   2.7452982e+00   9.1076927e-01   5.0546376e+00  -3.7042604e-02  -1.3746657e-01   5.1240821e-02  -4.8752878e+00  -8.3290901e+00
   1.1340000e+01   6.5090762e-01  -3.4071018e-01   4.0152442e+01  -5.1776374e-01   1.3946366e+00   9.3540704e+00   1.3466025e+02  -6.8892814e-02   2.4562937e+00  -1.1182039e+02   3.6755465e-01  -6.5590642e-01  -2.5191649e+01  -1.3877956e+00   3.9173380e+00   8.0275737e+02  -3.3365481e+00   5.3590750e+00  -5.0244375e+00   9.1296628e-02   1.8613252e-01  -3.1003091e-03   2.0190372e+00   1.1448286e+00   4.7663160e+00  -7.3086923e-02  -1.5128623e-01   4.1309077e-02  -5.2827819e+00  -7.9397268e+00
   1.1350000e+01   6.3831079e-01  -3.3209130e-01   4.0195743e+01  -2.9622313e-01   1.4967950e+00   1.0777306e+01   1.4232361e+02  -5.1621893e-02   1.5536177e+00  -9.0267600e+01   3.5476889e-01  -9.7479196e-01  -3.1888554e+01  -1.1231287e+00   1.5690959e+01   1.1773621e+03  -2.3138550e+00   5.4607547e+00  -7.4082463e+00   1.4453491e-01   2.0446612e-01   2.8531743e-02   1.1953302e+00   1.2536386e+00   4.7818869e+00  -1.1676197e-01  -1.6467747e-01   2.7984815e-02  -5.8781522e+00  -7.4778312e+00
   1.1360000e+01   6.4207259e-01  -2.9049642e-01   4.0221251e+01  -5.7665315e-02   1.6229030e+00   1.2251561e+01   1.4742546e+02  -4.1380592e-02   8.3115464e-01  -7.2246309e+01   3.3761282e-01  -1.3665384e+00  -3.9174649e+01  -7.0650762e-01   3.1090109e+01   1.5399150e+03  -1.3119080e+00   5.9037634e+00  -1.0077401e+01   2.2241506e-01   2.3484003e-01   6.6754229e-02   4.2134878e-01   1.2286767e+00   5.0995725e+00  -1.6290876e-01  -1.7421069e-01   1.4086345e-02  -6.6889820e+00  -6.9956692e+00
   1.1370000e+01   6.5806904e-01  -2.4002435e-01   4.0244482e+01   1.8667150e-01   1.7579491e+00   1.3734526e+01   1.4829653e+02  -3.6904114e-02   2.3693445e-01  -5.9422019e+01   3.1573491e-01  -1.7937630e+00  -4.2722456e+01  -1.2924420e-01   4.9145563e+01   1.8055454e+03  -4.8717756e-01   6.6614483e+00  -1.2705560e+01   3.2081704e-01   2.7599372e-01   1.0542486e-01  -1.7487262e-01   1.0944769e+00   5.6304575e+00  -2.0455305e-01  -1.7582097e-01   2.2185799e-03  -7.6828477e+00  -6.5381543e+00
   1.1380000e+01   6.7694343e-01  -2.2180416e-01   4.0277745e+01   4.2347295e-01   1.9099548e+00   1.5180072e+01   1.4455453e+02  -3.7381131e-02  -2.7346265e-01  -5.1039710e+01   2.8945888e-01  -2.1907402e+00  -3.9697715e+01   6.1144624e-01   6.8567902e+01   1.9422339e+03  -6.9680290e-02   7.6864098e+00  -1.4980388e+01   4.3129755e-01   3.2601271e-01   1.3622326e-01  -5.2866482e-01   9.0922029e-01   6.2287577e+00  -2.3653373e-01  -1.6594720e-01  -5.7421654e-03  -8.7627924e+00  -6.1182209e+00
   1.1390000e+01   6.9138235e-01  -2.7423922e-01   4.0325664e+01   6.4170689e-01   2.0768001e+00   1.6547767e+01   1.3676948e+02  -4.2514638e-02  -7.5080070e-01  -4.7733804e+01   2.5975856e-01  -2.4940092e+00  -3.0326908e+01   1.5178599e+00   8.8309519e+01   1.9741617e+03  -2.6697992e-01   8.9331262e+00  -1.6733108e+01   5.4457774e-01   3.8409742e-01   1.5182632e-01  -6.5949305e-01   7.4615874e-01   6.7658394e+00  -2.5769171e-01  -1.4318656e-01  -9.1943342e-03  -9.8104504e+00  -5.7171797e+00
   1.1400000e+01   6.9937910e-01  -4.0607036e-01   4.0384524e+01   8.3352550e-01   2.2525263e+00   1.7807398e+01   1.2596314e+02  -5.2621268e-02  -1.2561935e+00  -5.0539275e+01   2.2795837e-01  -2.6696538e+00  -1.7564457e+01   2.5879025e+00   1.0767790e+02   1.9368376e+03  -1.1614780e+00   1.0353313e+01  -1.7947564e+01   6.5345797e-01   4.5020748e-01   1.4835529e-01  -6.6406393e-01   6.6147108e-01   7.1851541e+00  -2.7009243e-01  -1.0920618e-01  -9.1463751e-03  -1.0732923e+01  -5.2966567e+00
   1.1410000e+01   7.0391191e-01  -5.8925911e-01   4.0444760e+01   9.9468045e-01   2.4457277e+00   1.8943326e+01   1.1359281e+02  -6.8529139e-02  -1.8411150e+00  -5.8492150e+01   1.9524762e-01  -2.7320254e+00  -6.2371626e+00   3.8202986e+00   1.2637605e+02   1.8698159e+03  -2.6731345e+00   1.1876336e+01  -1.8726484e+01   7.5357649e-01   5.2265711e-01   1.2541192e-01  -6.9320994e-01   6.6665016e-01   7.4730599e+00  -2.7705907e-01  -6.7893673e-02  -7.9400695e-03  -1.1478069e+01  -4.8007613e+00
   1.1420000e+01   7.1188791e-01  -7.7771176e-01   4.0495656e+01   1.1258046e+00   2.6452889e+00   1.9961727e+01   1.0184006e+02  -9.1265271e-02  -2.5258638e+00  -6.8474882e+01   1.6225372e-01  -2.7377166e+00  -5.6912130e-01   5.2270160e+00   1.4468225e+02   1.8306197e+03  -4.5799086e+00   1.3404215e+01  -1.9230355e+01   8.4262055e-01   5.9633391e-01   8.4620253e-02  -8.9403798e-01   7.1727391e-01   7.5939553e+00  -2.8134261e-01  -2.3497123e-02  -8.3494099e-03  -1.2041879e+01  -4.1749602e+00
   1.1430000e+01   7.3339475e-01  -9.3378601e-01   4.0530105e+01   1.2331841e+00   2.8504077e+00   2.0894423e+01   9.3269641e+01  -1.2166357e-01  -3.2915579e+00  -7.6569417e+01   1.2903331e-01  -2.7435944e+00  -5.8777707e-01   6.8333425e+00   1.6336726e+02   1.8685010e+03  -6.5787541e+00   1.4822563e+01  -1.9574196e+01   9.1894767e-01   6.6314544e-01   2.8355969e-02  -1.3240949e+00   7.3120130e-01   7.4830536e+00  -2.8363903e-01   2.0457300e-02  -1.2451505e-02  -1.2471992e+01  -3.4128806e+00
   1.1440000e+01   7.7946018e-01  -1.0462310e+00   4.0548447e+01   1.3262707e+00   3.0644075e+00   2.1778641e+01   8.8421844e+01  -1.6007461e-01  -4.0904284e+00  -7.9887044e+01   9.5354393e-02  -2.7781215e+00  -3.4527069e+00   8.6676577e+00   1.8325830e+02   1.9891034e+03  -8.3940511e+00   1.5993463e+01  -1.9791559e+01   9.8052855e-01   7.1402487e-01  -4.1008051e-02  -1.9205712e+00   6.4517599e-01   7.1062848e+00  -2.8230210e-01   6.0727416e-02  -2.0664923e-02  -1.2829848e+01  -2.5664622e+00
   1.1450000e+01   8.5579767e-01  -1.1336487e+00   4.0559583e+01   1.4121566e+00   3.2911269e+00   2.2626585e+01   8.4794403e+01  -2.0639920e-01  -4.8776479e+00  -7.8721956e+01   6.0925152e-02  -2.8473021e+00  -6.9180659e+00   1.0756604e+01   2.0481028e+02   2.1551985e+03  -9.8549324e+00   1.6750440e+01  -1.9892410e+01   1.0253320e+00   7.4103063e-01  -1.2106697e-01  -2.5371681e+00   4.5051036e-01   6.4981087e+00  -2.7451617e-01   9.3670008e-02  -3.1244781e-02  -1.3150370e+01  -1.7161124e+00
   1.1460000e+01   9.5436651e-01  -1.2325396e+00   4.0576146e+01   1.4938626e+00   3.5221435e+00   2.3419598e+01   7.9301216e+01  -2.6051001e-01  -5.6501169e+00  -7.7246891e+01   2.5530777e-02  -2.9440229e+00  -9.6720745e+00   1.3118394e+01   2.2792707e+02   2.3116788e+03  -1.0887938e+01   1.6932645e+01  -1.9912468e+01   1.0520410e+00   7.3822736e-01  -2.0824879e-01  -3.0041494e+00   1.7483275e-01   5.7461229e+00  -2.5821721e-01   1.1608372e-01  -4.0373545e-02  -1.3436803e+01  -9.3987251e-01
   1.1470000e+01   1.0482989e+00  -1.3723447e+00   4.0606170e+01   1.5728920e+00   3.7634160e+00   2.4119960e+01   7.0036212e+01  -3.2279495e-01  -6.4591947e+00  -8.0907784e+01  -1.0910038e-02  -3.0558865e+00  -1.1186360e+01   1.5744502e+01   2.5206047e+02   2.4133405e+03  -1.1485360e+01   1.6421452e+01  -1.9907460e+01   1.0590249e+00   7.0118081e-01  -2.9694889e-01  -3.1900273e+00  -1.1874341e-01   4.9774537e+00  -2.3404517e-01   1.2698329e-01  -4.2817064e-02  -1.3664777e+01  -2.9245777e-01
   1.1480000e+01   1.0952753e+00  -1.5480514e+00   4.0649570e+01   1.6465519e+00   4.0105327e+00   2.4680534e+01   5.6057435e+01  -3.9443719e-01  -7.3843170e+00  -9.2512226e+01  -4.8267836e-02  -3.1629140e+00  -1.0702753e+01   1.8596405e+01   2.7652896e+02   2.4468486e+03  -1.1666069e+01   1.5151220e+01  -1.9917135e+01   1.0429738e+00   6.2676223e-01  -3.8043632e-01  -3.0186701e+00  -2.9732073e-01   4.3403037e+00  -2.0622680e-01   1.2787030e-01  -3.3468790e-02  -1.3814324e+01   0.0000000e+00
   1.1490000e+01   1.0579430e+00  -1.7140222e+00   4.0702526e+01   1.7019382e+00   4.2601704e+00   2.5053721e+01   3.7318709e+01  -4.7720891e-01  -8.4844545e+00  -1.1001375e+02  -8.5822126e-02  -3.2071615e+00  -4.4247483e+00   2.1634898e+01   3.0083795e+02   2.4308995e+03  -1.1404875e+01   1.3122365e+01  -1.9931147e+01   1.0003274e+00   5.1487013e-01  -4.5251791e-01  -2.4456932e+00  -1.6251156e-01   3.9381637e+00  -1.8128083e-01   1.2156444e-01  -9.8752742e-03  -1.3937808e+01   0.0000000e+00
   1.1500000e+01   9.3934021e-01  -1.8137468e+00   4.0763387e+01   1.7214739e+00   4.5144491e+00   2.5200386e+01   1.4666520e+01  -5.7277683e-01  -9.7496309e+00  -1.2651764e+02  -1.2166098e-01  -3.0704719e+00   1.3668963e+01   2.4848236e+01   3.2465091e+02   2.3812959e+03  -1.0603857e+01   1.0415854e+01  -1.9877539e+01   9.3171906e-01   3.7099160e-01  -5.0788259e-01  -1.4850740e+00   5.0433481e-01   3.7677388e+00  -1.6499740e-01   1.1209597e-01   2.5553548e-02  -1.4169306e+01   0.0000000e+00
   1.1510000e+01   7.9589272e-01  -1.8175075e+00   4.0833997e+01   1.6981921e+00   4.7709623e+00   2.5104898e+01  -9.5488640e+00  -6.8189255e-01  -1.1089445e+01  -1.3398141e+02  -1.5264367e-01  -2.6300531e+00   4.4041879e+01   2.8248567e+01   3.4747133e+02   2.2820419e+03  -9.2242835e+00   7.1970342e+00  -1.9673421e+01   8.4607747e-01   2.0733198e-01  -5.4180081e-01  -3.2844490e-01   1.8979337e+00   3.7454625e+00  -1.6033145e-01   1.0551759e-01   6.5661191e-02  -1.4586160e+01  -7.9860555e-01
   1.1520000e+01   6.9804081e-01  -1.7291690e+00   4.0916819e+01   1.6420896e+00   5.0094273e+00   2.4789807e+01  -3.1509054e+01  -8.0409600e-01  -1.2384359e+01  -1.2949136e+02  -1.7555730e-01  -1.8774042e+00   7.5264890e+01   3.1847821e+01   3.6856507e+02   2.1093732e+03  -7.4485437e+00   3.7232507e+00  -1.9306286e+01   7.5950466e-01   4.1758922e-02  -5.5114944e-01   5.9738635e-01   4.1234499e+00   3.7679800e+00  -1.6781677e-01   1.0892034e-01   1.0165990e-01  -1.5068722e+01  -1.8435983e+00
   1.1530000e+01   6.7215885e-01  -1.5692235e+00   4.1010066e+01   1.5750172e+00   5.2606693e+00   2.4301499e+01  -4.8830777e+01  -9.3789444e-01  -1.3532763e+01  -1.1484041e+02  -1.8876178e-01  -9.6759267e-01   9.0981151e+01   3.5643476e+01   3.8729129e+02   1.8726224e+03  -5.5952705e+00   3.1719398e-01  -1.8841675e+01   6.8884139e-01  -1.0573353e-01  -5.3553405e-01   8.3633854e-01   7.1199843e+00   3.7026011e+00  -1.8627155e-01   1.2736434e-01   1.2728799e-01  -1.5389790e+01  -2.7465776e+00
   1.1540000e+01   6.7980847e-01  -1.3632364e+00   4.1101689e+01   1.5274945e+00   5.4937485e+00   2.3689182e+01  -6.1231738e+01  -1.0807446e+00  -1.4430294e+01  -8.9753096e+01  -1.9289926e-01  -1.2620565e-01   8.4138701e+01   3.9631464e+01   4.0351286e+02   1.6221568e+03  -3.8822341e+00  -2.7283973e+00  -1.8389928e+01   6.4607812e-01  -2.1831180e-01  -4.9724428e-01   2.3048621e-01   1.0635431e+01   3.3754866e+00  -2.1247660e-01   1.6145486e-01   1.4162796e-01  -1.5424051e+01  -3.2570194e+00
   1.1550000e+01   6.4730932e-01  -1.1393455e+00   4.1163733e+01   1.5380548e+00   5.7243067e+00   2.3006256e+01  -6.8292559e+01  -1.2289149e+00  -1.4957712e+01  -5.2741782e+01  -1.9036800e-01   4.7408219e-01   6.0028784e+01   4.3819554e+01   4.1776822e+02   1.4255360e+03  -2.3368270e+00  -5.2606694e+00  -1.8082264e+01   6.3536385e-01  -2.8682958e-01  -4.4113650e-01  -9.8036224e-01   1.4290948e+01   2.6390141e+00  -2.4134281e-01   2.0775733e-01   1.5008724e-01  -1.5219393e+01  -3.3787602e+00
   1.1560000e+01   5.1500434e-01  -9.2243247e-01   4.1150610e+01   1.6421706e+00   5.9469008e+00   2.2306942e+01  -6.9931428e+01  -1.3777267e+00  -1.5019489e+01  -6.1777305e+00  -1.8418796e-01   7.7398680e-01   2.9990462e+01   4.8210142e+01   4.3103548e+02   1.3267265e+03  -8.3871639e-01  -7.2912217e+00  -1.7966924e+01   6.5022704e-01  -3.1303665e-01  -3.7432945e-01  -2.2995902e+00   1.7713378e+01   1.4187399e+00  -2.6626486e-01   2.6172788e-01   1.6296766e-01  -1.4976515e+01  -3.3271111e+00
   1.1570000e+01   2.7261279e-01  -7.2480506e-01   4.1002424e+01   1.8530270e+00   6.1618746e+00   2.1634939e+01  -6.7200284e+01  -1.5219137e+00  -1.4555814e+01   4.6367502e+01  -1.7679143e-01   8.3476123e-01   6.0774430e+00   5.2777262e+01   4.4415659e+02   1.3121107e+03   7.9370040e-01  -8.9257238e+00  -1.7886091e+01   6.7420416e-01  -3.1089880e-01  -3.0492456e-01  -3.2127604e+00   2.0672975e+01  -3.2886747e-01  -2.7822562e-01   3.2061615e-01   1.9063882e-01  -1.5012522e+01  -3.4314763e+00
   1.1580000e+01  -3.0491547e-02  -5.4761825e-01   4.0650621e+01   2.1573216e+00   6.3699156e+00   2.1018082e+01  -6.1685763e+01  -1.6559296e+00  -1.3537834e+01   1.0179793e+02  -1.6949018e-01   7.7051681e-01  -6.4244425e+00   5.7469497e+01   4.5726165e+02   1.3105063e+03   2.6435649e+00  -1.0324023e+01  -1.7516216e+01   6.8733646e-01  -3.0293403e-01  -2.3948722e-01  -3.4852243e+00   2.3180634e+01  -2.6861106e+00  -2.6452858e-01   3.8378831e-01   2.3746056e-01  -1.5618765e+01  -3.9379332e+00
   1.1590000e+01  -3.0348214e-01  -3.9820391e-01   4.0030153e+01   2.5303558e+00   6.5731437e+00   2.0460867e+01  -5.5721491e+01  -1.7745868e+00  -1.2001081e+01   1.5367532e+02  -1.6278950e-01   6.6350954e-01  -1.0700727e+01   6.2227871e+01   4.6964684e+02   1.2385189e+03   4.6310382e+00  -1.1654519e+01  -1.6531067e+01   6.7315678e-01  -3.1193423e-01  -1.7966910e-01  -3.2754201e+00   2.5422930e+01  -5.7854936e+00  -2.1103491e-01   4.5082426e-01   2.9915482e-01  -1.6940419e+01  -4.8897148e+00
   1.1600000e+01  -4.6374281e-01  -2.9973747e-01   3.9101233e+01   2.9386422e+00   6.7737362e+00   1.9941116e+01  -5.1975111e+01  -1.8738094e+00  -1.0056464e+01   1.9446171e+02  -1.5702443e-01   5.3190878e-01  -1.3160076e+01   6.7004198e+01   4.8041062e+02   1.0763775e+03   6.5738029e+00  -1.2972843e+01  -1.4750783e+01   6.2082386e-01  -3.5323119e-01  -1.2066907e-01  -3.0047145e+00   2.7537458e+01  -9.6836283e+00  -1.1113642e-01   5.1943034e-01   3.6508718e-01  -1.8947777e+01  -6.1610751e+00
   1.1610000e+01  -4.9189109e-01  -2.6856455e-01   3.7870001e+01   3.3199982e+00   6.9663647e+00   1.9419099e+01  -5.2201635e+01  -1.9508814e+00  -7.8395500e+00   2.2169142e+02  -1.5296190e-01   3.3309089e-01  -1.9881790e+01   7.1779364e+01   4.8952287e+02   9.1122526e+02   8.2318219e+00  -1.4172628e+01  -1.2205456e+01   5.2428475e-01  -4.3164453e-01  -5.4561563e-02  -3.1445677e+00   2.9458790e+01  -1.4183655e+01   2.2900765e-02   5.8372906e-01   4.2302080e-01  -2.1422294e+01  -7.5383357e+00
   1.1620000e+01  -4.3873215e-01  -2.8243190e-01   3.6401541e+01   3.5839601e+00   7.1627746e+00   1.8855550e+01  -5.6354929e+01  -2.0043178e+00  -5.4730420e+00   2.3665080e+02  -1.5166290e-01   3.7601730e-02  -2.9548916e+01   7.6574511e+01   4.9845656e+02   8.9336926e+02   9.4337032e+00  -1.5052103e+01  -9.1436931e+00   3.8436643e-01  -5.4188034e-01   2.3404013e-02  -3.8988422e+00   3.0933418e+01  -1.8819545e+01   1.5762706e-01   6.3360628e-01   4.6444675e-01  -2.4056937e+01  -8.9116109e+00
   1.1630000e+01  -3.7441557e-01  -2.8727560e-01   3.4808883e+01   3.6543167e+00   7.3444022e+00   1.8238267e+01  -6.1728275e+01  -2.0337631e+00  -3.0696452e+00   2.4033968e+02  -1.5362442e-01  -2.9863540e-01  -3.3623713e+01   8.1449132e+01   5.0969105e+02   1.1234488e+03   1.0226500e+01  -1.5444377e+01  -6.0604213e+00   2.1439983e-01  -6.6800146e-01   1.1218247e-01  -5.0428112e+00   3.1684279e+01  -2.3028294e+01   2.5261768e-01   6.5740288e-01   4.8843104e-01  -2.6583534e+01  -1.0379171e+01
   1.1640000e+01  -3.3626494e-01  -2.4360320e-01   3.3205297e+01   3.5157056e+00   7.5154874e+00   1.7592384e+01  -6.4588288e+01  -2.0398367e+00  -7.2698034e-01   2.3426649e+02  -1.5839443e-01  -5.8154909e-01  -2.8291369e+01   8.6488131e+01   5.2519887e+02   1.5507823e+03   1.0891592e+01  -1.5372085e+01  -3.5576911e+00   4.0043517e-02  -7.8209692e-01   2.0961066e-01  -6.1110045e+00   3.1628907e+01  -2.6356528e+01   2.8230657e-01   6.4784284e-01   5.0112938e-01  -2.8807603e+01  -1.2128731e+01
   1.1650000e+01  -3.1602763e-01  -1.6058007e-01   3.1665520e+01   3.2230336e+00   7.6848537e+00   1.6948076e+01  -6.4430825e+01  -2.0239279e+00   1.4773772e+00   2.2043575e+02  -1.6505843e-01  -7.6597355e-01  -1.8442446e+01   9.1774965e+01   5.4514894e+02   1.9950068e+03   1.1812677e+01  -1.5057275e+01  -1.9195844e+00  -1.1467271e-01  -8.4922596e-01   3.1807192e-01  -6.6415801e+00   3.0944658e+01  -2.8585644e+01   2.4568980e-01   6.0609611e-01   5.1176042e-01  -3.0614835e+01  -1.4325403e+01
   1.1660000e+01  -2.7679394e-01  -7.7757796e-02   3.0225040e+01   2.8630783e+00   7.8497510e+00   1.6308590e+01  -6.3948605e+01  -1.9881162e+00   3.4740532e+00   1.9966760e+02  -1.7286250e-01  -8.6912097e-01  -1.0314742e+01   9.7357826e+01   5.6800975e+02   2.2860806e+03   1.3224667e+01  -1.4696303e+01  -8.4232514e-01  -2.4463035e-01  -8.4223216e-01   4.4110251e-01  -6.2851215e+00   2.9934617e+01  -2.9764606e+01   1.5927715e-01   5.3959825e-01   5.2959404e-01  -3.1949548e+01  -1.7057542e+01
   1.1670000e+01  -1.8410817e-01  -2.2150644e-02   2.8892038e+01   2.5034962e+00   8.0073717e+00   1.5661786e+01  -6.4680404e+01  -1.9350921e+00   5.2019402e+00   1.7278870e+02  -1.8135885e-01  -9.2286461e-01  -5.3743636e+00   1.0323567e+02   5.9153229e+02   2.3522545e+03   1.5072791e+01  -1.4250486e+01   2.9311481e-01  -3.6445883e-01  -7.5401674e-01   5.7500894e-01  -4.8133110e+00   2.8884116e+01  -3.0187473e+01   4.7741885e-02   4.5731913e-01   5.6380833e-01  -3.2804214e+01  -2.0270313e+01
   1.1680000e+01  -3.9657192e-02   5.0361397e-03   2.7663905e+01   2.1893086e+00   8.1553094e+00   1.5002287e+01  -6.5949920e+01  -1.8680184e+00   6.6136572e+00   1.4117171e+02  -1.9033518e-01  -9.5218085e-01  -2.9316242e+00   1.0936755e+02   6.1328586e+02   2.1753563e+03   1.7144882e+01  -1.3483503e+01   1.9490643e+00  -4.9489180e-01  -5.9289650e-01   7.0954490e-01  -2.1584768e+00   2.8015882e+01  -3.0298294e+01  -6.0934558e-02   3.6896637e-01   6.2241488e-01  -3.3241632e+01  -2.3694874e+01
   1.1690000e+01   1.0734963e-01   1.2860478e-02   2.6546172e+01   1.9706239e+00   8.3011844e+00   1.4331493e+01  -6.7079424e+01  -1.7904217e+00   7.6727071e+00   1.0590499e+02  -1.9984626e-01  -9.8520020e-01  -3.3019351e+00   1.1567677e+02   6.3054101e+02   1.7255152e+03   1.9299343e+01  -1.2077631e+01   4.2849966e+00  -6.5485578e-01  -3.6991426e-01   8.3660015e-01   1.4827093e+00   2.7401354e+01  -3.0482326e+01  -1.4237016e-01   2.8599835e-01   7.0698113e-01  -3.3405963e+01  -2.6878824e+01
   1.1700000e+01   1.8796042e-01   1.1092879e-02   2.5567214e+01   1.8814836e+00   8.4335950e+00   1.3648835e+01  -6.8265805e+01  -1.7059910e+00   8.3627856e+00   6.9007847e+01  -2.1012027e-01  -1.0406491e+00  -5.5448932e+00   1.2205247e+02   6.4045752e+02   9.9165117e+02   2.1487639e+01  -9.7218300e+00   7.2531602e+00  -8.6118217e-01  -9.7207424e-02   9.5322242e-01   5.5976787e+00   2.6843781e+01  -3.0888393e+01  -1.8559675e-01   2.1852079e-01   8.0630556e-01  -3.3445008e+01  -2.9370890e+01
   1.1710000e+01   1.5832633e-01   1.3041454e-02   2.4782020e+01   1.8847596e+00   8.5658336e+00   1.2946155e+01  -7.0268007e+01  -1.6182329e+00   8.7021139e+00   3.3932826e+01  -2.2135872e-01  -1.1171923e+00  -7.6543129e+00   1.2838037e+02   6.4116322e+02   7.0570565e+01   2.3543609e+01  -6.2924650e+00   1.0573604e+01  -1.1197838e+00   2.0287731e-01   1.0544108e+00   9.4217943e+00   2.5972829e+01  -3.1487998e+01  -1.9756408e-01   1.7090023e-01   8.9595353e-01  -3.3323949e+01  -3.0907593e+01
   1.1720000e+01   2.4872013e-02   3.6246950e-02   2.4260446e+01   1.8870044e+00   8.6882174e+00   1.2208806e+01  -7.3734881e+01  -1.5302003e+00   8.7360492e+00   3.3935292e+00  -2.3359481e-01  -1.1990483e+00  -8.1856020e+00   1.3458368e+02   6.3269470e+02  -8.4685199e+02   2.5090226e+01  -2.0347307e+00   1.3659998e+01  -1.4081910e+00   4.9496023e-01   1.1258280e+00   1.2143475e+01   2.4501426e+01  -3.2216811e+01  -1.9757880e-01   1.4169139e-01   9.4651357e-01  -3.2756758e+01  -3.1484861e+01
   1.1730000e+01  -1.6247806e-01   9.5639132e-02   2.4068123e+01   1.8281456e+00   8.8056738e+00   1.1429478e+01  -7.7932774e+01  -1.4443939e+00   8.5197855e+00  -2.1626367e+01  -2.4662654e-01  -1.2633846e+00  -6.4336348e+00   1.4062677e+02   6.1663243e+02  -1.6062280e+03   2.5718134e+01   2.4193136e+00   1.5804951e+01  -1.6701402e+00   7.4217858e-01   1.1481489e+00   1.3171617e+01   2.2394298e+01  -3.2964932e+01  -2.0716393e-01   1.2574923e-01   9.3621914e-01  -3.1377669e+01  -3.1286691e+01
   1.1740000e+01  -3.3803689e-01   1.9353302e-01   2.4231387e+01   1.7278761e+00   8.9073738e+00   1.0619059e+01  -8.1041926e+01  -1.3626831e+00   8.1164128e+00  -4.0337267e+01  -2.6008754e-01  -1.2941483e+00  -3.0763664e+00   1.4648971e+02   5.9512505e+02  -2.1507380e+03   2.5201969e+01   6.2229790e+00   1.6538767e+01  -1.8340692e+00   9.1943398e-01   1.1088718e+00   1.2341490e+01   1.9870284e+01  -3.3527537e+01  -2.4349898e-01   1.1570945e-01   8.6104165e-01  -2.8972475e+01  -3.0541488e+01
   1.1750000e+01  -4.4806390e-01   3.1373532e-01   2.4701860e+01   1.6344229e+00   9.0097613e+00   9.7987949e+00  -8.2026387e+01  -1.2861889e+00   7.6007842e+00  -5.1562860e+01  -2.7354944e-01  -1.2851385e+00   9.0097450e-01   1.5215281e+02   5.7039791e+02  -2.4727135e+03   2.3558337e+01   8.6257081e+00   1.5796798e+01  -1.8430706e+00   1.0147375e+00   1.0086491e+00   9.9885885e+00   1.7296754e+01  -3.3671865e+01  -3.1656740e-01   1.0437407e-01   7.3702601e-01  -2.5593165e+01  -2.9447696e+01
   1.1760000e+01  -4.6843573e-01   4.2735153e-01   2.5371358e+01   1.5679144e+00   9.0930121e+00   8.9871533e+00  -8.1164158e+01  -1.2153030e+00   7.0457172e+00  -5.5506699e+01  -2.8660444e-01  -1.2382228e+00   4.6915778e+00   1.5759899e+02   5.4454666e+02  -2.5851247e+03   2.0963316e+01   9.2627591e+00   1.3843260e+01  -1.6787354e+00   1.0244826e+00   8.6028549e-01   6.8103942e+00   1.5060771e+01  -3.3291602e+01  -4.2646161e-01   8.8032587e-02   5.9353634e-01  -2.1512422e+01  -2.8169114e+01
   1.1770000e+01  -4.1498017e-01   5.0622473e-01   2.6120880e+01   1.5317198e+00   9.1780390e+00   8.1903680e+00  -7.9678530e+01  -1.1500101e+00   6.4915991e+00  -5.5411808e+01  -2.9898071e-01  -1.1668575e+00   7.1365231e+00   1.6281309e+02   5.1919143e+02  -2.5355234e+03   1.7691659e+01   8.3157746e+00   1.1153182e+01  -1.3737747e+00   9.5444465e-01   6.8520744e-01   3.5866384e+00   1.3462559e+01  -3.2487135e+01  -5.6409165e-01   6.7937217e-02   4.6133993e-01  -1.7118424e+01  -2.6867893e+01
   1.1780000e+01  -3.3684646e-01   5.3156988e-01   2.6853131e+01   1.5333570e+00   9.2494869e+00   7.3972756e+00  -7.9309237e+01  -1.0903584e+00   5.9320663e+00  -5.5953281e+01  -3.1056843e-01  -1.0871094e+00   7.9748100e+00   1.6777619e+02   4.9538102e+02  -2.3810410e+03   1.4114570e+01   6.4751584e+00   8.2925014e+00  -1.0078221e+00   8.2408605e-01   5.0793433e-01   9.1537714e-01   1.2650908e+01  -3.1466952e+01  -7.1977618e-01   4.7398642e-02   3.6222551e-01  -1.2835624e+01  -2.5748764e+01
   1.1790000e+01  -2.8771225e-01   4.9779021e-01   2.7510279e+01   1.5678037e+00   9.3204763e+00   6.5886266e+00  -8.0864901e+01  -1.0366707e+00   5.3398270e+00  -5.9223930e+01  -3.2131007e-01  -1.0041054e+00   8.3004063e+00   1.7248335e+02   4.7398895e+02  -2.1392074e+03   1.0635853e+01   4.5878050e+00   5.7347023e+00  -6.7378550e-01   6.6345891e-01   3.4931251e-01  -9.5313305e-01   1.2624031e+01  -3.0389628e+01  -8.9236413e-01   2.5795300e-02   3.0468728e-01  -9.0413716e+00  -2.5042675e+01
   1.1800000e+01  -2.9720282e-01   4.1789428e-01   2.8081163e+01   1.6090147e+00   9.3767408e+00   5.7573714e+00  -8.3125525e+01  -9.8937028e-01   4.7049538e+00  -6.3487324e+01  -3.3112030e-01  -9.1494028e-01   8.9165092e+00   1.7696846e+02   4.5580414e+02  -1.8184808e+03   7.5657142e+00   3.1687447e+00   3.7272282e+00  -4.2818774e-01   5.0121227e-01   2.2192137e-01  -2.1416465e+00   1.3244558e+01  -2.9311510e+01  -1.0865663e+00  -4.0774047e-03   2.8442441e-01  -5.9715543e+00  -2.4921442e+01
   1.1810000e+01  -3.6310634e-01   3.2595254e-01   2.8589690e+01   1.6325286e+00   9.4263589e+00   4.9191200e+00  -8.3825140e+01  -9.4866513e-01   4.0489549e+00  -6.5599890e+01  -3.3997892e-01  -8.2568164e-01   8.9258640e+00   1.8129018e+02   4.4091117e+02  -1.4892971e+03   5.0370065e+00   2.2232223e+00   2.3214998e+00  -2.7001128e-01   3.5431445e-01   1.2908017e-01  -3.0338726e+00   1.4229724e+01  -2.8246385e+01  -1.3003166e+00  -5.0686727e-02   2.8706647e-01  -3.6667973e+00  -2.5387703e+01
   1.1820000e+01  -4.5972206e-01   2.6446472e-01   2.9076027e+01   1.6335368e+00   9.4646898e+00   4.1012987e+00  -8.1782122e+01  -9.1436325e-01   3.4119013e+00  -6.3705362e+01  -3.4801891e-01  -7.5103628e-01   7.4645359e+00   1.8549720e+02   4.2832866e+02  -1.2582507e+03   3.0527101e+00   1.5058967e+00   1.4517929e+00  -1.6560361e-01   2.2861658e-01   6.6941645e-02  -4.0160330e+00   1.5182614e+01  -2.7216678e+01  -1.5159197e+00  -1.1518134e-01   2.9510615e-01  -2.0353476e+00  -2.6226896e+01
   1.1830000e+01  -5.4993334e-01   2.5741978e-01   2.9581308e+01   1.6231377e+00   9.4986662e+00   3.3242190e+00  -7.7707970e+01  -8.8592855e-01   2.8281839e+00  -5.8371739e+01  -3.5537966e-01  -6.9126205e-01   5.9774232e+00   1.8961125e+02   4.1654445e+02  -1.1784213e+03   1.6053375e+00   8.6396642e-01   9.9102901e-01  -8.6881661e-02   1.2670904e-01   2.8522807e-02  -5.1566514e+00   1.5700209e+01  -2.6247015e+01  -1.7016088e+00  -1.8839387e-01   2.9875862e-01  -9.7689913e-01  -2.7075015e+01
   1.1840000e+01  -5.9840847e-01   2.9647255e-01   3.0137340e+01   1.6131611e+00   9.5222148e+00   2.5926603e+00  -7.3155877e+01  -8.6263357e-01   2.3170068e+00  -5.1117705e+01  -3.6204990e-01  -6.3102400e-01   6.0238047e+00   1.9362494e+02   4.0436783e+02  -1.2176618e+03   6.9114171e-01   3.1453271e-01   8.1466413e-01  -2.5984876e-02   5.2116089e-02   7.1853756e-03  -6.0934457e+00   1.5510421e+01  -2.5356981e+01  -1.8204557e+00  -2.5577626e-01   3.0238127e-01  -4.0197177e-01  -2.7550076e+01
   1.1850000e+01  -5.8834748e-01   3.5614274e-01   3.0759929e+01   1.6015812e+00   9.5422683e+00   1.8968642e+00  -6.9579610e+01  -8.4361759e-01   1.8917997e+00  -4.2520713e+01  -3.6789872e-01  -5.5817269e-01   7.2851310e+00   1.9751614e+02   3.9144551e+02  -1.2922319e+03   2.4259070e-01  -8.3102957e-02   8.1998112e-01   1.4864871e-02   6.2091912e-03  -2.2720681e-03  -6.2512469e+00   1.4554680e+01  -2.4562919e+01  -1.8435572e+00  -3.0562260e-01   3.1974533e-01  -1.8623824e-01  -2.7400082e+01
   1.1860000e+01  -5.3386075e-01   4.0849918e-01   3.1445896e+01   1.5785093e+00   9.5529826e+00   1.2158645e+00  -6.8099965e+01  -8.2799111e-01   1.5554255e+00  -3.3637418e+01  -3.7271698e-01  -4.6494919e-01   9.3223502e+00   2.0127483e+02   3.7820625e+02  -1.3239266e+03   1.2252092e-01  -3.1530332e-01   9.0162789e-01   3.5900917e-02  -1.5230344e-02  -4.0682578e-03  -5.2096524e+00   1.2986045e+01  -2.3875100e+01  -1.7639921e+00  -3.3464239e-01   3.6277061e-01  -1.8473606e-01  -2.6613245e+01
   1.1870000e+01  -4.7266013e-01   4.2493160e-01   3.2171199e+01   1.5522791e+00   9.5611759e+00   5.2417559e-01  -6.9168892e+01  -8.1510069e-01   1.2843353e+00  -2.7109021e+01  -3.7625326e-01  -3.4724444e-01   1.1770475e+01   2.0490872e+02   3.6530895e+02  -1.2897293e+03   1.6930248e-01  -4.0671243e-01   9.6251777e-01   4.2463798e-02  -2.0490324e-02  -1.7517570e-03  -2.9678773e+00   1.1142609e+01  -2.3294948e+01  -1.6056030e+00  -3.4786852e-01   4.3381682e-01  -2.6724829e-01  -2.5413105e+01
   1.1880000e+01  -4.4377378e-01   3.9259324e-01   3.2892368e+01   1.5553239e+00   9.5592852e+00  -1.9689068e-01  -7.2106627e+01  -8.0466228e-01   1.0416864e+00  -2.4264888e+01  -3.7833677e-01  -2.1312949e-01   1.3411495e+01   2.0842355e+02   3.5308692e+02  -1.2222034e+03   2.4964956e-01  -3.9774227e-01   9.5036258e-01   4.1641521e-02  -1.7886811e-02   1.9762808e-03   2.0768314e-02   9.5076904e+00  -2.2792277e+01  -1.4208303e+00  -3.5507671e-01   5.2452729e-01  -3.4032319e-01  -2.4157914e+01
   1.1890000e+01  -4.6971150e-01   3.2832074e-01   3.3561876e+01   1.6116665e+00   9.5517794e+00  -9.4835225e-01  -7.5146157e+01  -7.9660536e-01   8.0603229e-01  -2.3565415e+01  -3.7901770e-01  -8.4581175e-02   1.2854832e+01   2.1180883e+02   3.4138455e+02  -1.1702370e+03   2.9437672e-01  -3.3636789e-01   8.7193277e-01   3.9026436e-02  -1.3110076e-02   5.4657842e-03   2.9881347e+00   8.5927948e+00  -2.2270734e+01  -1.2745663e+00  -3.6795630e-01   6.1761622e-01  -3.6100235e-01  -2.3188329e+01
   1.1900000e+01  -5.4725947e-01   2.6105903e-01   3.4146292e+01   1.7073077e+00   9.5314394e+00  -1.7136758e+00  -7.6532354e+01  -7.9088656e-01   5.7460317e-01  -2.3142912e+01  -3.7860848e-01   1.2519592e-02   9.7100768e+00   2.1504576e+02   3.2968689e+02  -1.1697660e+03   2.9451256e-01  -2.6361783e-01   7.6509257e-01   3.7923248e-02  -8.8854676e-03   8.0792111e-03   5.0755308e+00   8.7423602e+00  -2.1581418e+01  -1.2185394e+00  -3.9878583e-01   6.9035121e-01  -3.3296491e-01  -2.2677743e+01
   1.1910000e+01  -6.4962033e-01   2.2309281e-01   3.4634693e+01   1.8055335e+00   9.5101827e+00  -2.4704168e+00  -7.5674104e+01  -7.8740058e-01   3.5359531e-01  -2.2100786e+01  -3.7756255e-01   6.4426993e-02   5.1907401e+00   2.1813146e+02   3.1734207e+02  -1.2344815e+03   2.7552630e-01  -2.0211140e-01   6.4050628e-01   4.0024257e-02  -5.9913260e-03   9.7623578e-03   5.5884881e+00   9.9526458e+00  -2.0613520e+01  -1.2692738e+00  -4.5841444e-01   7.2012254e-01  -2.9017713e-01  -2.2581765e+01
   1.1920000e+01  -7.4600960e-01   2.5488548e-01   3.5041400e+01   1.8861828e+00   9.4730550e+00  -3.2000564e+00  -7.2963954e+01  -7.8584357e-01   1.6276357e-01  -1.9083174e+01  -3.7633739e-01   7.0947279e-02   6.5202858e-01   2.2108908e+02   3.0359794e+02  -1.3744130e+03   2.5797877e-01  -1.5825921e-01   4.7655921e-01   4.6355704e-02  -4.3739597e-03   1.0462905e-02   4.1819398e+00   1.1816614e+01  -1.9370673e+01  -1.4032511e+00  -5.5283483e-01   6.9115383e-01  -2.5966840e-01  -2.2698587e+01
   1.1930000e+01  -8.2039380e-01   3.7257868e-01   3.5399721e+01   1.9582347e+00   9.4350679e+00  -3.8957146e+00  -6.9565823e+01  -7.8559243e-01   3.4037539e-02  -1.2872603e+01  -3.7534848e-01   3.6377040e-02  -3.4570239e+00   2.2393543e+02   2.8727292e+02  -1.6325020e+03   2.4763772e-01  -1.2204108e-01   2.8471987e-01   5.7968879e-02  -3.7584053e-03   1.0003280e-02   9.4908153e-01   1.3666854e+01  -1.7918162e+01  -1.5731027e+00  -6.8005835e-01   6.0109622e-01  -2.4806922e-01  -2.2799526e+01
   1.1940000e+01  -8.7019726e-01   5.4076562e-01   3.5748419e+01   2.0361913e+00   9.3889448e+00  -4.5699486e+00  -6.7423403e+01  -7.8582407e-01  -1.2451087e-02  -4.6488626e+00  -3.7491949e-01  -3.0238316e-02  -6.6615355e+00   2.2663612e+02   2.6669166e+02  -2.0581267e+03   2.5681420e-01  -7.6485607e-02   1.2039010e-01   7.5099585e-02  -3.8704309e-03   8.4153670e-03  -3.5843820e+00   1.4892514e+01  -1.6286709e+01  -1.7340772e+00  -8.2889321e-01   4.6494469e-01  -2.6366261e-01  -2.2740429e+01
   1.1950000e+01  -8.9613142e-01   7.0712365e-01   3.6118778e+01   2.1118165e+00   9.3368056e+00  -5.2502572e+00  -6.8030858e+01  -7.8577375e-01   1.7520070e-02   2.9971157e+00  -3.7521030e-01  -1.1293778e-01  -8.2699463e+00   2.2910311e+02   2.4050131e+02  -2.6190346e+03   2.9603248e-01  -1.8473629e-02   1.5338006e-02   9.5435130e-02  -4.4778308e-03   6.2400600e-03  -8.5718578e+00   1.5247412e+01  -1.4511132e+01  -1.8616055e+00  -9.7960708e-01   3.1377143e-01  -3.1237967e-01  -2.2470485e+01
   1.1960000e+01  -8.9732238e-01   8.3480060e-01   3.6521627e+01   2.1556311e+00   9.2796245e+00  -5.9645352e+00  -7.1427801e+01  -7.8485258e-01   1.0642283e-01   8.8902757e+00  -3.7616417e-01  -1.9052851e-01  -7.7590732e+00   2.3123421e+02   2.0865527e+02  -3.1846042e+03   3.5662588e-01   4.0963548e-02  -4.2982769e-02   1.1431463e-01  -5.3558742e-03   4.4083094e-03  -1.3002930e+01   1.4908955e+01  -1.2764831e+01  -1.9491062e+00  -1.1062327e+00   1.8779345e-01  -3.8287510e-01  -2.1999534e+01
   1.1970000e+01  -8.7415124e-01   9.0098656e-01   3.6935377e+01   2.1469953e+00   9.2151094e+00  -6.7252703e+00  -7.6073504e+01  -7.8257321e-01   2.4413225e-01   1.3770942e+01  -3.7748682e-01  -2.3953840e-01  -4.9009886e+00   2.3295371e+02   1.7265193e+02  -3.6003341e+03   4.1149131e-01   8.2300991e-02  -6.6360471e-02   1.2681569e-01  -6.2667799e-03   3.6835135e-03  -1.5915911e+01   1.4291824e+01  -1.1408480e+01  -1.9958996e+00  -1.1817369e+00   1.2456261e-01  -4.4768964e-01  -2.1382677e+01
   1.1980000e+01  -8.3730166e-01   9.1459469e-01   3.7309149e+01   2.0937579e+00   9.1360412e+00  -7.5196161e+00  -7.9434580e+01  -7.7841862e-01   4.3353951e-01   1.8940727e+01  -3.7872257e-01  -2.4382198e-01  -4.2835829e-01   2.3423145e+02   1.3525361e+02  -3.7398316e+03   4.2293732e-01   7.9510186e-02  -5.2620236e-02   1.2922477e-01  -7.0333443e-03   4.2144646e-03  -1.6676000e+01   1.3838414e+01  -1.0879409e+01  -2.0022662e+00  -1.1864013e+00   1.4627932e-01  -4.6985369e-01  -2.0709031e+01
   1.1990000e+01  -8.0857095e-01   9.2250590e-01   3.7589728e+01   2.0232256e+00   9.0534780e+00  -8.3213330e+00  -8.0171692e+01  -7.7183374e-01   6.7848326e-01   2.4494375e+01  -3.7948068e-01  -2.0965354e-01   3.4168435e+00   2.3508366e+02   9.9946562e+01  -3.5307051e+03   3.6276701e-01   2.6330508e-02  -8.2558642e-03   1.1988923e-01  -7.5765053e-03   5.6082490e-03  -1.5180024e+01   1.3886088e+01  -1.1464349e+01  -1.9727368e+00  -1.1161641e+00   2.5235243e-01  -4.2116794e-01  -2.0093001e+01
   1.2000000e+01  -8.0215184e-01   9.5780583e-01   3.7750197e+01   1.9635597e+00   8.9632372e+00  -9.1109413e+00  -7.8960833e+01  -7.6245637e-01   9.5974501e-01   2.8126175e+01  -3.7964402e-01  -1.6422890e-01   4.5424640e+00   2.3556539e+02   6.9826622e+01  -3.0119939e+03   2.3679949e-01  -5.3268870e-02   6.2354105e-02   1.0053998e-01  -7.8147111e-03   7.2240390e-03  -1.1876344e+01   1.4589225e+01  -1.3089462e+01  -1.9174451e+00  -9.8666543e-01   4.1954331e-01  -3.0714753e-01  -1.9662762e+01
   1.2010000e+01  -8.0761247e-01   1.0015470e+00   3.7798583e+01   1.9306201e+00   8.8628550e+00  -9.8767876e+00  -7.6584627e+01  -7.5042760e-01   1.2269161e+00   2.6717110e+01  -3.7937520e-01  -1.3539516e-01   2.8833748e+00   2.3575428e+02   4.6267594e+01  -2.3559028e+03   8.1934903e-02  -1.3747598e-01   1.7808600e-01   7.6575379e-02  -7.6731065e-03   8.4131261e-03  -7.6243350e+00   1.5895343e+01  -1.5299741e+01  -1.8487217e+00  -8.3028116e-01   6.0884635e-01  -1.6474642e-01  -1.9520081e+01
   1.2020000e+01  -8.0122648e-01   1.0052574e+00   3.7772688e+01   1.9236070e+00   8.7542795e+00  -1.0612725e+01  -7.3593714e+01  -7.3643277e-01   1.4255139e+00   1.9859774e+01  -3.7904874e-01  -1.4417731e-01  -8.7821551e-01   2.3572374e+02   2.8397057e+01  -1.7870537e+03  -6.7209737e-02  -2.1520339e-01   3.5913303e-01   5.4890442e-02  -7.2520460e-03   8.7794793e-03  -3.4529479e+00   1.7573328e+01  -1.7450263e+01  -1.7775958e+00  -6.8576680e-01   7.7776421e-01  -2.8082361e-02  -1.9675081e+01
   1.2030000e+01  -7.7180709e-01   9.3625432e-01   3.7725976e+01   1.9302885e+00   8.6434121e+00  -1.1327165e+01  -7.1443991e+01  -7.2141754e-01   1.5294871e+00   1.0397324e+01  -3.7912090e-01  -1.9877613e-01  -5.4598818e+00   2.3552126e+02   1.3664863e+01  -1.4732194e+03  -1.8250105e-01  -2.7210516e-01   5.9650112e-01   4.0897915e-02  -6.8219866e-03   8.3431030e-03  -2.4859572e-01   1.9309388e+01  -1.8954040e+01  -1.7128448e+00  -5.8466834e-01   8.9399841e-01   0.0000000e+00  -2.0040105e+01
   1.2040000e+01  -7.2881089e-01   8.1771619e-01   3.7703169e+01   1.9330390e+00   8.5219451e+00  -1.2042209e+01  -7.1504394e+01  -7.0627781e-01   1.5437036e+00   1.4216524e+00  -3.7979581e-01  -2.7427776e-01  -7.5501630e+00   2.3516962e+02  -1.0289699e+00  -1.4693833e+03  -2.2864775e-01  -3.0171040e-01   8.5148244e-01   3.6754490e-02  -6.5666520e-03   7.4380100e-03   1.5123638e+00   2.0852639e+01  -1.9448692e+01  -1.6616670e+00  -5.4162741e-01   9.4485081e-01   0.0000000e+00  -2.0494436e+01
   1.2050000e+01  -6.9227334e-01   7.2098197e-01   3.7719266e+01   1.9089328e+00   8.3966965e+00  -1.2778821e+01  -7.3661264e+01  -6.9169488e-01   1.4896615e+00  -5.4042119e+00  -3.8075730e-01  -3.1885043e-01  -4.4572674e+00   2.3468204e+02  -1.8024425e+01  -1.6995455e+03  -1.8754183e-01  -3.0803176e-01   1.0610551e+00   4.0761873e-02  -6.4003978e-03   6.3967155e-03   1.8332201e+00   2.2097296e+01  -1.8877735e+01  -1.6299226e+00  -5.5302920e-01   9.3834993e-01   0.0000000e+00  -2.0929279e+01
   1.2060000e+01  -6.8156081e-01   6.9334922e-01   3.7758406e+01   1.8345771e+00   8.2618222e+00  -1.3544708e+01  -7.6588658e+01  -6.7811502e-01   1.3910759e+00  -9.8585638e+00  -3.8129755e-01  -2.9327560e-01   2.5574839e+00   2.3406545e+02  -3.7818099e+01  -1.9793674e+03  -7.7322895e-02  -2.9152590e-01   1.1487681e+00   4.8099808e-02  -6.0499467e-03   5.2798121e-03   1.0780171e+00   2.3049483e+01  -1.7500080e+01  -1.6193926e+00  -6.0286364e-01   8.9561170e-01  -3.8104936e-02  -2.1261291e+01
   1.2070000e+01  -7.0375550e-01   7.0937491e-01   3.7788330e+01   1.7027333e+00   8.1173796e+00  -1.4330584e+01  -7.8587577e+01  -6.6592253e-01   1.2543575e+00  -1.3671833e+01  -3.8070758e-01  -1.9727685e-01   9.5998748e+00   2.3331314e+02  -5.9201057e+01  -2.1382958e+03   6.6213685e-02  -2.5359845e-01   1.0831927e+00   5.3967636e-02  -5.2634517e-03   4.0197742e-03  -2.2945686e-01   2.3755283e+01  -1.5760794e+01  -1.6226010e+00  -6.7116332e-01   8.3906922e-01  -1.8173844e-01  -2.1444657e+01
   1.2080000e+01  -7.4671595e-01   7.1564586e-01   3.7775479e+01   1.5340677e+00   7.9670927e+00  -1.5116572e+01  -7.8598821e+01  -6.5563966e-01   1.0660837e+00  -1.8827378e+01  -3.7857861e-01  -6.0653159e-02   1.3662369e+01   2.3240926e+02  -8.0726278e+01  -2.1525221e+03   2.1515338e-01  -2.0705668e-01   9.2949443e-01   5.6965095e-02  -3.9879838e-03   2.7616267e-03  -1.6043921e+00   2.4264040e+01  -1.4064085e+01  -1.6221379e+00  -7.4097489e-01   7.8376559e-01  -3.3029702e-01  -2.1478614e+01
   1.2090000e+01  -7.9213220e-01   7.0193048e-01   3.7696743e+01   1.3678399e+00   7.8053468e+00  -1.5884195e+01  -7.6762359e+01  -6.4787726e-01   8.1791513e-01  -2.4816862e+01  -3.7490359e-01   7.6654876e-02   1.3730804e+01   2.3133835e+02  -1.0174448e+02  -2.1018205e+03   3.4832203e-01  -1.7028889e-01   7.8229711e-01   5.8475761e-02  -2.4353155e-03   1.8309620e-03  -2.7448454e+00   2.4621420e+01  -1.2661077e+01  -1.5989907e+00  -8.0203031e-01   7.3524553e-01  -4.6020025e-01  -2.1392168e+01
   1.2100000e+01  -8.3445997e-01   6.9586736e-01   3.7548607e+01   1.2416531e+00   7.6426840e+00  -1.6623217e+01  -7.3902167e+01  -6.4314925e-01   5.1987752e-01  -2.9803761e+01  -3.6999228e-01   1.8315446e-01   1.0649958e+01   2.3008105e+02  -1.2206328e+02  -2.0318802e+03   4.4804844e-01  -1.5503229e-01   6.6149515e-01   5.9531373e-02  -1.0032615e-03   1.4394572e-03  -3.5647350e+00   2.4856108e+01  -1.1685686e+01  -1.5421405e+00  -8.5077976e-01   6.9233611e-01  -5.5302129e-01  -2.1225839e+01
   1.2110000e+01  -8.7789535e-01   7.1266422e-01   3.7348385e+01   1.1790647e+00   7.4660984e+00  -1.7329226e+01  -7.0600874e+01  -6.4175322e-01   1.9355501e-01  -3.2632251e+01  -3.6422055e-01   2.5256438e-01   6.9409920e+00   2.2860821e+02  -1.4161480e+02  -1.9551512e+03   5.1307938e-01  -1.6174562e-01   5.4771595e-01   6.0244875e-02  -6.5957736e-05   1.6150941e-03  -4.1173838e+00   2.4967547e+01  -1.1146189e+01  -1.4507115e+00  -8.8783742e-01   6.5155098e-01  -6.0803224e-01  -2.1027352e+01
   1.2120000e+01  -9.2261117e-01   7.5124730e-01   3.7127314e+01   1.1847863e+00   7.2861324e+00  -1.8001983e+01  -6.7275769e+01  -6.4370708e-01  -1.3383782e-01  -3.2739283e+01  -3.5785982e-01   2.9609533e-01   4.3530956e+00   2.2689409e+02  -1.6079006e+02  -1.9175265e+03   5.4940415e-01  -1.7494680e-01   4.7059561e-01   6.0987562e-02   2.3647552e-04   2.2894613e-03  -4.5013407e+00   2.4936933e+01  -1.0864091e+01  -1.3325568e+00  -9.1554218e-01   6.1056085e-01  -6.3157923e-01  -2.0837540e+01
   1.2130000e+01  -9.6555107e-01   8.0946287e-01   3.6920399e+01   1.2380154e+00   7.1019838e+00  -1.8649251e+01  -6.4726767e+01  -6.4875311e-01  -4.3666414e-01  -3.0282632e+01  -3.5109344e-01   3.2408534e-01   2.7990011e+00   2.2494034e+02  -1.8027008e+02  -1.9480023e+03   5.6401244e-01  -1.6902177e-01   4.7039533e-01   6.1809762e-02  -2.7679665e-05   3.2021809e-03  -4.7948328e+00   2.4735217e+01  -1.0546315e+01  -1.2025661e+00  -9.3750111e-01   5.6876970e-01  -6.3164270e-01  -2.0683183e+01
   1.2140000e+01  -1.0080062e+00   8.7057786e-01   3.6751750e+01   1.2952636e+00   6.9064333e+00  -1.9283263e+01  -6.3401185e+01  -6.5642382e-01  -6.9729680e-01  -2.6063267e+01  -3.4405184e-01   3.4474321e-01   2.0657865e+00   2.2278289e+02  -2.0025406e+02  -1.9983979e+03   5.7327043e-01  -1.3483558e-01   5.2513631e-01   6.1758841e-02  -7.6532527e-04   3.9126343e-03  -5.0267776e+00   2.4285580e+01  -9.9755930e+00  -1.0749856e+00  -9.5825335e-01   5.2535478e-01  -6.2658803e-01  -2.0575832e+01
   1.2150000e+01  -1.0527492e+00   9.0609909e-01   3.6620621e+01   1.3195970e+00   6.7120287e+00  -1.9912605e+01  -6.2934187e+01  -6.6608002e-01  -9.0331814e-01  -2.0602134e+01  -3.3678553e-01   3.7073411e-01   2.5990900e+00   2.2047383e+02  -2.2021180e+02  -1.9957739e+03   5.9866210e-01  -9.0114680e-02   5.8643946e-01   5.9803958e-02  -1.8670457e-03   4.1520226e-03  -5.1790493e+00   2.3426282e+01  -9.1186810e+00  -9.5332753e-01  -9.8113374e-01   4.7795581e-01  -6.3893280e-01  -2.0510551e+01
   1.2160000e+01  -1.0953982e+00   9.0689917e-01   3.6504482e+01   1.3109133e+00   6.5049044e+00  -2.0536380e+01  -6.2377487e+01  -6.7689316e-01  -1.0411800e+00  -1.3786188e+01  -3.2926662e-01   4.1550573e-01   4.4771623e+00   2.1805707e+02  -2.3923195e+02  -1.9020151e+03   6.4365875e-01  -6.4192922e-02   6.5361455e-01   5.5267026e-02  -3.0260759e-03   3.9915289e-03  -5.2181057e+00   2.1987188e+01  -8.0900507e+00  -8.3105384e-01  -1.0064230e+00   4.2407673e-01  -6.7174801e-01  -2.0467492e+01
   1.2170000e+01  -1.1237637e+00   8.8927647e-01   3.6380483e+01   1.2987412e+00   6.2954311e+00  -2.1139016e+01  -6.0263646e+01  -6.8786319e-01  -1.0972205e+00  -5.6040432e+00  -3.2153914e-01   4.7571475e-01   6.0209021e+00   2.1555593e+02  -2.5624266e+02  -1.7010712e+03   6.6982653e-01  -7.9509225e-02   7.6320910e-01   4.7269542e-02  -3.6934038e-03   3.6577053e-03  -5.1412363e+00   1.9956226e+01  -7.0525474e+00  -7.0338845e-01  -1.0320200e+00   3.6393698e-01  -6.8695058e-01  -2.0405265e+01
   1.2180000e+01  -1.1288890e+00   8.7303228e-01   3.6244581e+01   1.3150013e+00   6.0754726e+00  -2.1695304e+01  -5.5628793e+01  -6.9800171e-01  -1.0693975e+00   2.7822978e+00  -3.1381912e-01   5.3089477e-01   5.5180020e+00   2.1297769e+02  -2.6994600e+02  -1.3703332e+03   6.3298697e-01  -1.4056396e-01   9.0835921e-01   3.4863603e-02  -3.3949319e-03   3.3290807e-03  -4.9540207e+00   1.7574452e+01  -6.1358394e+00  -5.7715669e-01  -1.0550786e+00   3.0268557e-01  -6.4227931e-01  -2.0290431e+01
   1.2190000e+01  -1.1166398e+00   8.6965589e-01   3.6112647e+01   1.3835683e+00   5.8507012e+00  -2.2188901e+01  -4.9359655e+01  -7.0666011e-01  -9.7415146e-01   9.5246023e+00  -3.0632651e-01   5.6220355e-01   3.1308780e+00   2.1033206e+02  -2.7892003e+02  -8.9740342e+02   5.2897249e-01  -2.3490343e-01   1.0126464e+00   1.8179837e-02  -2.1465029e-03   3.0557523e-03  -4.6132739e+00   1.5276004e+01  -5.4098974e+00  -4.7041782e-01  -1.0723220e+00   2.5067691e-01  -5.3562916e-01  -2.0135827e+01
   1.2200000e+01  -1.1054034e+00   8.8508758e-01   3.6009376e+01   1.5161235e+00   5.8507012e+00  -2.2630700e+01  -4.4179971e+01  -7.1373381e-01  -8.3572805e-01   1.3842341e+01  -2.9910268e-01   5.5609344e-01  -6.1101114e-01   2.0765141e+02  -2.8222481e+02  -3.3047823e+02   3.8094427e-01  -3.3389185e-01   1.0026922e+00  -4.8379855e-04  -4.4868846e-04   2.8117812e-03  -4.0425506e+00   1.3534436e+01  -4.8943170e+00  -4.0482962e-01  -1.0796181e+00   2.2102296e-01  -3.9153383e-01  -1.9982548e+01
   1.2210000e+01  -1.1115620e+00   9.2241474e-01   3.5956118e+01   1.6941197e+00   5.6216900e+00  -2.3056057e+01  -4.2535637e+01  -7.1948334e-01  -6.7384538e-01   1.6188266e+01  -2.9207521e-01   5.0651459e-01  -4.9578846e+00   2.0498860e+02  -2.8010388e+02   2.1209346e+02   2.3045509e-01  -4.0317034e-01   8.6632730e-01  -1.6981339e-02   1.1481693e-03   2.5135283e-03  -3.1973922e+00   1.2739474e+01  -4.5703875e+00  -3.9760261e-01  -1.0724411e+00   2.2501315e-01  -2.5217647e-01  -1.9864836e+01
   1.2220000e+01  -1.1384986e+00   9.8160569e-01   3.5960444e+01   1.8598593e+00   5.3878086e+00  -2.3500916e+01  -4.4485890e+01  -7.2410820e-01  -4.9880072e-01   1.7504466e+01  -2.8526593e-01   4.2063751e-01  -8.5877084e+00   2.0238443e+02  -2.7412024e+02   5.9836358e+02   1.2785137e-01  -4.2892280e-01   6.3768382e-01  -2.7133993e-02   2.3151613e-03   1.9723935e-03  -2.1286811e+00   1.3144517e+01  -4.3956525e+00  -4.5690959e-01  -1.0472772e+00   2.6776001e-01  -1.6723536e-01  -1.9780739e+01
   1.2230000e+01  -1.1772976e+00   1.0586007e+00   3.6011758e+01   1.9435640e+00   5.1511771e+00  -2.3981504e+01  -4.8058822e+01  -7.2748453e-01  -3.0853267e-01   1.9026805e+01  -2.7889598e-01   3.0915472e-01  -1.1148279e+01   1.9983686e+02  -2.6674475e+02   7.3754911e+02   9.5218643e-02  -4.2434561e-01   3.7466805e-01  -2.8464273e-02   2.8050963e-03   1.0336249e-03  -9.8954061e-01   1.4836697e+01  -4.3216779e+00  -5.8060108e-01  -1.0027679e+00   3.4674919e-01  -1.5662170e-01  -1.9678088e+01
   1.2240000e+01  -1.2132451e+00   1.1447815e+00   3.6088521e+01   1.9035908e+00   4.9055501e+00  -2.4487013e+01  -5.0550945e+01  -7.2918453e-01  -9.0717703e-02   2.1781497e+01  -2.7325551e-01   1.8318518e-01  -1.2596954e+01   1.9730122e+02  -2.6074849e+02   5.9962573e+02   1.2055219e-01  -4.1742383e-01   1.4295803e-01  -2.0933866e-02   2.3942004e-03  -2.1349194e-04   5.4133541e-02   1.7728086e+01  -4.2949307e+00  -7.5777658e-01  -9.3968266e-01   4.5394811e-01  -2.0521781e-01  -1.9492023e+01
   1.2250000e+01  -1.2317637e+00   1.2284261e+00   3.6169881e+01   1.7373300e+00   4.6533340e+00  -2.4986633e+01  -4.9961919e+01  -7.2855026e-01   1.7398777e-01   2.6470548e+01  -2.6851942e-01   5.7621131e-02  -1.2556405e+01   1.9471555e+02  -2.5848566e+02   2.2628371e+02   1.7350585e-01  -4.3543614e-01  -5.4574752e-03  -6.9754182e-03   1.1580248e-03  -1.4995243e-03   9.1593056e-01   2.1577533e+01  -4.2377609e+00  -9.7353087e-01  -8.6038132e-01   5.7922144e-01  -2.7927260e-01  -1.9192762e+01
   1.2260000e+01  -1.2234801e+00   1.2977716e+00   3.6237677e+01   1.4573338e+00   4.4003732e+00  -2.5449306e+01  -4.6267371e+01  -7.2471904e-01   5.0938558e-01   3.3539781e+01  -2.6474975e-01  -5.9837037e-02  -1.1745817e+01   1.9203347e+02  -2.6118015e+02  -2.6944911e+02   2.1190386e-01  -4.8210469e-01  -4.2903081e-02   9.1194417e-03  -3.7461620e-04  -2.5566578e-03   1.5966991e+00   2.6020417e+01  -4.0183190e+00  -1.2146319e+00  -7.6915210e-01   7.1223554e-01  -3.3343789e-01  -1.8798984e+01
   1.2270000e+01  -1.1885870e+00   1.3417588e+00   3.6266493e+01   1.0639747e+00   4.1421411e+00  -2.5853011e+01  -4.0370444e+01  -7.1672545e-01   9.3120375e-01   4.2181817e+01  -2.6203702e-01  -1.7770640e-01  -1.1786937e+01   1.8924370e+02  -2.6853580e+02  -7.3556517e+02   1.9374620e-01  -5.3618411e-01   2.2657281e-02   2.2549201e-02  -1.5530171e-03  -3.0414941e-03   2.1277629e+00   3.0613548e+01  -3.4366603e+00  -1.4723537e+00  -6.7345287e-01   8.4254849e-01  -3.2295208e-01  -1.8368841e+01
   1.2280000e+01  -1.1378449e+00   1.3487185e+00   3.6212656e+01   5.4506665e-01   3.8777784e+00  -2.6178774e+01  -3.2576337e+01  -7.0374997e-01   1.4295791e+00   4.9837539e+01  -2.6062157e-01  -3.1595345e-01  -1.3824704e+01   1.8636097e+02  -2.7896917e+02  -1.0433367e+03   9.2199815e-02  -5.7849278e-01   1.4106838e-01   2.9946987e-02  -2.1306665e-03  -2.3724721e-03   2.5115784e+00   3.4909987e+01  -2.2925459e+00  -1.7410126e+00  -5.8409835e-01   9.6022908e-01  -2.1903733e-01  -1.7986316e+01
   1.2290000e+01  -1.0873738e+00   1.3103891e+00   3.6014168e+01  -9.7655231e-02   3.6113530e+00  -2.6415958e+01  -2.3718445e+01  -6.8541435e-01   1.9633502e+00   5.3377109e+01  -2.6084303e-01  -4.8782212e-01  -1.7186867e+01   1.8340219e+02  -2.9049009e+02  -1.1520929e+03  -7.3344373e-02  -6.0436138e-01   2.3586223e-01   3.1182787e-02  -2.3912352e-03  -5.9745711e-06   2.7359278e+00   3.8560932e+01  -5.4352726e-01  -2.0131179e+00  -5.1205142e-01   1.0584754e+00  -4.0962641e-02  -1.7764447e+01
   1.2300000e+01  -1.0490981e+00   1.2336015e+00   3.5605159e+01  -8.1886387e-01   3.3480789e+00  -2.6575646e+01  -1.5968754e+01  -6.6196298e-01   2.4718638e+00   5.0851359e+01  -2.6293807e-01  -6.8491956e-01  -1.9709744e+01   1.8036938e+02  -3.0184948e+02  -1.1359384e+03  -2.2656379e-01  -6.1469839e-01   2.3366918e-01   2.9632919e-02  -2.7286978e-03   3.9075093e-03   2.8259469e+00   4.1417961e+01   1.5559447e+00  -2.2736821e+00  -4.6216819e-01   1.1362179e+00   0.0000000e+00  -1.7814063e+01
   1.2310000e+01  -1.0231292e+00   1.1463099e+00   3.4939877e+01  -1.5131537e+00   3.0808514e+00  -2.6684038e+01  -1.0839160e+01  -6.3422138e-01   2.8978196e+00   4.2595577e+01  -2.6688770e-01  -8.8249410e-01  -1.9757453e+01   1.7724557e+02  -3.1336012e+02  -1.1510642e+03  -2.8405160e-01  -6.0905117e-01   1.0426634e-01   3.0147666e-02  -3.2228970e-03   8.2546639e-03   2.8549589e+00   4.3562898e+01   3.4928837e+00  -2.4986720e+00  -4.2852489e-01   1.1976938e+00   0.0000000e+00  -1.8158198e+01
   1.2320000e+01  -9.9747867e-01   1.0838508e+00   3.4020895e+01  -2.0295392e+00   2.8134520e+00  -2.6763714e+01  -7.9676331e+00  -6.0339187e-01   3.2037076e+00   3.0588800e+01  -2.7243149e-01  -1.0562953e+00  -1.7380117e+01   1.7400361e+02  -3.2682726e+02  -1.3467135e+03  -2.1811551e-01  -5.7634266e-01  -9.9605676e-02   3.5512618e-02  -3.6938563e-03   1.1413069e-02   2.9138221e+00   4.5211796e+01   4.7531562e+00  -2.6627117e+00  -3.9689506e-01   1.2487589e+00   0.0000000e+00  -1.8687407e+01
   1.2330000e+01  -9.5810758e-01   1.0658015e+00   3.2917602e+01  -2.2425960e+00   2.5484017e+00  -2.6824142e+01  -6.0428163e+00  -5.7085407e-01   3.3716112e+00   1.6790362e+01  -2.7925039e-01  -1.1997035e+00  -1.4340820e+01   1.7061583e+02  -3.4441342e+02  -1.7586165e+03  -7.9429092e-02  -4.9431619e-01  -2.6870431e-01   4.4038303e-02  -4.0027209e-03   1.1887538e-02   3.0574855e+00   4.6559400e+01   5.1291507e+00  -2.7532930e+00  -3.5440601e-01   1.2923728e+00   0.0000000e+00  -1.9208462e+01
   1.2340000e+01  -9.0463731e-01   1.0865446e+00   3.1748459e+01  -2.1444779e+00   2.2746425e+00  -2.6860468e+01  -3.6326188e+00  -5.3803514e-01   3.3964948e+00   2.4883539e+00  -2.8710594e-01  -1.3196373e+00  -1.1993386e+01   1.6704769e+02  -3.6721742e+02  -2.2803999e+03   5.1450939e-02  -3.5233884e-01  -3.3775978e-01   5.1082271e-02  -4.1394033e-03   8.7895778e-03   3.2982063e+00   4.7672788e+01   4.8455758e+00  -2.7784939e+00  -2.9867662e-01   1.3261386e+00  -7.5619959e-02  -1.9567398e+01
   1.2350000e+01  -8.5463356e-01   1.1229029e+00   3.0633464e+01  -1.8597850e+00   2.0077014e+00  -2.6863846e+01  -3.3773601e-01  -5.0625256e-01   3.2891121e+00  -1.0738265e+01  -2.9567547e-01  -1.4065275e+00  -8.6890140e+00   1.6324458e+02  -3.9478439e+02  -2.7566971e+03   1.4514763e-01  -1.6244358e-01  -3.2920821e-01   5.3304267e-02  -4.1421188e-03   2.2579022e-03   3.6829912e+00   4.8460843e+01   4.3956503e+00  -2.7588555e+00  -2.3811456e-01   1.3437431e+00  -1.7584774e-01  -1.9760816e+01
   1.2360000e+01  -8.2802623e-01   1.1465424e+00   2.9658372e+01  -1.5588047e+00   1.7391561e+00  -2.6834900e+01   2.8945883e+00  -4.7646894e-01   3.0849999e+00  -2.0411218e+01  -3.0424669e-01  -1.4206776e+00  -1.4150100e+00   1.5913471e+02  -4.2570217e+02  -3.0917777e+03   2.3102263e-01   4.7599662e-02  -2.9811199e-01   5.0939527e-02  -4.1039505e-03  -6.4402886e-03   4.3181172e+00   4.8724727e+01   4.1990334e+00  -2.7109875e+00  -1.8378792e-01   1.3392007e+00  -2.7513992e-01  -1.9899635e+01
   1.2370000e+01  -8.2955260e-01   1.1352580e+00   2.8862009e+01  -1.3583946e+00   1.4722151e+00  -2.6778126e+01   5.6773327e+00  -4.4914487e-01   2.8346854e+00  -2.5031455e+01  -3.1174383e-01  -1.3254390e+00   9.5238524e+00   1.5465318e+02  -4.5837574e+02  -3.2673571e+03   3.2256400e-01   2.3763990e-01  -2.8181674e-01   4.6260035e-02  -4.1943192e-03  -1.5386222e-02   5.2329709e+00   4.8280599e+01   4.3658206e+00  -2.6389381e+00  -1.4135628e-01   1.3101674e+00  -3.8080460e-01  -2.0031094e+01
   1.2380000e+01  -8.4729233e-01   1.0814219e+00   2.8237051e+01  -1.2870266e+00   1.2010914e+00  -2.6693066e+01   8.5060470e+00  -4.2431458e-01   2.5812809e+00  -2.5340445e+01  -3.1724654e-01  -1.1363245e+00   1.8911449e+01   1.4976939e+02  -4.9141994e+02  -3.3044198e+03   3.7635689e-01   3.7247126e-01  -2.9573514e-01   4.1117929e-02  -4.5356535e-03  -2.2760228e-02   6.2438869e+00   4.7066586e+01   4.7579356e+00  -2.5388539e+00  -1.1007976e-01   1.2581110e+00  -4.4381660e-01  -2.0028837e+01
   1.2390000e+01  -8.6323431e-01   9.9375693e-01   2.7747246e+01  -1.3065639e+00   9.3850487e-01  -2.6582146e+01   1.1091994e+01  -4.0174040e-01   2.3525213e+00  -2.2875963e+01  -3.2063720e-01  -9.3380945e-01   2.0251510e+01   1.4449852e+02  -5.2375747e+02  -3.2337528e+03   3.3187522e-01   4.4025588e-01  -3.3922034e-01   3.6146422e-02  -4.9642763e-03  -2.7529564e-02   7.0074078e+00   4.5148294e+01   5.2121409e+00  -2.4077021e+00  -8.7874958e-02   1.1860067e+00  -4.0194864e-01  -1.9675827e+01
   1.2400000e+01  -8.6512593e-01   8.9314760e-01   2.7354312e+01  -1.3548147e+00   6.7460051e-01  -2.6452857e+01   1.2928904e+01  -3.8107894e-01   2.1591728e+00  -1.9334851e+01  -3.2276248e-01  -8.1458451e-01   1.1922494e+01   1.3889381e+02  -5.5454464e+02  -3.0787175e+03   1.8011890e-01   4.4426894e-01  -4.0204986e-01   3.1193616e-02  -4.8489376e-03  -2.9746812e-02   7.2097965e+00   4.2631386e+01   5.6742658e+00  -2.2460885e+00  -7.5904599e-02   1.0954627e+00  -2.4998299e-01  -1.8829584e+01
   1.2410000e+01  -8.5377385e-01   8.0538239e-01   2.7041380e+01  -1.3859221e+00   4.0851891e-01  -2.6306958e+01   1.4589912e+01  -3.6213170e-01   1.9863673e+00  -1.7280545e+01  -3.2483769e-01  -8.1559994e-01  -1.0154373e-01   1.3302441e+02  -5.8302197e+02  -2.8477325e+03   7.0868574e-05   4.0325093e-01  -4.7846110e-01   2.5848869e-02  -3.2407924e-03  -3.0045296e-02   6.7051550e+00   3.9565362e+01   6.1823848e+00  -2.0560059e+00  -7.8819604e-02   9.8568679e-01  -7.0357499e-02  -1.7504340e+01
   1.2420000e+01  -8.4222570e-01   7.5092356e-01   2.6827940e+01  -1.3882191e+00   1.4759393e-01  -2.6143419e+01   1.6353929e+01  -3.4509232e-01   1.7944609e+00  -1.9190646e+01  -3.2768125e-01  -8.9713628e-01  -8.1536337e+00   1.2694792e+02  -6.0846208e+02  -2.5440111e+03  -9.3349101e-02   3.5372198e-01  -5.7162999e-01   1.9802162e-02   7.0323466e-04  -2.8702537e-02   5.4947285e+00   3.5950943e+01   6.7618079e+00  -1.8394318e+00  -1.0202815e-01   8.5583454e-01   0.0000000e+00  -1.5810872e+01
   1.2430000e+01  -8.4678996e-01   7.3739906e-01   2.6770592e+01  -1.3690423e+00  -1.1052356e-01  -2.5967841e+01   1.7557799e+01  -3.3052891e-01   1.5457430e+00  -2.4871789e+01  -3.3152094e-01  -1.0001071e+00  -1.0297078e+01   1.2069729e+02  -6.3034791e+02  -2.1885832e+03  -4.8304973e-02   3.1778241e-01  -6.9339974e-01   1.3143220e-02   7.4772314e-03  -2.5344840e-02   3.6485104e+00   3.1869662e+01   7.3700680e+00  -1.5997466e+00  -1.4809946e-01   7.0943188e-01  -8.1926002e-03  -1.3863966e+01
   1.2440000e+01  -8.7485595e-01   7.6076250e-01   2.6940709e+01  -1.3290001e+00  -3.6909941e-01  -2.5784377e+01   1.8346340e+01  -3.1906133e-01   1.2346669e+00  -3.1107608e+01  -3.3629523e-01  -1.0954029e+00  -9.5295872e+00   1.1428912e+02  -6.4862705e+02  -1.8279138e+03   9.5693340e-02   2.9151732e-01  -8.6172278e-01   6.4589465e-03   1.7102519e-02  -1.9766671e-02   1.3170962e+00   2.7582052e+01   7.9744717e+00  -1.3453388e+00  -2.1414058e-01   5.5663122e-01  -1.3448742e-01  -1.1791976e+01
   1.2450000e+01  -9.1690148e-01   8.0794682e-01   2.7378273e+01  -1.2641726e+00  -6.2750338e-01  -2.5589273e+01   1.9510408e+01  -3.1101213e-01   8.9062181e-01  -3.4404510e+01  -3.4190863e-01  -1.1792937e+00  -8.3890732e+00   1.0773419e+02  -6.6363522e+02  -1.5008174e+03   2.6928149e-01   2.7638795e-01  -1.0896579e+00   7.7046322e-04   2.8756269e-02  -1.3066326e-02  -1.1987176e+00   2.3474041e+01   8.6227850e+00  -1.0931932e+00  -2.9206587e-01   4.1136479e-01  -2.9974157e-01  -9.8118743e+00
   1.2460000e+01  -9.4899062e-01   8.5727893e-01   2.8053516e+01  -1.1905960e+00  -8.8052154e-01  -2.5382344e+01   2.0692877e+01  -3.0626587e-01   5.5734737e-01  -3.3327443e+01  -3.4821788e-01  -1.2469275e+00  -6.7633800e+00   1.0103841e+02  -6.7576199e+02  -1.2126767e+03   4.2762279e-01   2.9319481e-01  -1.3933325e+00  -1.9548099e-03   4.0503928e-02  -7.6691503e-03  -3.4620000e+00   1.9907901e+01   9.3887627e+00  -8.6650480e-01  -3.7108149e-01   2.8550569e-01  -4.8647930e-01  -8.2278955e+00
   1.2470000e+01  -9.4667289e-01   8.8725930e-01   2.8873689e+01  -1.1385946e+00  -1.1309217e+00  -2.5172510e+01   2.0983438e+01  -3.0434176e-01   2.7159874e-01  -2.8574864e+01  -3.5491034e-01  -1.2817339e+00  -3.4806436e+00   9.4208323e+01  -6.8543653e+02  -9.6745420e+02   5.3693139e-01   3.7150584e-01  -1.8084163e+00   1.9104151e-03   4.9702445e-02  -6.0870288e-03  -5.0584150e+00   1.7101880e+01   1.0275860e+01  -6.8352288e-01  -4.4034810e-01   1.8459837e-01  -6.9484822e-01  -7.3015544e+00
   1.2480000e+01  -9.0054139e-01   8.9154852e-01   2.9719945e+01  -1.1154778e+00  -1.3837107e+00  -2.4968331e+01   2.0417852e+01  -3.0454612e-01   5.5110382e-02  -2.1648836e+01  -3.6146468e-01  -1.2633605e+00   1.8373368e+00   8.7265570e+01  -6.9336731e+02  -7.9307806e+02   5.4740336e-01   5.4067212e-01  -2.3662564e+00   1.6351766e-02   5.4026376e-02  -9.8113118e-03  -5.7968140e+00   1.5121631e+01   1.1181124e+01  -5.4606616e-01  -4.9131582e-01   1.0799229e-01  -9.0825106e-01  -7.1023899e+00
   1.2490000e+01  -8.1983775e-01   8.7965620e-01   3.0484346e+01  -1.1016500e+00  -1.6300825e+00  -2.4775879e+01   1.9245256e+01  -3.0610389e-01  -8.3527260e-02  -1.3863764e+01  -3.6729039e-01  -1.1854525e+00   7.7908043e+00   8.0249422e+01  -7.0031616e+02  -6.9488473e+02   4.0501808e-01   7.9660144e-01  -3.0290030e+00   4.2011489e-02   5.2576163e-02  -1.8945793e-02  -5.7909632e+00   1.3967758e+01   1.1930467e+01  -4.3921660e-01  -5.1993616e-01   5.2284783e-02  -1.0907594e+00  -7.4733022e+00
   1.2500000e+01  -7.2422783e-01   8.6010477e-01   3.1105676e+01  -1.0872983e+00  -1.8753658e+00  -2.4602691e+01   1.7318810e+01  -3.0824336e-01  -1.4445606e-01  -6.0928798e+00  -3.7198937e-01  -1.0678656e+00   1.1758688e+01   7.3201461e+01  -7.0641878e+02  -6.1026260e+02   9.2340406e-02   1.0693323e+00  -3.6625128e+00   7.3457421e-02   4.6391892e-02  -3.1963900e-02  -5.3580960e+00   1.3631512e+01   1.2390572e+01  -3.4270865e-01  -5.2864070e-01   1.4429761e-02  -1.2005232e+00  -8.1426174e+00
   1.2510000e+01  -6.3575791e-01   8.3119905e-01   3.1587601e+01  -1.0840532e+00  -2.1209355e+00  -2.4452172e+01   1.5051848e+01  -3.1029010e-01  -1.3739979e-01   7.0562654e-01  -3.7557612e-01  -9.5221625e-01   1.1564936e+01   6.6149298e+01  -7.1101018e+02  -4.5913924e+02  -3.4512119e-01   1.2539759e+00  -4.0980559e+00   1.0096864e-01   3.7886958e-02  -4.5649139e-02  -4.8250773e+00   1.4042486e+01   1.2588558e+01  -2.4309817e-01  -5.2709789e-01  -7.4135522e-03  -1.1944221e+00  -8.8921682e+00
   1.2520000e+01  -5.7496246e-01   7.9460017e-01   3.1979578e+01  -1.0987583e+00  -2.3619215e+00  -2.4317935e+01   1.3423715e+01  -3.1182844e-01  -8.8363577e-02   4.9036215e+00  -3.7852438e-01  -8.8439707e-01   6.7819178e+00   5.9101544e+01  -7.1344086e+02  -2.4306849e+02  -8.1930381e-01   1.2740783e+00  -4.2226957e+00   1.1628158e-01   2.9372049e-02  -5.6333059e-02  -4.3708052e+00   1.5003095e+01   1.2703952e+01  -1.3691511e-01  -5.2892961e-01  -1.4778395e-02  -1.0348893e+00  -9.6660006e+00
   1.2530000e+01  -5.5433823e-01   7.6873461e-01   3.2341425e+01  -1.1200053e+00  -2.6080642e+00  -2.4187318e+01   1.3061687e+01  -3.1279590e-01  -3.2945334e-02   5.5418243e+00  -3.8154684e-01  -8.8811953e-01  -3.7224592e-01   5.2055591e+01  -7.1405122e+02  -6.1036002e+01  -1.2424420e+00   1.1286129e+00  -4.0231197e+00   1.1758790e-01   2.2043744e-02  -6.2313599e-02  -3.9717534e+00   1.6186947e+01   1.2948334e+01  -2.6703620e-02  -5.4330120e-01  -1.1232216e-02  -7.2731533e-01  -1.0581390e+01
   1.2540000e+01  -5.6739392e-01   7.7856022e-01   3.2718567e+01  -1.1332855e+00  -2.8455552e+00  -2.4049872e+01   1.3744611e+01  -3.1336769e-01   4.8699660e-03   3.7815300e+00  -3.8520685e-01  -9.4822683e-01  -6.0107303e+00   4.5006217e+01  -7.1413013e+02  -7.8909549e+00  -1.5626109e+00   9.0069480e-01  -3.5893949e+00   1.0992675e-01   1.6848287e-02  -6.5168028e-02  -3.4923042e+00   1.7180645e+01   1.3453877e+01   8.1331294e-02  -5.6697264e-01  -5.5786615e-03  -3.5241029e-01  -1.1842114e+01
   1.2550000e+01  -5.8525611e-01   8.3607758e-01   3.3130615e+01  -1.1377770e+00  -3.0860829e+00  -2.3900627e+01   1.4924557e+01  -3.1371948e-01   2.5046674e-02   2.0176708e+00  -3.8961425e-01  -1.0191295e+00  -7.0902680e+00   3.7943527e+01  -7.1475093e+02  -6.2079659e+01  -1.7903293e+00   7.3506716e-01  -3.1209699e+00   1.0203031e-01   1.6154381e-02  -6.8693491e-02  -2.8542774e+00   1.7551644e+01   1.4210247e+01   1.7549456e-01  -5.8418441e-01  -1.1923799e-02  -3.6646985e-02  -1.3591534e+01
   1.2560000e+01  -5.7320045e-01   9.3179420e-01   3.3567281e+01  -1.1463208e+00  -3.3252355e+00  -2.3736343e+01   1.6428350e+01  -3.1384224e-01   4.6202821e-02   2.1156147e+00  -3.9439282e-01  -1.0520511e+00  -3.2921550e+00   3.0854847e+01  -7.1569618e+02  -9.4525544e+01  -2.0094724e+00   7.9446882e-01  -2.9010759e+00   1.0372780e-01   2.3845226e-02  -7.6607002e-02  -2.1123542e+00   1.6954565e+01   1.5056646e+01   2.3858172e-01  -5.7442787e-01  -4.2834434e-02   0.0000000e+00  -1.5794827e+01
   1.2570000e+01  -5.1667150e-01   1.0377422e+00   3.3992171e+01  -1.1679142e+00  -3.5606065e+00  -2.3558792e+01   1.7755075e+01  -3.1348729e-01   9.2565944e-02   4.6363123e+00  -3.9891262e-01  -1.0216612e+00   3.0389880e+00   2.3738683e+01  -7.1572662e+02  -3.0438037e+00  -2.3410957e+00   1.1949739e+00  -3.1874622e+00   1.2536493e-01   4.3579102e-02  -9.0219331e-02  -1.3692773e+00   1.5252447e+01   1.5800952e+01   2.5368207e-01  -5.2179841e-01  -1.0049670e-01   0.0000000e+00  -1.8237801e+01
   1.2580000e+01  -4.3196600e-01   1.1210167e+00   3.4353193e+01  -1.1928590e+00  -3.7920815e+00  -2.3376857e+01   1.8193548e+01  -3.1221774e-01   1.8325510e-01   9.0689158e+00  -4.0266164e-01  -9.4008584e-01   8.1575341e+00   1.6614529e+01  -7.1377438e+02   1.9522382e+02  -2.8778768e+00   1.9857350e+00  -4.0823541e+00   1.7616020e-01   7.6679799e-02  -1.0682151e-01  -6.8831214e-01   1.2547305e+01   1.6434032e+01   2.1114732e-01  -4.2195742e-01  -1.7533188e-01  -8.7782889e-03  -2.0617511e+01
   1.2590000e+01  -3.5324857e-01   1.1621592e+00   3.4597823e+01  -1.2095067e+00  -4.0258482e+00  -2.3195031e+01   1.8182570e+01  -3.0956394e-01   3.2149605e-01   1.3824094e+01  -4.0548850e-01  -8.4374142e-01   9.6344423e+00   9.5199207e+00  -7.0973048e+02   4.0439033e+02  -3.6147969e+00   3.1972047e+00  -5.4722883e+00   2.6080596e-01   1.2040099e-01  -1.1976513e-01  -7.7618145e-02   9.1056896e+00   1.7223913e+01   1.1243171e-01  -2.8659979e-01  -2.5178319e-01  -1.5820279e-01  -2.2664482e+01
   1.2600000e+01  -3.0920306e-01   1.1629758e+00   3.4696896e+01  -1.2342212e+00  -4.2546876e+00  -2.3007781e+01   1.8725022e+01  -3.0526667e-01   4.8578220e-01   1.6428615e+01  -4.0748581e-01  -7.5713093e-01   8.6610486e+00   2.4915434e+00  -7.0455650e+02   5.1739791e+02  -4.4183742e+00   4.8517826e+00  -7.0681188e+00   3.7747047e-01   1.6692789e-01  -1.2059565e-01   5.5586792e-01   5.3151899e+00   1.8563551e+01  -2.7596201e-02  -1.4198108e-01  -3.1203664e-01  -2.9514706e-01  -2.4230503e+01
   1.2610000e+01  -3.0898161e-01   1.1410140e+00   3.4661329e+01  -1.2997014e+00  -4.4841572e+00  -2.2807127e+01   2.0065409e+01  -2.9941250e-01   6.4121662e-01   1.5543442e+01  -4.0884654e-01  -6.9018719e-01   6.6943744e+00  -4.4650490e+00  -7.0003780e+02   4.5187048e+02  -5.1156666e+00   6.8834409e+00  -8.4932525e+00   5.1643940e-01   2.0440486e-01  -1.0218142e-01   1.4214589e+00   1.6649850e+00   2.0641419e+01  -1.8041724e-01  -1.6620437e-02  -3.3683271e-01  -3.9731290e-01  -2.5247361e+01
   1.2620000e+01  -3.4501355e-01   1.1184837e+00   3.4531321e+01  -1.4117396e+00  -4.7065794e+00  -2.2585584e+01   2.2154292e+01  -2.9227141e-01   7.6944482e-01   1.2822820e+01  -4.0988633e-01  -6.5492653e-01   3.5260656e+00  -1.1388201e+01  -6.9819356e+02   1.8442405e+02  -5.5974450e+00   9.0615844e+00  -9.3129671e+00   6.5776768e-01   2.2079004e-01  -6.1775858e-02   2.7076996e+00  -1.3847333e+00   2.3121049e+01  -3.0977298e-01   7.6185548e-02  -3.1307543e-01  -4.1300778e-01  -2.5667518e+01
   1.2630000e+01  -4.0068854e-01   1.1070597e+00   3.4352624e+01  -1.5426037e+00  -4.9349031e+00  -2.2332510e+01   2.5307382e+01  -2.8401457e-01   8.8022318e-01   1.1077836e+01  -4.1096955e-01  -6.5587217e-01  -9.4564258e-02  -1.8335137e+01  -7.0036180e+02  -2.1682452e+02  -5.8346307e+00   1.1045945e+01  -9.0956055e+00   7.7277453e-01   2.0903680e-01  -3.5405359e-03   4.3379054e+00  -3.5950584e+00   2.5136236e+01  -3.8439523e-01   1.4567461e-01  -2.4644645e-01  -2.9109364e-01  -2.5474005e+01
   1.2640000e+01  -4.5268371e-01   1.0965323e+00   3.4163068e+01  -1.6644963e+00  -5.1553772e+00  -2.2042514e+01   2.8999634e+01  -2.7464880e-01   9.8981315e-01   1.0958997e+01  -4.1232476e-01  -6.7925144e-01  -2.3379268e+00  -2.5343952e+01  -7.0625518e+02  -5.8933761e+02  -5.8491085e+00   1.2559949e+01  -7.6361592e+00   8.3314861e-01   1.7073531e-01   6.1118050e-02   5.9071204e+00  -5.0270266e+00   2.5709240e+01  -3.9063165e-01   2.1368989e-01  -1.6152100e-01  -4.2317853e-02  -2.4708736e+01
   1.2650000e+01  -4.7534634e-01   1.0605023e+00   3.3989830e+01  -1.7611766e+00  -5.3713823e+00  -2.1730033e+01   3.1248096e+01  -2.6417940e-01   1.0984563e+00   1.0864317e+01  -4.1387644e-01  -6.9490874e-01  -1.5657296e+00  -3.2417684e+01  -7.1370829e+02  -7.4531135e+02  -5.6931357e+00   1.3504535e+01  -5.1412515e+00   8.2200681e-01   1.1580588e-01   1.1648332e-01   6.9813783e+00  -5.9339238e+00   2.4273481e+01  -3.3576653e-01   2.9777840e-01  -8.4831939e-02   0.0000000e+00  -2.3528895e+01
   1.2660000e+01  -4.5422508e-01   9.7367489e-01   3.3849109e+01  -1.8097041e+00  -5.5833767e+00  -2.1420345e+01   3.0968752e+01  -2.5279059e-01   1.1884185e+00   8.9962159e+00  -4.1524255e-01  -6.7267665e-01   2.2232090e+00  -3.9530793e+01  -7.1967841e+02  -5.9701224e+02  -5.5023014e+00   1.3933065e+01  -2.1102008e+00   7.3940946e-01   5.7860931e-02   1.4687488e-01   7.4197398e+00  -6.5815811e+00   2.0933971e+01  -2.4132794e-01   4.0109713e-01  -2.8034213e-02   0.0000000e+00  -2.2210331e+01
   1.2670000e+01  -3.9794681e-01   8.2493948e-01   3.3741614e+01  -1.7898855e+00  -5.7949700e+00  -2.1126051e+01   2.9429402e+01  -2.4089273e-01   1.2372569e+00   4.8838419e+00  -4.1592648e-01  -6.0126573e-01   7.1410923e+00  -4.6642228e+01  -7.2188346e+02  -2.2050459e+02  -5.5001037e+00   1.3987660e+01   9.7344562e-01   6.0079412e-01   8.2514845e-03   1.4098665e-01   7.4191645e+00  -7.1492378e+00   1.6387910e+01  -1.3329027e-01   5.1287436e-01   1.5191276e-02   0.0000000e+00  -2.1056372e+01
   1.2680000e+01  -3.3279758e-01   6.2122545e-01   3.3647230e+01  -1.7241257e+00  -6.0035267e+00  -2.0841055e+01   2.8499609e+01  -2.2907257e-01   1.2277620e+00  -9.4949377e-01  -4.1557535e-01  -4.9470302e-01   1.0656271e+01  -5.3705560e+01  -7.1958911e+02   2.2943531e+02  -5.8555634e+00   1.3872361e+01   3.7842797e+00   4.2963985e-01  -2.6806138e-02   9.6248626e-02   7.3321212e+00  -7.7356414e+00   1.1616865e+01  -3.4694692e-02   6.1531425e-01   5.9546913e-02   0.0000000e+00  -2.0268997e+01
   1.2690000e+01  -2.8452220e-01   3.8640453e-01   3.3532152e+01  -1.6742448e+00  -6.2090466e+00  -2.0551216e+01   2.8983909e+01  -2.1810363e-01   1.1417456e+00  -8.6016392e+00  -4.1407107e-01  -3.7589459e-01   1.1880842e+01  -6.0675401e+01  -7.1293629e+02   6.6528139e+02  -6.5126656e+00   1.3807115e+01   6.0733589e+00   2.4898078e-01  -4.4981516e-02   2.1287507e-02   7.4238421e+00  -8.3799990e+00   7.4435473e+00   3.9276719e-02   6.9086926e-01   1.1385421e-01   0.0000000e+00  -1.9845759e+01
   1.2700000e+01  -2.6681520e-01   1.5453649e-01   3.3369500e+01  -1.6775331e+00  -6.4111289e+00  -2.0242931e+01   3.0828527e+01  -2.0895307e-01   9.6013653e-01  -1.8160904e+01  -4.1136524e-01  -2.5112935e-01   1.2476525e+01  -6.7516496e+01  -7.0188225e+02   1.1054042e+03  -7.1654036e+00   1.3933217e+01   7.5998229e+00   7.9014410e-02  -4.5059249e-02  -6.5789987e-02   7.7215721e+00  -9.0222605e+00   4.1729801e+00   8.5877237e-02   7.2587326e-01   1.7376446e-01   0.0000000e+00  -1.9569642e+01
   1.2710000e+01  -2.8248107e-01  -4.7204480e-02   3.3156097e+01  -1.7045867e+00  -6.6088566e+00  -1.9901686e+01   3.4124460e+01  -2.0264028e-01   6.7782414e-01  -2.8231239e+01  -4.0746893e-01  -1.2555812e-01   1.2557122e+01  -7.4205692e+01  -6.8596264e+02   1.5919613e+03  -7.4479195e+00   1.4268810e+01   8.2287462e+00  -6.0646654e-02  -2.5444335e-02  -1.4252586e-01   8.0389145e+00  -9.4552416e+00   1.5794896e+00   1.1801908e-01   7.1260464e-01   2.2845699e-01  -2.3533431e-01  -1.9143185e+01
   1.2720000e+01  -3.2726429e-01  -2.1337779e-01   3.2912043e+01  -1.6966362e+00  -6.8068135e+00  -1.9509063e+01   3.9262322e+01  -2.0007704e-01   3.0552029e-01  -3.7230385e+01  -4.0261376e-01  -2.0493259e-02   1.0506486e+01  -8.0712448e+01  -6.6462654e+02   2.1336097e+03  -7.1436420e+00   1.4748983e+01   8.0931728e+00  -1.5456552e-01   1.4112260e-02  -1.8914747e-01   8.2142855e+00  -9.3395593e+00  -8.3620040e-01   1.6208300e-01   6.5342089e-01   2.7375829e-01  -1.2491922e+00  -1.8480423e+01
   1.2730000e+01  -3.8983719e-01  -3.5439296e-01   3.2670798e+01  -1.6228600e+00  -6.9980668e+00  -1.9051695e+01   4.5736845e+01  -2.0202873e-01  -1.4235963e-01  -4.4787992e+01  -3.9725554e-01   4.2102268e-02   6.2595527e+00  -8.6978538e+01  -6.3716922e+02   2.7457319e+03  -6.2979606e+00   1.5327815e+01   7.5822783e+00  -2.0263353e-01   6.8195011e-02  -1.9643513e-01   8.3130433e+00  -8.3354608e+00  -3.5562519e+00   2.4811266e-01   5.6343265e-01   3.1738626e-01  -2.4825263e+00  -1.7861081e+01
   1.2740000e+01  -4.5184941e-01  -4.7768425e-01   3.2469086e+01  -1.4854274e+00  -7.1837624e+00  -1.8535551e+01   5.1614340e+01  -2.0911116e-01  -6.5147716e-01  -5.0911753e+01  -3.9193540e-01   5.3633504e-02   1.1531236e+00  -9.2922622e+01  -6.0240689e+02   3.4762328e+03  -5.2142675e+00   1.6055624e+01   7.1611269e+00  -2.2458950e-01   1.2430217e-01  -1.7022107e-01   8.5171978e+00  -6.2691420e+00  -6.8195015e+00   3.9711699e-01   4.6677699e-01   3.7047880e-01  -3.7289190e+00  -1.7704671e+01
   1.2750000e+01  -4.9449233e-01  -5.8063598e-01   3.2333273e+01  -1.3022152e+00  -7.3589729e+00  -1.7982996e+01   5.5255564e+01  -2.2181260e-01  -1.2102299e+00  -5.5875270e+01  -3.8699925e-01   3.3058377e-02  -2.0575126e+00  -9.8457343e+01  -5.5916855e+02   4.3238338e+03  -4.2619522e+00   1.7015897e+01   7.2096188e+00  -2.4778758e-01   1.6825790e-01  -1.2752540e-01   8.8455843e+00  -3.1665306e+00  -1.0461297e+01   6.1272842e-01   3.8956467e-01   4.3406103e-01  -4.8316409e+00  -1.8219874e+01
   1.2760000e+01  -5.0946706e-01  -6.6210052e-01   3.2268243e+01  -1.1080180e+00  -7.5346991e+00  -1.7411936e+01   5.7105923e+01  -2.4060317e-01  -1.8176064e+00  -6.0737652e+01  -3.8242178e-01   1.6942463e-02  -1.6115914e+00  -1.0349824e+02  -5.0749331e+02   5.1675247e+03  -3.6684738e+00   1.8213255e+01   7.9065097e+00  -2.8844899e-01   1.9216353e-01  -8.6065123e-02   8.9916796e+00   7.5433717e-01  -1.3892492e+01   8.7867213e-01   3.5465021e-01   4.9511343e-01  -5.7329651e+00  -1.9251646e+01
   1.2770000e+01  -5.0411520e-01  -7.3016835e-01   3.2258386e+01  -9.4817804e-01  -7.7033779e+00  -1.6825636e+01   5.8630019e+01  -2.6592616e-01  -2.4707940e+00  -6.5318763e+01  -3.7792392e-01   3.0438990e-02   1.3496526e+00  -1.0796821e+02  -4.4912198e+02   5.8371331e+03  -3.4545627e+00   1.9531452e+01   9.1219678e+00  -3.4224656e-01   1.9838556e-01  -5.5575900e-02   8.4694223e+00   5.0642474e+00  -1.6313348e+01   1.1611008e+00   3.7788714e-01   5.3528623e-01  -6.4456955e+00  -2.0446665e+01
   1.2780000e+01  -4.9567708e-01  -7.9164077e-01   3.2275441e+01  -8.5407431e-01  -7.8636341e+00  -1.6222705e+01   6.0293063e+01  -2.9795358e-01  -3.1424055e+00  -6.7161148e+01  -3.7312076e-01   8.3940548e-02   5.3501558e+00  -1.1181240e+02  -3.8687305e+02   6.2248926e+03  -3.5171177e+00   2.0773510e+01   1.0446307e+01  -3.8863274e-01   1.9721939e-01  -3.7398957e-02   6.9276819e+00   9.1999186e+00  -1.7069814e+01   1.4180836e+00   4.6400479e-01   5.4127963e-01  -7.0229654e+00  -2.1537445e+01
   1.2790000e+01  -4.9853894e-01  -8.4257226e-01   3.2289367e+01  -8.3122007e-01  -8.0181609e+00  -1.5601233e+01   6.2147231e+01  -3.3636158e-01  -3.7826703e+00  -6.4026477e+01  -3.6769702e-01   1.7030022e-01   8.6359676e+00  -1.1501852e+02  -3.2389216e+02   6.2980888e+03  -3.8052325e+00   2.1771941e+01   1.1454296e+01  -4.0454698e-01   2.0043446e-01  -2.9762814e-02   4.2941927e+00   1.2626804e+01  -1.5949343e+01   1.6147352e+00   6.0373848e-01   5.0852247e-01  -7.5020360e+00  -2.2406267e+01
   1.2800000e+01  -5.1335541e-01  -8.7425223e-01   3.2282594e+01  -8.6680617e-01  -8.1702812e+00  -1.4952128e+01   6.4910562e+01  -3.8027517e-01  -4.3357791e+00  -5.5310888e+01  -3.6159290e-01   2.6403422e-01   9.3733997e+00  -1.1761823e+02  -2.6336457e+02   6.0527592e+03  -4.3712048e+00   2.2474628e+01   1.1998128e+01  -3.7923519e-01   2.1613802e-01  -3.1407222e-02   7.7808780e-01   1.4982176e+01  -1.3256832e+01   1.7343700e+00   7.7502472e-01   4.4085899e-01  -7.8983589e+00  -2.3004251e+01
   1.2810000e+01  -5.2815162e-01  -8.8199412e-01   3.2258150e+01  -9.4137445e-01  -8.3114007e+00  -1.4263018e+01   6.8910963e+01  -4.2835328e-01  -4.7544776e+00  -4.1869847e+01  -3.5502235e-01   3.3774997e-01   7.3715745e+00  -1.1967088e+02  -2.0831408e+02   5.5050489e+03  -5.2850805e+00   2.2925286e+01   1.2272881e+01  -3.2145279e-01   2.4747026e-01  -4.1588752e-02  -3.1516711e+00   1.6132466e+01  -9.6491547e+00   1.7787981e+00   9.4903828e-01   3.4986029e-01  -8.2270459e+00  -2.3331296e+01
   1.2820000e+01  -5.2954106e-01  -8.6678327e-01   3.2232662e+01  -1.0411484e+00  -8.4497700e+00  -1.3530318e+01   7.3269959e+01  -4.7899856e-01  -5.0130701e+00  -2.5859250e+01  -3.4838450e-01   3.7242740e-01   3.4677432e+00  -1.2125349e+02  -1.6106979e+02   4.7244297e+03  -6.5812890e+00   2.3167762e+01   1.2653721e+01  -2.5608586e-01   2.9297483e-01  -5.9817012e-02  -6.9128456e+00   1.6152911e+01  -5.8614151e+00   1.7607756e+00   1.0994843e+00   2.5140877e-01  -8.4668039e+00  -2.3438059e+01
   1.2830000e+01  -5.1166761e-01  -8.3373893e-01   3.2222218e+01  -1.1665041e+00  -8.5737580e+00  -1.2763362e+01   7.6695628e+01  -5.3056524e-01  -5.1068422e+00  -9.3772119e+00  -3.4206290e-01   3.6878093e-01  -3.6464637e-01  -1.2245607e+02  -1.2286087e+02   3.8208919e+03  -8.2182805e+00   2.3172677e+01   1.3490355e+01  -2.1311048e-01   3.4707358e-01  -8.6536962e-02  -1.0041588e+01   1.5278101e+01  -2.4501238e+00   1.6963630e+00   1.2105703e+00   1.5963775e-01  -8.5627895e+00  -2.3402759e+01
   1.2840000e+01  -4.7794233e-01  -7.9079849e-01   3.2234875e+01  -1.3271105e+00  -8.6964856e+00  -1.1978550e+01   7.8481177e+01  -5.8145892e-01  -5.0411130e+00   6.5729189e+00  -3.3620703e-01   3.4930350e-01  -1.9477438e+00  -1.2337177e+02  -9.4218359e+01   2.8642508e+03  -1.0039282e+01   2.2881236e+01   1.5020032e+01  -2.1504506e-01   4.0036519e-01  -1.2302489e-01  -1.2337530e+01   1.3826702e+01   3.4236771e-01   1.6018124e+00   1.2786664e+00   8.3592733e-02  -8.4888979e+00  -2.3279844e+01
   1.2850000e+01  -4.3902985e-01  -7.4746972e-01   3.2270826e+01  -1.5286133e+00  -8.8054622e+00  -1.1192692e+01   7.8585822e+01  -6.3016460e-01  -4.8239350e+00   2.1717799e+01  -3.3071111e-01   3.3874359e-01  -1.0559902e+00  -1.2409662e+02  -7.5788097e+01   1.8430262e+03  -1.1734222e+01   2.2343960e+01   1.7370656e+01  -2.7059948e-01   4.4009543e-01  -1.6876550e-01  -1.3827025e+01   1.2117522e+01   2.5363146e+00   1.4937005e+00   1.3080150e+00   2.8376100e-02  -8.3318407e+00  -2.3066576e+01
   1.2860000e+01  -4.0916372e-01  -7.1399270e-01   3.2324358e+01  -1.7661810e+00  -8.9110010e+00  -1.0420462e+01   7.7223051e+01  -6.7524633e-01  -4.4631010e+00   3.6083400e+01  -3.2537270e-01   3.4627240e-01   7.5288038e-01  -1.2474207e+02  -6.8681998e+01   7.1060991e+02  -1.2824856e+01   2.1835791e+01   2.0558982e+01  -3.7703268e-01   4.5284219e-01  -2.1666204e-01  -1.4623162e+01   1.0397151e+01   4.2501522e+00   1.3883385e+00   1.3054140e+00  -3.1142548e-03  -8.3478970e+00  -2.2712117e+01
   1.2870000e+01  -4.0006312e-01  -6.9922320e-01   3.2386164e+01  -2.0291634e+00  -9.0056536e+00  -9.6716849e+00   7.4877667e+01  -7.1538904e-01  -3.9707226e+00   4.9237846e+01  -3.2007514e-01   3.6302593e-01   1.6753535e+00  -1.2543865e+02  -7.4040354e+01  -5.3583562e+02  -1.2798062e+01   2.1826682e+01   2.4462112e+01  -5.2515024e-01   4.3066473e-01  -2.5054251e-01  -1.4830500e+01   8.8020603e+00   5.5424017e+00   1.2981207e+00   1.2769053e+00  -1.1038219e-02  -8.8927210e+00  -2.2119527e+01
   1.2880000e+01  -4.1465873e-01  -7.0531546e-01   3.2446020e+01  -2.3055947e+00  -9.0961237e+00  -8.9493605e+00   7.2232435e+01  -7.4956177e-01  -3.3753387e+00   5.9538390e+01  -3.1484260e-01   3.7483426e-01   1.1808323e+00  -1.2632566e+02  -9.2221576e+01  -1.8181222e+03  -1.1354693e+01   2.2781024e+01   2.8793524e+01  -7.0024692e-01   3.7775134e-01  -2.5008921e-01  -1.4513285e+01   7.3902178e+00   6.3442674e+00   1.2270062e+00   1.2255074e+00  -9.8053080e-04  -1.0270477e+01  -2.1138428e+01
   1.2890000e+01  -4.4552525e-01  -7.2368318e-01   3.2496365e+01  -2.5800982e+00  -9.1768534e+00  -8.2502777e+00   6.9908278e+01  -7.7721596e-01  -2.7251388e+00   6.5019991e+01  -3.0980407e-01   3.7141064e-01  -3.4236181e-01  -1.2753463e+02  -1.2244417e+02  -3.0222595e+03  -8.5621817e+00   2.4929020e+01   3.3139293e+01  -8.7987494e-01   3.1190158e-01  -2.0070776e-01  -1.3690442e+01   6.1998736e+00   6.5063778e+00   1.1702820e+00   1.1488751e+00   1.6393088e-02  -1.2636006e+01  -1.9570881e+01
   1.2900000e+01  -4.7929540e-01  -7.3840794e-01   3.2537324e+01  -2.8297780e+00  -9.2532287e+00  -7.5654835e+00   6.8479423e+01  -7.9832891e-01  -2.0727637e+00   6.5237510e+01  -3.0511639e-01   3.5041803e-01  -2.0992604e+00  -1.2917224e+02  -1.6308564e+02  -4.0641468e+03  -4.7794849e+00   2.8179525e+01   3.7046120e+01  -1.0342618e+00   2.5804971e-01  -9.9751897e-02  -1.2326570e+01   5.2929667e+00   5.9029374e+00   1.1209859e+00   1.0393586e+00   3.0928672e-02  -1.5998752e+01  -1.7247454e+01
   1.2910000e+01  -5.0452845e-01  -7.3547880e-01   3.2579312e+01  -3.0214102e+00  -9.3222701e+00  -6.8826387e+00   6.8284480e+01  -8.1328606e-01  -1.4592072e+00   6.1355648e+01  -3.0086391e-01   3.1966840e-01  -3.0749634e+00  -1.3131417e+02  -2.1199354e+02  -4.8907898e+03  -4.9702668e-01   3.2169908e+01   4.0094237e+01  -1.1326622e+00   2.3758620e-01   4.3515981e-02  -1.0380852e+01   4.7842754e+00   4.5261570e+00   1.0782852e+00   8.9003996e-01   3.9284042e-02  -2.0222994e+01  -1.4158070e+01
   1.2920000e+01  -5.1818711e-01  -7.1149729e-01   3.2639323e+01  -3.1167748e+00  -9.3849517e+00  -6.1922791e+00   6.9035959e+01  -8.2275743e-01  -9.1287745e-01   5.4632975e+01  -2.9707071e-01   2.8568612e-01  -3.3982281e+00  -1.3400509e+02  -2.6627350e+02  -5.4279962e+03   3.7386958e+00   3.6320334e+01   4.1936615e+01  -1.1540719e+00   2.6089326e-01   2.0985121e-01  -7.9550917e+00   4.8404282e+00   2.5327255e+00   1.0501409e+00   7.0453698e-01   4.5167961e-02  -2.4959525e+01  -1.0531891e+01
   1.2930000e+01  -5.2608322e-01  -6.7719279e-01   3.2733375e+01  -3.0925543e+00  -9.4399556e+00  -5.4933969e+00   6.9888224e+01  -8.2754961e-01  -4.4738055e-01   4.6549690e+01  -2.9378466e-01   2.4639832e-01  -3.9287803e+00  -1.3725379e+02  -3.2183582e+02  -5.5562320e+03   7.3858451e+00   3.9870262e+01   4.2361927e+01  -1.0968958e+00   3.2656526e-01   3.7251358e-01  -5.3679935e+00   5.6175540e+00   2.2662214e-01   1.0481156e+00   5.0226125e-01   5.4124241e-02  -2.9639286e+01  -6.8235078e+00
   1.2940000e+01  -5.3743128e-01  -6.5198693e-01   3.2870020e+01  -2.9615674e+00  -9.4869382e+00  -4.7933619e+00   7.0003499e+01  -8.2840330e-01  -5.6186670e-02   3.9119388e+01  -2.9108346e-01   1.9895295e-01  -4.7445362e+00  -1.4102350e+02  -3.7359422e+02  -5.1758397e+03   1.0022677e+01   4.2011017e+01   4.1398441e+01  -9.8065932e-01   4.2475671e-01   5.0309833e-01  -3.0430572e+00   7.1267589e+00  -2.0110637e+00   1.0782092e+00   3.1315491e-01   6.8523525e-02  -3.3600529e+01  -3.5690713e+00
   1.2950000e+01  -5.5768809e-01  -6.5131139e-01   3.3046175e+01  -2.7714974e+00  -9.5268733e+00  -4.1009088e+00   6.9245309e+01  -8.2594936e-01   2.7176861e-01   3.2795528e+01  -2.8900253e-01   1.4759401e-01  -5.1358942e+00  -1.4522431e+02  -4.1672842e+02  -4.3134204e+03   1.1465120e+01   4.2131014e+01   3.9341134e+01  -8.3704667e-01   5.4146973e-01   5.8066954e-01  -1.3139220e+00   9.1254681e+00  -3.8222973e+00   1.1335750e+00   1.6446710e-01   8.6123610e-02  -3.6284532e+01  -1.1557976e+00
   1.2960000e+01  -5.8464464e-01  -6.7850812e-01   3.3246400e+01  -2.5783694e+00  -9.5620529e+00  -3.4181333e+00   6.8277549e+01  -8.2084047e-01   5.3433322e-01   2.6256460e+01  -2.8746450e-01   1.0359622e-01  -4.3997789e+00  -1.4972719e+02  -4.4823456e+02  -3.1506138e+03   1.1812588e+01   4.0053336e+01   3.6621261e+01  -6.9520081e-01   6.6227008e-01   5.9940345e-01  -2.9165092e-01   1.1155477e+01  -4.9689015e+00   1.1935226e+00   6.8609734e-02   1.0203154e-01  -3.7415799e+01   0.0000000e+00
   1.2970000e+01  -6.1028562e-01  -7.2821635e-01   3.3448407e+01  -2.4194708e+00  -9.5883517e+00  -2.7408249e+00   6.7730844e+01  -8.1382197e-01   7.2221926e-01   1.8788604e+01  -2.8628041e-01   7.8221867e-02  -2.5374356e+00  -1.5439837e+02  -4.6766474e+02  -1.9430179e+03   1.1381014e+01   3.6138351e+01   3.3617729e+01  -5.6964545e-01   7.7485982e-01   5.6990359e-01   1.3482415e-01   1.2696109e+01  -5.3731482e+00   1.2286059e+00   2.0423560e-02   1.1170205e-01  -3.7088342e+01   0.0000000e+00
   1.2980000e+01  -6.2603256e-01  -7.9224047e-01   3.3631154e+01  -2.3048329e+00  -9.6080615e+00  -2.0614317e+00   6.7939319e+01  -8.0570635e-01   8.2882692e-01   1.0660766e+01  -2.8528292e-01   6.9612148e-02  -8.6097197e-01  -1.5912390e+02  -4.7673889e+02  -9.0741558e+02   1.0546676e+01   3.1186253e+01   3.0561919e+01  -4.5684519e-01   8.7104941e-01   5.1317565e-01   1.7366048e-01   1.3314512e+01  -5.0935759e+00   1.2086154e+00   4.4848301e-03   1.1257815e-01  -3.5713515e+01   0.0000000e+00
   1.2990000e+01  -6.2769384e-01  -8.6052197e-01   3.3781565e+01  -2.2241443e+00  -9.6238178e+00  -1.3680532e+00   6.9337853e+01  -7.9735394e-01   8.4933740e-01   2.0510483e+00  -2.8445640e-01   6.2999013e-02  -6.6131349e-01  -1.6381901e+02  -4.7826096e+02  -1.5220649e+02   9.6018130e+00   2.6174241e+01   2.7554249e+01  -3.4102645e-01   9.4830365e-01   4.5064234e-01   2.4810567e-03   1.2764477e+01  -4.2756695e+00   1.1113988e+00   5.0562134e-03   1.0414136e-01  -3.3878473e+01   0.0000000e+00
   1.3000000e+01  -6.1909676e-01  -9.2211594e-01   3.3901807e+01  -2.1602561e+00  -9.6295474e+00  -6.4912226e-01   7.1893090e+01  -7.8967563e-01   7.7856083e-01  -7.0776572e+00  -2.8385339e-01   5.1803162e-02  -1.1195850e+00  -1.6843827e+02  -4.7490481e+02   3.3561469e+02   8.6654973e+00   2.1955097e+01   2.4603507e+01  -2.0410561e-01   1.0103071e+00   3.9590383e-01  -2.5567644e-01   1.1051032e+01  -3.1122245e+00   9.3193071e-01   1.1005120e-02   8.7564584e-02  -3.2162519e+01   0.0000000e+00
   1.3010000e+01  -6.1190010e-01  -9.6869268e-01   3.4012135e+01  -2.1002034e+00  -9.6296047e+00   9.8546592e-02   7.4766885e+01  -7.8359504e-01   6.1529842e-01  -1.6326241e+01  -2.8346295e-01   4.2355181e-02  -9.4479811e-01  -1.7297527e+02  -4.6820723e+02   6.6975812e+02   7.6144224e+00   1.9037419e+01   2.1658033e+01  -3.3862237e-02   1.0661216e+00   3.5116901e-01  -5.1320052e-01   8.4773111e+00  -1.8370007e+00   6.8959091e-01   1.5550142e-02   6.5737646e-02  -3.0929619e+01   0.0000000e+00
   1.3020000e+01  -6.1782881e-01  -9.9679745e-01   3.4141334e+01  -2.0366932e+00  -9.6202655e+00   8.6961978e-01   7.7107318e+01  -7.7992623e-01   3.7057923e-01  -2.4471919e+01  -2.8319603e-01   4.2282806e-02  -7.2375538e-03  -1.7743033e+02  -4.5805929e+02   1.0147939e+03   6.1358806e+00   1.7520951e+01   1.8651674e+01   1.7179884e-01   1.1272320e+00   3.0824494e-01  -7.0512408e-01   5.6118501e+00  -6.9160129e-01   4.2640453e-01   1.5688947e-02   4.3008950e-02  -3.0243789e+01   0.0000000e+00
   1.3030000e+01  -6.3880851e-01  -1.0087906e+00   3.4310612e+01  -1.9657322e+00  -9.6031913e+00   1.6549598e+00   7.8533999e+01  -7.7917113e-01   7.5555568e-02  -2.9502366e+01  -2.8290221e-01   5.7462610e-02   1.5179804e+00  -1.8177044e+02  -4.4301910e+02   1.5040189e+03   3.9526297e+00   1.7209272e+01   1.5584461e+01   4.0442293e-01   1.2027396e+00   2.5463135e-01  -7.9193732e-01   3.0690984e+00   1.7873476e-01   1.8969715e-01   1.2166064e-02   2.3614120e-02  -2.9972609e+01   0.0000000e+00
   1.3040000e+01  -6.6623262e-01  -1.0136449e+00   3.4526118e+01  -1.8887778e+00  -9.5790125e+00   2.4465081e+00   7.9154833e+01  -7.8127353e-01  -2.1398209e-01  -2.8953766e+01  -2.8243445e-01   8.7346279e-02   2.9883669e+00  -1.8592402e+02  -4.2116477e+02   2.1854333e+03   1.0295376e+00   1.7793367e+01   1.2592222e+01   6.4711295e-01   1.2946976e+00   1.8274287e-01  -7.8319859e-01   1.2229860e+00   7.7195915e-01   9.2923182e-03   7.6778077e-03   9.8702745e-03  -2.9925145e+01   0.0000000e+00
   1.3050000e+01  -6.8906923e-01  -1.0252122e+00   3.4784286e+01  -1.8127791e+00  -9.5453226e+00   3.2406432e+00   7.9413515e+01  -7.8555516e-01  -4.3588474e-01  -2.2190265e+01  -2.8179346e-01   1.1710249e-01   2.9756212e+00  -1.8980089e+02  -3.9074237e+02   3.0422399e+03  -2.3958787e+00   1.8967631e+01   9.9172569e+00   8.7764804e-01   1.3958366e+00   9.5443485e-02  -7.3171491e-01   1.1797692e-01   1.1348688e+00  -1.1060881e-01   4.3945542e-03   1.9169025e-03  -2.9917164e+01   0.0000000e+00
   1.3060000e+01  -7.0134129e-01  -1.0582543e+00   3.5079926e+01  -1.7397510e+00  -9.5055020e+00   4.0386314e+00   7.9798816e+01  -7.9102733e-01  -5.5907312e-01  -1.2318838e+01  -2.8114067e-01   1.3070011e-01   1.3597615e+00  -1.9329981e+02  -3.5065427e+02   4.0088099e+03  -5.9194810e+00   2.0462549e+01   7.8132377e+00   1.0732449e+00   1.4913829e+00   3.4702245e-03  -6.7636244e-01  -4.0458615e-01   1.2813476e+00  -1.8165809e-01   3.0418202e-03  -1.5108921e-03  -2.9803069e+01   0.0000000e+00
   1.3070000e+01  -7.0461153e-01  -1.1241158e+00   3.5409783e+01  -1.6597346e+00  -9.4572017e+00   4.8447626e+00   8.0613119e+01  -7.9683020e-01  -5.9611368e-01  -3.7040559e+00  -2.8059010e-01   1.3293619e-01   2.2360809e-01  -1.9630652e+02  -3.0130202e+02   4.9352250e+03  -9.1195360e+00   2.2054387e+01   6.4756708e+00   1.2174043e+00   1.5650683e+00  -8.1627551e-02  -6.0913468e-01  -5.4895098e-01   1.2313725e+00  -2.1786885e-01   3.2132227e-03  -2.4214216e-03  -2.9502013e+01   0.0000000e+00
   1.3080000e+01  -7.0497008e-01  -1.2237889e+00   3.5770536e+01  -1.5649179e+00  -9.4005934e+00   5.6627007e+00   8.1793814e+01  -8.0248658e-01  -5.8493793e-01   1.1175745e+00  -2.8010500e-01   1.3890353e-01   5.9673445e-01  -1.9871640e+02  -2.4533049e+02   5.5971534e+03  -1.1682840e+01   2.3586017e+01   5.9770467e+00   1.3060732e+00   1.6065558e+00  -1.5215533e-01  -5.2326494e-01  -4.8232929e-01   1.0564560e+00  -2.2906717e-01   3.9382109e-03  -2.7945194e-03  -2.9005461e+01   0.0000000e+00
   1.3090000e+01  -7.0599616e-01  -1.3438277e+00   3.6153914e+01  -1.4670973e+00  -9.3341303e+00   6.4946210e+00   8.3192024e+01  -8.0800690e-01  -5.7389987e-01   1.1038059e+00  -2.7962220e-01   1.5121557e-01   1.2312041e+00  -2.0048143e+02  -1.8738776e+02   5.7942730e+03  -1.3441318e+01   2.4981114e+01   6.1817926e+00   1.3491757e+00   1.6159579e+00  -2.0435993e-01  -4.4792127e-01  -3.1955615e-01   8.5925883e-01  -2.2115745e-01   4.2781141e-03  -3.7587449e-03  -2.8391507e+01   0.0000000e+00
   1.3100000e+01  -7.0444079e-01  -1.4650348e+00   3.6544273e+01  -1.3889155e+00  -9.2631982e+00   7.3438780e+00   8.4925699e+01  -8.1395358e-01  -6.1749360e-01  -4.3593728e+00  -2.7920454e-01   1.5723302e-01   6.0174453e-01  -2.0162990e+02  -1.3275531e+02   5.4632451e+03  -1.4349528e+01   2.6219998e+01   6.7339555e+00   1.3650608e+00   1.6027764e+00  -2.3690783e-01  -4.1814071e-01  -1.4141989e-01   7.2453140e-01  -1.9898170e-01   3.7412594e-03  -5.5441885e-03  -2.7809751e+01   0.0000000e+00
   1.3110000e+01  -6.9261333e-01  -1.5730385e+00   3.6919585e+01  -1.3418159e+00  -9.1785150e+00   8.2139484e+00   8.7007044e+01  -8.2135449e-01  -7.6162135e-01  -1.4412775e+01  -2.7904083e-01   1.4426962e-01  -1.2963399e+00  -2.0223263e+02  -8.5282006e+01   4.7473301e+03  -1.4459194e+01   2.7292923e+01   7.1651166e+00   1.3696852e+00   1.5801703e+00  -2.5046710e-01  -4.3304860e-01  -1.0868085e-02   6.6759974e-01  -1.6901056e-01   2.3244525e-03  -8.0821578e-03  -2.7411002e+01   0.0000000e+00
   1.3120000e+01  -6.6433035e-01  -1.6588755e+00   3.7255396e+01  -1.3214840e+00  -9.0908524e+00   9.1043431e+00   8.9039473e+01  -8.3135862e-01  -1.0183862e+00  -2.5676489e+01  -2.7928186e-01   1.1595643e-01  -2.8313188e+00  -2.0236032e+02  -4.5557483e+01   3.9724523e+03  -1.3915275e+01   2.8179648e+01   7.0687186e+00   1.3678781e+00   1.5581815e+00  -2.4833245e-01  -4.5747126e-01   3.5700818e-02   6.0290997e-01  -1.3982872e-01   3.8306667e-04  -1.1361173e-02  -2.7263183e+01   0.0000000e+00
   1.3130000e+01  -6.2132884e-01  -1.7223030e+00   3.7529912e+01  -1.3187952e+00  -8.9889806e+00   1.0007493e+01   9.0314966e+01  -8.4482802e-01  -1.3604853e+00  -3.4209909e+01  -2.7992143e-01   8.7683905e-02  -2.8272525e+00  -2.0207070e+02  -1.0588911e+01   3.4968572e+03  -1.2958627e+01   2.8875377e+01   6.2547927e+00   1.3535815e+00   1.5398753e+00  -2.3652872e-01  -4.6882026e-01  -9.1011615e-04   3.7757514e-01  -1.1940327e-01  -1.5350248e-03  -1.5311878e-02  -2.7305674e+01   0.0000000e+00
   1.3140000e+01  -5.7594668e-01  -1.7755090e+00   3.7727583e+01  -1.3274468e+00  -8.8798321e+00   1.0908806e+01   9.0131301e+01  -8.6208327e-01  -1.7379648e+00  -3.7747943e+01  -2.8077147e-01   7.7164918e-02  -1.0518988e+00  -2.0140505e+02   2.4406138e+01   3.4995049e+03  -1.1853451e+01   2.9422490e+01   4.8029578e+00   1.3182933e+00   1.5224574e+00  -2.2199639e-01  -4.7189663e-01  -9.3145282e-02  -1.0229486e-01  -1.1102862e-01  -2.9826370e-03  -1.9606000e-02  -2.7399615e+01   0.0000000e+00
   1.3150000e+01  -5.4448510e-01  -1.8292022e+00   3.7844186e+01  -1.3436914e+00  -8.7599693e+00   1.1795062e+01   8.8625617e+01  -8.8280105e-01  -2.0945789e+00  -3.5661415e+01  -2.8151738e-01   9.6617337e-02   1.9452419e+00  -2.0037746e+02   6.2818888e+01   3.8412750e+03  -1.0782719e+01   2.9872475e+01   3.0194369e+00   1.2600447e+00   1.5018234e+00  -2.0938602e-01  -4.9070634e-01  -1.9549435e-01  -7.4209626e-01  -1.1109118e-01  -3.8735141e-03  -2.3589640e-02  -2.7404032e+01   0.0000000e+00
   1.3160000e+01  -5.3501435e-01  -1.8792449e+00   3.7891112e+01  -1.3634850e+00  -8.6342051e+00   1.2664386e+01   8.6932402e+01  -9.0606946e-01  -2.3835359e+00  -2.8895697e+01  -2.8192174e-01   1.3825810e-01   4.1640768e+00  -1.9898404e+02   1.0425822e+02   4.1439334e+03  -9.8033899e+00   3.0199067e+01   1.3128107e+00   1.1850223e+00   1.4762717e+00  -1.9890231e-01  -5.6390552e-01  -2.5681720e-01  -1.2869424e+00  -1.1128472e-01  -4.3633195e-03  -2.6294124e-02  -2.7201413e+01   0.0000000e+00
   1.3170000e+01  -5.4182790e-01  -1.9122914e+00   3.7890886e+01  -1.3813351e+00  -8.4972682e+00   1.3527089e+01   8.6270293e+01  -9.3058814e-01  -2.5798684e+00  -1.9633252e+01  -2.8201622e-01   1.7548083e-01   3.7222723e+00  -1.9723916e+02   1.4507528e+02   4.0817060e+03  -8.8652398e+00   3.0271466e+01  -5.3642290e-03   1.1008560e+00   1.4465162e+00  -1.8722330e-01  -7.1262547e-01  -2.5207860e-01  -1.5153948e+00  -1.0483443e-01  -4.4590236e-03  -2.6571802e-02  -2.6708328e+01   0.0000000e+00
   1.3180000e+01  -5.5250417e-01  -1.9093890e+00   3.7866987e+01  -1.3929311e+00  -8.3590708e+00   1.4395942e+01   8.6885279e+01  -9.5489104e-01  -2.6761987e+00  -9.6330248e+00  -2.8204450e-01   1.8747810e-01   1.1997272e+00  -1.9519933e+02   1.8117681e+02   3.6101527e+03  -7.8755259e+00   2.9927775e+01  -8.4683702e-01   1.0094063e+00   1.4131110e+00  -1.7094921e-01  -9.0341214e-01  -1.9877475e-01  -1.3983918e+00  -9.1072255e-02  -3.9377524e-03  -2.3547881e-02  -2.5895829e+01   0.0000000e+00
   1.3190000e+01  -5.5982002e-01  -1.8451646e+00   3.7837481e+01  -1.3985043e+00  -8.2020803e+00   1.5270579e+01   8.7463702e+01  -9.7760652e-01  -2.6736841e+00   2.5145483e-01  -2.8224923e-01   1.7466460e-01  -1.2813501e+00  -1.9294895e+02   2.1034665e+02   2.9169840e+03  -6.7791026e+00   2.9085559e+01  -1.2739166e+00   9.0655938e-01   1.3746149e+00  -1.4971171e-01  -1.0591503e+00  -1.3826450e-01  -1.0847289e+00  -7.3979769e-02  -2.6878471e-03  -1.7276007e-02  -2.4796421e+01   0.0000000e+00
   1.3200000e+01  -5.6616033e-01  -1.7046562e+00   3.7814606e+01  -1.4015134e+00  -8.0369539e+00   1.6140972e+01   8.7039359e+01  -9.9789559e-01  -2.5807973e+00   9.2886811e+00  -2.8275463e-01   1.4911645e-01  -2.5548144e+00  -1.9056634e+02   2.3256548e+02   2.2218829e+03  -5.6077217e+00   2.7799804e+01  -1.3628544e+00   7.8759256e-01   1.3283523e+00  -1.2673020e-01  -1.1211977e+00  -9.6332862e-02  -7.6528237e-01  -5.7647352e-02  -9.6184606e-04  -9.0753144e-03  -2.3483486e+01   0.0000000e+00
   1.3210000e+01  -5.7860060e-01  -1.5056268e+00   3.7806282e+01  -1.4058763e+00  -8.0369539e+00   1.7012888e+01   8.7191568e+01  -1.0158439e+00  -2.4141842e+00   1.6661306e+01  -2.8349928e-01   1.2969061e-01  -1.9425842e+00  -1.8809970e+02   2.4902812e+02   1.6462645e+03  -4.4527957e+00   2.6245666e+01  -1.1676029e+00   6.5232450e-01   1.2725407e+00  -1.0713149e-01  -1.0840476e+00  -5.6780776e-02  -5.3918219e-01  -4.3759765e-02   7.2006667e-04  -1.0992311e-03  -2.2061461e+01   0.0000000e+00
   1.3220000e+01  -6.0229487e-01  -1.2987309e+00   3.7815637e+01  -1.4178874e+00  -7.8595661e+00   1.7905722e+01   8.9283351e+01  -1.0322163e+00  -2.2001136e+00   2.1407061e+01  -2.8423762e-01   1.3501546e-01   5.3248474e-01  -1.8556431e+02   2.6118005e+02   1.2151930e+03  -3.4190607e+00   2.4662388e+01  -7.4061990e-01   5.0690090e-01   1.2075939e+00  -9.5592385e-02  -9.8096153e-01   1.3620537e-02  -4.0101631e-01  -3.2175737e-02   1.8323816e-03   4.7145348e-03  -2.0643777e+01   0.0000000e+00
   1.3230000e+01  -6.3655865e-01  -1.1435766e+00   3.7838842e+01  -1.4464457e+00  -7.6699744e+00   1.8821380e+01   9.1565859e+01  -1.0476573e+00  -1.9678325e+00   2.3228117e+01  -2.8476315e-01   1.6107918e-01   2.6063724e+00  -1.8295751e+02   2.7027628e+02   9.0962261e+02  -2.6174131e+00   2.3272086e+01  -1.5512319e-01   3.6300578e-01   1.1358475e+00  -9.4501218e-02  -8.5942903e-01   1.2484750e-01  -3.0309488e-01  -2.2120283e-02   2.0420495e-03   7.5213233e-03  -1.9297179e+01   0.0000000e+00
   1.3240000e+01  -6.7300417e-01  -1.0767532e+00   3.7866674e+01  -1.4934603e+00  -7.4704705e+00   1.9742108e+01   9.2072833e+01  -1.0621946e+00  -1.7311158e+00   2.3671668e+01  -2.8512351e-01   1.8230543e-01   2.1226242e+00  -1.8028186e+02   2.7721740e+02   6.9411232e+02  -2.1450129e+00   2.2187385e+01   4.6184442e-01   2.3596862e-01   1.0603944e+00  -1.0330095e-01  -7.5034652e-01   2.7117253e-01  -1.7729280e-01  -1.2481412e-02   1.2286669e-03   7.6623106e-03  -1.8025179e+01   0.0000000e+00
   1.3250000e+01  -6.9669007e-01  -1.0963309e+00   3.7892595e+01  -1.5442463e+00  -7.2649505e+00   2.0657253e+01   9.1514494e+01  -1.0753236e+00  -1.4812512e+00   2.4986458e+01  -2.8562912e-01   1.7261748e-01  -9.6879474e-01  -1.7755600e+02   2.8264358e+02   5.4261738e+02  -2.0508034e+00   2.1369835e+01   9.3218200e-01   1.4097236e-01   9.8390013e-01  -1.1921670e-01  -6.5889791e-01   4.5647440e-01   3.3464183e-02  -2.3653740e-03  -6.1558665e-04   6.0921526e-03  -1.6793297e+01   0.0000000e+00
   1.3260000e+01  -6.9274105e-01  -1.1754125e+00   3.7919705e+01  -1.5720650e+00  -7.0498049e+00   2.1572618e+01   9.1536498e+01  -1.0862314e+00  -1.1958366e+00   2.8541455e+01  -2.8663403e-01   1.2813869e-01  -4.4478786e+00  -1.7479827e+02   2.8721831e+02   4.5747365e+02  -2.2977192e+00   2.0675798e+01   1.0852396e+00   8.8121615e-02   9.0793317e-01  -1.3875063e-01  -5.5863444e-01   6.8102621e-01   3.3306140e-01   8.0145378e-03  -3.4051640e-03   3.6397943e-03  -1.5578218e+01   0.0000000e+00
   1.3270000e+01  -6.5562037e-01  -1.2833076e+00   3.7956838e+01  -1.5522561e+00  -6.8250908e+00   2.2497493e+01   9.2487473e+01  -1.0939574e+00  -8.5111676e-01   3.4471988e+01  -2.8821592e-01   7.7048987e-02  -5.1089706e+00  -1.7200410e+02   2.9170472e+02   4.4864020e+02  -2.7719806e+00   1.9937769e+01   8.2466529e-01   7.9572780e-02   8.3312096e-01  -1.5899755e-01  -4.0406901e-01   9.1435487e-01   6.8235373e-01   1.7069129e-02  -6.8220424e-03   6.6873910e-04  -1.4390005e+01   0.0000000e+00
   1.3280000e+01  -5.9336368e-01  -1.3916152e+00   3.8006563e+01  -1.4712536e+00  -6.5925273e+00   2.3434482e+01   9.3698911e+01  -1.0976078e+00  -4.4003262e-01   4.1108414e+01  -2.9023017e-01   4.1979475e-02  -3.5069511e+00  -1.6914906e+02   2.9687521e+02   5.1704946e+02  -3.3829511e+00   1.9030322e+01   1.6269686e-01   1.0957361e-01   7.5993474e-01  -1.7824173e-01  -2.0767096e-01   1.0943408e+00   1.0155046e+00   2.1723617e-02  -9.9454027e-03  -2.7632512e-03  -1.3213363e+01   0.0000000e+00
   1.3290000e+01  -5.2343267e-01  -1.4806517e+00   3.8059158e+01  -1.3252240e+00  -6.3465565e+00   2.4378901e+01   9.4441837e+01  -1.0966602e+00   1.2147534e-02   4.5218015e+01  -2.9268841e-01   7.4537934e-03  -3.4525682e+00  -1.6620757e+02   3.0344718e+02   6.5719686e+02  -4.0959145e+00   1.7914414e+01  -8.0178495e-01   1.6681934e-01   6.8946926e-01  -1.9555503e-01  -6.0281205e-02   1.1474899e+00   1.2683378e+00   1.7861747e-02  -1.0375547e-02  -6.7586087e-03  -1.2000912e+01   0.0000000e+00
   1.3300000e+01  -4.6409217e-01  -1.5563218e+00   3.8100253e+01  -1.1150102e+00  -6.0972626e+00   2.5320805e+01   9.4190473e+01  -1.0912494e+00   4.4774726e-01   4.3559973e+01  -2.9581783e-01  -4.8045085e-02  -5.5498879e+00  -1.6315806e+02   3.1186076e+02   8.4135826e+02  -4.8514313e+00   1.6644607e+01  -1.9441368e+00   2.3925602e-01   6.2387429e-01  -2.0977485e-01  -6.0726810e-02   1.0174092e+00   1.4487175e+00   2.2378164e-03  -3.1985859e-03  -1.1725443e-02  -1.0758067e+01   0.0000000e+00
   1.3310000e+01  -4.2643578e-01  -1.6425567e+00   3.8122624e+01  -8.4656952e-01  -5.8323842e+00   2.6244508e+01   9.2370222e+01  -1.0822981e+00   7.9235130e-01   3.4460404e+01  -2.9971685e-01  -1.1182205e-01  -6.3776966e+00  -1.5998255e+02   3.2200668e+02   1.0145922e+03  -5.5320844e+00   1.5345863e+01  -3.1774737e+00   3.1934561e-01   5.6643000e-01  -2.1884755e-01  -2.8570888e-01   6.9057571e-01   1.6659503e+00  -2.5537363e-02   1.8960748e-02  -1.8472376e-02  -9.5741722e+00   0.0000000e+00
   1.3320000e+01  -4.1019175e-01  -1.7474533e+00   3.8128981e+01  -5.3605677e-01  -5.5629221e+00   2.7127923e+01   8.8341507e+01  -1.0714027e+00   9.8009812e-01   1.8774682e+01  -3.0414443e-01  -1.5057005e-01  -3.8748001e+00  -1.5667623e+02   3.3333146e+02   1.1324775e+03  -6.0164741e+00   1.4184416e+01  -4.4896541e+00   4.0589482e-01   5.2110263e-01  -2.1981865e-01  -8.1840028e-01   2.1858421e-01   2.0702494e+00  -6.2075696e-02   6.3705475e-02  -2.7812538e-02  -8.5653908e+00  -1.5740136e-02
   1.3330000e+01  -4.0571036e-01  -1.8584028e+00   3.8126177e+01  -2.0954328e-01  -5.2798810e+00   2.7949244e+01   8.2132135e+01  -1.0605171e+00   9.7514308e-01  -4.9550406e-01  -3.0865510e-01  -1.4475882e-01   5.8112279e-01  -1.5324958e+02   3.4525188e+02   1.1920422e+03  -6.2123052e+00   1.3327366e+01  -5.9190142e+00   5.0098601e-01   4.9134597e-01  -2.0927365e-01  -1.7268055e+00  -2.6509560e-01   2.7726685e+00  -9.9840758e-02   1.3454639e-01  -3.9886468e-02  -7.8297003e+00  -7.5984506e-02
   1.3340000e+01  -4.0191101e-01  -1.9666013e+00   3.8119460e+01   1.0336433e-01  -4.9956366e+00   2.8697035e+01   7.4779064e+01  -1.0516138e+00   7.7488947e-01  -2.0025361e+01  -3.1275167e-01  -9.0236814e-02   5.4522010e+00  -1.4971153e+02   3.5746952e+02   1.2217640e+03  -6.0393019e+00   1.2886916e+01  -7.4724839e+00   6.0407709e-01   4.7824036e-01  -1.8440996e-01  -2.9767940e+00  -5.7039147e-01   3.7980037e+00  -1.2862631e-01   2.2718946e-01  -5.4119583e-02  -7.4484253e+00  -7.7018405e-02
   1.3350000e+01  -3.9443033e-01  -2.0702780e+00   3.8110889e+01   3.7451285e-01  -4.7018811e+00   2.9369729e+01   6.7269406e+01  -1.0465000e+00   3.9477828e-01  -3.8011119e+01  -3.1592299e-01   1.3280562e-02   1.0351738e+01  -1.4605466e+02   3.7003475e+02   1.2565228e+03  -5.4601246e+00   1.2883567e+01  -9.0609737e+00   7.0750394e-01   4.7884870e-01  -1.4469806e-01  -4.4203270e+00  -5.3574900e-01   5.0697423e+00  -1.3956071e-01   3.3100645e-01  -7.0028521e-02  -7.4544120e+00  -1.2890617e-02
   1.3360000e+01  -3.8728767e-01  -2.1644688e+00   3.8100516e+01   5.8480251e-01  -4.4045733e+00   2.9962038e+01   5.9230910e+01  -1.0468054e+00  -1.4826787e-01  -5.4304615e+01  -3.1773897e-01   1.5666259e-01   1.4338203e+01  -1.4226052e+02   3.8317080e+02   1.3136047e+03  -4.5539468e+00   1.3261093e+01  -1.0521250e+01   7.9772323e-01   4.8651233e-01  -9.3492339e-02  -5.9038124e+00  -1.0924154e-01   6.4452911e+00  -1.2771461e-01   4.3639316e-01  -8.7711750e-02  -7.7777789e+00   0.0000000e+00
   1.3370000e+01  -3.8760066e-01  -2.2472907e+00   3.8088258e+01   7.3649065e-01  -4.0958637e+00   3.0457920e+01   4.9588202e+01  -1.0539799e+00  -8.3672621e-01  -6.8845834e+01  -3.1802132e-01   3.1371343e-01   1.5705084e+01  -1.3831632e+02   3.9695438e+02   1.3783588e+03  -3.5234180e+00   1.3923425e+01  -1.1697529e+01   8.6232769e-01   4.9392547e-01  -3.8248464e-02  -7.3712550e+00   6.4889256e-01   7.7855241e+00  -9.1487353e-02   5.4108602e-01  -1.0733519e-01  -8.2567304e+00   0.0000000e+00
   1.3380000e+01  -3.9875326e-01  -2.3218162e+00   3.8075202e+01   8.5294656e-01  -3.7865811e+00   3.0845279e+01   3.8735919e+01  -1.0691708e+00  -1.6404045e+00  -8.0367829e+01  -3.1690600e-01   4.5197671e-01   1.3826328e+01  -1.3422118e+02   4.1120795e+02   1.4253564e+03  -2.5991687e+00   1.4756525e+01  -1.2524229e+01   8.9747047e-01   4.9720768e-01   1.2214232e-02  -8.8437686e+00   1.6363334e+00   8.9921112e+00  -3.1996313e-02   6.4806336e-01  -1.2848668e-01  -8.7210161e+00   0.0000000e+00
   1.3390000e+01  -4.1855630e-01  -2.3810039e+00   3.8061697e+01   9.6208211e-01  -3.4779860e+00   3.1132274e+01   2.8699539e+01  -1.0930254e+00  -2.5090971e+00  -8.6869262e+01  -3.1467402e-01   5.5633360e-01   1.0435688e+01  -1.2997585e+02   4.2579474e+02   1.4586797e+03  -1.9063650e+00   1.5661370e+01  -1.3077605e+01   9.1047811e-01   4.9787229e-01   5.2491481e-02  -1.0311274e+01   2.7772875e+00   9.9896687e+00   4.6811722e-02   7.5766512e-01  -1.5033039e-01  -9.0875136e+00   0.0000000e+00
   1.3400000e+01  -4.4481710e-01  -2.4021270e+00   3.8039879e+01   1.0870792e+00  -3.1639478e+00   3.1339810e+01   2.0753599e+01  -1.1255734e+00  -3.3808084e+00  -8.7171129e+01  -3.1151857e-01   6.3557769e-01   7.9244094e+00  -1.2557441e+02   4.4094124e+02   1.5146493e+03  -1.4104934e+00   1.6604631e+01  -1.3557136e+01   9.1641885e-01   5.0115293e-01   8.3437707e-02  -1.1688075e+01   4.0268876e+00   1.0703144e+01   1.3888417e-01   8.6328075e-01  -1.7223707e-01  -9.3859997e+00   0.0000000e+00
   1.3410000e+01  -4.8179111e-01  -2.3585837e+00   3.7984882e+01   1.2478169e+00  -2.8487065e+00   3.1486081e+01   1.4627022e+01  -1.1662512e+00  -4.1963110e+00  -8.1550260e+01  -3.0746373e-01   7.0701781e-01   7.1440123e+00  -1.2100629e+02   4.5724359e+02   1.6302349e+03  -9.8698264e-01   1.7609951e+01  -1.4177534e+01   9.2966510e-01   5.1181581e-01   1.1036062e-01  -1.2875213e+01   5.3325152e+00   1.1070895e+01   2.3628297e-01   9.5444004e-01  -1.9395035e-01  -9.6942547e+00   0.0000000e+00
   1.3420000e+01  -5.3668230e-01  -2.2329395e+00   3.7854251e+01   1.4490765e+00  -2.5351267e+00   3.1584708e+01   9.8627179e+00  -1.2139684e+00  -4.9030628e+00  -7.0675177e+01  -3.0239275e-01   7.8542833e-01   7.8410514e+00  -1.1625367e+02   4.7548726e+02   1.8243677e+03  -5.3109584e-01   1.8657316e+01  -1.5020297e+01   9.5382000e-01   5.2991767e-01   1.3807426e-01  -1.3818533e+01   6.5995555e+00   1.1065931e+01   3.2793144e-01   1.0225882e+00  -2.1515777e-01  -1.0052992e+01   0.0000000e+00
   1.3430000e+01  -6.0544336e-01  -2.0257854e+00   3.7599648e+01   1.6637346e+00  -2.2165048e+00   3.1646911e+01   6.2203204e+00  -1.2671237e+00  -5.4500185e+00  -5.4695576e+01  -2.9613943e-01   8.7664342e-01   9.1215091e+00  -1.1128251e+02   4.9639346e+02   2.0906193e+03  -2.2690962e-02   1.9579613e+01  -1.5953968e+01   9.7759620e-01   5.4894903e-01   1.6686493e-01  -1.4495574e+01   7.6853736e+00   1.0691637e+01   3.9992631e-01   1.0635548e+00  -2.3539887e-01  -1.0417371e+01   0.0000000e+00
   1.3440000e+01  -6.6383042e-01  -1.7599961e+00   3.7183556e+01   1.8473777e+00  -1.9040136e+00   3.1679606e+01   3.2694661e+00  -1.3236252e+00  -5.7883279e+00  -3.3830933e+01  -2.8869731e-01   9.6567689e-01   8.9033471e+00  -1.0604682e+02   5.2026125e+02   2.3867798e+03   4.7328476e-01   2.0064147e+01  -1.6710972e+01   9.8222628e-01   5.5815776e-01   1.9258617e-01  -1.4879440e+01   8.4399523e+00   9.9661383e+00   4.3941073e-01   1.0761669e+00  -2.5466150e-01  -1.0659819e+01   0.0000000e+00
   1.3450000e+01  -6.7973475e-01  -1.4737129e+00   3.6592108e+01   1.9739141e+00  -1.5863658e+00   3.1679166e+01  -4.3933983e-02  -1.3809630e+00  -5.8761173e+00  -8.7789407e+00  -2.8041496e-01   1.0183203e+00   5.2643373e+00  -1.0051022e+02   5.4669593e+02   2.6434675e+03   8.6307899e-01   1.9787770e+01  -1.7074699e+01   9.5512464e-01   5.4825724e-01   2.1032835e-01  -1.4928446e+01   8.7554020e+00   8.9346098e+00   4.3832704e-01   1.0598222e+00  -2.7348824e-01  -1.0638653e+01   0.0000000e+00
   1.3460000e+01  -6.3803513e-01  -1.2053359e+00   3.5843150e+01   2.0457050e+00  -1.2688899e+00   3.1628115e+01  -5.1051491e+00  -1.4362579e+00  -5.6760289e+00   2.0008840e+01  -2.7198491e-01   1.0017970e+00  -1.6523292e+00  -9.4664240e+01   5.7464492e+02   2.7948994e+03   1.0770411e+00   1.8582555e+01  -1.6994240e+01   8.9800670e-01   5.1617892e-01   2.1751906e-01  -1.4608510e+01   8.5795165e+00   7.6963100e+00   3.9370914e-01   1.0123484e+00  -2.9266925e-01  -1.0283609e+01   0.0000000e+00
   1.3470000e+01  -5.5259605e-01  -9.8240982e-01   3.4983239e+01   2.0740116e+00  -9.5282881e-01   3.1507621e+01  -1.2049400e+01  -1.4863305e+00  -5.1575008e+00   5.1852808e+01  -2.6425564e-01   9.0227272e-01  -9.9524250e+00  -8.8529151e+01   6.0266631e+02   2.8021386e+03   1.0669734e+00   1.6494080e+01  -1.6538615e+01   8.2406076e-01   4.6493819e-01   2.1308671e-01  -1.3927635e+01   7.9206366e+00   6.4011206e+00   3.0700117e-01   9.2941728e-01  -3.1446181e-01  -9.6289306e+00   0.0000000e+00
   1.3480000e+01  -4.5707078e-01  -8.1848848e-01   3.4069186e+01   2.0632816e+00  -6.3987926e-01   3.1312827e+01  -1.9479402e+01  -1.5280025e+00  -4.3201364e+00   8.3736444e+01  -2.5799063e-01   7.3007582e-01  -1.7219689e+01  -8.2144917e+01   6.2923520e+02   2.6568894e+03   7.9507074e-01   1.3736999e+01  -1.5821474e+01   7.4939852e-01   3.9995565e-01   1.9453651e-01  -1.2977707e+01   6.8537617e+00   5.2304542e+00   1.8471843e-01   8.0727384e-01  -3.4415013e-01  -8.8091883e+00  -8.9519357e-01
   1.3490000e+01  -3.8700402e-01  -7.1764082e-01   3.3152522e+01   2.0146930e+00  -3.3036746e-01   3.1052618e+01  -2.6020828e+01  -1.5586222e+00  -3.2161722e+00   1.1039641e+02  -2.5363845e-01   5.1837113e-01  -2.1170470e+01  -7.5563044e+01   6.5293065e+02   2.3695453e+03   2.6192404e-01   1.0632241e+01  -1.4988543e+01   6.8681547e-01   3.2660872e-01   1.5807838e-01  -1.1991967e+01   5.5045577e+00   4.3805696e+00   3.8795048e-02   6.4758012e-01  -3.8851083e-01  -8.0401601e+00  -2.0512282e+00
   1.3500000e+01  -3.6423761e-01  -6.7938393e-01   3.2275640e+01   1.9358995e+00  -2.1371320e-02   3.0741122e+01  -3.1149675e+01  -1.5765149e+00  -1.9433561e+00   1.2728162e+02  -2.5119242e-01   3.1379133e-01  -2.0457980e+01  -6.8841243e+01   6.7239968e+02   1.9469024e+03  -4.6369695e-01   7.5444973e+00  -1.4195534e+01   6.4406263e-01   2.5072956e-01   1.0290166e-01  -1.1338360e+01   4.0372543e+00   4.0310141e+00  -1.1455325e-01   4.6019688e-01  -4.5185612e-01  -7.5522490e+00  -3.2549461e+00
   1.3510000e+01  -3.8856728e-01  -6.9489048e-01   3.1469493e+01   1.8395928e+00   2.8132228e-01   3.0394419e+01  -3.4670253e+01  -1.5811649e+00  -6.1790761e-01   1.3254484e+02  -2.5029124e-01   1.5230384e-01  -1.6148748e+01  -6.2042880e+01   6.8627680e+02   1.3877121e+03  -1.2678304e+00   4.7989269e+00  -1.3541285e+01   6.2340740e-01   1.7917899e-01   3.4957183e-02  -1.1370386e+01   2.6556338e+00   4.3026822e+00  -2.5770983e-01   2.6089764e-01  -5.3251915e-01  -7.4669038e+00  -4.2814471e+00
   1.3520000e+01  -4.4024297e-01  -7.4261354e-01   3.0752418e+01   1.7275173e+00   5.8075002e-01   3.0030185e+01  -3.6423458e+01  -1.5731332e+00   6.5225312e-01   1.2701607e+02  -2.5053509e-01   3.7711007e-02  -1.1459283e+01  -5.5237009e+01   6.9347479e+02   7.1979849e+02  -2.0360112e+00   2.5890338e+00  -1.3027081e+01   6.2043267e-01   1.1779053e-01  -3.3902586e-02  -1.2185619e+01   1.5653043e+00   5.2058160e+00  -3.7636992e-01   6.6128557e-02  -6.1992783e-01  -7.7149430e+00  -4.9959220e+00
   1.3530000e+01  -4.9164725e-01  -7.9435845e-01   3.0131026e+01   1.5803314e+00   8.8029236e-01   2.9665441e+01  -3.6474394e+01  -1.5538114e+00   1.7837959e+00   1.1315428e+02  -2.5169434e-01  -4.7660890e-02  -8.5371897e+00  -4.8484307e+01   6.9380885e+02   3.3406422e+01  -2.6661253e+00   9.3274355e-01  -1.2568732e+01   6.2440596e-01   6.7993578e-02  -9.0905604e-02  -1.3442178e+01   8.9976099e-01   6.5543069e+00  -4.6272931e-01  -1.1000359e-01  -6.9322298e-01  -8.0871693e+00  -5.4126209e+00
   1.3540000e+01  -5.2190756e-01  -8.2692631e-01   2.9604426e+01   1.3828067e+00   1.1688339e+00   2.9317258e+01  -3.4818274e+01  -1.5251701e+00   2.7187755e+00   9.3497966e+01  -2.5366342e-01  -1.1729631e-01  -6.9635421e+00  -4.1816491e+01   6.8822059e+02  -5.5882613e+02  -3.0722162e+00  -2.7733643e-01  -1.2037601e+01   6.2301433e-01   2.5930620e-02  -1.2775276e-01  -1.4451769e+01   6.7234616e-01   7.9301797e+00  -5.1368144e-01  -2.5466815e-01  -7.2726058e-01  -8.3580906e+00  -5.6419819e+00
   1.3550000e+01  -5.2705393e-01  -8.3036179e-01   2.9171146e+01   1.1648149e+00   1.4602402e+00   2.8999699e+01  -3.1755843e+01  -1.4895758e+00   3.4176497e+00   6.9887419e+01  -2.5636422e-01  -1.7520236e-01  -5.7906053e+00  -3.5236106e+01   6.7819283e+02  -1.0027757e+03  -3.1849683e+00  -1.1738353e+00  -1.1334102e+01   6.0889074e-01  -1.4082567e-02  -1.4296263e-01  -1.4619328e+01   7.9728611e-01   8.8401219e+00  -5.2720963e-01  -3.5473794e-01  -7.0790440e-01  -8.4026276e+00  -5.7504818e+00
   1.3560000e+01  -5.1971731e-01  -8.0978500e-01   2.8832463e+01   9.9401053e-01   1.7468910e+00   2.8716013e+01  -2.8368619e+01  -1.4496107e+00   3.8586635e+00   4.4101375e+01  -2.5969937e-01  -2.2076840e-01  -4.5566034e+00  -2.8733598e+01   6.6503567e+02  -1.3157163e+03  -2.9556770e+00  -1.8438726e+00  -1.0428638e+01   5.8153144e-01  -5.4241115e-02  -1.4062403e-01  -1.3908139e+01   1.1663607e+00   8.9551949e+00  -5.0309975e-01  -3.9875280e-01  -6.4399631e-01  -8.2533339e+00  -5.6714289e+00
   1.3570000e+01  -5.1855536e-01  -7.7878633e-01   2.8594360e+01   9.1729501e-01   2.0284425e+00   2.8457492e+01  -2.5852080e+01  -1.4077884e+00   4.0482857e+00   1.8962227e+01  -2.6356384e-01  -2.5445940e-01  -3.3691003e+00  -2.2300431e+01   6.4993169e+02  -1.5103977e+03  -2.4294871e+00  -2.2994025e+00  -9.3305019e+00   5.4316928e-01  -9.1002289e-02  -1.2794770e-01  -1.2903683e+01   1.7139385e+00   8.1908715e+00  -4.4790765e-01  -3.8080952e-01  -5.6189941e-01  -8.0297362e+00  -5.2426638e+00
   1.3580000e+01  -5.3367367e-01  -7.4456553e-01   2.8467878e+01   9.2792166e-01   2.3141192e+00   2.8204022e+01  -2.5347020e+01  -1.3662194e+00   4.0266677e+00  -2.1618090e+00  -2.6790580e-01  -2.8279939e-01  -2.8339991e+00  -1.5939817e+01   6.3447812e+02  -1.5453569e+03  -1.8129596e+00  -2.4866437e+00  -8.0650516e+00   4.9488363e-01  -1.1825455e-01  -1.1391607e-01  -1.2440179e+01   2.4423715e+00   6.6017461e+00  -3.7681090e-01  -3.0156805e-01  -4.8747646e-01  -7.8214832e+00  -4.3193432e+00
   1.3590000e+01  -5.5811787e-01  -6.9755408e-01   2.8464397e+01   9.9586067e-01   2.5924048e+00   2.7929550e+01  -2.7447233e+01  -1.3264195e+00   3.8533575e+00  -1.7331017e+01  -2.7270136e-01  -3.0976378e-01  -2.6964384e+00  -9.6763401e+00   6.2053692e+02  -1.3941199e+03  -1.4070439e+00  -2.3339194e+00  -6.6672695e+00   4.3839743e-01  -1.3258204e-01  -1.0869160e-01  -1.3156523e+01   3.4221327e+00   4.2656041e+00  -3.0755528e-01  -1.6645713e-01  -4.3130931e-01  -7.6576345e+00  -2.8399007e+00
   1.3600000e+01  -5.7392133e-01  -6.1952657e-01   2.8587460e+01   1.1067842e+00   2.8702894e+00   2.7615929e+01  -3.1362144e+01  -1.2893412e+00   3.5849387e+00  -2.6841877e+01  -2.7788881e-01  -3.3236533e-01  -2.2601555e+00  -3.5451048e+00   6.0924890e+02  -1.1288025e+03  -1.4634451e+00  -1.8230139e+00  -5.1800525e+00   3.8012767e-01  -1.3532890e-01  -1.2178436e-01  -1.5253999e+01   4.7738516e+00   1.3153652e+00  -2.5252730e-01   1.3695768e-02  -3.8503876e-01  -7.5277056e+00  -8.0234110e-01
   1.3610000e+01  -5.6802565e-01  -5.0244445e-01   2.8823188e+01   1.2574085e+00   3.1433611e+00   2.7259624e+01  -3.5630404e+01  -1.2554940e+00   3.2659210e+00  -3.1901775e+01  -2.8331398e-01  -3.4168189e-01  -9.3165583e-01   2.4394536e+00   6.0057617e+02  -8.6727342e+02  -2.0546258e+00  -1.0536448e+00  -3.6926965e+00   3.3030251e-01  -1.3061045e-01  -1.5837854e-01  -1.8391738e+01   6.5979333e+00  -1.9331608e+00  -2.1738343e-01   2.1870600e-01  -3.2938141e-01  -7.4123161e+00   0.0000000e+00
   1.3620000e+01  -5.4176067e-01  -3.5917677e-01   2.9139585e+01   1.4261734e+00   3.4112761e+00   2.6869636e+01  -3.8998890e+01  -1.2249852e+00   2.9364336e+00  -3.2948740e+01  -2.8864485e-01  -3.1999805e-01   2.1683839e+00   8.3013450e+00   5.9383829e+02  -6.7378765e+02  -3.0192807e+00  -2.1217265e-01  -2.3699593e+00   2.9719974e-01  -1.2289523e-01  -2.1567024e-01  -2.1744276e+01   8.7982511e+00  -4.9294267e+00  -2.0442528e-01   4.2065683e-01  -2.5152310e-01  -7.3067985e+00   0.0000000e+00
   1.3630000e+01  -5.0583820e-01  -2.1745524e-01   2.9499264e+01   1.5641041e+00   3.6739773e+00   2.6459566e+01  -4.1006925e+01  -1.1975240e+00   2.6359918e+00  -3.0044174e+01  -2.9338008e-01  -2.5020394e-01   6.9794114e+00   1.4082004e+01   5.8812991e+02  -5.7083782e+02  -4.0169531e+00   5.4031811e-01  -1.4072665e+00   2.8260068e-01  -1.1615638e-01  -2.8129423e-01  -2.4365659e+01   1.0945643e+01  -7.0199554e+00  -2.1344080e-01   5.9648699e-01  -1.6024589e-01  -7.2200244e+00   0.0000000e+00
   1.3640000e+01  -4.6986577e-01  -1.0002144e-01   2.9870558e+01   1.6233182e+00   3.9374233e+00   2.6037502e+01  -4.2206476e+01  -1.1725351e+00   2.3926676e+00  -2.4332418e+01  -2.9701148e-01  -1.3133420e-01   1.1886973e+01   1.9800533e+01   5.8225341e+02  -5.8765052e+02  -4.6619985e+00   1.1224392e+00  -9.5054702e-01   2.8159074e-01  -1.1331589e-01  -3.3584425e-01  -2.5673792e+01   1.2422142e+01  -7.7341616e+00  -2.3930455e-01   7.3880329e-01  -8.2660910e-02  -7.1661593e+00   0.0000000e+00
   1.3650000e+01  -4.3766544e-01  -8.0222838e-03   3.0230074e+01   1.5945512e+00   4.1871756e+00   2.5603224e+01  -4.3427770e+01  -1.1493621e+00   2.2143232e+00  -1.7834443e+01  -2.9931933e-01   7.9576844e-03   1.3929189e+01   2.5444573e+01   5.7487026e+02  -7.3831408e+02  -4.7031694e+00   1.4900770e+00  -1.0325101e+00   2.8525549e-01  -1.1619455e-01  -3.6081867e-01  -2.5631883e+01   1.2785891e+01  -6.9961040e+00  -2.7014349e-01   8.5045213e-01  -4.4422367e-02  -7.1512246e+00   0.0000000e+00
   1.3660000e+01  -4.1089163e-01   7.5176328e-02   3.0563454e+01   1.5077935e+00   4.4455222e+00   2.5147944e+01  -4.5527997e+01  -1.1273861e+00   2.0972262e+00  -1.1709702e+01  -3.0064000e-01   1.1227058e-01   1.0431289e+01   3.0994678e+01   5.6481485e+02  -1.0055413e+03  -4.1354454e+00   1.5745107e+00  -1.5078402e+00   2.8382052e-01  -1.2724301e-01  -3.4769405e-01  -2.4499353e+01   1.2052638e+01  -5.0852125e+00  -2.8724300e-01   9.3055836e-01  -5.3197132e-02  -7.1926682e+00   0.0000000e+00
   1.3670000e+01  -3.9831820e-01   1.6973156e-01   3.0869113e+01   1.3985445e+00   4.6886855e+00   2.4659397e+01  -4.8854652e+01  -1.1060200e+00   2.0384752e+00  -5.8751021e+00  -3.0180175e-01   1.3266157e-01   2.0390989e+00   3.6435030e+01   5.5111398e+02  -1.3700876e+03  -3.1552118e+00   1.3084243e+00  -2.0216969e+00   2.6768199e-01  -1.5105938e-01  -3.0042477e-01  -2.2534055e+01   1.0690512e+01  -2.4755812e+00  -2.6838775e-01   9.7009577e-01  -9.6364936e-02  -7.3627104e+00   0.0000000e+00
   1.3680000e+01  -4.2177693e-01   2.9403314e-01   3.1167841e+01   1.2826929e+00   4.9325937e+00   2.4133738e+01  -5.2565971e+01  -1.0847572e+00   2.0303250e+00  -8.1501946e-01  -3.0373997e-01   5.8592747e-02  -7.4068820e+00   4.1739439e+01   5.3312528e+02  -1.7988700e+03  -2.0238501e+00   7.2095099e-01  -2.1197760e+00   2.2668175e-01  -1.9299118e-01  -2.3026008e-01  -1.9941393e+01   9.4001952e+00   2.5104410e-01  -1.9530238e-01   9.6005066e-01  -1.4893565e-01  -7.7776056e+00   0.0000000e+00
   1.3690000e+01  -5.0666416e-01   4.6532731e-01   3.1509191e+01   1.1609311e+00   5.1658448e+00   2.3575861e+01  -5.5787665e+01  -1.0632787e+00   2.0542992e+00   2.3974193e+00  -3.0713896e-01  -8.4786293e-02  -1.4337904e+01   4.6859480e+01   5.1099543e+02  -2.2129843e+03  -9.4274018e-01  -2.8780998e-02  -1.4915321e+00   1.5352608e-01  -2.5522323e-01  -1.4897576e-01  -1.6941131e+01   8.8632004e+00   2.4657281e+00  -5.9033772e-02   9.0173281e-01  -1.8572388e-01  -8.5318419e+00   0.0000000e+00
   1.3700000e+01  -6.6177875e-01   6.9411371e-01   3.1960641e+01   1.0435154e+00   5.3957155e+00   2.2988972e+01  -5.8688887e+01  -1.0414600e+00   2.0911786e+00   3.6879444e+00  -3.1236136e-01  -2.6536022e-01  -1.8057393e+01   5.1735190e+01   4.8571176e+02  -2.5283670e+03   7.1466135e-03  -7.1667305e-01  -1.8221129e-01   5.2404904e-02  -3.3311498e-01  -6.5509928e-02  -1.3818549e+01   9.5036246e+00   3.6400250e+00   1.3950758e-01   8.1087525e-01  -1.9270319e-01  -9.6346751e+00   0.0000000e+00
   1.3710000e+01  -8.6590072e-01   9.7114127e-01   3.2581293e+01   9.7724262e-01   5.6168772e+00   2.2364928e+01  -6.2404377e+01  -1.0193319e+00   2.1256362e+00   3.4457635e+00  -3.1957210e-01  -4.6345900e-01  -1.9809878e+01   5.6324960e+01   4.5866774e+02  -2.7044023e+03   8.5371814e-01  -1.1756282e+00   1.3650033e+00  -5.6867500e-02  -4.1499113e-01   1.3534363e-02  -1.0943806e+01   1.1289590e+01   3.4817629e+00   3.8768031e-01   7.1428794e-01  -1.7306172e-01  -1.0985490e+01  -1.6546082e+00
   1.3720000e+01  -1.0663846e+00   1.2523562e+00   3.3391830e+01   1.0499549e+00   5.8360335e+00   2.1680209e+01  -6.8471980e+01  -9.9703047e-01   2.1475895e+00   2.1953246e+00  -3.2882520e-01  -6.6809424e-01  -2.0463523e+01   6.0619558e+01   4.3141116e+02  -2.7256579e+03   1.6637464e+00  -1.4000912e+00   2.4637898e+00  -1.4532455e-01  -4.8569058e-01   8.2382222e-02  -8.7613703e+00   1.3705387e+01   1.9624231e+00   6.5718939e-01   6.4105452e-01  -1.4603474e-01  -1.2383716e+01  -3.1342507e+00
   1.3730000e+01  -1.1932024e+00   1.4603309e+00   3.4342854e+01   1.3506451e+00   6.0455069e+00   2.0905601e+01  -7.7460730e+01  -9.7461319e-01   2.1650622e+00   1.7472688e+00  -3.4007327e-01  -8.6933922e-01  -2.0124498e+01   6.4625901e+01   4.0547971e+02  -2.5931453e+03   2.4669457e+00  -1.5353841e+00   2.5184040e+00  -1.8796271e-01  -5.3120561e-01   1.3650053e-01  -7.7127260e+00   1.5948823e+01  -6.6447971e-01   9.0617668e-01   6.0954620e-01  -1.3759589e-01  -1.3583427e+01  -4.3542808e+00
   1.3740000e+01  -1.1979359e+00   1.5255087e+00   3.5297076e+01   1.8858888e+00   6.2485058e+00   2.0025258e+01  -8.8034343e+01  -9.5180805e-01   2.2107017e+00   4.5639520e+00  -3.5316717e-01  -1.0573254e+00  -1.8798622e+01   6.8357212e+01   3.8204041e+02  -2.3439299e+03   3.1955196e+00  -1.7263101e+00   1.4201586e+00  -1.7830178e-01  -5.4408621e-01   1.7317220e-01  -8.0382510e+00   1.7227081e+01  -3.8327166e+00   1.0897734e+00   6.1439283e-01  -1.6558048e-01  -1.4380119e+01  -5.1802357e+00
   1.3750000e+01  -1.0947755e+00   1.4446367e+00   3.6079966e+01   2.5099093e+00   6.4371808e+00   1.9048000e+01  -9.7725792e+01  -9.2791194e-01   2.3273241e+00   1.1662237e+01  -3.6789324e-01  -1.2254823e+00  -1.6815685e+01   7.1848086e+01   3.6185432e+02  -2.0186086e+03   3.6313321e+00  -1.9607707e+00  -2.9928485e-01  -1.3668087e-01  -5.2927680e-01   1.8956614e-01  -9.5641654e+00   1.7037658e+01  -6.7903330e+00   1.1743711e+00   6.2344162e-01  -2.2781234e-01  -1.4659589e+01  -5.5173082e+00
   1.3760000e+01  -9.5187806e-01   1.2968781e+00   3.6583246e+01   2.9756220e+00   6.6230483e+00   1.8008296e+01  -1.0397038e+02  -9.0192616e-01   2.5443106e+00   2.1698654e+01  -3.8405930e-01  -1.3753380e+00  -1.4985574e+01   7.5164879e+01   3.4570819e+02  -1.6146134e+03   3.4581034e+00  -2.0855259e+00  -1.8024048e+00  -1.0078267e-01  -5.0404335e-01   1.8129011e-01  -1.1647911e+01   1.5430761e+01  -8.9334835e+00   1.1533627e+00   5.9055916e-01  -3.0009300e-01  -1.4403163e+01  -5.4541375e+00
   1.3770000e+01  -8.2944482e-01   1.1952332e+00   3.6810707e+01   3.1094834e+00   6.7843360e+00   1.6962820e+01  -1.0454765e+02  -8.7283712e-01   2.8627919e+00   3.1848128e+01  -4.0147171e-01  -1.5059022e+00  -1.3056422e+01   7.8385952e+01   3.3435880e+02  -1.1349392e+03   2.5055769e+00  -1.9650518e+00  -2.5412315e+00  -9.9722806e-02  -4.8721351e-01   1.4591310e-01  -1.3311388e+01   1.3135154e+01  -1.0078697e+01   1.0579255e+00   4.7859635e-01  -3.4428443e-01  -1.3712567e+01  -5.3490679e+00
   1.3780000e+01  -7.2938046e-01   1.2101375e+00   3.6842731e+01   2.9405758e+00   6.9421858e+00   1.5967988e+01  -9.9483168e+01  -8.3994361e-01   3.2511372e+00   3.8834532e+01  -4.1983716e-01  -1.6063592e+00  -1.0045694e+01   8.1565104e+01   3.2756828e+02  -6.7905153e+02   9.7146890e-01  -1.6380919e+00  -2.5581066e+00  -1.3330974e-01  -4.8500668e-01   8.9226788e-02  -1.3559118e+01   1.1369520e+01  -1.0400327e+01   9.4772420e-01   2.7864115e-01  -3.2384302e-01  -1.2794941e+01  -5.7587350e+00
   1.3790000e+01  -6.1342769e-01   1.3285946e+00   3.6786022e+01   2.6578129e+00   7.0880036e+00   1.5041043e+01  -9.2694487e+01  -8.0322376e-01   3.6411019e+00   3.8996468e+01  -4.3892789e-01  -1.6830035e+00  -7.6644332e+00   8.4717489e+01   3.2347360e+02  -4.0946855e+02  -6.8462894e-01  -1.3254750e+00  -2.2570598e+00  -1.7697648e-01  -4.8767761e-01   2.5550947e-02  -1.1853899e+01   1.1334868e+01  -1.0141906e+01   8.7896826e-01   1.1710240e-02  -2.2169387e-01  -1.1832865e+01  -7.1701596e+00
   1.3800000e+01  -4.6745362e-01   1.4802159e+00   3.6731665e+01   2.4531263e+00   7.2350819e+00   1.4148685e+01  -8.9235836e+01  -7.6357231e-01   3.9407883e+00   2.9968642e+01  -4.5872954e-01  -1.7580014e+00  -7.4997849e+00   8.7839408e+01   3.1949620e+02  -3.9773921e+02  -2.0381852e+00  -1.2223665e+00  -1.9961662e+00  -2.0605316e-01  -4.8081159e-01  -3.0511906e-02  -8.4454613e+00   1.3591634e+01  -9.4187649e+00   8.7177691e-01  -2.8650364e-01  -5.0444230e-02  -1.0912790e+01  -9.7405626e+00
   1.3810000e+01  -3.3178015e-01   1.5923970e+00   3.6722111e+01   2.3912375e+00   7.3672632e+00   1.3240234e+01  -9.0845045e+01  -7.2259987e-01   4.0786293e+00   1.3784094e+01  -4.7917206e-01  -1.8270898e+00  -6.9088401e+00   9.0925000e+01   3.1390859e+02  -5.5876117e+02  -2.8936856e+00  -1.3378608e+00  -1.9246422e+00  -2.1220769e-01  -4.5841456e-01  -7.2079939e-02  -4.2225428e+00   1.7784313e+01  -8.2544881e+00   9.0357524e-01  -5.8229305e-01   1.5404153e-01  -1.0069617e+01  -1.3226813e+01
   1.3820000e+01  -2.6699702e-01   1.6221698e+00   3.6747997e+01   2.4043730e+00   7.4887303e+00   1.2283823e+01  -9.5641147e+01  -6.8202531e-01   4.0439115e+00  -3.4717800e+00  -4.9977169e-01  -1.8499529e+00  -2.2863141e+00   9.3961297e+01   3.0617475e+02  -7.7338424e+02  -3.2869868e+00  -1.5588357e+00  -2.0334243e+00  -2.0030087e-01  -4.2527822e-01  -1.0037849e-01  -1.8796140e-01   2.2928308e+01  -6.7442555e+00   9.3173513e-01  -8.4981956e-01   3.5037633e-01  -9.3323762e+00  -1.7100394e+01
   1.3830000e+01  -3.0859406e-01   1.5608886e+00   3.6776547e+01   2.3946827e+00   7.6023478e+00   1.1268265e+01  -1.0155580e+02  -6.4308822e-01   3.8845041e+00  -1.5940732e+01  -5.1943129e-01  -1.7659201e+00   8.4032763e+00   9.6919227e+01   2.9604366e+02  -1.0131091e+03  -3.3305156e+00  -1.7464223e+00  -2.2043851e+00  -1.7959879e-01  -3.9070764e-01  -1.1944185e-01   2.9795009e+00   2.7867891e+01  -5.1483839e+00   9.2119750e-01  -1.0680040e+00   5.0494871e-01  -8.7832110e+00  -2.0760701e+01
   1.3840000e+01  -4.5095615e-01   1.4308792e+00   3.6780433e+01   2.3280045e+00   7.7065115e+00   1.0193075e+01  -1.0751899e+02  -6.0638114e-01   3.6650822e+00  -2.1942190e+01  -5.3663853e-01  -1.5335941e+00   2.3232602e+01   9.9749430e+01   2.8305290e+02  -1.2990760e+03  -3.1486037e+00  -1.8068674e+00  -2.2559529e+00  -1.6059762e-01  -3.6266193e-01  -1.3152124e-01   4.9305812e+00   3.1623549e+01  -3.8284713e+00   8.5661574e-01  -1.2191254e+00   5.9621484e-01  -8.5196423e+00  -2.3653794e+01
   1.3850000e+01  -6.4911296e-01   1.2756781e+00   3.6744505e+01   2.2333387e+00   7.7945751e+00   9.0731000e+00  -1.1199749e+02  -5.7212411e-01   3.4228887e+00  -2.4219354e+01  -5.5008990e-01  -1.1734661e+00   3.6012801e+01   1.0239184e+02   2.6682144e+02  -1.6231459e+03  -2.9000703e+00  -1.7165921e+00  -2.0192096e+00  -1.5456693e-01  -3.4603239e-01  -1.3626549e-01   5.4970780e+00   3.3627585e+01  -3.0665614e+00   7.4260796e-01  -1.2942822e+00   6.1660139e-01  -8.5621345e+00  -2.5354923e+01
   1.3860000e+01  -8.3146250e-01   1.1406971e+00   3.6657706e+01   2.1452789e+00   7.8745028e+00   7.9373743e+00  -1.1357257e+02  -5.4064319e-01   3.1471293e+00  -2.7575939e+01  -5.5912516e-01  -7.4930180e-01   4.2416431e+01   1.0479995e+02   2.4713018e+02  -1.9691261e+03  -2.6900651e+00  -1.4584911e+00  -1.3944760e+00  -1.7072508e-01  -3.4271398e-01  -1.3160062e-01   4.7304149e+00   3.3807095e+01  -2.9013164e+00   6.0085243e-01  -1.2985087e+00   5.7256537e-01  -8.8876631e+00  -2.5745667e+01
   1.3870000e+01  -9.3107011e-01   1.0514113e+00   3.6504273e+01   2.0718588e+00   7.9400491e+00   6.8138685e+00  -1.1235058e+02  -5.1278660e-01   2.7855790e+00  -3.6155030e+01  -5.6385796e-01  -3.3786655e-01   4.1143525e+01   1.0695290e+02   2.2374946e+02  -2.3380719e+03  -2.5388800e+00  -1.0159482e+00  -3.7890247e-01  -2.1161280e-01  -3.5148494e-01  -1.1493297e-01   2.9294069e+00   3.2528480e+01  -3.1412201e+00   4.6301340e-01  -1.2482818e+00   4.7968014e-01  -9.4446422e+00  -2.5062917e+01
   1.3880000e+01  -9.2163888e-01   1.0028867e+00   3.6259787e+01   2.0017455e+00   7.9954542e+00   5.7156138e+00  -1.0982547e+02  -4.8991253e-01   2.2875458e+00  -4.9803317e+01  -5.6505208e-01  -3.6634068e-03   3.3420314e+01   1.0884226e+02   1.9668195e+02  -2.7067509e+03  -2.4264158e+00  -4.0457943e-01   9.1423004e-01  -2.7156444e-01  -3.6868823e-01  -8.5415143e-02   5.6839139e-01   3.0397546e+01  -3.5072196e+00   3.5797432e-01  -1.1643832e+00   3.5579718e-01  -1.0155435e+01  -2.3785235e+01
   1.3890000e+01  -8.2774311e-01   9.7333703e-01   3.5896360e+01   1.9175678e+00   8.0449004e+00   4.6358087e+00  -1.0798051e+02  -4.7337782e-01   1.6533799e+00  -6.3416592e+01  -5.6364379e-01   2.3608166e-01   2.3974506e+01   1.1045028e+02   1.6669751e+02  -2.9984440e+03  -2.3226696e+00   3.3791194e-01   2.2729861e+00  -3.3971353e-01  -3.9055474e-01  -4.6823484e-02  -1.8199459e+00   2.7997183e+01  -3.7508978e+00   2.9966199e-01  -1.0666533e+00   2.1712669e-01  -1.0959258e+01  -2.2454687e+01
   1.3900000e+01  -7.0083220e-01   9.4940433e-01   3.5401931e+01   1.8001339e+00   8.0813405e+00   3.5607539e+00  -1.0750548e+02  -4.6406755e-01   9.3033559e-01  -7.2304432e+01  -5.6036781e-01   4.0133887e-01   1.6525721e+01   1.1174752e+02   1.3550810e+02  -3.1189407e+03  -2.2842312e+00   1.1437859e+00   3.4648454e+00  -4.0417639e-01  -4.1520988e-01  -8.5710350e-03  -3.8294286e+00   2.5748782e+01  -3.7057476e+00   2.8375522e-01  -9.7182836e-01   7.7636610e-02  -1.1756088e+01  -2.1433925e+01
   1.3910000e+01  -5.8703478e-01   9.3203847e-01   3.4806404e+01   1.6300754e+00   8.1055193e+00   2.4898162e+00  -1.0709377e+02  -4.6236525e-01   1.6870005e-01  -7.6163553e+01  -5.5567697e-01   5.2045806e-01   1.1911919e+01   1.1271215e+02   1.0507591e+02  -3.0432196e+03  -2.4767360e+00   1.9303507e+00   4.3306815e+00  -4.5455260e-01  -4.4229411e-01   1.7137643e-02  -5.2829987e+00   2.3859680e+01  -3.2682828e+00   2.9363981e-01  -8.9179870e-01  -5.1699344e-02  -1.2374055e+01  -2.0792614e+01
   1.3920000e+01  -5.1383050e-01   9.1982779e-01   3.4183997e+01   1.3968980e+00   8.1198433e+00   1.4359911e+00  -1.0538252e+02  -4.6836910e-01  -6.0280547e-01  -7.7150553e+01  -5.4972673e-01   6.2372873e-01   1.0327067e+01   1.1333369e+02   7.6236346e+01  -2.8839560e+03  -3.0542662e+00   2.6318828e+00   4.8461332e+00  -4.8222380e-01  -4.7121097e-01   2.0451471e-02  -6.2209715e+00   2.2289359e+01  -2.3962190e+00   3.0996730e-01  -8.3164024e-01  -1.6536781e-01  -1.2656453e+01  -2.0380920e+01
   1.3930000e+01  -4.9167363e-01   8.9599070e-01   3.3617699e+01   1.1172379e+00   8.1235675e+00   4.1265724e-01  -1.0233338e+02  -4.8197323e-01  -1.3634987e+00  -7.6069321e+01  -5.4223451e-01   7.5576263e-01   1.3203390e+01   1.1359369e+02   4.7813442e+01  -2.8422905e+03  -4.0367687e+00   3.2027132e+00   5.0913774e+00  -4.8072348e-01  -4.9996311e-01  -2.3509740e-03  -6.8246557e+00   2.0804561e+01  -1.1834691e+00   3.1959212e-01  -7.8887332e-01  -2.6401940e-01  -1.2561577e+01  -1.9972165e+01
   1.3940000e+01  -5.1250028e-01   8.3353575e-01   3.3161649e+01   8.4855394e-01   8.1154888e+00  -5.7594986e-01  -9.8860710e+01  -5.0267515e-01  -2.0734610e+00  -7.0996229e+01  -5.3215452e-01   9.9355154e-01   2.3778891e+01   1.1346693e+02   1.7192948e+01  -3.0620494e+03  -5.2701751e+00   3.6292682e+00   5.1344574e+00  -4.4787404e-01  -5.2497770e-01  -4.8482246e-02  -7.2830972e+00   1.9124177e+01   1.1235625e-01   3.2016086e-01  -7.5516662e-01  -3.5148509e-01  -1.2201532e+01  -1.9402360e+01
   1.3950000e+01  -5.4634397e-01   7.1036739e-01   3.2828930e+01   6.7253150e-01   8.1011649e+00  -1.5405060e+00  -9.6455616e+01  -5.2943445e-01  -2.6787466e+00  -6.0528561e+01  -5.1774480e-01   1.4068175e+00   4.1326596e+01   1.1295233e+02  -1.7966218e+01  -3.5159166e+03  -6.5307955e+00   3.9086491e+00   4.9792225e+00  -3.8814264e-01  -5.4159081e-01  -1.1071357e-01  -7.7368752e+00   1.7089768e+01   1.1484884e+00   3.1724248e-01  -7.2110415e-01  -4.3106066e-01  -1.1750617e+01  -1.8595164e+01
   1.3960000e+01  -5.5387689e-01   5.2331566e-01   3.2596022e+01   6.3993191e-01   8.0766423e+00  -2.5055992e+00  -9.6509321e+01  -5.6101707e-01  -3.1597620e+00  -4.8101547e+01  -4.9724434e-01   1.9972202e+00   5.9040266e+01   1.1208742e+02  -5.7964727e+01  -3.9998509e+03  -7.6442454e+00   4.0265008e+00   4.6266114e+00  -3.1368149e-01  -5.4531702e-01  -1.7985905e-01  -8.2744971e+00   1.4748062e+01   1.6597212e+00   3.1615952e-01  -6.8157945e-01  -5.0412602e-01  -1.1344632e+01  -1.7542820e+01
   1.3970000e+01  -5.1526572e-01   2.9769874e-01   3.2419154e+01   7.1450830e-01   8.0433534e+00  -3.4985839e+00  -9.9298468e+01  -5.9669305e-01  -3.5665944e+00  -4.0683233e+01  -4.6951210e-01   2.7025331e+00   7.0531292e+01   1.1092343e+02  -1.0048966e+02  -4.2524932e+03  -8.5053983e+00   3.9949426e+00   4.1486202e+00  -2.4187625e-01  -5.3372732e-01  -2.4674317e-01  -8.9240436e+00   1.2280488e+01   1.6486736e+00   3.1527722e-01  -6.3798021e-01  -5.7107764e-01  -1.1072178e+01  -1.6320414e+01
   1.3980000e+01  -4.4797721e-01   8.4658824e-02   3.2260099e+01   7.7760854e-01   7.9968865e+00  -4.5399596e+00  -1.0413757e+02  -6.3667439e-01  -3.9932003e+00  -4.2660594e+01  -4.3463087e-01   3.4003111e+00   6.9777804e+01   1.0949187e+02  -1.4164466e+02  -4.1155004e+03  -9.1366133e+00   3.8436708e+00   3.6944586e+00  -1.8867682e-01  -5.0790242e-01  -3.0398353e-01  -9.7304080e+00   9.8980445e+00   1.3881716e+00   3.0631614e-01  -5.9686365e-01  -6.3221923e-01  -1.0913967e+01  -1.5013852e+01
   1.3990000e+01  -3.9543841e-01  -6.3342647e-02   3.2107549e+01   7.0565510e-01   7.9435442e+00  -5.6442326e+00  -1.1042729e+02  -6.8190652e-01  -4.5126983e+00  -5.1949802e+01  -3.9436562e-01   3.9225780e+00   5.2226684e+01   1.0779969e+02  -1.7746837e+02  -3.5823711e+03  -9.6627305e+00   3.5929592e+00   3.3999340e+00  -1.6242984e-01  -4.7201291e-01  -3.4757528e-01  -1.0738426e+01   7.7601411e+00   1.1796540e+00   2.8123551e-01  -5.6629065e-01  -6.8765693e-01  -1.0750817e+01  -1.3701118e+01
   1.4000000e+01  -3.9977903e-01  -1.2354788e-01   3.1983829e+01   4.5089174e-01   7.8769665e+00  -6.8205582e+00  -1.1763256e+02  -7.3336733e-01  -5.1281891e+00  -6.1549078e+01  -3.5166534e-01   4.1513603e+00   2.2878236e+01   1.0585569e+02  -2.0500171e+02  -2.7533332e+03  -1.0124344e+01   3.2794412e+00   3.2969416e+00  -1.6178867e-01  -4.3068306e-01  -3.7708278e-01  -1.1844924e+01   5.9298503e+00   1.1404100e+00   2.4044785e-01  -5.5116283e-01  -7.3716979e-01  -1.0520657e+01  -1.2543183e+01
   1.4010000e+01  -4.7884366e-01  -1.1021443e-01   3.1939564e+01   6.0402882e-02   7.7953773e+00  -8.0677839e+00  -1.2472257e+02  -7.9134550e-01  -5.7708141e+00  -6.4262494e+01  -3.0947471e-01   4.0875326e+00  -6.3827690e+00   1.0369765e+02  -2.2297266e+02  -1.7970959e+03  -1.0427045e+01   2.9462362e+00   3.3259074e+00  -1.7741447e-01  -3.8646007e-01  -3.9416950e-01  -1.2821392e+01   4.4353971e+00   1.1961859e+00   1.9601690e-01  -5.5068499e-01  -7.7968807e-01  -1.0256259e+01  -1.1730633e+01
   1.4020000e+01  -6.1795817e-01  -5.4172643e-02   3.2041147e+01  -3.6231843e-01   7.7096628e+00  -9.3699199e+00  -1.3021360e+02  -8.5512725e-01  -6.3404447e+00  -5.6963061e+01  -2.6975902e-01   3.8296155e+00  -2.5791710e+01   1.0139296e+02  -2.3193416e+02  -8.9614905e+02  -1.0458340e+01   2.6075421e+00   3.4002498e+00  -1.9691633e-01  -3.3975866e-01  -4.0090445e-01  -1.3448825e+01   3.3520352e+00   1.1933142e+00   1.6606812e-01  -5.5987519e-01  -8.1189950e-01  -9.9991059e+00  -1.1362620e+01
   1.4030000e+01  -7.7790225e-01   2.1729992e-02   3.2348573e+01  -7.1840141e-01   7.5974777e+00  -1.0688075e+01  -1.3181553e+02  -9.2309627e-01  -6.7470028e+00  -4.0655810e+01  -2.3307685e-01   3.5189996e+00  -3.1061594e+01   9.9019156e+01  -2.3364078e+02  -1.7066221e+02  -1.0198435e+01   2.2746998e+00   3.4448088e+00  -2.1117412e-01  -2.9106394e-01  -3.9936090e-01  -1.3576687e+01   2.7966314e+00   1.0280474e+00   1.6417239e-01  -5.7362459e-01  -8.2771604e-01  -9.7469683e+00  -1.1433863e+01
   1.4040000e+01  -9.0879951e-01   1.0737064e-01   3.2888577e+01  -9.5369510e-01   7.4817975e+00  -1.1960183e+01  -1.2721079e+02  -9.9286218e-01  -6.9134328e+00  -1.6643007e+01  -1.9887103e-01   3.2678291e+00  -2.5117047e+01   9.6647652e+01  -2.3021023e+02   3.4305499e+02  -9.7645180e+00   2.0013021e+00   3.4073836e+00  -2.1756853e-01  -2.4294664e-01  -3.9214673e-01  -1.3152255e+01   2.8793615e+00   7.0982722e-01   1.9282264e-01  -5.9012139e-01  -8.2014519e-01  -9.4449953e+00  -1.1857228e+01
   1.4050000e+01  -9.6186347e-01   1.8775532e-01   3.3635370e+01  -1.0504656e+00   7.3415374e+00  -1.3124121e+01  -1.1639380e+02  -1.0613282e+00  -6.7694222e+00   1.4401066e+01  -1.6646742e-01   3.0879090e+00  -1.7992015e+01   9.4335138e+01  -2.2377269e+02   6.4375338e+02  -9.3550822e+00   1.8385311e+00   3.2609397e+00  -2.1668385e-01  -1.9954153e-01  -3.8208420e-01  -1.2230807e+01   3.6761982e+00   3.0203884e-01   2.4628260e-01  -6.1064772e-01  -7.8428396e-01  -9.0135306e+00  -1.2475139e+01
   1.4060000e+01  -9.0429640e-01   2.3116726e-01   3.4500835e+01  -1.0011182e+00   7.2032827e+00  -1.4148306e+01  -1.0241850e+02  -1.1250590e+00  -6.2814008e+00   4.8802138e+01  -1.3593457e-01   2.9043473e+00  -1.8356165e+01   9.2112187e+01  -2.1663166e+02   7.1410351e+02  -9.1025772e+00   1.7690609e+00   3.0188986e+00  -2.0669818e-01  -1.6420957e-01  -3.7100565e-01  -1.0891419e+01   5.1896399e+00  -1.5707901e-01   3.1815671e-01  -6.3555428e-01  -7.1930802e-01  -8.4282769e+00  -1.3131698e+01
   1.4070000e+01  -7.3816715e-01   2.0711179e-01   3.5348688e+01  -8.0792064e-01   7.0484695e+00  -1.5045720e+01  -8.9741360e+01  -1.1810401e+00  -5.4919270e+00   7.8947377e+01  -1.0803772e-01   2.6461464e+00  -2.5820098e+01   8.9969109e+01  -2.1130360e+02   5.3280593e+02  -8.9880438e+00   1.7398213e+00   2.7816764e+00  -1.8399700e-01  -1.3809526e-01  -3.5927789e-01  -9.1828078e+00   7.2703507e+00  -6.3555558e-01   4.0373867e-01  -6.6103967e-01  -6.2977054e-01  -7.7635446e+00  -1.3744253e+01
   1.4080000e+01  -5.0839244e-01   1.1532149e-01   3.6049058e+01  -5.0466071e-01   6.9007037e+00  -1.5856080e+01  -8.1036017e+01  -1.2273526e+00  -4.5110535e+00   9.8087352e+01  -8.3686572e-02   2.2974173e+00  -3.4872907e+01   8.7857350e+01  -2.0987373e+02   1.4298712e+02  -8.9229958e+00   1.7167608e+00   2.7517653e+00  -1.4978840e-01  -1.2078437e-01  -3.4641195e-01  -7.2158048e+00   9.5893297e+00  -1.0373720e+00   4.9486279e-01  -6.8163891e-01  -5.2611938e-01  -7.1186236e+00  -1.4269799e+01
   1.4090000e+01  -2.8466319e-01  -7.6881687e-03   3.6534879e+01  -1.7391221e-01   6.7272694e+00  -1.6607726e+01  -7.5164604e+01  -1.2632487e+00  -3.4568953e+00   1.0541582e+02  -6.3469341e-02   1.8892913e+00  -4.0812597e+01   8.5717363e+01  -2.1293175e+02  -3.0580239e+02  -8.8286245e+00   1.6875269e+00   3.1475394e+00  -1.1352567e-01  -1.1128452e-01  -3.3144776e-01  -5.1874287e+00   1.1731186e+01  -1.2005353e+00   5.7598936e-01  -6.9598987e-01  -4.2172557e-01  -6.5596076e+00  -1.4684776e+01
   1.4100000e+01  -1.2237612e-01  -1.1205405e-01   3.6811735e+01   6.3830616e-02   6.5581895e+00  -1.7303192e+01  -6.9546638e+01  -1.2887313e+00  -2.4061346e+00   1.0507607e+02  -4.7587059e-02   1.4599021e+00  -4.2938925e+01   8.3512146e+01  -2.1909703e+02  -6.1652749e+02  -8.6156900e+00   1.6401391e+00   4.0505665e+00  -8.7506303e-02  -1.0718801e-01  -3.1263662e-01  -3.2775624e+00   1.3370104e+01  -1.0007273e+00   6.2949197e-01  -7.0843845e-01  -3.2726110e-01  -6.1369059e+00  -1.5006996e+01
   1.4110000e+01  -3.0268551e-02  -1.6779034e-01   3.6931546e+01   1.1222430e-01   6.3747284e+00  -1.7939151e+01  -6.3595906e+01  -1.3042103e+00  -1.4013526e+00   1.0047820e+02  -3.6214616e-02   1.0115633e+00  -4.4833874e+01   8.1238370e+01  -2.2578362e+02  -6.6865939e+02  -8.1687304e+00   1.5326206e+00   5.3000241e+00  -7.6580507e-02  -1.0318868e-01  -2.8772133e-01  -1.5836649e+00   1.4418426e+01  -4.7174723e-01   6.4745537e-01  -7.2431008e-01  -2.4719874e-01  -5.8957070e+00  -1.5277530e+01
   1.4120000e+01   2.6773765e-02  -1.7892774e-01   3.6959717e+01  -2.5453554e-02   6.1884026e+00  -1.8526720e+01  -5.8756890e+01  -1.3104631e+00  -4.8095438e-01   9.2039820e+01  -2.9681852e-02   5.2860741e-01  -4.8295592e+01   7.8914912e+01  -2.3072935e+02  -4.9457333e+02  -7.3762652e+00   1.2977740e+00   6.5529844e+00  -7.3008005e-02  -9.1946845e-02  -2.5538960e-01  -1.0313095e-01   1.5018432e+01   1.8065194e-01   6.3913930e-01  -7.4407380e-01  -1.7985697e-01  -5.8754989e+00  -1.5535439e+01
   1.4130000e+01   9.0766251e-02  -1.6924450e-01   3.6947236e+01  -2.4503942e-01   6.0040820e+00  -1.9092316e+01  -5.6559616e+01  -1.3085994e+00   3.2162324e-01   8.0257762e+01  -2.8213824e-02   2.1238907e-02  -5.0736850e+01   7.6566650e+01  -2.3318685e+02  -2.4574918e+02  -6.2217704e+00   9.0259560e-01   7.4998603e+00  -6.2430948e-02  -6.8227233e-02  -2.1686786e-01   1.2355447e+00   1.5389864e+01   7.0498888e-01   6.2560189e-01  -7.6240945e-01  -1.1946208e-01  -6.0817011e+00  -1.5780075e+01
   1.4140000e+01   1.7315212e-01  -1.5694892e-01   3.6916546e+01  -4.2262142e-01   5.8042344e+00  -1.9656880e+01  -5.6456362e+01  -1.2998099e+00   1.0013268e+00   6.7970361e+01  -3.1719774e-02  -4.7948498e-01  -5.0072389e+01   7.4216249e+01  -2.3392403e+02  -7.3718489e+01  -4.8939109e+00   4.0144586e-01   8.0366461e+00  -3.5893400e-02  -3.3734799e-02  -1.7667128e-01   2.4974189e+00   1.5686182e+01   9.9559491e-01   6.2394940e-01  -7.7348024e-01  -5.9315037e-02  -6.4304004e+00  -1.5941448e+01
   1.4150000e+01   2.4759820e-01  -1.3961989e-01   3.6868690e+01  -5.0284327e-01   5.6086266e+00  -2.0212520e+01  -5.5564030e+01  -1.2850220e+00   1.5931851e+00   5.9185823e+01  -3.9736689e-02  -9.3738808e-01  -4.5790310e+01   7.1885431e+01  -2.3411790e+02  -1.9386627e+01  -3.7351268e+00  -4.8728754e-02   8.2663917e+00   2.4835540e-03   1.9712387e-03  -1.4181996e-01   3.7391250e+00   1.5930410e+01   1.1820414e+00   6.3402376e-01  -7.7742280e-01   5.0143381e-03  -6.7952303e+00  -1.5963606e+01
   1.4160000e+01   2.7304240e-01  -9.7985954e-02   3.6803648e+01  -5.2514774e-01   5.3962311e+00  -2.0719816e+01  -5.0729585e+01  -1.2647306e+00   2.1567660e+00   5.6358096e+01  -5.1314736e-02  -1.3058276e+00  -3.6843954e+01   6.9596148e+01  -2.3431587e+02  -1.9797310e+01  -3.0439306e+00  -2.3076748e-01   8.3841728e+00   3.8917887e-02   2.6666891e-02  -1.1920648e-01   5.0219888e+00   1.6027333e+01   1.5275935e+00   6.3988647e-01  -7.8077993e-01   7.3409401e-02  -7.1183875e+00  -1.5886768e+01
   1.4170000e+01   2.2471958e-01  -1.3823757e-02   3.6732955e+01  -5.6963141e-01   5.1842367e+00  -2.1124357e+01  -4.0454053e+01  -1.2391815e+00   2.7415267e+00   5.8476066e+01  -6.4986867e-02  -1.5362973e+00  -2.3046963e+01   6.7359934e+01  -2.3448901e+02  -1.7314135e+01  -2.9212745e+00   1.3338825e-02   8.5392696e+00   6.1833399e-02   3.3710647e-02  -1.1209421e-01   6.3256379e+00   1.5842432e+01   2.2301043e+00   6.2467263e-01  -7.8928266e-01   1.4001330e-01  -7.4348813e+00  -1.5773834e+01
   1.4180000e+01   1.1035907e-01   1.1242054e-01   3.6674116e+01  -6.8153164e-01   4.9669711e+00  -2.1383736e+01  -2.5937957e+01  -1.2087867e+00   3.3591589e+00   6.1763218e+01  -7.9072373e-02  -1.6113154e+00  -7.5018158e+00   6.5157401e+01  -2.3476442e+02  -2.7541220e+01  -3.2283999e+00   6.4604103e-01   8.7553904e+00   7.1399887e-02   2.7709623e-02  -1.1790185e-01   7.4643650e+00   1.5296601e+01   3.2575070e+00   5.8439852e-01  -7.9987294e-01   1.9413794e-01  -7.8272290e+00  -1.5584005e+01
   1.4190000e+01  -3.6908866e-02   2.5854253e-01   3.6638419e+01  -8.4619650e-01   4.7519974e+00  -2.1485928e+01  -1.0219143e+01  -1.1744056e+00   3.9838239e+00   6.2466502e+01  -9.2294983e-02  -1.5738633e+00   3.7452122e+00   6.2929398e+01  -2.3574077e+02  -9.7634328e+01  -3.6736139e+00   1.4183002e+00   8.9425408e+00   7.8425897e-02   2.3411975e-02  -1.2938559e-01   8.1340382e+00   1.4403886e+01   4.3458283e+00   5.2900706e-01  -8.0032685e-01   2.2463891e-01  -8.3652796e+00  -1.5144062e+01
   1.4200000e+01  -1.7971657e-01   3.9290426e-01   3.6626421e+01  -1.0137470e+00   4.5359923e+00  -2.1447828e+01   3.8099980e+00  -1.1370916e+00   4.5799363e+00   5.9611238e+01  -1.0425703e-01  -1.5088421e+00   6.5021215e+00   6.0604350e+01  -2.3800542e+02  -2.2646537e+02  -3.9861812e+00   2.0317227e+00   8.9819795e+00   9.4175632e-02   3.7723186e-02  -1.3930617e-01   8.1117909e+00   1.3226016e+01   5.1709880e+00   4.7192050e-01  -7.7764389e-01   2.2616327e-01  -9.0717855e+00  -1.4275984e+01
   1.4210000e+01  -2.9420326e-01   4.9044434e-01   3.6630566e+01  -1.1390339e+00   4.3257168e+00  -2.1301883e+01   1.4594493e+01  -1.0971518e+00   5.1313854e+00   5.5144916e+01  -1.1547423e-01  -1.4932709e+00   1.5571141e+00   5.8151802e+01  -2.4138693e+02  -3.3815129e+02  -4.0957834e+00   2.3377171e+00   8.7984111e+00   1.2044605e-01   7.9875642e-02  -1.4577105e-01   7.4302384e+00   1.1821941e+01   5.5474488e+00   4.1902151e-01  -7.2823644e-01   2.0266544e-01  -9.9016294e+00  -1.2949502e+01
   1.4220000e+01  -3.7456792e-01   5.4125368e-01   3.6637190e+01  -1.2123280e+00   4.3257168e+00  -2.1076662e+01   2.2522093e+01  -1.0532717e+00   5.6456178e+00   5.1423236e+01  -1.2710763e-01  -1.5680207e+00  -7.4749731e+00   5.5609249e+01  -2.4482391e+02  -3.4369800e+02  -4.1999399e+00   2.4147207e+00   8.3708043e+00   1.4858683e-01   1.4680428e-01  -1.5428219e-01   6.3475702e+00   1.0242684e+01   5.5207198e+00   3.6666044e-01  -6.6104539e-01   1.6518594e-01  -1.0728635e+01  -1.1302572e+01
   1.4230000e+01  -4.2835343e-01   5.4873133e-01   3.6625017e+01  -1.2576793e+00   4.1183060e+00  -2.0781968e+01   2.9469351e+01  -1.0031565e+00   6.1356036e+00   4.8998583e+01  -1.4039739e-01  -1.7283540e+00  -1.6033333e+01   5.3050917e+01  -2.4712037e+02  -2.2964603e+02  -4.6258898e+00   2.4971977e+00   7.7392836e+00   1.6627267e-01   2.2610072e-01  -1.7452433e-01   5.1857464e+00   8.5310098e+00   5.3060877e+00   3.0773653e-01  -5.9097395e-01   1.2565492e-01  -1.1393527e+01  -9.5660692e+00
   1.4240000e+01  -4.6898492e-01   5.2178805e-01   3.6563566e+01  -1.3027658e+00   3.9102078e+00  -2.0412140e+01   3.6982847e+01  -9.4535629e-01   6.6015461e+00   4.6594244e+01  -1.5607237e-01  -1.9363656e+00  -2.0801163e+01   5.0536076e+01  -2.4781339e+02  -6.9301829e+01  -5.6096444e+00   2.8064336e+00   7.0062618e+00   1.6415601e-01   3.0236632e-01  -2.1380056e-01   4.1601604e+00   6.7317250e+00   5.1351272e+00   2.3784282e-01  -5.2917232e-01   9.1329564e-02  -1.1767262e+01  -7.9531471e+00
   1.4250000e+01  -5.0705343e-01   4.6859561e-01   3.6417374e+01  -1.3558836e+00   3.7096153e+00  -1.9965465e+01   4.4667464e+01  -8.8014274e-01   7.0258614e+00   4.2431529e+01  -1.7421944e-01  -2.1515427e+00  -2.1517709e+01   4.8085674e+01  -2.4737814e+02   4.3525276e+01  -7.1308930e+00   3.3928130e+00   6.2911130e+00   1.3923586e-01   3.6214674e-01  -2.7110863e-01   3.3102505e+00   4.9233940e+00   5.1418546e+00   1.5725790e-01  -4.7875656e-01   6.3047925e-02  -1.1791784e+01  -6.5910232e+00
   1.4260000e+01  -5.4265494e-01   3.9662339e-01   3.6157813e+01  -1.4089342e+00   3.5165285e+00  -1.9457747e+01   5.0771844e+01  -8.0904475e-01   7.3739806e+00   3.4811920e+01  -1.9449163e-01  -2.3443048e+00  -1.9276204e+01   4.5688753e+01  -2.4686977e+02   5.0836936e+01  -8.8586342e+00   4.0975875e+00   5.6620629e+00   9.6245710e-02   3.9642322e-01  -3.3504258e-01   2.5620154e+00   3.2294726e+00   5.3644561e+00   7.0005041e-02  -4.3789847e-01   3.6879619e-02  -1.1495939e+01  -5.5435201e+00
   1.4270000e+01  -5.6530733e-01   3.1828139e-01   3.5774564e+01  -1.4531771e+00   3.3261919e+00  -1.8913742e+01   5.4400475e+01  -7.3421580e-01   7.6004729e+00   2.2649233e+01  -2.1638023e-01  -2.5005770e+00  -1.5627220e+01   4.3317846e+01  -2.4743159e+02  -5.6182397e+01  -1.0284015e+01   4.6437072e+00   5.0910236e+00   4.6226231e-02   4.0171834e-01  -3.8717528e-01   1.8020551e+00   1.7854676e+00   5.8217273e+00  -1.8682377e-02  -4.0563413e-01   6.8643132e-03  -1.0937826e+01  -4.8399314e+00
   1.4280000e+01  -5.6474320e-01   2.5490707e-01   3.5278308e+01  -1.4887437e+00   3.1446216e+00  -1.8349856e+01   5.6388634e+01  -6.5796445e-01   7.6717187e+00   7.1245818e+00  -2.3951726e-01  -2.6308821e+00  -1.3030513e+01   4.0941623e+01  -2.4987237e+02  -2.4407729e+02  -1.0986917e+01   4.7867767e+00   4.4761937e+00   1.5590244e-03   3.8054438e-01  -4.1035245e-01   9.1060459e-01   6.7756576e-01   6.5510725e+00  -1.0490608e-01  -3.8497566e-01  -3.2482777e-02  -1.0129874e+01  -4.4725277e+00
   1.4290000e+01  -5.4500041e-01   2.2913613e-01   3.4697114e+01  -1.5211884e+00   2.9654004e+00  -1.7766210e+01   5.8364565e+01  -5.8234695e-01   7.5849419e+00  -8.6776826e+00  -2.6390597e-01  -2.7673035e+00  -1.3642144e+01   3.8529261e+01  -2.5444120e+02  -4.5688318e+02  -1.0845480e+01   4.4391704e+00   3.7195307e+00  -2.9262201e-02   3.4143082e-01  -3.9723403e-01  -2.0964084e-01  -9.2513116e-02   7.5553618e+00  -1.8535493e-01  -3.8118162e-01  -8.3893333e-02  -9.0508905e+00  -4.3873784e+00
   1.4300000e+01  -5.2892785e-01   2.4813813e-01   3.4069459e+01  -1.5519996e+00   2.7904764e+00  -1.7152872e+01   6.1333814e+01  -5.0902337e-01   7.3553084e+00  -2.2963353e+01  -2.8984786e-01  -2.9350539e+00  -1.6775041e+01   3.6047399e+01  -2.6087717e+02  -6.4359695e+02  -1.0032919e+01   3.7070941e+00   2.7912436e+00  -4.3512481e-02   2.9808934e-01  -3.5276926e-01  -1.5717962e+00  -5.7813124e-01   8.7225154e+00  -2.5315529e-01  -3.9694444e-01  -1.4535673e-01  -7.7485864e+00  -4.4959029e+00
   1.4310000e+01  -5.4524578e-01   2.9585102e-01   3.3435313e+01  -1.5742546e+00   2.6235738e+00  -1.6508598e+01   6.4427369e+01  -4.3943425e-01   6.9885513e+00  -3.6675703e+01  -3.1742500e-01  -3.1089695e+00  -1.7391559e+01   3.3460887e+01  -2.6855857e+02  -7.6814064e+02  -8.8338787e+00   2.8276083e+00   1.7476482e+00  -4.3234508e-02   2.6653184e-01  -2.8983190e-01  -3.0142114e+00  -8.3104948e-01   9.8146705e+00  -2.9643191e-01  -4.2844795e-01  -2.0943391e-01  -6.4343034e+00  -4.7287774e+00
   1.4320000e+01  -6.0232449e-01   3.4348752e-01   3.2831113e+01  -1.5760366e+00   2.4693908e+00  -1.5849754e+01   6.5884461e+01  -3.7497590e-01   6.4806083e+00  -5.0794304e+01  -3.4589319e-01  -3.2050338e+00  -9.6064261e+00   3.0746284e+01  -2.7654252e+02  -7.9839458e+02  -7.5066907e+00   2.0655774e+00   6.9801940e-01  -3.3762658e-02   2.6027808e-01  -2.2329546e-01  -4.2168063e+00  -8.8801620e-01   1.0564434e+01  -3.0430621e-01  -4.6533328e-01  -2.6569342e-01  -5.4247308e+00  -5.0573465e+00
   1.4330000e+01  -6.7169166e-01   3.6609069e-01   3.2286537e+01  -1.5447531e+00   2.3124577e+00  -1.5193246e+01   6.5650781e+01  -3.1687159e-01   5.8460254e+00  -6.3458289e+01  -3.7368703e-01  -3.1408015e+00   6.4232328e+00   2.7907288e+01  -2.8362680e+02  -7.0842769e+02  -6.2947024e+00   1.6412853e+00  -2.6737804e-01  -2.1803578e-02   2.8623530e-01  -1.6618474e-01  -4.9110754e+00  -8.1232643e-01   1.0806835e+01  -2.7578259e-01  -4.9439537e-01  -3.0635492e-01  -4.9434755e+00  -5.4253306e+00
   1.4340000e+01  -7.0578448e-01   3.5264054e-01   3.1820079e+01  -1.4705609e+00   2.1657232e+00  -1.4545589e+01   6.4765663e+01  -2.6591599e-01   5.1281593e+00  -7.1786608e+01  -3.9919525e-01  -2.9117383e+00   2.2906316e+01   2.4973633e+01  -2.8863036e+02  -5.0035586e+02  -5.4431511e+00   1.6685946e+00  -1.1318408e+00  -1.2311035e-02   3.4342601e-01  -1.2737341e-01  -5.1009665e+00  -7.1817645e-01   1.0541103e+01  -2.2308021e-01  -5.0424883e-01  -3.3127873e-01  -4.9901467e+00  -5.6975986e+00
   1.4350000e+01  -6.7834600e-01   3.0943386e-01   3.1438932e+01  -1.3549124e+00   2.0303905e+00  -1.3913036e+01   6.3255298e+01  -2.2244538e-01   4.3743666e+00  -7.5379272e+01  -4.2156376e-01  -2.5940379e+00   3.1770039e+01   2.1987475e+01  -2.9070212e+02  -2.0717629e+02  -5.1276723e+00   2.1083291e+00  -1.9214020e+00  -6.5194354e-03   4.2389377e-01  -1.1013373e-01  -5.0515774e+00  -7.4403187e-01   9.9147134e+00  -1.6682464e-01  -4.8870300e-01  -3.4772529e-01  -5.3896686e+00  -5.7319693e+00
   1.4360000e+01  -6.0558005e-01   2.5638843e-01   3.1142380e+01  -1.2195956e+00   1.8921358e+00  -1.3301506e+01   6.1153022e+01  -1.8652114e-01   3.6136426e+00  -7.6072397e+01  -4.4084720e-01  -2.2791721e+00   3.1486583e+01   1.8994576e+01  -2.8939397e+02   1.3081454e+02  -5.3860877e+00   2.8000628e+00  -2.6205087e+00  -3.4088624e-03   5.1423674e-01  -1.1186255e-01  -5.0754365e+00  -9.9041627e-01   9.1820588e+00  -1.2619822e-01  -4.4851733e-01  -3.6462207e-01  -5.9103611e+00  -5.4850767e+00
   1.4370000e+01  -5.2983993e-01   2.1483640e-01   3.0925403e+01  -1.1024842e+00   1.7664862e+00  -1.2711340e+01   5.9016640e+01  -1.5806410e-01   2.8611184e+00  -7.5252421e+01  -4.5767797e-01  -2.0253662e+00   2.5380591e+01   1.6042735e+01  -2.8461574e+02   4.7782360e+02  -6.1152220e+00   3.5502499e+00  -3.1525439e+00  -1.8460812e-03   5.9827158e-01  -1.2515585e-01  -5.3227715e+00  -1.4300014e+00   8.6203836e+00  -1.0883125e-01  -3.9072312e-01  -3.8569173e-01  -6.3521227e+00  -5.0308526e+00
   1.4380000e+01  -4.9093842e-01   1.9490414e-01   3.0782079e+01  -1.0398665e+00   1.6441024e+00  -1.2144250e+01   5.6709003e+01  -1.3684693e-01   2.1320442e+00  -7.2907420e+01  -4.7283788e-01  -1.8480988e+00   1.7726736e+01   1.3181979e+01  -2.7668123e+02   7.9345107e+02  -7.1096698e+00   4.2196756e+00  -3.4468189e+00   1.1227485e-04   6.6233842e-01  -1.4015921e-01  -5.7124953e+00  -1.8804838e+00   8.3699711e+00  -1.0629568e-01  -3.2421967e-01  -4.0685722e-01  -6.6095502e+00  -4.5100206e+00
   1.4390000e+01  -5.1046184e-01   1.9281243e-01   3.0706762e+01  -1.0449497e+00   1.5283076e+00  -1.1603867e+01   5.4038238e+01  -1.2252287e-01   1.4384329e+00  -6.9361136e+01  -4.8688094e-01  -1.7250942e+00   1.2300461e+01   1.0460970e+01  -2.6632865e+02   1.0352578e+03  -8.1494683e+00   4.7700094e+00  -3.5058584e+00   6.8954915e-03   7.0183301e-01  -1.4765817e-01  -6.0466080e+00  -2.1140562e+00   8.3140520e+00  -9.9678941e-02  -2.5414192e-01  -4.2036014e-01  -6.6856180e+00  -4.0582459e+00
   1.4400000e+01  -5.8576062e-01   1.9753484e-01   3.0694343e+01  -1.0926909e+00   1.4161798e+00  -1.1088899e+01   5.1496806e+01  -1.1478067e-01   7.7662980e-01  -6.6180307e+01  -4.9994409e-01  -1.6148916e+00   1.1020259e+01   7.9162491e+00  -2.5447055e+02   1.1858094e+03  -9.0894663e+00   5.2366479e+00  -3.4003547e+00   2.4071434e-02   7.2351463e-01  -1.4186198e-01  -6.2079933e+00  -2.0177800e+00   8.1586490e+00  -7.3246661e-02  -1.8035555e-01  -4.2243397e-01  -6.6574646e+00  -3.7550284e+00
   1.4410000e+01  -6.8702685e-01   1.9876527e-01   3.0740627e+01  -1.1321381e+00   1.3090367e+00  -1.0594582e+01   4.9431670e+01  -1.1343525e-01   1.3385170e-01  -6.4277810e+01  -5.1178269e-01  -1.4794731e+00   1.3541855e+01   5.5649396e+00  -2.4168319e+02   1.2787365e+03  -9.8734118e+00   5.6606585e+00  -3.2025921e+00   5.4308268e-02   7.3958805e-01  -1.2192300e-01  -6.2528603e+00  -1.6687235e+00   7.6540901e+00  -2.6519265e-02  -1.0158304e-01  -4.1760357e-01  -6.6332801e+00  -3.6306639e+00
   1.4420000e+01  -7.6698708e-01   1.9056395e-01   3.0841884e+01  -1.1287037e+00   1.2090555e+00  -1.0117624e+01   4.7695832e+01  -1.1830819e-01  -4.9049519e-01  -6.2434689e+01  -5.2193871e-01  -1.2975783e+00   1.8189481e+01   3.4086957e+00  -2.2783179e+02   1.3851405e+03  -1.0506097e+01   6.0454230e+00  -2.9556102e+00   9.5031945e-02   7.5800756e-01  -9.1738998e-02  -6.3445145e+00  -1.2620765e+00   6.7583329e+00   2.5443103e-02  -2.0803507e-02  -4.1549123e-01  -6.6917528e+00  -3.6918696e+00
   1.4430000e+01  -7.8774036e-01   1.7144637e-01   3.0995202e+01  -1.0896104e+00   1.1101630e+00  -9.6544321e+00   4.6319196e+01  -1.2907474e-01  -1.0816444e+00  -5.9114921e+01  -5.2994600e-01  -1.0684146e+00   2.2916361e+01   1.4412696e+00  -2.1228394e+02   1.5547843e+03  -1.1036457e+01   6.3561864e+00  -2.7022173e+00   1.3998679e-01   7.7806134e-01  -5.8299513e-02  -6.6211352e+00  -9.5551196e-01   5.6451006e+00   6.3468304e-02   5.3259266e-02  -4.2337779e-01  -6.8256384e+00  -3.9245663e+00
   1.4440000e+01  -7.4705025e-01   1.4355207e-01   3.1199608e+01  -1.0433129e+00   1.0194638e+00  -9.1984462e+00   4.5598592e+01  -1.4531464e-01  -1.6301851e+00  -5.4854069e+01  -5.3545149e-01  -8.0330528e-01   2.6510936e+01  -3.4312803e-01  -1.9455785e+02   1.7726095e+03  -1.1542680e+01   6.5333868e+00  -2.4926124e+00   1.8193386e-01   7.9370734e-01  -2.9468252e-02  -7.1027886e+00  -7.5796431e-01   4.5886023e+00   7.6614649e-02   1.0953973e-01  -4.4150149e-01  -6.9485683e+00  -4.2960106e+00
   1.4450000e+01  -6.8157247e-01   1.1052892e-01   3.1456510e+01  -1.0082113e+00   9.2922295e-01  -8.7435693e+00   4.5487693e+01  -1.6666818e-01  -2.1422327e+00  -5.1204759e+01  -5.3820273e-01  -5.1231465e-01   2.9099063e+01  -1.9442279e+00  -1.7483716e+02   1.9720683e+03  -1.2111939e+01   6.5086940e+00  -2.3481275e+00   2.1366981e-01   7.9950992e-01  -1.2299438e-02  -7.6972820e+00  -5.4308945e-01   3.8168233e+00   6.6493154e-02   1.3989108e-01  -4.6418189e-01  -6.9519557e+00  -4.7596557e+00
   1.4460000e+01  -6.4484840e-01   7.4998582e-02   3.1768183e+01  -9.8496997e-01   8.4900886e-01  -8.2865464e+00   4.5702287e+01  -1.9286854e-01  -2.6270090e+00  -4.8477636e+01  -5.3800235e-01  -2.0104492e-01   3.1126972e+01  -3.3618316e+00  -1.5404688e+02   2.0790289e+03  -1.2820695e+01   6.2266907e+00  -2.2343781e+00   2.2798385e-01   7.9401257e-01  -1.2366579e-02  -8.2751549e+00  -1.6578798e-01   3.4170474e+00   4.3653197e-02   1.4257470e-01  -4.8410331e-01  -6.7527111e+00  -5.2470410e+00
   1.4470000e+01  -6.7803596e-01   3.9247717e-02   3.2133299e+01  -9.6655531e-01   7.6953962e-01  -7.8227776e+00   4.6376879e+01  -2.2360994e-01  -3.0807325e+00  -4.5372350e+01  -5.3472395e-01   1.2321410e-01   3.2425903e+01  -4.6033298e+00  -1.3345981e+02   2.0587066e+03  -1.3705461e+01   5.6563367e+00  -2.0767095e+00   2.1840799e-01   7.7937390e-01  -3.3131569e-02  -8.7279067e+00   4.1389959e-01   3.3184634e+00   2.0093463e-02   1.2209281e-01  -4.9600138e-01  -6.3168038e+00  -5.6755007e+00
   1.4480000e+01  -7.9030648e-01   8.5845242e-03   3.2543309e+01  -9.4934934e-01   6.9574265e-01  -7.3426467e+00   4.8013090e+01  -2.5836964e-01  -3.4817822e+00  -4.0104964e+01  -5.2839148e-01   4.4541256e-01   3.2219846e+01  -5.6793962e+00  -1.1416358e+02   1.9296230e+03  -1.4721746e+01   4.7976371e+00  -1.8067213e+00   1.8152550e-01   7.5922436e-01  -7.4282662e-02  -8.9877148e+00   1.0960220e+00   3.3643549e+00   2.7051829e-03   8.6090096e-02  -4.9821031e-01  -5.6729448e+00  -5.9824474e+00
   1.4490000e+01  -9.5420277e-01  -8.0422673e-03   3.2981819e+01  -9.3651126e-01   6.2647205e-01  -6.8360567e+00   5.0659000e+01  -2.9633998e-01  -3.8016711e+00  -3.1988893e+01  -5.1926710e-01   7.4180653e-01   2.9639397e+01  -6.6005353e+00  -9.6880659e+01   1.7282920e+03  -1.5726361e+01   3.7047459e+00  -1.4134261e+00   1.1936069e-01   7.3710009e-01  -1.3027265e-01  -9.0341222e+00   1.7273474e+00   3.4451101e+00  -8.2830925e-03   4.1851148e-02  -4.9206973e-01  -4.9141021e+00  -6.1464305e+00
   1.4500000e+01  -1.1179964e+00  -2.4142707e-03   3.3426556e+01  -9.3465143e-01   5.6459261e-01  -6.2988639e+00   5.3719277e+01  -3.3644731e-01  -4.0140105e+00  -2.1233942e+01  -5.0782324e-01   9.9126955e-01   2.4946302e+01  -7.3865036e+00  -8.2102288e+01   1.4778372e+03  -1.6522305e+01   2.5048221e+00  -9.5479469e-01   3.9316697e-02   7.1618027e-01  -1.9123119e-01  -8.8769886e+00   2.2236409e+00   3.5716268e+00  -1.6498112e-02  -5.6376306e-03  -4.7994323e-01  -4.1741093e+00  -6.1848524e+00
   1.4510000e+01  -1.2314274e+00   2.6757787e-02   3.3855178e+01  -9.5029925e-01   5.0872923e-01  -5.7298246e+00   5.6903937e+01  -3.7737010e-01  -4.0941906e+00  -8.0180081e+00  -4.9460055e-01   1.1868634e+00   1.9559383e+01  -8.0728636e+00  -7.0146733e+01   1.1955555e+03  -1.6971759e+01   1.3625452e+00  -5.2822606e-01  -4.8573562e-02   6.9992489e-01  -2.4649757e-01  -8.5360475e+00   2.6006471e+00   3.8366896e+00  -2.6150624e-02  -5.3606806e-02  -4.6344640e-01  -3.5623512e+00  -6.1287742e+00
   1.4520000e+01  -1.2681177e+00   6.9135130e-02   3.4250123e+01  -9.8827406e-01   4.5458472e-01  -5.1234493e+00   6.0637529e+01  -4.1764843e-01  -4.0284622e+00   6.5728443e+00  -4.8007538e-01   1.3350015e+00   1.4813816e+01  -8.6987485e+00  -6.1029721e+01   9.1170123e+02  -1.7081276e+01   3.9711093e-01  -2.4343311e-01  -1.3480680e-01   6.9280893e-01  -2.8908127e-01  -8.0409830e+00   2.9015059e+00   4.3267590e+00  -4.0472075e-02  -1.0001641e-01  -4.4315663e-01  -3.1126134e+00  -5.9927573e+00
   1.4530000e+01  -1.2319024e+00   1.0237887e-01   3.4601386e+01  -1.0488725e+00   4.1046697e-01  -4.4749814e+00   6.4846792e+01  -4.5589877e-01  -3.8246727e+00   2.0378950e+01  -4.6462063e-01   1.4459029e+00   1.1090140e+01  -9.2913553e+00  -5.4428872e+01   6.6008487e+02  -1.6961693e+01  -3.6408419e-01  -1.9899210e-01  -2.1191644e-01   6.9936486e-01  -3.1806026e-01  -7.4362743e+00   3.1417366e+00   5.0644096e+00  -6.1015092e-02  -1.4226025e-01  -4.1942967e-01  -2.8080101e+00  -5.7699686e+00
   1.4540000e+01  -1.1489707e+00   1.0036406e-01   3.4910072e+01  -1.1242731e+00   3.7293823e-01  -3.7906696e+00   6.8431171e+01  -4.9098979e-01  -3.5081669e+00   3.1650578e+01  -4.4866182e-01   1.5140169e+00   6.8113921e+00  -9.8631162e+00  -4.9922381e+01   4.5064916e+02  -1.6729615e+01  -9.4808661e-01  -4.5825595e-01  -2.7435103e-01   7.2124175e-01  -3.3666199e-01  -6.7907585e+00   3.3318490e+00   6.0223789e+00  -8.7360486e-02  -1.7750465e-01  -3.9304051e-01  -2.6177475e+00  -5.4345741e+00
   1.4550000e+01  -1.0509248e+00   4.9434573e-02   3.5185943e+01  -1.2010918e+00   3.4125366e-01  -3.0859395e+00   7.0473012e+01  -5.2215374e-01  -3.1153702e+00   3.9279666e+01  -4.3279102e-01   1.5223147e+00   8.2978581e-01  -1.0414545e+01  -4.7162440e+01   2.7599412e+02  -1.6418997e+01  -1.3788509e+00  -1.0207741e+00  -3.1851100e-01   7.5520367e-01  -3.4789375e-01  -6.1582185e+00   3.4850836e+00   7.1415487e+00  -1.1851320e-01  -2.0403043e-01  -3.6494804e-01  -2.5319121e+00  -4.9792072e+00
   1.4560000e+01  -9.5636360e-01  -3.8264271e-02   3.5437372e+01  -1.2701708e+00   3.2160121e-01  -2.3762871e+00   7.0965240e+01  -5.4902374e-01  -2.6866137e+00   4.2875651e+01  -4.1757977e-01   1.4724638e+00  -4.9850945e+00  -1.0938168e+01  -4.5766063e+01   1.3963769e+02  -1.5970802e+01  -1.6551851e+00  -1.7881117e+00  -3.4358325e-01   7.9366550e-01  -3.5179935e-01  -5.5254396e+00   3.5825187e+00   8.3174558e+00  -1.5456650e-01  -2.2164084e-01  -3.3562508e-01  -2.5735485e+00  -4.4521297e+00
   1.4570000e+01  -8.6281908e-01  -1.2886606e-01   3.5662971e+01  -1.3322128e+00   3.0051637e-01  -1.6702969e+00   7.0599019e+01  -5.7149141e-01  -2.2478809e+00   4.3873286e+01  -4.0340493e-01   1.3838608e+00  -8.8602922e+00  -1.1424167e+01  -4.5230038e+01   5.3602446e+01  -1.5338832e+01  -1.7539760e+00  -2.5767966e+00  -3.5166520e-01   8.2695315e-01  -3.4609596e-01  -4.8593522e+00   3.5800514e+00   9.4134981e+00  -1.9574140e-01  -2.3063903e-01  -3.0497855e-01  -2.7351147e+00  -3.9111348e+00
   1.4580000e+01  -7.5343233e-01  -1.9102333e-01   3.5852915e+01  -1.3924757e+00   2.9341169e-01  -9.7178509e-01   6.9851185e+01  -5.8950134e-01  -1.8043300e+00   4.4355084e+01  -3.9043930e-01   1.2771630e+00  -1.0669783e+01  -1.1870185e+01  -4.5002387e+01   2.2765161e+01  -1.4545534e+01  -1.6569927e+00  -3.2086958e+00  -3.4661345e-01   8.4654271e-01  -3.2906875e-01  -4.1649660e+00   3.4638875e+00   1.0285028e+01  -2.3979308e-01  -2.3067908e-01  -2.7295521e-01  -2.9620020e+00  -3.3899031e+00
   1.4590000e+01  -6.1022146e-01  -2.2120859e-01   3.5997718e+01  -1.4518838e+00   2.8699456e-01  -2.9078649e-01   6.8099860e+01  -6.0304266e-01  -1.3601424e+00   4.4418758e+01  -3.7863720e-01   1.1743055e+00  -1.0285752e+01  -1.2290091e+01  -4.4594165e+01   4.0822116e+01  -1.3643334e+01  -1.3842855e+00  -3.6054650e+00  -3.3261687e-01   8.4766124e-01  -3.0200520e-01  -3.4827784e+00   3.2820385e+00   1.0803513e+01  -2.8085137e-01  -2.2092571e-01  -2.3993132e-01  -3.2047411e+00  -2.9173514e+00
   1.4600000e+01  -4.2571228e-01  -2.4490757e-01   3.6093975e+01  -1.5028698e+00   2.9134904e-01   3.4911271e-01   6.3989919e+01  -6.1231839e-01  -9.3622412e-01   4.2391830e+01  -3.6773836e-01   1.0964130e+00  -7.7892473e+00  -1.2702544e+01  -4.3736914e+01   8.5725168e+01  -1.2699031e+01  -1.0027715e+00  -3.8025347e+00  -3.1340282e-01   8.2996701e-01  -2.6936359e-01  -2.8750104e+00   3.1195879e+00   1.0929683e+01  -3.1189835e-01  -2.0185523e-01  -2.0687247e-01  -3.4310797e+00  -2.5162841e+00
   1.4610000e+01  -2.1353750e-01  -2.9182141e-01   3.6145016e+01  -1.5348692e+00   3.0469896e-01   9.1711123e-01   5.6799852e+01  -6.1791925e-01  -5.7095213e-01   3.6527200e+01  -3.5733995e-01   1.0571582e+00  -3.9254830e+00  -1.3110945e+01  -4.2446781e+01   1.2901326e+02  -1.1799036e+01  -6.0522944e-01  -3.8932053e+00  -2.9269174e-01   7.9681048e-01  -2.3733873e-01  -2.4080639e+00   3.0418849e+00   1.0773110e+01  -3.2986759e-01  -1.7670553e-01  -1.7566771e-01  -3.6127305e+00  -2.1867913e+00
   1.4620000e+01  -1.3291179e-02  -3.6982141e-01   3.6159963e+01  -1.5481675e+00   3.1552786e-01   1.3936071e+00   4.7649587e+01  -6.2089204e-01  -3.0996966e-01   2.6098247e+01  -3.4702401e-01   1.0577107e+00   5.5246396e-02  -1.3508597e+01  -4.0830094e+01   1.6166872e+02  -1.1047798e+01  -2.7556354e-01  -3.9601895e+00  -2.7512425e-01   7.5360937e-01  -2.1201136e-01  -2.1414182e+00   3.0619848e+00   1.0531823e+01  -3.3810993e-01  -1.5006854e-01  -1.4889161e-01  -3.7119611e+00  -1.8965299e+00
   1.4630000e+01   1.2413385e-01  -4.6200518e-01   3.6150397e+01  -1.5584331e+00   3.3689919e-01   1.7790974e+00   3.8549033e+01  -6.2266938e-01  -1.9194465e-01   1.1802502e+01  -3.3649146e-01   1.0863700e+00   2.8659338e+00  -1.3893819e+01  -3.8835820e+01   1.9942737e+02  -1.0531940e+01  -6.5795080e-02  -4.0479098e+00  -2.6557245e-01   7.0602267e-01  -1.9749264e-01  -2.1070603e+00   3.1532024e+00   1.0368368e+01  -3.4344884e-01  -1.2508493e-01  -1.2861488e-01  -3.6937236e+00  -1.6027620e+00
   1.4640000e+01   1.6530138e-01  -5.4309284e-01   3.6126227e+01  -1.5813128e+00   3.5563491e-01   2.0882088e+00   3.0911142e+01  -6.2491868e-01  -2.4042323e-01  -4.8478585e+00  -3.2561860e-01   1.1260556e+00   3.9685626e+00  -1.4259274e+01  -3.6263693e+01   2.5721270e+02  -1.0254814e+01   1.8049892e-02  -4.1780310e+00  -2.6648678e-01   6.5887263e-01  -1.9440042e-01  -2.2640262e+00   3.2538470e+00   1.0339404e+01  -3.5070259e-01  -1.0269061e-01  -1.1512752e-01  -3.5667836e+00  -1.2982876e+00
   1.4650000e+01   1.1288214e-01  -5.9405752e-01   3.6094167e+01  -1.6155257e+00   3.8050127e-01   2.3446757e+00   2.5646684e+01  -6.2929255e-01  -4.5416137e-01  -2.1373813e+01  -3.1443598e-01   1.1618360e+00   3.5780403e+00  -1.4576619e+01  -3.3018757e+01   3.2449366e+02  -1.0122286e+01   1.7748795e-02  -4.3513086e+00  -2.7603087e-01   6.1553165e-01  -1.9959104e-01  -2.4832060e+00   3.2671965e+00   1.0392947e+01  -3.5901183e-01  -8.2722312e-02  -1.0640042e-01  -3.3884800e+00  -1.0237255e+00
   1.4660000e+01   4.3338294e-03  -6.0807124e-01   3.6058684e+01  -1.6430579e+00   4.0210178e-01   2.5733166e+00   2.2864091e+01  -6.3709605e-01  -7.9844462e-01  -3.4428326e+01  -3.0305766e-01   1.1857807e+00   2.3944699e+00  -1.4812876e+01  -2.9286836e+01   3.7319210e+02  -9.9951847e+00  -7.6851738e-03  -4.5381889e+00  -2.8932895e-01   5.7693109e-01  -2.0779258e-01  -2.6017390e+00   3.1108428e+00   1.0419079e+01  -3.6322349e-01  -6.4690562e-02  -9.9000066e-02  -3.2272555e+00  -8.3844557e-01
   1.4670000e+01  -1.0642960e-01  -5.9153564e-01   3.6023544e+01  -1.6438423e+00   4.3229666e-01   2.7881585e+00   2.1484187e+01  -6.4909876e-01  -1.2196394e+00  -4.2119473e+01  -2.9158705e-01   1.1990226e+00   1.3241913e+00  -1.4957979e+01  -2.5431705e+01   3.8551307e+02  -9.7623605e+00  -1.6597266e-02  -4.7032352e+00  -3.0109770e-01   5.4097982e-01  -2.1422409e-01  -2.5170027e+00   2.7804773e+00   1.0336605e+01  -3.5905828e-01  -4.8148112e-02  -9.0199786e-02  -3.1225692e+00  -7.7868665e-01
   1.4680000e+01  -1.7746764e-01  -5.5996506e-01   3.5992007e+01  -1.6102180e+00   4.6065807e-01   2.9901646e+00   2.0200619e+01  -6.6556656e-01  -1.6674845e+00  -4.4784520e+01  -2.8008525e-01   1.2054900e+00   6.4673562e-01  -1.5027873e+01  -2.1822443e+01   3.6092621e+02  -9.3878307e+00   1.0555137e-02  -4.8362602e+00  -3.0699317e-01   5.0381325e-01  -2.1629673e-01  -2.2454833e+00   2.3511629e+00   1.0142309e+01  -3.4647067e-01  -3.3253933e-02  -7.9374065e-02  -3.0671462e+00  -8.2858410e-01
   1.4690000e+01  -1.9789691e-01  -5.3066693e-01   3.5965823e+01  -1.5473034e+00   4.9371773e-01   3.1746055e+00   1.8444082e+01  -6.8637476e-01  -2.1028840e+00  -4.3539948e+01  -2.6862966e-01   1.2033195e+00  -2.1705245e-01  -1.5049194e+01  -1.8763314e+01   3.0591290e+02  -8.8993569e+00   7.8357759e-02  -4.9602507e+00  -3.0392384e-01   4.6208921e-01  -2.1347058e-01  -1.8982246e+00   1.9167426e+00   9.8818734e+00  -3.2901741e-01  -2.0887128e-02  -6.7767557e-02  -3.0227033e+00  -9.2865568e-01
   1.4700000e+01  -1.8448079e-01  -5.1735582e-01   3.5945586e+01  -1.4621438e+00   5.2574607e-01   3.3376640e+00   1.6305858e+01  -7.1113865e-01  -2.4996665e+00  -3.9678247e+01  -2.5738662e-01   1.1836399e+00  -1.9679572e+00  -1.5046706e+01  -1.6407928e+01   2.3553855e+02  -8.3434401e+00   1.7358110e-01  -5.1380485e+00  -2.9027598e-01   4.1470804e-01  -2.0619298e-01  -1.6047394e+00   1.5410466e+00   9.6001262e+00  -3.1187879e-01  -1.2115809e-02  -5.7524211e-02  -2.9514563e+00  -1.0141254e+00
   1.4710000e+01  -1.6507403e-01  -5.2744713e-01   3.5932946e+01  -1.3577484e+00   5.6075380e-01   3.4765230e+00   1.3885899e+01  -7.3928045e-01  -2.8385527e+00  -3.3888624e+01  -2.4666623e-01   1.1322110e+00  -5.1428879e+00  -1.5038300e+01  -1.4668209e+01   1.7397189e+02  -7.7542264e+00   2.6510134e-01  -5.4607120e+00  -2.6595068e-01   3.6358697e-01  -1.9508041e-01  -1.4503930e+00   1.2616189e+00   9.3289994e+00  -3.0002475e-01  -7.8301972e-03  -5.0608664e-02  -2.8381571e+00  -1.0452284e+00
   1.4720000e+01  -1.6099117e-01  -5.5944873e-01   3.5931627e+01  -1.2364688e+00   5.9736580e-01   3.5867114e+00   1.1018834e+01  -7.7002314e-01  -3.0996144e+00  -2.6106164e+01  -2.3692636e-01   1.0343395e+00  -9.7871566e+00  -1.5034117e+01  -1.3282522e+01   1.3856872e+02  -7.1486212e+00   3.1870853e-01  -5.9898168e+00  -2.3240510e-01   3.1301405e-01  -1.8079402e-01  -1.4525601e+00   1.1120297e+00   9.0982130e+00  -2.9654558e-01  -8.7005485e-03  -4.7910493e-02  -2.6962302e+00  -1.0175638e+00
   1.4730000e+01  -1.7504042e-01  -6.0183309e-01   3.5944137e+01  -1.1028808e+00   6.3386321e-01   3.6651215e+00   7.8410165e+00  -8.0243901e-01  -3.2676975e+00  -1.6808312e+01  -2.2862724e-01   8.8978551e-01  -1.4455394e+01  -1.5037169e+01  -1.2000174e+01   1.2823479e+02  -6.5372821e+00   3.1820081e-01  -6.7015654e+00  -1.9279269e-01   2.6751139e-01  -1.6457583e-01  -1.5683276e+00   1.1151477e+00   8.9341216e+00  -3.0206806e-01  -1.4956025e-02  -4.8992399e-02  -2.5608986e+00  -9.6108734e-01
   1.4740000e+01  -1.9265805e-01  -6.3803398e-01   3.5966350e+01  -9.6273192e-01   6.7282434e-01   3.7168452e+00   5.1723692e+00  -8.3554222e-01  -3.3369974e+00  -6.9299933e+00  -2.2201839e-01   7.1966255e-01  -1.7012296e+01  -1.5043815e+01  -1.0671717e+01   1.3284569e+02  -5.9440173e+00   2.7670640e-01  -7.5048659e+00  -1.5151774e-01   2.2997096e-01  -1.4839957e-01  -1.7304978e+00   1.2539527e+00   8.8505645e+00  -3.1549805e-01  -2.6049805e-02  -5.2532492e-02  -2.4635179e+00  -9.1631018e-01
   1.4750000e+01  -1.9431677e-01  -6.5578145e-01   3.5987412e+01  -8.2168411e-01   7.0743099e-01   3.7563940e+00   3.9548823e+00  -8.6837175e-01  -3.3098796e+00   2.7117876e+00  -2.1705825e-01   5.5331897e-01  -1.6634358e+01  -1.5043539e+01  -9.1545782e+00   1.5171393e+02  -5.4080075e+00   2.2870857e-01  -8.3141766e+00  -1.1288684e-01   2.0132288e-01  -1.3397630e-01  -1.8854436e+00   1.4710100e+00   8.8430059e+00  -3.3512327e-01  -4.0729607e-02  -5.6956445e-02  -2.4084405e+00  -9.0478379e-01
   1.4760000e+01  -1.6801290e-01  -6.5311690e-01   3.5997033e+01  -6.8429653e-01   7.4432947e-01   3.7986618e+00   4.2267758e+00  -9.0008055e-01  -3.1976609e+00   1.1221869e+01  -2.1345225e-01   4.1640774e-01  -1.3691123e+01  -1.5018710e+01  -7.1663404e+00   1.9882377e+02  -4.9501546e+00   2.0763322e-01  -9.0878565e+00  -7.9615456e-02   1.8101395e-01  -1.2169441e-01  -2.0006864e+00   1.7052023e+00   8.8853114e+00  -3.5935189e-01  -5.7383700e-02  -6.0825279e-02  -2.3885315e+00  -9.3306959e-01
   1.4770000e+01  -1.1620379e-01  -6.3786687e-01   3.5992343e+01  -5.5473299e-01   7.8139984e-01   3.8441879e+00   4.5526127e+00  -9.3000275e-01  -3.0187232e+00   1.7893763e+01  -2.1077618e-01   3.2204463e-01  -9.4363112e+00  -1.4946184e+01  -4.2680886e+00   2.8982519e+02  -4.5600863e+00   2.2279862e-01  -9.8176091e+00  -5.2281665e-02   1.6757265e-01  -1.1082384e-01  -2.0665248e+00   1.9227991e+00   8.9475499e+00  -3.8682694e-01  -7.4266372e-02  -6.2973620e-02  -2.4015777e+00  -1.0022282e+00
   1.4780000e+01  -5.5811646e-02  -6.2237096e-01   3.5978043e+01  -4.3901381e-01   8.2293928e-01   3.8755079e+00   3.1319974e+00  -9.5766961e-01  -2.7929120e+00   2.2581122e+01  -2.0865942e-01   2.6468306e-01  -5.7361562e+00  -1.4803465e+01  -5.1539443e-02   4.2165491e+02  -4.2221742e+00   2.4951040e-01  -1.0493263e+01  -2.9946727e-02   1.5939968e-01  -1.0067623e-01  -2.0935142e+00   2.1229369e+00   9.0144227e+00  -4.1591982e-01  -8.9785134e-02  -6.2495739e-02  -2.4425183e+00  -1.1075316e+00
   1.4790000e+01  -9.2292638e-03  -6.1646583e-01   3.5962424e+01  -3.4357507e-01   8.6304633e-01   3.8745370e+00  -9.7089321e-02  -9.8279413e-01  -2.5382695e+00   2.5464249e+01  -2.0683617e-01   2.3367090e-01  -3.1012161e+00  -1.4582181e+01   5.4921437e+00   5.5436832e+02  -3.9309044e+00   2.3917006e-01  -1.1050769e+01  -1.1262779e-02   1.5547558e-01  -9.1381595e-02  -2.0892561e+00   2.3258093e+00   9.0652896e+00  -4.4395909e-01  -1.0286013e-01  -5.8728531e-02  -2.4997102e+00  -1.2503357e+00
   1.4800000e+01   8.2345034e-03  -6.2314173e-01   3.5953068e+01  -2.7110810e-01   8.9948644e-01   3.8412132e+00  -3.3323766e+00  -1.0052407e+00  -2.2699736e+00   2.6829598e+01  -2.0508495e-01   2.2465363e-01  -9.0172758e-01  -1.4304008e+01   1.1645343e+01   6.1531992e+02  -3.7014174e+00   1.4251610e-01  -1.1372784e+01   4.5595553e-03   1.5534231e-01  -8.3816463e-02  -2.0564471e+00   2.5566136e+00   9.0559126e+00  -4.6699151e-01  -1.1305143e-01  -5.1548947e-02  -2.5469513e+00  -1.4364512e+00
   1.4810000e+01  -5.3624515e-03  -6.3904216e-01   3.5952862e+01  -2.1876792e-01   9.3661411e-01   3.7879963e+00  -5.3216943e+00  -1.0249543e+00  -1.9961819e+00   2.7379166e+01  -2.0324317e-01   2.3184929e-01   7.1956596e-01  -1.4017830e+01   1.7183951e+01   5.5386076e+02  -3.5667392e+00  -7.3236038e-02  -1.1380271e+01   1.7044574e-02   1.5868281e-01  -7.9215786e-02  -2.0045818e+00   2.8426962e+00   8.9201841e+00  -4.8100400e-01  -1.2052591e-01  -4.1913371e-02  -2.5491589e+00  -1.6698435e+00
   1.4820000e+01  -3.9609442e-02  -6.5736328e-01   3.5958575e+01  -1.7822187e-01   9.7454392e-01   3.7225036e+00  -6.5492739e+00  -1.0418711e+00  -1.7160135e+00   2.8016836e+01  -2.0127833e-01   2.4229211e-01   1.0442822e+00  -1.3766769e+01   2.1283715e+01   4.0997646e+02  -3.5521989e+00  -4.1135831e-01  -1.1117155e+01   2.4323091e-02   1.6518396e-01  -7.8616175e-02  -1.9489271e+00   3.2037519e+00   8.5734582e+00  -4.8406434e-01  -1.2595723e-01  -3.1939531e-02  -2.4885807e+00  -1.9566328e+00
   1.4830000e+01  -7.5907836e-02  -6.7066415e-01   3.5964538e+01  -1.3787186e-01   1.0128748e+00   3.6472242e+00  -7.5279321e+00  -1.0558728e+00  -1.4240959e+00   2.9191767e+01  -1.9932959e-01   2.3892773e-01  -3.3643751e-01  -1.3554826e+01   2.4238434e+01   2.9547183e+02  -3.6641551e+00  -8.3123954e-01  -1.0717893e+01   2.4433639e-02   1.7469162e-01  -8.2088801e-02  -1.9146665e+00   3.6139014e+00   7.9591010e+00  -4.7709472e-01  -1.3024134e-01  -2.4048604e-02  -2.3692986e+00  -2.2920326e+00
   1.4840000e+01  -9.4765653e-02  -6.7307975e-01   3.5968043e+01  -8.9618433e-02   1.0442729e+00   3.5689179e+00  -7.8306352e+00  -1.0667934e+00  -1.1156474e+00   3.0844845e+01  -1.9769219e-01   2.0625622e-01  -3.2671516e+00  -1.3347217e+01   2.7046180e+01   2.8077462e+02  -3.8867566e+00  -1.2613299e+00  -1.0289696e+01   1.7437342e-02   1.8725595e-01  -8.8467619e-02  -1.9265838e+00   3.9902096e+00   7.1316984e+00  -4.6239804e-01  -1.3404552e-01  -1.9644056e-02  -2.2091971e+00  -2.6504328e+00
   1.4850000e+01  -8.5728310e-02  -6.6186403e-01   3.5970495e+01  -3.4547355e-02   1.0811141e+00   3.4936681e+00  -7.5249767e+00  -1.0744803e+00  -7.9186910e-01   3.2377832e+01  -1.9677067e-01   1.3330270e-01  -7.2953520e+00  -1.3099211e+01   3.0294507e+01   3.2483270e+02  -4.1795962e+00  -1.6413072e+00  -9.8467906e+00   5.9587737e-03   2.0272041e-01  -9.6055558e-02  -1.9820590e+00   4.2387738e+00   6.2694417e+00  -4.4193627e-01  -1.3735156e-01  -1.8403482e-02  -2.0350752e+00  -3.0004049e+00
   1.4860000e+01  -5.3172063e-02  -6.3807311e-01   3.5974029e+01   1.9202585e-02   1.1160645e+00   3.4192205e+00  -7.4447670e+00  -1.0788981e+00  -4.6437609e-01   3.2749300e+01  -1.9699660e-01   1.7271576e-02  -1.1603112e+01  -1.2788359e+01   3.3654962e+01   3.3604554e+02  -4.4921844e+00  -1.9456252e+00  -9.3513713e+00  -6.4406657e-03   2.2014737e-01  -1.0354689e-01  -2.0478023e+00   4.3014351e+00   5.5601431e+00  -4.1714829e-01  -1.3938026e-01  -1.8850798e-02  -1.8721503e+00  -3.3241326e+00
   1.4870000e+01  -1.2906218e-02  -6.0618200e-01   3.5978529e+01   6.3693105e-02   1.1482074e+00   3.3425032e+00  -7.6717268e+00  -1.0802016e+00  -1.5224480e-01   3.1213130e+01  -1.9864046e-01  -1.2570891e-01  -1.4298048e+01  -1.2425791e+01   3.6380258e+01   2.7252962e+02  -4.7764766e+00  -2.1718235e+00  -8.7897886e+00  -1.6816200e-02   2.3793212e-01  -1.1041510e-01  -2.0871491e+00   4.1735286e+00   5.0692696e+00  -3.8947599e-01  -1.3912469e-01  -1.9711141e-02  -1.7428795e+00  -3.6237330e+00
   1.4880000e+01   1.6535241e-02  -5.7246566e-01   3.5981868e+01   9.7824574e-02   1.1789753e+00   3.2630622e+00  -7.9440978e+00  -1.0787334e+00   1.2565449e-01   2.7789928e+01  -2.0160013e-01  -2.5830039e-01  -1.3259149e+01  -1.2036818e+01   3.7980584e+01   1.6003253e+02  -4.9843021e+00  -2.3268062e+00  -8.2116545e+00  -2.2913747e-02   2.5471101e-01  -1.1678815e-01  -2.0907752e+00   3.9116795e+00   4.7352713e+00  -3.6029257e-01  -1.3611236e-01  -2.0768511e-02  -1.6786886e+00  -3.9134491e+00
   1.4890000e+01   2.2993533e-02  -5.4177589e-01   3.5981785e+01   1.2860010e-01   1.2142122e+00   3.1754488e+00  -8.7613439e+00  -1.0749508e+00   3.5774440e-01   2.3208991e+01  -2.0540799e-01  -3.4398044e-01  -8.5680049e+00  -1.1639698e+01   3.8403457e+01   4.2287277e+01  -5.0832902e+00  -2.4215261e+00  -7.7079711e+00  -2.2854137e-02   2.7007806e-01  -1.2295681e-01  -2.0918884e+00   3.6155240e+00   4.4651281e+00  -3.3066306e-01  -1.3090763e-01  -2.2552523e-02  -1.7071738e+00  -4.1991267e+00
   1.4900000e+01   7.5061546e-03  -5.1434211e-01   3.5977194e+01   1.6577138e-01   1.2434903e+00   3.0735740e+00  -1.0187477e+01  -1.0693206e+00   5.4308933e-01   1.8534492e+01  -2.0949665e-01  -3.7294459e-01  -2.8964149e+00  -1.1251384e+01   3.7831240e+01  -5.7221641e+01  -5.0861555e+00  -2.4574235e+00  -7.3479687e+00  -1.5381167e-02   2.8441284e-01  -1.2887619e-01  -2.1529900e+00   3.3691312e+00   4.2022667e+00  -3.0152121e-01  -1.2500148e-01  -2.5488288e-02  -1.8215480e+00  -4.4633496e+00
   1.4910000e+01  -1.6668410e-02  -4.8613208e-01   3.5968614e+01   2.1617291e-01   1.2739717e+00   2.9622452e+00  -1.1132876e+01  -1.0622674e+00   6.8606432e-01   1.4297500e+01  -2.1349068e-01  -3.6446369e-01   8.4808980e-01  -1.0894388e+01   3.6498134e+01  -1.3331060e+02  -5.0427590e+00  -2.4146796e+00  -7.1429176e+00  -3.8279458e-04   2.9827644e-01  -1.3406799e-01  -2.3263321e+00   3.1948145e+00   3.9280575e+00  -2.7390084e-01  -1.2010753e-01  -2.9529163e-02  -1.9854533e+00  -4.6796283e+00
   1.4920000e+01  -3.4482617e-02  -4.5245691e-01   3.5958019e+01   2.8225962e-01   1.3010153e+00   2.8550993e+00  -1.0714594e+01  -1.0541977e+00   7.8841081e-01   1.0234649e+01  -2.1735162e-01  -3.5204292e-01   1.2420774e+00  -1.0578382e+01   3.4704718e+01  -1.7934158e+02  -5.0067445e+00  -2.2632462e+00  -7.0666186e+00   2.0909984e-02   3.1204440e-01  -1.3780626e-01  -2.6282902e+00   3.0628199e+00   3.6362917e+00  -2.4871249e-01  -1.1735706e-01  -3.4510133e-02  -2.1613873e+00  -4.8333770e+00
   1.4930000e+01  -4.0356165e-02  -4.1124202e-01   3.5948128e+01   3.6258325e-01   1.3277724e+00   2.7637617e+00  -9.1337644e+00  -1.0455303e+00   8.4883284e-01   6.0422022e+00  -2.2132874e-01  -3.6421616e-01  -1.2173236e+00  -1.0285766e+01   3.2853240e+01  -1.8514784e+02  -5.0059929e+00  -1.9896645e+00  -7.0791970e+00   4.6515352e-02   3.2581958e-01  -1.3931097e-01  -3.0393092e+00   2.9309780e+00   3.3156085e+00  -2.2598099e-01  -1.1684964e-01  -4.0755289e-02  -2.3316003e+00  -4.9321369e+00
   1.4940000e+01  -4.0538694e-02  -3.6471705e-01   3.5941600e+01   4.5315122e-01   1.3543576e+00   2.6904052e+00  -7.3356503e+00  -1.0366327e+00   8.7251487e-01   2.3682029e+00  -2.2572476e-01  -4.0631574e-01  -4.2099585e+00  -9.9908585e+00   3.1327111e+01  -1.5261293e+02  -5.0238458e+00  -1.6079487e+00  -7.1282165e+00   7.4547795e-02   3.3946396e-01  -1.3793154e-01  -3.5108501e+00   2.7731448e+00   2.9512592e+00  -2.0451574e-01  -1.1795247e-01  -4.9263833e-02  -2.5079399e+00  -5.0092252e+00
   1.4950000e+01  -4.5741412e-02  -3.1928454e-01   3.5940441e+01   5.4923593e-01   1.3807710e+00   2.6274298e+00  -6.2975407e+00  -1.0276553e+00   8.8112134e-01   8.6064769e-01  -2.3062812e-01  -4.5712904e-01  -5.0813297e+00  -9.6925482e+00   3.0330915e+01  -9.9619618e+01  -5.0147083e+00  -1.1446525e+00  -7.1563255e+00   1.0334432e-01   3.5265850e-01  -1.3335596e-01  -3.9859261e+00   2.5815900e+00   2.5403844e+00  -1.8295263e-01  -1.2024288e-01  -6.1057159e-02  -2.7154586e+00  -5.1045561e+00
   1.4960000e+01  -6.1573211e-02  -2.8275308e-01   3.5945538e+01   6.4488943e-01   1.4080438e+00   2.5647546e+00  -6.2675179e+00  -1.0184545e+00   9.0403179e-01   2.2910445e+00  -2.3582143e-01  -4.8636443e-01  -2.9235390e+00  -9.4174353e+00   2.9878153e+01  -4.5276113e+01  -4.9493422e+00  -6.2957097e-01  -7.1278848e+00   1.3117649e-01   3.6504932e-01  -1.2579454e-01  -4.4255097e+00   2.3529153e+00   2.1062822e+00  -1.6135074e-01  -1.2416095e-01  -7.6160231e-02  -2.9566685e+00  -5.2310220e+00
   1.4970000e+01  -8.4913759e-02  -2.6074045e-01   3.5956384e+01   7.3189470e-01   1.4303891e+00   2.4981883e+00  -6.6566222e+00  -1.0087062e+00   9.5930847e-01   5.5276681e+00  -2.4090976e-01  -4.7640833e-01   9.9561038e-01  -9.1863483e+00   2.9916227e+01   3.8073503e+00  -4.8382108e+00  -1.0359279e-01  -7.0497023e+00   1.5646900e-01   3.7656719e-01  -1.1614291e-01  -4.8098326e+00   2.0746679e+00   1.6956108e+00  -1.4170203e-01  -1.3079920e-01  -9.3153808e-02  -3.2021908e+00  -5.3702131e+00
   1.4980000e+01  -1.0719014e-01  -2.5518694e-01   3.5971115e+01   8.0244435e-01   1.4552555e+00   2.4273310e+00  -7.0857338e+00  -9.9805845e-01   1.0497240e+00   9.0415577e+00  -2.4554096e-01  -4.3146713e-01   4.4941192e+00  -8.9858672e+00   3.0404183e+01   4.8795644e+01  -4.7128931e+00   3.7858223e-01  -6.9615533e+00   1.7842403e-01   3.8751088e-01  -1.0600738e-01  -5.1224902e+00   1.7293436e+00   1.3601113e+00  -1.2681388e-01  -1.4116472e-01  -1.0965906e-01  -3.4188828e+00  -5.4982877e+00
   1.4990000e+01  -1.1964772e-01  -2.6421128e-01   3.5986799e+01   8.5308320e-01   1.4793770e+00   2.3484274e+00  -7.8903625e+00  -9.8621557e-01   1.1696877e+00   1.1996363e+01  -2.4959907e-01  -3.7504920e-01   5.6417937e+00  -8.7741927e+00   3.1264514e+01   8.6033071e+01  -4.6083013e+00   7.6267048e-01  -6.9035821e+00   1.9715478e-01   3.9807813e-01  -9.7342704e-02  -5.3561038e+00   1.3136353e+00   1.1340459e+00  -1.1861804e-01  -1.5542459e-01  -1.2336078e-01  -3.5855481e+00  -5.5962661e+00
   1.5000000e+01  -1.1753526e-01  -2.8133189e-01   3.6000281e+01   8.8547408e-01   1.5027537e+00   2.2588143e+00  -8.9613111e+00  -9.7300260e-01   1.3072482e+00   1.3756055e+01  -2.5326932e-01  -3.3718053e-01   3.7868668e+00  -8.5099605e+00   3.2354111e+01   1.0895967e+02  -4.5596034e+00   1.0155897e+00  -6.8849523e+00   2.1307510e-01   4.0789859e-01  -9.1815576e-02  -5.5279053e+00   8.4908406e-01   1.0131711e+00  -1.1726269e-01  -1.7251721e-01  -1.3297215e-01  -3.6842118e+00  -5.6454991e+00
   1.5010000e+01  -1.0291150e-01  -2.9611311e-01   3.6009324e+01   9.0454282e-01   1.5219478e+00   2.1639408e+00  -9.4873495e+00  -9.5841852e-01   1.4450343e+00   1.3778611e+01  -2.5690924e-01  -3.3497332e-01   2.2072104e-01  -8.1798591e+00   3.3513554e+01   1.1594433e+02  -4.5873140e+00   1.1343949e+00  -6.8786795e+00   2.2638209e-01   4.1616645e-01  -9.0252720e-02  -5.6698891e+00   3.8228669e-01   9.5862937e-01  -1.2124862e-01  -1.9047696e-01  -1.3872395e-01  -3.7028752e+00  -5.6378718e+00
   1.5020000e+01  -8.4304470e-02  -2.9859027e-01   3.6013159e+01   9.1600804e-01   1.5447515e+00   2.0721604e+00  -9.1780384e+00  -9.4263884e-01   1.5653646e+00   1.2033026e+01  -2.6081065e-01  -3.6174774e-01  -2.6774419e+00  -7.8005354e+00   3.4575655e+01   1.0621006e+02  -4.6811613e+00   1.1434370e+00  -6.8442947e+00   2.3720787e-01   4.2216558e-01  -9.2367696e-02  -5.8084388e+00  -2.4597914e-02   9.2906507e-01  -1.2816808e-01  -2.0730484e-01  -1.4208601e-01  -3.6479961e+00  -5.5849083e+00
   1.5030000e+01  -7.1982396e-02  -2.8447549e-01   3.6012308e+01   9.2442906e-01   1.5606224e+00   1.9872075e+00  -8.4952940e+00  -9.2602635e-01   1.6493644e+00   8.3999796e+00  -2.6501638e-01  -3.9255115e-01  -3.0803416e+00  -7.3940716e+00   3.5374240e+01   7.9858587e+01  -4.8046665e+00   1.0880906e+00  -6.7612012e+00   2.4582712e-01   4.2561398e-01  -9.6886146e-02  -5.9589292e+00  -3.2192379e-01   8.9854353e-01  -1.3572855e-01  -2.2159432e-01  -1.4487052e-01  -3.5462282e+00  -5.5072657e+00
   1.5040000e+01  -7.2118175e-02  -2.5636650e-01   3.6008102e+01   9.3257967e-01   1.5824521e+00   1.9052026e+00  -8.2004850e+00  -9.0913168e-01   1.6780540e+00   2.8689601e+00  -2.6930101e-01  -4.0066529e-01  -8.1141407e-01  -6.9729899e+00   3.5863602e+01   4.8936198e+01  -4.9107047e+00   1.0210868e+00  -6.6495932e+00   2.5251838e-01   4.2668837e-01  -1.0204366e-01  -6.1284668e+00  -4.9877850e-01   8.4736403e-01  -1.4242005e-01  -2.3250264e-01  -1.4846557e-01  -3.4359852e+00  -5.4220949e+00
   1.5050000e+01  -8.4505541e-02  -2.2017020e-01   3.6002047e+01   9.4207549e-01   1.6003284e+00   1.8171948e+00  -8.8007783e+00  -8.9255832e-01   1.6462194e+00  -3.1834607e+00  -2.7331050e-01  -3.7347012e-01   2.7195178e+00  -6.5489888e+00   3.6190018e+01   3.2641516e+01  -4.9614645e+00   9.8668568e-01  -6.5489782e+00   2.5758880e-01   4.2595687e-01  -1.0622024e-01  -6.3217396e+00  -5.9025381e-01   7.5327655e-01  -1.4716154e-01  -2.3935833e-01  -1.5371346e-01  -3.3486197e+00  -5.3357473e+00
   1.5060000e+01  -1.0452217e-01  -1.8040566e-01   3.5995306e+01   9.5459780e-01   1.6179755e+00   1.7196578e+00  -9.7536999e+00  -8.7679115e-01   1.5659404e+00  -8.0278993e+00  -2.7676865e-01  -3.1891487e-01   5.4555245e+00  -6.1356627e+00   3.6563024e+01   3.7300610e+01  -4.9506591e+00   1.0124256e+00  -6.4762545e+00   2.6160258e-01   4.2422871e-01  -1.0850022e-01  -6.5509253e+00  -6.5906828e-01   5.9966029e-01  -1.4866068e-01  -2.4147213e-01  -1.6111492e-01  -3.2880417e+00  -5.2351741e+00
   1.5070000e+01  -1.2634414e-01  -1.3855692e-01   3.5988619e+01   9.7252592e-01   1.6330443e+00   1.6192449e+00  -1.0041290e+01  -8.6212794e-01   1.4559762e+00  -1.0996417e+01  -2.7963426e-01  -2.6048105e-01   5.8433818e+00  -5.7382259e+00   3.7069914e+01   5.0689060e+01  -4.9050569e+00   1.1050822e+00  -6.4185661e+00   2.6533780e-01   4.2227877e-01  -1.0889486e-01  -6.8283025e+00  -7.5335382e-01   3.9331013e-01  -1.4575801e-01  -2.3852785e-01  -1.7083566e-01  -3.2348295e+00  -5.0947255e+00
   1.5080000e+01  -1.4520894e-01  -9.4594494e-02   3.5982534e+01   9.9793241e-01   1.6485715e+00   1.5256957e+00  -9.3549250e+00  -8.4866007e-01   1.3369460e+00  -1.1903025e+01  -2.8211513e-01  -2.2292565e-01   3.7555399e+00  -5.3572352e+00   3.7626695e+01   5.5678108e+01  -4.8650131e+00   1.2537632e+00  -6.3586195e+00   2.6938646e-01   4.2056409e-01  -1.0807624e-01  -7.1452425e+00  -8.8552359e-01   1.6605230e-01  -1.3851680e-01  -2.3118631e-01  -1.8260833e-01  -3.1658175e+00  -4.8989537e+00
   1.5090000e+01  -1.5884378e-01  -4.8830223e-02   3.5977569e+01   1.0309906e+00   1.6607182e+00   1.4447439e+00  -8.0951758e+00  -8.3628002e-01   1.2286627e+00  -1.0828329e+01  -2.8452133e-01  -2.1635395e-01   6.5717008e-01  -5.0014154e+00   3.8086654e+01   4.5995880e+01  -4.8628285e+00   1.4397050e+00  -6.2953446e+00   2.7364024e-01   4.1894950e-01  -1.0697043e-01  -7.4698376e+00  -1.0479628e+00  -4.8539955e-02  -1.2869990e-01  -2.2126636e-01  -1.9581660e-01  -3.0671707e+00  -4.6571131e+00
   1.5100000e+01  -1.6782313e-01  -2.6835709e-03   3.5974074e+01   1.0695374e+00   1.6752140e+00   1.3738126e+00  -7.0931300e+00  -8.2476162e-01   1.1427461e+00  -8.5916591e+00  -2.8705233e-01  -2.2975646e-01  -1.3402508e+00  -4.6797204e+00   3.8364499e+01   2.7784434e+01  -4.9066978e+00   1.6370932e+00  -6.2421345e+00   2.7710722e-01   4.1651514e-01  -1.0657077e-01  -7.7647791e+00  -1.2255348e+00  -2.3444279e-01  -1.1900415e-01  -2.1136805e-01  -2.0960450e-01  -2.9404107e+00  -4.4002914e+00
   1.5110000e+01  -1.7423696e-01   4.1448165e-02   3.5971929e+01   1.1096578e+00   1.6878764e+00   1.3014302e+00  -7.2382422e+00  -8.1391777e-01   1.0750919e+00  -6.7654188e+00  -2.8970618e-01  -2.4327527e-01  -1.3518813e+00  -4.3820268e+00   3.8437547e+01   7.3048031e+00  -4.9873564e+00   1.8086843e+00  -6.2109990e+00   2.7832590e-01   4.1170787e-01  -1.0780638e-01  -8.0113184e+00  -1.3961629e+00  -3.9037130e-01  -1.1176996e-01  -2.0414797e-01  -2.2285377e-01  -2.7906083e+00  -4.1586944e+00
   1.5120000e+01  -1.7991187e-01   8.0837721e-02   3.5970457e+01   1.1468550e+00   1.7036327e+00   1.2176004e+00  -8.3829813e+00  -8.0370943e-01   1.0107320e+00  -6.4359947e+00  -2.9237962e-01  -2.4710660e-01  -3.8313241e-01  -4.0830712e+00   3.8276236e+01  -1.6131103e+01  -5.0952715e+00   1.9174493e+00  -6.1970057e+00   2.7617281e-01   4.0302155e-01  -1.1121294e-01  -8.2179623e+00  -1.5389815e+00  -5.2514021e-01  -1.0810334e-01  -2.0147068e-01  -2.3426828e-01  -2.6122660e+00  -3.9418198e+00
   1.5130000e+01  -1.8574681e-01   1.1269109e-01   3.5968666e+01   1.1778733e+00   1.7094769e+00   1.1251316e+00  -9.2468819e+00  -7.9414378e-01   9.4474041e-01  -6.5991555e+00  -2.9495985e-01  -2.4044839e-01   6.6582124e-01  -3.7694876e+00   3.7811268e+01  -4.6496758e+01  -5.2101613e+00   1.9455795e+00  -6.1725839e+00   2.7071332e-01   3.8994488e-01  -1.1661217e-01  -8.3969066e+00  -1.6406308e+00  -6.5948734e-01  -1.0766470e-01  -2.0374232e-01  -2.4283017e-01  -2.4102747e+00  -3.7541258e+00
   1.5140000e+01  -1.9183930e-01   1.3392160e-01   3.5965797e+01   1.2019050e+00   1.7242592e+00   1.0343554e+00  -9.0776139e+00  -7.8506177e-01   8.9365889e-01  -5.1081525e+00  -2.9727539e-01  -2.1739265e-01   2.3055737e+00  -3.4531454e+00   3.6949528e+01  -8.6174028e+01  -5.2911631e+00   1.8996096e+00  -6.1060685e+00   2.6347620e-01   3.7347521e-01  -1.2319582e-01  -8.5466816e+00  -1.6893029e+00  -8.1565638e-01  -1.0918404e-01  -2.0989779e-01  -2.4836055e-01  -2.2208767e+00  -3.6130741e+00
   1.5150000e+01  -1.9768177e-01   1.4222658e-01   3.5962120e+01   1.2199648e+00   1.7293585e+00   9.5325544e-01  -8.1099981e+00  -7.7606075e-01   8.8245401e-01  -1.1204878e+00  -2.9905464e-01  -1.6747759e-01   4.9915061e+00  -3.1511872e+00   3.5634715e+01  -1.3148127e+02  -5.3118290e+00   1.8098096e+00  -5.9888900e+00   2.5683711e-01   3.5590385e-01  -1.2993385e-01  -8.6732132e+00  -1.6812901e+00  -9.9884923e-01  -1.1150025e-01  -2.1815861e-01  -2.5159057e-01  -2.0806606e+00  -3.5297855e+00
   1.5160000e+01  -2.0240903e-01   1.3877880e-01   3.5959350e+01   1.2333244e+00   1.7376091e+00   8.8315637e-01  -7.0099073e+00  -7.6661976e-01   9.2470456e-01   4.2250548e+00  -3.0000692e-01  -8.7446643e-02   8.0030945e+00  -2.8610002e+00   3.3895813e+01  -1.7389020e+02  -5.2879180e+00   1.7204399e+00  -5.8413229e+00   2.5323608e-01   3.4020066e-01  -1.3589846e-01  -8.7989944e+00  -1.6314090e+00  -1.1851776e+00  -1.1421624e-01  -2.2697690e-01  -2.5375051e-01  -1.9928106e+00  -3.4971079e+00
   1.5170000e+01  -2.0509164e-01   1.2936853e-01   3.5959894e+01   1.2422897e+00   1.7483807e+00   8.1347750e-01  -6.9678865e+00  -7.5631824e-01   1.0140268e+00   8.9322279e+00  -2.9994987e-01   1.4347267e-02   1.0179391e+01  -2.5654064e+00   3.1826657e+01  -2.0691562e+02  -5.2546857e+00   1.6680774e+00  -5.7029450e+00   2.5461799e-01   3.2912848e-01  -1.4044681e-01  -8.9381300e+00  -1.5609466e+00  -1.3252646e+00  -1.1764353e-01  -2.3556939e-01  -2.5611279e-01  -1.9381762e+00  -3.5081198e+00
   1.5180000e+01  -2.0538134e-01   1.2170461e-01   3.5965154e+01   1.2458576e+00   1.7566886e+00   7.3084146e-01  -8.2636038e+00  -7.4499840e-01   1.1296720e+00   1.1564518e+01  -2.9885463e-01   1.2621984e-01   1.1187257e+01  -2.2608548e+00   2.9573274e+01  -2.2533829e+02  -5.2364000e+00   1.6792530e+00  -5.6159881e+00   2.6169403e-01   3.2419338e-01  -1.4332626e-01  -9.0837069e+00  -1.4931215e+00  -1.3775998e+00  -1.2258022e-01  -2.4392599e-01  -2.5950423e-01  -1.8970905e+00  -3.5622673e+00
   1.5190000e+01  -2.0422922e-01   1.2124018e-01   3.5974333e+01   1.2429690e+00   1.7615014e+00   6.3758252e-01  -9.3258939e+00  -7.3281946e-01   1.2459892e+00   1.1631713e+01  -2.9678331e-01   2.4347835e-01   1.1725851e+01  -1.9693113e+00   2.7349759e+01  -2.2235148e+02  -5.2361425e+00   1.7776811e+00  -5.6099923e+00   2.7337486e-01   3.2501235e-01  -1.4453333e-01  -9.2170230e+00  -1.4568457e+00  -1.3410711e+00  -1.2974898e-01  -2.5237901e-01  -2.6380006e-01  -1.8599862e+00  -3.6557937e+00
   1.5200000e+01  -2.0327956e-01   1.2926913e-01   3.5984524e+01   1.2351910e+00   1.7671164e+00   5.4911327e-01  -8.8469255e+00  -7.2023472e-01   1.3374128e+00   9.1423619e+00  -2.9383221e-01   3.6577193e-01   1.2229358e+01  -1.7148281e+00   2.5385308e+01  -1.9644515e+02  -5.2439990e+00   1.9731803e+00  -5.6948839e+00   2.8704091e-01   3.2944981e-01  -1.4413755e-01  -9.3202823e+00  -1.4705610e+00  -1.2510578e+00  -1.3877249e-01  -2.6096616e-01  -2.6792732e-01  -1.8263155e+00  -3.7762253e+00
   1.5210000e+01  -2.0358785e-01   1.4365489e-01   3.5991700e+01   1.2279632e+00   1.7684915e+00   4.7643096e-01  -7.2682312e+00  -7.0783927e-01   1.3859454e+00   4.8532660e+00  -2.9012239e-01   4.8818299e-01   1.2241106e+01  -1.4938751e+00   2.3825807e+01  -1.5595005e+02  -5.2524169e+00   2.2472844e+00  -5.8497768e+00   2.9933706e-01   3.3423923e-01  -1.4258079e-01  -9.3848563e+00  -1.5275054e+00  -1.1626673e+00  -1.4784704e-01  -2.6904569e-01  -2.7064803e-01  -1.7958571e+00  -3.9030403e+00
   1.5220000e+01  -2.0583066e-01   1.6039218e-01   3.5992227e+01   1.2274587e+00   1.7743930e+00   4.1432619e-01  -6.2104765e+00  -6.9603976e-01   1.3902601e+00   4.3146853e-01  -2.8575617e-01   5.9841415e-01   1.1023115e+01  -1.2749012e+00   2.2697235e+01  -1.1285720e+02  -5.2632290e+00   2.5481710e+00  -6.0190605e+00   3.0701618e-01   3.3580466e-01  -1.4112334e-01  -9.4121551e+00  -1.5988587e+00  -1.1304406e+00  -1.5472786e-01  -2.7544533e-01  -2.7138031e-01  -1.7628823e+00  -4.0122698e+00
   1.5230000e+01  -2.1121203e-01   1.7533833e-01   3.5984500e+01   1.2349432e+00   1.7743930e+00   3.4491592e-01  -6.9410273e+00  -6.8481994e-01   1.3588557e+00  -3.1404441e+00  -2.8073677e-01   6.8220280e-01   8.3788657e+00  -1.0255577e+00   2.1933446e+01  -7.6378895e+01  -5.2878841e+00   2.8068167e+00  -6.1289830e+00   3.0786644e-01   3.3125063e-01  -1.4153725e-01  -9.4075798e+00  -1.6535549e+00  -1.1813580e+00  -1.5795115e-01  -2.7889386e-01  -2.7019861e-01  -1.7117796e+00  -4.0829348e+00
   1.5240000e+01  -2.2104865e-01   1.8623993e-01   3.5969514e+01   1.2445257e+00   1.7758827e+00   2.5674165e-01  -8.8174271e+00  -6.7394799e-01   1.2952774e+00  -6.3578287e+00  -2.7500733e-01   7.3229504e-01   5.0092239e+00  -7.4381993e-01   2.1420210e+01  -5.1323635e+01  -5.3435163e+00   2.9738930e+00  -6.1151589e+00   3.0163963e-01   3.1937606e-01  -1.4507087e-01  -9.3740847e+00  -1.6862054e+00  -1.3071378e+00  -1.5722859e-01  -2.7835512e-01  -2.6734421e-01  -1.6192245e+00  -4.1017991e+00
   1.5250000e+01  -2.3589895e-01   1.9427681e-01   3.5949970e+01   1.2475479e+00   1.7766848e+00   1.5588039e-01  -1.0086126e+01  -6.6334378e-01   1.2033240e+00  -9.1953375e+00  -2.6866918e-01   7.4611177e-01   1.3816726e+00  -4.6638484e-01   2.1035900e+01  -3.8430964e+01  -5.4429647e+00   3.0342938e+00  -5.9580078e+00   2.9053483e-01   3.0131050e-01  -1.5170598e-01  -9.3166930e+00  -1.7183125e+00  -1.4797571e+00  -1.5309967e-01  -2.7323872e-01  -2.6308122e-01  -1.4708766e+00  -4.0595998e+00
   1.5260000e+01  -2.5621468e-01   2.0351086e-01   3.5928752e+01   1.2403669e+00   1.7761692e+00   5.4560459e-02  -1.0131993e+01  -6.5316049e-01   1.0934290e+00  -1.0989497e+01  -2.6210809e-01   7.1933317e-01  -2.6778597e+00  -2.4204818e-01   2.0674723e+01  -3.6117699e+01  -5.5817044e+00   2.9908256e+00  -5.7021725e+00   2.7864393e-01   2.8022314e-01  -1.6042527e-01  -9.2453066e+00  -1.7667814e+00  -1.6733456e+00  -1.4632273e-01  -2.6361233e-01  -2.5795817e-01  -1.2829419e+00  -3.9535701e+00
   1.5270000e+01  -2.8410603e-01   2.1800687e-01   3.5907338e+01   1.2285903e+00   1.7772005e+00  -4.1628624e-02  -9.6189083e+00  -6.4370243e-01   9.7031466e-01  -1.2311439e+01  -2.5585467e-01   6.5159210e-01  -6.7741077e+00  -9.5925650e-02   2.0249999e+01  -4.2472476e+01  -5.7448173e+00   2.8628582e+00  -5.4277088e+00   2.7020517e-01   2.5990356e-01  -1.7006132e-01  -9.1729342e+00  -1.8224634e+00  -1.8771846e+00  -1.3744603e-01  -2.5038753e-01  -2.5294831e-01  -1.0946122e+00  -3.7953772e+00
   1.5280000e+01  -3.2330099e-01   2.3915813e-01   3.5884937e+01   1.2232867e+00   1.7750806e+00  -1.2985618e-01  -8.8227554e+00  -6.3534558e-01   8.3042073e-01  -1.3989393e+01  -2.5037229e-01   5.5219548e-01  -9.9396613e+00  -1.8864271e-02   1.9693282e+01  -5.5671606e+01  -5.9295072e+00   2.7002099e+00  -5.1942491e+00   2.6752410e-01   2.4307291e-01  -1.7975204e-01  -9.1193726e+00  -1.8626139e+00  -2.0871737e+00  -1.2700014e-01  -2.3529858e-01  -2.4909350e-01  -9.3331382e-01  -3.6034907e+00
   1.5290000e+01  -3.7522505e-01   2.6535881e-01   3.5859923e+01   1.2319673e+00   1.7714136e+00  -2.0400269e-01  -7.4146515e+00  -6.2844774e-01   6.7133849e-01  -1.5908225e+01  -2.4591469e-01   4.3939012e-01  -1.1280537e+01   2.0415302e-02   1.8964762e+01  -7.2852028e+01  -6.1314789e+00   2.5665632e+00  -5.0120059e+00   2.6984188e-01   2.3062612e-01  -1.8880188e-01  -9.0963221e+00  -1.8703316e+00  -2.2904725e+00  -1.1602398e-01  -2.2051024e-01  -2.4686977e-01  -8.1251513e-01  -3.4017499e+00
   1.5300000e+01  -4.3342674e-01   2.9288953e-01   3.5833273e+01   1.2524401e+00   1.7691218e+00  -2.6077120e-01  -5.6768505e+00  -6.2324853e-01   4.9874629e-01  -1.7259219e+01  -2.4248406e-01   3.3402749e-01  -1.0536263e+01   6.1489881e-02   1.8074552e+01  -8.9021025e+01  -6.3231999e+00   2.5053677e+00  -4.8573923e+00   2.7391910e-01   2.2193318e-01  -1.9655452e-01  -9.0893609e+00  -1.8389856e+00  -2.4645846e+00  -1.0604376e-01  -2.0792490e-01  -2.4591473e-01  -7.4773744e-01  -3.2220608e+00
   1.5310000e+01  -4.8258301e-01   3.1671011e-01   3.5810059e+01   1.2748059e+00   1.7653976e+00  -3.0332802e-01  -4.2556823e+00  -6.1975119e-01   3.3100826e-01  -1.6773804e+01  -2.3994431e-01   2.4595990e-01  -8.8067587e+00   1.4358183e-01   1.7082412e+01  -9.9214008e+01  -6.4819270e+00   2.5323868e+00  -4.7041401e+00   2.7612687e-01   2.1561405e-01  -2.0263606e-01  -9.0749708e+00  -1.7730750e+00  -2.5882628e+00  -9.8389374e-02  -1.9851088e-01  -2.4543925e-01  -7.3917263e-01  -3.0845602e+00
   1.5320000e+01  -5.0649240e-01   3.3208014e-01   3.5795735e+01   1.2890694e+00   1.7617879e+00  -3.3631042e-01  -3.2982395e+00  -6.1773863e-01   1.8645002e-01  -1.4455824e+01  -2.3818726e-01   1.6971883e-01  -7.6241071e+00   2.9699400e-01   1.6054535e+01  -1.0278773e+02  -6.6154103e+00   2.6389623e+00  -4.5453793e+00   2.7454544e-01   2.1041449e-01  -2.0731908e-01  -9.0396895e+00  -1.6840469e+00  -2.6502018e+00  -9.3648032e-02  -1.9207888e-01  -2.4494899e-01  -7.6346195e-01  -2.9867542e+00
   1.5330000e+01  -5.0002547e-01   3.3695713e-01   3.5790764e+01   1.2910054e+00   1.7574907e+00  -3.6473296e-01  -2.8422545e+00  -6.1695969e-01   6.6680943e-02  -1.1976907e+01  -2.3720040e-01   9.4301944e-02  -7.5416882e+00   5.2969138e-01   1.5029474e+01  -1.0250610e+02  -6.7484246e+00   2.7908286e+00  -4.3989487e+00   2.6932475e-01   2.0580984e-01  -2.1152900e-01  -8.9812900e+00  -1.5807640e+00  -2.6471678e+00  -9.1861855e-02  -1.8771836e-01  -2.4456138e-01  -7.9558950e-01  -2.9131384e+00
   1.5340000e+01  -4.7403367e-01   3.3317481e-01   3.5790559e+01   1.2811931e+00   1.7544541e+00  -3.9369036e-01  -2.8957394e+00  -6.1721322e-01  -3.3766057e-02  -1.0044700e+01  -2.3703996e-01   1.2303391e-02  -8.1998553e+00   8.1439984e-01   1.4040378e+01  -9.8909578e+01  -6.9053620e+00   2.9411728e+00  -4.2872538e+00   2.6142249e-01   2.0199146e-01  -2.1632552e-01  -8.9074140e+00  -1.4710516e+00  -2.5778940e+00  -9.3179085e-02  -1.8453428e-01  -2.4460499e-01  -8.1987094e-01  -2.8428863e+00
   1.5350000e+01  -4.4820836e-01   3.2552105e-01   3.5790924e+01   1.2594247e+00   1.7504434e+00  -4.2271860e-01  -2.9028248e+00  -6.1828847e-01  -1.1405233e-01  -8.0286278e+00  -2.3772849e-01  -7.2719471e-02  -8.5022863e+00   1.0950506e+00   1.3132962e+01  -9.0741536e+01  -7.0936999e+00   3.0470092e+00  -4.2098690e+00   2.5146105e-01   1.9946313e-01  -2.2217044e-01  -8.8174638e+00  -1.3619778e+00  -2.4360684e+00  -9.8131317e-02  -1.8209436e-01  -2.4494141e-01  -8.3241228e-01  -2.7655182e+00
   1.5360000e+01  -4.3662958e-01   3.1929715e-01   3.5791893e+01   1.2209645e+00   1.7418490e+00  -4.4568029e-01  -2.2961690e+00  -6.1995028e-01  -1.7154725e-01  -5.7494916e+00  -2.3912385e-01  -1.4385775e-01  -7.1138282e+00   1.3188125e+00   1.2316791e+01  -8.1617098e+01  -7.2891528e+00   3.0747286e+00  -4.1467302e+00   2.3967299e-01   1.9867924e-01  -2.2844830e-01  -8.6821768e+00  -1.2452941e+00  -2.1972714e+00  -1.0726960e-01  -1.8043906e-01  -2.4474039e-01  -8.4515150e-01  -2.6946810e+00
   1.5370000e+01  -4.3717250e-01   3.1715310e-01   3.5795600e+01   1.1574315e+00   1.7372080e+00  -4.6317517e-01  -1.7494879e+00  -6.2197549e-01  -2.0704936e-01  -3.5502104e+00  -2.4092848e-01  -1.8533775e-01  -4.1479994e+00   1.4649971e+00   1.1518107e+01  -7.9868400e+01  -7.4449399e+00   3.0047163e+00  -4.0889552e+00   2.2641916e-01   1.9985225e-01  -2.3359808e-01  -8.4601316e+00  -1.0910246e+00  -1.8144266e+00  -1.2079372e-01  -1.7984222e-01  -2.4294708e-01  -8.7730224e-01  -2.6541134e+00
   1.5380000e+01  -4.3478985e-01   3.1692783e-01   3.5801884e+01   1.0604390e+00   1.7370362e+00  -4.8762680e-01  -2.4451627e+00  -6.2416624e-01  -2.2293775e-01  -1.5888392e+00  -2.4284208e-01  -1.9688689e-01  -1.1549144e+00   1.5442094e+00   1.0622804e+01  -8.9530386e+01  -7.5201951e+00   2.8440915e+00  -4.0445660e+00   2.1250469e-01   2.0294585e-01  -2.3594455e-01  -8.1318452e+00  -8.7653762e-01  -1.2444431e+00  -1.3854550e-01  -1.8048006e-01  -2.3893852e-01  -9.4092246e-01  -2.6552668e+00
   1.5390000e+01  -4.1634012e-01   3.1264318e-01   3.5807121e+01   9.2655218e-01   1.7282126e+00  -5.2583883e-01  -3.8212031e+00  -6.2635506e-01  -2.2220185e-01   7.3589439e-02  -2.4465451e-01  -1.8750323e-01   9.3836563e-01   1.5791333e+00   9.5738330e+00  -1.0489706e+02  -7.5057431e+00   2.6383158e+00  -4.0083215e+00   1.9902095e-01   2.0768439e-01  -2.3482907e-01  -7.7174102e+00  -6.2395473e-01  -4.8463124e-01  -1.5991482e-01  -1.8222439e-01  -2.3274108e-01  -1.0341704e+00  -2.6867126e+00
   1.5400000e+01  -3.8299198e-01   2.9816297e-01   3.5806461e+01   7.6150856e-01   1.7201912e+00  -5.7065330e-01  -4.4814475e+00  -6.2843939e-01  -2.1128073e-01   1.0921123e+00  -2.4629627e-01  -1.7117885e-01   1.6324385e+00   1.5885612e+00   8.4232561e+00  -1.1505768e+02  -7.4309225e+00   2.4501830e+00  -3.9602718e+00   1.8695550e-01   2.1338163e-01  -2.3115931e-01  -7.2729256e+00  -3.8114272e-01   4.2712847e-01  -1.8351802e-01  -1.8461858e-01  -2.2471106e-01  -1.1437268e+00  -2.7125741e+00
   1.5410000e+01  -3.4963428e-01   2.7067336e-01   3.5796346e+01   5.7866242e-01   1.7168107e+00  -6.1879760e-01  -4.8144300e+00  -6.3036520e-01  -1.9504625e-01   1.6234478e+00  -2.4791021e-01  -1.6923454e-01   1.9443100e-01   1.5795777e+00   7.2959469e+00  -1.1273092e+02  -7.3345645e+00   2.3237353e+00  -3.8922326e+00   1.7697678e-01   2.1886678e-01  -2.2678994e-01  -6.8527773e+00  -1.8006086e-01   1.4321440e+00  -2.0716419e-01  -1.8674885e-01  -2.1518235e-01  -1.2636828e+00  -2.6968415e+00
   1.5420000e+01  -3.3385090e-01   2.3261001e-01   3.5775997e+01   3.9160213e-01   1.7110812e+00  -6.7452373e-01  -5.5726122e+00  -6.3201802e-01  -1.6733575e-01   2.7710505e+00  -2.4977615e-01  -1.9555508e-01  -2.6320544e+00   1.5452715e+00   6.3093606e+00  -9.8658631e+01  -7.2339845e+00   2.2844333e+00  -3.8038016e+00   1.6938064e-01   2.2277495e-01  -2.2327109e-01  -6.4717875e+00  -4.5312746e-02   2.4534055e+00  -2.2822636e-01  -1.8714322e-01  -2.0452501e-01  -1.4034356e+00  -2.6291547e+00
   1.5430000e+01  -3.4493974e-01   1.9154351e-01   3.5747888e+01   2.0917870e-01   1.6989345e+00  -7.3375738e-01  -5.9233651e+00  -6.3320478e-01  -1.2018789e-01   4.7147853e+00  -2.5211964e-01  -2.4462391e-01  -4.9068830e+00   1.4669301e+00   5.5204373e+00  -7.8892334e+01  -7.1302516e+00   2.3444715e+00  -3.6891310e+00   1.6394145e-01   2.2393258e-01  -2.2107306e-01  -6.1182930e+00  -2.0648703e-03   3.4036791e+00  -2.4406826e-01  -1.8418608e-01  -1.9335158e-01  -1.5648140e+00  -2.5092543e+00
   1.5440000e+01  -3.8004722e-01   1.5676334e-01   3.5716646e+01   3.6526819e-02   1.6947519e+00  -7.8718452e-01  -5.3427147e+00  -6.3377153e-01  -5.7604267e-02   6.2583626e+00  -2.5502888e-01  -3.0239865e-01  -5.7774737e+00   1.3217396e+00   4.9217725e+00  -5.9866474e+01  -7.0142560e+00   2.4810139e+00  -3.5428686e+00   1.5983966e-01   2.2157188e-01  -2.1976843e-01  -5.7802934e+00  -4.9301124e-02   4.2146827e+00  -2.5260922e-01  -1.7681098e-01  -1.8243489e-01  -1.7365180e+00  -2.3316702e+00
   1.5450000e+01  -4.2646169e-01   1.3413930e-01   3.5686865e+01  -1.2218027e-01   1.6854127e+00  -8.2938330e-01  -4.2198775e+00  -6.3370640e-01   6.2459029e-03   6.3850170e+00  -2.5850160e-01  -3.5968629e-01  -5.7287639e+00   1.0979645e+00   4.4647656e+00  -4.5700697e+01  -6.8731164e+00   2.6400497e+00  -3.3642301e+00   1.5603738e-01   2.1552112e-01  -2.1876238e-01  -5.4577209e+00  -1.5724425e-01   4.8609864e+00  -2.5317131e-01  -1.6495874e-01  -1.7233110e-01  -1.9020694e+00  -2.0912863e+00
   1.5460000e+01  -4.6704808e-01   1.2352193e-01   3.5661682e+01  -2.6208821e-01   1.6738962e+00  -8.5313200e-01  -2.3748697e+00  -6.3319990e-01   5.1176174e-02   4.4930271e+00  -2.6252965e-01  -4.1581876e-01  -5.6132468e+00   8.1392202e-01   4.0844166e+00  -3.8034893e+01  -6.7089441e+00   2.7723522e+00  -3.1572578e+00   1.5181637e-01   2.0651542e-01  -2.1781882e-01  -5.1677484e+00  -2.8263419e-01   5.3577730e+00  -2.4679747e-01  -1.4968673e-01  -1.6305188e-01  -2.0373172e+00  -1.7862989e+00
   1.5470000e+01  -4.8826832e-01   1.1979261e-01   3.5642624e+01  -3.7895756e-01   1.6659894e+00  -8.5338423e-01  -2.5223749e-02  -6.3260484e-01   6.0688814e-02   9.5126398e-01  -2.6718515e-01  -4.7871327e-01  -6.2894508e+00   5.2170131e-01   3.7120182e+00  -3.7239840e+01  -6.5399196e+00   2.8521692e+00  -2.9329048e+00   1.4674107e-01   1.9629243e-01  -2.1704825e-01  -4.9310090e+00  -3.6931181e-01   5.7352125e+00  -2.3546349e-01  -1.3274472e-01  -1.5425587e-01  -2.1212151e+00  -1.4254621e+00
   1.5480000e+01  -4.8757608e-01   1.1579242e-01   3.5630009e+01  -4.7265975e-01   1.6576242e+00  -8.3765980e-01   1.5724435e+00  -6.3227352e-01   3.4603821e-02  -2.6084993e+00  -2.7264322e-01  -5.5879634e-01  -8.0083079e+00   2.7972462e-01   3.2774512e+00  -4.3456704e+01  -6.3976405e+00   2.8819152e+00  -2.6991928e+00   1.4012314e-01   1.8693800e-01  -2.1680114e-01  -4.7541767e+00  -3.6064634e-01   6.0108331e+00  -2.2114262e-01  -1.1570667e-01  -1.4588183e-01  -2.1462734e+00  -1.0362418e+00
   1.5490000e+01  -4.7366743e-01   1.0626557e-01   3.5623362e+01  -5.4738913e-01   1.6498320e+00  -8.1928673e-01   1.8373071e+00  -6.3247685e-01  -1.8886892e-02  -5.3490713e+00  -2.7905538e-01  -6.5397954e-01  -9.5183200e+00   1.1792406e-01   2.7104353e+00  -5.6701590e+01  -6.3238774e+00   2.8889285e+00  -2.4464811e+00   1.3095407e-01   1.7984213e-01  -2.1772657e-01  -4.6261073e+00  -2.2060162e-01   6.1820430e+00  -2.0541794e-01  -9.9312436e-02  -1.3843448e-01  -2.1200781e+00  -6.6141777e-01
   1.5500000e+01  -4.5896591e-01   9.1276085e-02   3.5621572e+01  -6.0788000e-01   1.6423835e+00  -8.0526286e-01   1.4023869e+00  -6.3346482e-01  -9.7542914e-02  -7.8656022e+00  -2.8636115e-01  -7.4314693e-01  -8.9167384e+00   3.1642628e-02   1.9571444e+00  -7.5329089e+01  -6.3431870e+00   2.9016539e+00  -2.1588737e+00   1.1874173e-01   1.7542031e-01  -2.2046245e-01  -4.5277884e+00   5.9350706e-02   6.2419142e+00  -1.8929766e-01  -8.3365632e-02  -1.3253297e-01  -2.0691404e+00  -3.3981885e-01
   1.5510000e+01  -4.5124670e-01   7.6169629e-02   3.5622956e+01  -6.5626102e-01   1.6336746e+00  -7.9291719e-01   1.2345667e+00  -6.3554751e-01  -2.0719446e-01  -1.0965155e+01  -2.9420705e-01  -7.9689672e-01  -5.3749792e+00  -9.4679025e-04   1.0261147e+00  -9.3102965e+01  -6.4386804e+00   2.9321474e+00  -1.8449736e+00   1.0440055e-01   1.7360766e-01  -2.2490490e-01  -4.4476233e+00   4.5517118e-01   6.1949396e+00  -1.7340172e-01  -6.7146878e-02  -1.2830384e-01  -2.0285618e+00  -8.4528376e-02
   1.5520000e+01  -4.5024333e-01   6.7583370e-02   3.5625377e+01  -6.9134188e-01   1.6238197e+00  -7.7472182e-01   1.8195371e+00  -6.3912026e-01  -3.5627374e-01  -1.4907928e+01  -3.0201689e-01  -7.9280923e-01   4.0874877e-01  -3.0097408e-03   2.5886864e-02  -1.0002279e+02  -6.5617313e+00   2.9826054e+00  -1.5477072e+00   9.0136748e-02   1.7408175e-01  -2.2985771e-01  -4.3811518e+00   9.1672397e-01   6.0608303e+00  -1.5863270e-01  -5.0254705e-02  -1.2522737e-01  -2.0204629e+00   0.0000000e+00
   1.5530000e+01  -4.4992822e-01   6.8827295e-02   3.5626517e+01  -7.1041651e-01   1.6166004e+00  -7.4888231e-01   2.5839512e+00  -6.4452421e-01  -5.3945898e-01  -1.8318524e+01  -3.0913351e-01  -7.2277332e-01   7.0035913e+00   7.8173775e-03  -8.7313480e-01  -8.9902167e+01  -6.6528958e+00   3.0531258e+00  -1.3200692e+00   7.8391074e-02   1.7619564e-01  -2.3342567e-01  -4.3115113e+00   1.3973526e+00   5.8763106e+00  -1.4643749e-01  -3.3292475e-02  -1.2236836e-01  -2.0519674e+00   0.0000000e+00
   1.5540000e+01  -4.4413549e-01   7.8445142e-02   3.5624554e+01  -7.1320679e-01   1.6123032e+00  -7.2117025e-01   2.7712059e+00  -6.5181431e-01  -7.2817090e-01  -1.8871192e+01  -3.1493106e-01  -5.9012161e-01   1.3265171e+01   2.0720306e-02  -1.5380655e+00  -6.6493072e+01  -6.6645627e+00   3.1408454e+00  -1.1907820e+00   7.0653511e-02   1.7915357e-01  -2.3387525e-01  -4.2050651e+00   1.8691271e+00   5.6914802e+00  -1.3820547e-01  -1.7740105e-02  -1.1872786e-01  -2.1198208e+00   0.0000000e+00
   1.5550000e+01  -4.3169547e-01   9.1547069e-02   3.5618993e+01  -7.0462342e-01   1.6009014e+00  -6.9312570e-01   2.8044551e+00  -6.6070452e-01  -8.8827872e-01  -1.6010782e+01  -3.1890667e-01  -4.0727632e-01   1.8284529e+01   3.0444764e-02  -1.9365723e+00  -3.9850679e+01  -6.5928999e+00   3.2335599e+00  -1.1532185e+00   6.6816104e-02   1.8218843e-01  -2.3054635e-01  -4.0373585e+00   2.3115016e+00   5.5562054e+00  -1.3464276e-01  -5.2480722e-03  -1.1362607e-01  -2.1985834e+00   0.0000000e+00
   1.5560000e+01  -4.1728186e-01   1.0084805e-01   3.5610778e+01  -6.9314360e-01   1.5974063e+00  -6.5962165e-01   3.3504046e+00  -6.7070501e-01  -9.9945569e-01  -1.1117696e+01  -3.2076705e-01  -1.9510434e-01   2.1217198e+01   3.5413239e-02  -2.1182149e+00  -1.8164256e+01  -6.4756437e+00   3.3041200e+00  -1.1835291e+00   6.5358726e-02   1.8442975e-01  -2.2417025e-01  -3.8052779e+00   2.7013168e+00   5.5014170e+00  -1.3584408e-01   3.1301975e-03  -1.0703711e-01  -2.2494031e+00   0.0000000e+00
   1.5570000e+01  -4.0735259e-01   9.8379884e-02   3.5601560e+01  -6.8613589e-01   1.5878952e+00  -6.1834839e-01   4.1273258e+00  -6.8127227e-01  -1.0563017e+00  -5.6846025e+00  -3.2044988e-01   2.3356356e-02   2.1846070e+01   3.6099748e-02  -2.1613328e+00  -4.3117959e+00  -6.3511199e+00   3.3220511e+00  -1.2625786e+00   6.4175743e-02   1.8476828e-01  -2.1626001e-01  -3.5204806e+00   3.0061596e+00   5.5232091e+00  -1.4169043e-01   7.5972191e-03  -9.9704241e-02  -2.2472969e+00   0.0000000e+00
   1.5580000e+01  -4.0529685e-01   7.9825555e-02   3.5592860e+01  -6.8645887e-01   1.5849159e+00  -5.7202937e-01   4.6319021e+00  -6.9190024e-01  -1.0624304e+00  -6.1287387e-01  -3.1810871e-01   2.2643794e-01   2.0308158e+01   3.3880006e-02  -2.1356323e+00   2.5700500e+00  -6.2334093e+00   3.2730503e+00  -1.3844859e+00   6.1513347e-02   1.8210370e-01  -2.0812014e-01  -3.2136670e+00   3.1904153e+00   5.5867367e+00  -1.5196766e-01   9.6608382e-03  -9.2872912e-02  -2.1825867e+00   0.0000000e+00
   1.5590000e+01  -4.1049549e-01   4.7434909e-02   3.5585376e+01  -6.9272480e-01   1.5768944e+00  -5.2534261e-01   4.6686761e+00  -7.0215926e-01  -1.0255059e+00   3.6924548e+00  -3.1414655e-01   3.8915633e-01   1.6271839e+01   3.0270876e-02  -2.0884347e+00   4.7197596e+00  -6.1158071e+00   3.1643254e+00  -1.5524698e+00   5.6622074e-02   1.7572556e-01  -2.0024723e-01  -2.9300710e+00   3.2452508e+00   5.6576810e+00  -1.6606201e-01   1.1144029e-02  -8.7678602e-02  -2.0501053e+00   0.0000000e+00
   1.5600000e+01  -4.2014668e-01   8.2765820e-03   3.5578617e+01  -7.0190914e-01   1.5751756e+00  -4.8343752e-01   4.1905093e+00  -7.1173217e-01  -9.5688775e-01   6.8618150e+00  -3.0922564e-01   4.8563473e-01   9.6478402e+00   2.6502426e-02  -2.0450364e+00   4.3398359e+00  -5.9789837e+00   3.0180251e+00  -1.7659069e+00   4.9980937e-02   1.6543006e-01  -1.9243586e-01  -2.6975316e+00   3.2052336e+00   5.7372672e+00  -1.8266467e-01   1.2754407e-02  -8.4470465e-02  -1.8566116e+00   0.0000000e+00
   1.5610000e+01  -4.2994067e-01  -2.8736158e-02   3.5571284e+01  -7.1173876e-01   1.5700190e+00  -4.4739930e-01   3.6038222e+00  -7.2042211e-01  -8.6868526e-01   8.8202490e+00  -3.0410956e-01   5.0580425e-01   2.0169518e+00   2.3339170e-02  -2.0148018e+00   3.0234533e+00  -5.7962806e+00   2.8659642e+00  -2.0049222e+00   4.3064159e-02   1.5161679e-01  -1.8424241e-01  -2.5023261e+00   3.1229308e+00   5.8609716e+00  -1.9986791e-01   1.3446519e-02  -8.2549519e-02  -1.6352042e+00   0.0000000e+00
   1.5620000e+01  -4.3444138e-01  -5.5259592e-02   3.5562174e+01  -7.2165173e-01   1.5649196e+00  -4.1013787e-01   3.7261423e+00  -7.2804156e-01  -7.6188463e-01   1.0680063e+01  -2.9939835e-01   4.6609870e-01  -3.9705545e+00   2.1011041e-02  -1.9979921e+00   1.6809739e+00  -5.5477272e+00   2.7413180e+00  -2.2261973e+00   3.7629639e-02   1.3559326e-01  -1.7526251e-01  -2.3080507e+00   3.0302075e+00   6.0519427e+00  -2.1538368e-01   1.1435102e-02  -8.0728760e-02  -1.4371820e+00   0.0000000e+00
   1.5630000e+01  -4.2947672e-01  -6.7351003e-02   3.5550764e+01  -7.3259135e-01   1.5601068e+00  -3.6376054e-01   4.6377336e+00  -7.3429324e-01  -6.2544782e-01   1.3643681e+01  -2.9538377e-01   3.9738747e-01  -6.8711235e+00   1.9286549e-02  -1.9910738e+00   6.9183183e-01  -5.2414208e+00   2.6608731e+00  -2.3851002e+00   3.4711465e-02   1.1959321e-01  -1.6530583e-01  -2.0969480e+00   2.9327408e+00   6.2840475e+00  -2.2734707e-01   5.9383755e-03  -7.8452840e-02  -1.3015599e+00   0.0000000e+00
   1.5640000e+01  -4.1515989e-01  -6.8698486e-02   3.5537202e+01  -7.4572870e-01   1.5573566e+00  -3.1069202e-01   5.3068521e+00  -7.3884515e-01  -4.5575540e-01   1.6969242e+01  -2.9212505e-01   3.2283160e-01  -7.4555867e+00   1.7727579e-02  -1.9899954e+00   1.0783966e-01  -4.9238824e+00   2.6238432e+00  -2.4705901e+00   3.4168356e-02   1.0611756e-01  -1.5471327e-01  -1.8981420e+00   2.8327915e+00   6.5093053e+00  -2.3600805e-01  -2.5174590e-03  -7.6467947e-02  -1.2301651e+00  -6.0431286e-02
   1.5650000e+01  -3.9693376e-01  -6.8411284e-02   3.5522124e+01  -7.6072791e-01   1.5555231e+00  -2.6241922e-01   4.8272797e+00  -7.4157216e-01  -2.7344752e-01   1.8230788e+01  -2.8960286e-01   2.5004236e-01  -7.2789238e+00   1.6003953e-02  -1.9917647e+00  -1.7693137e-01  -4.6582862e+00   2.6275167e+00  -2.5124015e+00   3.5373313e-02   9.7118663e-02  -1.4448256e-01  -1.7759651e+00   2.7386506e+00   6.7068535e+00  -2.4418054e-01  -1.3375250e-02  -7.6338366e-02  -1.1970276e+00  -1.9283033e-01
   1.5660000e+01  -3.8283379e-01  -7.3795083e-02   3.5506454e+01  -7.7594440e-01   1.5548929e+00  -2.2776046e-01   3.4658759e+00  -7.4270842e-01  -1.1444637e-01   1.5900115e+01  -2.8778986e-01   1.7955495e-01  -7.0487412e+00   1.4112848e-02  -1.9949029e+00  -3.1381502e-01  -4.4829213e+00   2.6722726e+00  -2.5483314e+00   3.8013633e-02   9.3621003e-02  -1.3581975e-01  -1.7845023e+00   2.6516992e+00   6.8824048e+00  -2.5497271e-01  -2.6811716e-02  -7.9294179e-02  -1.1808874e+00  -2.7131367e-01
   1.5670000e+01  -3.7774805e-01  -8.4957820e-02   3.5491092e+01  -7.9072823e-01   1.5518562e+00  -2.0233679e-01   2.5423675e+00  -7.4271273e-01  -1.2293597e-03   1.1321701e+01  -2.8664699e-01   1.1252204e-01  -6.7032906e+00   1.2341940e-02  -1.9992627e+00  -4.3598172e-01  -4.3952227e+00   2.7596108e+00  -2.5906166e+00   4.1880128e-02   9.5644221e-02  -1.2939164e-01  -1.9382137e+00   2.5537986e+00   7.0333068e+00  -2.6903321e-01  -4.3018759e-02  -8.5413380e-02  -1.1767589e+00  -2.9405118e-01
   1.5680000e+01  -3.7995454e-01  -9.6078812e-02   3.5476447e+01  -8.0605124e-01   1.5464704e+00  -1.7338442e-01   2.8952362e+00  -7.4199163e-01   7.1334816e-02   7.2564175e+00  -2.8612269e-01   5.0500883e-02  -6.2021160e+00   1.0993723e-02  -2.0054882e+00  -6.2255395e-01  -4.3682540e+00   2.8796272e+00  -2.6257353e+00   4.6297597e-02   1.0219111e-01  -1.2505019e-01  -2.2104715e+00   2.4253180e+00   7.1288475e+00  -2.8410359e-01  -6.1161961e-02  -9.3585316e-02  -1.1845836e+00  -2.6921007e-01
   1.5690000e+01  -3.8432864e-01  -1.0050417e-01   3.5461795e+01  -8.2179642e-01   1.5481893e+00  -1.3777426e-01   3.5610168e+00  -7.4080730e-01   1.1768197e-01   4.6347151e+00  -2.8615439e-01  -5.1077558e-03  -5.5608639e+00   1.0169195e-02  -2.0141890e+00  -8.7008317e-01  -4.3714684e+00   2.9938166e+00  -2.6299336e+00   5.0154832e-02   1.1139495e-01  -1.2231058e-01  -2.5420449e+00   2.2840590e+00   7.1153422e+00  -2.9667264e-01  -7.9229405e-02  -1.0211508e-01  -1.2020951e+00  -2.1394210e-01
   1.5700000e+01  -3.8844777e-01  -9.4694090e-02   3.5445314e+01  -8.3409745e-01   1.5454391e+00  -1.0600448e-01   3.1769772e+00  -7.3942385e-01   1.3767362e-01   1.9991649e+00  -2.8664333e-01  -5.0695014e-02  -4.5587259e+00   9.7833868e-03  -2.0247885e+00  -1.0599493e+00  -4.3885406e+00   3.0491736e+00  -2.5781321e+00   5.2405915e-02   1.2104432e-01  -1.2096510e-01  -2.8690886e+00   2.1841832e+00   6.9374036e+00  -3.0383881e-01  -9.4704221e-02  -1.0961863e-01  -1.2206792e+00  -1.4741677e-01
   1.5710000e+01  -3.9374083e-01  -7.9488287e-02   3.5425961e+01  -8.3628917e-01   1.5470433e+00  -8.8115885e-02   1.7888599e+00  -7.3824495e-01   1.1734651e-01  -2.0327103e+00  -2.8745827e-01  -8.3238613e-02  -3.2543598e+00   9.6828001e-03  -2.0340402e+00  -9.2516570e-01  -4.4256723e+00   3.0145885e+00  -2.4570029e+00   5.2624760e-02   1.2953362e-01  -1.2113402e-01  -3.1601151e+00   2.1686574e+00   6.5688242e+00  -3.0432715e-01  -1.0550251e-01  -1.1566270e-01  -1.2232579e+00  -7.6299645e-02
   1.5720000e+01  -4.0137513e-01  -5.9418978e-02   3.5405887e+01  -8.2238147e-01   1.5436629e+00  -8.5531985e-02   2.5838998e-01  -7.3777211e-01   4.6998499e-02  -7.0348013e+00  -2.8850997e-01  -1.0706155e-01  -2.3822933e+00   9.7269895e-03  -2.0344446e+00  -4.0436723e-02  -4.4948004e+00   2.8972408e+00  -2.2826074e+00   5.1250179e-02   1.3658173e-01  -1.2272268e-01  -3.4218855e+00   2.2345744e+00   6.0345818e+00  -2.9863291e-01  -1.1080640e-01  -1.2074672e-01  -1.1958893e+00   0.0000000e+00
   1.5730000e+01  -4.1010097e-01  -4.0385006e-02   3.5389848e+01  -7.8941362e-01   1.5445796e+00  -9.4341059e-02  -8.8090738e-01  -7.3845133e-01  -6.7682764e-02  -1.1468126e+01  -2.8980977e-01  -1.3218277e-01  -2.5121229e+00   9.8186853e-03  -2.0132789e+00   2.1165675e+00  -4.5889962e+00   2.7311175e+00  -2.0994037e+00   4.9235570e-02   1.4300161e-01  -1.2497396e-01  -3.6722568e+00   2.3400953e+00   5.4028662e+00  -2.8859204e-01  -1.1138460e-01  -1.2581202e-01  -1.1412138e+00   0.0000000e+00
   1.5740000e+01  -4.1875690e-01  -2.6216502e-02   3.5381084e+01  -7.3732410e-01   1.5420586e+00  -1.0951983e-01  -1.5178766e+00  -7.4052077e-01  -2.0601090e-01  -1.3832814e+01  -2.9140820e-01  -1.6247455e-01  -3.0291779e+00   9.9045778e-03  -1.9536477e+00   5.9631166e+00  -4.6782961e+00   2.5585504e+00  -1.9565015e+00   4.7276208e-02   1.4985627e-01  -1.2675054e-01  -3.9141842e+00   2.4336593e+00   4.7526015e+00  -2.7652534e-01  -1.0908634e-01  -1.3167798e-01  -1.0782565e+00   0.0000000e+00
   1.5750000e+01  -4.2830676e-01  -1.6896855e-02   3.5378431e+01  -6.6789280e-01   1.5420586e+00  -1.2562275e-01  -1.6102921e+00  -7.4385729e-01  -3.3213873e-01  -1.2612782e+01  -2.9327557e-01  -1.8984210e-01  -2.7367542e+00   9.9638464e-03  -1.8397057e+00   1.1394206e+01  -4.7311643e+00   2.4154822e+00  -1.8868217e+00   4.5273910e-02   1.5766446e-01  -1.2726270e-01  -4.1349139e+00   2.4790732e+00   4.1480749e+00  -2.6422551e-01  -1.0584393e-01  -1.3868591e-01  -1.0255669e+00   0.0000000e+00
   1.5760000e+01  -4.3951356e-01  -1.0385751e-02   3.5377978e+01  -5.8498918e-01   1.5394230e+00  -1.3651780e-01  -1.0895053e+00  -7.4790088e-01  -4.0252746e-01  -7.0388732e+00  -2.9528543e-01  -2.0441135e-01  -1.4569250e+00   9.9948475e-03  -1.6685714e+00   1.7113422e+01  -4.7375643e+00   2.3212159e+00  -1.9039449e+00   4.2604590e-02   1.6587244e-01  -1.2641390e-01  -4.3223010e+00   2.4680049e+00   3.6357452e+00  -2.5246313e-01  -1.0295042e-01  -1.4671711e-01  -9.8146212e-01   0.0000000e+00
   1.5770000e+01  -4.4987885e-01  -5.5276024e-03   3.5376598e+01  -4.9529233e-01   1.5375895e+00  -1.3777971e-01  -1.2619122e-01  -7.5187346e-01  -3.9531269e-01   7.2147651e-01  -2.9730187e-01  -2.0506729e-01  -6.5594818e-02   1.0004806e-02  -1.4630509e+00   2.0552050e+01  -4.7037906e+00   2.2737039e+00  -2.0106409e+00   3.8768376e-02   1.7270496e-01  -1.2458978e-01  -4.4745383e+00   2.4143765e+00   3.2503596e+00  -2.4135017e-01  -1.0086603e-01  -1.5549769e-01  -9.2755219e-01   0.0000000e+00
   1.5780000e+01  -4.5492907e-01  -2.3168827e-03   3.5373337e+01  -4.0683668e-01   1.5368447e+00  -1.3023641e-01   7.5432986e-01  -7.5519158e-01  -3.2982369e-01   6.5489000e+00  -2.9928094e-01  -2.0104372e-01   4.0235728e-01   1.0003712e-02  -1.2661479e+00   1.9690306e+01  -4.6352155e+00   2.2483967e+00  -2.2069179e+00   3.3634153e-02   1.7559838e-01  -1.2230114e-01  -4.6047876e+00   2.3295812e+00   3.0182705e+00  -2.3115203e-01  -9.9343828e-02  -1.6488846e-01  -8.4394331e-01   0.0000000e+00
   1.5790000e+01  -4.5205868e-01  -2.1884496e-05   3.5368471e+01  -3.2703936e-01   1.5358707e+00  -1.1851141e-01   1.1725006e+00  -7.5766478e-01  -2.4522781e-01   8.4595881e+00  -3.0135351e-01  -2.1000803e-01  -8.9643077e-01   1.0001682e-02  -1.1148994e+00   1.5124850e+01  -4.5300115e+00   2.2097462e+00  -2.4804925e+00   2.7282602e-02   1.7215694e-01  -1.1974522e-01  -4.7395511e+00   2.2052297e+00   2.9513575e+00  -2.2269863e-01  -9.7784082e-02  -1.7492056e-01  -7.1648658e-01   0.0000000e+00
   1.5800000e+01  -4.4239060e-01   3.1038073e-03   3.5362341e+01  -2.6268291e-01   1.5340945e+00  -1.0626241e-01   1.2248999e+00  -7.5937564e-01  -1.6877526e-01   7.6452554e+00  -3.0378733e-01  -2.4581329e-01  -3.5805259e+00   1.0008259e-02  -1.0214360e+00   9.3463354e+00  -4.3684142e+00   2.1295123e+00  -2.7913960e+00   1.9804117e-02   1.6104965e-01  -1.1652068e-01  -4.8891310e+00   2.0332763e+00   3.0361918e+00  -2.1699003e-01  -9.5649460e-02  -1.8553617e-01  -5.5463098e-01   0.0000000e+00
   1.5810000e+01  -4.3025280e-01   7.7483377e-03   3.5355013e+01  -2.1986392e-01   1.5327194e+00  -9.7149851e-02   9.1125569e-01  -7.6052109e-01  -1.1200266e-01   5.6772601e+00  -3.0678617e-01  -3.0211717e-01  -5.6303881e+00   1.0031933e-02  -9.7689173e-01   4.4544298e+00  -4.1139630e+00   1.9913461e+00  -3.0812445e+00   1.1159286e-02   1.4235775e-01  -1.1196030e-01  -5.0267971e+00   1.8399014e+00   3.2343277e+00  -2.1453604e-01  -9.2587234e-02  -1.9621175e-01  -4.0156921e-01  -4.8975399e-02
   1.5820000e+01  -4.2134985e-01   1.2276890e-02   3.5346436e+01  -2.0280001e-01   1.5331205e+00  -9.8158553e-02  -1.0087025e-01  -7.6138892e-01  -8.4114983e-02   2.7887673e+00  -3.1033558e-01  -3.5719242e-01  -5.5075251e+00   1.0078228e-02  -9.6454773e-01   1.2344005e+00  -3.7540358e+00   1.7926802e+00  -3.2979660e+00   1.0421402e-03   1.1741732e-01  -1.0584924e-01  -5.1219105e+00   1.6764255e+00   3.4946001e+00  -2.1496320e-01  -8.8247649e-02  -2.0589946e-01  -3.0005498e-01  -1.8300580e-01
   1.5830000e+01  -4.1949145e-01   1.4192017e-02   3.5336617e+01  -2.1308043e-01   1.5326621e+00  -1.1462069e-01  -1.6462133e+00  -7.6230466e-01  -8.8896388e-02  -4.7814044e-01  -3.1423430e-01  -3.9242563e-01  -3.5233206e+00   1.0145042e-02  -9.6892124e-01  -4.3735069e-01  -3.3287257e+00   1.5537644e+00  -3.4048607e+00  -1.1063529e-02   8.8361185e-02  -9.8873462e-02  -5.1730217e+00   1.5746595e+00   3.7644541e+00  -2.1705100e-01  -8.2260876e-02  -2.1341140e-01  -2.5777725e-01  -3.5167648e-01
   1.5840000e+01  -4.2365957e-01   1.2560871e-02   3.5325680e+01  -2.4943402e-01   1.5305995e+00  -1.4197003e-01  -2.7349347e+00  -7.6347450e-01  -1.1437118e-01  -2.5474788e+00  -3.1822041e-01  -4.0158785e-01  -9.1622288e-01   1.0214667e-02  -9.7930780e-01  -1.0386564e+00  -2.9104177e+00   1.3135811e+00  -3.3795987e+00  -2.5459010e-02   5.7682233e-02  -9.2302462e-02  -5.1982130e+00   1.5313489e+00   4.0003442e+00  -2.1930847e-01  -7.4608464e-02  -2.1781631e-01  -2.5076400e-01  -5.2843892e-01
   1.5850000e+01  -4.2870647e-01   8.8258309e-03   3.5313865e+01  -3.0712759e-01   1.5272763e+00  -1.6885587e-01  -2.6885834e+00  -7.6494260e-01  -1.4431515e-01  -2.9943977e+00  -3.2209574e-01  -3.9079724e-01   1.0790616e+00   1.0243565e-02  -9.8995390e-01  -1.0646102e+00  -2.5617160e+00   1.1075662e+00  -3.2205883e+00  -4.1945301e-02   2.8033478e-02  -8.7097879e-02  -5.2098679e+00   1.5307709e+00   4.1763740e+00  -2.2080553e-01  -6.5994828e-02  -2.1869194e-01  -2.4659463e-01  -6.9340841e-01
   1.5860000e+01  -4.2938054e-01   5.7047691e-03   3.5301449e+01  -3.7764365e-01   1.5260731e+00  -1.8920411e-01  -2.0348246e+00  -7.6668407e-01  -1.7177186e-01  -2.7456705e+00  -3.2575649e-01  -3.6948591e-01   2.1311326e+00   1.0153933e-02  -9.9873250e-01  -8.7785997e-01  -2.2981515e+00   9.5503059e-01  -2.9463586e+00  -5.9980059e-02   1.9513807e-03  -8.3357392e-02  -5.1950574e+00   1.5552287e+00   4.2789842e+00  -2.2153808e-01  -5.7651956e-02  -2.1628398e-01  -2.3487757e-01  -8.5603653e-01
   1.5870000e+01  -4.2380833e-01   5.7432121e-03   3.5288649e+01  -4.5069636e-01   1.5249272e+00  -2.0509104e-01  -1.5886925e+00  -7.6863430e-01  -1.9274922e-01  -2.0977361e+00  -3.2913402e-01  -3.4128432e-01   2.8201593e+00   9.8354612e-03  -1.0054530e+00  -6.7205082e-01  -2.0929843e+00   8.6581880e-01  -2.5856874e+00  -7.8843182e-02  -1.8741805e-02  -8.0547705e-02  -5.1296605e+00   1.5750139e+00   4.3007607e+00  -2.2191630e-01  -5.0608547e-02  -2.1133609e-01  -2.3160033e-01  -1.0452466e+00
   1.5880000e+01  -4.1383893e-01   1.0217599e-02   3.5275591e+01  -5.1826082e-01   1.5224062e+00  -2.1754637e-01  -1.2455336e+00  -7.7060735e-01  -1.9519258e-01  -2.4433612e-01  -3.3217490e-01  -3.0765541e-01   3.3628912e+00   9.1708738e-03  -1.0103299e+00  -4.8768558e-01  -1.9164238e+00   8.4080432e-01  -2.1689296e+00  -9.7549380e-02  -3.3479222e-02  -7.8063442e-02  -5.0110191e+00   1.5556063e+00   4.2448407e+00  -2.2192915e-01  -4.5124969e-02  -2.0458099e-01  -2.5251217e-01  -1.2729689e+00
   1.5890000e+01  -4.0322452e-01   1.7631646e-02   3.5262169e+01  -5.7659139e-01   1.5189111e+00  -2.2256804e-01  -5.0216647e-01  -7.7223675e-01  -1.6109736e-01   3.4095217e+00  -3.3486502e-01  -2.7239202e-01   3.5263386e+00   8.1024331e-03  -1.0127784e+00  -2.4485039e-01  -1.7477418e+00   8.6336701e-01  -1.7199706e+00  -1.1478663e-01  -4.2925688e-02  -7.5580818e-02  -4.8528928e+00   1.4862976e+00   4.1220085e+00  -2.2084190e-01  -4.0729986e-02  -1.9642276e-01  -3.0520534e-01  -1.5314889e+00
   1.5900000e+01  -3.9663527e-01   2.2557979e-02   3.5247315e+01  -6.2466201e-01   1.5171922e+00  -2.1793071e-01   4.6373272e-01  -7.7303758e-01  -7.8522309e-02   8.2575054e+00  -3.3724531e-01  -2.4096727e-01   3.1424753e+00   6.7542428e-03  -1.0106061e+00   2.1722288e-01  -1.5717600e+00   9.0902162e-01  -1.2584115e+00  -1.2923382e-01  -4.8465709e-02  -7.3065655e-02  -4.6705397e+00   1.3898006e+00   3.9437631e+00  -2.1752171e-01  -3.6611440e-02  -1.8729898e-01  -3.9293937e-01  -1.8100838e+00
   1.5910000e+01  -4.0013141e-01   1.7844482e-02   3.5227855e+01  -6.6198862e-01   1.5150150e+00  -2.0718890e-01   1.0741812e+00  -7.7250221e-01   5.4881068e-02   1.3340338e+01  -3.3942750e-01  -2.2059970e-01   2.0367569e+00   5.6097385e-03  -9.9977462e-01   1.0831523e+00  -1.3920536e+00   9.6850007e-01  -8.0432480e-01  -1.4000135e-01  -5.1648851e-02  -7.0550662e-02  -4.4930057e+00   1.2982605e+00   3.7263646e+00  -2.1106495e-01  -3.2066652e-02  -1.7832789e-01  -5.0506791e-01  -2.0937060e+00
   1.5920000e+01  -4.1856518e-01   7.2617594e-04   3.5199042e+01  -6.8868621e-01   1.5136972e+00  -1.9524889e-01   1.1940012e+00  -7.7021544e-01   2.2985557e-01   1.7497450e+01  -3.4160663e-01  -2.1980335e-01   7.9634717e-02   5.6926914e-03  -9.7513829e-01   2.4636329e+00  -1.2379954e+00   1.0493540e+00  -3.7381473e-01  -1.4680319e-01  -5.3759378e-02  -6.7949789e-02  -4.3679292e+00   1.2320812e+00   3.5001843e+00  -2.0149446e-01  -2.6938144e-02  -1.7124321e-01  -6.1180647e-01  -2.3604051e+00
   1.5930000e+01  -4.4845612e-01  -2.2772477e-02   3.5158719e+01  -7.0767177e-01   1.5099157e+00  -1.8520756e-01   1.0041329e+00  -7.6605374e-01   4.1720762e-01   1.8735205e+01  -3.4408397e-01  -2.4932177e-01  -2.9518421e+00   8.5482409e-03  -9.3280873e-01   4.2329559e+00  -1.1480861e+00   1.1549622e+00   1.5925068e-02  -1.5000153e-01  -5.5571187e-02  -6.5110043e-02  -4.3348288e+00   1.2029625e+00   3.3142588e+00  -1.9018728e-01  -2.1793494e-02  -1.6740543e-01  -6.7707728e-01  -2.5933065e+00
   1.5940000e+01  -4.7604541e-01  -4.1440697e-02   3.5112483e+01  -7.2506627e-01   1.5104886e+00  -1.8058298e-01   4.6245831e-01  -7.6033796e-01   5.7249601e-01   1.5528839e+01  -3.4729764e-01  -3.2289997e-01  -7.3578195e+00   1.5689132e-02  -8.7484246e-01   5.7966271e+00  -1.1401589e+00   1.2764372e+00   3.3665650e-01  -1.5043715e-01  -5.7317046e-02  -6.1987978e-02  -4.3905290e+00   1.2195557e+00   3.2213340e+00  -1.7946689e-01  -1.7676802e-02  -1.6687749e-01  -6.8379518e-01  -2.7990264e+00
   1.5950000e+01  -4.8726511e-01  -4.7297306e-02   3.5072715e+01  -7.4629036e-01   1.5082541e+00  -1.8354782e-01  -2.9648472e-01  -7.5383610e-01   6.5099768e-01   7.8501668e+00  -3.5180364e-01  -4.5231262e-01  -1.2941265e+01   2.7369818e-02  -8.1652500e-01   5.8317454e+00  -1.2001217e+00   1.4093646e+00   5.6263980e-01  -1.4890909e-01  -5.8756097e-02  -5.8633531e-02  -4.4936162e+00   1.2785074e+00   3.2429324e+00  -1.7114315e-01  -1.5723233e-02  -1.6861672e-01  -6.4267038e-01  -3.0028278e+00
   1.5960000e+01  -4.7978534e-01  -3.9823407e-02   3.5050102e+01  -7.7247334e-01   1.5047018e+00  -1.9043781e-01  -6.8899836e-01  -7.4765209e-01   6.1909457e-01  -3.1903108e+00  -3.5817857e-01  -6.3948793e-01  -1.8717532e+01   4.0861921e-02  -7.9524618e-01   2.1278828e+00  -1.2957065e+00   1.5592297e+00   6.9230610e-01  -1.4581886e-01  -5.9333905e-02  -5.4985487e-02  -4.6040991e+00   1.3626588e+00   3.3525465e+00  -1.6519985e-01  -1.6851274e-02  -1.7144351e-01  -5.7772102e-01  -3.2200814e+00
   1.5970000e+01  -4.6418877e-01  -2.4402556e-02   3.5046577e+01  -8.0132125e-01   1.5026964e+00  -1.9740011e-01  -6.9623053e-01  -7.4297037e-01   4.6873769e-01  -1.5035688e+01  -3.6681514e-01  -8.6594925e-01  -2.2646132e+01   4.8472376e-02  -8.7748806e-01  -8.2241882e+00  -1.3770795e+00   1.7212697e+00   7.4914638e-01  -1.4123948e-01  -5.8431511e-02  -5.0851502e-02  -4.6923260e+00   1.4606504e+00   3.4995447e+00  -1.6029464e-01  -2.1614655e-02  -1.7450340e-01  -5.2683234e-01  -3.4563202e+00
   1.5980000e+01  -4.5354881e-01  -9.0100626e-03   3.5055955e+01  -8.2985119e-01   1.5020662e+00  -2.0688197e-01  -9.4818582e-01  -7.4065640e-01   2.3186737e-01  -2.3687032e+01  -3.7765619e-01  -1.0867777e+00  -2.2082848e+01   3.5820195e-02  -1.1567153e+00  -2.7922725e+01  -1.3811307e+00   1.8777570e+00   7.6626154e-01  -1.3502267e-01  -5.5624735e-02  -4.6120744e-02  -4.7265029e+00   1.5706347e+00   3.6485471e+00  -1.5556666e-01  -3.0485356e-02  -1.7714151e-01  -5.4001203e-01  -3.7256525e+00
   1.5990000e+01  -4.5224975e-01  -3.3454809e-04   3.5068729e+01  -8.5583990e-01   1.4992587e+00  -2.2042083e-01  -1.3538862e+00  -7.4096465e-01  -3.0349820e-02  -2.6221719e+01  -3.9014184e-01  -1.2517202e+00  -1.6494248e+01  -1.8237602e-02  -1.7306287e+00  -5.7391341e+01  -1.2809759e+00   2.0191417e+00   7.6200627e-01  -1.2675241e-01  -5.0880318e-02  -4.0884075e-02  -4.7009971e+00   1.6789733e+00   3.8014791e+00  -1.5151288e-01  -4.4264590e-02  -1.7906124e-01  -6.3269810e-01  -4.0282239e+00
   1.6000000e+01  -4.5568463e-01   1.5210387e-04   3.5076614e+01  -8.7779592e-01   1.4967377e+00  -2.3045780e-01  -1.0036967e+00  -7.4362231e-01  -2.6519588e-01  -2.3484606e+01  -4.0352508e-01  -1.3418952e+00  -9.0174975e+00  -1.3751016e-01  -2.6433041e+00  -9.1267534e+01  -1.1182167e+00   2.1500088e+00   7.2578584e-01  -1.1586157e-01  -4.4552583e-02  -3.5371234e-02  -4.6644272e+00   1.7559752e+00   3.9796182e+00  -1.4913968e-01  -6.3845910e-02  -1.8068080e-01  -7.5620263e-01  -4.3248362e+00
   1.6010000e+01  -4.5913895e-01  -2.9657637e-03   3.5075715e+01  -8.9403296e-01   1.4927842e+00  -2.2466042e-01   5.7973792e-01  -7.4812365e-01  -4.4952448e-01  -1.8432859e+01  -4.1726250e-01  -1.3774130e+00  -3.5517830e+00  -3.3683939e-01  -3.8099734e+00  -1.1666693e+02  -9.5690355e-01   2.2807692e+00   6.3648868e-01  -1.0215964e-01  -3.7229524e-02  -2.9834132e-02  -4.6865442e+00   1.7740595e+00   4.1807757e+00  -1.4874869e-01  -8.9434324e-02  -1.8298591e-01  -8.4649150e-01  -4.5661607e+00
   1.6020000e+01  -4.6305185e-01  -2.9393523e-03   3.5067327e+01  -9.0227182e-01   1.4898049e+00  -1.9669017e-01   2.7970248e+00  -7.5386797e-01  -5.7395328e-01  -1.2442881e+01  -4.3115548e-01  -1.3926255e+00  -1.5212442e+00  -6.0457878e-01  -5.0120030e+00  -1.2020296e+02  -8.2262190e-01   2.4220822e+00   4.8826237e-01  -8.6305903e-02  -2.9618016e-02  -2.4427036e-02  -4.8052888e+00   1.7262874e+00   4.3715895e+00  -1.4966660e-01  -1.2004039e-01  -1.8685233e-01  -8.8705338e-01  -4.7336735e+00
   1.6030000e+01  -4.6989762e-01   3.2147817e-03   3.5056141e+01  -9.0122727e-01   1.4894038e+00  -1.5140268e-01   4.5287490e+00  -7.6013931e-01  -6.2689557e-01  -5.2942291e+00  -4.4527411e-01  -1.4144791e+00  -2.1853655e+00  -8.9571808e-01  -6.0127500e+00  -1.0007470e+02  -7.0204227e-01   2.5816307e+00   2.9525308e-01  -6.9580271e-02  -2.2410701e-02  -1.9176130e-02  -5.0145503e+00   1.6346275e+00   4.5273654e+00  -1.5095419e-01  -1.5371244e-01  -1.9249362e-01  -9.1068892e-01  -4.8411544e+00
   1.6040000e+01  -4.8017453e-01   1.0927525e-02   3.5047736e+01  -8.9286406e-01   1.4880287e+00  -9.8736015e-02   5.2666668e+00  -7.6617644e-01  -6.0374351e-01   2.3152068e+00  -4.5978134e-01  -1.4524291e+00  -3.7949980e+00  -1.1523737e+00  -6.6888282e+00  -6.7607814e+01  -5.7836133e-01   2.7652064e+00   8.3310469e-02  -5.3144804e-02  -1.6078626e-02  -1.4188963e-02  -5.2848890e+00   1.5399501e+00   4.6573066e+00  -1.5245767e-01  -1.8840147e-01  -1.9948753e-01  -9.6480100e-01  -4.9166201e+00
   1.6050000e+01  -4.9202195e-01   9.7223975e-03   3.5046615e+01  -8.8221703e-01   1.4860806e+00  -4.6333463e-02   5.2402552e+00  -7.7141035e-01  -5.2366068e-01   8.0082824e+00  -4.7472680e-01  -1.4952731e+00  -4.2844003e+00  -1.3366003e+00  -7.0540361e+00  -3.6520794e+01  -4.5457811e-01   2.9704087e+00  -1.3462564e-01  -3.7369746e-02  -1.0614144e-02  -1.0042458e-02  -5.5843685e+00   1.4872996e+00   4.7914282e+00  -1.5543882e-01  -2.2284111e-01  -2.0709469e-01  -1.0843382e+00  -4.9881046e+00
   1.6060000e+01  -5.0180526e-01  -9.8365633e-03   3.5054586e+01  -8.7346833e-01   1.4859660e+00  -2.5182582e-03   4.3815205e+00  -7.7571849e-01  -4.3119865e-01   9.2462036e+00  -4.8993122e-01  -1.5202247e+00  -2.4951590e+00  -1.4435978e+00  -7.1971379e+00  -1.4310178e+01  -3.5638518e-01   3.1707776e+00  -3.8702691e-01  -2.1423680e-02  -5.0945287e-03  -7.9433046e-03  -5.8808915e+00   1.5183570e+00   4.9578821e+00  -1.6214694e-01  -2.5673468e-01  -2.1440057e-01  -1.2803642e+00  -5.0776841e+00
   1.6070000e+01  -5.0524943e-01  -4.8811705e-02   3.5069719e+01  -8.6469930e-01   1.4884871e+00   2.1431936e-02   2.3950195e+00  -7.7950654e-01  -3.7917079e-01   5.2027860e+00  -5.0500245e-01  -1.5061427e+00   1.4081973e+00  -1.4906871e+00  -7.2169533e+00  -1.9815426e+00  -3.2413150e-01   3.3300112e+00  -7.3080758e-01  -3.4025375e-03   2.7202214e-03  -9.3282522e-03  -6.1408561e+00   1.6535577e+00   5.1592776e+00  -1.7442208e-01  -2.9024671e-01  -2.2038527e-01  -1.5410865e+00  -5.1996777e+00
   1.6080000e+01  -5.0086126e-01  -9.7360008e-02   3.5086291e+01  -8.4609301e-01   1.4873984e+00   2.0827322e-02  -6.0461404e-02  -7.8354949e-01  -4.0458123e-01  -2.5410438e+00  -5.1946233e-01  -1.4445103e+00   6.1632363e+00  -1.5010102e+00  -7.1884058e+00   2.8547549e+00  -4.0967222e-01   3.4450935e+00  -1.2082585e+00   1.8750192e-02   1.6062184e-02  -1.5140625e-02  -6.3554271e+00   1.8735594e+00   5.3606186e+00  -1.9237760e-01  -3.2333508e-01  -2.2423837e-01  -1.8323505e+00  -5.3432316e+00
   1.6090000e+01  -4.9271808e-01  -1.3843470e-01   3.5096295e+01  -8.0403259e-01   1.4879714e+00   4.4604699e-03  -1.6366852e+00  -7.8860445e-01  -5.0566275e-01  -1.0108152e+01  -5.3287691e-01  -1.3396508e+00   1.0485951e+01  -1.4938584e+00  -7.1524206e+00   3.5985190e+00  -6.5297774e-01   3.5519421e+00  -1.8217286e+00   4.6055098e-02   3.7907691e-02  -2.5243702e-02  -6.5464723e+00   2.1308466e+00   5.5032035e+00  -2.1419662e-01  -3.5533856e-01  -2.2570497e-01  -2.1200987e+00  -5.4747871e+00
   1.6100000e+01  -4.8817088e-01  -1.5548509e-01   3.5093492e+01  -7.2824710e-01   1.4869974e+00  -1.0855921e-02  -1.5316391e+00  -7.9493464e-01  -6.3301025e-01  -1.2734750e+01  -5.4487571e-01  -1.1977809e+00   1.4186992e+01  -1.4816754e+00  -7.1173509e+00   3.5069663e+00  -1.0498559e+00   3.6860461e+00  -2.5416656e+00   7.7917486e-02   6.9502932e-02  -3.8287191e-02  -6.7352928e+00   2.3783017e+00   5.5354705e+00  -2.3709409e-01  -3.8508027e-01  -2.2501569e-01  -2.3998609e+00  -5.5675175e+00
   1.6110000e+01  -4.9165090e-01  -1.4039607e-01   3.5078258e+01  -6.1639065e-01   1.4856796e+00  -8.5289589e-03   2.3269619e-01  -8.0209317e-01  -7.1562046e-01  -8.2610217e+00  -5.5514906e-01  -1.0250557e+00   1.7272520e+01  -1.4707814e+00  -7.0645877e+00   5.2763234e+00  -1.5548638e+00   3.8535184e+00  -3.3314305e+00   1.1242932e-01   1.0944809e-01  -5.2172821e-02  -6.9308613e+00   2.5874207e+00   5.4396708e+00  -2.5866894e-01  -4.1146734e-01  -2.2243828e-01  -2.6867102e+00  -5.6100694e+00
   1.6120000e+01  -4.9998902e-01  -9.8680118e-02   3.5057936e+01  -4.7326966e-01   1.4844764e+00   2.0128593e-02   2.8657552e+00  -8.0911798e-01  -7.0198227e-01   1.3638197e+00  -5.6346226e-01  -8.2939276e-01   1.9566295e+01  -1.4633743e+00  -6.9563855e+00   1.0820215e+01  -2.0826691e+00   4.0297751e+00  -4.1529121e+00   1.4709253e-01   1.5366071e-01  -6.4711651e-02  -7.1240092e+00   2.7532438e+00   5.2284926e+00  -2.7765246e-01  -4.3410211e-01  -2.1799377e-01  -3.0049015e+00  -5.6150922e+00
   1.6130000e+01  -5.0333004e-01  -4.8853693e-02   3.5041270e+01  -3.0800650e-01   1.4847628e+00   6.8867326e-02   4.8738733e+00  -8.1486927e-01  -5.7428871e-01   1.2769355e+01  -5.6960318e-01  -6.1378915e-01   2.1560362e+01  -1.4594168e+00  -6.7484969e+00   2.0788864e+01  -2.5086122e+00   4.1748307e+00  -4.9513805e+00   1.7941523e-01   1.9620598e-01  -7.3874392e-02  -7.2839387e+00   2.8904220e+00   4.9201649e+00  -2.9367531e-01  -4.5340862e-01  -2.1164156e-01  -3.3862943e+00  -5.6248866e+00
   1.6140000e+01  -4.9174086e-01  -1.3907769e-02   3.5032714e+01  -1.3283443e-01   1.4865963e+00   1.1726530e-01   4.8397972e+00  -8.1828243e-01  -3.3998355e-01   2.3430517e+01  -5.7330210e-01  -3.7332852e-01   2.4046062e+01  -1.4579724e+00  -6.4106524e+00   3.3784449e+01  -2.7175846e+00   4.2546079e+00  -5.6541436e+00   2.0725843e-01   2.3079680e-01  -7.7918178e-02  -7.3847681e+00   3.0268542e+00   4.5278833e+00  -3.0663492e-01  -4.7019898e-01  -2.0357093e-01  -3.8397190e+00  -5.6790742e+00
   1.6150000e+01  -4.6297492e-01  -8.9020659e-03   3.5031302e+01   3.7921363e-02   1.4911227e+00   1.4341667e-01   2.6151375e+00  -8.1859071e-01  -2.8836700e-02   3.1114685e+01  -5.7423850e-01  -1.0324253e-01   2.7008599e+01  -1.4579859e+00  -5.9488731e+00   4.6177930e+01  -2.6757185e+00   4.2535466e+00  -6.1881904e+00   2.2897850e-01   2.5251448e-01  -7.6013754e-02  -7.4336616e+00   3.1891644e+00   4.0680137e+00  -3.1626489e-01  -4.8492469e-01  -1.9428444e-01  -4.3157721e+00  -5.7760709e+00
   1.6160000e+01  -4.2499288e-01  -3.3298750e-02   3.5032724e+01   1.9001674e-01   1.4915237e+00   1.4100485e-01  -2.4118198e-01  -8.1556828e-01   3.0487449e-01   3.3371119e+01  -5.7212374e-01   1.9452411e-01   2.9776665e+01  -1.4586311e+00  -5.4124278e+00   5.3644535e+01  -2.4528833e+00   4.1757227e+00  -6.4952573e+00   2.4335219e-01   2.5905422e-01  -6.9025113e-02  -7.4630759e+00   3.3767396e+00   3.5599024e+00  -3.2191499e-01  -4.9704546e-01  -1.8454427e-01  -4.7188703e+00  -5.8748624e+00
   1.6170000e+01  -3.9132310e-01  -7.2760342e-02   3.5032037e+01   3.1217392e-01   1.4910081e+00   1.2136712e-01  -1.9637735e+00  -8.0968278e-01   5.9138390e-01   2.8650941e+01  -5.6681206e-01   5.0956379e-01   3.1503967e+01  -1.4593813e+00  -4.8739762e+00   5.3845150e+01  -2.1790673e+00   4.0396054e+00  -6.5476373e+00   2.4950672e-01   2.5106508e-01  -5.9589172e-02  -7.5057833e+00   3.5599143e+00   3.0154687e+00  -3.2244628e-01  -5.0505721e-01  -1.7524892e-01  -4.9609740e+00  -5.9234909e+00
   1.6180000e+01  -3.7410547e-01  -1.0747758e-01   3.5026159e+01   4.0012843e-01   1.4922113e+00   9.6322903e-02  -2.5044216e+00  -8.0203954e-01   7.6628526e-01   1.7490136e+01  -5.5844449e-01   8.2051825e-01   3.1095446e+01  -1.4599420e+00  -4.3931747e+00   4.8080153e+01  -1.9839317e+00   3.8711973e+00  -6.3673149e+00   2.4712544e-01   2.3177197e-01  -5.1235558e-02  -7.5867441e+00   3.7130116e+00   2.4398424e+00  -3.1644232e-01  -5.0735187e-01  -1.6736097e-01  -5.0047423e+00  -5.8812675e+00
   1.6190000e+01  -3.7957212e-01  -1.2103854e-01   3.5015186e+01   4.5912792e-01   1.4944458e+00   6.7224843e-02  -2.9098059e+00  -7.9411329e-01   7.9181837e-01   2.5533112e+00  -5.4748846e-01   1.1055350e+00   2.8501680e+01  -1.4601445e+00  -3.9902649e+00   4.0290986e+01  -1.9496557e+00   3.7024222e+00  -6.0195268e+00   2.3680064e-01   2.0616060e-01  -4.6982377e-02  -7.7171247e+00   3.8322711e+00   1.8398049e+00  -3.0298952e-01  -5.0330710e-01  -1.6174400e-01  -4.8789065e+00  -5.7393052e+00
   1.6200000e+01  -4.0519245e-01  -1.0684700e-01   3.5001870e+01   5.0096952e-01   1.4947323e+00   3.3323644e-02  -3.3901199e+00  -7.8731522e-01   6.7346051e-01  -1.1835786e+01  -5.3450430e-01   1.3677233e+00   2.6218822e+01  -1.4598620e+00  -3.6502889e+00   3.3997598e+01  -2.0770449e+00   3.5698747e+00  -5.5777247e+00   2.2018246e-01   1.7975670e-01  -4.8148431e-02  -7.8696776e+00   3.9197893e+00   1.2281093e+00  -2.8266416e-01  -4.9374674e-01  -1.5851377e-01  -4.6773065e+00  -5.5402798e+00
   1.6210000e+01  -4.3854402e-01  -7.0982929e-02   3.4989973e+01   5.3725088e-01   1.4940448e+00   1.4273552e-04  -3.3180909e+00  -7.8246906e-01   4.6935879e-01  -2.0410173e+01  -5.1977979e-01   1.6427475e+00   2.7502426e+01  -1.4589849e+00  -3.3493562e+00   3.0093270e+01  -2.2882396e+00   3.5022725e+00  -5.0987402e+00   1.9970264e-01   1.5718928e-01  -5.3894045e-02  -7.9679615e+00   3.9686716e+00   6.2970092e-01  -2.5779799e-01  -4.8059583e-01  -1.5648567e-01  -4.5262129e+00  -5.3678144e+00
   1.6220000e+01  -4.6222849e-01  -2.9022110e-02   3.4982282e+01   5.7348709e-01   1.4951907e+00  -2.3757960e-02  -2.3900695e+00  -7.7947023e-01   2.7286306e-01  -1.9649572e+01  -5.0314426e-01   1.9694690e+00   3.2672151e+01  -1.4574803e+00  -3.0723273e+00   2.7702886e+01  -2.4888670e+00   3.5026971e+00  -4.6290016e+00   1.7805674e-01   1.4111287e-01  -6.1684083e-02  -7.9316832e+00   3.9680048e+00   9.3757672e-02  -2.3173739e-01  -4.6620585e-01  -1.5372713e-01  -4.5100326e+00  -5.2912254e+00
   1.6230000e+01  -4.6405477e-01   2.5840142e-03   3.4978738e+01   6.0731489e-01   1.4939875e+00  -3.0722528e-02  -6.9645684e-01  -7.7747339e-01   1.6130780e-01  -1.1155526e+01  -4.8385849e-01   2.3648240e+00   3.9535492e+01  -1.4555082e+00  -2.8115353e+00   2.6079199e+01  -2.6227227e+00   3.5426920e+00  -4.2080216e+00   1.5778777e-01   1.3207922e-01  -6.8637059e-02  -7.7267064e+00   3.9107880e+00  -3.1595116e-01  -2.0777386e-01  -4.5270832e-01  -1.4885523e-01  -4.6322507e+00  -5.3292514e+00
   1.6240000e+01  -4.4390359e-01   1.4553554e-02   3.4976035e+01   6.3146449e-01   1.4939875e+00  -1.5978767e-02   1.4743761e+00  -7.7551983e-01   1.5172346e-01  -9.5843426e-01  -4.6049710e-01   2.8291837e+00   4.6435973e+01  -1.4534473e+00  -2.5665753e+00   2.4496002e+01  -2.6730992e+00   3.5734116e+00  -3.8543651e+00   1.4080383e-01   1.2927787e-01  -7.2990276e-02  -7.3728752e+00   3.7940882e+00  -5.5704944e-01  -1.8828508e-01  -4.4157967e-01  -1.4197000e-01  -4.8459609e+00  -5.4660247e+00
   1.6250000e+01  -4.1202705e-01   7.9308115e-03   3.4969666e+01   6.3851522e-01   1.4950188e+00   1.6897924e-02   3.2876691e+00  -7.7311190e-01   2.0108545e-01   4.9361991e+00  -4.3151353e-01   3.3369157e+00   5.0773205e+01  -1.4517165e+00  -2.3507792e+00   2.1579606e+01  -2.6758135e+00   3.5473992e+00  -3.5740398e+00   1.2764829e-01   1.3138323e-01  -7.4651594e-02  -6.9563397e+00   3.6213206e+00  -6.2067167e-01  -1.7421384e-01  -4.3359513e-01  -1.3467553e-01  -5.0661804e+00  -5.6515776e+00
   1.6260000e+01  -3.8240252e-01  -7.4325781e-03   3.4956746e+01   6.2352640e-01   1.4983992e+00   5.6832085e-02   3.9934161e+00  -7.7036583e-01   2.4487948e-01   4.3794028e+00  -3.9647896e-01   3.8132342e+00   4.7631841e+01  -1.4505430e+00  -2.1850183e+00   1.6576094e+01  -2.7257144e+00   3.4426445e+00  -3.3794715e+00   1.1718541e-01   1.3706286e-01  -7.4788341e-02  -6.6184558e+00   3.4031481e+00  -5.1259550e-01  -1.6514291e-01  -4.2912453e-01  -1.2921028e-01  -5.1746210e+00  -5.8017080e+00
   1.6270000e+01  -3.6663947e-01  -1.8111111e-02   3.4937428e+01   5.8426596e-01   1.4959355e+00   9.4453479e-02   3.7621394e+00  -7.6780913e-01   2.3654448e-01  -8.3350002e-01  -3.5666562e-01   4.1560555e+00   3.4282138e+01  -1.4499121e+00  -2.0784658e+00   1.0655254e+01  -2.9091913e+00   3.2700743e+00  -3.2794385e+00   1.0731550e-01   1.4524262e-01  -7.5034047e-02  -6.4704135e+00   3.1508683e+00  -2.4284494e-01  -1.5999251e-01  -4.2847285e-01  -1.2720745e-01  -5.0869355e+00  -5.8559655e+00
   1.6280000e+01  -3.6983861e-01  -1.4427266e-02   3.4914679e+01   5.2143093e-01   1.5010348e+00   1.2280861e-01   2.8355132e+00  -7.6608202e-01   1.6170259e-01  -7.4841882e+00  -3.1445557e-01   4.2945763e+00   1.3852072e+01  -1.4496754e+00  -2.0185392e+00   5.9926513e+00  -3.2249659e+00   3.0563599e+00  -3.2604300e+00   9.6154644e-02   1.5501334e-01  -7.6620158e-02  -6.5125726e+00   2.8727771e+00   1.6902910e-01  -1.5772670e-01  -4.3175235e-01  -1.2880925e-01  -4.8193564e+00  -5.8334203e+00
   1.6290000e+01  -3.8791884e-01   4.0564744e-03   3.4892833e+01   4.3935251e-01   1.5041861e+00   1.3630920e-01   1.3500586e+00  -7.6559542e-01   4.2558050e-02  -1.1914455e+01  -2.7232288e-01   4.2270032e+00  -6.7573109e+00  -1.4496653e+00  -1.9767891e+00   4.1750190e+00  -3.5838520e+00   2.8319527e+00  -3.2834995e+00   8.2795421e-02   1.6508033e-01  -7.9629559e-02  -6.6434671e+00   2.5708059e+00   6.8735042e-01  -1.5757785e-01  -4.3819086e-01  -1.3259016e-01  -4.4700803e+00  -5.8137704e+00
   1.6300000e+01  -4.0916266e-01   2.8655989e-02   3.4875130e+01   3.4491455e-01   1.5042434e+00   1.4019418e-01   3.8849793e-01  -7.6621013e-01  -6.5368336e-02  -1.0792639e+01  -2.3210088e-01   4.0092979e+00  -2.1770522e+01  -1.4497514e+00  -1.9198930e+00   5.6896059e+00  -3.8790373e+00   2.6274376e+00  -3.3028649e+00   6.7520270e-02   1.7336931e-01  -8.2843244e-02  -6.7430575e+00   2.2453368e+00   1.2663964e+00  -1.5903167e-01  -4.4590792e-01  -1.3647972e-01  -4.1387193e+00  -5.8670698e+00
   1.6310000e+01  -4.2232142e-01   4.7090081e-02   3.4861875e+01   2.4437281e-01   1.5037850e+00   1.4817933e-01   7.9851490e-01  -7.6721617e-01  -1.0402804e-01  -3.8659706e+00  -1.9477862e-01   3.7136436e+00  -2.9565435e+01  -1.4498540e+00  -1.8199581e+00   9.9934946e+00  -4.0435825e+00   2.4490173e+00  -3.2986903e+00   5.1577025e-02   1.7751513e-01  -8.4518532e-02  -6.7462732e+00   1.9214442e+00   1.8648971e+00  -1.6193326e-01  -4.5288072e-01  -1.3915012e-01  -3.8744712e+00  -6.0105093e+00
   1.6320000e+01  -4.2412111e-01   5.0886833e-02   3.4850840e+01   1.4138260e-01   1.5070509e+00   1.6325792e-01   1.5078593e+00  -7.6770570e-01  -5.2807531e-02   5.1220510e+00  -1.6068911e-01   3.3950073e+00  -3.1863632e+01  -1.4499358e+00  -1.6660175e+00   1.5394052e+01  -4.0619172e+00   2.2649264e+00  -3.2866270e+00   3.6521161e-02   1.7600873e-01  -8.3539805e-02  -6.6557856e+00   1.6542633e+00   2.4509587e+00  -1.6653153e-01  -4.5801731e-01  -1.4050283e-01  -3.6790100e+00  -6.2168860e+00
   1.6330000e+01  -4.1821056e-01   4.0840375e-02   3.4839079e+01   3.7708699e-02   1.5090562e+00   1.7208756e-01   8.8296417e-01  -7.6709076e-01   5.6963369e-02   1.0977090e+01  -1.2979778e-01   3.0828021e+00  -3.1220518e+01  -1.4499869e+00  -1.4739701e+00   1.9204747e+01  -3.9637021e+00   2.0402021e+00  -3.2910607e+00   2.3443750e-02   1.6898645e-01  -7.9947444e-02  -6.5147908e+00   1.4850104e+00   2.9997740e+00  -1.7312999e-01  -4.6109786e-01  -1.4087582e-01  -3.5235533e+00  -6.4374590e+00
   1.6340000e+01  -4.1053954e-01   2.6888824e-02   3.4824533e+01  -6.4965452e-02   1.5115200e+00   1.5819745e-01  -1.3890106e+00  -7.6539913e-01   1.6421768e-01   1.0725431e+01  -1.0194530e-01   2.7853921e+00  -2.9740995e+01  -1.4500115e+00  -1.2823239e+00   1.9164614e+01  -3.8013136e+00   1.7739496e+00  -3.3167499e+00   1.2443691e-02   1.5794995e-01  -7.4682155e-02  -6.3723639e+00   1.4041795e+00   3.4908239e+00  -1.8156603e-01  -4.6207036e-01  -1.4024194e-01  -3.3730963e+00  -6.6226951e+00
   1.6350000e+01  -4.0814220e-01   2.1198366e-02   3.4806969e+01  -1.6334075e-01   1.5158744e+00   1.1506421e-01  -4.3133242e+00  -7.6312704e-01   2.2230520e-01   5.8087518e+00  -7.7126543e-02   2.4858587e+00  -2.9953341e+01  -1.4500186e+00  -1.1292500e+00   1.5307393e+01  -3.6307805e+00   1.4976309e+00  -3.3497198e+00   2.4385891e-03   1.4471048e-01  -6.9047523e-02  -6.2742230e+00   1.3680746e+00   3.9056730e+00  -1.9097339e-01  -4.6076722e-01  -1.3824716e-01  -3.1985192e+00  -6.7277690e+00
   1.6360000e+01  -4.1804944e-01   2.9559903e-02   3.4787969e+01  -2.5252967e-01   1.5149004e+00   5.3330360e-02  -6.1733853e+00  -7.6084770e-01   2.2349855e-01   1.1933510e-01  -5.5737915e-02   2.1442012e+00  -3.4165750e+01  -1.4500165e+00  -1.0311939e+00   9.8056058e+00  -3.5000602e+00   1.2520786e+00  -3.3713820e+00  -8.4861274e-03   1.3050176e-01  -6.4154444e-02  -6.2566841e+00   1.3359006e+00   4.2260208e+00  -1.9985952e-01  -4.5707244e-01  -1.3464584e-01  -2.9750771e+00  -6.7214266e+00
   1.6370000e+01  -4.4216051e-01   4.8483020e-02   3.4769408e+01  -3.2820174e-01   1.5130670e+00  -3.5413513e-03  -5.6871711e+00  -7.5894693e-01   1.8632909e-01  -3.7169456e+00  -3.8491679e-02   1.7297616e+00  -4.1443956e+01  -1.4500112e+00  -9.8231530e-01   4.8878629e+00  -3.4147935e+00   1.0585832e+00  -3.3641884e+00  -2.2175384e-02   1.1583883e-01  -6.0488987e-02  -6.3092244e+00   1.2916174e+00   4.4334793e+00  -2.0647876e-01  -4.5106978e-01  -1.2950653e-01  -2.7045500e+00  -6.6207369e+00
   1.6380000e+01  -4.7207419e-01   6.8373851e-02   3.4751413e+01  -3.8793671e-01   1.5112908e+00  -3.9494638e-02  -3.5953287e+00  -7.5751561e-01   1.3997437e-01  -4.6354726e+00  -2.6000632e-02   1.2534591e+00  -4.7630258e+01  -1.4500060e+00  -9.6693559e-01   1.5379709e+00  -3.3220250e+00   9.0124379e-01  -3.3172585e+00  -3.9533579e-02   1.0085383e-01  -5.7740349e-02  -6.3622277e+00   1.2504158e+00   4.5187791e+00  -2.0961014e-01  -4.4314349e-01  -1.2311070e-01  -2.4321355e+00  -6.4982309e+00
   1.6390000e+01  -4.9128226e-01   7.7788960e-02   3.4732038e+01  -4.3117118e-01   1.5127232e+00  -5.9894143e-02  -2.0399505e+00  -7.5628151e-01   1.2062392e-01  -1.9350442e+00  -1.8451272e-02   7.5837854e-01  -4.9508053e+01  -1.4500022e+00  -9.6954124e-01  -2.6056435e-01  -3.1672186e+00   7.4734959e-01  -3.2311493e+00  -6.0151709e-02   8.5584078e-02  -5.4923998e-02  -6.3484270e+00   1.2433071e+00   4.4973175e+00  -2.0929122e-01  -4.3405991e-01  -1.1590532e-01  -2.2028546e+00  -6.4237217e+00
   1.6400000e+01  -4.8621105e-01   6.7538390e-02   3.4709056e+01  -4.5993096e-01   1.5124940e+00  -7.9854818e-02  -1.9960675e+00  -7.5467541e-01   1.5808505e-01   3.7461122e+00  -1.5682814e-02   2.7929646e-01  -4.7908207e+01  -1.4500001e+00  -9.7886406e-01  -9.3228207e-01  -2.9657250e+00   5.8141343e-01  -3.1074221e+00  -8.2503629e-02   7.0078310e-02  -5.0954693e-02  -6.2729554e+00   1.2817147e+00   4.4061940e+00  -2.0666225e-01  -4.2468942e-01  -1.0859992e-01  -2.0011075e+00  -6.4004060e+00
   1.6410000e+01  -4.5760614e-01   3.5682732e-02   3.4681915e+01  -4.7922558e-01   1.5116346e+00  -1.0446339e-01  -2.4608571e+00  -7.5211288e-01   2.5398249e-01   9.5897447e+00  -1.7507791e-02  -1.8101741e-01  -4.6031387e+01  -1.4499992e+00  -9.8841538e-01  -9.5513228e-01  -2.7868031e+00   4.0610680e-01  -2.9313107e+00  -1.0466992e-01   5.4457566e-02  -4.5396237e-02  -6.2011973e+00   1.3395435e+00   4.2716929e+00  -2.0273459e-01  -4.1534692e-01  -1.0207641e-01  -1.7658742e+00  -6.3721874e+00
   1.6420000e+01  -4.2126137e-01  -9.8907149e-03   3.4652270e+01  -4.9495886e-01   1.5073947e+00  -1.2740516e-01  -2.2941766e+00  -7.4830693e-01   3.7864620e-01   1.2466371e+01  -2.3944007e-02  -6.4289617e-01  -4.6187876e+01  -1.4499990e+00  -9.9541400e-01  -6.9986234e-01  -2.6818513e+00   2.2317266e-01  -2.6752789e+00  -1.2505895e-01   3.8883484e-02  -3.8578027e-02  -6.1918304e+00   1.3778536e+00   4.0905458e+00  -1.9706549e-01  -4.0540707e-01  -9.7071732e-02  -1.4555495e+00  -6.2800537e+00
   1.6430000e+01  -3.9712222e-01  -5.5303093e-02   3.4623378e+01  -5.1099446e-01   1.5077384e+00  -1.4416335e-01  -1.6758192e+00  -7.4334930e-01   4.9419036e-01   1.1554416e+01  -3.5208781e-02  -1.1262231e+00  -4.8332694e+01  -1.4499992e+00  -9.9934694e-01  -3.9329368e-01  -2.6442262e+00   3.4355959e-02  -2.3187034e+00  -1.4252081e-01   2.3314399e-02  -3.1073844e-02  -6.2526000e+00   1.3787896e+00   3.8478636e+00  -1.8779689e-01  -3.9371044e-01  -9.3976704e-02  -1.0833726e+00  -6.1062924e+00
   1.6440000e+01  -3.9615948e-01  -8.8638778e-02   3.4598891e+01  -5.2785241e-01   1.5064206e+00  -1.5548266e-01  -1.1319313e+00  -7.3755635e-01   5.7798033e-01   8.3789969e+00  -5.1479791e-02  -1.6270659e+00  -5.0084279e+01  -1.4499995e+00  -1.0007803e+00  -1.4334073e-01  -2.6195522e+00  -1.4164845e-01  -1.8590494e+00  -1.5617514e-01   7.3793165e-03  -2.3308498e-02  -6.3449112e+00   1.3434798e+00   3.5374489e+00  -1.7324995e-01  -3.7945528e-01  -9.2930404e-02  -7.0761318e-01  -5.8796665e+00
   1.6450000e+01  -4.1412513e-01  -1.0537836e-01   3.4581313e+01  -5.4355181e-01   1.5030975e+00  -1.5837351e-01  -2.8908454e-01  -7.3126145e-01   6.2821205e-01   5.0231716e+00  -7.2573911e-02  -2.1093455e+00  -4.8227965e+01  -1.4499998e+00  -1.0006160e+00   1.6437543e-02  -2.5471000e+00  -2.7259573e-01  -1.3166165e+00  -1.6559001e-01  -9.1976091e-03  -1.5620476e-02  -6.4202913e+00   1.2714022e+00   3.1737698e+00  -1.5349736e-01  -3.6284957e-01  -9.3991539e-02  -3.9372393e-01  -5.6458534e+00
   1.6460000e+01  -4.3534533e-01  -1.0775473e-01   3.4571193e+01  -5.5608533e-01   1.5018370e+00  -1.4382986e-01   1.4543646e+00  -7.2466918e-01   6.5774381e-01   2.9531762e+00  -9.7772805e-02  -2.5195049e+00  -4.1015932e+01  -1.4499999e+00  -9.9975883e-01   8.5714105e-02  -2.4013625e+00  -3.4373841e-01  -7.3532922e-01  -1.7122568e-01  -2.5887698e-02  -8.7243630e-03  -6.4504567e+00   1.1633602e+00   2.8025384e+00  -1.3054602e-01  -3.4514565e-01  -9.7083719e-02  -1.7495773e-01  -5.4381915e+00
   1.6470000e+01  -4.4338290e-01  -1.0054315e-01   3.4567646e+01  -5.6589877e-01   1.4964512e+00  -1.0581014e-01   3.8019716e+00  -7.1784351e-01   6.8059818e-01   2.2854373e+00  -1.2591937e-01  -2.8136403e+00  -2.9413541e+01  -1.4500000e+00  -9.9906640e-01   6.9243570e-02  -2.2080438e+00  -3.7448424e-01  -1.7328047e-01  -1.7441068e-01  -4.1188225e-02  -4.1167670e-03  -6.4322255e+00   1.0378034e+00   2.4918613e+00  -1.0730834e-01  -3.2805604e-01  -1.0182170e-01  -3.4324103e-02  -5.2707248e+00
   1.6480000e+01  -4.3048974e-01  -8.7382646e-02   3.4568936e+01  -5.7620444e-01   1.4987430e+00  -5.0012664e-02   5.5797479e+00  -7.1085813e-01   6.9596165e-01   1.5363463e+00  -1.5569542e-01  -2.9757614e+00  -1.6212113e+01  -1.4500001e+00  -9.9942415e-01  -3.5774990e-02  -2.0204331e+00  -3.9535143e-01   3.1123498e-01  -1.7638536e-01  -5.3397676e-02  -3.5969155e-03  -6.3721140e+00   9.2799981e-01   2.2956791e+00  -8.6316165e-02  -3.1288575e-01  -1.0758985e-01   0.0000000e+00  -5.1486740e+00
   1.6490000e+01  -4.0045553e-01  -6.9275231e-02   3.4571872e+01  -5.9047420e-01   1.4959928e+00   8.7002085e-03   5.8712873e+00  -7.0402996e-01   6.7976684e-01  -1.6194808e+00  -1.8588829e-01  -3.0166509e+00  -4.0889459e+00  -1.4500000e+00  -1.0017896e+00  -2.3654624e-01  -1.8787527e+00  -4.1968109e-01   6.7678794e-01  -1.7734758e-01  -6.1602856e-02  -8.0095804e-03  -6.2761363e+00   8.5484557e-01   2.2163923e+00  -6.8842799e-02  -3.0002609e-01  -1.1389911e-01   0.0000000e+00  -5.0733117e+00
   1.6500000e+01  -3.6639122e-01  -4.5542785e-02   3.4570791e+01  -6.0868634e-01   1.4982846e+00   5.6567121e-02   4.7866913e+00  -6.9806785e-01   5.9290922e-01  -8.6857621e+00  -2.1550396e-01  -2.9582911e+00   5.8359758e+00  -1.4500000e+00  -1.0070448e+00  -5.2552174e-01  -1.7874826e+00  -4.4962461e-01   9.1752155e-01  -1.7673856e-01  -6.5926672e-02  -1.6440983e-02  -6.1557422e+00   8.0657732e-01   2.1984874e+00  -5.4603934e-02  -2.8905727e-01  -1.2065912e-01   0.0000000e+00  -5.0368222e+00
   1.6510000e+01  -3.4587515e-01  -1.6799325e-02   3.4558913e+01  -6.2534735e-01   1.4963939e+00   8.4714378e-02   2.8147257e+00  -6.9396577e-01   4.0694671e-01  -1.8596251e+01  -2.4374592e-01  -2.8204768e+00   1.3781433e+01  -1.4500000e+00  -1.0155014e+00  -8.4565673e-01  -1.7289179e+00  -4.9414215e-01   1.0618528e+00  -1.7418529e-01  -6.7146419e-02  -2.6693125e-02  -6.0362507e+00   7.5555827e-01   2.1618189e+00  -4.2130911e-02  -2.7925188e-01  -1.2808450e-01   0.0000000e+00  -5.0197007e+00
   1.6520000e+01  -3.5329297e-01   1.2943473e-02   3.4533512e+01  -6.3190088e-01   1.5001181e+00   8.8683562e-02   3.9691838e-01  -6.9265548e-01   1.2812825e-01  -2.7881846e+01  -2.6999232e-01  -2.6208168e+00   1.9966000e+01  -1.4500000e+00  -1.0259461e+00  -1.0444755e+00  -1.6965801e+00  -5.5733818e-01   1.1491039e+00  -1.6978987e-01  -6.6147822e-02  -3.6558431e-02  -5.9554197e+00   6.8839460e-01   2.0557100e+00  -2.9790661e-02  -2.7026835e-01  -1.3635118e-01   0.0000000e+00  -4.9949315e+00
   1.6530000e+01  -3.9083633e-01   3.8172666e-02   3.4500397e+01  -6.2302598e-01   1.4992014e+00   7.2778112e-02  -1.5905450e+00  -6.9464495e-01  -2.0135064e-01  -3.2947889e+01  -2.9383086e-01  -2.3802897e+00   2.4052710e+01  -1.4500000e+00  -1.0342567e+00  -8.3105676e-01  -1.7028690e+00  -6.1976668e-01   1.2079169e+00  -1.6369689e-01  -6.3315446e-02  -4.4782063e-02  -5.9453759e+00   6.1178606e-01   1.8969804e+00  -1.7009767e-02  -2.6260078e-01  -1.4521721e-01   0.0000000e+00  -4.9406381e+00
   1.6540000e+01  -4.4498452e-01   5.5428079e-02   3.4471023e+01  -6.0167018e-01   1.4973679e+00   5.0796389e-02  -2.1981724e+00  -6.9980238e-01  -5.1771636e-01  -3.1636571e+01  -3.1512458e-01  -2.1261971e+00   2.5409254e+01  -1.4500000e+00  -1.0319229e+00   2.3337701e-01  -1.7584202e+00  -6.4838996e-01   1.2453583e+00  -1.5562197e-01  -5.8274791e-02  -5.1286792e-02  -6.0070826e+00   5.3842670e-01   1.7606185e+00  -4.8656493e-03  -2.5725697e-01  -1.5369268e-01   0.0000000e+00  -4.8537555e+00
   1.6550000e+01  -4.9398595e-01   6.3866695e-02   3.4454350e+01  -5.7716096e-01   1.4985711e+00   3.5393095e-02  -1.5403293e+00  -7.0730487e-01  -7.5194709e-01  -2.3423073e+01  -3.3399997e-01  -1.8845952e+00   2.4160194e+01  -1.4500000e+00  -1.0053317e+00   2.6591276e+00  -1.8545114e+00  -6.1925256e-01   1.2504656e+00  -1.4469549e-01  -5.0316318e-02  -5.6884517e-02  -6.0929266e+00   4.7600425e-01   1.7275153e+00   4.6714459e-03  -2.5487189e-01  -1.6020309e-01   0.0000000e+00  -4.7598644e+00
   1.6560000e+01  -5.2085816e-01   6.3488012e-02   3.4452324e+01  -5.5802386e-01   1.4978836e+00   3.1038376e-02  -4.3547194e-01  -7.1584226e-01  -8.5535178e-01  -1.0340469e+01  -3.5064614e-01  -1.6615736e+00   2.2302160e+01  -1.4500000e+00  -9.3737873e-01   6.7952938e+00  -1.9712366e+00  -5.2729494e-01   1.2112272e+00  -1.2964373e-01  -3.8967513e-02  -6.2603933e-02  -6.1232470e+00   4.2698400e-01   1.8311370e+00   1.0240955e-02  -2.5516629e-01  -1.6355096e-01   0.0000000e+00  -4.7044256e+00
   1.6570000e+01  -5.2166251e-01   5.4458267e-02   3.4461241e+01  -5.4684589e-01   1.4971387e+00   3.7483335e-02   6.4449594e-01  -7.2408059e-01  -8.2551386e-01   2.9837923e+00  -3.6504231e-01  -1.4361303e+00   2.2544325e+01  -1.4500001e+00  -8.1366702e-01   1.2371171e+01  -2.1015231e+00  -3.7878591e-01   1.1240025e+00  -1.0924434e-01  -2.4222423e-02  -6.9039034e-02  -6.0438798e+00   3.9573320e-01   2.0438050e+00   1.1772843e-02  -2.5722096e-01  -1.6386272e-01   0.0000000e+00  -4.7175917e+00
   1.6580000e+01  -5.0530440e-01   3.8382107e-02   3.4474901e+01  -5.4025021e-01   1.4973106e+00   5.0834206e-02   1.3350870e+00  -7.3113712e-01  -7.0749838e-01   1.1801548e+01  -3.7692847e-01  -1.1845005e+00   2.5162986e+01  -1.4500002e+00  -6.3496104e-01   1.7870598e+01  -2.2641026e+00  -1.7586997e-01   9.8299972e-01  -8.2862391e-02  -6.6124216e-03  -7.6168012e-02  -5.8821750e+00   3.9049896e-01   2.3075399e+00   9.9858664e-03  -2.6016077e-01  -1.6255116e-01   0.0000000e+00  -4.7792732e+00
   1.6590000e+01  -4.8611127e-01   1.9571687e-02   3.4487571e+01  -5.3110869e-01   1.4984565e+00   6.2759047e-02   1.1924841e+00  -7.3677718e-01  -5.6609511e-01   1.4140327e+01  -3.8609213e-01  -9.1168586e-01   2.7281462e+01  -1.4500003e+00  -4.2803397e-01   2.0692707e+01  -2.4839592e+00   8.7857145e-02   7.7184204e-01  -5.0780889e-02   1.2718497e-02  -8.3467363e-02  -5.7301143e+00   4.1055400e-01   2.5722337e+00   5.7555158e-03  -2.6356513e-01  -1.6131433e-01   0.0000000e+00  -4.8308933e+00
   1.6600000e+01  -4.7295697e-01   4.3522376e-03   3.4496090e+01  -5.1046493e-01   1.4983992e+00   6.4368727e-02   1.6096801e-01  -7.4120966e-01  -4.4555657e-01   1.2053854e+01  -3.9266798e-01  -6.5259190e-01   2.5909396e+01  -1.4500003e+00  -2.3668602e-01   1.9134794e+01  -2.7486524e+00   4.1476403e-01   4.7167015e-01  -1.4142858e-02   3.2194352e-02  -9.0039440e-02  -5.6573893e+00   4.3829332e-01   2.8097698e+00  -1.0152278e-06  -2.6723217e-01  -1.6098392e-01   0.0000000e+00  -4.8301425e+00
   1.6610000e+01  -4.6321529e-01  -1.8848981e-03   3.4499575e+01  -4.6932617e-01   1.4997743e+00   5.0329066e-02  -1.4039661e+00  -7.4473833e-01  -3.5520384e-01   9.0352731e+00  -3.9720180e-01  -4.4842027e-01   2.0417163e+01  -1.4500002e+00  -9.4873526e-02   1.4181250e+01  -2.9963204e+00   7.9308849e-01   6.7364047e-02   2.5330307e-02   5.0271130e-02  -9.4694455e-02  -5.6568512e+00   4.5515103e-01   3.0085022e+00  -6.2942465e-03  -2.7059011e-01  -1.6112740e-01  -8.9610860e-02  -4.7797506e+00
   1.6620000e+01  -4.4765628e-01   1.2063711e-03   3.4497205e+01  -4.0142484e-01   1.5008629e+00   2.1630398e-02  -2.8698668e+00  -7.4760379e-01  -2.8866334e-01   6.6540505e+00  -4.0045182e-01  -3.2044021e-01   1.2798006e+01  -1.4499997e+00  -1.0734205e-02   8.4139320e+00  -3.1480766e+00   1.2050533e+00  -4.4564846e-01   6.5544665e-02   6.5714521e-02  -9.6075215e-02  -5.6666523e+00   4.5593749e-01   3.1557800e+00  -1.2178808e-02  -2.7249716e-01  -1.6071140e-01  -1.9674030e-01  -4.7114138e+00
   1.6630000e+01  -4.2100660e-01   7.4266322e-03   3.4487048e+01  -3.0664479e-01   1.5004046e+00  -1.0899496e-02  -3.2529893e+00  -7.4995694e-01  -2.3702289e-01   5.1640450e+00  -4.0307487e-01  -2.5840935e-01   6.2030857e+00  -1.4499987e+00   2.6894938e-02   3.7629144e+00  -3.1548035e+00   1.6397599e+00  -1.0496855e+00   1.0427474e-01   7.7631195e-02  -9.3064777e-02  -5.6368655e+00   4.4398041e-01   3.2296094e+00  -1.6818741e-02  -2.7171934e-01  -1.5924720e-01  -3.3287623e-01  -4.6498477e+00
   1.6640000e+01  -3.8759877e-01   8.2155637e-03   3.4467915e+01  -1.9152875e-01   1.4962793e+00  -3.0490617e-02  -1.9591122e+00  -7.5184941e-01  -1.9053441e-01   4.6488478e+00  -4.0544176e-01  -2.3338735e-01   2.5021998e+00  -1.4499971e+00   3.5171402e-02   8.2764640e-01  -3.0276018e+00   2.0871516e+00  -1.7102125e+00   1.3965996e-01   8.5603029e-02  -8.5456488e-02  -5.5763609e+00   4.3499381e-01   3.2161888e+00  -1.9661697e-02  -2.6762096e-01  -1.5725849e-01  -4.9662923e-01  -4.5884456e+00
