# Supplementary material for: Measurement data obtained by an instrumented steering wheel for driver model development
Source: Data Brief. 2020 Apr 10;30:105485. doi: 10.1016/j.dib.2020.105485 (PMC7214765; doi:10.1016/j.dib.2020.105485)
Supplement: Supplementary file 1 [file mmc1.zip › Data_DIB/mmc1/Data_DIB/Data_sent/driver1_kickplate2.txt]

   6.3380000e+01   9.9778820e-02   3.2868561e-02   4.6892810e+01   1.5655340e-01   1.0805984e+00  -8.2979640e-02  -3.3927450e+00  -9.1501878e-01  -1.6862629e-01   8.3279027e+00  -4.1230228e-01   1.5503044e+00   5.5829455e+01  -2.1425254e-07  -6.4219643e-01   1.7307224e+01  -5.4485402e+00   6.0636342e+00  -5.3508012e+00   3.5558013e-02   4.5510532e-01  -8.5937974e-02  -9.4672511e+00   5.3268043e+00   3.7031639e+00  -4.0885954e-02  -7.1564435e-01  -2.4227402e-01  -1.1602960e+01  -1.4628239e+01
   6.3390000e+01   1.6886013e-01   7.0795888e-02   4.6932343e+01   2.3226457e-01   1.0761866e+00  -1.2396540e-01  -4.0985759e+00  -9.1587383e-01  -8.3914623e-02   8.4711670e+00  -3.9052365e-01   2.1749909e+00   6.2468651e+01  -2.0707197e-07  -4.4073268e-01   2.0146374e+01  -5.1285818e+00   6.0791333e+00  -5.7072889e+00   4.8977496e-02   4.7121880e-01  -8.3851013e-02  -9.3411209e+00   5.3370967e+00   3.5813545e+00  -4.9134347e-02  -7.3202722e-01  -2.3921663e-01  -1.1970573e+01  -1.4901239e+01
   6.3400000e+01   2.1781828e-01   9.4710053e-02   4.6887945e+01   3.0203672e-01   1.0789941e+00  -1.6578632e-01  -4.1820920e+00  -9.1552509e-01   3.6758755e-02   1.2067338e+01  -3.6253607e-01   2.7954692e+00   6.2047827e+01  -5.4328043e-08  -2.5101291e-01   1.8971977e+01  -4.9194541e+00   6.1269173e+00  -5.7898532e+00   5.4792419e-02   4.7971291e-01  -8.1089916e-02  -9.3331112e+00   5.3521245e+00   3.2714611e+00  -5.2454829e-02  -7.3907075e-01  -2.3654196e-01  -1.2158259e+01  -1.4993198e+01
   6.3410000e+01   2.1512939e-01   9.4786691e-02   4.6781879e+01   3.6212211e-01   1.0738375e+00  -2.0261176e-01  -3.6825442e+00  -9.1316376e-01   2.3833433e-01   2.0157557e+01  -3.2928016e-01   3.3218195e+00   5.2635024e+01   3.5120034e-07  -1.0661698e-01   1.4439593e+01  -4.9427859e+00   6.2241761e+00  -5.6982427e+00   5.3532961e-02   4.8021923e-01  -8.0751045e-02  -9.5313962e+00   5.4013388e+00   2.9082390e+00  -5.2381222e-02  -7.3848924e-01  -2.3539986e-01  -1.2114318e+01  -1.4858925e+01
   6.3420000e+01   1.6644373e-01   6.9885695e-02   4.6657678e+01   4.0894540e-01   1.0714311e+00  -2.2825552e-01  -2.5643756e+00  -9.0766260e-01   5.5258591e-01   3.1425158e+01  -2.9233390e-01   3.6904355e+00   3.6861603e+01   1.1040247e-06  -1.8218707e-02   8.8398277e+00  -5.1309485e+00   6.3536166e+00  -5.6451857e+00   5.0131861e-02   4.7717877e-01  -8.2996321e-02  -9.8206675e+00   5.4767016e+00   2.7270132e+00  -5.4603916e-02  -7.3333829e-01  -2.3289718e-01  -1.1925102e+01  -1.4585776e+01
   6.3430000e+01   1.0590808e-01   2.4932419e-02   4.6555808e+01   4.3724733e-01   1.0697122e+00  -2.4500509e-01  -1.6749570e+00  -8.9815618e-01   9.5336404e-01   4.0077813e+01  -2.5306109e-01   3.9227384e+00   2.3230288e+01   2.2060921e-06   2.3224045e-02   4.1442752e+00  -5.2417387e+00   6.4641557e+00  -5.7494967e+00   4.9255497e-02   4.7610323e-01  -8.4972696e-02  -9.9316605e+00   5.5265160e+00   2.8646069e+00  -6.4027924e-02  -7.2554876e-01  -2.2493642e-01  -1.1785600e+01  -1.4365931e+01
   6.3440000e+01   6.5701164e-02  -3.2672836e-02   4.6498118e+01   4.4011824e-01   1.0686809e+00  -2.6553499e-01  -2.0529908e+00  -8.8469582e-01   1.3491155e+00   3.9575151e+01  -2.1203203e-01   4.0979639e+00   1.7522548e+01   3.4338423e-06   3.4107164e-02   1.0883118e+00  -5.1031840e+00   6.5072704e+00  -5.9184211e+00   5.0269151e-02   4.7837143e-01  -8.3890141e-02  -9.6762086e+00   5.5014974e+00   3.2379202e+00  -7.9760535e-02  -7.1483061e-01  -2.0973405e-01  -1.1809611e+01  -1.4326658e+01
   6.3450000e+01   5.4338798e-02  -9.3650363e-02   4.6482291e+01   4.1132325e-01   1.0673058e+00  -2.9797230e-01  -3.2437306e+00  -8.6832829e-01   1.6403268e+00   2.9121125e+01  -1.6935859e-01   4.2619436e+00   1.6397976e+01   4.1635562e-06   2.9425461e-02  -4.6817021e-01  -4.7944485e+00   6.4791144e+00  -5.9330118e+00   4.7510475e-02   4.8009749e-01  -7.9936579e-02  -9.1150219e+00   5.3929240e+00   3.6213525e+00  -9.5495925e-02  -6.9981631e-01  -1.8902616e-01  -1.1908857e+01  -1.4412133e+01
   6.3460000e+01   5.8739933e-02  -1.4708168e-01   4.6488474e+01   3.4738240e-01   1.0629513e+00  -3.3524362e-01  -3.7271324e+00  -8.5065979e-01   1.7709136e+00   1.3058678e+01  -1.2530862e-01   4.3991768e+00   1.3723318e+01   3.2098259e-06   1.9531008e-02  -9.8944536e-01  -4.5060723e+00   6.4155701e+00  -5.6362929e+00   3.5391035e-02   4.7601008e-01  -7.5574195e-02  -8.4458504e+00   5.2293728e+00   3.8288512e+00  -1.0476400e-01  -6.8009058e-01  -1.6669449e-01  -1.1932569e+01  -1.4491807e+01
   6.3470000e+01   6.1787484e-02  -1.8338119e-01   4.6496433e+01   2.4946235e-01   1.0588833e+00  -3.6295662e-01  -2.7712999e+00  -8.3344319e-01   1.7260860e+00  -4.4827573e+00  -8.0586473e-02   4.4661842e+00   6.7007394e+00  -1.1986091e-06   1.0045945e-02  -9.4850624e-01  -4.3464011e+00   6.3521530e+00  -5.0740540e+00   1.3641797e-02   4.6408157e-01  -7.2737754e-02  -7.8187818e+00   5.0623140e+00   3.8587393e+00  -1.0617476e-01  -6.5738771e-01  -1.4599642e-01  -1.1820131e+01  -1.4495634e+01
   6.3480000e+01   5.5852972e-02  -1.9638463e-01   4.6498588e+01   1.2563017e-01   1.0563050e+00  -3.7283413e-01  -9.8775066e-01  -8.1821184e-01   1.5278318e+00  -1.9825416e+01  -3.6238800e-02   4.4289016e+00  -3.7282597e+00  -1.1094465e-05   3.1117453e-03  -6.9342002e-01  -4.2956181e+00   6.3100263e+00  -4.4560800e+00  -1.1918531e-02   4.4701021e-01  -7.1296050e-02  -7.2653343e+00   4.9336025e+00   3.8750719e+00  -1.0391490e-01  -6.3519100e-01  -1.2787909e-01  -1.1616494e+01  -1.4438437e+01
   6.3490000e+01   4.3153028e-02  -1.8238850e-01   4.6497934e+01  -1.0244821e-02   1.0549872e+00  -3.6244687e-01   1.0387264e+00  -8.0578430e-01   1.2476665e+00  -2.8016536e+01   6.7088656e-03   4.2894795e+00  -1.3942212e+01  -2.7815173e-05  -1.1268071e-03  -4.2385524e-01  -4.2586280e+00   6.3126790e+00  -3.9647471e+00  -3.3992787e-02   4.2980324e-01  -6.9585803e-02  -6.7316796e+00   4.8348407e+00   4.0326326e+00  -1.0286305e-01  -6.1671994e-01  -1.1168935e-01  -1.1416663e+01  -1.4376136e+01
   6.3500000e+01   2.8985014e-02  -1.4038932e-01   4.6498150e+01  -1.4442999e-01   1.0469085e+00  -3.2886052e-01   3.3586344e+00  -7.9603001e-01   9.8035859e-01  -2.6730788e+01   4.7696700e-02   4.0944370e+00  -1.9504243e+01  -5.0139669e-05  -3.3114347e-03  -2.1846276e-01  -4.1485025e+00   6.3803084e+00  -3.6177912e+00  -4.9147400e-02   4.1578521e-01  -6.6042760e-02  -6.1468688e+00   4.7298760e+00   4.3316426e+00  -1.0350559e-01  -6.0269332e-01  -9.6760861e-02  -1.1299998e+01  -1.4357006e+01
   6.3510000e+01   1.5683364e-02  -7.6090788e-02   4.6499411e+01  -2.6784229e-01   1.0463928e+00  -2.7677677e-01   5.2083749e+00  -7.8834975e-01   7.7265554e-01  -2.0770305e+01   8.6794744e-02   3.9065760e+00  -1.8786102e+01  -7.1447134e-05  -4.0662512e-03  -7.5481648e-02  -3.9501674e+00   6.4999740e+00  -3.3223590e+00  -5.8578457e-02   4.0476926e-01  -6.0356230e-02  -5.4884228e+00   4.6241470e+00   4.6538539e+00  -1.0219002e-01  -5.9108522e-01  -8.3137659e-02  -1.1281574e+01  -1.4386927e+01
   6.3520000e+01   5.0034471e-04  -6.8577376e-03   4.6501797e+01  -3.7534649e-01   1.0449031e+00  -2.2779356e-01   4.8983213e+00  -7.8254249e-01   5.8482734e-01  -1.8782821e+01   1.2439550e-01   3.7577132e+00  -1.4886281e+01  -7.6363590e-05  -3.5574356e-03   5.0881557e-02  -3.7219615e+00   6.6215521e+00  -3.0182303e+00  -6.4613633e-02   3.9472908e-01  -5.3304780e-02  -4.8147245e+00   4.5726315e+00   4.9062033e+00  -9.5811663e-02  -5.7917864e-01  -7.1237114e-02  -1.1308037e+01  -1.4416870e+01
   6.3530000e+01  -2.3198393e-02   3.8171166e-02   4.6508045e+01  -4.6466763e-01   1.0481117e+00  -2.0529752e-01   2.2496038e+00  -7.7920881e-01   3.3680761e-01  -2.4801972e+01   1.6078633e-01   3.6369071e+00  -1.2080609e+01  -3.8359738e-05  -1.3454556e-03   2.2119800e-01  -3.5337582e+00   6.6881769e+00  -2.7365294e+00  -6.7511224e-02   3.8468356e-01  -4.6107526e-02  -4.2158036e+00   4.6142598e+00   5.0953613e+00  -8.5687127e-02  -5.6592544e-01  -6.1186817e-02  -1.1314033e+01  -1.4387185e+01
   6.3540000e+01  -6.2976791e-02   2.6847709e-02   4.6520375e+01  -5.3784074e-01   1.0444448e+00  -2.0855327e-01  -3.2557454e-01  -7.7932325e-01  -9.0338248e-03  -3.4584144e+01   1.9594030e-01   3.5127886e+00  -1.2411849e+01   7.8776725e-05   3.4864369e-03   4.8318925e-01  -3.4170247e+00   6.6677213e+00  -2.5636450e+00  -6.5383998e-02   3.7617190e-01  -4.0012751e-02  -3.7381623e+00   4.7275465e+00   5.3017679e+00  -7.7688384e-02  -5.5280558e-01  -5.2375953e-02  -1.1272150e+01  -1.4280777e+01
   6.3550000e+01  -1.2140544e-01  -6.4007640e-02   4.6535491e+01  -6.0172479e-01   1.0423821e+00  -2.0932123e-01  -7.6796210e-02  -7.8348581e-01  -4.1574830e-01  -4.0671447e+01   2.2941918e-01   3.3448630e+00  -1.6792567e+01   3.1104530e-04   1.1861251e-02   8.3748138e-01  -3.3620080e+00   6.5651999e+00  -2.5803935e+00  -5.6431743e-02   3.7259335e-01  -3.6036822e-02  -3.3640808e+00   4.8485021e+00   5.6250745e+00  -7.9465674e-02  -5.4280468e-01  -4.3150997e-02  -1.1191368e+01  -1.4122503e+01
   6.3560000e+01  -1.8679561e-01  -2.4283860e-01   4.6545085e+01  -6.6620473e-01   1.0376266e+00  -1.7537929e-01   3.3941944e+00  -7.9160891e-01  -8.1477429e-01  -3.9902600e+01   2.6022596e-01   3.0779422e+00  -2.6692075e+01   6.7039952e-04   2.3774690e-02   1.1913439e+00  -3.3391056e+00   6.4158245e+00  -2.8039190e+00  -4.1508026e-02   3.7679631e-01  -3.4657851e-02  -3.0441254e+00   4.9142426e+00   6.1303634e+00  -9.6592625e-02  -5.3822029e-01  -3.1065858e-02  -1.1089774e+01  -1.3942916e+01
   6.3570000e+01  -2.2882004e-01  -5.0505718e-01   4.6542057e+01  -7.4201603e-01   1.0363661e+00  -9.5371145e-02   8.0008141e+00  -8.0323805e-01  -1.1686176e+00  -3.5384333e+01   2.8675184e-01   2.6509994e+00  -4.2694280e+01   1.1027290e-03   3.6818515e-02   1.3043825e+00  -3.3331132e+00   6.2610975e+00  -3.1504655e+00  -2.5301941e-02   3.8830536e-01  -3.5679062e-02  -2.7397179e+00   4.8993071e+00   6.7973362e+00  -1.2973142e-01  -5.3879646e-01  -1.4055542e-02  -1.0965628e+01  -1.3754263e+01
   6.3580000e+01  -2.1600440e-01  -8.3903291e-01   4.6525870e+01  -8.3834572e-01   1.0349337e+00   1.1945109e-02   1.0731625e+01  -8.1815188e-01  -1.4982964e+00  -3.2967882e+01   3.0707796e-01   2.0324532e+00  -6.1854622e+01   1.4292536e-03   4.4291802e-02   7.4732875e-01  -3.3865783e+00   6.1176720e+00  -3.4433146e+00  -1.5279670e-02   4.0238408e-01  -3.9247669e-02  -2.4597542e+00   4.8382608e+00   7.5013018e+00  -1.7476874e-01  -5.4200830e-01   7.8415542e-03  -1.0778865e+01  -1.3551953e+01
   6.3590000e+01  -1.5368509e-01  -1.2331217e+00   4.6503259e+01  -9.6089950e-01   1.0361942e+00   1.0034743e-01   8.8402325e+00  -8.3693022e-01  -1.8800658e+00  -3.8176932e+01   3.1982834e-01   1.2755835e+00  -7.5686965e+01   1.2860417e-03   3.3491383e-02  -1.0800420e+00  -3.5808499e+00   5.9650539e+00  -3.4580207e+00  -1.9442198e-02   4.1191268e-01  -4.7597986e-02  -2.2601840e+00   4.8266906e+00   8.0380759e+00  -2.2531432e-01  -5.4573153e-01   3.1156930e-02  -1.0499882e+01  -1.3355617e+01
   6.3600000e+01  -9.3861650e-02  -1.6775698e+00   4.6485340e+01  -1.1116490e+00   1.0421529e+00   1.1052753e-01   1.0180101e+00  -8.6131236e-01  -2.4250365e+00  -5.4497073e+01   3.2550499e-01   5.6710580e-01  -7.0847775e+01   9.8514520e-05  -1.4485988e-02  -4.7977371e+00  -3.9130435e+00   5.7607231e+00  -2.9893780e+00  -4.4056163e-02   4.1072378e-01  -6.4735412e-02  -2.1548847e+00   4.9888718e+00   8.1776056e+00  -2.7535143e-01  -5.4999915e-01   5.0600863e-02  -1.0219056e+01  -1.3278589e+01
   6.3610000e+01  -8.1595160e-02  -2.1558672e+00   4.6481316e+01  -1.2880542e+00   1.0421529e+00  -1.6251904e-03  -1.1215272e+01  -8.9410500e-01  -3.2358290e+00  -8.1079255e+01   3.2701229e-01   1.4649385e-01  -4.2061195e+01  -2.8426283e-03  -1.2117189e-01  -1.0668591e+01  -4.3074254e+00   5.4562847e+00  -1.9898984e+00  -9.0539856e-02   3.9639608e-01  -9.3486952e-02  -2.1065015e+00   5.4361150e+00   7.8015324e+00  -3.2189738e-01  -5.5529992e-01   6.4064283e-02  -1.0065978e+01  -1.3435431e+01
   6.3620000e+01  -9.8494326e-02  -2.6350916e+00   4.6490629e+01  -1.4817496e+00   1.0416946e+00  -2.4289628e-01  -2.4127109e+01  -9.3855030e-01  -4.3558068e+00  -1.1199778e+02   3.2815407e-01   1.0379165e-01  -4.2702198e+00  -8.1094242e-03  -3.0036607e-01  -1.7919417e+01  -4.7682202e+00   5.0087827e+00  -6.8865881e-01  -1.5269978e-01   3.7152276e-01  -1.3293668e-01  -2.1349594e+00   6.2205868e+00   7.0526696e+00  -3.6721920e-01  -5.6024222e-01   7.5591714e-02  -9.9972938e+00  -1.3753420e+01
   6.3630000e+01  -8.3701778e-02  -3.0737832e+00   4.6501885e+01  -1.6794488e+00   1.0325845e+00  -5.8787673e-01  -3.4498045e+01  -9.9740179e-01  -5.7448365e+00  -1.3890297e+02   3.3153615e-01   3.2047698e-01   2.1668534e+01  -1.5567492e-02  -5.3810392e-01  -2.3773785e+01  -5.3348834e+00   4.3969995e+00   5.3038420e-01  -2.1884406e-01   3.4234887e-01  -1.7858555e-01  -2.2717909e+00   7.2806028e+00   6.2508308e+00  -4.1720341e-01  -5.6162558e-01   9.2048173e-02  -9.8567862e+00  -1.4049368e+01
   6.3640000e+01  -3.4466157e-03  -3.4422974e+00   4.6503010e+01  -1.8652077e+00   1.0265685e+00  -9.9866268e-01  -4.1078594e+01  -1.0721097e+00  -7.2966162e+00  -1.5517797e+02   3.3790597e-01   6.1335150e-01   2.9287452e+01  -2.3437131e-02  -7.6228455e-01  -2.2418063e+01  -5.9735761e+00   3.6304634e+00   1.3913854e+00  -2.7856335e-01   3.1498452e-01  -2.2532918e-01  -2.4635155e+00   8.4529972e+00   5.6379634e+00  -4.7597471e-01  -5.5635424e-01   1.1717727e-01  -9.5681610e+00  -1.4228033e+01
   6.3650000e+01   1.1851846e-01  -3.7293229e+00   4.6492649e+01  -2.0240263e+00   1.0059993e+00  -1.4379953e+00  -4.3933265e+01  -1.1623557e+00  -8.8796016e+00  -1.5829855e+02   3.4682592e-01   8.6826634e-01   2.5491484e+01  -2.6865584e-02  -8.0710028e-01  -4.4815729e+00  -6.6318016e+00   2.7509239e+00   1.8537031e+00  -3.2778414e-01   2.9255990e-01  -2.7074708e-01  -2.6417464e+00   9.5675653e+00   5.2441900e+00  -5.4198048e-01  -5.4382410e-01   1.4886139e-01  -9.1568052e+00  -1.4295104e+01
   6.3660000e+01   2.2635653e-01  -3.9266658e+00   4.6480075e+01  -2.1446580e+00   9.9219102e-01  -1.8757593e+00  -4.3776393e+01  -1.2659642e+00  -1.0375625e+01  -1.4960234e+02   3.5752171e-01   1.0575356e+00   1.8926924e+01  -1.5937466e-02  -3.8812050e-01   4.1897977e+01  -7.2976316e+00   1.8224787e+00   2.0351745e+00  -3.6783930e-01   2.7545525e-01  -3.1518850e-01  -2.8166776e+00   1.0533434e+01   4.9374791e+00  -6.0818737e-01  -5.2698222e-01   1.8060632e-01  -8.6850385e+00  -1.4273276e+01
   6.3670000e+01   2.7271149e-01  -4.0122961e+00   4.6475980e+01  -2.2137188e+00   9.6537659e-01  -2.2902013e+00  -4.1444207e+01  -1.3791750e+00  -1.1703747e+01  -1.3281218e+02   3.6922359e-01   1.1880791e+00   1.3054346e+01   2.5987404e-02   8.8053051e-01   1.2686510e+02  -7.9775441e+00   9.0651271e-01   2.0308470e+00  -3.9989418e-01   2.6358873e-01  -3.5898355e-01  -3.0754107e+00   1.1349487e+01   4.5345157e+00  -6.6453403e-01  -5.1058698e-01   2.0512625e-01  -8.2041204e+00  -1.4145768e+01
   6.3680000e+01   2.4895642e-01  -3.9475105e+00   4.6485551e+01  -2.2020072e+00   9.3924972e-01  -2.6653859e+00  -3.7518456e+01  -1.4973293e+00  -1.2825398e+01  -1.1216512e+02   3.8118624e-01   1.2665286e+00   7.8449597e+00   1.2097548e-01   3.3795810e+00   2.4990505e+02  -8.6268752e+00   4.6015242e-02   1.7813665e+00  -4.1928058e-01   2.5893227e-01  -4.0012580e-01  -3.5187641e+00   1.2037487e+01   3.8619224e+00  -6.9969366e-01  -4.9801416e-01   2.1693714e-01  -7.7638240e+00  -1.3860286e+01
   6.3690000e+01   1.9108041e-01  -3.6838846e+00   4.6507136e+01  -2.0550790e+00   9.0527332e-01  -2.9969994e+00  -3.3161351e+01  -1.6160928e+00  -1.3727343e+01  -9.0194536e+01   3.9279831e-01   1.3026384e+00   3.6109764e+00   2.8876704e-01   7.2540089e+00   3.8744279e+02  -9.1094909e+00  -7.3605296e-01   1.0749029e+00  -4.1383156e-01   2.6631355e-01  -4.3414088e-01  -4.2091620e+00   1.2578632e+01   2.7609779e+00  -7.0107163e-01  -4.8894222e-01   2.1232811e-01  -7.4479306e+00  -1.3365543e+01
   6.3700000e+01   1.5431962e-01  -3.1786322e+00   4.6533152e+01  -1.7004116e+00   8.7066667e-01  -3.3062137e+00  -3.0921435e+01  -1.7333502e+00  -1.4380715e+01  -6.5337117e+01   4.0378557e-01   1.3101818e+00   7.5434205e-01   5.3049905e-01   1.2143573e+01   4.8895637e+02  -9.2554333e+00  -1.4395812e+00  -3.3572375e-01  -3.6763412e-01   2.9168162e-01  -4.5596130e-01  -5.1531057e+00   1.2921360e+01   1.1014872e+00  -6.5540697e-01  -4.7896309e-01   1.8855345e-01  -7.3598033e+00  -1.2634286e+01
   6.3710000e+01   1.7245171e-01  -2.4317690e+00   4.6552109e+01  -1.0767176e+00   8.7066667e-01  -3.6457744e+00  -3.3956067e+01  -1.8504031e+00  -1.4701317e+01  -3.2060225e+01   4.1424856e-01   1.2931290e+00  -1.7052816e+00   8.1619141e-01   1.7215321e+01   5.0717480e+02  -8.9901334e+00  -2.1017090e+00  -2.5704933e+00  -2.6974045e-01   3.3872148e-01  -4.6313026e-01  -6.2955235e+00   1.3053246e+01  -1.1357934e+00  -5.5420179e-01  -4.6195361e-01   1.4465342e-01  -7.5516795e+00  -1.1680042e+01
   6.3720000e+01   2.3208301e-01  -1.5321005e+00   4.6552361e+01  -1.8187004e-01   8.2843968e-01  -4.0878217e+00  -4.4204732e+01  -1.9694446e+00  -1.4544109e+01   1.5720752e+01   4.2425000e-01   1.2298888e+00  -6.3240231e+00   1.1028231e+00   2.1797215e+01   4.5818949e+02  -8.4579156e+00  -2.7934976e+00  -5.5015704e+00  -1.2404844e-01   4.0564119e-01  -4.5897027e-01  -7.5147109e+00   1.3064020e+01  -3.7221934e+00  -4.0485008e-01  -4.3471779e-01   8.4961922e-02  -7.9494205e+00  -1.0577539e+01
   6.3730000e+01   2.8734452e-01  -6.4616759e-01   4.6528824e+01   8.7773780e-01   7.8724401e-01  -4.7003932e+00  -6.1257151e+01  -2.0886296e+00  -1.3737172e+01   8.0693752e+01   4.3312101e-01   1.0664795e+00  -1.6340931e+01   1.3761403e+00   2.6185197e+01   4.3879820e+02  -7.9839336e+00  -3.5539407e+00  -8.7454173e+00   4.7965835e-02   4.8439385e-01  -4.5289873e-01  -8.6184115e+00   1.3084775e+01  -6.1519930e+00  -2.3745030e-01  -4.0022539e-01   2.1930646e-02  -8.3913197e+00  -9.4676363e+00
   6.3740000e+01   3.0246051e-01   6.5749945e-02   4.6492040e+01   1.8943301e+00   7.3212547e-01  -5.5241869e+00  -8.2379368e+01  -2.2005780e+00  -1.2151571e+01   1.5856009e+02   4.3909005e-01   7.2655004e-01  -3.3992944e+01   1.6683568e+00   3.1733904e+01   5.5487062e+02  -7.8637848e+00  -4.3328344e+00  -1.1802199e+01   2.1675093e-01   5.6317827e-01  -4.5587355e-01  -9.3738902e+00   1.3161942e+01  -7.8690438e+00  -9.3432512e-02  -3.6597532e-01  -2.7461821e-02  -8.7560512e+00  -8.5159447e+00
   6.3750000e+01   2.7583518e-01   5.1899129e-01   4.6469358e+01   2.6652554e+00   6.6606344e-01  -6.5611649e+00  -1.0369780e+02  -2.2954058e+00  -9.7877964e+00   2.3637745e+02   4.3954753e-01   1.4570085e-01  -5.8084919e+01   2.0336631e+00   3.9988665e+01   8.2547616e+02  -8.1978551e+00  -5.0121727e+00  -1.4248217e+01   3.5976300e-01   6.3133745e-01  -4.7443943e-01  -9.5710074e+00   1.3244125e+01  -8.5934407e+00  -1.0114353e-03  -3.3845605e-01  -4.9973819e-02  -9.0248740e+00  -7.8648974e+00
   6.3760000e+01   2.2863299e-01   7.1769000e-01   4.6486815e+01   3.1085178e+00   5.8762552e-01  -7.7862243e+00  -1.2250594e+02  -2.3645002e+00  -6.8198405e+00   2.9679559e+02   4.3196706e-01  -6.6533648e-01  -8.1103732e+01   2.5162245e+00   5.1631586e+01   1.1642921e+03  -8.8455834e+00  -5.4325514e+00  -1.5811848e+01   4.6884960e-01   6.8423975e-01  -5.0793772e-01  -9.1040919e+00   1.3240296e+01  -8.4720242e+00   3.9902055e-02  -3.1895998e-01  -4.3075527e-02  -9.2958046e+00  -7.6273999e+00
   6.3770000e+01   1.8336638e-01   7.4659644e-01   4.6545044e+01   3.2693739e+00   4.9950461e-01  -9.1640005e+00  -1.3777762e+02  -2.4027198e+00  -3.5449807e+00   3.2748597e+02   4.1518233e-01  -1.5765056e+00  -9.1116914e+01   3.1470302e+00   6.6317093e+01   1.4685507e+03  -9.5212041e+00  -5.4061880e+00  -1.6383285e+01   5.4583415e-01   7.2399708e-01  -5.4967044e-01  -8.0857307e+00   1.3057815e+01  -7.9950556e+00   5.1764084e-02  -3.0498957e-01  -1.7047235e-02  -9.7398505e+00  -7.8526778e+00
   6.3780000e+01   1.5308581e-01   7.3580677e-01   4.6618676e+01   3.2503961e+00   3.8863727e-01  -1.0651852e+01  -1.4878520e+02  -2.4088086e+00  -2.7568993e-01   3.2692908e+02   3.9000216e-01  -2.3986730e+00  -8.2216738e+01   3.9584158e+00   8.3420185e+01   1.7103092e+03  -1.0034840e+01  -4.7786668e+00  -1.6103198e+01   5.9626018e-01   7.5625190e-01  -5.9156266e-01  -6.9234344e+00   1.2652910e+01  -7.7325624e+00   6.1862677e-02  -2.9521398e-01   9.9384419e-03  -1.0450168e+01  -8.4316887e+00
   6.3790000e+01   1.4180755e-01   7.9228876e-01   4.6679475e+01   3.1569918e+00   2.6442002e-01  -1.2209675e+01  -1.5578221e+02  -2.3846706e+00   2.7382324e+00   3.0139223e+02   3.5854812e-01  -3.0080899e+00  -6.0941687e+01   4.9855945e+00   1.0262834e+02   1.9208151e+03  -1.0389586e+01  -3.5296157e+00  -1.5379865e+01   6.2835973e-01   7.8709491e-01  -6.2868171e-01  -6.1958215e+00   1.2060518e+01  -8.0215660e+00   8.7083941e-02  -2.9264037e-01   2.1062136e-02  -1.1384362e+01  -9.1045844e+00
   6.3800000e+01   1.4769496e-01   9.4727337e-01   4.6714478e+01   3.0746327e+00   1.2776959e-01  -1.3822306e+01  -1.6126317e+02  -2.3342714e+00   5.3349289e+00   2.5966965e+02   3.2289881e-01  -3.4143897e+00  -4.0629983e+01   6.2613650e+00   1.2395877e+02   2.1330430e+03  -1.0657885e+01  -1.8322634e+00  -1.4694826e+01   6.5169427e-01   8.1989631e-01  -6.5974585e-01  -6.3549589e+00   1.1357934e+01  -8.8300080e+00   1.2805627e-01  -3.0346346e-01   8.0714623e-03  -1.2442358e+01  -9.6113885e+00
   6.3810000e+01   1.6117969e-01   1.1559167e+00   4.6726523e+01   3.0532156e+00  -2.4522590e-02  -1.5498920e+01  -1.6766138e+02  -2.2624835e+00   7.4471939e+00   2.1122650e+02   2.8402850e-01  -3.7310967e+00  -3.1670703e+01   7.8135368e+00   1.4759177e+02   2.3633000e+03  -1.0866829e+01  -1.0391985e-02  -1.4358354e+01   6.7192267e-01   8.5169617e-01  -6.8485107e-01  -7.4868590e+00   1.0598375e+01  -9.8727196e+00   1.7412131e-01  -3.3267396e-01  -2.7083564e-02  -1.3518393e+01  -9.8209508e+00
   6.3820000e+01   1.6384909e-01   1.3385904e+00   4.6727143e+01   3.0944595e+00  -1.9652452e-01  -1.7244461e+01  -1.7455408e+02  -2.1740084e+00   9.1003130e+00   1.6531190e+02   2.4175350e-01  -4.0756243e+00  -3.4452754e+01   9.6565523e+00   1.7354279e+02   2.5951026e+03  -1.0929345e+01   1.5757958e+00  -1.4388069e+01   6.8712892e-01   8.7246081e-01  -7.0301863e-01  -9.2697153e+00   9.7704259e+00  -1.0821629e+01   2.1422640e-01  -3.7951808e-01  -7.5822367e-02  -1.4542763e+01  -9.7720431e+00
   6.3830000e+01   1.3609729e-01   1.4285198e+00   4.6729190e+01   3.1578049e+00  -3.8411090e-01  -1.9039443e+01  -1.7949821e+02  -2.0725612e+00   1.0392089e+01   1.2917760e+02   1.9546307e-01  -4.4915708e+00  -4.1594657e+01   1.1785631e+01   2.0122058e+02   2.7677785e+03  -1.0655309e+01   2.6616003e+00  -1.4566588e+01   6.8905904e-01   8.6865017e-01  -7.1108601e-01  -1.1170524e+01   8.8068161e+00  -1.1437329e+01   2.4437520e-01  -4.3682619e-01  -1.2897003e-01  -1.5492649e+01  -9.6112865e+00
   6.3840000e+01   6.7893315e-02   1.3997940e+00   4.6740480e+01   3.1897035e+00  -5.9100596e-01  -2.0836959e+01  -1.7975157e+02  -1.9605559e+00   1.1447860e+01   1.0557714e+02   1.4487457e-01  -4.9465806e+00  -4.5500976e+01   1.4176253e+01   2.2939467e+02   2.8174090e+03  -9.8641357e+00   3.1780356e+00  -1.4624827e+01   6.6772169e-01   8.2926180e-01  -7.0452112e-01  -1.2752782e+01   7.6323129e+00  -1.1626557e+01   2.6769559e-01  -4.9582101e-01  -1.8189525e-01  -1.6350183e+01  -9.4845518e+00
   6.3850000e+01  -3.4004340e-02   1.2768219e+00   4.6761437e+01   3.1585720e+00  -8.1858480e-01  -2.2565114e+01  -1.7281550e+02  -1.8394983e+00   1.2353321e+01   9.0546042e+01   9.0434581e-02  -5.3678076e+00  -4.2122696e+01   1.6784647e+01   2.5671177e+02   2.7317107e+03  -8.4914373e+00   3.2486410e+00  -1.4427344e+01   6.1757967e-01   7.5128693e-01  -6.7970484e-01  -1.3880097e+01   6.2248186e+00  -1.1452514e+01   2.8986273e-01  -5.5255980e-01  -2.3629118e-01  -1.7078941e+01  -9.4785882e+00
   6.3860000e+01  -1.4394671e-01   1.1285755e+00   4.6787830e+01   3.0721562e+00  -1.0644013e+00  -2.4144520e+01  -1.5794059e+02  -1.7107979e+00   1.3114332e+01   7.6101083e+01   3.3153880e-02  -5.6984012e+00  -3.3059361e+01   1.9566020e+01   2.8218874e+02   2.5476966e+03  -6.6518523e+00   3.0854223e+00  -1.4045614e+01   5.4158834e-01   6.4124557e-01  -6.3661493e-01  -1.4743896e+01   4.6425472e+00  -1.1053423e+01   3.1253847e-01  -6.1048968e-01  -2.9757569e-01  -1.7607943e+01  -9.6009455e+00
   6.3870000e+01  -2.2425117e-01   1.0438330e+00   4.6814989e+01   2.9659769e+00  -1.3191956e+00  -2.5518977e+01  -1.3744569e+02  -1.5762730e+00   1.3688133e+01   5.7380161e+01  -2.6077597e-02  -5.9493187e+00  -2.5091757e+01   2.2498948e+01   3.0517819e+02   2.2989449e+03  -4.6451711e+00   2.8877341e+00  -1.3651341e+01   4.4813331e-01   5.1128459e-01  -5.8042071e-01  -1.5704749e+01   3.0091723e+00  -1.0522520e+01   3.2688243e-01  -6.7790895e-01  -3.6866070e-01  -1.7825214e+01  -9.8081867e+00
   6.3880000e+01  -2.4232022e-01   1.0949931e+00   4.6840684e+01   2.8700861e+00  -1.5889442e+00  -2.6669389e+01  -1.1504123e+02  -1.4379262e+00   1.4055757e+01   3.6762368e+01  -8.7043647e-02  -6.1863096e+00  -2.3699086e+01   2.5581927e+01   3.2498385e+02   1.9805663e+03  -2.8704857e+00   2.8262497e+00  -1.3317967e+01   3.4199498e-01   3.7230701e-01  -5.2094940e-01  -1.7014172e+01   1.5130663e+00  -9.8577550e+00   3.0939865e-01  -7.6372327e-01  -4.4330055e-01  -1.7632219e+01  -1.0112458e+01
   6.3890000e+01  -1.8819368e-01   1.3096712e+00   4.6866360e+01   2.7791515e+00  -1.8649952e+00  -2.7605905e+01  -9.3651665e+01  -1.2972059e+00   1.4272785e+01   2.1702806e+01  -1.5000958e-01  -6.4558715e+00  -2.6956185e+01   2.8815273e+01   3.4044698e+02   1.5463127e+03  -1.6832151e+00   3.0657255e+00  -1.2920494e+01   2.1847462e-01   2.2905725e-01  -4.7020491e-01  -1.8625495e+01   4.6438639e-01  -8.9777948e+00   2.2231159e-01  -8.7556085e-01  -5.0389331e-01  -1.7028611e+01  -1.0695318e+01
   6.3900000e+01  -8.0466792e-02   1.6596878e+00   4.6896115e+01   2.6495984e+00  -2.1484374e+00  -2.8356241e+01  -7.5033555e+01  -1.1543749e+00   1.4458412e+01   1.8562680e+01  -2.1506607e-01  -6.7392397e+00  -2.8336826e+01   3.2183959e+01   3.4944192e+02   8.9949411e+02  -1.3079761e+00   3.7273259e+00  -1.2199497e+01   6.8004322e-02   8.0460245e-02  -4.3853704e-01  -2.0269631e+01   3.6293563e-01  -7.7484438e+00   2.0586779e-02  -1.0202683e+00  -5.2620074e-01  -1.6101063e+01  -1.1891043e+01
   6.3910000e+01   3.8192842e-02   2.0627685e+00   4.6933640e+01   2.4232150e+00  -2.4373801e+00  -2.8951197e+01  -5.9495632e+01  -1.0085583e+00   1.4727420e+01   2.6900789e+01  -2.8169264e-01  -6.9744631e+00  -2.3522336e+01   3.5624498e+01   3.4858308e+02  -8.5883788e+01  -1.8169258e+00   4.8076722e+00  -1.0906533e+01  -1.1286529e-01  -7.5465737e-02  -4.3050449e-01  -2.1688901e+01   1.8379454e+00  -6.0488142e+00  -3.3582114e-01  -1.2023513e+00  -4.8841469e-01  -1.4920846e+01  -1.4040212e+01
   6.3920000e+01   1.1205873e-01   2.4034684e+00   4.6979255e+01   2.0578304e+00  -2.7321668e+00  -2.9409921e+01  -4.5872322e+01  -8.5855510e-01   1.5113815e+01   3.8639551e+01  -3.4866268e-01  -7.0902605e+00  -1.1579743e+01   3.8991895e+01   3.3393602e+02  -1.4647062e+03  -3.0811880e+00   6.1452626e+00  -8.9406005e+00  -3.1402447e-01  -2.3557274e-01  -4.4226690e-01  -2.2763587e+01   5.4094495e+00  -3.9088071e+00  -8.6843189e-01  -1.4186980e+00  -3.7904467e-01  -1.3509391e+01  -1.7359869e+01
   6.3930000e+01   9.7073472e-02   2.5821708e+00   4.7028895e+01   1.5436192e+00  -3.0310216e+00  -2.9736903e+01  -3.2698288e+01  -7.0391081e-01   1.5544525e+01   4.3070987e+01  -4.1393832e-01  -7.0045471e+00   8.5713348e+00   4.2067866e+01   3.0274494e+02  -3.1191084e+03  -4.7152986e+00   7.4533045e+00  -6.4114789e+00  -5.1246342e-01  -3.8825396e-01  -4.6168340e-01  -2.3439946e+01   1.1231551e+01  -1.6184015e+00  -1.5694965e+00  -1.6559573e+00  -1.9902973e-01  -1.1910370e+01  -2.1932759e+01
   6.3940000e+01  -6.3436838e-03   2.5648888e+00   4.7074681e+01   8.9661402e-01  -3.3276419e+00  -2.9924450e+01  -1.8754691e+01  -5.4553074e-01   1.5885595e+01   3.4107022e+01  -4.7455421e-01  -6.6229657e+00   3.8158149e+01   4.4614762e+01   2.5483160e+02  -4.7913341e+03  -6.1600317e+00   8.4054921e+00  -3.6053383e+00  -6.7857809e-01  -5.1511533e-01  -4.7180598e-01  -2.3642621e+01   1.9009341e+01   3.9279685e-01  -2.4016090e+00  -1.8986718e+00   4.1893328e-02  -1.0226464e+01  -2.7758293e+01
   6.3950000e+01  -1.4363411e-01   2.3930294e+00   4.7106867e+01   1.4703923e-01  -3.6356067e+00  -2.9952913e+01  -2.8462885e+00  -3.8548300e-01   1.6022965e+01   1.3736993e+01  -5.2728675e-01  -5.9173385e+00   7.0562714e+01   4.6435388e+01   1.9203664e+02  -6.2794951e+03  -6.9424810e+00   8.7328487e+00  -8.9750062e-01  -7.8313804e-01  -5.9639314e-01  -4.5704322e-01  -2.3364437e+01   2.8120574e+01   1.9378643e+00  -3.3095050e+00  -2.1443903e+00   3.2936695e-01  -8.5301632e+00  -3.4699451e+01
   6.3960000e+01  -2.3849499e-01   2.1521881e+00   4.7117515e+01  -6.6204985e-01  -3.9364668e+00  -2.9808319e+01   1.4459457e+01  -2.2644293e-01   1.5897621e+01  -1.2534444e+01  -5.7016665e-01  -5.0105697e+00   9.0676886e+01   4.7385634e+01   1.1573846e+02  -7.6298186e+03  -6.8377064e+00   8.2784111e+00   1.3639108e+00  -8.0272595e-01  -6.1671161e-01  -4.0828144e-01  -2.2718885e+01   3.7793501e+01   3.3270621e+00  -4.2313105e+00  -2.4091064e+00   6.4344967e-01  -6.8451531e+00  -4.2412999e+01
   6.3970000e+01  -2.4511974e-01   1.9293792e+00   4.7103640e+01  -1.4727420e+00  -4.2380718e+00  -2.9518855e+01   2.8946401e+01  -7.1475363e-02   1.5471174e+01  -4.2644686e+01  -6.0329000e-01  -4.1077653e+00   9.0280439e+01   4.7338537e+01   2.4824350e+01  -9.0914107e+03  -5.7721241e+00   7.0692018e+00   2.9718942e+00  -7.2680320e-01  -5.6950394e-01  -3.2411361e-01  -2.1817080e+01   4.7178953e+01   5.1129494e+00  -5.1004280e+00  -2.7143223e+00   9.5235728e-01  -5.3034985e+00  -5.0396334e+01
   6.3980000e+01  -1.7784308e-01   1.7804318e+00   4.7067803e+01  -2.2096894e+00  -4.5238632e+00  -2.9167901e+01   3.5095331e+01   7.5911398e-02   1.4698688e+01  -7.7248549e+01  -6.2822289e-01  -3.3562865e+00   7.5147875e+01   4.6163232e+01  -8.3031882e+01  -1.0785623e+04  -3.7481903e+00   5.4300799e+00   3.8163604e+00  -5.6793843e-01  -4.5956991e-01  -2.0849652e-01  -2.0823762e+01   5.5375035e+01   7.5140974e+00  -5.8473051e+00  -3.0670244e+00   1.2082032e+00  -4.1845665e+00  -5.7950139e+01
   6.3990000e+01  -9.5771360e-02   1.7171334e+00   4.7016881e+01  -2.7863805e+00  -4.8145819e+00  -2.8862915e+01   3.0498621e+01   2.1181787e-01   1.3539859e+01  -1.1588295e+02  -6.4693378e-01  -2.7977101e+00   5.5857636e+01   4.3753567e+01  -2.0696453e+02  -1.2393265e+04  -9.0239776e-01   3.9833958e+00   3.6799918e+00  -3.6500256e-01  -3.0246966e-01  -6.6624339e-02  -2.0121575e+01   6.1585823e+01   1.0114599e+01  -6.4123036e+00  -3.4478484e+00   1.3559480e+00  -3.7479054e+00  -6.4119537e+01
   6.4000000e+01  -5.8301178e-02   1.7130387e+00   4.6958529e+01  -3.1380296e+00  -5.0942426e+00  -2.8690102e+01   1.7281279e+01   3.3209630e-01   1.1968760e+01  -1.5710990e+02  -6.6095388e-01  -2.3891418e+00   4.0856830e+01   4.0071982e+01  -3.4015039e+02  -1.3318586e+04   2.4996494e+00   3.4507216e+00   2.2201692e+00  -1.6655657e-01  -1.2004180e-01   9.8101484e-02  -2.0097250e+01   6.5362763e+01   1.2282503e+01  -6.7633291e+00  -3.8114646e+00   1.3576327e+00  -4.1147288e+00  -6.7936360e+01
   6.4010000e+01  -8.7045757e-02   1.7203139e+00   4.6896005e+01  -3.2595496e+00  -5.3809507e+00  -2.8683865e+01   6.2369235e-01   4.3276934e-01   1.0001809e+01  -1.9669513e+02  -6.7097308e-01  -2.0457157e+00   3.4342617e+01   3.5166420e+01  -4.7246150e+02  -1.3231110e+04   6.1280334e+00   4.4333701e+00  -7.5741903e-01  -3.8938186e-03   6.6310009e-02   2.8362952e-01  -2.0706727e+01   6.6630966e+01   1.3977653e+01  -6.9014000e+00  -4.0947624e+00   1.2135641e+00  -5.2658703e+00  -6.8805173e+01
   6.4020000e+01  -1.5911343e-01   1.6957590e+00   4.6826103e+01  -3.2082004e+00  -5.6711538e+00  -2.8820781e+01  -1.3691560e+01   5.1088154e-01   7.7410780e+00  -2.2607307e+02  -6.7696907e-01  -1.6938808e+00   3.5183492e+01   2.9148059e+01  -5.9564131e+02  -1.2317981e+04   9.5702357e+00   7.3117435e+00  -5.0762843e+00   1.2059607e-01   2.3963235e-01   4.8443445e-01  -2.1305579e+01   6.5413682e+01   1.6011790e+01  -6.8482969e+00  -4.2261291e+00   9.6056316e-01  -7.0691299e+00  -6.6702007e+01
   6.4030000e+01  -2.3108534e-01   1.6248933e+00   4.6742388e+01  -3.0718170e+00  -5.9619872e+00  -2.9043165e+01  -2.2238377e+01   5.6514698e-01   5.3537612e+00  -2.3873168e+02  -6.7859086e-01  -1.2979849e+00   3.9589580e+01   2.2141839e+01  -7.0601315e+02  -1.1037185e+04   1.2244117e+01   1.2165246e+01  -1.0184216e+01   2.2283826e-01   3.8535193e-01   6.8354106e-01  -2.0852775e+01   6.1547636e+01   1.9443231e+01  -6.6252850e+00  -4.1339213e+00   6.5167801e-01  -9.3117633e+00  -6.2175510e+01
   6.4040000e+01  -2.7093369e-01   1.5232038e+00   4.6640569e+01  -2.9320538e+00  -6.2556281e+00  -2.9290087e+01  -2.4692254e+01   5.9582011e-01   2.9942758e+00  -2.3594854e+02  -6.7545032e-01  -8.5217758e-01   4.4580737e+01   1.4239121e+01  -8.0388790e+02  -9.7874746e+03   1.3406828e+01   1.8678719e+01  -1.5248585e+01   3.2056127e-01   4.8846998e-01   8.4887804e-01  -1.8394403e+01   5.4680965e+01   2.4749148e+01  -6.2380031e+00  -3.7620101e+00   3.3677631e-01  -1.1733879e+01  -5.6223809e+01
   6.4050000e+01  -2.7486765e-01   1.4212299e+00   4.6522239e+01  -2.8392181e+00  -6.5559726e+00  -2.9513584e+01  -2.2349645e+01   6.0409813e-01   7.5717713e-01  -2.2370987e+02  -6.6738571e-01  -3.7779595e-01   4.7438163e+01   5.4842644e+00  -8.9173310e+02  -8.7845204e+03   1.2378298e+01   2.6144186e+01  -1.9304395e+01   4.2404964e-01   5.3686974e-01   9.4255845e-01  -1.3627541e+01   4.4630002e+01   3.1421036e+01  -5.6790731e+00  -3.0968118e+00   5.5379932e-02  -1.4054800e+01  -5.0057794e+01
   6.4060000e+01  -2.6397034e-01   1.3504654e+00   4.6396423e+01  -2.8066501e+00  -6.8537960e+00  -2.9694350e+01  -1.8076640e+01   5.9155781e-01  -1.3195450e+00  -2.0767221e+02  -6.5469261e-01   7.9562790e-02   4.5735874e+01  -4.1023316e+00  -9.7234997e+02  -8.0616866e+03   8.9264509e+00   3.3615628e+01  -2.1474908e+01   5.3178796e-01   5.2775516e-01   9.3946765e-01  -7.1193489e+00   3.1873615e+01   3.8113098e+01  -4.9469920e+00  -2.1908862e+00  -1.5976070e-01  -1.6035123e+01  -4.4860105e+01
   6.4070000e+01  -2.6732367e-01   1.3259461e+00   4.6278348e+01  -2.8305110e+00  -7.1486401e+00  -2.9851118e+01  -1.5676772e+01   5.5980761e-01  -3.2330110e+00  -1.9134660e+02  -6.3806881e-01   4.7830017e-01   3.9873738e+01  -1.4492420e+01  -1.0470994e+03  -7.4749406e+03   3.5655523e+00   4.0139848e+01  -2.1152030e+01   6.2542119e-01   4.7051593e-01   8.4138904e-01   1.5326426e-02   1.7713510e+01   4.3149943e+01  -4.0667689e+00  -1.1589313e+00  -2.7725905e-01  -1.7557249e+01  -4.1586448e+01
   6.4080000e+01  -3.0262324e-01   1.3423643e+00   4.6182938e+01  -2.9201377e+00  -7.4480679e+00  -3.0018969e+01  -1.6785127e+01   5.1050874e-01  -4.9785196e+00  -1.7455086e+02  -6.1846282e-01   7.9136319e-01   3.1306302e+01  -2.5626063e+01  -1.1147252e+03  -6.7625870e+03  -2.5021692e+00   4.4892113e+01  -1.8032783e+01   6.6767765e-01   3.8492557e-01   6.7625583e-01   6.6529085e+00   3.9074865e+00   4.5124386e+01  -3.0946791e+00  -1.3906356e-01  -2.7017271e-01  -1.8627972e+01  -4.0705712e+01
   6.4090000e+01  -3.6765393e-01   1.3973864e+00   4.6114602e+01  -3.1147803e+00  -7.7473237e+00  -3.0218021e+01  -1.9905138e+01   4.4572907e-01  -6.5159966e+00  -1.5374770e+02  -5.9690012e-01   1.0096034e+00   2.1824025e+01  -3.7388081e+01  -1.1714953e+03  -5.6770061e+03  -7.7537293e+00   4.7203269e+01  -1.2125685e+01   6.0994710e-01   2.9650717e-01   4.8313069e-01   1.2068064e+01  -7.8970059e+00   4.3313740e+01  -2.1029035e+00   7.5665073e-01  -1.3016446e-01  -1.9375688e+01  -4.1995313e+01
   6.4100000e+01  -4.4568564e-01   1.4909928e+00   4.6057341e+01  -3.4714803e+00  -8.0539707e+00  -3.0446285e+01  -2.2826465e+01   3.6814910e-01  -7.7845193e+00  -1.2685227e+02  -5.7409586e-01   1.1631324e+00   1.5352897e+01  -4.9582809e+01  -1.2123218e+03  -4.0826516e+03  -1.0907732e+01   4.6705067e+01  -3.8435074e+00   4.1058335e-01   2.2871791e-01   2.9498124e-01   1.5942131e+01  -1.6521637e+01   3.7795544e+01  -1.1585576e+00   1.4651196e+00   1.1483362e-01  -2.0014755e+01  -4.4522525e+01
   6.4110000e+01  -5.1509234e-01   1.5934669e+00   4.5967768e+01  -4.0189964e+00  -8.3560341e+00  -3.0688844e+01  -2.4255907e+01   2.8083624e-01  -8.7454971e+00  -9.6097775e+01  -5.5024685e-01   1.3030072e+00   1.3987482e+01  -6.1935888e+01  -1.2321520e+03  -1.9830138e+03  -1.1552493e+01   4.3680379e+01   5.9474856e+00   5.8703071e-02   1.9229280e-01   1.3213218e-01   1.7980580e+01  -2.1339196e+01   2.9343089e+01  -3.1174497e-01   1.9610226e+00   3.9562531e-01  -2.0645960e+01  -4.6806724e+01
   6.4120000e+01  -5.5720080e-01   1.6563526e+00   4.5776734e+01  -4.7085913e+00  -8.6696712e+00  -3.0923531e+01  -2.3468631e+01   1.8689882e-01  -9.3949047e+00  -6.4940762e+01  -5.2531618e-01   1.4518414e+00   1.4883418e+01  -7.4143903e+01  -1.2273484e+03   4.8035312e+02  -1.0320944e+01   3.9274939e+01   1.6037829e+01  -4.0882355e-01   1.8014080e-01   6.8995834e-03   1.7727846e+01  -2.2215918e+01   1.9188921e+01   4.0709371e-01   2.2420837e+00   6.2600376e-01  -2.1168471e+01  -4.7297832e+01
   6.4130000e+01  -5.6101906e-01   1.6543408e+00   4.5405149e+01  -5.4076003e+00  -8.9770630e+00  -3.1125779e+01  -2.0224837e+01   8.9313844e-02  -9.7460386e+00  -3.5113388e+01  -4.9950752e-01   1.5847015e+00   1.3286013e+01  -8.5933727e+01  -1.1969924e+03   3.0356081e+03  -8.3031705e+00   3.5270891e+01   2.5038607e+01  -9.1091231e-01   1.7698364e-01  -6.8121977e-02   1.4916223e+01  -1.9449995e+01   8.7597364e+00   9.8550212e-01   2.3282847e+00   7.4377219e-01  -2.1553100e+01  -4.5051434e+01
   6.4140000e+01  -5.2047253e-01   1.5890019e+00   4.4788156e+01  -5.9328590e+00  -9.2903564e+00  -3.1273870e+01  -1.4809113e+01  -9.1616138e-03  -9.8212083e+00  -7.5169762e+00  -4.7354910e-01   1.6480661e+00   6.3364537e+00  -9.7095250e+01  -1.1439939e+03   5.2998442e+03  -6.1907210e+00   3.3550090e+01   3.1613440e+01  -1.3471132e+00   1.7748204e-01  -7.4711349e-02   9.9409575e+00  -1.3790297e+01  -5.6946193e-01   1.4244620e+00   2.2578203e+00   7.3355854e-01  -2.2179872e+01  -4.0092103e+01
   6.4150000e+01  -4.3054532e-01   1.4785090e+00   4.3897885e+01  -6.1018311e+00  -9.6006703e+00  -3.1343622e+01  -6.9751747e+00  -1.0611240e-01  -9.6551346e+00   1.6607377e+01  -4.4866420e-01   1.5914420e+00  -5.6624053e+00  -1.0751160e+02  -1.0755388e+03   6.8455107e+03  -3.9190967e+00   3.5448266e+01   3.4854594e+01  -1.6299151e+00   1.9600919e-01   6.7745792e-03   3.9377321e+00  -6.4253697e+00  -7.7449371e+00   1.7322317e+00   2.0707334e+00   6.2265088e-01  -2.3797686e+01  -3.3190959e+01
   6.4160000e+01  -2.9822352e-01   1.3600212e+00   4.2763910e+01  -5.8006821e+00  -9.9190057e+00  -3.1304645e+01   3.8976758e+00  -1.9958065e-01  -9.2942924e+00   3.6084212e+01  -4.2624484e-01   1.3972979e+00  -1.9414413e+01  -1.1719195e+02  -1.0019923e+03   7.3546505e+03  -9.9014423e-01   4.1165642e+01   3.4618340e+01  -1.7119496e+00   2.5842239e-01   1.8429026e-01  -1.6104299e+00   1.2217979e+00  -1.2267209e+01   1.9180156e+00   1.7963934e+00   4.6414660e-01  -2.7086011e+01  -2.5359297e+01
   6.4170000e+01  -1.5779967e-01   1.2707901e+00   4.1475878e+01  -5.0505051e+00  -1.0230523e+01  -3.1137942e+01   1.6670315e+01  -2.8805227e-01  -8.7837421e+00   5.1055031e+01  -4.0724151e-01   1.1090609e+00  -2.8823704e+01  -1.2625904e+02  -9.3403581e+02   6.7956492e+03   2.9803263e+00   4.9520552e+01   3.1614489e+01  -1.6028339e+00   3.8116783e-01   4.4280255e-01  -5.4181928e+00   7.8346343e+00  -1.4226703e+01   1.9866968e+00   1.4578068e+00   3.1382011e-01  -3.2181723e+01  -1.7552373e+01
   6.4180000e+01  -6.0704362e-02   1.2230014e+00   4.0147165e+01  -4.0245350e+00  -1.0539691e+01  -3.0856600e+01   2.8134196e+01  -3.7025491e-01  -8.1478817e+00   6.3586039e+01  -3.9157457e-01   8.2838312e-01  -2.8067774e+01  -1.3488502e+02  -8.7935170e+02   5.4684101e+03   7.8914543e+00   5.8243351e+01   2.7250291e+01  -1.3687478e+00   5.5452655e-01   7.4107600e-01  -6.8678771e+00   1.2482973e+01  -1.4115993e+01   1.9383524e+00   1.0865957e+00   2.0654819e-01  -3.8453816e+01  -1.0618393e+01
   6.4190000e+01  -4.3450947e-02   1.2086999e+00   3.8868032e+01  -2.9936015e+00  -1.0841525e+01  -3.0499429e+01   3.5717071e+01  -4.4493049e-01  -7.3877733e+00   7.6010845e+01  -3.7804254e-01   6.6548110e-01  -1.6290202e+01  -1.4322628e+02  -8.4078060e+02   3.8571100e+03   1.3094231e+01   6.4718010e+01   2.3241288e+01  -1.1080026e+00   7.4353045e-01   1.0183690e+00  -6.2630090e+00   1.4749467e+01  -1.2585980e+01   1.7756633e+00   7.2954939e-01   1.4601929e-01  -4.4622174e+01  -5.1992132e+00
   6.4200000e+01  -1.0564971e-01   1.2111813e+00   3.7691604e+01  -2.2246719e+00  -1.1141698e+01  -3.0103576e+01   3.9585342e+01  -5.1076081e-01  -6.4967279e+00   8.9104539e+01  -3.6485692e-01   6.7717382e-01   1.1692724e+00  -1.5138776e+02  -8.1689859e+02   2.3882018e+03   1.7621562e+01   6.6895506e+01   2.0985287e+01  -9.0748133e-01   9.0505956e-01   1.2130255e+00  -4.6087953e+00   1.4717661e+01  -1.0274780e+01   1.5149672e+00   4.3425884e-01   1.1489804e-01  -4.9199952e+01  -1.5461024e+00
   6.4210000e+01  -2.1247913e-01   1.2049677e+00   3.6649769e+01  -1.8626937e+00  -1.1441756e+01  -2.9688837e+01   4.1473928e+01  -5.6641986e-01  -5.4733199e+00   1.0234080e+02  -3.5051096e-01   8.3399608e-01   1.5682226e+01  -1.5942139e+02  -8.0439133e+02   1.2507252e+03   2.0543556e+01   6.4019235e+01   2.0928644e+01  -7.9960474e-01   1.0102442e+00   1.2854821e+00  -2.9631775e+00   1.2861491e+01  -7.7093166e+00   1.1917831e+00   2.2625978e-01   9.4690269e-02  -5.1089319e+01   0.0000000e+00
   6.4220000e+01  -3.1533983e-01   1.1619369e+00   3.5767694e+01  -1.8523603e+00  -1.1732990e+01  -2.9269443e+01   4.1939326e+01  -6.1070251e-01  -4.3292028e+00   1.1441171e+02  -3.3448225e-01   1.0366624e+00   2.0266636e+01  -1.6736117e+02  -8.0038857e+02   4.0027671e+02   2.1253641e+01   5.6834612e+01   2.2335978e+01  -7.4666262e-01   1.0594700e+00   1.2313537e+00  -1.8768304e+00   9.8898296e+00  -5.2577387e+00   8.5537752e-01   1.0116906e-01   7.7366359e-02  -5.0037987e+01   0.0000000e+00
   6.4230000e+01  -3.7996778e-01   1.0639705e+00   3.5053744e+01  -1.9947743e+00  -1.2020156e+01  -2.8867705e+01   4.0173876e+01  -6.4278622e-01  -3.1025315e+00   1.2266713e+02  -3.1746330e-01   1.1630234e+00   1.2636100e+01  -1.7526601e+02  -8.0300722e+02  -2.6186504e+02   1.9597677e+01   4.7186906e+01   2.3717243e+01  -6.6776227e-01   1.0794278e+00   1.0780418e+00  -1.3454885e+00   6.5747358e+00  -3.1167827e+00   5.5295373e-01   3.6368464e-02   6.3393134e-02  -4.6665598e+01   0.0000000e+00
   6.4240000e+01  -4.0684203e-01   9.1039115e-01   3.4480059e+01  -2.1216728e+00  -1.2302109e+01  -2.8502942e+01   3.6476288e+01  -6.6258835e-01  -1.8677072e+00   1.2348243e+02  -3.0102198e-01   1.1252849e+00  -3.7738587e+00  -1.8321529e+02  -8.0998620e+02  -6.9789789e+02   1.5917580e+01   3.7254947e+01   2.3695858e+01  -4.9422010e-01   1.1031963e+00   8.7070077e-01  -1.1173578e+00   3.5858061e+00  -1.3143294e+00   3.1221064e-01   7.4549269e-03   5.4549990e-02  -4.2078837e+01   0.0000000e+00
   6.4250000e+01  -4.2804920e-01   7.1902126e-01   3.3988465e+01  -2.2253058e+00  -1.2583660e+01  -2.8171885e+01   3.3105703e+01  -6.7098662e-01  -7.2152316e-01   1.1461840e+02  -2.8682959e-01   9.1365571e-01  -2.1162914e+01  -1.9125026e+02  -8.1695315e+02  -6.9669555e+02   1.1022095e+01   2.8850171e+01   2.1686586e+01  -2.1487365e-01   1.1478412e+00   6.5763309e-01  -9.6481413e-01   1.3631745e+00   1.9762393e-01   1.3572543e-01  -2.9285914e-03   5.0048831e-02  -3.7352095e+01   0.0000000e+00
   6.4260000e+01  -4.8099910e-01   5.2157352e-01   3.3521365e+01  -2.4071722e+00  -1.2865040e+01  -2.7849195e+01   3.2268991e+01  -6.6975323e-01   2.4593573e-01   9.6745890e+01  -2.7597805e-01   5.8743433e-01  -3.2622138e+01  -1.9932214e+02  -8.1733943e+02  -3.8627745e+01   5.9625624e+00   2.3014862e+01   1.7919772e+01   1.2217323e-01   1.2044222e+00   4.7888979e-01  -7.7990175e-01   5.0280819e-02   1.3434803e+00   1.0773988e-02  -4.7483659e-03   4.7334419e-02  -3.3121336e+01   0.0000000e+00
   6.4270000e+01  -5.7976602e-01   3.5282012e-01   3.3050914e+01  -2.6765273e+00  -1.3141435e+01  -2.7510963e+01   3.3823218e+01  -6.6131315e-01   9.6914286e-01   7.2320713e+01  -2.6871835e-01   2.3232027e-01  -3.5511406e+01  -2.0730161e+02  -8.0504347e+02   1.2295962e+03   1.6527802e+00   1.9916317e+01   1.3030016e+01   4.4717851e-01   1.2445328e+00   3.5666621e-01  -5.3714532e-01  -4.9116456e-01   1.8822819e+00  -7.4924625e-02  -3.4219783e-03   4.4283803e-02  -2.9466101e+01   0.0000000e+00
   6.4280000e+01  -7.0447085e-01   2.3356295e-01   3.2591767e+01  -2.8345359e+00  -1.3413074e+01  -2.7156377e+01   3.5458550e+01  -6.4846173e-01   1.4112183e+00   4.4207546e+01  -2.6459583e-01  -7.9833389e-02  -3.1215366e+01  -2.1503980e+02  -7.7837090e+02   2.6672571e+03  -1.5129929e+00   1.8993059e+01   7.7894736e+00   7.0627623e-01   1.2372046e+00   2.8822402e-01  -2.4689654e-01  -5.5878441e-01   1.6711667e+00  -1.2493238e-01  -1.7360046e-03   4.0063277e-02  -2.6050652e+01   0.0000000e+00
   6.4290000e+01  -8.1352481e-01   1.5568147e-01   3.2197210e+01  -2.6447784e+00  -1.3678755e+01  -2.6804236e+01   3.5214057e+01  -6.3410613e-01   1.5614166e+00   1.5019824e+01  -2.6282271e-01  -3.1473882e-01  -2.3490543e+01  -2.2243223e+02  -7.4162327e+02   3.6747625e+03  -3.8259849e+00   1.9296180e+01   3.1086141e+00   8.7032408e-01   1.1662617e+00   2.4572535e-01   4.5697886e-02  -4.3588650e-01   9.4029453e-01  -1.3960779e-01  -6.5957230e-04   3.4606790e-02  -2.2398875e+01   0.0000000e+00
   6.4300000e+01  -8.6976017e-01   8.7750115e-02   3.1936153e+01  -2.1256561e+00  -1.3940940e+01  -2.6469337e+01   3.3489937e+01  -6.2106631e-01   1.4288863e+00  -1.3253022e+01  -2.6257504e-01  -4.6769549e-01  -1.5295667e+01  -2.2944692e+02  -7.0227155e+02   3.9351718e+03  -5.9815530e+00   1.9902498e+01  -8.1532402e-02   9.2644553e-01   1.0395526e+00   1.8933945e-01   2.7849886e-01  -2.8985484e-01   2.0384646e-01  -1.2686974e-01  -9.8263710e-05   2.7921092e-02  -1.8243342e+01  -1.4406063e-01
   6.4310000e+01  -8.6243516e-01   3.5460354e-03   3.1855325e+01  -1.5962545e+00  -1.4200547e+01  -2.6138904e+01   3.3043347e+01  -6.1180731e-01   1.0493522e+00  -3.7953415e+01  -2.6306100e-01  -5.4032880e-01  -7.2633318e+00  -2.3610206e+02  -6.6587232e+02   3.6399230e+03  -8.5240028e+00   2.0216098e+01  -1.2372361e+00   8.7543812e-01   8.8516072e-01   9.1416690e-02   4.0445308e-01  -1.7865906e-01  -1.5360526e-01  -1.0385525e-01   2.8464460e-04   2.0011902e-02  -1.3773017e+01  -2.8833914e-01
   6.4320000e+01  -8.1064864e-01  -9.5817793e-02   3.1955464e+01  -1.4079186e+00  -1.4465426e+01  -2.5772075e+01   3.6682894e+01  -6.0802825e-01   4.9955263e-01  -5.4979956e+01  -2.6353909e-01  -5.3580262e-01   4.5261859e-01  -2.4241843e+02  -6.3333552e+02   3.2536804e+03  -1.1535608e+01   2.0027838e+01  -5.0825650e-01   7.3644657e-01   7.3700550e-01  -4.7372067e-02   3.9399784e-01  -1.1370660e-01  -1.6295424e-01  -8.6470752e-02   5.0235241e-04   1.1432610e-02  -9.5572558e+00  -2.9520178e-01
   6.4330000e+01  -7.4976450e-01  -1.9114565e-01   3.2199229e+01  -1.6677803e+00  -1.4719074e+01  -2.5332971e+01   4.3910366e+01  -6.1037898e-01  -1.1542806e-01  -6.1498069e+01  -2.6344305e-01  -4.7044314e-01   6.5359474e+00  -2.4839913e+02  -6.0289859e+02   3.0436929e+03  -1.4751612e+01   1.9338316e+01   1.4498678e+00   5.4517348e-01   6.1883041e-01  -2.0463177e-01   2.3188686e-01  -1.0705120e-01  -1.2032296e-01  -7.8179345e-02   2.1615856e-04   3.8110821e-03  -6.1877562e+00  -1.4924598e-01
   6.4340000e+01  -7.1236646e-01  -2.6848344e-01   3.2530829e+01  -2.2001389e+00  -1.4967451e+01  -2.4822733e+01   5.1023806e+01  -6.1858170e-01  -7.0271192e-01  -5.8728386e+01  -2.6254890e-01  -3.7861736e-01   9.1825785e+00  -2.5405052e+02  -5.7401558e+02   2.8883013e+03  -1.7821417e+01   1.8112967e+01   3.9430126e+00   3.3998693e-01   5.3485982e-01  -3.5491022e-01  -6.4967506e-02  -1.5996198e-01  -2.1672737e-01  -7.0953942e-02  -7.7807553e-04  -4.8022786e-04  -3.9235701e+00   0.0000000e+00
   6.4350000e+01  -7.1423689e-01  -3.2554773e-01   3.2887454e+01  -2.7183918e+00  -1.5210787e+01  -2.4274627e+01   5.4810608e+01  -6.3185119e-01  -1.2114641e+00  -5.0875216e+01  -2.6105846e-01  -3.0401326e-01   7.4604099e+00  -2.5941125e+02  -5.4861284e+02   2.5402740e+03  -2.0517374e+01   1.6220028e+01   6.5363363e+00   1.4611057e-01   4.7247254e-01  -4.8304824e-01  -4.2869395e-01  -2.3754446e-01  -3.7888384e-01  -5.7142401e-02  -2.1303941e-03   2.5104336e-04  -2.6018085e+00   0.0000000e+00
   6.4360000e+01  -7.5167942e-01  -3.6090892e-01   3.3203421e+01  -3.0472482e+00  -1.5443980e+01  -2.3729857e+01   5.4477005e+01  -6.4922885e-01  -1.6242577e+00  -4.1279362e+01  -2.5949662e-01  -2.8030952e-01   2.3703741e+00  -2.6456138e+02  -5.2902035e+02   1.9592485e+03  -2.2879190e+01   1.3592446e+01   9.0387874e+00  -2.8343250e-02   4.1586196e-01  -5.8895514e-01  -7.4268607e-01  -2.8743348e-01  -4.4314657e-01  -3.7852557e-02  -3.1596355e-03   5.4238942e-03  -1.8459479e+00   0.0000000e+00
   6.4370000e+01  -8.0847402e-01  -3.6383308e-01   3.3416015e+01  -3.1981831e+00  -1.5674424e+01  -2.3214422e+01   5.1543448e+01  -6.6960506e-01  -1.9260410e+00  -3.0178327e+01  -2.5846950e-01  -3.1671974e-01  -3.6410220e+00  -2.6960248e+02  -5.1575319e+02   1.3267163e+03  -2.5164216e+01   1.0369474e+01   1.1293787e+01  -1.8247156e-01   3.5805293e-01  -6.8423611e-01  -9.0039216e-01  -2.8075995e-01  -3.8328085e-01  -1.9422589e-02  -3.3989365e-03   1.2021183e-02  -1.3353977e+00   0.0000000e+00
   6.4380000e+01  -8.6444043e-01  -3.1756454e-01   3.3483347e+01  -3.2387223e+00  -1.5906071e+01  -2.2727080e+01   4.8734251e+01  -6.9162957e-01  -2.0929951e+00  -1.6695417e+01  -2.5840767e-01  -3.9623853e-01  -7.9518796e+00  -2.7461791e+02  -5.0761475e+02   8.1384394e+02  -2.7487641e+01   6.8784433e+00   1.3042507e+01  -3.0927064e-01   3.0136722e-01  -7.7907375e-01  -8.7609304e-01  -2.3488074e-01  -3.0884174e-01  -5.3286567e-03  -2.7306790e-03   1.6521902e-02  -9.3981361e-01   0.0000000e+00
   6.4390000e+01  -9.0188131e-01  -2.1943415e-01   3.3406683e+01  -3.1682261e+00  -1.6128837e+01  -2.2257071e+01   4.7000934e+01  -7.1378566e-01  -2.1086405e+00  -1.5645322e+00  -2.5938851e-01  -4.8384973e-01  -8.7611196e+00  -2.7964171e+02  -5.0318710e+02   4.4276476e+02  -2.9475225e+01   3.5616820e+00   1.3997576e+01  -3.9117820e-01   2.5287327e-01  -8.6802236e-01  -7.2680214e-01  -1.9279785e-01  -2.9672677e-01   5.2602073e-03  -1.1810687e-03   1.7334531e-02  -7.0224882e-01   0.0000000e+00
   6.4400000e+01  -9.1103659e-01  -1.0082344e-01   3.3233304e+01  -2.9662678e+00  -1.6345931e+01  -2.1809480e+01   4.4759069e+01  -7.3464240e-01  -1.9814179e+00   1.2722260e+01  -2.6119526e-01  -5.5070450e-01  -6.6854773e+00  -2.8466127e+02  -5.0132609e+02   1.8610117e+02  -3.0397480e+01   9.1654900e-01   1.3944662e+01  -4.0744350e-01   2.2374116e-01  -9.2907115e-01  -5.5619172e-01  -1.6985004e-01  -3.0898938e-01   1.2248723e-02   1.0549915e-03   1.5390687e-02  -7.0558914e-01   0.0000000e+00
   6.4410000e+01  -8.9321390e-01  -1.7553480e-02   3.3038311e+01  -2.6780378e+00  -1.6556951e+01  -2.1398828e+01   4.1065175e+01  -7.5321687e-01  -1.7558564e+00   2.2556142e+01  -2.6356984e-01  -5.9331594e-01  -4.2611433e+00  -2.8964774e+02  -5.0032213e+02   1.0039580e+02  -2.9709633e+01  -6.0270079e-01   1.2767667e+01  -3.4567964e-01   2.2990854e-01  -9.3807909e-01  -4.6424520e-01  -1.4050650e-01  -2.7485488e-01   1.1767587e-02   3.3382538e-03   1.2926255e-02  -9.4348029e-01   0.0000000e+00
   6.4420000e+01  -8.6019024e-01  -9.4004546e-03   3.2901181e+01  -2.3881260e+00  -1.6767112e+01  -2.1023564e+01   3.7526414e+01  -7.6927863e-01  -1.5071040e+00   2.4875240e+01  -2.6634457e-01  -6.2083154e-01  -2.7515606e+00  -2.9457766e+02  -4.9741855e+02   2.9035829e+02  -2.7497926e+01  -7.5413358e-01   1.0524772e+01  -2.1072079e-01   2.8706826e-01  -8.8631931e-01  -4.7651984e-01  -8.6441155e-02  -1.8385512e-01  -3.3629405e-04   4.3365052e-03   1.2135761e-02  -1.3061194e+00   0.0000000e+00
   6.4430000e+01  -8.3138439e-01  -6.7424337e-02   3.2878547e+01  -2.1491968e+00  -1.6977387e+01  -2.0660338e+01   3.6322630e+01  -7.8325123e-01  -1.3006692e+00   2.0643480e+01  -2.6929264e-01  -6.2685531e-01  -6.0237704e-01  -2.9942541e+02  -4.8959196e+02   7.8265896e+02  -2.4469568e+01   3.3061645e-01   7.5838187e+00  -2.9348212e-02   3.9979020e-01  -7.8714075e-01  -4.9648939e-01  -3.8965508e-02  -8.2512847e-02  -2.3871911e-02   1.9905710e-03   1.4255096e-02  -1.6518587e+00   0.0000000e+00
   6.4440000e+01  -8.2760398e-01  -1.4228789e-01   3.2979963e+01  -1.9659083e+00  -1.7179813e+01  -2.0285495e+01   3.7484239e+01  -7.9571875e-01  -1.1526320e+00   1.4803723e+01  -2.7195243e-01  -5.8733784e-01   3.9517476e+00  -3.0414384e+02  -4.7490157e+02   1.4690392e+03  -2.1538940e+01   2.1627892e+00   4.6217378e+00   1.5620262e-01   5.5400592e-01  -6.6793999e-01  -3.5243526e-01  -6.5923468e-02  -1.6387829e-02  -5.3668026e-02  -5.8237778e-03   1.9224621e-02  -1.8773723e+00   0.0000000e+00
   6.4450000e+01  -8.5857317e-01  -1.8313289e-01   3.3170416e+01  -1.8231545e+00  -1.7379088e+01  -1.9892879e+01   3.9261636e+01  -8.0706997e-01  -1.0433184e+00   1.0931366e+01  -2.7373060e-01  -4.8879795e-01   9.8539887e+00  -3.0865791e+02  -4.5337432e+02   2.1527251e+03  -1.9397227e+01   4.1587367e+00   2.3766060e+00   3.0993100e-01   7.2259736e-01  -5.5646930e-01   7.0156403e-02  -2.2669591e-01   1.3946401e-02  -8.2681456e-02  -1.9701190e-02   2.6354975e-02  -1.9457026e+00   0.0000000e+00
   6.4460000e+01  -9.1121088e-01  -1.7127965e-01   3.3399271e+01  -1.7127653e+00  -1.7574008e+01  -1.9488974e+01   4.0390532e+01  -8.1758933e-01  -9.6217679e-01   8.1141569e+00  -2.7422234e-01  -3.5001528e-01   1.3878267e+01  -3.1288439e+02  -4.2682314e+02   2.6551175e+03  -1.8354322e+01   5.9199902e+00   1.3167014e+00   4.1908655e-01   8.8032134e-01  -4.7221786e-01   7.2773187e-01  -5.3331087e-01   2.8750915e-02  -1.0553618e-01  -3.6981271e-02   3.4662251e-02  -1.8849712e+00   0.0000000e+00
   6.4470000e+01  -9.5444735e-01  -1.2473342e-01   3.3624597e+01  -1.6411628e+00  -1.7764058e+01  -1.9082192e+01   4.0678158e+01  -8.2768779e-01  -9.2184907e-01   4.0327723e+00  -2.7343554e-01  -2.1226978e-01   1.3774550e+01  -3.1676941e+02  -3.9776830e+02   2.9054844e+03  -1.8351272e+01   7.2843047e+00   1.4749153e+00   4.8894159e-01   1.0134048e+00  -4.2283466e-01   1.4088587e+00  -9.2494112e-01   6.8276329e-03  -1.1938425e-01  -5.0374089e-02   4.1164591e-02  -1.7716652e+00   0.0000000e+00
   6.4480000e+01  -9.6278103e-01  -7.6726989e-02   3.3816267e+01  -1.6174818e+00  -1.7953421e+01  -1.8680890e+01   4.0130247e+01  -8.3786492e-01  -9.3121144e-01  -9.3623720e-01  -2.7170527e-01  -1.0827014e-01   1.0399965e+01  -3.2031111e+02  -3.6823835e+02   2.9529948e+03  -1.8996022e+01   8.2143338e+00   2.5167518e+00   5.2811884e-01   1.1172641e+00  -4.0233802e-01   1.7331888e+00  -1.2427484e+00  -1.3139985e-01  -1.2196159e-01  -4.6292229e-02   3.8370027e-02  -1.6944107e+00  -1.7931865e-02
   6.4490000e+01  -9.3659178e-01  -5.1707868e-02   3.3949665e+01  -1.6367050e+00  -1.8131496e+01  -1.8294645e+01   3.8624433e+01  -8.4837939e-01  -9.6616021e-01  -3.4948774e+00  -2.6946133e-01  -4.7532432e-02   6.0737706e+00  -3.2354515e+02  -3.3914090e+02   2.9097450e+03  -1.9717621e+01   8.7012922e+00   3.9325089e+00   5.4148592e-01   1.1903491e+00  -3.9453703e-01   1.0805554e+00  -1.1797718e+00  -4.7864739e-01  -1.0892925e-01  -3.5576573e-03   1.3382269e-02  -1.6958748e+00   0.0000000e+00
   6.4500000e+01  -8.9925531e-01  -5.6755994e-02   3.4007504e+01  -1.6758127e+00  -1.8311290e+01  -1.7925532e+01   3.6911337e+01  -8.5897039e-01  -9.7479119e-01  -8.6309734e-01  -2.6706728e-01  -2.3531605e-02   2.4000827e+00  -3.2650527e+02  -3.1038665e+02   2.8754252e+03  -2.0046493e+01   8.7527481e+00   5.2277021e+00   5.3128069e-01   1.2330975e+00  -3.8264071e-01  -1.4466368e+00  -2.3491350e-01  -1.0749897e+00  -7.2230981e-02   1.0424720e-01  -5.0102610e-02  -1.7392898e+00   0.0000000e+00
   6.4510000e+01  -8.7713673e-01  -8.4906998e-02   3.3993509e+01  -1.7030848e+00  -1.8490569e+01  -1.7559988e+01   3.6554371e+01  -8.6895251e-01  -9.1478007e-01   6.0011114e+00  -2.6473450e-01  -2.1073134e-02   2.4584713e-01  -3.2919184e+02  -2.8139569e+02   2.8990959e+03  -1.9823325e+01   8.4212648e+00   6.0543710e+00   5.0114086e-01   1.2508260e+00  -3.5849930e-01  -6.8347085e+00   2.2647644e+00  -1.8592689e+00  -1.4813316e-03   2.9861215e-01  -1.6568760e-01  -1.7404355e+00   0.0000000e+00
   6.4520000e+01  -8.8230259e-01  -1.2114092e-01   3.3940608e+01  -1.6931519e+00  -1.8660164e+01  -1.7183060e+01   3.7692822e+01  -8.7759472e-01  -7.8172009e-01   1.3305998e+01  -2.6252537e-01  -2.5282532e-02  -4.2093985e-01  -3.3157490e+02  -2.5151964e+02   2.9876055e+03  -1.9181844e+01   7.8214308e+00   6.2741895e+00   4.5873511e-01   1.2527296e+00  -3.2492685e-01  -1.5607306e+01   6.9785345e+00  -2.6131966e+00   1.0923302e-01   5.7467019e-01  -3.3229943e-01  -1.6370545e+00   0.0000000e+00
   6.4530000e+01  -9.0905895e-01  -1.4978253e-01   3.3896390e+01  -1.6436578e+00  -1.8830104e+01  -1.6793764e+01   3.8929584e+01  -8.8444666e-01  -6.0378757e-01   1.7793253e+01  -2.6038590e-01  -2.4632665e-02   6.4986721e-02  -3.3362646e+02  -2.2034252e+02   3.1177114e+03  -1.8316904e+01   7.1320373e+00   5.9494414e+00   4.1376250e-01   1.2437440e+00  -2.9008449e-01  -2.6882908e+01   1.4050976e+01  -2.8864780e+00   2.4950067e-01   8.7160783e-01  -5.1660149e-01  -1.4444641e+00   0.0000000e+00
   6.4540000e+01  -9.4058643e-01  -1.6135060e-01   3.3898046e+01  -1.5844581e+00  -1.8992308e+01  -1.6400336e+01   3.9342765e+01  -8.8940835e-01  -4.1604585e-01   1.8774172e+01  -2.5814349e-01  -7.3274505e-03   1.7305214e+00  -3.3535334e+02  -1.8814632e+02   3.2196202e+03  -1.7258249e+01   6.5107196e+00   5.2540632e+00   3.7171729e-01   1.2173553e+00  -2.6037601e-01  -3.7606012e+01   2.2417827e+01  -2.0439374e+00   3.8421557e-01   1.0650704e+00  -6.4402243e-01  -1.2509022e+00   0.0000000e+00
   6.4550000e+01  -9.5756566e-01  -1.5369511e-01   3.3960212e+01  -1.5675750e+00  -1.9152564e+01  -1.6010633e+01   3.8970320e+01  -8.9256959e-01  -2.3737602e-01   1.7866983e+01  -2.5565637e-01   2.3617474e-02   3.0944924e+00  -3.3680766e+02  -1.5663394e+02   3.1512380e+03  -1.5877732e+01   5.9063563e+00   4.3687409e+00   3.2905523e-01   1.1582990e+00  -2.3839513e-01  -4.3537140e+01   2.9853738e+01   4.3178902e-01   4.6386220e-01   1.0266078e+00  -6.3141189e-01  -1.1358799e+00   0.0000000e+00
   6.4560000e+01  -9.4642563e-01  -1.2883150e-01   3.4076909e+01  -1.6393379e+00  -1.9310930e+01  -1.5629617e+01   3.8101637e+01  -8.9403676e-01  -6.9359705e-02   1.6801632e+01  -2.5304470e-01   4.2081472e-02   1.8463998e+00  -3.3807036e+02  -1.2926230e+02   2.7371637e+03  -1.4039911e+01   5.0064171e+00   3.4443542e+00   2.7433113e-01   1.0520861e+00  -2.2369107e-01  -4.2408145e+01   3.4518595e+01   4.5946802e+00   4.5562876e-01   7.2002399e-01  -4.5735375e-01  -1.1057061e+00   0.0000000e+00
   6.4570000e+01  -9.0728971e-01  -9.2662336e-02   3.4228098e+01  -1.8126081e+00  -1.9460529e+01  -1.5263425e+01   3.6619207e+01  -8.9394761e-01   8.4860592e-02   1.5422030e+01  -2.5060455e-01   3.0407752e-02  -1.1673720e+00  -3.3922600e+02  -1.1020601e+02   1.9056297e+03  -1.1722047e+01   3.4476342e+00   2.5866570e+00   1.9393071e-01   8.9457894e-01  -2.1349341e-01  -3.6025064e+01   3.6443435e+01   9.9654891e+00   3.6991205e-01   2.2719766e-01  -1.9368030e-01  -1.1189223e+00   0.0000000e+00
   6.4580000e+01  -8.5731066e-01  -5.7940927e-02   3.4389306e+01  -2.0579312e+00  -1.9610128e+01  -1.4918032e+01   3.4539230e+01  -8.9256351e-01   2.1293317e-01   1.2807258e+01  -2.4852241e-01  -5.3252846e-04  -3.0940280e+00  -3.4035030e+02  -1.0235917e+02   7.8468406e+02  -9.1589980e+00   1.0526183e+00   1.8540278e+00   7.9123918e-02   7.0103719e-01  -2.0608116e-01  -2.8579603e+01   3.6839955e+01   1.5641757e+01   2.5230167e-01  -3.1835820e-01   3.9049972e-02  -1.1037208e+00   0.0000000e+00
   6.4590000e+01  -8.2213296e-01  -4.1056503e-02   3.4540576e+01  -2.3189959e+00  -1.9756634e+01  -1.4591123e+01   3.2690985e+01  -8.9020780e-01   3.0876286e-01   9.5829690e+00  -2.4680974e-01  -3.3127732e-02  -3.2595204e+00  -3.4151151e+02  -1.0613414e+02  -3.7749693e+02  -6.9019367e+00  -2.0773243e+00   1.3509540e+00  -6.8968307e-02   5.0915384e-01  -2.0532784e-01  -2.3480106e+01   3.6323946e+01   2.0418613e+01   1.5082454e-01  -7.9964720e-01   1.3461368e-01  -9.6934176e-01  -1.6740192e+00
   6.4600000e+01  -8.1861525e-01  -5.0662622e-02   3.4669549e+01  -2.5376375e+00  -1.9900733e+01  -1.4275878e+01   3.1524482e+01  -8.8713149e-01   3.7965167e-01   7.0888804e+00  -2.4546331e-01  -6.5691650e-02  -3.2563918e+00  -3.4277402e+02  -1.1959086e+02  -1.3456729e+03  -5.5308267e+00  -5.5415131e+00   1.2586607e+00  -2.3723793e-01   3.6307047e-01  -2.1850695e-01  -2.1958846e+01   3.4675830e+01   2.3139493e+01   9.9438995e-02  -1.1417705e+00   4.4645952e-02  -6.8756524e-01  -7.2966139e+00
   6.4610000e+01  -8.4496057e-01  -8.1042202e-02   3.4771703e+01  -2.6692106e+00  -2.0037211e+01  -1.3970114e+01   3.0576353e+01  -8.8351252e-01   4.3275802e-01   5.3106353e+00  -2.4460583e-01  -1.1065291e-01  -4.4961264e+00  -3.4419500e+02  -1.3912304e+02  -1.9532178e+03  -5.2417125e+00  -8.6583968e+00   1.6476005e+00  -3.9753271e-01   2.8581377e-01  -2.4637715e-01  -2.3379855e+01   3.2111702e+01   2.3353699e+01   1.2225739e-01  -1.3187651e+00  -1.9876322e-01  -3.3750932e-01  -1.3405699e+01
   6.4620000e+01  -8.8584945e-01  -1.1746021e-01   3.4850264e+01  -2.6898047e+00  -2.0175466e+01  -1.3670906e+01   2.9920818e+01  -8.7954177e-01   4.6646630e-01   3.3708280e+00  -2.4447075e-01  -1.7885515e-01  -6.8202236e+00  -3.4580792e+02  -1.6048208e+02  -2.1359040e+03  -5.7464371e+00  -1.0587538e+01   2.3392315e+00  -5.0872637e-01   2.6812757e-01  -2.7721143e-01  -2.6037842e+01   2.9764031e+01   2.1704175e+01   2.2562694e-01  -1.3464488e+00  -5.0358190e-01  -5.5254612e-02  -1.9346298e+01
   6.4630000e+01  -9.2364087e-01  -1.4557559e-01   3.4915121e+01  -2.6057778e+00  -2.0308736e+01  -1.3366699e+01   3.0420673e+01  -8.7545842e-01   4.7572064e-01   9.2543418e-01  -2.4525685e-01  -2.6651556e-01  -8.7660406e+00  -3.4760207e+02  -1.7997663e+02  -1.9494553e+03  -6.4683490e+00  -1.0626315e+01   3.0473170e+00  -5.3496517e-01   2.7984668e-01  -2.9246520e-01  -2.8071825e+01   2.8618901e+01   1.9495146e+01   3.8068707e-01  -1.2584271e+00  -7.7618344e-01   0.0000000e+00  -2.4554972e+01
   6.4640000e+01  -9.4593176e-01  -1.5671078e-01   3.4980721e+01  -2.4612092e+00  -2.0442923e+01  -1.3045527e+01   3.2117188e+01  -8.7152935e-01   4.5783073e-01  -1.7889915e+00  -2.4694765e-01  -3.5204976e-01  -8.5534205e+00  -3.4953000e+02  -1.9540152e+02  -1.5424889e+03  -6.7897862e+00  -8.5709804e+00   3.6039498e+00  -4.6916804e-01   2.8642188e-01  -2.7738310e-01  -2.8257291e+01   2.8609944e+01   1.7849294e+01   5.3172733e-01  -1.0864790e+00  -9.6402230e-01  -1.6063071e-01  -2.8597468e+01
   6.4650000e+01  -9.4814362e-01  -1.4809093e-01   3.5061416e+01  -2.3256717e+00  -2.0566624e+01  -1.2708129e+01   3.3739799e+01  -8.6800754e-01   4.1460098e-01  -4.3229750e+00  -2.4927650e-01  -4.1109932e-01  -5.9049563e+00  -3.5154974e+02  -2.0641009e+02  -1.1008567e+03  -6.3029624e+00  -4.8273112e+00   4.0424892e+00  -3.3954934e-01   2.6205630e-01  -2.2806655e-01  -2.6332363e+01   2.8965289e+01   1.7238069e+01   6.3113442e-01  -8.5925797e-01  -1.0547369e+00  -5.6223832e-01  -3.1142081e+01
   6.4660000e+01  -9.3392420e-01  -1.2090110e-01   3.5164466e+01  -2.2588237e+00  -2.0691930e+01  -1.2365572e+01   3.4255729e+01  -8.6511108e-01   3.5014781e-01  -6.4453171e+00  -2.5192875e-01  -4.4036384e-01  -2.9264513e+00  -3.5365473e+02  -2.1409541e+02  -7.6853179e+02  -5.0243605e+00  -1.4522668e-01   4.5732141e+00  -1.9418638e-01   2.0008109e-01  -1.5307424e-01  -2.2848882e+01   2.8992123e+01   1.7471584e+01   6.6687669e-01  -6.0597017e-01  -1.0586046e+00  -1.0150922e+00  -3.2008449e+01
   6.4670000e+01  -9.1368883e-01  -8.1237700e-02   3.5286097e+01  -2.2784132e+00  -2.0812194e+01  -1.2028535e+01   3.3703698e+01  -8.6302640e-01   2.6845376e-01  -8.1694047e+00  -2.5477199e-01  -4.6022257e-01  -1.9858731e+00  -3.5585731e+02  -2.2015055e+02  -6.0551462e+02  -3.3752839e+00   4.6985685e+00   5.4964005e+00  -7.7372830e-02   1.1538334e-01  -7.0235855e-02  -1.8853911e+01   2.8406928e+01   1.7890467e+01   6.6350360e-01  -3.5178161e-01  -1.0015137e+00  -1.3896258e+00  -3.1273791e+01
   6.4680000e+01  -8.9947265e-01  -4.3910274e-02   3.5414923e+01  -2.3561539e+00  -2.0928218e+01  -1.1705498e+01   3.2303752e+01  -8.6182285e-01   1.8215416e-01  -8.6299598e+00  -2.5787743e-01  -4.9343980e-01  -3.3217233e+00  -3.5815557e+02  -2.2606891e+02  -5.9183578e+02  -1.8699189e+00   8.9140223e+00   6.9341304e+00  -1.4196187e-02   3.3481784e-02   3.3542630e-04  -1.5550150e+01   2.7289663e+01   1.7733478e+01   6.6227363e-01  -1.1280485e-01  -9.2143983e-01  -1.6739231e+00  -2.9288723e+01
   6.4690000e+01  -8.9800051e-01  -2.8711145e-02   3.5538383e+01  -2.4387465e+00  -2.1042809e+01  -1.1403335e+01   3.0216282e+01  -8.6132039e-01   1.1685006e-01  -6.5304103e+00  -2.6139364e-01  -5.4935436e-01  -5.5914555e+00  -3.6052468e+02  -2.3227289e+02  -6.2039730e+02  -8.1377534e-01   1.1650131e+01   8.5179210e+00  -6.7446736e-03  -2.5102878e-02   4.4086468e-02  -1.3873062e+01   2.5970335e+01   1.6601668e+01   6.9378258e-01   9.8650801e-02  -8.5592857e-01  -1.8867826e+00  -2.6561641e+01
   6.4700000e+01  -9.0736875e-01  -4.7019704e-02   3.5646899e+01  -2.4758277e+00  -2.1152645e+01  -1.1123534e+01   2.7980039e+01  -8.6109859e-01   9.6155971e-02  -2.0694088e+00  -2.6548532e-01  -6.2823737e-01  -7.8883016e+00  -3.6293048e+02  -2.3764854e+02  -5.3756539e+02  -2.7880561e-01   1.2327630e+01   9.5224540e+00  -3.7755509e-02  -5.1807735e-02   5.6525331e-02  -1.4080569e+01   2.4835990e+01   1.4703406e+01   7.5846264e-01   2.6447936e-01  -8.2658322e-01  -1.9804404e+00  -2.3611742e+01
   6.4710000e+01  -9.1964499e-01  -9.3557623e-02   3.5736859e+01  -2.4390483e+00  -2.1261335e+01  -1.0859261e+01   2.6427317e+01  -8.6062356e-01   1.2861978e-01   3.2463814e+00  -2.7037124e-01  -7.2799178e-01  -9.9754406e+00  -3.6534099e+02  -2.4030874e+02  -2.6602039e+02  -2.4079597e-01   1.1094296e+01   9.4377861e+00  -8.0058680e-02  -4.7758970e-02   4.2349399e-02  -1.5662983e+01   2.4043290e+01   1.2688664e+01   8.2558498e-01   3.6088686e-01  -8.3369661e-01  -1.8836721e+00  -2.0871344e+01
   6.4720000e+01  -9.2629715e-01  -1.5063828e-01   3.5811651e+01  -2.3328034e+00  -2.1261335e+01  -1.0597719e+01   2.6154248e+01  -8.5935689e-01   2.0982292e-01   8.1203133e+00  -2.7630523e-01  -8.3943109e-01  -1.1143931e+01  -3.6772727e+02  -2.3907367e+02   1.2350729e+02  -6.9229634e-01   8.8137127e+00   8.3335778e+00  -1.0751701e-01  -1.7991488e-02   9.9688730e-03  -1.7682701e+01   2.3407258e+01   1.1256583e+01   8.4993622e-01   3.6947186e-01  -8.6340687e-01  -1.5962322e+00  -1.8648522e+01
   6.4730000e+01  -9.2202829e-01  -1.9722655e-01   3.5878864e+01  -2.1986031e+00  -2.1361317e+01  -1.0328180e+01   2.6953890e+01  -8.5682123e-01   3.3088193e-01   1.2105902e+01  -2.8338549e-01  -9.4013183e-01  -1.0070074e+01  -3.7006150e+02  -2.3434510e+02   4.7285676e+02  -1.6971548e+00   6.6197158e+00   6.7436897e+00  -1.0232735e-01   3.4592332e-02  -3.5161645e-02  -1.9249871e+01   2.2613224e+01   1.0835052e+01   7.9615115e-01   2.8620414e-01  -8.9846751e-01  -1.2153707e+00  -1.7140356e+01
   6.4740000e+01  -9.0652400e-01  -2.1751470e-01   3.5946112e+01  -2.1000413e+00  -2.1464621e+01  -1.0043682e+01   2.8449780e+01  -8.5266621e-01   4.8155212e-01   1.5067019e+01  -2.9137730e-01  -1.0037497e+00  -6.3617893e+00  -3.7231835e+02  -2.2790648e+02   6.4386214e+02  -3.3601277e+00   5.4749422e+00   5.3491070e+00  -5.7533405e-02   1.1113980e-01  -9.2778666e-02  -1.9857984e+01   2.1500573e+01   1.1455134e+01   6.5717879e-01   1.2186182e-01  -9.2633399e-01  -8.9055886e-01  -1.6441964e+01
   6.4750000e+01  -8.8559688e-01  -2.0775036e-01   3.6018334e+01  -2.0877009e+00  -2.1562482e+01  -9.7381992e+00   3.0548290e+01  -8.4676504e-01   6.4415469e-01   1.6260256e+01  -2.9983654e-01  -1.0217816e+00  -1.8031851e+00  -3.7448382e+02  -2.2200846e+02   5.8980246e+02  -5.6353158e+00   5.8728913e+00   4.6587337e+00   2.3823099e-02   2.1035874e-01  -1.6204216e-01  -1.9501101e+01   2.0207494e+01   1.2798154e+01   4.5693665e-01  -1.0139354e-01  -9.4303527e-01  -7.7560664e-01  -1.6534519e+01
   6.4760000e+01  -8.6908875e-01  -1.7739261e-01   3.6097135e+01  -2.1692035e+00  -2.1657020e+01  -9.4128421e+00   3.2535715e+01  -8.3928595e-01   7.9206311e-01   1.4790843e+01  -3.0838392e-01  -1.0080378e+00   1.3743762e+00  -3.7657472e+02  -2.1844211e+02   3.5663452e+02  -8.0860261e+00   7.6815443e+00   4.7961663e+00   1.3053587e-01   3.1796570e-01  -2.3233359e-01  -1.8525534e+01   1.9151746e+01   1.4382703e+01   2.3721684e-01  -3.5498345e-01  -9.5100471e-01  -1.0058910e+00  -1.7310996e+01
   6.4770000e+01  -8.6402534e-01  -1.4331502e-01   3.6181171e+01  -2.3069192e+00  -2.1746745e+01  -9.0788912e+00   3.3395090e+01  -8.3062482e-01   9.0321257e-01   1.1114946e+01  -3.1674527e-01  -9.7459041e-01   3.3447397e+00  -3.7864982e+02  -2.1832989e+02   1.1222088e+01  -9.9708753e+00   1.0277487e+01   5.5443297e+00   2.4662863e-01   4.0636010e-01  -2.8291077e-01  -1.7336279e+01   1.8828173e+01   1.5814366e+01   3.8097754e-02  -6.1050872e-01  -9.5355013e-01  -1.6411091e+00  -1.8625583e+01
   6.4780000e+01  -8.6959760e-01  -1.2160175e-01   3.6267127e+01  -2.4450395e+00  -2.1834752e+01  -8.7488045e+00   3.3008673e+01  -8.2121717e-01   9.7324073e-01   7.0028157e+00  -3.2465446e-01  -9.2096848e-01   5.3621933e+00  -3.8078633e+02  -2.2239201e+02  -4.0621157e+02  -1.0753476e+01   1.2942886e+01   6.5684332e+00   3.5713390e-01   4.5114481e-01  -2.9672763e-01  -1.6222379e+01   1.9507387e+01   1.6936342e+01  -1.1732913e-01  -8.4466397e-01  -9.5224145e-01  -2.5783353e+00  -2.0288608e+01
   6.4790000e+01  -8.7933468e-01  -1.2115490e-01   3.6350773e+01  -2.5451909e+00  -2.1917544e+01  -8.4280368e+00   3.2076766e+01  -8.1139280e-01   1.0119133e+00   3.8672597e+00  -3.3192753e-01  -8.5309614e-01   6.7872344e+00  -3.8304391e+02  -2.3089307e+02  -8.5010612e+02  -1.0510164e+01   1.5196579e+01   7.5809585e+00   4.5263145e-01   4.4919680e-01  -2.7482369e-01  -1.5345958e+01   2.1042885e+01   1.7800210e+01  -2.2698720e-01  -1.0396577e+00  -9.4852125e-01  -3.5658893e+00  -2.2046070e+01
   6.4800000e+01  -8.8631821e-01  -1.4060527e-01   3.6428394e+01  -2.6025643e+00  -2.1999362e+01  -8.1126503e+00   3.1538652e+01  -8.0138152e-01   1.0284852e+00   1.6571914e+00  -3.3858385e-01  -7.8908828e-01   6.4007857e+00  -3.8545937e+02  -2.4338380e+02  -1.2490731e+03  -9.8010570e+00   1.6849722e+01   8.4021888e+00   5.2949025e-01   4.1986180e-01  -2.3560719e-01  -1.4746616e+01   2.2915356e+01   1.8531069e+01  -3.0168153e-01  -1.1805981e+00  -9.4543698e-01  -4.3476008e+00  -2.3636530e+01
   6.4810000e+01  -8.8593412e-01  -1.6930639e-01   3.6499367e+01  -2.6353563e+00  -2.2080092e+01  -7.7937319e+00   3.1891839e+01  -7.9142581e-01   1.0212219e+00  -7.2633426e-01  -3.4480157e-01  -7.4313589e-01   4.5952389e+00  -3.8806060e+02  -2.5883594e+02  -1.5452142e+03  -9.2464318e+00   1.7883241e+01   8.9648931e+00   5.8726927e-01   3.9084476e-01  -2.0211775e-01  -1.4330588e+01   2.4456361e+01   1.9216088e+01  -3.5214753e-01  -1.2535606e+00  -9.4628421e-01  -4.7874725e+00  -2.4881866e+01
   6.4820000e+01  -8.7670315e-01  -1.9251082e-01   3.6567182e+01  -2.6616449e+00  -2.2151024e+01  -7.4669598e+00   3.2677211e+01  -7.8184008e-01   9.8267558e-01  -3.8546314e+00  -3.5080532e-01  -7.1903442e-01   2.4101475e+00  -3.9086312e+02  -2.7613696e+02  -1.7301024e+03  -9.2188282e+00   1.8331819e+01   9.2766765e+00   6.2621866e-01   3.8235427e-01  -1.8998245e-01  -1.3906004e+01   2.5108257e+01   1.9882997e+01  -3.8220024e-01  -1.2478309e+00  -9.5109835e-01  -4.8811336e+00  -2.5721344e+01
   6.4830000e+01  -8.6125292e-01  -1.9974200e-01   3.6636760e+01  -2.6841313e+00  -2.2225967e+01  -7.1331226e+00   3.3383721e+01  -7.7295335e-01   9.1124182e-01  -7.1433764e+00  -3.5685762e-01  -7.2046703e-01  -1.4326165e-01  -3.9385528e+02  -2.9448999e+02  -1.8353028e+03  -9.7752407e+00   1.8261907e+01   9.3857553e+00   6.4629851e-01   3.9917892e-01  -2.0272855e-01  -1.3261219e+01   2.4619197e+01   2.0537943e+01  -3.9171094e-01  -1.1624453e+00  -9.5405598e-01  -4.6943643e+00  -2.6177866e+01
   6.4840000e+01  -8.4630962e-01  -1.9127766e-01   3.6710699e+01  -2.6961248e+00  -2.2293347e+01  -6.7943880e+00   3.3873455e+01  -7.6507130e-01   8.0920039e-01  -1.0204143e+01  -3.6327451e-01  -7.5295372e-01  -3.2486688e+00  -3.9700981e+02  -3.1357264e+02  -1.9082646e+03  -1.0743489e+01   1.7786386e+01   9.3776842e+00   6.4746748e-01   4.3306315e-01  -2.3431488e-01  -1.2227646e+01   2.3116417e+01   2.1220577e+01  -3.8352701e-01  -1.0111084e+00  -9.4458097e-01  -4.3162499e+00  -2.6310863e+01
   6.4850000e+01  -8.4009563e-01  -1.7516543e-01   3.6788705e+01  -2.6989482e+00  -2.2357003e+01  -6.4577528e+00   3.3663526e+01  -7.5848697e-01   6.7773218e-01  -1.3146820e+01  -3.7033949e-01  -8.1341742e-01  -6.0463704e+00  -4.0032402e+02  -3.3356755e+02  -1.9994912e+03  -1.1848911e+01   1.7045404e+01   9.3703993e+00   6.3015859e-01   4.7060183e-01  -2.7482556e-01  -1.0744105e+01   2.1015241e+01   2.2028088e+01  -3.6586745e-01  -8.1865724e-01  -9.1278087e-01  -3.8443660e+00  -2.6165628e+01
   6.4860000e+01  -8.4801193e-01  -1.5875963e-01   3.6870774e+01  -2.7095460e+00  -2.2418252e+01  -6.1319197e+00   3.2583313e+01  -7.5343099e-01   5.2290036e-01  -1.5483182e+01  -3.7815357e-01  -8.8376594e-01  -7.0348516e+00  -4.0383801e+02  -3.5498479e+02  -2.1417239e+03  -1.2797755e+01   1.6173225e+01   9.4723993e+00   5.9567028e-01   4.9927946e-01  -3.1443433e-01  -8.9396784e+00   1.8810515e+01   2.3040394e+01  -3.4634299e-01  -6.1009300e-01  -8.5579660e-01  -3.3751270e+00  -2.5722840e+01
   6.4870000e+01  -8.6922659e-01  -1.4723880e-01   3.6959637e+01  -2.7516414e+00  -2.2477496e+01  -5.8193155e+00   3.1260412e+01  -7.5004539e-01   3.5343120e-01  -1.6946916e+01  -3.8650950e-01  -9.3324857e-01  -4.9482628e+00  -4.0760425e+02  -3.7820883e+02  -2.3224037e+03  -1.3293546e+01   1.5285519e+01   9.7130202e+00   5.4779571e-01   5.0895458e-01  -3.4384942e-01  -7.1544608e+00   1.6900385e+01   2.4192664e+01  -3.2169836e-01  -3.9963825e-01  -7.8025661e-01  -3.0027763e+00  -2.4915369e+01
   6.4880000e+01  -8.9657809e-01  -1.4598488e-01   3.7059447e+01  -2.8353758e+00  -2.2531411e+01  -5.5173803e+00   3.0193522e+01  -7.4845808e-01   1.7076002e-01  -1.8267118e+01  -3.9494730e-01  -9.3660620e-01  -3.3576305e-01  -4.1164961e+02  -4.0300896e+02  -2.4800132e+03  -1.3076231e+01   1.4498249e+01   1.0014680e+01   4.9547593e-01   4.9162794e-01  -3.5355887e-01  -5.8650320e+00   1.5540196e+01   2.5231244e+01  -2.7194431e-01  -1.8526292e-01  -6.9935956e-01  -2.8032957e+00  -2.3714545e+01
   6.4890000e+01  -9.1980345e-01  -1.5655695e-01   3.7171927e+01  -2.9380689e+00  -2.2585212e+01  -5.2219097e+00   2.9547060e+01  -7.4874858e-01  -1.9989682e-02  -1.9074970e+01  -4.0295686e-01  -8.8888051e-01   4.7725692e+00  -4.1596971e+02  -4.2824482e+02  -2.5235860e+03  -1.2018894e+01   1.3954020e+01   1.0246168e+01   4.5365400e-01   4.4330612e-01  -3.3556292e-01  -5.5262506e+00   1.4900256e+01   2.5792318e+01  -1.6456273e-01   4.9946393e-02  -6.2663131e-01  -2.8195151e+00  -2.2235112e+01
   6.4900000e+01  -9.3074897e-01  -1.7366021e-01   3.7293267e+01  -3.0073416e+00  -2.2633054e+01  -4.9269058e+00   2.9500394e+01  -7.5074152e-01  -1.9282399e-01  -1.7283431e+01  -4.1014713e-01  -8.0201282e-01   8.6867690e+00  -4.2053444e+02  -4.5177127e+02  -2.3526448e+03  -1.0233533e+01   1.3821549e+01   1.0291434e+01   4.4075071e-01   3.6801590e-01  -2.8799918e-01  -6.4005115e+00   1.5110353e+01   2.5536724e+01   3.2731919e-02   3.3022249e-01  -5.6940114e-01  -3.0568440e+00  -2.0766996e+01
   6.4910000e+01  -9.2879684e-01  -1.8957261e-01   3.7413876e+01  -2.9888718e+00  -2.2681354e+01  -4.6246453e+00   3.0226045e+01  -7.5388946e-01  -3.1022695e-01  -1.1740296e+01  -4.1637495e-01  -7.0072647e-01   1.0128634e+01  -4.2527755e+02  -4.7043156e+02  -1.8660288e+03  -8.1061813e+00   1.4254255e+01   1.0083595e+01   4.7288755e-01   2.7958577e-01  -2.1871902e-01  -8.4671842e+00   1.6201512e+01   2.4253603e+01   3.3776514e-01   6.7556499e-01  -5.2463503e-01  -3.4704656e+00  -1.9681999e+01
   6.4920000e+01  -9.2188136e-01  -1.9746994e-01   3.7521149e+01  -2.8539238e+00  -2.2724498e+01  -4.3087487e+00   3.1589661e+01  -7.5740034e-01  -3.4789478e-01  -3.7667825e+00  -4.2176022e-01  -6.1122575e-01   8.9500724e+00  -4.3008681e+02  -4.8010106e+02  -9.6694997e+02  -6.1596121e+00   1.5288262e+01   9.6138101e+00   5.5521024e-01   1.9736910e-01  -1.4397850e-01  -1.1399466e+01   1.8016463e+01   2.1886077e+01   7.4564898e-01   1.0902641e+00  -4.7937373e-01  -3.9873212e+00  -1.9324198e+01
   6.4930000e+01  -9.2024603e-01  -1.9293148e-01   3.7605666e+01  -2.6088758e+00  -2.2764777e+01  -3.9794772e+00   3.2927150e+01  -7.6049682e-01  -3.0749224e-01   4.0402534e+00  -4.2653444e-01  -5.4459578e-01   6.6629971e+00  -4.3480869e+02  -4.7611415e+02   3.9869062e+02  -4.8251404e+00   1.6719222e+01   8.9432273e+00   6.7350465e-01   1.3767387e-01  -8.2655038e-02  -1.4640483e+01   2.0218125e+01   1.8497076e+01   1.2295813e+00   1.5573166e+00  -4.1708384e-01  -4.5323204e+00  -1.9931958e+01
   6.4940000e+01  -9.2832533e-01  -1.7763777e-01   3.7667082e+01  -2.2867554e+00  -2.2799727e+01  -3.6425826e+00   3.3689458e+01  -7.6257799e-01  -2.0673012e-01   1.0076212e+01  -4.3087635e-01  -4.9558715e-01   4.9008632e+00  -4.3925790e+02  -4.5436578e+02   2.1748374e+03  -4.2982974e+00   1.8083877e+01   8.2353648e+00   7.9277299e-01   1.0644790e-01  -4.9549633e-02  -1.7620008e+01   2.2417961e+01   1.4224365e+01   1.7471575e+00   2.0413117e+00  -3.2760018e-01  -5.0152625e+00  -2.1533583e+01
   6.4950000e+01  -9.4195544e-01  -1.5964386e-01   3.7713784e+01  -1.9293868e+00  -2.2833646e+01  -3.3009119e+00   3.4167073e+01  -7.6322263e-01  -6.3740209e-02   1.4298992e+01  -4.3481778e-01  -4.4963853e-01   4.5948613e+00  -4.4323274e+02  -4.1256849e+02   4.1797288e+03  -4.5077503e+00   1.8830017e+01   7.7384096e+00   8.6772871e-01   9.7367952e-02  -5.0624097e-02  -1.9979944e+01   2.4326738e+01   9.2818046e+00   2.2458766e+00   2.4960506e+00  -2.1481853e-01  -5.3444644e+00  -2.3859175e+01
   6.4960000e+01  -9.5180895e-01  -1.4810635e-01   3.7757446e+01  -1.5762801e+00  -2.2862351e+01  -2.9500501e+00   3.5086179e+01  -7.6219409e-01   1.0290170e-01   1.6664191e+01  -4.3824615e-01  -3.9238730e-01   5.7251233e+00  -4.4653911e+02  -3.5119328e+02   6.1375207e+03  -5.1840316e+00   1.8601195e+01   7.6880073e+00   8.6290088e-01   9.6454682e-02  -8.1578998e-02  -2.1668009e+01   2.5816610e+01   4.0311845e+00   2.6678824e+00   2.8733623e+00  -9.7844332e-02  -5.4670821e+00  -2.6357317e+01
   6.4970000e+01  -9.4952982e-01  -1.4815536e-01   3.7808083e+01  -1.2636814e+00  -2.2890140e+01  -2.5816229e+00   3.6842726e+01  -7.5946493e-01   2.7225164e-01   1.6934995e+01  -4.4100879e-01  -3.1970916e-01   7.2678141e+00  -4.4901896e+02  -2.7421055e+02   7.6982733e+03  -6.0176692e+00   1.7419839e+01   8.2111995e+00   7.7104642e-01   9.1237369e-02  -1.3089509e-01  -2.2872528e+01   2.6888505e+01  -9.6258861e-01   2.9589266e+00   3.1323689e+00  -4.8834353e-03  -5.3796104e+00  -2.8346244e+01
   6.4980000e+01  -9.3301785e-01  -1.5907673e-01   3.7871549e+01  -1.0193830e+00  -2.2911626e+01  -2.1899392e+00   3.9168367e+01  -7.5513986e-01   4.3105769e-01   1.5880605e+01  -4.4299114e-01  -2.3525094e-01   8.4458219e+00  -4.5058570e+02  -1.8880615e+02   8.5404395e+03  -6.8213293e+00   1.5619663e+01   9.2427952e+00   6.1575382e-01   7.9142562e-02  -1.8638385e-01  -2.3828573e+01   2.7582589e+01  -5.0601229e+00   3.0808026e+00   3.2471794e+00   3.8567391e-02  -5.1177206e+00  -2.9264263e+01
   6.4990000e+01  -9.0835858e-01  -1.7527540e-01   3.7948504e+01  -8.5423739e-01  -2.2929903e+01  -1.7764813e+00   4.1345786e+01  -7.4935062e-01   5.7671492e-01   1.4565723e+01  -4.4408240e-01  -1.3932552e-01   9.5925422e+00  -4.5125188e+02  -1.0289531e+02   8.5910842e+03  -7.5936114e+00   1.3619981e+01   1.0471345e+01   4.3560431e-01   6.9385101e-02  -2.4095286e-01  -2.4614285e+01   2.7866783e+01  -7.8511976e+00   3.0206866e+00   3.2109685e+00   2.1634137e-02  -4.7419178e+00  -2.8896221e+01
   6.5000000e+01  -8.8664607e-01  -1.8915114e-01   3.8035035e+01  -7.6477752e-01  -2.2945316e+01  -1.3503542e+00   4.2612716e+01  -7.4230992e-01   7.0124701e-01   1.2453209e+01  -4.4412366e-01  -2.7239129e-02   1.1208639e+01  -4.5111602e+02  -2.1865811e+01   8.1029499e+03  -8.4660104e+00   1.1746585e+01   1.1450865e+01   2.6392677e-01   7.7091254e-02  -2.9391543e-01  -2.5104117e+01   2.7594677e+01  -9.3248240e+00   2.7932594e+00   3.0364425e+00  -4.8183620e-02  -4.3152506e+00  -2.7424422e+01
   6.5010000e+01  -8.7727748e-01  -1.9444883e-01   3.8125023e+01  -7.4389199e-01  -2.2950071e+01  -9.2583353e-01   4.2452065e+01  -7.3450844e-01   7.7679848e-01   7.5551466e+00  -4.4295868e-01   1.0045668e-01   1.2769581e+01  -4.5030673e+02   5.2233107e+01   7.4098918e+03  -9.5963875e+00   1.0174561e+01   1.1892292e+01   1.1907510e-01   1.1421939e-01  -3.4856363e-01  -2.5106452e+01   2.6595275e+01  -9.7038953e+00   2.4362213e+00   2.7525668e+00  -1.5164828e-01  -3.8841833e+00  -2.5278318e+01
   6.5020000e+01  -8.8331474e-01  -1.8841537e-01   3.8212899e+01  -7.8715758e-01  -2.2958895e+01  -5.1415200e-01   4.1168153e+01  -7.2679985e-01   7.6706800e-01  -9.7304804e-01  -4.4052316e-01   2.3437564e-01   1.3391896e+01  -4.4893355e+02   1.1855689e+02   6.6323788e+03  -1.1071736e+01   8.9265689e+00   1.1866562e+01   5.8238310e-03   1.8362557e-01  -4.0888699e-01  -2.4527799e+01   2.4822806e+01  -9.1727152e+00   2.0005525e+00   2.3975701e+00  -2.6810849e-01  -3.4774484e+00  -2.2927788e+01
   6.5030000e+01  -9.0204153e-01  -1.7298091e-01   3.8296675e+01  -8.9351335e-01  -2.2956660e+01  -1.1707616e-01   3.9707584e+01  -7.2018952e-01   6.5696681e-01  -1.1010119e+01  -4.3683418e-01   3.6642138e-01   1.3204574e+01  -4.4708882e+02   1.7528520e+02   5.6728305e+03  -1.2856270e+01   7.8976850e+00   1.1691244e+01  -7.9834663e-02   2.7907270e-01  -4.7689038e-01  -2.3420330e+01   2.2436641e+01  -7.7911944e+00   1.5374525e+00   2.0104104e+00  -3.8215955e-01  -3.1130550e+00  -2.0764790e+01
   6.5040000e+01  -9.2801488e-01  -1.5487827e-01   3.8380176e+01  -1.0636353e+00  -2.2956317e+01   2.7017155e-01   3.8724771e+01  -7.1551000e-01   4.6376194e-01  -1.9320487e+01  -4.3191362e-01   4.9619976e-01   1.2977839e+01  -4.4487528e+02   2.1954756e+02   4.4262365e+03  -1.4810776e+01   6.9355810e+00   1.1647883e+01  -1.4609226e-01   3.8956239e-01  -5.5098971e-01  -2.1940260e+01   1.9774854e+01  -5.5879210e+00   1.0873996e+00   1.6239844e+00  -4.8514959e-01  -2.7924612e+00  -1.9065283e+01
   6.5050000e+01  -9.5494225e-01  -1.4221737e-01   3.8471740e+01  -1.2944393e+00  -2.2949957e+01   6.5306992e-01   3.8289838e+01  -7.1328703e-01   2.1823377e-01  -2.4552817e+01  -4.2576803e-01   6.2531022e-01   1.2911045e+01  -4.4241073e+02   2.4879887e+02   2.9251310e+03  -1.6755165e+01   5.9540298e+00   1.1817951e+01  -2.0040578e-01   5.0440160e-01  -6.2604736e-01  -2.0300957e+01   1.7283569e+01  -2.6612760e+00   6.7640680e-01   1.2622222e+00  -5.7406916e-01  -2.4988491e+00  -1.7970670e+01
   6.5060000e+01  -9.7684580e-01  -1.3891480e-01   3.8579712e+01  -1.5713714e+00  -2.2939242e+01   1.0317898e+00   3.7871984e+01  -7.1377381e-01  -5.2265394e-02  -2.7049916e+01  -4.1841774e-01   7.5241683e-01   1.2710661e+01  -4.3981586e+02   2.6201949e+02   1.3220621e+03  -1.8506934e+01   5.0008177e+00   1.2111657e+01  -2.4528396e-01   6.1552424e-01  -6.9465190e-01  -1.8734624e+01   1.5452551e+01   8.0418351e-01   3.1877291e-01   9.4083673e-01  -6.5007283e-01  -2.2260886e+00  -1.7490655e+01
   6.5070000e+01  -9.9085166e-01  -1.4316013e-01   3.8708639e+01  -1.8684649e+00  -2.2924804e+01   1.4006196e+00   3.6882984e+01  -7.1698096e-01  -3.2375109e-01  -2.7148569e+01  -4.0995523e-01   8.7017401e-01   1.1775718e+01  -4.3721453e+02   2.5996253e+02  -2.0569635e+02  -1.9898712e+01   4.2409604e+00   1.2395381e+01  -2.7706870e-01   7.1621155e-01  -7.4853389e-01  -1.7476922e+01   1.4731549e+01   4.5641232e+00   2.1702519e-02   6.6970836e-01  -7.1716578e-01  -1.9974093e+00  -1.7517623e+01
   6.5080000e+01  -9.9989622e-01  -1.5114795e-01   3.8858686e+01  -2.1575163e+00  -2.2905552e+01   1.7559353e+00   3.5531574e+01  -7.2267880e-01  -5.7262024e-01  -2.4886915e+01  -4.0062382e-01   9.6323758e-01   9.3063568e+00  -4.3473615e+02   2.4468215e+02  -1.5280380e+03  -2.0787973e+01   3.8822829e+00   1.2590951e+01  -2.8796146e-01   7.9913296e-01  -7.7977101e-01  -1.6751637e+01   1.5393308e+01   8.3273132e+00  -2.1132672e-01   4.5470938e-01  -7.8053991e-01  -1.8590915e+00  -1.7857834e+01
   6.5090000e+01  -1.0108239e+00  -1.6136244e-01   3.9026546e+01  -2.4134554e+00  -2.2887905e+01   2.1001597e+00   3.4422430e+01  -7.3038879e-01  -7.7418753e-01  -2.0156729e+01  -3.9079385e-01   1.0187981e+00   5.5560559e+00  -4.3249788e+02   2.1901452e+02  -2.5667628e+03  -2.1048353e+01   4.0836715e+00   1.2664739e+01  -2.6993044e-01   8.5675858e-01  -7.8212198e-01  -1.6693062e+01   1.7388652e+01   1.1771215e+01  -3.7895711e-01   2.9747790e-01  -8.4376835e-01  -1.8804532e+00  -1.8302806e+01
   6.5100000e+01  -1.0277085e+00  -1.7551651e-01   3.9206653e+01  -2.6125802e+00  -2.2859315e+01   2.4362730e+00   3.3611334e+01  -7.3939532e-01  -9.0472492e-01  -1.3053739e+01  -3.8083135e-01   1.0373746e+00   1.8576456e+00  -4.3058350e+02   1.8640711e+02  -3.2607412e+03  -2.0592392e+01   4.8825078e+00   1.2560151e+01  -2.1921639e-01   8.8365876e-01  -7.5261687e-01  -1.7249700e+01   2.0286334e+01   1.4593828e+01  -4.8228796e-01   1.9358707e-01  -9.0538085e-01  -2.1296467e+00  -1.8684559e+01
   6.5110000e+01  -1.0476838e+00  -1.9579025e-01   3.9392482e+01  -2.7354011e+00  -2.2832730e+01   2.7675852e+00   3.3131222e+01  -7.4883911e-01  -9.4974440e-01  -4.5019485e+00  -3.7104053e-01   1.0253252e+00  -1.2049387e+00  -4.2903826e+02   1.5079399e+02  -3.5613119e+03  -1.9448112e+01   6.1584029e+00   1.2205584e+01  -1.3970309e-01   8.7856809e-01  -6.9310327e-01  -1.8160986e+01   2.3371120e+01   1.6588431e+01  -5.2617592e-01   1.3200348e-01  -9.5732251e-01  -2.6097670e+00  -1.8875679e+01
   6.5120000e+01  -1.0647148e+00  -2.2143987e-01   3.9576481e+01  -2.7761891e+00  -2.2803566e+01   3.1028179e+00   3.3523265e+01  -7.5788514e-01  -9.1153253e-01   3.8211877e+00  -3.6168312e-01   9.8710766e-01  -3.8217548e+00  -4.2786571e+02   1.1606365e+02  -3.4730339e+03  -1.7790285e+01   7.6525188e+00   1.1593534e+01  -4.2977960e-02   8.4542505e-01  -6.1094323e-01  -1.9018878e+01   2.5883369e+01   1.7702285e+01  -5.1964586e-01   9.8264212e-02  -9.8741583e-01  -3.2415942e+00  -1.8797928e+01
   6.5130000e+01  -1.0755415e+00  -2.4767476e-01   3.9749359e+01  -2.7472440e+00  -2.2767355e+01   3.4492470e+00   3.4642916e+01  -7.6592561e-01  -8.1266115e-01   9.8871381e+00  -3.5291113e-01   9.3381924e-01  -5.3288420e+00  -4.2702785e+02   8.5321182e+01  -3.0742472e+03  -1.5871863e+01   9.0544181e+00   1.0798750e+01   5.5463765e-02   7.9319863e-01  -5.1765222e-01  -1.9396285e+01   2.7282952e+01   1.8048300e+01  -4.7549338e-01   7.9701112e-02  -9.8498307e-01  -3.9239884e+00  -1.8460314e+01
   6.5140000e+01  -1.0806554e+00  -2.6696723e-01   3.9899937e+01  -2.6727724e+00  -2.2729139e+01   3.8068105e+00   3.5756347e+01  -7.7276610e-01  -6.9431327e-01   1.1834788e+01  -3.4475034e-01   8.7810831e-01  -5.5710933e+00  -4.2646621e+02   6.0443003e+01  -2.4878179e+03  -1.3966766e+01   1.0113956e+01   9.9267231e+00   1.4147103e-01   7.3390927e-01  -4.2559046e-01  -1.9035213e+01   2.7401461e+01   1.7854974e+01  -4.0924027e-01   6.8713174e-02  -9.4627306e-01  -4.5559488e+00  -1.7937255e+01
   6.5150000e+01  -1.0819521e+00  -2.7266644e-01   4.0015562e+01  -2.5803364e+00  -2.2688344e+01   4.1748449e+00   3.6803441e+01  -7.7866714e-01  -6.0188976e-01   9.2423509e+00  -3.3725126e-01   8.1754846e-01  -6.0559845e+00  -4.2612523e+02   4.1977205e+01  -1.8465798e+03  -1.2328538e+01   1.0697978e+01   9.0896643e+00   2.0538634e-01   6.7885736e-01  -3.4479468e-01  -1.7958764e+01   2.6441684e+01   1.7381785e+01  -3.3596049e-01   6.2743297e-02  -8.7647022e-01  -5.0331795e+00  -1.7316318e+01
   6.5160000e+01  -1.0810183e+00  -2.6331485e-01   4.0083360e+01  -2.4966195e+00  -2.2643080e+01   4.5525733e+00   3.7772841e+01  -7.8415432e-01  -5.6185632e-01   4.0033440e+00  -3.3056985e-01   7.4160224e-01  -7.5946221e+00  -4.2595290e+02   2.9272118e+01  -1.2705087e+03  -1.1105300e+01   1.0769672e+01   8.4185994e+00   2.4159990e-01   6.3465687e-01  -2.8142468e-01  -1.6403905e+01   2.4862565e+01   1.6837824e+01  -2.6577074e-01   6.2421952e-02  -7.8743512e-01  -5.2948512e+00  -1.6692085e+01
   6.5170000e+01  -1.0787360e+00  -2.4276853e-01   4.0091019e+01  -2.4453207e+00  -2.2592660e+01   4.9332531e+00   3.8067982e+01  -7.8970493e-01  -5.6936129e-01  -7.5049664e-01  -3.2489013e-01   6.4732973e-01  -9.4272511e+00  -4.2589455e+02   2.0931693e+01  -8.3404251e+02  -1.0308383e+01   1.0351408e+01   8.0565987e+00   2.4642497e-01   6.0155162e-01  -2.3753248e-01  -1.4685891e+01   2.3188015e+01   1.6320894e+01  -2.0196701e-01   6.9262587e-02  -6.9302423e-01  -5.3406708e+00  -1.6152810e+01
   6.5180000e+01  -1.0757878e+00  -2.1568833e-01   4.0027400e+01  -2.4440817e+00  -2.2538917e+01   5.3077632e+00   3.7451008e+01  -7.9553261e-01  -5.9805438e-01  -2.8693092e+00  -3.2031429e-01   5.4270340e-01  -1.0462633e+01  -4.2589881e+02   1.5494474e+01  -5.4372194e+02  -9.8687566e+00   9.5089223e+00   8.1223812e+00   2.1760008e-01   5.7513540e-01  -2.1179516e-01  -1.3085176e+01   2.1816029e+01   1.5814954e+01  -1.4331142e-01   8.3824029e-02  -6.0482111e-01  -5.1994053e+00  -1.5754656e+01
   6.5190000e+01  -1.0732364e+00  -1.8551592e-01   3.9884734e+01  -2.5019041e+00  -2.2482251e+01   5.6732547e+00   3.6549151e+01  -8.0157477e-01  -6.2039344e-01  -2.2339057e+00  -3.1685944e-01   4.3607544e-01  -1.0662796e+01  -4.2592741e+02   1.1893667e+01  -3.6008073e+02  -9.6993581e+00   8.3534704e+00   8.6618946e+00   1.5644498e-01   5.4997610e-01  -2.0100728e-01  -1.1778651e+01   2.0915376e+01   1.5276005e+01  -8.7756858e-02   1.0498020e-01  -5.3013119e-01  -4.9095361e+00  -1.5515343e+01
   6.5200000e+01  -1.0716699e+00  -1.5699493e-01   3.9661153e+01  -2.6187526e+00  -2.2422893e+01   6.0332679e+00   3.6001319e+01  -8.0758634e-01  -6.1828173e-01   2.1117015e-01  -3.1450904e-01   3.3072801e-01  -1.0534743e+01  -4.2595777e+02   9.4869242e+00  -2.4067425e+02  -9.6946808e+00   7.0339530e+00   9.6045540e+00   7.0399873e-02   5.2239541e-01  -2.0116636e-01  -1.0816362e+01   2.0451881e+01   1.4724796e+01  -3.4656962e-02   1.3024965e-01  -4.7227769e-01  -4.5384274e+00  -1.5434350e+01
   6.5210000e+01  -1.0699215e+00  -1.3598782e-01   3.9363223e+01  -2.7855316e+00  -2.2356888e+01   6.3915752e+00   3.5830725e+01  -8.1325906e-01  -5.8541015e-01   3.2871588e+00  -3.1313466e-01   2.3786306e-01  -9.2864948e+00  -4.2597998e+02   7.8697846e+00  -1.6171396e+02  -9.7127069e+00   5.7063976e+00   1.0758524e+01  -2.6944157e-02   4.9103301e-01  -2.0740952e-01  -1.0156351e+01   2.0304303e+01   1.4232079e+01   1.5748340e-02   1.5731264e-01  -4.3191971e-01  -4.1902983e+00  -1.5509916e+01
   6.5220000e+01  -1.0668238e+00  -1.2401513e-01   3.9007845e+01  -2.9807491e+00  -2.2290826e+01   6.7520349e+00   3.6045969e+01  -8.1832016e-01  -5.2508497e-01   6.0325176e+00  -3.1239505e-01   1.7889140e-01  -5.8971668e+00  -4.2599226e+02   6.7259439e+00  -1.1438406e+02  -9.6242528e+00   4.5144755e+00   1.1866817e+01  -1.1884926e-01   4.5619854e-01  -2.1412450e-01  -9.7589137e+00   2.0356018e+01   1.3837334e+01   6.4191501e-02   1.8595497e-01  -4.0829655e-01  -3.9502719e+00  -1.5712913e+01
   6.5230000e+01  -1.0648989e+00  -1.1466313e-01   3.8619702e+01  -3.1665621e+00  -2.2220123e+01   7.1201848e+00   3.6814995e+01  -8.2247746e-01  -4.3521443e-01   8.9870536e+00  -3.1184764e-01   1.6411964e-01  -1.4771754e+00  -4.2599727e+02   5.7778423e+00  -9.4810158e+01  -9.3698805e+00   3.5829691e+00   1.2687548e+01  -1.8958127e-01   4.1940626e-01  -2.1633986e-01  -9.6373360e+00   2.0514395e+01   1.3527791e+01   1.1270336e-01   2.1791635e-01  -4.0022753e-01  -3.8420936e+00  -1.5975140e+01
   6.5240000e+01  -1.0701204e+00  -9.7290704e-02   3.8227129e+01  -3.2953147e+00  -2.2145982e+01   7.4965019e+00   3.7631712e+01  -8.2528003e-01  -2.9997721e-01   1.3523723e+01  -3.1121335e-01   1.7732695e-01   1.3207308e+00  -4.2599965e+02   4.7972613e+00  -9.8058105e+01  -8.9452451e+00   3.0036875e+00   1.3051633e+01  -2.2804786e-01   3.8299557e-01  -2.1138320e-01  -9.8238158e+00   2.0699052e+01   1.3280003e+01   1.6321932e-01   2.5472876e-01  -4.0694253e-01  -3.8625782e+00  -1.6226369e+01
   6.5250000e+01  -1.0865650e+00  -6.5774977e-02   3.7861411e+01  -3.3288394e+00  -2.2065711e+01   7.8712023e+00   3.7470040e+01  -8.2612961e-01  -1.0476232e-01   1.9521489e+01  -3.1041184e-01   1.9877257e-01   2.1445623e+00  -4.2600478e+02   3.6376112e+00  -1.1596500e+02  -8.3413431e+00   2.8127557e+00   1.2895376e+01  -2.3028796e-01   3.4922542e-01  -1.9926718e-01  -1.0313512e+01   2.0838411e+01   1.3077553e+01   2.1597223e-01   2.9610037e-01  -4.2798975e-01  -4.0407677e+00  -1.6435955e+01
   6.5260000e+01  -1.1120144e+00  -2.6324561e-02   3.7556364e+01  -3.2556376e+00  -2.1984007e+01   8.2303602e+00   3.5915785e+01  -8.2441316e-01   1.5153098e-01   2.5629330e+01  -3.0934134e-01   2.3076016e-01   3.1987589e+00  -4.2601782e+02   2.2822304e+00  -1.3553809e+02  -7.5566126e+00   2.9749887e+00   1.2263841e+01  -1.9999503e-01   3.1934626e-01  -1.8152038e-01  -1.1055736e+01   2.0880858e+01   1.2895514e+01   2.6813034e-01   3.3950989e-01  -4.6164210e-01  -4.4048420e+00  -1.6598666e+01
   6.5270000e+01  -1.1394496e+00   3.3138419e-03   3.7342970e+01  -3.0917368e+00  -2.1897433e+01   8.5639148e+00   3.3355463e+01  -8.1963128e-01   4.5718290e-01   3.0565192e+01  -3.0785021e-01   2.7829290e-01   4.7532738e+00  -4.2604243e+02   9.2838679e-01  -1.3538436e+02  -6.6777456e+00   3.3940948e+00   1.1280257e+01  -1.4709621e-01   2.9364629e-01  -1.6008260e-01  -1.1990402e+01   2.0811278e+01   1.2673140e+01   3.1419878e-01   3.8145636e-01  -5.0351301e-01  -4.8887316e+00  -1.6687091e+01
   6.5280000e+01  -1.1619142e+00   7.5294950e-03   3.7233778e+01  -2.8662390e+00  -2.1807479e+01   8.8687141e+00   3.0479932e+01  -8.1155048e-01   7.8566737e-01   3.2848446e+01  -3.0580274e-01   3.3962464e-01   6.1331745e+00  -4.2607809e+02   1.1288336e-01  -8.1550343e+01  -5.8456125e+00   3.9305336e+00   1.0108679e+01  -8.5293827e-02   2.7230015e-01  -1.3753819e-01  -1.3038665e+01   2.0667119e+01   1.2280927e+01   3.4885110e-01   4.1998582e-01  -5.4716946e-01  -5.3718120e+00  -1.6677044e+01
   6.5290000e+01  -1.1748318e+00  -1.0963228e-02   3.7202222e+01  -2.6067732e+00  -2.1714774e+01   9.1531150e+00   2.8440085e+01  -8.0033703e-01   1.0970980e+00   3.1143066e+01  -3.0308628e-01   4.1243035e-01   7.2805703e+00  -4.2611582e+02   8.2742036e-01   7.1453700e+01  -5.1776571e+00   4.4288706e+00   8.9152952e+00  -2.8723515e-02   2.5597549e-01  -1.1719536e-01  -1.4109786e+01   2.0525966e+01   1.1546662e+01   3.6932395e-01   4.5558062e-01  -5.8583646e-01  -5.7569294e+00  -1.6562172e+01
   6.5300000e+01  -1.1750955e+00  -3.0418073e-02   3.7182103e+01  -2.3387620e+00  -2.1624992e+01   9.4370697e+00   2.8395473e+01  -7.8649591e-01   1.3576860e+00   2.6058794e+01  -2.9980106e-01   4.7564724e-01   6.3216895e+00  -4.2613268e+02   4.5091764e+00   3.6817561e+02  -4.7692042e+00   4.7665948e+00   7.8278959e+00   1.1510364e-02   2.4567755e-01  -1.0188239e-01  -1.5145578e+01   2.0458890e+01   1.0356740e+01   3.7531103e-01   4.8939953e-01  -6.1376209e-01  -5.9592305e+00  -1.6316440e+01
   6.5310000e+01  -1.1613627e+00  -2.6496152e-02   3.7098517e+01  -2.0909001e+00  -2.1526042e+01   9.7354875e+00   2.9841775e+01  -7.7067054e-01   1.5539371e+00   1.9625112e+01  -2.9634325e-01   4.9984485e-01   2.4197613e+00  -4.2608716e+02   1.2738454e+01   8.2292773e+02  -4.6623793e+00   4.8930263e+00   6.9209826e+00   2.9665371e-02   2.4212429e-01  -9.3003991e-02  -1.6060279e+01   2.0483897e+01   8.7491544e+00   3.6719599e-01   5.2015053e-01  -6.2694186e-01  -5.9358344e+00  -1.5947518e+01
   6.5320000e+01  -1.1365598e+00   9.8835236e-03   3.6903926e+01  -1.8905385e+00  -2.1424514e+01   1.0046173e+01   3.1068594e+01  -7.5362785e-01   1.6736638e+00   1.1972675e+01  -2.9325344e-01   4.7058997e-01  -2.9254881e+00  -4.2591977e+02   2.6495545e+01   1.3757092e+03  -4.8416695e+00   4.8490255e+00   6.2359784e+00   2.6571937e-02   2.4536608e-01  -9.0842548e-02  -1.6703977e+01   2.0530807e+01   6.9430368e+00   3.4481177e-01   5.4165823e-01  -6.2344229e-01  -5.6979103e+00  -1.5526628e+01
   6.5330000e+01  -1.1086624e+00   6.6086331e-02   3.6593579e+01  -1.7524390e+00  -2.1322871e+01   1.0359859e+01   3.1368602e+01  -7.3634679e-01   1.6956012e+00   2.1937363e+00  -2.9105826e-01   3.8919695e-01  -8.1393025e+00  -4.2556527e+02   4.5215778e+01   1.8720232e+03  -5.2569695e+00   4.7348604e+00   5.8131419e+00   9.0249097e-03   2.5511146e-01  -9.5190109e-02  -1.6927189e+01   2.0463107e+01   5.2734154e+00   3.0808463e-01   5.4409171e-01  -6.0383265e-01  -5.2913363e+00  -1.5136571e+01
   6.5340000e+01  -1.0876128e+00   1.1558383e-01   3.6204744e+01  -1.6742158e+00  -2.1215613e+01   1.0667413e+01   3.0755348e+01  -7.1982355e-01   1.6181332e+00  -7.7468035e+00  -2.9005955e-01   2.7783446e-01  -1.1136249e+01  -4.2497812e+02   6.6522859e+01   2.1307082e+03  -5.7986353e+00   4.6302950e+00   5.6783527e+00  -1.4120429e-02   2.7127995e-01  -1.0554380e-01  -1.6626338e+01   2.0160283e+01   4.0411329e+00   2.5780708e-01   5.1877766e-01  -5.7162925e-01  -4.8188385e+00  -1.4855798e+01
   6.5350000e+01  -1.0806183e+00   1.3498745e-01   3.5805659e+01  -1.6413288e+00  -2.1104517e+01   1.0956917e+01   2.8950437e+01  -7.0472838e-01   1.4738562e+00  -1.4427698e+01  -2.9023834e-01   1.6810939e-01  -1.0972506e+01  -4.2415590e+02   8.7268011e+01   2.0745151e+03  -6.3371899e+00   4.5564536e+00   5.7894073e+00  -3.7361248e-02   2.9379806e-01  -1.2084581e-01  -1.5798731e+01   1.9579504e+01   3.3702900e+00   1.9512294e-01   4.6283620e-01  -5.3290208e-01  -4.3943348e+00  -1.4730516e+01
   6.5360000e+01  -1.0892946e+00   1.1719432e-01   3.5468682e+01  -1.6387999e+00  -2.0989467e+01   1.1222601e+01   2.6568423e+01  -6.9131317e-01   1.3045075e+00  -1.6934868e+01  -2.9137075e-01   8.0228702e-02  -8.7880691e+00  -4.2313729e+02   1.0506425e+02   1.7796237e+03  -6.7888505e+00   4.4902004e+00   6.0480089e+00  -6.0649988e-02   3.2157253e-01  -1.3909311e-01  -1.4574556e+01   1.8780836e+01   3.1740981e+00   1.2161459e-01   3.8054868e-01  -4.9463983e-01  -4.0726123e+00  -1.4746869e+01
   6.5370000e+01  -1.1096993e+00   7.1543445e-02   3.5241932e+01  -1.6622073e+00  -2.0878600e+01   1.1477699e+01   2.5509764e+01  -6.7962498e-01   1.1306328e+00  -1.7387476e+01  -2.9322837e-01   1.4776234e-02  -6.5452468e+00  -4.2197488e+02   1.1891659e+02   1.3852341e+03  -7.1287069e+00   4.4026164e+00   6.3812067e+00  -8.6497067e-02   3.5177231e-01  -1.5736823e-01  -1.3176700e+01   1.7907538e+01   3.2522447e+00   4.1152431e-02   2.8141411e-01  -4.6254588e-01  -3.8392348e+00  -1.4840711e+01
   6.5380000e+01  -1.1337280e+00   1.6446651e-02   3.5140792e+01  -1.7160924e+00  -2.0760513e+01   1.1745518e+01   2.6781849e+01  -6.6979324e-01   9.4393297e-01  -1.8669979e+01  -2.9571767e-01  -4.1395197e-02  -5.6171431e+00  -4.2070881e+02   1.2878960e+02   9.8730140e+02  -7.3580092e+00   4.2950385e+00   6.7754127e+00  -1.1582581e-01   3.8037948e-01  -1.7254877e-01  -1.1836865e+01   1.7119630e+01   3.4119476e+00  -3.8657475e-02   1.7689856e-01  -4.3956006e-01  -3.6563447e+00  -1.4932183e+01
   6.5390000e+01  -1.1514079e+00  -2.7515405e-02   3.5153188e+01  -1.7999107e+00  -2.0643114e+01   1.2037516e+01   2.9199864e+01  -6.6214143e-01   7.2486214e-01  -2.1907082e+01  -2.9885555e-01  -9.9214790e-02  -5.7819592e+00  -4.1935887e+02   1.3497091e+02   6.1813119e+02  -7.4672308e+00   4.2033614e+00   7.2396303e+00  -1.4636099e-01   4.0392791e-01  -1.8246724e-01  -1.0718262e+01   1.6533936e+01   3.5157913e+00  -1.0785381e-01   7.7192433e-02  -4.2586804e-01  -3.5170063e+00  -1.4961744e+01
   6.5400000e+01  -1.1551475e+00  -4.4171104e-02   3.5246450e+01  -1.8976771e+00  -2.0515860e+01   1.2346726e+01   3.0920971e+01  -6.5706670e-01   4.6621314e-01  -2.5864900e+01  -3.0270459e-01  -1.6345787e-01  -6.4243078e+00  -4.1793516e+02   1.3775646e+02   2.7855496e+02  -7.4557044e+00   4.1772511e+00   7.7667237e+00  -1.7377038e-01   4.2135422e-01  -1.8684804e-01  -9.8922174e+00   1.6199577e+01   3.4913934e+00  -1.5803692e-01  -1.1645489e-02  -4.1997239e-01  -3.4380748e+00  -1.4894405e+01
   6.5410000e+01  -1.1441692e+00  -2.8354738e-02   3.5375952e+01  -1.9842127e+00  -2.0392731e+01   1.2658676e+01   3.1195033e+01  -6.5481904e-01   1.8287676e-01  -2.8333638e+01  -3.0727139e-01  -2.2879042e-01  -6.5332547e+00  -4.1646086e+02   1.3744406e+02  -3.1240762e+01  -7.3500014e+00   4.2446380e+00   8.3225877e+00  -1.9397961e-01   4.3441439e-01  -1.8711780e-01  -9.3345274e+00   1.6104733e+01   3.3430910e+00  -1.8640611e-01  -8.9080389e-02  -4.1983471e-01  -3.4390426e+00  -1.4731766e+01
   6.5420000e+01  -1.1252335e+00   1.1702026e-02   3.5494656e+01  -2.0421335e+00  -2.0261925e+01   1.2958799e+01   3.0012276e+01  -6.5534668e-01  -9.4935338e-02  -2.7781210e+01  -3.1240817e-01  -2.8006257e-01  -5.1272152e+00  -4.1499098e+02   1.3442084e+02  -3.0232202e+02  -7.2024530e+00   4.3957036e+00   8.8500563e+00  -2.0501897e-01   4.4617225e-01  -1.8520865e-01  -8.9618610e+00   1.6194652e+01   3.1541542e+00  -1.9719478e-01  -1.5895525e-01  -4.2351702e-01  -3.5213738e+00  -1.4507749e+01
   6.5430000e+01  -1.1094976e+00   5.8106944e-02   3.5563695e+01  -2.0726810e+00  -2.0127567e+01   1.3232404e+01   2.7360470e+01  -6.5823983e-01  -3.3135717e-01  -2.3642183e+01  -3.1789004e-01  -3.0992341e-01  -2.9860844e+00  -4.1360451e+02   1.2913345e+02  -5.2873885e+02  -7.0786785e+00   4.5936013e+00   9.2936698e+00  -2.0747710e-01   4.5889719e-01  -1.8253686e-01  -8.7001675e+00   1.6401858e+01   3.0483470e+00  -1.9934376e-01  -2.2641866e-01  -4.2929953e-01  -3.6504348e+00  -1.4255589e+01
   6.5440000e+01  -1.1073776e+00   9.0801000e-02   3.5565585e+01  -2.0912260e+00  -1.9991432e+01   1.3474537e+01   2.4213320e+01  -6.6274258e-01  -4.9190908e-01  -1.6055191e+01  -3.2360319e-01  -3.2952494e-01  -1.9601528e+00  -4.1236785e+02   1.2195035e+02  -7.1830965e+02  -7.0209247e+00   4.7884263e+00   9.6325061e+00  -2.0350363e-01   4.7296686e-01  -1.7963800e-01  -8.5121495e+00   1.6677214e+01   3.1221158e+00  -2.0205274e-01  -2.9488946e-01  -4.3547707e-01  -3.7732412e+00  -1.3996498e+01
   6.5450000e+01  -1.1220312e+00   9.6185034e-02   3.5510757e+01  -2.1134006e+00  -1.9857130e+01   1.3701045e+01   2.2650812e+01  -6.6788153e-01  -5.5505075e-01  -6.3141666e+00  -3.2971731e-01  -3.6670579e-01  -3.7180854e+00  -4.1130050e+02   1.1308561e+02  -8.8647421e+02  -7.0249054e+00   4.9394608e+00   9.8698637e+00  -1.9516761e-01   4.8703706e-01  -1.7611441e-01  -8.3857424e+00   1.6989137e+01   3.4119765e+00  -2.1101564e-01  -3.6449778e-01  -4.4037269e-01  -3.8476351e+00  -1.3743915e+01
   6.5460000e+01  -1.1458971e+00   7.3464657e-02   3.5428637e+01  -2.1450963e+00  -1.9717959e+01   1.3937485e+01   2.3643989e+01  -6.7270922e-01  -5.2331112e-01   3.1739624e+00  -3.3666091e-01  -4.4665247e-01  -7.9946675e+00  -4.1037308e+02   1.0269843e+02  -1.0387178e+03  -7.0294145e+00   5.0256120e+00   9.9998812e+00  -1.8391318e-01   4.9876228e-01  -1.7082498e-01  -8.2936301e+00   1.7315891e+01   3.8874606e+00  -2.2670327e-01  -4.3207516e-01  -4.4285424e-01  -3.8789209e+00  -1.3527440e+01
   6.5470000e+01  -1.1658642e+00   3.4786198e-02   3.5351942e+01  -2.1824673e+00  -1.9577928e+01   1.4198439e+01   2.6095450e+01  -6.7654619e-01  -4.2339860e-01   9.9912517e+00  -3.4481238e-01  -5.6388370e-01  -1.1723123e+01  -4.0954031e+02   9.1088020e+01  -1.1610412e+03  -6.9417273e+00   5.0359241e+00   1.0007722e+01  -1.7139349e-01   5.0546059e-01  -1.6241524e-01  -8.1807237e+00   1.7646400e+01   4.4509958e+00  -2.4466784e-01  -4.9233505e-01  -4.4283053e-01  -3.9205646e+00  -1.3395766e+01
   6.5480000e+01  -1.1732434e+00  -8.6124138e-04   3.5305542e+01  -2.2178806e+00  -1.9430793e+01   1.4482394e+01   2.8395438e+01  -6.7910143e-01  -2.9414723e-01   1.2925137e+01  -3.5419688e-01  -6.8298937e-01  -1.1910567e+01  -4.0877990e+02   7.8756964e+01  -1.2331056e+03  -6.7068068e+00   4.9669563e+00   9.8979408e+00  -1.5985306e-01   5.0463757e-01  -1.5003009e-01  -8.0214159e+00   1.7965074e+01   4.9819404e+00  -2.5747099e-01  -5.3982691e-01  -4.4134769e-01  -4.0145651e+00  -1.3360909e+01
   6.5490000e+01  -1.1687176e+00  -1.6783064e-02   3.5300214e+01  -2.2461088e+00  -1.9285319e+01   1.4781278e+01   2.9888431e+01  -6.8050151e-01  -1.7721294e-01   1.1693429e+01  -3.6442332e-01  -7.6250787e-01  -7.9518505e+00  -4.0810028e+02   6.6313499e+01  -1.2443465e+03  -6.3332059e+00   4.8217148e+00   9.7085973e+00  -1.5153225e-01   4.9470478e-01  -1.3389131e-01  -7.8485708e+00   1.8234497e+01   5.3991136e+00  -2.5769612e-01  -5.7106536e-01  -4.4021495e-01  -4.1611969e+00  -1.3370704e+01
   6.5500000e+01  -1.1587595e+00  -7.6061293e-03   3.5331367e+01  -2.2660355e+00  -1.9132740e+01   1.5088338e+01   3.0705938e+01  -6.8132960e-01  -1.1832881e-01   5.8884132e+00  -3.7483718e-01  -7.7622763e-01  -1.3719753e+00  -4.0752214e+02   5.4361825e+01  -1.1951674e+03  -5.8686223e+00   4.6006104e+00   9.4854494e+00  -1.4798866e-01   4.7598678e-01  -1.1539771e-01  -7.7134574e+00   1.8398430e+01   5.6861613e+00  -2.4078454e-01  -5.8581509e-01  -4.4112307e-01  -4.3353389e+00  -1.3342467e+01
   6.5510000e+01  -1.1493292e+00   1.6486198e-02   3.5384719e+01  -2.2766963e+00  -1.8980906e+01   1.5398132e+01   3.0979402e+01  -6.8257786e-01  -1.5867081e-01  -4.0342008e+00  -3.8476783e-01  -7.2268827e-01   5.3539355e+00  -4.0706738e+02   4.3362837e+01  -1.0998988e+03  -5.3762378e+00   4.2983120e+00   9.2521022e+00  -1.4942852e-01   4.5124425e-01  -9.6691591e-02  -7.6473066e+00   1.8402113e+01   5.8671141e+00  -2.0584648e-01  -5.8620134e-01  -4.4479538e-01  -4.5029069e+00  -1.3203380e+01
   6.5520000e+01  -1.1436194e+00   3.5064888e-02   3.5444312e+01  -2.2737308e+00  -1.8823056e+01   1.5703788e+01   3.0565693e+01  -6.8537219e-01  -3.1174555e-01  -1.5307474e+01  -3.9372655e-01  -6.2045829e-01   1.0222998e+01  -4.0675444e+02   3.3515895e+01  -9.8469415e+02  -4.9171437e+00   3.9173079e+00   9.0045237e+00  -1.5430913e-01   4.2499149e-01  -7.9950439e-02  -7.6561154e+00   1.8215284e+01   5.9612168e+00  -1.5479491e-01  -5.7449139e-01  -4.5075812e-01  -4.6311952e+00  -1.2916771e+01
   6.5530000e+01  -1.1431647e+00   2.9755805e-02   3.5497956e+01  -2.2513710e+00  -1.8662685e+01   1.5996442e+01   2.9265386e+01  -6.9055937e-01  -5.4968446e-01  -2.3793891e+01  -4.0144764e-01  -4.9231974e-01   1.2813854e+01  -4.0658351e+02   2.4892969e+01  -8.6229268e+02  -4.5348166e+00   3.4809542e+00   8.7179442e+00  -1.6016935e-01   4.0199905e-01  -6.6688866e-02  -7.7263714e+00   1.7838920e+01   5.9572101e+00  -9.1602820e-02  -5.5215239e-01  -4.5773517e-01  -4.6959898e+00  -1.2495038e+01
   6.5540000e+01  -1.1477632e+00  -5.2099881e-03   3.5540612e+01  -2.2071254e+00  -1.8498476e+01   1.6271209e+01   2.7476665e+01  -6.9837889e-01  -8.1180441e-01  -2.6211995e+01  -4.0777052e-01  -3.4914275e-01   1.4317699e+01  -4.0652662e+02   1.7748190e+01  -7.1447783e+02  -4.2506738e+00   3.0302931e+00   8.3689665e+00  -1.6520682e-01   3.8589636e-01  -5.7566651e-02  -7.8374721e+00   1.7291725e+01   5.8153606e+00  -2.1527317e-02  -5.2055027e-01  -4.6450239e-01  -4.6835933e+00  -1.1986541e+01
   6.5550000e+01  -1.1541466e+00  -6.0083481e-02   3.5575179e+01  -2.1435185e+00  -1.8333235e+01   1.6536109e+01   2.6489951e+01  -7.0844786e-01  -1.0358242e+00  -2.2401982e+01  -4.1254395e-01  -1.9192873e-01   1.5721402e+01  -4.0653490e+02   1.2697815e+01  -5.0503750e+02  -4.0756596e+00   2.6184223e+00   7.9538351e+00  -1.6892719e-01   3.7826409e-01  -5.2760425e-02  -7.9923744e+00   1.6595197e+01   5.4809375e+00   5.0392486e-02  -4.8165580e-01  -4.7089734e-01  -4.5868774e+00  -1.1434644e+01
   6.5560000e+01  -1.1569715e+00  -1.1502294e-01   3.5608966e+01  -2.0648819e+00  -1.8167936e+01   1.6810310e+01   2.7420145e+01  -7.2010692e-01  -1.1941909e+00  -1.5836668e+01  -4.1564143e-01  -2.2826498e-02   1.6910224e+01  -4.0654902e+02   1.0705159e+01  -1.9926568e+02  -4.0058890e+00   2.2985562e+00   7.4800462e+00  -1.7152293e-01   3.7828103e-01  -5.2043342e-02  -8.2337421e+00   1.5778908e+01   4.8906397e+00   1.2079063e-01  -4.3786194e-01  -4.7839715e-01  -4.4153570e+00  -1.0855101e+01
   6.5570000e+01  -1.1528365e+00  -1.5070381e-01   3.5648504e+01  -1.9730002e+00  -1.7997195e+01   1.7108128e+01   2.9781757e+01  -7.3281714e-01  -1.2991630e+00  -1.0497211e+01  -4.1700773e-01   1.5146844e-01   1.7429493e+01  -4.0650278e+02   1.2968643e+01   2.2634839e+02  -4.0070571e+00   2.1028079e+00   6.9489639e+00  -1.7294463e-01   3.8317146e-01  -5.4423815e-02  -8.6288266e+00   1.4893144e+01   3.9874823e+00   1.8807841e-01  -3.9137904e-01  -4.8976877e-01  -4.2074642e+00  -1.0247279e+01
   6.5580000e+01  -1.1429291e+00  -1.5790607e-01   3.5696979e+01  -1.8663911e+00  -1.7821755e+01   1.7427305e+01   3.1917750e+01  -7.4626249e-01  -1.3731048e+00  -7.3941743e+00  -4.1664989e-01   3.2486902e-01   1.7340058e+01  -4.0632530e+02   2.0700990e+01   7.7323476e+02  -4.0230082e+00   2.0356502e+00   6.3560146e+00  -1.7222493e-01   3.8950179e-01  -5.8185187e-02  -9.2306144e+00   1.4002335e+01   2.7645329e+00   2.5086496e-01  -3.4436787e-01  -5.0756700e-01  -4.0198034e+00  -9.6135381e+00
   6.5590000e+01  -1.1308110e+00  -1.4088287e-01   3.5754500e+01  -1.7436597e+00  -1.7644597e+01   1.7755987e+01   3.2868239e+01  -7.6018558e-01  -1.4218618e+00  -4.8757060e+00  -4.1453206e-01   5.0166533e-01   1.7679631e+01  -4.0594973e+02   3.4722624e+01   1.4021633e+03  -4.0115014e+00   2.0920741e+00   5.7122271e+00  -1.6713126e-01   3.9491656e-01  -6.1645839e-02  -1.0026921e+01   1.3158863e+01   1.3129095e+00   3.0598551e-01  -2.9995258e-01  -5.3183675e-01  -3.9004988e+00  -8.9660835e+00
   6.5600000e+01  -1.1185977e+00  -1.1415342e-01   3.5818715e+01  -1.6089542e+00  -1.7463370e+01   1.8084243e+01   3.2825563e+01  -7.7420463e-01  -1.4330090e+00  -1.1147178e+00  -4.1055017e-01   6.8881228e-01   1.8714695e+01  -4.0532303e+02   5.5021861e+01   2.0299238e+03  -3.9964768e+00   2.2809155e+00   5.0599597e+00  -1.5482529e-01   3.9949757e-01  -6.4366925e-02  -1.0917548e+01   1.2369634e+01  -1.7330977e-01   3.4765123e-01  -2.6279971e-01  -5.5838340e-01  -3.8543942e+00  -8.3079928e+00
   6.5610000e+01  -1.1068929e+00  -9.5997321e-02   3.5885289e+01  -1.4748065e+00  -1.7277732e+01   1.8407709e+01   3.2346551e+01  -7.8770629e-01  -1.3833969e+00   4.9612081e+00  -4.0469927e-01   8.7667849e-01   1.8786621e+01  -4.0440597e+02   8.0633239e+01   2.5611378e+03  -4.0855084e+00   2.6175599e+00   4.4745212e+00  -1.3395108e-01   4.0605048e-01  -6.8237121e-02  -1.1716391e+01   1.1580404e+01  -1.4662293e+00   3.6811183e-01  -2.3873841e-01  -5.7904425e-01  -3.8363289e+00  -7.6319972e+00
   6.5620000e+01  -1.0986535e+00  -1.0091245e-01   3.5948729e+01  -1.3581469e+00  -1.7090432e+01   1.8730395e+01   3.2268628e+01  -7.9983853e-01  -1.2492945e+00   1.3410247e+01  -3.9724001e-01   1.0391875e+00   1.6250896e+01  -4.0317462e+02   1.0985348e+02   2.9220242e+03  -4.4259040e+00   3.0899107e+00   4.0632789e+00  -1.0665445e-01   4.1919800e-01  -7.7570689e-02  -1.2177139e+01   1.0705312e+01  -2.3915652e+00   3.6003814e-01  -2.3390072e-01  -5.8434485e-01  -3.7863664e+00  -6.9602279e+00
   6.5630000e+01  -1.1009947e+00  -1.3330906e-01   3.6003822e+01  -1.2741807e+00  -1.6898892e+01   1.9067479e+01   3.3708456e+01  -8.0972768e-01  -1.0286371e+00   2.2065733e+01  -3.8876279e-01   1.1440038e+00   1.0481636e+01  -4.0163093e+02   1.4050694e+02   3.0653461e+03  -5.1465958e+00   3.6406225e+00   3.9406902e+00  -7.8678942e-02   4.4330516e-01  -9.7781213e-02  -1.2083319e+01   9.6889522e+00  -2.8526195e+00   3.2007004e-01  -2.5301568e-01  -5.6768512e-01  -3.6598847e+00  -6.3673639e+00
   6.5640000e+01  -1.1197912e+00  -1.8624748e-01   3.6048714e+01  -1.2341337e+00  -1.6708899e+01   1.9438441e+01   3.7096184e+01  -8.1680807e-01  -7.5197621e-01   2.7666090e+01  -3.8014703e-01   1.1626660e+00   1.8662160e+00  -3.9980249e+02   1.7019903e+02   2.9692092e+03  -6.2967485e+00   4.1692454e+00   4.1728338e+00  -5.7308524e-02   4.7976491e-01  -1.3308167e-01  -1.1355759e+01   8.5578573e+00  -2.8156224e+00   2.5127924e-01  -2.9666135e-01  -5.2882485e-01  -3.4475469e+00  -5.9656989e+00
   6.5650000e+01  -1.1524291e+00  -2.4530274e-01   3.6087439e+01  -1.2441881e+00  -1.6508078e+01   1.9850822e+01   4.1238123e+01  -8.2093221e-01  -4.6071748e-01   2.9125873e+01  -3.7238782e-01   1.0834533e+00  -7.9212711e+00  -3.9773482e+02   1.9662976e+02   2.6430722e+03  -7.8027794e+00   4.5426017e+00   4.7302970e+00  -4.8405153e-02   5.2526058e-01  -1.8439906e-01  -1.0101271e+01   7.4330063e+00  -2.3022415e+00   1.6305314e-01  -3.5952686e-01  -4.7424790e-01  -3.1836808e+00  -5.8557262e+00
   6.5660000e+01  -1.1884679e+00  -2.9522301e-01   3.6128357e+01  -1.3026363e+00  -1.6305766e+01   2.0293606e+01   4.4278391e+01  -8.2225861e-01  -1.8499573e-01   2.7572175e+01  -3.6636352e-01   9.1695949e-01  -1.6649378e+01  -3.9548980e+02   2.1794188e+02   2.1312127e+03  -9.5007050e+00   4.6278027e+00   5.4843284e+00  -5.4565771e-02   5.7253120e-01  -2.4883289e-01  -8.5843041e+00   6.5009640e+00  -1.3925876e+00   6.8840599e-02  -4.3171744e-01  -4.1417584e-01  -2.9176139e+00  -6.0571846e+00
   6.5670000e+01  -1.2169659e+00  -3.2681984e-01   3.6179712e+01  -1.3978395e+00  -1.6096579e+01   2.0749223e+01   4.5561670e+01  -8.2117420e-01   5.3023929e-02   2.3801966e+01  -3.6259776e-01   6.9657366e-01  -2.2038584e+01  -3.9313666e+02   2.3304561e+02   1.5103725e+03  -1.1205409e+01   4.3495864e+00   6.2541399e+00  -7.4974441e-02   6.1348432e-01  -3.2103662e-01  -7.1157527e+00   5.9476522e+00  -2.3434519e-01  -1.7083231e-02  -5.0174490e-01  -3.5822065e-01  -2.6885455e+00  -6.4901230e+00
   6.5680000e+01  -1.2322517e+00  -3.3967442e-01   3.6245879e+01  -1.5103583e+00  -1.5886648e+01   2.1204832e+01   4.5560901e+01  -8.1832062e-01   2.2849091e-01   1.7546698e+01  -3.6115978e-01   4.6483950e-01  -2.3173416e+01  -3.9073431e+02   2.4185276e+02   8.8071521e+02  -1.2768182e+01   3.7403862e+00   6.8668823e+00  -1.0622163e-01   6.4229104e-01  -3.9506442e-01  -5.9384802e+00   5.8690628e+00   9.7779414e-01  -8.2840702e-02  -5.5881072e-01  -3.1198912e-01  -2.5140867e+00  -7.0007944e+00
   6.5690000e+01  -1.2361867e+00  -3.4009166e-01   3.6325139e+01  -1.6191596e+00  -1.5669038e+01   2.1649948e+01   4.4511600e+01  -8.1458737e-01   3.1697782e-01   8.8486907e+00  -3.6176731e-01   2.5353179e-01  -2.1130771e+01  -3.8832213e+02   2.4533856e+02   3.4857958e+02  -1.4095132e+01   2.9258610e+00   7.1933444e+00  -1.4412166e-01   6.5590915e-01  -4.6502781e-01  -5.1674167e+00   6.2152540e+00   2.0568380e+00  -1.2181965e-01  -5.9448383e-01  -2.7624008e-01  -2.3869599e+00  -7.4132552e+00
   6.5700000e+01  -1.2377297e+00  -3.3776088e-01   3.6409176e+01  -1.7076695e+00  -1.5448449e+01   2.2071631e+01   4.2168288e+01  -8.1093609e-01   3.1142580e-01  -5.5520192e-01  -3.6390026e-01   8.3811581e-02  -1.6972021e+01  -3.8592099e+02   2.4527360e+02  -6.4951406e+00  -1.5131946e+01   2.0431742e+00   7.1694200e+00  -1.8538597e-01   6.5321484e-01  -5.2557457e-01  -4.7713296e+00   6.8040669e+00   2.8780884e+00  -1.3472839e-01  -6.0470362e-01  -2.4857009e-01  -2.2903062e+00  -7.6060726e+00
   6.5710000e+01  -1.2475267e+00  -3.4187287e-01   3.6487574e+01  -1.7677052e+00  -1.5222761e+01   2.2457907e+01   3.8627600e+01  -8.0815246e-01   2.2895616e-01  -8.2469641e+00  -3.6691306e-01  -3.0575853e-02  -1.1438743e+01  -3.8353760e+02   2.4367938e+02  -1.5942278e+02  -1.5870932e+01   1.1751847e+00   6.7965116e+00  -2.2717560e-01   6.3570423e-01  -5.7347728e-01  -4.6239643e+00   7.3869867e+00   3.4167020e+00  -1.2946993e-01  -5.9106737e-01  -2.2575355e-01  -2.2017632e+00  -7.5412016e+00
   6.5720000e+01  -1.2693497e+00  -3.5693652e-01   3.6555988e+01  -1.8008177e+00  -1.4992146e+01   2.2807347e+01   3.4943974e+01  -8.0677862e-01   9.2289820e-02  -1.3666634e+01  -3.7022706e-01  -8.6789970e-02  -5.6214117e+00  -3.8116886e+02   2.4243220e+02  -1.2471766e+02  -1.6343815e+01   3.6574609e-01   6.1109089e+00  -2.6499133e-01   6.0850815e-01  -6.0837445e-01  -4.5851394e+00   7.7426561e+00   3.7379095e+00  -1.1793071e-01  -5.5969805e-01  -2.0506237e-01  -2.1024526e+00  -7.2396018e+00
   6.5730000e+01  -1.2966166e+00  -3.8132016e-01   3.6619182e+01  -1.8139065e+00  -1.4992146e+01   2.3138596e+01   3.3124932e+01  -8.0723670e-01  -8.8973675e-02  -1.8126350e+01  -3.7356000e-01  -9.7772873e-02  -1.0982904e+00  -3.7880366e+02   2.4309143e+02   6.5923484e+01  -1.6581023e+01  -3.1403332e-01   5.1560991e+00  -2.9132560e-01   5.7851540e-01  -6.3102426e-01  -4.5577862e+00   7.7425119e+00   3.9581036e+00  -1.1077136e-01  -5.1819516e-01  -1.8461776e-01  -1.9883992e+00  -6.7374135e+00
   6.5740000e+01  -1.3179705e+00  -4.0953788e-01   3.6686101e+01  -1.8120924e+00  -1.4760900e+01   2.3486103e+01   3.4750719e+01  -8.0993162e-01  -3.1436844e-01  -2.2539477e+01  -3.7697464e-01  -8.8463123e-02   9.3097504e-01  -3.7642259e+02   2.4657231e+02   3.4808759e+02  -1.6572226e+01  -7.5449584e-01   3.9865254e+00  -2.9723924e-01   5.5063268e-01  -6.4121934e-01  -4.4947052e+00   7.3538474e+00   4.2226054e+00  -1.1336454e-01  -4.7266701e-01  -1.6346855e-01  -1.8793238e+00  -6.0661785e+00
   6.5750000e+01  -1.3259221e+00  -4.3514173e-01   3.6763168e+01  -1.7964030e+00  -1.4521003e+01   2.3877969e+01   3.9186572e+01  -8.1524125e-01  -5.7996694e-01  -2.6559850e+01  -3.8062461e-01  -7.6521167e-02   1.1941956e+00  -3.7399765e+02   2.5280141e+02   6.2291039e+02  -1.6264781e+01  -8.7850458e-01   2.6790404e+00  -2.7668586e-01   5.2593721e-01  -6.3792324e-01  -4.3639876e+00   6.6229394e+00   4.6694775e+00  -1.2581520e-01  -4.2610945e-01  -1.4153204e-01  -1.8248205e+00  -5.2775011e+00
   6.5760000e+01  -1.3204146e+00  -4.5228700e-01   3.6851431e+01  -1.7669773e+00  -1.4279902e+01   2.4321518e+01   4.4354876e+01  -8.2343167e-01  -8.7227045e-01  -2.9230351e+01  -3.8457875e-01  -7.0064522e-02   6.4566452e-01  -3.7149502e+02   2.6092582e+02   8.1244012e+02  -1.5648009e+01  -6.9542341e-01   1.3176735e+00  -2.3030293e-01   5.0296083e-01  -6.2118291e-01  -4.1534005e+00   5.6696115e+00   5.3685344e+00  -1.4591426e-01  -3.7863137e-01  -1.1918061e-01  -1.8524776e+00  -4.4325390e+00
   6.5770000e+01  -1.3062426e+00  -4.5691342e-01   3.6947093e+01  -1.7270363e+00  -1.4032040e+01   2.4806770e+01   4.8525233e+01  -8.3449170e-01  -1.1621371e+00  -2.8986666e+01  -3.8888821e-01  -7.7596745e-02  -7.5322225e-01  -3.6888422e+02   2.6998043e+02   9.0546123e+02  -1.4807037e+01  -2.8368918e-01  -2.5289087e-02  -1.6509052e-01   4.7994186e-01  -5.9353803e-01  -3.8774728e+00   4.6696584e+00   6.2870831e+00  -1.7101771e-01  -3.2885901e-01  -9.6763518e-02  -1.9349808e+00  -3.5845254e+00
   6.5780000e+01  -1.2884927e+00  -4.4806379e-01   3.7042409e+01  -1.6826252e+00  -1.3777876e+01   2.5312367e+01   5.0559719e+01  -8.4792539e-01  -1.4008551e+00  -2.3871802e+01  -3.9359440e-01  -1.0032498e-01  -2.2728240e+00  -3.6614964e+02   2.7933705e+02   9.3566267e+02  -1.3851641e+01   2.5777070e-01  -1.2906921e+00  -9.0317459e-02   4.5561396e-01  -5.5930978e-01  -3.5555206e+00   3.8110358e+00   7.3111516e+00  -1.9747140e-01  -2.7509672e-01  -7.4694460e-02  -2.0425468e+00  -2.7974594e+00
   6.5790000e+01  -1.2697498e+00  -4.2883096e-01   3.7126394e+01  -1.6369046e+00  -1.3518842e+01   2.5814321e+01   5.0195390e+01  -8.6264889e-01  -1.5299164e+00  -1.2906129e+01  -3.9866636e-01  -1.2906412e-01  -2.8739139e+00  -3.6329243e+02   2.8872436e+02   9.3873085e+02  -1.2844345e+01   8.4501864e-01  -2.4364046e+00  -1.3793926e-02   4.2849779e-01  -5.2243210e-01  -3.2320051e+00   3.2436130e+00   8.2927227e+00  -2.1974246e-01  -2.1605460e-01  -5.3943029e-02  -2.1721067e+00  -2.1256500e+00
   6.5800000e+01  -1.2509902e+00  -4.0666890e-01   3.7184842e+01  -1.5838679e+00  -1.3255855e+01   2.6297837e+01   4.8351572e+01  -8.7705039e-01  -1.4968729e+00   3.3043538e+00  -4.0403427e-01  -1.5666303e-01  -2.7598907e+00  -3.6031846e+02   2.9814943e+02   9.4250641e+02  -1.1797747e+01   1.4213804e+00  -3.4465606e+00   5.9041918e-02   3.9640898e-01  -4.8486690e-01  -3.0016381e+00   3.0288547e+00   9.0769801e+00  -2.3140542e-01  -1.5116427e-01  -3.6287062e-02  -2.3265017e+00  -1.5756956e+00
   6.5810000e+01  -1.2343315e+00  -3.9410142e-01   3.7199805e+01  -1.5073579e+00  -1.2988169e+01   2.6760315e+01   4.6247826e+01  -8.8918052e-01  -1.2682785e+00   2.2859435e+01  -4.0973308e-01  -1.9021447e-01  -3.3551439e+00  -3.5723277e+02   3.0782491e+02   9.6754877e+02  -1.0711783e+01   1.9544846e+00  -4.3297276e+00   1.2466197e-01   3.5733843e-01  -4.4671724e-01  -2.9890673e+00   3.1057602e+00   9.5339844e+00  -2.2816266e-01  -8.0368072e-02  -2.3955683e-02  -2.4959685e+00  -1.1037404e+00
   6.5820000e+01  -1.2242545e+00  -4.0909357e-01   3.7151151e+01  -1.3898775e+00  -1.2714581e+01   2.7208276e+01   4.4796133e+01  -8.9700469e-01  -8.3568141e-01   4.3259713e+01  -4.1608320e-01  -2.5533870e-01  -6.5124232e+00  -3.5404668e+02   3.1795727e+02   1.0132358e+03  -9.6188070e+00   2.4329637e+00  -5.0891803e+00   1.8074354e-01   3.1106261e-01  -4.0782521e-01  -3.3014598e+00   3.2988318e+00   9.6198181e+00  -2.1108484e-01  -4.3689276e-03  -1.8917034e-02  -2.6569564e+00  -6.3750939e-01
   6.5830000e+01  -1.2262334e+00  -4.6896374e-01   3.7021035e+01  -1.2318622e+00  -1.2438186e+01   2.7658322e+01   4.5004550e+01  -8.9859995e-01  -2.1003151e-01   6.2564991e+01  -4.2374916e-01  -3.8424919e-01  -1.2891049e+01  -3.5077139e+02   3.2856140e+02   1.0604129e+03  -8.5929766e+00   2.8644451e+00  -5.6893696e+00   2.2496797e-01   2.5966200e-01  -3.6956294e-01  -3.9581375e+00   3.3713619e+00   9.4010287e+00  -1.8706004e-01   7.4125836e-02  -2.2436037e-02  -2.7933041e+00  -1.2849599e-01
   6.5840000e+01  -1.2432685e+00  -5.7517865e-01   3.6802395e+01  -1.0673456e+00  -1.2158698e+01   2.8136292e+01   4.7796990e+01  -8.9243637e-01   5.6955630e-01   7.7958780e+01  -4.3356082e-01  -5.9178250e-01  -2.0753330e+01  -3.4740341e+02   3.3957186e+02   1.1010461e+03  -7.7264398e+00   3.2552744e+00  -6.0652988e+00   2.5427404e-01   2.0614194e-01  -3.3535143e-01  -4.8304027e+00   3.1362545e+00   9.0134913e+00  -1.6586425e-01   1.4909813e-01  -3.4278001e-02  -2.9139335e+00   0.0000000e+00
   6.5850000e+01  -1.2740958e+00  -7.0308231e-01   3.6508632e+01  -9.5432193e-01  -1.1875141e+01   2.8663425e+01   5.2713345e+01  -8.7800556e-01   1.4010458e+00   8.3148948e+01  -4.4614478e-01  -8.5659035e-01  -2.6480785e+01  -3.4393005e+02   3.5113832e+02   1.1566462e+03  -7.0879577e+00   3.5859657e+00  -6.1626148e+00   2.6561189e-01   1.5253069e-01  -3.0931534e-01  -5.6540467e+00   2.5749081e+00   8.6018532e+00  -1.5623716e-01   2.1153674e-01  -5.1234746e-02  -3.0566584e+00   0.0000000e+00
   6.5860000e+01  -1.3161187e+00  -8.1608258e-01   3.6171955e+01  -9.3963230e-01  -1.1581672e+01   2.9238917e+01   5.7549151e+01  -8.5651234e-01   2.1132932e+00   7.1224747e+01  -4.6156223e-01  -1.1223690e+00  -2.6577868e+01  -3.4033699e+02   3.6378351e+02   1.2645184e+03  -6.6844898e+00   3.8145502e+00  -5.9691456e+00   2.5744970e-01   9.9252272e-02  -2.9363254e-01  -6.1449708e+00   1.8560435e+00   8.2490167e+00  -1.6160581e-01   2.5286890e-01  -6.7326196e-02  -3.2824234e+00   0.0000000e+00
   6.5870000e+01  -1.3686142e+00  -8.9583934e-01   3.5830281e+01  -1.0247327e+00  -1.1284192e+01   2.9839682e+01   6.0076512e+01  -8.3099890e-01   2.5226102e+00   4.0931691e+01  -4.7920119e-01  -1.3233131e+00  -2.0094412e+01  -3.3660205e+02   3.7815716e+02   1.4373654e+03  -6.4714286e+00   3.9066861e+00  -5.5307306e+00   2.3156882e-01   4.5934350e-02  -2.8662014e-01  -6.1616155e+00   1.2346122e+00   7.9176062e+00  -1.7606025e-01   2.7060517e-01  -7.6761889e-02  -3.6372591e+00   0.0000000e+00
   6.5880000e+01  -1.4311388e+00  -9.5358356e-01   3.5518966e+01  -1.1574595e+00  -1.0977602e+01   3.0436668e+01   5.9698576e+01  -8.0571844e-01   2.5076537e+00  -1.4956445e+00  -4.9799635e-01  -1.4164759e+00  -9.3162722e+00  -3.3269778e+02   3.9450075e+02   1.6343592e+03  -6.3753048e+00   3.8598205e+00  -4.9801839e+00   1.9527169e-01  -7.3410559e-03  -2.8286898e-01  -5.7875743e+00   9.1869236e-01   7.4558722e+00  -1.8500314e-01   2.7201002e-01  -7.7127899e-02  -4.1145058e+00   0.0000000e+00
   6.5890000e+01  -1.4980280e+00  -1.0084682e+00   3.5270884e+01  -1.2514006e+00  -1.0667804e+01   3.1010800e+01   5.7413252e+01  -7.8507538e-01   2.0529348e+00  -4.5471897e+01  -5.1677894e-01  -1.3941868e+00   2.2289040e+00  -3.2859960e+02   4.1243167e+02   1.7930913e+03  -6.2762224e+00   3.6913092e+00  -4.5543292e+00   1.6118523e-01  -5.9029492e-02  -2.7503438e-01  -5.2732820e+00   1.0008723e+00   6.6602053e+00  -1.7216576e-01   2.7199135e-01  -7.0241429e-02  -4.6756416e+00   0.0000000e+00
   6.5900000e+01  -1.5557818e+00  -1.0608401e+00   3.5116481e+01  -1.2198558e+00  -1.0351073e+01   3.1560395e+01   5.4959478e+01  -7.7251671e-01   1.2538129e+00  -7.9912182e+01  -5.3454427e-01  -1.2749798e+00   1.1920701e+01  -3.2428347e+02   4.3142058e+02   1.8988916e+03  -6.0334666e+00   3.4159595e+00  -4.5080552e+00   1.4160715e-01  -1.0559856e-01  -2.5690792e-01  -4.9126486e+00   1.4663542e+00   5.3546630e+00  -1.2744552e-01   2.8620868e-01  -6.0420985e-02  -5.2746713e+00   0.0000000e+00
   6.5910000e+01  -1.5918247e+00  -1.0935279e+00   3.5075692e+01  -1.0137561e+00  -1.0033368e+01   3.2097865e+01   5.3746972e+01  -7.6975475e-01   2.8335688e-01  -9.7045605e+01  -5.5062868e-01  -1.0942056e+00   1.8077421e+01  -3.1972156e+02   4.5163034e+02   2.0209753e+03  -5.5918780e+00   3.0440939e+00  -4.9718307e+00   1.4080794e-01  -1.4185285e-01  -2.2664540e-01  -4.9337082e+00   2.2512628e+00   3.4521119e+00  -4.9379976e-02   3.2396948e-01  -5.2008471e-02  -5.8309620e+00   0.0000000e+00
   6.5920000e+01  -1.6081629e+00  -1.0925713e+00   3.5140119e+01  -6.4028376e-01  -9.7057508e+00   3.2637007e+01   5.3914191e+01  -7.7659098e-01  -6.6774100e-01  -9.5109788e+01  -5.6474281e-01  -8.8977326e-01   2.0443235e+01  -3.1488234e+02   4.7423787e+02   2.2607533e+03  -5.0159096e+00   2.5898246e+00  -5.8725679e+00   1.5285667e-01  -1.6259155e-01  -1.8773132e-01  -5.3873806e+00   3.3297889e+00   9.7840642e-01   5.9243806e-02   3.8466574e-01  -4.7662236e-02  -6.2342499e+00   0.0000000e+00
   6.5930000e+01  -1.6214694e+00  -1.0546072e+00   3.5263742e+01  -1.4306201e-01  -9.3740655e+00   3.3184940e+01   5.4793327e+01  -7.9124880e-01  -1.4420385e+00  -7.7429751e+01  -5.7681228e-01  -6.8274777e-01   2.0702549e+01  -3.0973563e+02   5.0063888e+02   2.6401011e+03  -4.4154036e+00   2.0709557e+00  -6.9307627e+00   1.6653931e-01  -1.6489035e-01  -1.4640414e-01  -6.0943969e+00   4.7694264e+00  -1.9197798e+00   1.9828371e-01   4.5852023e-01  -4.7303201e-02  -6.3807719e+00   0.0000000e+00
   6.5940000e+01  -1.6479237e+00  -9.8382227e-01   3.5378327e+01   4.1709447e-01  -9.0377393e+00   3.3746438e+01   5.6149766e+01  -8.1101904e-01  -1.9464520e+00  -5.0441348e+01  -5.8692401e-01  -4.8806575e-01   1.9468202e+01  -3.0426255e+02   5.3136480e+02   3.0725920e+03  -3.8975031e+00   1.4927531e+00  -7.7282432e+00   1.7021528e-01  -1.4889956e-01  -1.0858590e-01  -6.7392505e+00   6.7152285e+00  -4.9873343e+00   3.7192451e-01   5.2879054e-01  -4.7489584e-02  -6.1549233e+00   0.0000000e+00
   6.5950000e+01  -1.6877077e+00  -8.9714324e-01   3.5420091e+01   9.4743412e-01  -8.6951105e+00   3.4325576e+01   5.7913838e+01  -8.3312017e-01  -2.1735854e+00  -2.2713344e+01  -5.9539030e-01  -3.2687408e-01   1.6119167e+01  -2.9845760e+02   5.6597537e+02   3.4610566e+03  -3.5099605e+00   8.5576877e-01  -7.8349663e+00   1.5291763e-01  -1.1730155e-01  -7.9233590e-02  -6.9568661e+00   9.3167418e+00  -7.9191698e+00   5.8389678e-01   5.7217766e-01  -4.1449270e-02  -5.4688490e+00  -3.3482834e-02
   6.5960000e+01  -1.7224740e+00  -8.1780363e-01   3.5350180e+01   1.3336825e+00  -8.3436582e+00   3.4922268e+01   5.9669222e+01  -8.5551327e-01  -2.1974320e+00  -2.3846569e+00  -6.0254206e-01  -1.9971575e-01   1.2715832e+01  -2.9231583e+02   6.0368439e+02   3.7709027e+03  -3.1657518e+00   2.0818949e-01  -6.9949197e+00   1.0765820e-01  -7.6111149e-02  -6.0862913e-02  -6.3764824e+00   1.2638906e+01  -1.0439389e+01   8.3214374e-01   5.6199869e-01  -2.1396843e-02  -4.3892255e+00  -1.1646619e+00
   6.5970000e+01  -1.7315941e+00  -7.5279904e-01   3.5168783e+01   1.5148748e+00  -7.9928361e+00   3.5534396e+01   6.1212817e+01  -8.7721654e-01  -2.1236395e+00   7.3792484e+00  -6.0841216e-01  -7.5861228e-02   1.2385453e+01  -2.8582227e+02   6.4377408e+02   4.0089682e+03  -2.7088522e+00  -3.4210571e-01  -5.3240932e+00   3.8420972e-02  -3.5384206e-02  -5.0686586e-02  -4.8379048e+00   1.6575837e+01  -1.2419005e+01   1.1029053e+00   4.8192192e-01   1.5595816e-02  -3.1545475e+00  -2.8596970e+00
   6.5980000e+01  -1.7149241e+00  -6.9535963e-01   3.4917427e+01   1.5388223e+00  -7.6280912e+00   3.6156692e+01   6.2229603e+01  -8.9794761e-01  -2.0223250e+00   1.0131448e+01  -6.1269200e-01   7.9067288e-02   1.5492852e+01  -2.7895768e+02   6.8564019e+02   4.1866112e+03  -2.0771204e+00  -7.0278155e-01  -3.3052487e+00  -3.8876345e-02  -5.2562089e-03  -4.2790082e-02  -2.6136502e+00   2.0736687e+01  -1.3987382e+01   1.3632429e+00   3.4051657e-01   6.2325121e-02  -2.0533204e+00  -5.0152683e+00
   6.5990000e+01  -1.6959550e+00  -6.4619882e-01   3.4659246e+01   1.5239854e+00  -7.2611690e+00   3.6778399e+01   6.2170701e+01  -9.1751081e-01  -1.9024820e+00   1.1984306e+01  -6.1495309e-01   2.7702716e-01   1.9795988e+01  -2.7170806e+02   7.2863673e+02   4.2996538e+03  -1.3783761e+00  -8.7021378e-01  -1.5043698e+00  -1.0563247e-01   1.0226432e-02  -3.4082462e-02  -3.3643570e-01   2.4379171e+01  -1.5419091e+01   1.5628646e+00   1.6748509e-01   1.0218377e-01  -1.2670609e+00  -7.4373674e+00
   6.6000000e+01  -1.6990570e+00  -6.0857677e-01   3.4450457e+01   1.5702374e+00  -6.8870276e+00   3.7390727e+01   6.1232727e+01  -9.3540883e-01  -1.7343477e+00   1.6813424e+01  -6.1491715e-01   5.0314470e-01   2.2611754e+01  -2.6406570e+02   7.7191316e+02   4.3276434e+03  -7.9962451e-01  -9.0933476e-01  -2.6741882e-01  -1.5075567e-01   1.4075699e-02  -2.5311253e-02   1.2565655e+00   2.6533450e+01  -1.6845650e+01   1.6516171e+00  -4.0531510e-03   1.1473322e-01  -8.0142220e-01  -9.8624144e+00
   6.6010000e+01  -1.7266251e+00  -5.7601593e-01   3.4322974e+01   1.6956792e+00  -6.5049793e+00   3.7993136e+01   6.0240959e+01  -9.5079364e-01  -1.4830987e+00   2.5124907e+01  -6.1257008e-01   7.3139415e-01   2.2824944e+01  -2.5602194e+02   8.1454476e+02   4.2631598e+03  -4.5237037e-01  -8.8566817e-01   3.5110472e-01  -1.7321782e-01   1.1922677e-02  -1.7779308e-02   1.5637619e+00   2.6329221e+01  -1.8129001e+01   1.6019774e+00  -1.5023020e-01   8.2754610e-02  -5.6127853e-01  -1.1966923e+01
   6.6020000e+01  -1.7584985e+00  -5.4698630e-01   3.4278134e+01   1.8403748e+00  -6.1202955e+00   3.8594929e+01   6.0179259e+01  -9.6260193e-01  -1.1271111e+00   3.5598757e+01  -6.0812974e-01   9.3944558e-01   2.0805143e+01  -2.4756544e+02   8.5570512e+02   4.1160356e+03  -3.3610716e-01  -8.4290833e-01   4.6368816e-01  -1.7762642e-01   8.0452127e-03  -1.1785664e-02   3.0576957e-01   2.3388939e+01  -1.8978719e+01   1.4232735e+00  -2.5887847e-01  -6.8981521e-04  -4.3916051e-01  -1.3415649e+01
   6.6030000e+01  -1.7689081e+00  -5.3547631e-01   3.4289723e+01   1.9325500e+00  -5.7291945e+00   3.9212772e+01   6.1784356e+01  -9.6963538e-01  -6.5261277e-01   4.7449832e+01  -6.0190007e-01   1.1199626e+00   1.8051700e+01  -2.3870306e+02   8.9436133e+02   3.8656217e+03  -3.8358070e-01  -8.1418792e-01   2.3525744e-01  -1.6855421e-01   4.4769050e-03  -6.9468336e-03  -2.3628982e+00   1.8050035e+01  -1.9116048e+01   1.1600189e+00  -3.2589408e-01  -1.2878801e-01  -3.6092445e-01  -1.3956794e+01
   6.6040000e+01  -1.7463479e+00  -5.5573358e-01   3.4320111e+01   1.9455736e+00  -5.3350568e+00   3.9854572e+01   6.4180014e+01  -9.7070776e-01  -6.0670095e-02   5.9194268e+01  -5.9401817e-01   1.2907358e+00   1.7077327e+01  -2.2948163e+02   9.2888026e+02   3.4518927e+03  -4.9403817e-01  -8.2716218e-01  -1.3230974e-01  -1.4891356e-01   1.7111673e-03  -2.7524034e-03  -5.9049389e+00   1.1261260e+01  -1.8356776e+01   8.7292861e-01  -3.4947442e-01  -2.8369171e-01  -3.0978153e-01  -1.3498774e+01
   6.6050000e+01  -1.7021580e+00  -6.1599472e-01   3.4340581e+01   1.8752503e+00  -4.9276838e+00   4.0500003e+01   6.4543009e+01  -9.6518711e-01   5.9313363e-01   6.5380373e+01  -5.8425884e-01   1.4884789e+00   1.9774301e+01  -2.1998021e+02   9.5745055e+02   2.8570292e+03  -5.7294302e-01  -9.0006861e-01  -4.2561319e-01  -1.2212196e-01  -5.4718467e-04   9.6833474e-04  -9.5911795e+00   4.2337972e+00  -1.6662641e+01   6.1308447e-01  -3.2834411e-01  -4.4144302e-01  -3.0495838e-01  -1.2111197e+01
   6.6060000e+01  -1.6601940e+00  -7.2847597e-01   3.4340061e+01   1.6968341e+00  -4.5168158e+00   4.1102470e+01   6.0246770e+01  -9.5373450e-01   1.1790374e+00   5.8590374e+01  -5.7200775e-01   1.7515957e+00   2.6311689e+01  -2.1028770e+02   9.7900134e+02   2.1550785e+03  -5.6255787e-01  -1.0169075e+00  -5.2615335e-01  -9.2621468e-02  -2.8441595e-03   4.1258126e-03  -1.2670384e+01  -1.9206040e+00  -1.4197861e+01   4.0704966e-01  -2.6706273e-01  -5.7398520e-01  -3.6727007e-01  -9.9931471e+00
   6.6070000e+01  -1.6405760e+00  -9.0173287e-01   3.4320355e+01   1.4021235e+00  -4.0952334e+00   4.1614580e+01   5.1211001e+01  -9.3858027e-01   1.5394344e+00   3.6039707e+01  -5.5641493e-01   2.1020414e+00   3.5044566e+01  -2.0049308e+02   9.9329720e+02   1.4295861e+03  -4.5061275e-01  -1.1163487e+00  -4.6784076e-01  -6.3022724e-02  -5.5495391e-03   6.8078377e-03  -1.4461086e+01  -6.3713161e+00  -1.1305647e+01   2.5961547e-01  -1.8149795e-01  -6.5016829e-01  -4.9868321e-01  -7.4468300e+00
   6.6080000e+01  -1.6530069e+00  -1.1186139e+00   3.4287953e+01   1.0614312e+00  -3.6765732e+00   4.2014146e+01   3.9956600e+01  -9.2292643e-01   1.5765017e+00   3.7067259e+00  -5.3669281e-01   2.5313946e+00   4.2935323e+01  -1.9068267e+02   1.0002787e+03   6.9814751e+02  -2.6430419e-01  -1.1465377e+00  -3.4801445e-01  -3.3329604e-02  -8.6080603e-03   9.3482662e-03  -1.4460048e+01  -8.6204653e+00  -8.3726091e+00   1.6355019e-01  -9.5112983e-02  -6.4404493e-01  -6.7621787e-01  -4.8585754e+00
   6.6090000e+01  -1.6955335e+00  -1.3327019e+00   3.4249279e+01   7.8717594e-01  -3.2514958e+00   4.2309988e+01   2.9584217e+01  -9.0988232e-01   1.2991728e+00  -2.7732888e+01  -5.1243022e-01   2.9998684e+00   4.6847382e+01  -1.8092016e+02   1.0001555e+03  -1.2313976e+01  -5.0276825e-02  -1.1211179e+00  -2.1246897e-01  -4.8310046e-03  -1.1555711e-02   1.1970684e-02  -1.2586197e+01  -8.6321544e+00  -5.6949020e+00   1.0525382e-01  -2.7912680e-02  -5.5215663e-01  -8.6401012e-01  -2.6301720e+00
   6.6100000e+01  -1.7537042e+00  -1.4872405e+00   3.4209267e+01   6.3194850e-01  -2.8297416e+00   4.2526346e+01   2.1635725e+01  -9.0176498e-01   7.8682466e-01  -5.1234816e+01  -4.8393027e-01   3.4343190e+00   4.3445050e+01  -1.7121927e+02   9.9443981e+02  -5.7157203e+02   1.2514993e-01  -1.0887025e+00  -4.3278559e-02   1.7383256e-02  -1.3829098e-02   1.4698473e-02  -9.4130349e+00  -6.9750868e+00  -3.4595009e+00   6.8135712e-02   1.1496005e-02  -4.0365362e-01  -1.0084605e+00  -1.0174607e+00
   6.6110000e+01  -1.8058731e+00  -1.5387145e+00   3.4170985e+01   5.6654652e-01  -2.4006535e+00   4.2681915e+01   1.5556917e+01  -9.0000895e-01   1.2839618e-01  -6.5842848e+01  -4.5239411e-01   3.7438071e+00   3.0948812e+01  -1.6155073e+02   9.8620115e+02  -8.2386616e+02   1.9995105e-01  -1.0703187e+00   1.5233194e-01   2.8470466e-02  -1.5119264e-02   1.7642925e-02  -5.9581083e+00  -4.6440694e+00  -1.7901045e+00   3.9177330e-02   2.5730009e-02  -2.4650387e-01  -1.0574349e+00  -4.6064518e-02
   6.6120000e+01  -1.8340219e+00  -1.4752072e+00   3.4134834e+01   5.6304602e-01  -1.9740291e+00   4.2780965e+01   9.9050511e+00  -9.0537870e-01  -6.0793492e-01  -7.3633111e+01  -4.1961657e-01   3.8681944e+00   1.2438733e+01  -1.5188406e+02   9.7848381e+02  -7.7173380e+02   1.7287530e-01  -1.0580764e+00   2.7614471e-01   3.0272634e-02  -1.5394471e-02   2.1028525e-02  -3.0959495e+00  -2.5611903e+00  -7.4945533e-01   1.5130919e-02   2.3476664e-02  -1.2011905e-01  -1.0130947e+00   0.0000000e+00
   6.6130000e+01  -1.8316972e+00  -1.3269962e+00   3.4098274e+01   6.5432552e-01  -1.5442534e+00   4.2818089e+01   3.7123648e+00  -9.1814467e-01  -1.3713301e+00  -7.6339520e+01  -3.8751807e-01   3.7943373e+00  -7.3857066e+00  -1.4221932e+02   9.7210433e+02  -6.3794834e+02   7.4261672e-02  -1.0366508e+00   2.3673145e-01   3.1767587e-02  -1.4715863e-02   2.5053202e-02  -1.2023148e+00  -1.2061818e+00  -2.8836653e-01   1.1809201e-03   1.3908511e-02  -3.9814511e-02  -9.0341467e-01   0.0000000e+00
   6.6140000e+01  -1.8044529e+00  -1.1615804e+00   3.4057924e+01   8.8305948e-01  -1.1151081e+00   4.2786413e+01  -3.1675620e+00  -9.3800727e-01  -2.1034420e+00  -7.3211189e+01  -3.5781442e-01   3.5425905e+00  -2.5174688e+01  -1.3259158e+02   9.6516584e+02  -6.9384844e+02  -7.7672760e-02  -9.8662041e-01   8.5924858e-02   4.1296205e-02  -1.3269334e-02   2.9824957e-02  -1.9588634e-01  -6.0723777e-01  -1.9700204e-01   2.2681370e-03   3.3814171e-03  -5.4384463e-04  -7.4350198e-01   0.0000000e+00
   6.6150000e+01  -1.7625525e+00  -1.0532497e+00   3.4012902e+01   1.1959524e+00  -6.8393972e-01   4.2689250e+01  -9.7163874e+00  -9.6392129e-01  -2.7287684e+00  -6.2532634e+01  -3.3164356e-01   3.1713113e+00  -3.7127916e+01  -1.2306333e+02   9.5528785e+02  -9.8779925e+02  -2.6072389e-01  -9.0608683e-01  -2.2578416e-02   5.7625029e-02  -1.1636004e-02   3.4953386e-02   2.4394090e-01  -5.1894806e-01  -1.8660153e-01   1.4709143e-02  -5.0342477e-03   1.1416823e-02  -5.5697304e-01   0.0000000e+00
   6.6160000e+01  -1.7123708e+00  -1.0404124e+00   3.3964916e+01   1.4243171e+00  -2.6035202e-01   4.2553950e+01  -1.3529930e+01  -9.9414966e-01  -3.1777783e+00  -4.4900999e+01  -3.0936027e-01   2.7601384e+00  -4.1117288e+01  -1.1369881e+02   9.4253954e+02  -1.2748312e+03  -4.6774231e-01  -8.1395654e-01   1.1052725e-02   6.9819986e-02  -1.1114906e-02   3.9060511e-02   4.1704228e-01  -6.3624300e-01  -9.7747966e-02   2.6755666e-02  -1.0466472e-02   9.2280738e-03  -3.5812831e-01  -5.0973556e-02
   6.6170000e+01  -1.6554059e+00  -1.1070874e+00   3.3913273e+01   1.4234269e+00   1.6048548e-01   4.2425641e+01  -1.2830886e+01  -1.0265907e+00  -3.4141481e+00  -2.3636978e+01  -2.9067052e-01   2.3759385e+00  -3.8419995e+01  -1.0451818e+02   9.2974720e+02  -1.2792337e+03  -6.9684911e-01  -7.0935167e-01   1.4738514e-01   6.7454249e-02  -1.3854580e-02   4.0089290e-02   4.7795338e-01  -7.6268455e-01   1.2991751e-02   2.9040284e-02  -1.3164834e-02   1.5237725e-03  -1.5781925e-01  -3.1242176e-01
   6.6180000e+01  -1.5917168e+00  -1.2013361e+00   3.3850341e+01   1.2278801e+00   5.8143757e-01   4.2334515e+01  -9.1126678e+00  -1.0592725e+00  -3.4512220e+00  -3.7073901e+00  -2.7484668e-01   2.0639737e+00  -3.1196474e+01  -9.5482023e+01   9.1958146e+02  -1.0165740e+03  -9.0134203e-01  -5.4965475e-01   2.7086490e-01   5.0447424e-02  -2.2219818e-02   3.6379006e-02   4.8407086e-01  -8.4279024e-01   1.4045266e-03   2.4177865e-02  -1.3930248e-02  -7.4155545e-03  -7.6500723e-03  -5.0880783e-01
   6.6190000e+01  -1.5207389e+00  -1.2656869e+00   3.3764055e+01   1.0241653e+00   1.0061712e+00   4.2272470e+01  -6.2045024e+00  -1.0909091e+00  -3.3578733e+00   9.3348683e+00  -2.6113280e-01   1.8281148e+00  -2.3585892e+01  -8.6535787e+01   9.1137830e+02  -8.2031627e+02  -1.0514322e+00  -2.6155370e-01   3.4428932e-01   2.8135356e-02  -3.7067588e-02   2.7642080e-02   4.2356116e-01  -8.9606954e-01  -1.7786888e-01   2.4590386e-02  -1.3782959e-02  -1.5629961e-02   0.0000000e+00  -5.9839074e-01
   6.6200000e+01  -1.4430650e+00  -1.2603824e+00   3.3646158e+01   9.6738096e-01   1.4304464e+00   4.2207146e+01  -6.5323948e+00  -1.1211299e+00  -3.2257268e+00   1.3214654e+01  -2.4930128e-01   1.6158074e+00  -2.1230742e+01  -7.7666576e+01   9.0084500e+02  -1.0533300e+03  -1.1769249e+00   2.0393697e-01   4.8603666e-01   1.0129002e-02  -5.5270906e-02   1.5307129e-02   2.3303376e-01  -9.3782470e-01  -3.9637610e-01   4.0687806e-02  -1.3627145e-02  -2.1703157e-02   0.0000000e+00  -5.1959265e-01
   6.6210000e+01  -1.3642780e+00  -1.1793687e+00   3.3498055e+01   1.0357733e+00   1.8468722e+00   4.2107434e+01  -9.9711965e+00  -1.1501247e+00  -3.1105845e+00   1.1514230e+01  -2.3969987e-01   1.3694256e+00  -2.4638181e+01  -6.8926187e+01   8.8294548e+02  -1.7899519e+03  -1.2307369e+00   7.7917006e-01   8.5433943e-01   7.1668400e-04  -6.6875033e-02   2.5868576e-03  -9.2299985e-02  -9.3933928e-01  -4.6548330e-01   7.1215831e-02  -1.3944622e-02  -2.4251945e-02   0.0000000e+00  -2.7152737e-01
   6.6220000e+01  -1.2927282e+00  -1.0516106e+00   3.3329486e+01   1.0533807e+00   2.2720068e+00   4.1946568e+01  -1.6086577e+01  -1.1781624e+00  -3.0200164e+00   9.0568151e+00  -2.3285216e-01   1.0710958e+00  -2.9832978e+01  -6.0421734e+01   8.5533199e+02  -2.7613494e+03  -9.8826083e-01   1.2465480e+00   1.3733425e+00   4.2007010e-03  -5.3703894e-02  -5.1212370e-03  -4.5640331e-01  -8.6406868e-01  -3.0666838e-01   1.0462450e-01  -1.4811867e-02  -2.2366230e-02  -1.7054495e-01   0.0000000e+00
   6.6230000e+01  -1.2306291e+00  -9.1915459e-01   3.3153485e+01   8.6810325e-01   2.6863126e+00   4.1699418e+01  -2.4715016e+01  -1.2053372e+00  -2.9362520e+00   8.3764339e+00  -2.2918861e-01   7.2995092e-01  -3.4114488e+01  -5.2281294e+01   8.1945107e+02  -3.5880917e+03  -9.1262047e-02   1.2791511e+00   1.5085713e+00   3.5716596e-02   5.9235601e-03   3.2422627e-04  -7.4371518e-01  -7.0922545e-01  -1.9250761e-02   1.2941338e-01  -1.6127453e-02  -1.6316368e-02  -9.7525030e-01   0.0000000e+00
   6.6240000e+01  -1.1698573e+00  -8.0779020e-01   3.2981077e+01   5.2732605e-01   3.1070928e+00   4.1355783e+01  -3.4363494e+01  -1.2312940e+00  -2.8140921e+00   1.2215990e+01  -2.2892791e-01   3.6735447e-01  -3.6259645e+01  -4.4603173e+01   7.7882809e+02  -4.0622979e+03   1.8420752e+00   5.2214107e-01   3.6539684e-01   1.2619449e-01   1.2501656e-01   2.9675052e-02  -8.9126652e-01  -5.1722722e-01   1.8273358e-01   1.4268605e-01  -1.7548878e-02  -7.7447858e-03  -2.7976905e+00   0.0000000e+00
   6.6250000e+01  -1.1009814e+00  -7.1745185e-01   3.2816937e+01   2.4958593e-01   3.5083925e+00   4.0930979e+01  -4.2480401e+01  -1.2550231e+00  -2.5880464e+00   2.2604574e+01  -2.3210885e-01   1.9407363e-03  -3.6541373e+01  -3.7420316e+01   7.3645120e+02  -4.2376889e+03   5.0034467e+00  -1.3237665e+00  -2.9303468e+00   3.1569341e-01   2.9374098e-01   9.4035785e-02  -9.1779847e-01  -3.6271924e-01   1.7938154e-01   1.4872639e-01  -1.8469511e-02   1.1269674e-03  -6.0616530e+00   0.0000000e+00
   6.6260000e+01  -1.0259543e+00  -6.3614120e-01   3.2659678e+01   2.1512874e-01   3.9154217e+00   4.0450739e+01  -4.8024025e+01  -1.2751637e+00  -2.2230715e+00   3.6497490e+01  -2.3863673e-01  -3.5185411e-01  -3.5379484e+01  -3.0704719e+01   6.9382368e+02  -4.2627518e+03   9.1821436e+00  -4.4577838e+00  -8.9140254e+00   6.3549697e-01   4.6860564e-01   1.9905482e-01  -8.5463752e-01  -2.7180985e-01   1.0578018e-01   1.5071196e-01  -1.8545171e-02   8.2878814e-03  -1.0883722e+01   0.0000000e+00
   6.6270000e+01  -9.5677341e-01  -5.5433147e-01   3.2507358e+01   4.3344573e-01   4.3158619e+00   3.9929995e+01  -5.2074391e+01  -1.2906357e+00  -1.7475427e+00   4.7552875e+01  -2.4825864e-01  -6.7726353e-01  -3.2540942e+01  -2.4395250e+01   6.5243661e+02  -4.1387076e+03   1.3729563e+01  -8.8467208e+00  -1.7698734e+01   1.0862867e+00   5.7545003e-01   3.3812183e-01  -6.9330679e-01  -1.9259885e-01   2.0445376e-01   1.4538568e-01  -1.7954046e-02   1.2127801e-02  -1.6919815e+01   0.0000000e+00
   6.6280000e+01  -9.0315816e-01  -4.6531315e-01   3.2362444e+01   8.0394144e-01   4.7089109e+00   3.9378648e+01  -5.5134697e+01  -1.3009689e+00  -1.2229192e+00   5.2462351e+01  -2.6064393e-01  -9.6614369e-01  -2.8888016e+01  -1.8416712e+01   6.1556349e+02  -3.6873114e+03   1.7865428e+01  -1.3971899e+01  -2.8950468e+01   1.6238830e+00   5.4419362e-01   4.9289631e-01  -4.4775674e-01  -8.3786299e-02   5.3989992e-01   1.2601930e-01  -1.6896663e-02   1.2103316e-02  -2.3505236e+01   0.0000000e+00
   6.6290000e+01  -8.6529608e-01  -3.6515185e-01   3.2230761e+01   1.2365296e+00   5.0984077e+00   3.8816317e+01  -5.6233030e+01  -1.3061346e+00  -6.9389585e-01   5.2902336e+01  -2.7542222e-01  -1.2143855e+00  -2.4824186e+01  -1.2678260e+01   5.8803466e+02  -2.7528838e+03   2.1180528e+01  -1.8659100e+01  -4.1688706e+01   2.1568715e+00   3.6219845e-01   6.4389686e-01  -1.7403611e-01   3.6113447e-02   9.3670886e-01   8.9913895e-02  -1.5333656e-02   9.6514529e-03  -2.9965048e+01   0.0000000e+00
   6.6300000e+01  -8.3560587e-01  -2.6129083e-01   3.2115678e+01   1.7061094e+00   5.4752420e+00   3.8266555e+01  -5.4976252e+01  -1.3062912e+00  -1.7971435e-01   5.1418150e+01  -2.9221130e-01  -1.4207675e+00  -2.0638193e+01  -7.0602864e+00   5.7410130e+02  -1.3933357e+03   2.3646029e+01  -2.1250580e+01  -5.4015526e+01   2.5622688e+00   8.9227330e-02   7.7746564e-01   5.0208736e-02   1.2666950e-01   1.1618948e+00   4.2560576e-02  -1.3362507e-02   7.5349140e-03  -3.5632812e+01  -3.5369688e-02
   6.6310000e+01  -8.0712449e-01  -1.7484364e-01   3.2015008e+01   2.2084697e+00   5.8553422e+00   3.7738448e+01  -5.2810711e+01  -1.3017647e+00   3.0255470e-01   4.8226905e+01  -3.1063065e-01  -1.5857795e+00  -1.6501201e+01  -1.4123169e+00   5.7532610e+02   1.2247994e+02   2.5069079e+01  -2.0270080e+01  -6.3266595e+01   2.7254719e+00  -1.9068048e-01   8.7824433e-01   1.8056856e-01   1.6953127e-01   1.1109952e+00  -5.6246423e-03  -1.1557098e-02   7.7017120e-03  -3.9732748e+01  -1.7003107e-01
   6.6320000e+01  -7.8216265e-01  -1.2938671e-01   3.1924196e+01   2.6685219e+00   6.2271918e+00   3.7220844e+01  -5.1760390e+01  -1.2931370e+00   7.2696394e-01   4.2440925e+01  -3.3027097e-01  -1.7070880e+00  -1.2130848e+01   4.4207365e+00   5.9015321e+02   1.4827111e+03   2.4716556e+01  -1.5158923e+01  -6.6866910e+01   2.5798105e+00  -4.2918654e-01   9.2012438e-01   2.3620711e-01   1.7002434e-01   8.4070755e-01  -4.5621128e-02  -1.0696884e-02   9.9610983e-03  -4.1553730e+01  -2.5365253e-01
   6.6330000e+01  -7.7008741e-01  -1.3635211e-01   3.1841154e+01   2.9390817e+00   6.5958328e+00   3.6698862e+01  -5.2198223e+01  -1.2812265e+00   1.0697403e+00   3.4277633e+01  -3.5071092e-01  -1.7840992e+00  -7.7011206e+00   1.0555826e+01   6.1472019e+02   2.4566984e+03   2.1531061e+01  -6.4150764e+00  -6.3400998e+01   2.1175473e+00  -6.3304462e-01   8.7065550e-01   2.5144522e-01   1.2842357e-01   4.2324076e-01  -7.0936591e-02  -1.0984146e-02   1.2780972e-02  -4.0802293e+01  -3.1232360e-01
   6.6340000e+01  -7.7590200e-01  -1.8535512e-01   3.1767197e+01   2.9173217e+00   6.9576557e+00   3.6170766e+01  -5.2809616e+01  -1.2668990e+00   1.3260539e+00   2.5631362e+01  -3.7140865e-01  -1.8054021e+00  -2.1302897e+00   1.7035163e+01   6.4314695e+02   2.8426758e+03   1.4761762e+01   4.8040052e+00  -5.3278795e+01   1.3881412e+00  -8.4463616e-01   7.0532766e-01   2.5769227e-01   3.3064103e-02  -1.6108604e-01  -7.4363730e-02  -1.1678224e-02   1.4945967e-02  -3.7818318e+01  -3.5890287e-01
   6.6350000e+01  -7.9419829e-01  -2.4730999e-01   3.1703878e+01   2.6132492e+00   7.3112852e+00   3.5647194e+01  -5.2357196e+01  -1.2509108e+00   1.5065341e+00   1.8048024e+01  -3.9174832e-01  -1.7640316e+00   4.1370429e+00   2.3801017e+01   6.6751052e+02   2.4363566e+03   4.5723440e+00   1.6994812e+01  -3.8842392e+01   5.0254250e-01  -1.1038866e+00   4.2306362e-01   2.5299386e-01  -1.0051882e-01  -8.4629769e-01  -5.0347193e-02  -1.1467837e-02   1.6383580e-02  -3.3428196e+01  -3.6567697e-01
   6.6360000e+01  -8.1565167e-01  -2.9239984e-01   3.1650402e+01   2.0993271e+00   7.6634824e+00   3.5137571e+01  -5.0962264e+01  -1.2339533e+00   1.6172172e+00   1.1068309e+01  -4.1128274e-01  -1.6771695e+00   8.6862190e+00   3.0693156e+01   6.7972503e+02   1.2214513e+03  -7.6180662e+00   2.8291842e+01  -2.3731479e+01  -3.7582630e-01  -1.4076814e+00   5.5745548e-02   2.3075781e-01  -1.9625743e-01  -1.3350173e+00  -4.1885858e-03  -8.6375617e-03   1.7992856e-02  -2.8545797e+01  -2.9634957e-01
   6.6370000e+01  -8.3719429e-01  -3.0564866e-01   3.1604642e+01   1.4764724e+00   8.0098354e+00   3.4641036e+01  -4.9653491e+01  -1.2167041e+00   1.6590017e+00   4.1784420e+00  -4.2977470e-01  -1.5663530e+00   1.1081643e+01   3.7495853e+01   6.7539283e+02  -4.3322030e+02  -1.9306163e+01   3.6550246e+01  -1.1502245e+01  -1.0722430e+00  -1.6912416e+00  -3.3388322e-01   2.5063015e-01  -1.5625261e-01  -1.3408415e+00   4.4549707e-02  -8.2774576e-04   2.1078439e-02  -2.3772360e+01  -1.7955304e-01
   6.6380000e+01  -8.6235710e-01  -2.8573475e-01   3.1565635e+01   9.1087913e-01   8.3497713e+00   3.4150378e+01  -4.9065847e+01  -1.1997092e+00   1.6448934e+00  -1.4108221e+00  -4.4718003e-01  -1.4514188e+00   1.1493426e+01   4.4023501e+01   6.5624779e+02  -1.9145036e+03  -2.7679942e+01   3.9930109e+01  -4.1969697e+00  -1.4578729e+00  -1.8514374e+00  -6.6442373e-01   3.8808045e-01   7.4907227e-02  -8.9010277e-01   7.2235233e-02   1.4528819e-02   2.6797496e-02  -1.9254351e+01  -6.5765919e-02
   6.6390000e+01  -8.9263429e-01  -2.3865845e-01   3.1534580e+01   6.1229820e-01   8.6866704e+00   3.3654514e+01  -4.9586379e+01  -1.1832433e+00   1.6021760e+00  -4.2717486e+00  -4.6357190e-01  -1.3444492e+00   1.0696960e+01   5.0186297e+01   6.2855771e+02  -2.7690078e+03  -3.0667155e+01   3.7711842e+01  -1.6951903e+00  -1.4928884e+00  -1.8029305e+00  -8.5779091e-01   6.8727802e-01   4.9268459e-01  -2.6229285e-01   6.5885553e-02   3.8507006e-02   3.5602495e-02  -1.4949899e+01   0.0000000e+00
   6.6400000e+01  -9.2282754e-01  -1.7722264e-01   3.1514082e+01   7.0146506e-01   9.0215643e+00   3.3140491e+01  -5.1402243e+01  -1.1672967e+00   1.5594884e+00  -4.2687531e+00  -4.7892254e-01  -1.2355809e+00   1.0886831e+01   5.5998474e+01   5.9914683e+02  -2.9410888e+03  -2.7907114e+01   3.0750422e+01  -2.1652082e+00  -1.2393972e+00  -1.5324620e+00  -8.7245202e-01   1.1326027e+00   1.0360026e+00   3.0088108e-01   2.9524452e-02   6.7853748e-02   4.6285691e-02  -1.0926221e+01  -1.1364221e-02
   6.6410000e+01  -9.4520250e-01  -1.1712350e-01   3.1507352e+01   1.1019338e+00   9.3431655e+00   3.2603963e+01  -5.3652850e+01  -1.1516240e+00   1.5404220e+00  -1.9066387e+00  -4.9294872e-01  -1.0991994e+00   1.3638145e+01   6.1542030e+01   5.7289949e+02  -2.6247332e+03  -2.1075130e+01   2.1243988e+01  -3.3025391e+00  -8.3757984e-01  -1.1145062e+00  -7.3059347e-01   1.5697595e+00   1.5499790e+00   7.1087416e-01  -1.8400836e-02   9.1063207e-02   5.4412347e-02  -7.3790838e+00  -1.2884290e-01
   6.6420000e+01  -9.5661081e-01  -6.7701352e-02   3.1518159e+01   1.5854677e+00   9.6674596e+00   3.2051529e+01  -5.5243355e+01  -1.1358352e+00   1.5593369e+00   1.8914886e+00  -5.0516980e-01  -9.1522168e-01   1.8397773e+01   6.6922853e+01   5.5322630e+02  -1.9673194e+03  -1.3007641e+01   1.1840724e+01  -3.5848713e+00  -4.4535828e-01  -6.7289367e-01  -5.0833915e-01   1.6402559e+00   1.7231808e+00   8.7356710e-01  -4.7429210e-02   8.4258820e-02   5.0551871e-02  -4.5323335e+00  -3.5072890e-01
   6.6430000e+01  -9.6112178e-01  -2.7626069e-02   3.1550365e+01   1.9427831e+00   9.9778881e+00   3.1491712e+01  -5.5981701e+01  -1.1195546e+00   1.6146103e+00   5.5273429e+00  -5.1519143e-01  -6.9197022e-01   2.2325146e+01   7.2254485e+01   5.4360688e+02  -9.6194253e+02  -6.1436716e+00   4.5205796e+00  -2.7630806e+00  -1.7031487e-01  -3.1342522e-01  -2.8924898e-01   7.5985150e-01   1.0450290e+00   5.2793560e-01  -1.2670224e-02   9.5583964e-03   1.9484466e-02  -2.5341697e+00  -6.6900372e-01
   6.6440000e+01  -9.6400574e-01   1.3491737e-02   3.1605929e+01   2.1311419e+00   1.0289692e+01   3.0928442e+01  -5.6327051e+01  -1.1025164e+00   1.6952078e+00   8.0597451e+00  -5.2294066e-01  -4.6133192e-01   2.3063830e+01   7.7671885e+01   5.4794513e+02   4.3382515e+02  -1.5656307e+00  -2.1816298e-02  -1.4088004e+00  -4.0675216e-02  -8.0462266e-02  -1.2315753e-01  -1.7911169e+00  -1.1838773e+00  -6.8915685e-01   1.4529335e-01  -1.7982566e-01  -5.7584040e-02  -1.3676556e+00  -1.0744867e+00
   6.6450000e+01  -9.6355770e-01   6.8556934e-02   3.1681891e+01   2.2649301e+00   1.0590953e+01   3.0358752e+01  -5.6968979e+01  -1.0844951e+00   1.7972901e+00   1.0208226e+01  -5.2869543e-01  -2.5825845e-01   2.0307347e+01   8.3343562e+01   5.6952019e+02   2.1575064e+03   8.2066141e-01  -2.1790310e+00  -1.4985477e-01  -2.7153979e-02   3.7010661e-02  -2.0178053e-02  -6.6114051e+00  -5.6701078e+00  -2.9888863e+00   4.8505096e-01  -5.2211739e-01  -1.9525201e-01  -8.3583365e-01  -1.5280553e+00
   6.6460000e+01  -9.5308566e-01   1.4168580e-01   3.1770069e+01   2.4631016e+00   1.0893417e+01   2.9777884e+01  -5.8086831e+01  -1.0651946e+00   1.9281725e+00   1.3088241e+01  -5.3297984e-01  -1.0740009e-01   1.5085836e+01   8.9455427e+01   6.0970995e+02   4.0189761e+03   1.6298720e+00  -2.7891359e+00   6.9344968e-01  -8.1074647e-02   7.4666104e-02   3.2338258e-02  -1.3708732e+01  -1.2671538e+01  -6.1439709e+00   1.0241765e+00  -1.0127557e+00  -3.8883734e-01  -6.6548207e-01  -1.8846250e+00
   6.6470000e+01  -9.3087733e-01   2.2387655e-01   3.1862424e+01   2.7172886e+00   1.1179495e+01   2.9187931e+01  -5.8995229e+01  -1.0443000e+00   2.0899561e+00   1.6178362e+01  -5.3627473e-01  -4.3781733e-03   1.0302192e+01   9.6164990e+01   6.6700658e+02   5.7296625e+03   1.5611625e+00  -2.6014037e+00   1.0260640e+00  -1.5646205e-01   6.8735725e-02   5.2141658e-02  -2.1877341e+01  -2.1305219e+01  -9.3141449e+00   1.6813870e+00  -1.5631580e+00  -5.9793270e-01  -6.6410748e-01  -1.8936104e+00
   6.6480000e+01  -9.0277375e-01   3.0180045e-01   3.1956758e+01   2.9131810e+00   1.1470214e+01   2.8595776e+01  -5.9215530e+01  -1.0216710e+00   2.2652276e+00   1.7527150e+01  -5.3877737e-01   7.9295779e-02   8.3673952e+00   1.0355425e+02   7.3604441e+02   6.9037830e+03   1.1785745e+00  -2.1099564e+00   8.4080883e-01  -2.1601714e-01   4.5685575e-02   5.2701523e-02  -2.8535560e+01  -2.9090769e+01  -1.1250112e+01   2.2532170e+00  -1.9968467e+00  -7.5041212e-01  -7.5418692e-01  -1.3900093e+00
   6.6490000e+01  -8.7524627e-01   3.6783013e-01   3.2055385e+01   2.9481340e+00   1.1744260e+01   2.8004000e+01  -5.9177589e+01  -9.9740103e-01   2.4305448e+00   1.6531721e+01  -5.4046417e-01   1.6566090e-01   8.6365117e+00   1.1161281e+02   8.0743788e+02   7.1393477e+03   7.9919774e-01  -1.6110210e+00   2.6013983e-01  -2.3554444e-01   2.0841545e-02   4.2594821e-02  -3.0834754e+01  -3.2791276e+01  -1.1055034e+01   2.4992174e+00  -2.1309819e+00  -7.8158040e-01  -8.9141709e-01  -5.6072784e-01
   6.6500000e+01  -8.5159243e-01   4.2219185e-01   3.2158827e+01   2.8117367e+00   1.2024379e+01   2.7407484e+01  -5.9651644e+01  -9.7163067e-01   2.5811736e+00   1.5062883e+01  -5.4117751e-01   2.6797437e-01   1.0231347e+01   1.2024738e+02   8.6997767e+02   6.2539788e+03   5.4160219e-01  -1.2405595e+00  -4.1087803e-01  -2.0975259e-01   1.1039048e-03   2.8553384e-02  -2.7637672e+01  -3.0601783e+01  -8.9214565e+00   2.3064425e+00  -1.9023949e+00  -6.7952196e-01  -1.0388227e+00   0.0000000e+00
   6.6510000e+01  -8.3427844e-01   4.6969529e-01   3.2261928e+01   2.6063485e+00   1.2288455e+01   2.6799025e+01  -6.0845856e+01  -9.4436091e-01   2.7310096e+00   1.4983597e+01  -5.4057390e-01   4.0467599e-01   1.3670162e+01   1.2929789e+02   9.1451722e+02   4.4539546e+03   4.2611939e-01  -1.0036503e+00  -8.7349432e-01  -1.5016387e-01  -1.1691431e-02   1.6202636e-02  -2.0455744e+01  -2.3601447e+01  -5.9707344e+00   1.7771317e+00  -1.4166620e+00  -4.9174593e-01  -1.1803536e+00   0.0000000e+00
   6.6520000e+01  -8.2602666e-01   5.1586795e-01   3.2355688e+01   2.5172261e+00   1.2553906e+01   2.6177794e+01  -6.2123087e+01  -9.1549515e-01   2.8897068e+00   1.5869719e+01  -5.3815731e-01   5.9090886e-01   1.8623287e+01   1.3856068e+02   9.3658478e+02   2.2067561e+03   4.1940724e-01  -8.5170930e-01  -1.0535049e+00  -7.4436166e-02  -1.8208009e-02   8.6951105e-03  -1.2253172e+01  -1.4834231e+01  -3.3638989e+00   1.1455639e+00  -8.6793554e-01  -2.8984764e-01  -1.3051648e+00   0.0000000e+00
   6.6530000e+01  -8.2752316e-01   5.6496016e-01   3.2431346e+01   2.6786519e+00   1.2804747e+01   2.5548865e+01  -6.2892957e+01  -8.8505055e-01   3.0458847e+00   1.5617789e+01  -5.3356008e-01   8.1384525e-01   2.2293639e+01   1.4782914e+02   9.3631154e+02  -2.7324095e+01   4.6002570e-01  -7.4544414e-01  -1.0008456e+00   1.3937419e-03  -1.9963524e-02   6.1713440e-03  -5.4777337e+00  -7.1407092e+00  -1.6342293e+00   6.1546274e-01  -4.1440456e-01  -1.2767092e-01  -1.3949761e+00  -2.0384244e-01
   6.6540000e+01  -8.3550259e-01   6.1864001e-01   3.2483228e+01   3.0004750e+00   1.3058510e+01   2.4915718e+01  -6.3314625e+01  -8.5333388e-01   3.1706980e+00   1.2481331e+01  -5.2685568e-01   1.0293299e+00   2.1548469e+01   1.5693433e+02   9.1734435e+02  -1.8967190e+03   4.9247408e-01  -6.6944281e-01  -7.0881535e-01   6.3371659e-02  -1.8580785e-02   6.8434999e-03  -1.1247398e+00  -1.8670587e+00  -6.9132437e-01   2.6955751e-01  -1.1873800e-01  -2.4268931e-02  -1.4345959e+00  -4.7288893e-01
   6.6550000e+01  -8.4421340e-01   6.7406085e-01   3.2511107e+01   3.1854871e+00   1.3298293e+01   2.4279068e+01  -6.3665089e+01  -8.2096227e-01   3.2332369e+00   6.2538864e+00  -5.1847948e-01   1.2009292e+00   1.7159925e+01   1.6575592e+02   8.8605017e+02  -3.1294182e+03   4.9957497e-01  -6.1321928e-01  -2.2077211e-01   1.0098987e-01  -1.5621530e-02   8.8155289e-03   1.0015245e+00   9.8117312e-01  -2.3927680e-01   8.9958411e-02   3.2182566e-02   2.7416256e-02  -1.4341705e+00  -5.8111819e-01
   6.6560000e+01  -8.4974971e-01   7.2269895e-01   3.2520974e+01   2.9950455e+00   1.3536357e+01   2.3640308e+01  -6.3875991e+01  -7.8877914e-01   3.2110179e+00  -2.2218973e+00  -5.0887340e-01   1.3277334e+00   1.2680427e+01   1.7421342e+02   8.4973430e+02  -3.6315865e+03   4.9412583e-01  -5.6248235e-01   2.3248846e-01   1.1358104e-01  -1.2509438e-02   1.0870148e-02   1.6177168e+00   2.0225024e+00  -1.3078823e-01   2.1882271e-02   8.3060566e-02   4.4339405e-02  -1.4214579e+00  -5.7474522e-01
   6.6570000e+01  -8.5319855e-01   7.5162528e-01   3.2522362e+01   2.4800592e+00   1.3764337e+01   2.2998993e+01  -6.4131491e+01  -7.5770389e-01   3.0965745e+00  -1.1444334e+01  -4.9827083e-01   1.4302847e+00   1.0255123e+01   1.8226252e+02   8.1326615e+02  -3.6468149e+03   5.0069261e-01  -5.0166768e-01   4.2312410e-01   1.1293988e-01  -1.0392296e-02   1.2138508e-02   1.4537501e+00   1.9666542e+00  -3.3327019e-01   1.7933032e-02   7.9518414e-02   4.2440927e-02  -1.4260474e+00  -5.3128034e-01
   6.6580000e+01  -8.5916350e-01   7.4886470e-01   3.2524660e+01   1.9106024e+00   1.3989280e+01   2.2347870e+01  -6.5112305e+01  -7.2851900e-01   2.9036447e+00  -1.9292987e+01  -4.8669405e-01   1.5291421e+00   9.8857399e+00   1.8989202e+02   7.7701817e+02  -3.6247981e+03   5.5013418e-01  -4.1801059e-01   3.9519912e-01   1.1412956e-01  -9.9810981e-03   1.2277055e-02   1.0362140e+00   1.3874404e+00  -6.9313730e-01   4.7783888e-02   5.5032673e-02   3.2957280e-02  -1.4739430e+00  -5.0897221e-01
   6.6590000e+01  -8.7136643e-01   7.1183332e-01   3.2534755e+01   1.5155389e+00   1.4206317e+01   2.1674496e+01  -6.7337361e+01  -7.0175863e-01   2.6570974e+00  -2.4654725e+01  -4.7419276e-01   1.6210672e+00   9.1925084e+00   1.9711037e+02   7.3880417e+02  -3.8214005e+03   6.3930235e-01  -3.1737039e-01   4.0816123e-01   1.2245562e-01  -1.1478164e-02   1.1792348e-02   6.4507374e-01   6.7631454e-01  -9.3343857e-01   8.9169428e-02   2.8987326e-02   2.2533299e-02  -1.5510637e+00  -5.1994307e-01
   6.6600000e+01  -8.8973195e-01   6.5284129e-01   3.2555688e+01   1.3316928e+00   1.4420259e+01   2.0971494e+01  -7.0300248e+01  -6.7780421e-01   2.3723974e+00  -2.8470002e+01  -4.6103223e-01   1.6843073e+00   6.3240179e+00   2.0392890e+02   6.9786149e+02  -4.0942679e+03   7.4488562e-01  -2.2592036e-01   6.0621688e-01   1.3148914e-01  -1.4745807e-02   1.1675127e-02   3.8374780e-01   5.2509327e-02  -8.9319951e-01   1.2262375e-01   9.7157126e-03   1.4156072e-02  -1.6210051e+00  -5.5354980e-01
   6.6610000e+01  -9.1098784e-01   5.9754382e-01   3.2586366e+01   1.2792457e+00   1.4617930e+01   2.0246490e+01  -7.2500381e+01  -6.5701242e-01   2.0523141e+00  -3.2008334e+01  -4.4749877e-01   1.7168285e+00   3.2521140e+00   2.1036284e+02   6.5658538e+02  -4.1276104e+03   8.7480477e-01  -1.7403441e-01   8.1917992e-01   1.3348549e-01  -1.9614917e-02   1.3010244e-02   2.7685932e-01  -3.9252926e-01  -6.9605176e-01   1.3677639e-01  -1.3455468e-03   8.5056750e-03  -1.6762150e+00  -6.1338201e-01
   6.6620000e+01  -9.3217501e-01   5.7828886e-01   3.2622915e+01   1.3363266e+00   1.4815829e+01   1.9515380e+01  -7.3111026e+01  -6.3970541e-01   1.7004980e+00  -3.5181603e+01  -4.3381074e-01   1.7256883e+00   8.8598488e-01   2.1645067e+02   6.1835333e+02  -3.8232055e+03   1.0196079e+00  -1.6140822e-01   7.7771074e-01   1.2919093e-01  -2.5835832e-02   1.6460781e-02   2.8028083e-01  -6.5042958e-01  -6.1765359e-01   1.3407736e-01  -6.1315753e-03   5.3156234e-03  -1.6968683e+00  -6.7641747e-01
   6.6630000e+01  -9.5414955e-01   6.2293230e-01   3.2660542e+01   1.5653406e+00   1.5000207e+01   1.8785292e+01  -7.3008766e+01  -6.2608190e-01   1.3293973e+00  -3.7110072e+01  -4.2032877e-01   1.6968120e+00  -2.8876313e+00   2.2224805e+02   5.8423850e+02  -3.4114832e+03   1.1225897e+00  -1.5094003e-01   4.7180958e-01   1.2547888e-01  -3.2184401e-02   2.1279919e-02   3.1215542e-01  -7.6593334e-01  -7.5142911e-01   1.2605671e-01  -7.4730562e-03   3.9925837e-03  -1.6419954e+00  -6.9361029e-01
   6.6640000e+01  -9.8053295e-01   7.3699632e-01   3.2695136e+01   1.9439539e+00   1.5184126e+01   1.8048596e+01  -7.3669592e+01  -6.1616934e-01   9.5634635e-01  -3.7305097e+01  -4.0760371e-01   1.6110469e+00  -8.5765079e+00   2.2778138e+02   5.5266100e+02  -3.1577492e+03   1.1064594e+00  -1.3497622e-01   1.6893739e-01   1.2426202e-01  -3.4926768e-02   2.4664214e-02   3.3226439e-01  -7.9231684e-01  -9.1719428e-01   1.2108351e-01  -7.6306176e-03   3.7719675e-03  -1.5020833e+00  -6.5645068e-01
   6.6650000e+01  -1.0125972e+00   8.9145326e-01   3.2724997e+01   2.2871627e+00   1.5358764e+01   1.7293211e+01  -7.5538510e+01  -6.0980784e-01   6.0036437e-01  -3.5598198e+01  -3.9616514e-01   1.4704974e+00  -1.4054949e+01   2.3302151e+02   5.2184179e+02  -3.0819212e+03   8.4716738e-01  -1.8911992e-01   1.1785805e-01   1.1743930e-01  -2.6432309e-02   2.1673969e-02   3.5458448e-01  -7.6217511e-01  -9.3164810e-01   1.1887801e-01  -7.8164759e-03   3.8516100e-03  -1.2935210e+00  -6.0625085e-01
   6.6660000e+01  -1.0458389e+00   1.0330920e+00   3.2751894e+01   2.4116396e+00   1.5524521e+01   1.6520599e+01  -7.7261150e+01  -6.0662267e-01   2.8285635e-01  -3.1750802e+01  -3.8624438e-01   1.3053370e+00  -1.6516041e+01   2.3791115e+02   4.9134767e+02  -3.0494123e+03   1.4657500e-01  -4.5426460e-01   3.7050047e-01   9.3394600e-02   5.1773360e-03   5.2286888e-03   4.1372261e-01  -6.9349502e-01  -8.3618079e-01   1.1678024e-01  -8.4462288e-03   3.4023308e-03  -1.0338734e+00  -5.9974515e-01
   6.6670000e+01  -1.0706813e+00   1.1087227e+00   3.2780618e+01   2.3090295e+00   1.5677787e+01   1.5748433e+01  -7.7216684e+01  -6.0603739e-01   2.3148060e-02  -2.5970829e+01  -3.7771388e-01   1.1520864e+00  -1.5325063e+01   2.4240671e+02   4.6111926e+02  -3.0228413e+03  -1.2455509e+00  -1.0658126e+00   9.0295708e-01   4.5246137e-02   7.4053247e-02  -3.3193981e-02   5.2422977e-01  -6.1241087e-01  -8.0708036e-01   1.1655320e-01  -9.6096601e-03   1.5264358e-03  -7.2933075e-01  -6.6738754e-01
   6.6680000e+01  -1.0768825e+00   1.0893067e+00   3.2817339e+01   2.1091824e+00   1.5830537e+01   1.4990561e+01  -7.5787173e+01  -6.0740138e-01  -1.7299786e-01  -1.9614592e+01  -3.7035450e-01   1.0205844e+00  -1.3150198e+01   2.4649688e+02   4.3002016e+02  -3.1099102e+03  -3.5183639e+00  -2.0704001e+00   1.7687272e+00  -2.6595095e-02   1.9046602e-01  -1.0041180e-01   6.6408388e-01  -5.4723662e-01  -9.1118405e-01   1.2245666e-01  -1.1365397e-02  -2.5115528e-03  -3.8375568e-01  -7.9498201e-01
   6.6690000e+01  -1.0609290e+00   9.8716527e-01   3.2866681e+01   1.9307358e+00   1.5974006e+01   1.4247917e+01  -7.4264389e+01  -6.1017761e-01  -3.1923664e-01  -1.4623878e+01  -3.6415406e-01   8.9061678e-01  -1.2996764e+01   2.5019679e+02   3.9619214e+02  -3.3828015e+03  -6.5430650e+00  -3.3506455e+00   3.0103257e+00  -1.1258880e-01   3.4836869e-01  -1.9450321e-01   7.9640163e-01  -4.9133165e-01  -1.0290967e+00   1.3454183e-01  -1.3595921e-02  -8.6724450e-03  -4.5486903e-02  -9.4255046e-01
   6.6700000e+01  -1.0317992e+00   8.4406186e-01   3.2928177e+01   1.8153565e+00   1.6109224e+01   1.3523659e+01  -7.2425788e+01  -6.1400898e-01  -4.3600968e-01  -1.1677304e+01  -3.5931927e-01   7.4065485e-01  -1.4996193e+01   2.5353545e+02   3.5904347e+02  -3.7148668e+03  -9.4845779e+00  -4.4997726e+00   4.3821208e+00  -1.8489988e-01   5.0560669e-01  -2.9355736e-01   8.9368413e-01  -4.0178079e-01  -9.8440857e-01   1.4529398e-01  -1.5588676e-02  -1.5451055e-02   0.0000000e+00  -1.0699849e+00
   6.6710000e+01  -1.0063290e+00   6.9093473e-01   3.2995480e+01   1.7622681e+00   1.6237853e+01   1.2833032e+01  -6.9062692e+01  -6.1860126e-01  -5.3107882e-01  -9.5069140e+00  -3.5601777e-01   5.7510728e-01  -1.6554757e+01   2.5655972e+02   3.2115864e+02  -3.7884832e+03  -1.0815046e+01  -4.7571471e+00   5.2436210e+00  -1.9341711e-01   5.8254113e-01  -3.5319538e-01   9.4434803e-01  -2.6034107e-01  -6.8811238e-01   1.4222868e-01  -1.6214937e-02  -2.0274508e-02  -1.3419308e-01  -1.1509996e+00
   6.6720000e+01  -9.9438081e-01   5.3313098e-01   3.3060753e+01   1.7803585e+00   1.6356742e+01   1.2195134e+01  -6.3789824e+01  -6.2361898e-01  -5.9886769e-01  -6.7788871e+00  -3.5417654e-01   4.1837811e-01  -1.5672917e+01   2.5935606e+02   2.8861715e+02  -3.2541494e+03  -9.4560034e+00  -3.3874858e+00   4.9867323e+00  -9.3352608e-02   5.1660672e-01  -3.3480758e-01   9.4663511e-01  -1.2621658e-01  -2.1449045e-01   1.1504552e-01  -1.4979160e-02  -2.1601686e-02  -1.0075498e+00  -1.1735162e+00
   6.6730000e+01  -9.9134868e-01   3.7910388e-01   3.3120046e+01   1.9051018e+00   1.6470187e+01   1.1615246e+01  -5.7988825e+01  -6.2880377e-01  -6.3949072e-01  -4.0623031e+00  -3.5354321e-01   2.8774905e-01  -1.3062907e+01   2.6206088e+02   2.6887315e+02  -1.9743997e+03  -5.9030847e+00  -3.3516063e-01   3.6151185e+00   1.1486930e-01   3.2179955e-01  -2.4197606e-01   9.1953468e-01  -8.8037923e-02   2.4755004e-01   6.3296938e-02  -1.2656948e-02  -2.0232880e-02  -2.4356968e+00  -1.1528028e+00
   6.6740000e+01  -9.8519499e-01   2.4765102e-01   3.3174777e+01   2.1532827e+00   1.6470187e+01   1.1070602e+01  -5.4464398e+01  -6.3417515e-01  -6.6762261e-01  -2.8131891e+00  -3.5388400e-01   1.7971508e-01  -1.0803396e+01   2.6483727e+02   2.6726753e+02  -1.6056240e+02  -1.6830557e+00   3.6156836e+00   1.6794565e+00   3.7934110e-01   7.0674972e-02  -1.1567670e-01   8.9648969e-01  -1.8075536e-01   5.2795721e-01  -1.8620346e-03  -1.0709155e-02  -1.7851655e-02  -4.1946088e+00  -1.1261638e+00
   6.6750000e+01  -9.6548325e-01   1.3971151e-01   3.3230258e+01   2.4639873e+00   1.6576872e+01   1.0520730e+01  -5.4987135e+01  -6.3997076e-01  -6.9764216e-01  -3.0019547e+00  -3.5511356e-01   7.8218740e-02  -1.0149634e+01   2.6782704e+02   2.8444852e+02   1.7180997e+03   1.8254934e+00   7.2105189e+00  -2.1575124e-01   6.1807051e-01  -1.6005439e-01  -1.7256023e-03   8.8305192e-01  -3.6277577e-01   5.1836484e-01  -6.2466578e-02  -1.0216236e-02  -1.5126630e-02  -5.9559636e+00  -1.1076194e+00
   6.6760000e+01  -9.3066464e-01   4.6425397e-02   3.3293266e+01   2.7109170e+00   1.6678801e+01   9.9375315e+00  -5.8319882e+01  -6.4638671e-01  -7.3245143e-01  -3.4809272e+00  -3.5726882e-01  -2.8638431e-02  -1.0685717e+01   2.7110804e+02   3.1560113e+02   3.1152608e+03   3.7648205e+00   9.1766635e+00  -1.6112608e+00   7.4730933e-01  -3.1097604e-01   6.6096108e-02   8.5950954e-01  -5.2267061e-01   1.9639264e-01  -1.0083282e-01  -1.1149363e-02  -1.1706771e-02  -7.2990087e+00  -1.0822625e+00
   6.6770000e+01  -8.9228409e-01  -1.0633862e-02   3.3368942e+01   2.7833943e+00   1.6769100e+01   9.3208487e+00  -6.1668281e+01  -6.5346465e-01  -7.6984298e-01  -3.7391551e+00  -3.6040835e-01  -1.4178482e-01  -1.1314639e+01   2.7468516e+02   3.5178897e+02   3.6187840e+03   3.8259063e+00   8.8183284e+00  -2.1979823e+00   7.2248025e-01  -3.4907018e-01   7.1149240e-02   8.1368371e-01  -5.5792761e-01  -2.9556867e-01  -1.0708026e-01  -1.2602537e-02  -7.3993225e-03  -7.9223639e+00  -1.0373426e+00
   6.6780000e+01  -8.6781530e-01   1.9684597e-02   3.3457904e+01   2.6682415e+00   1.6855845e+01   8.6853652e+00  -6.3548350e+01  -6.6113185e-01  -8.0623718e-01  -3.6394195e+00  -3.6456933e-01  -2.5813237e-01  -1.1634754e+01   2.7850843e+02   3.8341619e+02   3.1627225e+03   2.3575736e+00   6.5277404e+00  -1.9216256e+00   5.7047940e-01  -2.8391675e-01   2.1831383e-02   7.4225894e-01  -4.8674446e-01  -7.2919549e-01  -8.3419379e-02  -1.3762492e-02  -2.7715426e-03  -7.8906240e+00  -9.7004414e-01
   6.6790000e+01  -8.6888632e-01   1.7418850e-01   3.3555610e+01   2.4543224e+00   1.6936231e+01   8.0405964e+00  -6.4476873e+01  -6.6922943e-01  -8.3451476e-01  -2.8277586e+00  -3.6973855e-01  -3.7236683e-01  -1.1423447e+01   2.8248721e+02   4.0374648e+02   2.0330288e+03   1.8379099e-01   3.5417272e+00  -9.9842179e-01   3.7258585e-01  -1.6205283e-01  -5.1244757e-02   6.5586749e-01  -4.0876900e-01  -9.8051680e-01  -4.1044578e-02  -1.4332916e-02   1.3157279e-03  -7.5647845e+00  -8.9333593e-01
   6.6800000e+01  -8.9742709e-01   4.3742928e-01   3.3654222e+01   2.2443039e+00   1.7009283e+01   7.3865020e+00  -6.5409448e+01  -6.7755658e-01  -8.4908882e-01  -1.4574058e+00  -3.7579236e-01  -4.7364583e-01  -1.0127900e+01   2.8650352e+02   4.1005955e+02   6.3130675e+02  -1.8917844e+00   1.0995061e+00   2.7656017e-01   2.0910740e-01  -3.4395080e-02  -1.1470962e-01   5.7970369e-01  -3.9075199e-01  -1.0520772e+00   7.3456641e-03  -1.4224585e-02   4.3689206e-03  -7.2995655e+00  -8.3183231e-01
   6.6810000e+01  -9.4521425e-01   7.3436596e-01   3.3745474e+01   2.0769665e+00   1.7079356e+01   6.7210128e+00  -6.6548917e+01  -6.8593360e-01  -8.4989841e-01  -8.0959289e-02  -3.8252051e-01  -5.5361553e-01  -7.9969704e+00   2.9044121e+02   4.0260653e+02  -7.4530219e+02  -3.4371855e+00  -1.7408479e-01   1.7161365e+00   1.1829752e-01   6.9156359e-02  -1.5022374e-01   5.2804645e-01  -4.4045875e-01  -9.8034253e-01   5.2826855e-02  -1.3421210e-02   6.4448613e-03  -7.2482989e+00  -7.9552612e-01
   6.6820000e+01  -9.9386402e-01   9.5979047e-01   3.3824668e+01   1.9345059e+00   1.7136022e+01   6.0467113e+00  -6.7430152e+01  -6.9419036e-01  -8.3593428e-01   1.3964138e+00  -3.8968412e-01  -6.0962784e-01  -5.6012310e+00   2.9420612e+02   3.8308845e+02  -1.9518076e+03  -4.3717890e+00  -3.1560515e-01   3.2440386e+00   9.5214104e-02   1.4074297e-01  -1.5756852e-01   5.0309331e-01  -5.2706563e-01  -8.1771638e-01   9.1289157e-02  -1.2120356e-02   7.7726316e-03  -7.3997619e+00  -7.8091776e-01
   6.6830000e+01  -1.0229662e+00   1.0368029e+00   3.3893659e+01   1.7919077e+00   1.7192458e+01   5.3694094e+00  -6.7730186e+01  -7.0211539e-01  -8.0164830e-01   3.4285972e+00  -3.9701914e-01  -6.3926982e-01  -2.9641975e+00   2.9771413e+02   3.5357579e+02  -2.9512663e+03  -4.7679344e+00   2.9195491e-01   4.7778228e+00   1.1523180e-01   1.8338088e-01  -1.4657155e-01   5.0428954e-01  -6.1079397e-01  -6.3698145e-01   1.2214833e-01  -1.0636629e-02   8.3807784e-03  -7.6921191e+00  -7.8264105e-01
   6.6840000e+01  -1.0214590e+00   9.6611915e-01   3.3959356e+01   1.6510809e+00   1.7236347e+01   4.6922116e+00  -6.7719778e+01  -7.0944378e-01  -7.4089081e-01   6.0757496e+00  -4.0427961e-01  -6.4430164e-01  -5.0318242e-01   3.0087425e+02   3.1606168e+02  -3.7514106e+03  -4.7122613e+00   1.2661715e+00   6.1435186e+00   1.5647389e-01   2.0161758e-01  -1.2684201e-01   5.2140803e-01  -6.7225232e-01  -4.8628484e-01   1.4600134e-01  -9.1956555e-03   8.3532499e-03  -8.0637063e+00  -7.8912238e-01
   6.6850000e+01  -9.9365644e-01   8.2353111e-01   3.4029165e+01   1.5391112e+00   1.7276683e+01   4.0117158e+00  -6.8049578e+01  -7.1584196e-01  -6.4654617e-01   9.4344641e+00  -4.1132034e-01  -6.3476594e-01   9.5357024e-01   3.0359992e+02   2.7267395e+02  -4.3387734e+03  -4.2743321e+00   2.3860119e+00   7.1131067e+00   2.0793160e-01   1.9860393e-01  -1.0268839e-01   5.4472440e-01  -7.0661181e-01  -3.7077244e-01   1.6257609e-01  -7.9736130e-03   8.1710926e-03  -8.4642874e+00  -7.9346587e-01
   6.6860000e+01  -9.5934742e-01   7.0370204e-01   3.4107669e+01   1.4786864e+00   1.7311576e+01   3.3173026e+00  -6.9441326e+01  -7.2087177e-01  -5.0821516e-01   1.3833101e+01  -4.1820165e-01  -6.3135147e-01   3.4144750e-01   3.0584110e+02   2.2607658e+02  -4.6597371e+03  -3.5465191e+00   3.5608924e+00   7.5479203e+00   2.6520310e-01   1.7736734e-01  -7.4565650e-02   5.6922128e-01  -7.0835640e-01  -2.9355246e-01   1.7074437e-01  -7.2034481e-03   8.3768117e-03  -8.8510871e+00  -7.9458491e-01
   6.6870000e+01  -9.4128383e-01   6.5147204e-01   3.4196221e+01   1.4639655e+00   1.7338219e+01   2.5998524e+00  -7.1745024e+01  -7.2404000e-01  -3.2049341e-01   1.8772175e+01  -4.2521866e-01  -6.5762126e-01  -2.6269797e+00   3.0760340e+02   1.7948101e+02  -4.6595563e+03  -2.6703760e+00   4.7106774e+00   7.5091987e+00   3.2212368e-01   1.4241593e-01  -4.3009222e-02   5.9191163e-01  -6.7281381e-01  -2.9853204e-01   1.6998741e-01  -7.1154262e-03   9.0559989e-03  -9.1851183e+00  -7.9142833e-01
   6.6880000e+01  -9.4648205e-01   6.4196224e-01   3.4293551e+01   1.4648503e+00   1.7355751e+01   1.8626527e+00  -7.3719965e+01  -7.2498428e-01  -9.6546031e-02   2.2394737e+01  -4.3266903e-01  -7.1370417e-01  -5.6082904e+00   3.0893248e+02   1.3616247e+02  -4.3318540e+03  -1.7876781e+00   5.6847976e+00   7.2114680e+00   3.6728296e-01   9.9693267e-02  -1.0865484e-02   6.2684945e-01  -6.0844164e-01  -4.5521483e-01   1.6138812e-01  -7.7285327e-03   9.8672140e-03  -9.4514243e+00  -7.9929466e-01
   6.6890000e+01  -9.6566310e-01   6.3487884e-01   3.4395660e+01   1.4485412e+00   1.7366637e+01   1.1175589e+00  -7.4509377e+01  -7.2368576e-01   1.2917438e-01   2.2572041e+01  -4.4056739e-01  -7.7118936e-01  -5.7485188e+00   3.0987895e+02   9.8713859e+01  -3.7448615e+03  -9.9347631e-01   6.2956134e+00   6.8711080e+00   3.8853914e-01   5.5372493e-02   1.7412277e-02   6.9106480e-01  -5.4984264e-01  -7.8705034e-01   1.4754113e-01  -8.6962669e-03   1.0267240e-02  -9.6566518e+00  -8.3838540e-01
   6.6900000e+01  -9.8874886e-01   6.2548125e-01   3.4495417e+01   1.3980883e+00   1.7369502e+01   3.7370790e-01  -7.4385102e+01  -7.2055504e-01   3.1366792e-01   1.8449355e+01  -4.4857933e-01  -7.9516493e-01  -2.3975577e+00   3.1047802e+02   6.8263559e+01  -3.0450300e+03  -3.2944474e-01   6.4060572e+00   6.6175798e+00   3.7989408e-01   1.4572231e-02   3.7998700e-02   7.8137705e-01  -5.3815661e-01  -1.2227775e+00   1.3200384e-01  -9.5134919e-03   9.6286760e-03  -9.8109213e+00  -9.1057193e-01
   6.6910000e+01  -1.0104671e+00   6.2187396e-01   3.4583760e+01   1.3178364e+00   1.7366408e+01  -3.6660998e-01  -7.4031788e+01  -7.1633125e-01   4.2410733e-01   1.1043940e+01  -4.5615155e-01  -7.6381626e-01   3.1348673e+00   3.1074912e+02   4.3774173e+01  -2.4489386e+03   2.0558660e-01   5.9877601e+00   6.5216864e+00   3.4447999e-01  -1.9600916e-02   4.9336026e-02   8.7465317e-01  -5.8764613e-01  -1.5996271e+00   1.1901086e-01  -9.9218101e-03   7.5855291e-03  -9.9232257e+00  -9.9878773e-01
   6.6920000e+01  -1.0251749e+00   6.2075981e-01   3.4654217e+01   1.2248239e+00   1.7354147e+01  -1.1056061e+00  -7.3899609e+01  -7.1187812e-01   4.4807751e-01   2.3970187e+00  -4.6271887e-01  -6.7608085e-01   8.7735414e+00   3.1069273e+02   2.1701417e+01  -2.2072756e+03   6.3841654e-01   5.1205248e+00   6.6409508e+00   2.9261608e-01  -4.6235722e-02   5.2266632e-02   9.3567068e-01  -6.8850940e-01  -1.7017580e+00   1.1312778e-01  -1.0000327e-02   4.3542354e-03  -1.0002128e+01  -1.0730576e+00
   6.6930000e+01  -1.0296300e+00   6.3289146e-01   3.4707527e+01   1.1363539e+00   1.7338906e+01  -1.8451971e+00  -7.3959105e+01  -7.0797423e-01   3.9408907e-01  -5.3988440e+00  -4.6790540e-01  -5.5086683e-01   1.2521401e+01   3.1028424e+02  -3.3939867e+00  -2.5095404e+03   1.0020886e+00   3.9473668e+00   7.0022357e+00   2.3702466e-01  -6.6161323e-02   4.9325127e-02   9.2707683e-01  -8.2588746e-01  -1.3577327e+00   1.1775101e-01  -9.9077626e-03   5.6142138e-04  -1.0051238e+01  -1.0966247e+00
   6.6940000e+01  -1.0283359e+00   6.7798195e-01   3.4751653e+01   1.0646861e+00   1.7308654e+01  -2.5826259e+00  -7.3742876e+01  -7.0512912e-01   2.8905072e-01  -1.0503835e+01  -4.7166436e-01  -4.2093968e-01   1.2992715e+01   3.0948584e+02  -3.6786840e+01  -3.3392854e+03   1.3197667e+00   2.6253506e+00   7.5227022e+00   1.8680643e-01  -8.1431119e-02   4.3764989e-02   8.2308600e-01  -9.7773187e-01  -5.7211611e-01   1.3226840e-01  -9.6767885e-03  -3.0779906e-03  -1.0062683e+01  -1.0376900e+00
   6.6950000e+01  -1.0272005e+00   7.4385223e-01   3.4798026e+01   1.0179028e+00   1.7276912e+01  -3.3157612e+00  -7.3313536e+01  -7.0348038e-01   1.7019754e-01  -1.1885319e+01  -4.7416391e-01  -3.0775550e-01   1.1318418e+01   3.0827216e+02  -8.0592907e+01  -4.3806067e+03   1.6288816e+00   1.2852643e+00   7.9417642e+00   1.4257108e-01  -9.4632629e-02   3.8329310e-02   6.4767917e-01  -1.0961179e+00   4.1464680e-01   1.5000463e-01  -9.2575736e-03  -5.8409737e-03  -1.0050351e+01  -9.0997498e-01
   6.6960000e+01  -1.0277322e+00   8.0177280e-01   3.4857224e+01   1.0023055e+00   1.7238066e+01  -4.0504108e+00  -7.3464957e+01  -7.0285003e-01   6.9127206e-02  -1.0107033e+01  -4.7555404e-01  -2.0957936e-01   9.8176148e+00   3.0664723e+02  -1.3189346e+02  -5.1300557e+03   1.9673006e+00   4.1906471e-03   7.9018729e+00   9.6844867e-02  -1.0794877e-01   3.4295352e-02   4.6041082e-01  -1.1268114e+00   1.2367016e+00   1.6042029e-01  -8.5622890e-03  -7.1179654e-03  -1.0042691e+01  -7.6336665e-01
   6.6970000e+01  -1.0313704e+00   8.4724784e-01   3.4935139e+01   1.0252779e+00   1.7189651e+01  -4.7916427e+00  -7.4123191e+01  -7.0295690e-01  -3.8258402e-03  -7.2953046e+00  -4.7596778e-01  -1.2474502e-01   8.4834339e+00   3.0464786e+02  -1.8390907e+02  -5.2015605e+03   2.3046664e+00  -1.2164178e+00   7.1941141e+00   3.9414222e-02  -1.2202696e-01   3.1187746e-02   2.9118670e-01  -1.0648669e+00   1.6350404e+00   1.5532282e-01  -7.4206548e-03  -6.7689706e-03  -1.0016860e+01  -6.2241422e-01
   6.6980000e+01  -1.0393746e+00   8.8470149e-01   3.5030782e+01   1.0970814e+00   1.7133730e+01  -5.5348172e+00  -7.4317448e+01  -7.0363595e-01  -6.0353847e-02  -5.6528007e+00  -4.7561869e-01  -6.1241158e-02   6.3503859e+00   3.0233691e+02  -2.2943980e+02  -4.5530733e+03   2.5476729e+00  -2.4582084e+00   5.9346345e+00  -3.7901986e-02  -1.3493786e-01   2.6823733e-02   1.4560876e-01  -9.5660765e-01   1.6139339e+00   1.3335338e-01  -5.7390215e-03  -5.3076049e-03  -9.9086853e+00  -4.9221094e-01
   6.6990000e+01  -1.0469190e+00   9.0881208e-01   3.5138813e+01   1.2291715e+00   1.7069673e+01  -6.2739464e+00  -7.3912919e+01  -7.0487694e-01  -1.1603432e-01  -5.5680476e+00  -4.7478541e-01  -2.5542107e-02   3.5699051e+00   2.9978816e+02  -2.6369516e+02  -3.4255359e+03   2.5959353e+00  -3.8365278e+00   4.4908775e+00  -1.3976943e-01  -1.4249553e-01   1.7913606e-02   3.6335136e-02  -8.4774987e-01   1.3937773e+00   9.8659064e-02  -3.6737346e-03  -3.5927620e-03  -9.6692492e+00  -3.8832860e-01
   6.7000000e+01  -1.0475858e+00   9.2873923e-01   3.5255531e+01   1.4308140e+00   1.7001205e+01  -7.0116241e+00  -7.3767770e+01  -7.0668598e-01  -1.7245024e-01  -5.6415917e+00  -4.7375648e-01  -1.8742487e-02   6.7996195e-01   2.9707646e+02  -2.8473457e+02  -2.1039411e+03   2.3725777e+00  -5.4271144e+00   3.2615341e+00  -2.6781538e-01  -1.4019496e-01   1.3677620e-03  -2.4999236e-02  -7.5647956e-01   1.2246521e+00   5.6343505e-02  -1.4486784e-03  -2.2242087e-03  -9.2815585e+00  -3.2590665e-01
   6.7010000e+01  -1.0424631e+00   9.6790073e-01   3.5382308e+01   1.7079944e+00   1.6922939e+01  -7.7561926e+00  -7.4456850e+01  -7.0895958e-01  -2.1849108e-01  -4.6040835e+00  -4.7283565e-01  -4.2504102e-02  -2.3761614e+00   2.9428829e+02  -2.9207597e+02  -7.3413935e+02   1.8254828e+00  -7.2412443e+00   2.4767470e+00  -4.2123326e-01  -1.2472965e-01  -2.4689861e-02  -4.1053225e-02  -6.8594714e-01   1.2005729e+00   9.5052001e-03   8.5127247e-04  -1.1663288e-03  -8.7426460e+00  -3.0295998e-01
   6.7020000e+01  -1.0375483e+00   1.0281744e+00   3.5524464e+01   2.0601955e+00   1.6838771e+01  -8.5137956e+00  -7.5760302e+01  -7.1147855e-01  -2.4247684e-01  -2.3985770e+00  -4.7236456e-01  -1.0052543e-01  -5.8021327e+00   2.9153992e+02  -2.8519663e+02   6.8793336e+02   9.3275936e-01  -9.2262100e+00   2.0829955e+00  -5.9372420e-01  -9.4177380e-02  -6.0454749e-02  -1.8463339e-02  -6.3282232e-01   1.1736931e+00  -3.9914092e-02   3.1614885e-03   2.3887498e-05  -8.0540946e+00  -3.1003773e-01
   6.7030000e+01  -1.0371022e+00   1.0876299e+00   3.5687795e+01   2.4637799e+00   1.6744004e+01  -9.2871338e+00  -7.7333816e+01  -7.1396272e-01  -2.3829293e-01   4.1839138e-01  -4.7266554e-01  -1.9073437e-01  -9.0208941e+00   2.8897315e+02  -2.6355673e+02   2.1639902e+03  -2.4463380e-01  -1.1197457e+01   1.7611338e+00  -7.6477133e-01  -4.8859333e-02  -1.0339990e-01   4.7064499e-02  -5.8848083e-01   8.6887554e-01  -8.7519843e-02   5.2125127e-03   1.6448018e-03  -7.2529943e+00  -3.4877538e-01
   6.7040000e+01  -1.0432392e+00   1.1284750e+00   3.5874340e+01   2.8510904e+00   1.6646200e+01  -1.0078427e+01  -7.9129298e+01  -7.1609663e-01  -2.0249481e-01   3.5798116e+00  -4.7392956e-01  -3.0014529e-01  -1.0941092e+01   2.8672568e+02  -2.2835279e+02   3.5203942e+03  -1.5100218e+00  -1.2760827e+01   1.1404553e+00  -8.9604002e-01   6.3408760e-03  -1.4696868e-01   1.6042541e-01  -5.5437924e-01   1.7441198e-01  -1.2470223e-01   6.5091913e-03   3.5396622e-03  -6.4449482e+00  -4.2612672e-01
   6.7050000e+01  -1.0555497e+00   1.1453659e+00   3.6078193e+01   3.1251227e+00   1.6534072e+01  -1.0888569e+01  -8.1014234e+01  -7.1752345e-01  -1.3109933e-01   7.1395484e+00  -4.7620061e-01  -4.1430841e-01  -1.1416312e+01   2.8490039e+02  -1.8403906e+02   4.4313726e+03  -2.5975938e+00  -1.3447363e+01   9.4162274e-02  -9.4755701e-01   6.1579377e-02  -1.8197810e-01   3.0802048e-01  -5.4560541e-01  -6.9624222e-01  -1.4259521e-01   6.6037634e-03   5.1541427e-03  -5.7620893e+00  -5.3536628e-01
   6.7060000e+01  -1.0701122e+00   1.1428523e+00   3.6284906e+01   3.2203782e+00   1.6418564e+01  -1.1717430e+01  -8.2886075e+01  -7.1784937e-01  -2.0559078e-02   1.1054025e+01  -4.7944887e-01  -5.2600276e-01  -1.1169435e+01   2.8354701e+02  -1.3748110e+02   4.6557963e+03  -3.3119453e+00  -1.3036834e+01  -1.1783991e+00  -9.0449338e-01   1.0628640e-01  -2.0171177e-01   4.7451433e-01  -5.6850633e-01  -1.3968279e+00  -1.3831882e-01   5.4090257e-03   5.7432916e-03  -5.2938644e+00  -6.6910770e-01
   6.7070000e+01  -1.0838573e+00   1.1417110e+00   3.6477897e+01   3.1496682e+00   1.6293258e+01  -1.2566249e+01  -8.4881872e+01  -7.1665587e-01   1.3154748e-01   1.5210655e+01  -4.8359912e-01  -6.3086443e-01  -1.0486167e+01   2.8265680e+02  -9.5212812e+01   4.2268288e+03  -3.5938638e+00  -1.1713175e+01  -2.3490546e+00  -7.8667784e-01   1.3490815e-01  -2.0610904e-01   6.5743327e-01  -6.1498249e-01  -1.7524659e+00  -1.1669248e-01   3.1707852e-03   4.5630096e-03  -5.0699907e+00  -8.3204279e-01
   6.7080000e+01  -1.0989671e+00   1.1691286e+00   3.6646336e+01   2.9857858e+00   1.6155519e+01  -1.3436717e+01  -8.7046810e+01  -7.1355754e-01   3.2199609e-01   1.9044861e+01  -4.8856955e-01  -7.2834554e-01  -9.7481111e+00   2.8216665e+02  -6.1247140e+01   3.3965672e+03  -3.5047015e+00  -9.8963839e+00  -3.1795518e+00  -6.3282373e-01   1.4874604e-01  -2.0059150e-01   8.3785878e-01  -6.7925159e-01  -1.8209150e+00  -8.6301926e-02   2.7269403e-04   1.0838042e-03  -5.0609608e+00  -1.0108506e+00
   6.7090000e+01  -1.1192972e+00   1.2315964e+00   3.6787036e+01   2.8060687e+00   1.6015488e+01  -1.4333806e+01  -8.9708941e+01  -7.0833788e-01   5.3393639e-01   2.1194030e+01  -4.9421769e-01  -8.1248312e-01  -8.4137580e+00   2.8197084e+02  -3.6864465e+01   2.4382675e+03  -3.1469554e+00  -7.9987450e+00  -3.5752263e+00  -4.7874495e-01   1.5298044e-01  -1.9140040e-01   9.9287254e-01  -7.4889076e-01  -1.7391086e+00  -5.4431464e-02  -2.8202610e-03  -4.6512386e-03  -5.2116745e+00  -1.1836802e+00
   6.7100000e+01  -1.1443148e+00   1.3145329e+00   3.6901453e+01   2.6519080e+00   1.5861076e+01  -1.5266802e+01  -9.3299593e+01  -7.0105064e-01   7.4023248e-01   2.0629610e+01  -5.0019575e-01  -8.6298198e-01  -5.0498855e+00   2.8194066e+02  -2.1716915e+01   1.5147550e+03  -2.6156684e+00  -6.3046263e+00  -3.5266192e+00  -3.4672384e-01   1.5260076e-01  -1.8231138e-01   1.1099165e+00  -7.9923050e-01  -1.5989932e+00  -2.4762190e-02  -5.6252462e-03  -1.1688766e-02  -5.4609934e+00  -1.3331121e+00
   6.7110000e+01  -1.1696175e+00   1.4067254e+00   3.6992296e+01   2.5211398e+00   1.5701450e+01  -1.6239886e+01  -9.7308374e+01  -6.9192642e-01   9.2308167e-01   1.8284918e+01  -5.0602467e-01  -8.6687592e-01  -3.8939437e-01   2.8194445e+02  -1.5036806e+01   6.6801089e+02  -2.0198485e+00  -4.9568968e+00  -3.0553604e+00  -2.4578309e-01   1.5033910e-01  -1.7444745e-01   1.1548547e+00  -8.2393638e-01  -1.4346566e+00   2.1059204e-03  -7.7070375e-03  -1.8288067e-02  -5.7174386e+00  -1.4166507e+00
   6.7120000e+01  -1.1904490e+00   1.5010831e+00   3.7062306e+01   2.3884655e+00   1.5528417e+01  -1.7244205e+01  -1.0043194e+02  -6.8110413e-01   1.0917340e+00   1.6865236e+01  -5.1133257e-01  -8.3485258e-01   3.2023338e+00   2.8185912e+02  -1.6431188e+01  -1.3943817e+02  -1.4677103e+00  -3.9938133e+00  -2.2012304e+00  -1.7558569e-01   1.4676659e-01  -1.6763661e-01   1.0870985e+00  -8.4697742e-01  -1.2480057e+00   2.7252066e-02  -8.6962578e-03  -2.2632230e-02  -5.8833664e+00  -1.3850175e+00
   6.7130000e+01  -1.2024485e+00   1.5791816e+00   3.7114797e+01   2.2361547e+00   1.5342492e+01  -1.8261424e+01  -1.0172188e+02  -6.6844689e-01   1.2739963e+00   1.8226227e+01  -5.1595589e-01  -7.8772565e-01   4.7126933e+00   2.8157881e+02  -2.6048422e+01  -9.6172337e+02  -1.0257036e+00  -3.3835348e+00  -1.0379522e+00  -1.3055822e-01   1.4139865e-01  -1.6154132e-01   9.0607217e-01  -8.9304227e-01  -1.0340614e+00   5.1928109e-02  -8.4265382e-03  -2.3651370e-02  -5.9063269e+00  -1.2314030e+00
   6.7140000e+01  -1.2043067e+00   1.6245646e+00   3.7153496e+01   2.0684554e+00   1.5152041e+01  -1.9277844e+01  -1.0164201e+02  -6.5361174e-01   1.4906732e+00   2.1667693e+01  -5.1980145e-01  -7.3261027e-01   5.5115377e+00   2.8102872e+02  -4.3946538e+01  -1.7898116e+03  -7.0608262e-01  -3.0436616e+00   3.0170137e-01  -1.0390960e-01   1.3393178e-01  -1.5597954e-01   6.6720512e-01  -9.5221423e-01  -8.1834085e-01   7.5986844e-02  -7.0648026e-03  -2.1414123e-02  -5.7975346e+00  -1.0093389e+00
   6.7150000e+01  -1.2026849e+00   1.6437459e+00   3.7181300e+01   1.9018735e+00   1.4947724e+01  -2.0291802e+01  -1.0139581e+02  -6.3627659e-01   1.7398026e+00   2.4912936e+01  -5.2272010e-01  -6.6405157e-01   6.8558699e+00   2.8017418e+02  -6.9221616e+01  -2.5275078e+03  -5.0783484e-01  -2.8545107e+00   1.6473019e+00  -8.9812564e-02   1.2513331e-01  -1.5067765e-01   4.3854203e-01  -9.9142850e-01  -6.7639449e-01   9.7537695e-02  -5.0196049e-03  -1.6961899e-02  -5.5892842e+00  -7.8906243e-01
   6.7160000e+01  -1.2093268e+00   1.6508115e+00   3.7199294e+01   1.7499733e+00   1.4735099e+01  -2.1306529e+01  -1.0147273e+02  -6.1640280e-01   1.9931225e+00   2.5331986e+01  -5.2456418e-01  -5.8236051e-01   8.1691064e+00   2.7900847e+02  -9.9981162e+01  -3.0759546e+03  -4.4629978e-01  -2.6731334e+00   2.8671284e+00  -8.2099128e-02   1.1682051e-01  -1.4479188e-01   2.5641094e-01  -9.9741729e-01  -6.8198212e-01   1.1471380e-01  -2.7117895e-03  -1.1668327e-02  -5.2944981e+00  -6.1129019e-01
   6.7170000e+01  -1.2312894e+00   1.6465110e+00   3.7206809e+01   1.6177372e+00   1.4512104e+01  -2.2324858e+01  -1.0183288e+02  -5.9445579e-01   2.2002622e+00   2.0713979e+01  -5.2522702e-01  -4.9168243e-01   9.0678076e+00   2.7752867e+02  -1.3436353e+02  -3.4382372e+03  -5.1455960e-01  -2.3615455e+00   3.9137108e+00  -7.2039700e-02   1.1070882e-01  -1.3657778e-01   1.3665767e-01  -9.8482003e-01  -8.2439993e-01   1.2769513e-01  -4.3878044e-04  -6.4218563e-03  -4.9282118e+00  -4.9521166e-01
   6.7180000e+01  -1.2675163e+00   1.6311353e+00   3.7202029e+01   1.5010617e+00   1.4277077e+01  -2.3350333e+01  -1.0254745e+02  -5.7145544e-01   2.3058282e+00   1.0556591e+01  -5.2460245e-01  -3.9189020e-01   9.9792239e+00   2.7572321e+02  -1.7150636e+02  -3.7142824e+03  -6.6162293e-01  -1.8223243e+00   4.7808496e+00  -4.9580464e-02   1.0702916e-01  -1.2368492e-01   7.3073508e-02  -9.7660985e-01  -1.0042556e+00   1.3848996e-01   1.6063727e-03  -1.3252243e-03  -4.5160558e+00  -4.3508168e-01
   6.7190000e+01  -1.3135931e+00   1.6164305e+00   3.7181952e+01   1.3864028e+00   1.4035747e+01  -2.4388210e+01  -1.0378771e+02  -5.4873188e-01   2.2788717e+00  -2.6956443e+00  -5.2261247e-01  -2.8544908e-01   1.0644112e+01   2.7357125e+02  -2.1139368e+02  -3.9887319e+03  -8.2084037e-01  -1.0404277e+00   5.4198215e+00  -8.5484035e-03   1.0427808e-01  -1.0419618e-01   2.3894694e-02  -9.8937846e-01  -1.1236364e+00   1.4859956e-01   3.3521525e-03   3.8943499e-03  -4.0708145e+00  -3.8844601e-01
   6.7200000e+01  -1.3664509e+00   1.6096587e+00   3.7141958e+01   1.2553551e+00   1.3781354e+01  -2.5440823e+01  -1.0526130e+02  -5.2756060e-01   2.1249220e+00  -1.5394974e+01  -5.1929710e-01  -1.8363957e-01   1.0180951e+01   2.7103985e+02  -2.5389629e+02  -4.2502610e+03  -9.4682342e-01  -1.1755890e-01   5.7323261e+00   4.8189840e-02   1.0043256e-01  -7.8059745e-02  -5.7487221e-02  -1.0261475e+00  -1.1551762e+00   1.5722384e-01   4.8456893e-03   9.3896146e-03  -3.5842696e+00  -3.0721321e-01
   6.7210000e+01  -1.4268648e+00   1.6064860e+00   3.7076852e+01   1.0932703e+00   1.3514413e+01  -2.6502488e+01  -1.0616648e+02  -5.0901501e-01   1.8642698e+00  -2.6065214e+01  -5.1480620e-01  -9.6780134e-02   8.6859435e+00   2.6808446e+02  -2.9820724e+02  -4.4310952e+03  -1.0295628e+00   7.5035169e-01   5.6767122e+00   1.0828449e-01   9.4589489e-02  -4.8078110e-02  -1.6591886e-01  -1.0763694e+00  -1.1105872e+00   1.6201355e-01   6.0088659e-03   1.4978559e-02  -3.0518206e+00  -1.9231967e-01
   6.7220000e+01  -1.4975440e+00   1.6053370e+00   3.6984480e+01   8.9307436e-01   1.3240138e+01  -2.7565931e+01  -1.0634435e+02  -4.9392487e-01   1.5213122e+00  -3.4295761e+01  -5.0933508e-01  -2.8770490e-02   6.8009644e+00   2.6466644e+02  -3.4301535e+02  -4.4808114e+03  -1.0956237e+00   1.3646406e+00   5.3578321e+00   1.5506006e-01   8.7770175e-02  -1.9253229e-02  -2.3753198e-01  -1.1197119e+00  -9.9445540e-01   1.6103656e-01   6.4383577e-03   2.0107744e-02  -2.4917688e+00  -1.0342118e-01
   6.7230000e+01  -1.5733532e+00   1.6067438e+00   3.6869697e+01   6.5509473e-01   1.2954347e+01  -2.8628217e+01  -1.0622858e+02  -4.8273046e-01   1.1349105e+00  -3.8640172e+01  -5.0316599e-01   1.2310095e-02   4.1080585e+00   2.6077975e+02  -3.8679092e+02  -4.3775563e+03  -1.2014279e+00   1.6154071e+00   4.9872333e+00   1.7481233e-01   8.2612482e-02   3.4597620e-03  -2.0921868e-01  -1.1280991e+00  -8.2767233e-01   1.5367036e-01   5.6201599e-03   2.3873229e-02  -1.9336717e+00  -1.0485181e-01
   6.7240000e+01  -1.6361581e+00   1.5981419e+00   3.6742551e+01   3.8972014e-01   1.2654862e+01  -2.9688017e+01  -1.0598006e+02  -4.7544123e-01   7.4811866e-01  -3.8679183e+01  -4.9668041e-01   1.7092938e-02   4.7828426e-01   2.5646178e+02  -4.2795679e+02  -4.1165877e+03  -1.3827979e+00   1.5083988e+00   4.7593584e+00   1.6209428e-01   8.2476320e-02   1.7020859e-02  -5.1044540e-02  -1.0740646e+00  -6.6202158e-01   1.4049552e-01   3.3057421e-03   2.5085663e-02  -1.4249378e+00  -2.3228704e-01
   6.7250000e+01  -1.6691901e+00   1.5611569e+00   3.6608925e+01   1.1747920e-01   1.2351939e+01  -3.0745651e+01  -1.0576338e+02  -4.7185033e-01   3.8268245e-01  -3.6543621e+01  -4.9024506e-01  -1.2653374e-02  -2.9746312e+00   2.5177898e+02  -4.6513487e+02  -3.7178074e+03  -1.6229812e+00   1.1311100e+00   4.7559604e+00   1.2060214e-01   9.0151272e-02   2.0438681e-02   2.3708221e-01  -9.5059926e-01  -5.4003846e-01   1.2300264e-01  -3.2087753e-04   2.2614260e-02  -1.0285409e+00  -4.9132808e-01
   6.7260000e+01  -1.6760793e+00   1.4949433e+00   3.6464334e+01  -1.3970449e-01   1.2029535e+01  -3.1801885e+01  -1.0562339e+02  -4.7188286e-01   2.5433302e-02  -3.5724915e+01  -4.8415686e-01  -6.9714935e-02  -5.7061561e+00   2.4680416e+02  -4.9738270e+02  -3.2247835e+03  -1.8875098e+00   5.9149707e-01   4.9375593e+00   6.0199088e-02   1.0611915e-01   1.4097562e-02   6.0414828e-01  -7.7728563e-01  -4.8182560e-01   1.0318367e-01  -4.6134394e-03   1.6183708e-02  -7.7722521e-01  -8.3575598e-01
   6.7270000e+01  -1.6788615e+00   1.4191166e+00   3.6301430e+01  -3.6227895e-01   1.1703637e+01  -3.2856637e+01  -1.0547518e+02  -4.7584301e-01  -3.6172816e-01  -3.8716146e+01  -4.7863830e-01  -1.4627689e-01  -7.6561958e+00   2.4160114e+02  -5.2436404e+02  -2.6981340e+03  -2.1259896e+00  -1.8161447e-02   5.1852100e+00  -6.6205878e-03   1.2735855e-01  -2.4491946e-04   9.5356344e-01  -5.8667629e-01  -5.0439537e-01   8.3405734e-02  -8.5318411e-03   7.0752584e-03  -6.7367055e-01  -1.1747227e+00
   6.7280000e+01  -1.6986330e+00   1.3583698e+00   3.6125495e+01  -5.2014936e-01   1.1363415e+01  -3.3913229e+01  -1.0565923e+02  -4.8434732e-01  -8.1039793e-01  -4.4866977e+01  -4.7375285e-01  -2.2624786e-01  -7.9970963e+00   2.3621262e+02  -5.4652829e+02  -2.2164250e+03  -2.2527961e+00  -6.1392180e-01   5.3397787e+00  -6.7060228e-02   1.4796090e-01  -1.8827031e-02   1.1921367e+00  -4.1489597e-01  -6.2440035e-01   6.6600089e-02  -1.1041110e-02  -2.0864071e-03  -7.2134301e-01  -1.4198798e+00
   6.7290000e+01  -1.7413023e+00   1.3331223e+00   3.5959785e+01  -5.6938243e-01   1.1014483e+01  -3.4977855e+01  -1.0646258e+02  -4.9797739e-01  -1.3175533e+00  -5.0715533e+01  -4.6933627e-01  -2.8693772e-01  -6.0689862e+00   2.3065134e+02  -5.6515616e+02  -1.8627871e+03  -2.1886886e+00  -1.1184591e+00   5.2541178e+00  -1.1041351e-01   1.6114465e-01  -3.6149848e-02   1.2652614e+00  -2.9046837e-01  -8.3978115e-01   5.5730687e-02  -1.1695956e-02  -8.5385000e-03  -9.0728051e-01  -1.5172243e+00
   6.7300000e+01  -1.7985511e+00   1.3553491e+00   3.5831588e+01  -4.8914667e-01   1.0654093e+01  -3.6056666e+01  -1.0788105e+02  -5.1681881e-01  -1.8338624e+00  -5.1630914e+01  -4.6509649e-01  -3.1558934e-01  -2.8651618e+00   2.2490708e+02  -5.8209596e+02  -1.6939796e+03  -1.8960884e+00  -1.4706517e+00   4.8789500e+00  -1.3090720e-01   1.6086080e-01  -4.6803975e-02   1.1733412e+00  -2.2493499e-01  -1.0901256e+00   5.2153377e-02  -1.0817194e-02  -1.0812738e-02  -1.1940561e+00  -1.4630102e+00
   6.7310000e+01  -1.8585780e+00   1.4215225e+00   3.5754482e+01  -3.2491416e-01   1.0285624e+01  -3.7152392e+01  -1.0957268e+02  -5.4003028e-01  -2.2665099e+00  -4.3264749e+01  -4.6089542e-01  -3.2759482e-01  -1.2005481e+00   2.1896510e+02  -5.9910783e+02  -1.7011874e+03  -1.3657439e+00  -1.6354933e+00   4.3122049e+00  -1.2971240e-01   1.4207311e-01  -4.7306706e-02   9.6063044e-01  -2.1088485e-01  -1.2599975e+00   5.4108212e-02  -9.1337519e-03  -9.2871240e-03  -1.5505762e+00  -1.2941774e+00
   6.7320000e+01  -1.9146576e+00   1.5110248e+00   3.5726432e+01  -1.7354435e-01   9.8996221e+00  -3.8257841e+01  -1.1054487e+02  -5.6570533e-01  -2.5088916e+00  -2.4238174e+01  -4.5697580e-01  -3.6149978e-01  -3.3904965e+00   2.1281837e+02  -6.1692293e+02  -1.7815096e+03  -5.9348324e-01  -1.6298369e+00   3.7207833e+00  -1.1483729e-01   1.0103129e-01  -3.6694333e-02   6.9298253e-01  -2.1440115e-01  -1.2737678e+00   5.7095939e-02  -7.3262042e-03  -5.4906702e-03  -1.9831780e+00  -1.0671789e+00
   6.7330000e+01  -1.9629735e+00   1.5973911e+00   3.5739803e+01  -1.1551629e-01   9.5143653e+00  -3.9353801e+01  -1.0959597e+02  -5.9124002e-01  -2.4913775e+00   1.7514161e+00  -4.5382114e-01  -4.4233225e-01  -8.0832469e+00   2.0647432e+02  -6.3469018e+02  -1.7767250e+03   4.2455233e-01  -1.5345528e+00   3.2115931e+00  -9.8150707e-02   3.7023798e-02  -1.6216492e-02   4.4850994e-01  -1.9195485e-01  -1.1740751e+00   5.6529752e-02  -5.7513106e-03  -9.5717164e-04  -2.5381146e+00  -8.4957523e-01
   6.7340000e+01  -1.9966989e+00   1.6674768e+00   3.5787294e+01  -1.6300979e-01   9.1036118e+00  -4.0405856e+01  -1.0520555e+02  -6.1394482e-01  -2.2054723e+00   2.8590513e+01  -4.5178068e-01  -5.5762074e-01  -1.1528848e+01   1.9995773e+02  -6.5056244e+02  -1.5872262e+03   1.6406841e+00  -1.4771474e+00   2.8022458e+00  -9.0616106e-02  -4.5412406e-02   1.1334873e-02   2.7936147e-01  -1.2393280e-01  -1.0713370e+00   5.0851208e-02  -4.4229524e-03   3.5516326e-03  -3.2351962e+00  -6.8476925e-01
   6.7350000e+01  -2.0098973e+00   1.7330717e+00   3.5857819e+01  -2.6915276e-01   8.6913687e+00  -4.1367935e+01  -9.6207870e+01  -6.3140704e-01  -1.6790573e+00   5.2641502e+01  -4.5095259e-01  -6.8326200e-01  -1.2564127e+01   1.9330299e+02  -6.6307234e+02  -1.2509900e+03   2.8981492e+00  -1.5864795e+00   2.4874158e+00  -9.8860983e-02  -1.3628968e-01   4.2382696e-02   1.7550485e-01  -2.3563047e-02  -1.0296022e+00   4.2343720e-02  -3.1637864e-03   8.1039832e-03  -3.9892297e+00  -5.6009360e-01
   6.7360000e+01  -2.0068646e+00   1.8180077e+00   3.5927964e+01  -3.8612038e-01   8.2690415e+00  -4.2202254e+01  -8.3431855e+01  -6.4152840e-01  -9.4386240e-01   7.3519491e+01  -4.5133251e-01  -8.1024281e-01  -1.2698081e+01   1.8654839e+02  -6.7194345e+02  -8.8711076e+02   3.9924320e+00  -1.9403081e+00   2.2892882e+00  -1.2557326e-01  -2.2292754e-01   7.3499244e-02   1.1290862e-01   7.3196224e-02  -1.0199099e+00   3.4467000e-02  -1.7281005e-03   1.2951316e-02  -4.6522170e+00  -4.5667434e-01
   6.7370000e+01  -2.0000326e+00   1.9293743e+00   3.5957744e+01  -5.1745750e-01   7.8408128e+00  -4.2885932e+01  -6.8367837e+01  -6.4255827e-01  -3.4722848e-02   9.0913955e+01  -4.5284436e-01  -9.3261050e-01  -1.2236769e+01   1.7974201e+02  -6.7764741e+02  -5.7039614e+02   4.7832614e+00  -2.5536261e+00   2.2394929e+00  -1.7198381e-01  -2.9400454e-01   1.0237572e-01   9.9162861e-02   1.2752929e-01  -9.6029123e-01   2.8311944e-02   1.1243123e-04   1.7870990e-02  -5.1139083e+00  -3.9221890e-01
   6.7380000e+01  -1.9958534e+00   2.0435165e+00   3.5892949e+01  -7.0711500e-01   7.4035315e+00  -4.3402075e+01  -5.1614323e+01  -6.3326482e-01   9.9648792e-01   1.0312108e+02  -4.5534828e-01  -1.0450045e+00  -1.1239403e+01   1.7293799e+02  -6.8050008e+02  -2.8526719e+02   5.2150762e+00  -3.3777724e+00   2.3371672e+00  -2.3745715e-01  -3.4242752e-01   1.2779673e-01   1.2312680e-01   1.1445265e-01  -8.0412830e-01   2.2316864e-02   2.4121028e-03   2.2197468e-02  -5.3237732e+00  -3.6651496e-01
   6.7390000e+01  -1.9847687e+00   2.1188741e+00   3.5669237e+01  -9.7451651e-01   6.9687711e+00  -4.3742262e+01  -3.4018649e+01  -6.1312727e-01   2.0787446e+00   1.0822567e+02  -4.5875892e-01  -1.1535679e+00  -1.0856333e+01   1.6617773e+02  -6.8042487e+02   7.5208144e+00   5.3125142e+00  -4.2796197e+00   2.5088080e+00  -3.1502490e-01  -3.6601836e-01   1.4836784e-01   1.3466409e-01   3.3003212e-02  -5.9545269e-01   1.5359885e-02   4.8241960e-03   2.5197814e-02  -5.2957827e+00  -3.3945635e-01
   6.7400000e+01  -1.9461743e+00   2.1223754e+00   3.5217769e+01  -1.2716637e+00   6.5274790e+00  -4.3909790e+01  -1.6752868e+01  -5.8252215e-01   3.1225324e+00   1.0437878e+02  -4.6310591e-01  -1.2698435e+00  -1.1627567e+01   1.5947885e+02  -6.7760185e+02   2.8230167e+02   5.1616678e+00  -5.0544675e+00   2.6098191e+00  -3.8846142e-01  -3.6637768e-01   1.6140271e-01   8.8002796e-02  -8.7590506e-02  -4.1856474e-01   9.2478098e-03   6.6129920e-03   2.6143117e-02  -5.0993881e+00  -2.7417279e-01
   6.7410000e+01  -1.8659119e+00   2.0505660e+00   3.4480729e+01  -1.5017498e+00   6.0875047e+00  -4.3915419e+01  -5.6282011e-01  -5.4283251e-01   4.0271448e+00   9.0461241e+01  -4.6854864e-01  -1.4062033e+00  -1.3635975e+01   1.5283927e+02  -6.7321804e+02   4.3838120e+02   4.8347991e+00  -5.4957817e+00   2.5113320e+00  -4.3634615e-01  -3.4693459e-01   1.6351773e-01  -4.3105481e-02  -2.0065858e-01  -3.0749812e-01   7.7696996e-03   7.0983601e-03   2.4361350e-02  -4.7919302e+00  -1.5016774e-01
   6.7420000e+01  -1.7517846e+00   1.9277882e+00   3.3443063e+01  -1.5733069e+00   5.6470720e+00  -4.3783226e+01   1.3219245e+01  -4.9631810e-01   4.7046014e+00   6.7745654e+01  -4.7529340e-01  -1.5662998e+00  -1.6009653e+01   1.4624092e+02  -6.6941035e+02   3.8076958e+02   4.3703560e+00  -5.4634490e+00   2.1868781e+00  -4.4117053e-01  -3.1139349e-01   1.5272742e-01  -2.4031728e-01  -2.7588722e-01  -2.2901429e-01   1.3526884e-02   6.1060035e-03   1.9665882e-02  -4.4003380e+00   0.0000000e+00
   6.7430000e+01  -1.6313382e+00   1.7810735e+00   3.2175635e+01  -1.4595836e+00   5.2148327e+00  -4.3558400e+01   2.2482610e+01  -4.4577869e-01   5.1008609e+00   3.9625951e+01  -4.8329931e-01  -1.7242324e+00  -1.5793262e+01   1.3964933e+02  -6.6842979e+02   9.8055395e+01   3.8010622e+00  -4.9235026e+00   1.7190765e+00  -3.9689081e-01  -2.6305731e-01   1.2983026e-01  -4.1972985e-01  -3.1492006e-01  -1.5389849e-01   2.6061707e-02   4.0195812e-03   1.2556624e-02  -3.9465379e+00   0.0000000e+00
   6.7440000e+01  -1.5357467e+00   1.6192560e+00   3.0846516e+01  -1.2303383e+00   4.7837392e+00  -4.3292106e+01   2.6629404e+01  -3.9406483e-01   5.2111772e+00   1.1031636e+01  -4.9205043e-01  -1.8314052e+00  -1.0717276e+01   1.3301992e+02  -6.7171812e+02  -3.2883268e+02   3.1512915e+00  -3.9726372e+00   1.2361375e+00  -3.1198459e-01  -2.0533429e-01   9.7751612e-02  -4.9729033e-01  -3.3136148e-01  -9.5873977e-02   4.2378593e-02   1.4498858e-03   3.8168271e-03  -3.4422420e+00   0.0000000e+00
   6.7450000e+01  -1.4881997e+00   1.4389941e+00   2.9645545e+01  -1.0238438e+00   4.3536771e+00  -4.3014861e+01   2.7724454e+01  -3.4351088e-01   5.0877893e+00  -1.2338792e+01  -5.0069558e-01  -1.8529628e+00  -2.1557592e+00   1.2630876e+02  -6.7917251e+02  -7.4543950e+02   2.4624735e+00  -2.8241996e+00   8.3135030e-01  -2.0859590e-01  -1.4366910e-01   6.0502976e-02  -4.7578680e-01  -3.3984623e-01  -5.6469496e-02   5.7508670e-02  -1.1877990e-03  -5.5077285e-03  -2.9114259e+00   0.0000000e+00
   6.7460000e+01  -1.5005475e+00   1.2453055e+00   2.8676449e+01  -9.7626964e-01   3.9262506e+00  -4.2729640e+01   2.8522102e+01  -2.9563207e-01   4.8134460e+00  -2.7434331e+01  -5.0832247e-01  -1.7811597e+00   7.1803131e+00   1.1948785e+02  -6.8874696e+02  -9.5744420e+02   1.8327325e+00  -1.7339729e+00   5.3951595e-01  -1.1543563e-01  -8.6428445e-02   2.3408567e-02  -4.2231676e-01  -3.6089980e-01   1.0912405e-02   6.4950797e-02  -3.6827041e-03  -1.3208881e-02  -2.4310048e+00   0.0000000e+00
   6.7470000e+01  -1.5666126e+00   1.0583184e+00   2.7929934e+01  -1.1470692e+00   3.4992251e+00  -4.2427079e+01   3.0256151e+01  -2.5130492e-01   4.4527652e+00  -3.6068077e+01  -5.1411510e-01  -1.6244792e+00   1.5668047e+01   1.1256882e+02  -6.9699942e+02  -8.2524678e+02   1.3525620e+00  -8.9560189e-01   3.5402315e-01  -5.3962285e-02  -4.1711262e-02  -6.8556358e-03  -3.8288567e-01  -4.0777820e-01   1.2939025e-01   5.9898589e-02  -5.6942739e-03  -1.5937351e-02  -2.0727538e+00  -4.4565886e-02
   6.7480000e+01  -1.6532279e+00   8.9738616e-01   2.7334645e+01  -1.4463971e+00   3.0811951e+00  -4.2101344e+01   3.2573540e+01  -2.1124975e-01   4.0218489e+00  -4.3091632e+01  -5.1766201e-01  -1.4228458e+00   2.0163335e+01   1.0561272e+02  -7.0084558e+02  -3.8461550e+02   9.8590920e-01  -3.8732969e-01   2.1520675e-01  -2.7186850e-02  -1.2959988e-02  -2.4431527e-02  -3.8936321e-01  -4.5887752e-01   2.0230488e-01   4.4379814e-02  -6.8497117e-03  -1.1288660e-02  -1.7882128e+00  -3.0357848e-02
   6.7490000e+01  -1.7073254e+00   7.6216587e-01   2.6808677e+01  -1.6214838e+00   2.6627068e+00  -4.1750103e+01   3.5124010e+01  -1.7643476e-01   3.4959455e+00  -5.2590338e+01  -5.1935661e-01  -1.2560621e+00   1.6678373e+01   9.8702969e+01  -6.9969603e+02   1.1495511e+02   6.0228085e-01  -1.8446584e-01   3.8380020e-02  -2.1294441e-02   1.6145102e-03  -2.7725698e-02  -4.9406774e-01  -4.7550089e-01   9.6141274e-02   2.8111639e-02  -7.2260373e-03   5.4964640e-04  -1.4430875e+00   0.0000000e+00
   6.7500000e+01  -1.6863221e+00   6.3559085e-01   2.6277784e+01  -1.4268534e+00   2.2485729e+00  -4.1366799e+01   3.8330461e+01  -1.4805353e-01   2.8519038e+00  -6.4404176e+01  -5.2024974e-01  -1.1889161e+00   6.7145985e+00   9.1891032e+01  -6.9616074e+02   3.5352917e+02   1.5429966e-01  -1.8388449e-01  -1.4335718e-01  -1.9269529e-02   6.4683529e-03  -2.0855748e-02  -6.9196939e-01  -4.6534896e-01  -1.2594630e-01   2.0840334e-02  -7.2233066e-03   1.7081326e-02  -9.9934137e-01   0.0000000e+00
   6.7510000e+01  -1.5893976e+00   5.0706631e-01   2.5674657e+01  -8.8915408e-01   1.8382778e+00  -4.0944412e+01   4.2238710e+01  -1.2716095e-01   2.1026698e+00  -7.4923403e+01  -5.2138721e-01  -1.2200436e+00  -3.1127435e+00   8.5158761e+01  -6.9379064e+02   2.3701014e+02  -2.6605685e-01  -2.6616624e-01  -1.4304053e-01  -1.5230571e-02   6.2340763e-03  -1.1072690e-02  -8.6755337e-01  -4.6072254e-01  -2.1064588e-01   2.1923251e-02  -6.8565181e-03   3.4029737e-02  -5.7016273e-01   0.0000000e+00
   6.7520000e+01  -1.4585620e+00   3.8882493e-01   2.4949725e+01  -3.2575028e-01   1.4333112e+00  -4.0484496e+01   4.5991528e+01  -1.1439230e-01   1.2895459e+00  -8.1312390e+01  -5.2326198e-01  -1.2935996e+00  -7.3556032e+00   7.8443704e+01  -6.9337582e+02   4.1481343e+01  -5.4148915e-01  -3.6041927e-01   1.0891474e-01  -1.5594248e-02   4.3509987e-03  -4.2186783e-03  -8.8879652e-01  -4.4506183e-01  -5.3739877e-02   2.0316031e-02  -5.6060924e-03   4.6319058e-02  -2.9266570e-01   0.0000000e+00
   6.7530000e+01  -1.3477050e+00   3.0620738e-01   2.4103303e+01  -3.3396747e-02   1.0335586e+00  -3.9996994e+01   4.8750270e+01  -1.0990429e-01   4.6016122e-01  -8.2938463e+01  -5.2558710e-01  -1.3316483e+00  -3.8048736e+00   7.1703279e+01  -6.9211697e+02   1.2588565e+02  -6.2018975e-01  -4.3978169e-01   3.6269660e-01  -2.5807460e-02   2.7032711e-03  -2.2162463e-03  -7.1479816e-01  -3.9055292e-01   1.1104506e-01   7.8890947e-03  -2.9270594e-03   5.0652116e-02  -2.2425601e-01   0.0000000e+00
   6.7540000e+01  -1.2908249e+00   2.7092852e-01   2.3214579e+01  -3.0948481e-02   6.3947820e-01  -3.9493375e+01   5.0361875e+01  -1.1334398e-01  -3.3422076e-01  -7.9438198e+01  -5.2744197e-01  -1.2713939e+00   6.0254443e+00   6.4945042e+01  -6.8710924e+02   5.0077261e+02  -5.4536462e-01  -5.0498302e-01   3.3000434e-01  -4.0042532e-02   1.9859367e-03  -3.7644014e-03  -4.2268612e-01  -3.1857571e-01   5.3546701e-03  -1.0197465e-02   1.4377673e-03   4.7333573e-02  -3.1498603e-01   0.0000000e+00
   6.7550000e+01  -1.2941238e+00   2.6621605e-01   2.2430658e+01  -1.6573819e-01   2.5021067e-01  -3.8978839e+01   5.1453588e+01  -1.2379040e-01  -1.0359803e+00  -7.0175959e+01  -5.2772531e-01  -1.0954464e+00   1.7594751e+01   5.8205911e+01  -6.7866630e+02   8.4429377e+02  -4.2292284e-01  -5.6987463e-01   7.0595187e-02  -4.7953256e-02   2.2659273e-03  -6.2424198e-03  -1.4644622e-01  -2.6384058e-01  -3.0146987e-01  -2.2295275e-02   7.3177116e-03   3.9252803e-02  -4.4981669e-01   0.0000000e+00
   6.7560000e+01  -1.3439010e+00   2.6208271e-01   2.1919150e+01  -3.6144912e-01  -1.3372835e-01  -3.8447128e+01   5.3171102e+01  -1.3983732e-01  -1.5957506e+00  -5.5977024e+01  -5.2556680e-01  -8.2778265e-01   2.6766373e+01   5.1524069e+01  -6.6915126e+02   9.5150419e+02  -3.3414979e-01  -6.2855352e-01  -9.6628695e-02  -4.8112203e-02   3.2057519e-03  -7.2036197e-03   1.6578147e-02  -2.1470106e-01  -4.7049504e-01  -2.3993968e-02   1.3485948e-02   2.9919004e-02  -5.4117406e-01  -9.7980705e-02
   6.7570000e+01  -1.4121764e+00   2.4515867e-01   2.1814180e+01  -6.4886676e-01  -5.1600579e-01  -3.7885200e+01   5.6192800e+01  -1.5983778e-01  -1.9889671e+00  -3.9321651e+01  -5.2052500e-01  -5.1235923e-01   3.1542342e+01   4.4934361e+01  -6.5931615e+02   9.8351146e+02  -3.0393207e-01  -6.4911066e-01  -8.7950737e-04  -4.8966128e-02   4.0789802e-03  -5.0645714e-03   5.0099958e-02  -9.9006312e-02  -3.2467007e-01  -1.9356800e-02   1.6459548e-02   2.2592858e-02  -5.5994152e-01  -1.6421660e-01
   6.7580000e+01  -1.4616648e+00   2.3005297e-01   2.2147709e+01  -1.0173747e+00  -8.8682407e-01  -3.7287586e+01   5.9761365e+01  -1.8217233e-01  -2.2182758e+00  -2.2930875e+01  -5.1260277e-01  -1.9464452e-01   3.1771472e+01   3.8479304e+01  -6.4711750e+02   1.2198649e+03  -3.2856608e-01  -6.0292090e-01   2.2634815e-01  -5.7278585e-02   4.1050697e-03   7.9838602e-04   3.0750058e-02   1.8581473e-01  -2.9938640e-02  -1.0045280e-02   9.4777944e-03   2.0105514e-02  -5.0680135e-01  -2.0022698e-01
   6.7590000e+01  -1.4615927e+00   2.3827402e-01   2.2792083e+01  -1.3342683e+00  -1.2553681e+00  -3.6664162e+01   6.2342441e+01  -2.0549221e-01  -2.3110725e+00  -9.2796671e+00  -5.0219963e-01   8.4473079e-02   2.7911759e+01   3.2212385e+01  -6.3023956e+02   1.6877937e+03  -3.9989974e-01  -4.8907973e-01   3.8498951e-01  -6.9890044e-02   3.0199962e-03   9.5385890e-03   1.1935823e-01   7.3324163e-01   1.7982330e-01   1.1051803e-02  -1.7317999e-02   2.4942970e-02  -3.9284823e-01  -3.6282398e-01
   6.7600000e+01  -1.4072128e+00   2.6914743e-01   2.3499198e+01  -1.4379339e+00  -1.6126646e+00  -3.6034636e+01   6.2952620e+01  -2.2886097e-01  -2.3091511e+00   1.9214306e-01  -4.9002491e-01   2.9268692e-01   2.0821384e+01   2.6186949e+01  -6.0884586e+02   2.1393703e+03  -5.0334219e-01  -3.3659851e-01   4.4879544e-01  -7.8238961e-02   1.3451417e-03   1.8146510e-02   5.3959400e-01   1.5820197e+00   3.1144674e-01   5.1730685e-02  -7.4456759e-02   3.9637415e-02  -2.4835165e-01  -8.6207146e-01
   6.7610000e+01  -1.3223422e+00   2.9852722e-01   2.4019690e+01  -1.3088138e+00  -1.9677265e+00  -3.5418870e+01   6.1576604e+01  -2.5166774e-01  -2.2455830e+00   6.3568109e+00  -4.7701062e-01   4.0679417e-01   1.1410725e+01   2.0442261e+01  -5.8521898e+02   2.3626871e+03  -6.1896295e-01  -1.9349035e-01   5.1234496e-01  -7.8727410e-02   3.2933105e-05   2.2468143e-02   1.4881195e+00   2.6137403e+00   5.5821010e-01   1.0472528e-01  -1.6728821e-01   6.5776616e-02  -1.1639816e-01  -1.8672756e+00
   6.7620000e+01  -1.2416535e+00   3.0301350e-01   2.4198036e+01  -1.1114068e+00  -2.3117877e+00  -3.4827250e+01   5.9161993e+01  -2.7343367e-01  -2.1341631e+00   1.1141993e+01  -4.6430880e-01   4.0437529e-01  -2.4188845e-01   1.4990994e+01  -5.6137560e+02   2.3843389e+03  -7.3864348e-01  -9.9195165e-02   5.9656747e-01  -7.5431480e-02  -2.9163954e-04   2.0187859e-02   2.9447755e+00   3.4928373e+00   1.0377802e+00   1.4452890e-01  -2.8704855e-01   1.0044255e-01  -1.6645320e-02  -3.3316689e+00
   6.7630000e+01  -1.1896970e+00   2.7835084e-01   2.4023262e+01  -1.0424113e+00  -2.6555624e+00  -3.4253571e+01   5.7367890e+01  -2.9377147e-01  -1.9847283e+00   1.4943475e+01  -4.5315653e-01   2.7711712e-01  -1.2725817e+01   9.8099231e+00  -5.3800682e+02   2.3368776e+03  -8.5814626e-01  -6.1900571e-02   6.1270808e-01  -7.2977101e-02   2.4880397e-04   1.2879106e-02   4.5728250e+00   3.8740374e+00   1.7059421e+00   1.4792425e-01  -4.0611459e-01   1.3424286e-01   0.0000000e+00  -4.9184634e+00
   6.7640000e+01  -1.1721643e+00   2.3986818e-01   2.3640535e+01  -1.1628953e+00  -2.9940658e+00  -3.3678838e+01   5.7473334e+01  -3.1245609e-01  -1.8140907e+00   1.7063765e+01  -4.4453894e-01   5.1064555e-02  -2.2605256e+01   4.8425123e+00  -5.1562995e+02   2.2376866e+03  -9.6284982e-01  -6.4664687e-02   4.8695770e-01  -7.0074456e-02   1.0278862e-03   4.5394598e-03   5.8734727e+00   3.6872497e+00   2.4917871e+00   1.1454781e-01  -4.8873233e-01   1.5598321e-01   0.0000000e+00  -6.1567783e+00
   6.7650000e+01  -1.1804142e+00   2.1188066e-01   2.3275188e+01  -1.3866309e+00  -3.3262668e+00  -3.3089929e+01   5.8890882e+01  -3.2941026e-01  -1.6374558e+00   1.7663489e+01  -4.3881577e-01  -2.1044229e-01  -2.6150684e+01   1.4099949e-02  -4.9584560e+02   1.9784353e+03  -1.0097471e+00  -8.2514598e-02   2.6860805e-01  -6.1724610e-02   1.4409754e-03  -1.5094713e-03   6.5030218e+00   3.0945415e+00   3.3778593e+00   6.0602062e-02  -5.1278606e-01   1.6028534e-01   0.0000000e+00  -6.7334736e+00
   6.7660000e+01  -1.1995749e+00   2.1239421e-01   2.3105441e+01  -1.5886637e+00  -3.6477534e+00  -3.2492733e+01   5.9719587e+01  -3.4461983e-01  -1.4611272e+00   1.7632854e+01  -4.3555291e-01  -4.2799992e-01  -2.1755763e+01  -4.7482559e+00  -4.8079054e+02   1.5055059e+03  -9.5071797e-01  -9.8780005e-02   1.0351380e-01  -4.6244675e-02   1.3645013e-03  -3.8649313e-03   6.4422141e+00   2.2703131e+00   4.3206052e+00   5.5780807e-04  -4.8178252e-01   1.5023408e-01   0.0000000e+00  -6.6436764e+00
   6.7670000e+01  -1.2170234e+00   2.4726257e-01   2.3203656e+01  -1.6973616e+00  -3.9719329e+00  -3.1904432e+01   5.8830127e+01  -3.5798633e-01  -1.2761187e+00   1.8500851e+01  -4.3378249e-01  -5.4955495e-01  -1.2155503e+01  -9.4997731e+00  -4.7161352e+02   9.1770220e+02  -7.9772178e-01  -1.0707646e-01   1.0680804e-01  -2.7390012e-02   1.1409219e-03  -2.5414836e-03   5.8899723e+00   1.3365039e+00   5.1476422e+00  -5.7287264e-02  -4.1723215e-01   1.3360849e-01  -3.7164081e-02  -6.0842870e+00
   6.7680000e+01  -1.2309548e+00   3.2014639e-01   2.3561547e+01  -1.7101577e+00  -4.2794394e+00  -3.1344487e+01   5.5994439e+01  -3.6912388e-01  -1.0531426e+00   2.2297613e+01  -4.3243569e-01  -5.6863999e-01  -1.9085044e+00  -1.4270318e+01  -4.6791433e+02   3.6991882e+02  -6.0543958e-01  -1.1133442e-01   2.8142866e-01  -1.0261929e-02   1.0370561e-03   1.4181435e-03   5.0772970e+00   4.2255260e-01   5.5628446e+00  -1.0442810e-01  -3.4171037e-01   1.1678895e-01  -1.8800074e-01  -5.2782677e+00
   6.7690000e+01  -1.2457727e+00   4.3391221e-01   2.4123911e+01  -1.6581594e+00  -4.5908419e+00  -3.0830567e+01   5.1391993e+01  -3.7741175e-01  -7.6860063e-01   2.8454195e+01  -4.3071134e-01  -5.1848657e-01   5.0153429e+00  -1.9060491e+01  -4.6816479e+02  -2.5045858e+01  -4.2618037e-01  -1.2823020e-01   5.2227109e-01   1.7689994e-03   9.6841364e-04   6.1971548e-03   4.1458756e+00  -3.0735418e-01   5.3301706e+00  -1.3103384e-01  -2.6810013e-01   1.0127745e-01  -3.3173297e-01  -4.3625893e+00
   6.7700000e+01  -1.2555273e+00   5.7290643e-01   2.4800901e+01  -1.5694264e+00  -4.8921604e+00  -3.0372039e+01   4.5852815e+01  -3.8241530e-01  -4.4146176e-01   3.2713886e+01  -4.2837587e-01  -4.6471825e-01   5.3768320e+00  -2.3840465e+01  -4.7019045e+02  -2.0256582e+02  -2.9760897e-01  -1.6959439e-01   6.7901343e-01   7.1059742e-03   7.5383830e-04   9.9209213e-03   3.1536525e+00  -7.1871975e-01   4.4946855e+00  -1.3277045e-01  -2.0088124e-01   8.5428744e-02  -4.3961013e-01  -3.3922000e+00
   6.7710000e+01  -1.2427822e+00   6.9764941e-01   2.5472397e+01  -1.4650091e+00  -5.1917028e+00  -2.9968641e+01   4.0339840e+01  -3.8425370e-01  -1.2794465e-01   3.1351712e+01  -4.2584552e-01  -4.8201633e-01  -1.7298083e+00  -2.8561073e+01  -4.7178344e+02  -1.5929968e+02  -2.3956462e-01  -2.3408604e-01   6.6781830e-01   5.9393679e-03   2.9251475e-04   1.1577955e-02   2.1630152e+00  -7.8749449e-01   3.3727769e+00  -1.1461347e-01  -1.4240778e-01   6.8406432e-02  -4.8905550e-01  -2.4232106e+00
   6.7720000e+01  -1.1963881e+00   7.6794516e-01   2.6010468e+01  -1.3701214e+00  -5.4865468e+00  -2.9611410e+01   3.5723047e+01  -3.8356782e-01   1.1894951e-01   2.4689415e+01  -4.2388323e-01  -6.1101440e-01  -1.2899808e+01  -3.3178845e+01  -4.7143918e+02   3.4426430e+01  -2.5438933e-01  -3.0999952e-01   5.3225162e-01   8.0123769e-05  -4.1462925e-04   1.1490170e-02   1.2851983e+00  -6.1331458e-01   2.3168013e+00  -8.6642208e-02  -9.5721176e-02   5.1521892e-02  -4.7220943e-01  -1.5596476e+00
   6.7730000e+01  -1.1215463e+00   7.7042262e-01   2.6336520e+01  -1.3050458e+00  -5.7799585e+00  -2.9281430e+01   3.2998011e+01  -3.8113124e-01   2.8611140e-01   1.6716190e+01  -4.2305112e-01  -8.2481692e-01  -2.1380252e+01  -3.7683557e+01  -4.6867735e+02   2.7618336e+02  -3.0876589e-01  -3.7341967e-01   3.7494458e-01  -7.8083523e-03  -1.1657902e-03   1.0713307e-02   6.4428156e-01  -3.6229061e-01   1.5007530e+00  -5.8055803e-02  -6.3082332e-02   3.6858589e-02  -4.2040095e-01  -9.2122801e-01
   6.7740000e+01  -1.0349790e+00   7.2707053e-01   2.6466401e+01  -1.2632687e+00  -6.0683855e+00  -2.8951304e+01   3.3012585e+01  -3.7734914e-01   4.1255983e-01   1.2644842e+01  -4.2343734e-01  -1.0431286e+00  -2.1831165e+01  -4.2108353e+01  -4.6395744e+02   4.7199041e+02  -3.4717331e-01  -4.0399057e-01   2.6522694e-01  -1.4403403e-02  -1.6105905e-03   9.9580927e-03   2.9129029e-01  -1.8372009e-01   8.7080342e-01  -3.3926511e-02  -4.3796825e-02   2.5818260e-02  -3.8935734e-01  -5.5782484e-01
   6.7750000e+01  -9.5696406e-01   6.7905428e-01   2.6489534e+01  -1.2084455e+00  -6.0683855e+00  -2.8589789e+01   3.6151498e+01  -3.7202137e-01   5.6267718e-01   1.5011735e+01  -4.2495359e-01  -1.1934500e+00  -1.5032140e+01  -4.6506795e+01  -4.5853222e+02   5.4252242e+02  -3.5655080e-01  -3.9460058e-01   2.0977747e-01  -1.6132180e-02  -1.5164238e-03   9.4759291e-03   1.4465303e-01  -1.5398684e-01   2.8857971e-01  -1.4804353e-02  -3.4207181e-02   1.8507372e-02  -3.9146341e-01  -3.9215166e-01
   6.7760000e+01  -9.0233327e-01   6.5995747e-01   2.6510763e+01  -1.1063230e+00  -6.3508537e+00  -2.8171490e+01   4.1829982e+01  -3.6458949e-01   7.7445931e-01   2.1178213e+01  -4.2768654e-01  -1.2631425e+00  -6.9692481e+00  -5.0918796e+01  -4.5420792e+02   4.3242968e+02  -3.8047941e-01  -3.4424386e-01   1.8544586e-01  -1.0963681e-02  -9.5181060e-04   9.6383039e-03   4.9936231e-02  -2.6237922e-01  -2.5593507e-01   1.1441770e-03  -2.9654067e-02   1.3962920e-02  -3.8131282e-01  -2.7987152e-01
   6.7770000e+01  -8.7548412e-01   6.8326655e-01   2.6608757e+01  -9.7420854e-01  -6.6295976e+00  -2.7689242e+01   4.8224784e+01  -3.5457420e-01   1.0379062e+00   2.6344688e+01  -4.3156659e-01  -1.2663263e+00  -3.1838212e-01  -5.5366201e+01  -4.5269272e+02   1.5151992e+02  -4.2607884e-01  -2.8039619e-01   2.0965946e-01  -4.4956618e-04  -1.4247681e-04   1.0912715e-02  -6.2115581e-02  -4.2003688e-01  -6.3215836e-01   1.4812975e-02  -2.6386778e-02   1.1061198e-02  -3.4955783e-01  -1.6062134e-01
   6.7780000e+01  -8.7487180e-01   7.4546407e-01   2.6816907e+01  -8.9050586e-01  -6.8967106e+00  -2.7154028e+01   5.3521402e+01  -3.4186237e-01   1.3126395e+00   2.7473337e+01  -4.3582882e-01  -1.1883519e+00   7.7974355e+00  -5.9869361e+01  -4.5456457e+02  -1.8718504e+02  -4.4188725e-01  -2.5542516e-01   3.1622656e-01   1.0410496e-02   8.2792647e-04   1.3366648e-02  -1.4628533e-01  -5.1861778e-01  -7.4691868e-01   2.4459965e-02  -2.2407494e-02   9.1632106e-03  -3.4414159e-01  -8.0825475e-02
   6.7790000e+01  -8.9304103e-01   8.2781060e-01   2.7118438e+01  -9.2904218e-01  -7.1681207e+00  -2.6581153e+01   5.7287452e+01  -3.2685889e-01   1.5449547e+00   2.3231520e+01  -4.3920268e-01  -1.0110601e+00   1.7729180e+01  -6.4446385e+01  -4.5872947e+02  -4.1648998e+02  -4.1803184e-01  -2.9391731e-01   4.5878609e-01   1.6591352e-02   1.9591763e-03   1.6512744e-02  -1.6539406e-01  -5.1779831e-01  -6.6802048e-01   2.7686987e-02  -1.7323858e-02   8.0049811e-03  -3.7209375e-01  -7.0842040e-02
   6.7800000e+01  -9.1342208e-01   8.9741937e-01   2.7460627e+01  -1.0838113e+00  -7.4254933e+00  -2.5986555e+01   5.9459834e+01  -3.1049071e-01   1.6827877e+00   1.3783297e+01  -4.4065354e-01  -7.6363491e-01   2.4742521e+01  -6.9099168e+01  -4.6312122e+02  -4.3917496e+02  -4.0980548e-01  -3.7991121e-01   5.2073944e-01   1.6815231e-02   3.0217160e-03   1.9466426e-02  -1.4032250e-01  -4.5544176e-01  -5.6485568e-01   2.4740847e-02  -1.1721294e-02   7.4606529e-03  -3.8126534e-01  -9.9274900e-02
   6.7810000e+01  -9.2267829e-01   9.1806311e-01   2.7777940e+01  -1.2820773e+00  -7.6815482e+00  -2.5396123e+01   5.9043168e+01  -2.9400174e-01   1.6951511e+00   1.2363385e+00  -4.3991272e-01  -5.1609503e-01   2.4753988e+01  -7.3811619e+01  -4.6608142e+02  -2.9601933e+02  -4.6088289e-01  -4.7637146e-01   4.3518144e-01   1.3572585e-02   3.5607948e-03   2.1034561e-02  -9.9884387e-02  -3.8721642e-01  -5.4288853e-01   1.8788128e-02  -6.5338978e-03   7.3254515e-03  -3.3662642e-01  -1.3047791e-01
   6.7820000e+01  -9.2307487e-01   8.6640083e-01   2.8009221e+01  -1.4624310e+00  -7.9209872e+00  -2.4839373e+01   5.5675010e+01  -2.7868394e-01   1.5778160e+00  -1.1733508e+01  -4.3745185e-01  -3.3285402e-01   1.8324100e+01  -7.8558923e+01  -4.6724696e+02  -1.1655410e+02  -5.5944327e-01  -5.4161352e-01   2.6624120e-01   1.0169615e-02   3.2347698e-03   2.0036591e-02  -4.9008575e-02  -3.4219168e-01  -5.7745782e-01   1.3399959e-02  -2.5158825e-03   6.9696764e-03  -2.5552366e-01  -1.6112360e-01
   6.7830000e+01  -9.2639583e-01   7.4560294e-01   2.8113411e+01  -1.6106114e+00  -8.1713125e+00  -2.4325905e+01   5.1346822e+01  -2.6565642e-01   1.3484920e+00  -2.2932403e+01  -4.3418923e-01  -2.4966986e-01   8.3184161e+00  -8.3315360e+01  -4.6742956e+02  -1.8259927e+01  -6.6775283e-01  -5.4504564e-01   1.4672051e-01   8.5411154e-03   2.1407794e-03   1.6140650e-02  -6.5578697e-03  -3.2667106e-01  -5.9847839e-01   1.0582691e-02   6.1817227e-05   5.5112866e-03  -1.7066883e-01  -1.8148318e-01
   6.7840000e+01  -9.4740699e-01   5.9063904e-01   2.8081528e+01  -1.7293465e+00  -8.4014696e+00  -2.3837417e+01   4.8848763e+01  -2.5570770e-01   1.0403872e+00  -3.0810480e+01  -4.3112724e-01  -2.6842687e-01  -1.8757010e+00  -8.8056462e+01  -4.6775982e+02  -3.3026256e+01  -7.3101760e-01  -4.8243462e-01   1.4525807e-01   8.8309855e-03   8.0476436e-04   1.0482207e-02  -1.7569489e-02  -3.4136195e-01  -5.8591397e-01   1.0382160e-02   1.3564069e-03   2.6196274e-03  -1.2286736e-01  -1.5913132e-01
   6.7850000e+01  -9.9905942e-01   4.5169678e-01   2.7936072e+01  -1.8025751e+00  -8.6465237e+00  -2.3344761e+01   4.9265619e+01  -2.4928109e-01   6.8789271e-01  -3.5249449e+01  -4.2891801e-01  -3.5021785e-01  -8.1790974e+00  -9.2758610e+01  -4.6883062e+02  -1.0708016e+02  -6.8699771e-01  -3.8234319e-01   2.2157687e-01   9.8626651e-03  -2.9503924e-04   5.3867915e-03  -1.0533996e-01  -3.8194808e-01  -5.7571229e-01   1.1470588e-02   1.7067827e-03  -9.9927701e-04  -1.6164889e-01  -7.9114447e-02
   6.7860000e+01  -1.0759043e+00   3.6125401e-01   2.7724128e+01  -1.8006992e+00  -8.8646487e+00  -2.2828895e+01   5.1586571e+01  -2.4659176e-01   3.1369697e-01  -3.7419575e+01  -4.2762713e-01  -4.3460941e-01  -8.4391568e+00  -9.7400941e+01  -4.7052967e+02  -1.6990475e+02  -5.3160489e-01  -2.7921478e-01   3.1104282e-01   1.0127863e-02  -1.1694334e-03   3.1657710e-03  -2.4863934e-01  -4.4276374e-01  -5.9294036e-01   1.2249985e-02   1.5083816e-03  -4.0336710e-03  -2.9014260e-01   0.0000000e+00
   6.7870000e+01  -1.1472697e+00   3.1772018e-01   2.7506051e+01  -1.7201063e+00  -9.0990457e+00  -2.2288835e+01   5.4006036e+01  -2.4776164e-01  -7.2896023e-02  -3.8659299e+01  -4.2682389e-01  -4.7201426e-01  -3.7404850e+00  -1.0197337e+02  -4.7240152e+02  -1.8718513e+02  -3.2905689e-01  -1.8670636e-01   4.0244585e-01   8.4980153e-03  -2.0957442e-03   4.5152535e-03  -3.8842000e-01  -5.1383030e-01  -5.9890666e-01   1.1428716e-02   1.1797563e-03  -5.4463440e-03  -4.5525353e-01   0.0000000e+00
   6.7880000e+01  -1.1787537e+00   2.9722136e-01   2.7335692e+01  -1.6045932e+00  -9.3021593e+00  -2.1734529e+01   5.5430551e+01  -2.5288188e-01  -4.6873779e-01  -3.9584176e+01  -4.2586269e-01  -4.4189082e-01   3.0123439e+00  -1.0649165e+02  -4.7385488e+02  -1.4533653e+02  -1.5455903e-01  -1.0631801e-01   5.0790959e-01   4.2676780e-03  -3.0758013e-03   8.0531360e-03  -4.6302793e-01  -5.7192652e-01  -5.3467398e-01   7.9489833e-03   1.0175082e-03  -5.0469792e-03  -5.9554877e-01   0.0000000e+00
   6.7890000e+01  -1.1577914e+00   2.7398878e-01   2.7243668e+01  -1.5154867e+00  -9.5275609e+00  -2.1173622e+01   5.6090769e+01  -2.6193561e-01  -8.6279744e-01  -3.9405966e+01  -4.2405384e-01  -3.4053067e-01   1.0136016e+01  -1.1100375e+02  -4.7406610e+02  -2.1121855e+01  -3.3421750e-02  -4.9612025e-02   5.9901490e-01  -2.8620542e-03  -3.7514768e-03   1.1621218e-02  -4.3992396e-01  -5.8555135e-01  -4.0604401e-01   1.2397940e-03   1.0285358e-03  -3.5089378e-03  -6.9386141e-01   0.0000000e+00
   6.7900000e+01  -1.0973988e+00   2.3333019e-01   2.7233636e+01  -1.4858730e+00  -9.7217363e+00  -2.0607447e+01   5.6617490e+01  -2.7466809e-01  -1.2309705e+00  -3.6817306e+01  -4.2067539e-01  -1.6530103e-01   1.7522963e+01  -1.1556453e+02  -4.7195314e+02   2.1129607e+02   5.1455004e-02  -3.5482988e-02   6.0454763e-01  -1.2678875e-02  -3.7582652e-03   1.3647875e-02  -3.2536443e-01  -5.3664280e-01  -2.7992579e-01  -8.3262659e-03   9.9301335e-04  -1.8989578e-03  -7.6995044e-01   0.0000000e+00
   6.7910000e+01  -1.0194690e+00   1.7359446e-01   2.7285787e+01  -1.5103455e+00  -9.9311524e+00  -2.0036115e+01   5.7133200e+01  -2.9055287e-01  -1.5458196e+00  -3.1484913e+01  -4.1523517e-01   6.0198500e-02   2.2549953e+01  -1.2018965e+02  -4.6656988e+02   5.3832586e+02   8.7618795e-02  -5.6228247e-02   4.8904976e-01  -2.4139336e-02  -3.0344842e-03   1.3434536e-02  -1.8907771e-01  -4.5176869e-01  -2.0935703e-01  -1.9281382e-02   7.6555734e-04  -1.1010606e-03  -8.1136450e-01  -7.0009239e-02
   6.7920000e+01  -9.3838219e-01   9.9396919e-02   2.7364781e+01  -1.5670809e+00  -1.0117765e+01  -1.9458916e+01   5.7719934e+01  -3.0877775e-01  -1.7787268e+00  -2.3290717e+01  -4.0772605e-01   2.8717922e-01   2.2698072e+01  -1.2482970e+02  -4.5762189e+02   8.9479975e+02   6.6441890e-02  -8.7337782e-02   2.9090101e-01  -3.5405295e-02  -1.8749177e-03   1.1133514e-02  -1.1569058e-01  -3.7393460e-01  -1.9805039e-01  -2.9615218e-02   4.4570185e-04  -1.4239891e-03  -8.0560704e-01  -1.3312530e-01
   6.7930000e+01  -8.6365405e-01   1.3679880e-02   2.7433261e+01  -1.6342680e+00  -1.0312857e+01  -1.8872661e+01   5.8625500e+01  -3.2824838e-01  -1.9017143e+00  -1.2298749e+01  -3.9865766e-01   4.6366730e-01   1.7648808e+01  -1.2938582e+02  -4.4545759e+02   1.2164299e+03   6.4900263e-03  -1.1853574e-01   6.0990181e-02  -4.4763562e-02  -7.4758377e-04   7.8181794e-03  -1.5113642e-01  -3.1946403e-01  -2.4093103e-01  -3.7858438e-02   1.7700093e-04  -2.3344730e-03  -7.6294574e-01  -8.7458441e-02
   6.7940000e+01  -8.0733579e-01  -8.3151138e-02   2.7465490e+01  -1.6902293e+00  -1.0486979e+01  -1.8270660e+01   6.0200044e+01  -3.4774763e-01  -1.9029472e+00  -1.2329059e-01  -3.8914966e-01   5.2831572e-01   6.4648417e+00  -1.3375490e+02  -4.3091220e+02   1.4545388e+03  -1.0903612e-01  -1.5358602e-01  -1.5912952e-01  -5.0762692e-02  -2.6860413e-05   5.0383501e-03  -3.1402274e-01  -2.8308549e-01  -3.5033050e-01  -4.2937601e-02  -1.3343026e-04  -2.7644059e-03  -6.5891376e-01   0.0000000e+00
   6.7950000e+01  -7.7352084e-01  -1.8629046e-01   2.7457457e+01  -1.7144026e+00  -1.0671643e+01  -1.7639867e+01   6.3079341e+01  -3.6610343e-01  -1.7874268e+00   1.1552037e+01  -3.8071712e-01   4.4160381e-01  -8.6711908e+00  -1.3787943e+02  -4.1556004e+02   1.5352157e+03  -2.8890622e-01  -2.1122701e-01  -3.1348780e-01  -5.1594228e-02   1.6385375e-04   3.7245406e-03  -5.5444125e-01  -2.3497527e-01  -5.0142141e-01  -4.3217902e-02  -7.7304606e-04  -2.1620527e-03  -4.8371578e-01   0.0000000e+00
   6.7960000e+01  -7.5048794e-01  -2.8034193e-01   2.7432907e+01  -1.6972426e+00  -1.0833675e+01  -1.6963687e+01   6.7617997e+01  -3.8230778e-01  -1.5719934e+00   2.1543342e+01  -3.7471064e-01   2.1992551e-01  -2.2167830e+01  -1.4177037e+02  -4.0159976e+02   1.3960285e+03  -4.9304822e-01  -3.0252076e-01  -3.5358323e-01  -4.6299832e-02  -3.8975795e-05   3.5381745e-03  -7.7420536e-01  -1.4746676e-01  -6.1847750e-01  -3.7586589e-02  -1.8879446e-03  -9.9430027e-04  -2.8214323e-01   0.0000000e+00
   6.7970000e+01  -7.2895890e-01  -3.4383256e-01   2.7438004e+01  -1.6514386e+00  -1.1006480e+01  -1.6232608e+01   7.3107853e+01  -3.9582104e-01  -1.3037032e+00   2.6829020e+01  -3.7189398e-01  -7.8225646e-02  -2.9815116e+01  -1.4548954e+02  -3.9088776e+02   1.0711996e+03  -6.6308179e-01  -4.0249554e-01  -2.7597734e-01  -3.6656606e-02  -3.4353941e-04   3.5487701e-03  -9.1734245e-01  -4.2118900e-02  -6.3899498e-01  -2.7471732e-02  -3.2420967e-03   8.2579724e-05  -1.1645675e-01   0.0000000e+00
   6.7980000e+01  -7.2011556e-01  -3.6328978e-01   2.7521517e+01  -1.6097556e+00  -1.1151266e+01  -1.5453600e+01   7.7900793e+01  -4.0695672e-01  -1.0678241e+00   2.3587915e+01  -3.7227086e-01  -3.7681338e-01  -2.9858773e+01  -1.4911302e+02  -3.8399341e+02   6.8943450e+02  -7.4289626e-01  -4.6847295e-01  -1.2384609e-01  -2.6641678e-02  -4.8299635e-04   3.3628166e-03  -9.7472348e-01   3.1600818e-02  -5.5706466e-01  -1.6547396e-02  -4.3660331e-03   1.1508868e-03  -4.2681641e-02   0.0000000e+00
   6.7990000e+01  -7.4676763e-01  -3.4348226e-01   2.7714621e+01  -1.5999656e+00  -1.1306709e+01  -1.4647323e+01   8.0627685e+01  -4.1695448e-01  -9.5677228e-01   1.1105177e+01  -3.7527064e-01  -6.1846407e-01  -2.4165070e+01  -1.5270255e+02  -3.7994551e+02   4.0479095e+02  -7.2985866e-01  -4.7871292e-01   3.4125320e-02  -2.0221437e-02  -3.7362942e-04   3.3602664e-03  -9.6215049e-01   4.9079157e-02  -4.4009389e-01  -8.7034872e-03  -4.8728731e-03   2.8808953e-03  -6.2344535e-02   0.0000000e+00
   6.8000000e+01  -8.2151828e-01  -3.0470870e-01   2.8022360e+01  -1.6164621e+00  -1.1436255e+01  -1.3837504e+01   8.0981975e+01  -4.2760454e-01  -1.0253076e+00  -6.8535290e+00  -3.8021467e-01  -7.9250759e-01  -1.7404352e+01  -1.5629430e+02  -3.7675556e+02   3.1899497e+02  -6.9103225e-01  -4.4501119e-01   1.3335624e-01  -1.9365172e-02  -1.5932496e-04   4.0483380e-03  -9.0748740e-01   1.9953751e-02  -3.8677510e-01  -6.1089140e-03  -4.5715852e-03   5.6870969e-03  -1.0985567e-01   0.0000000e+00
   6.8010000e+01  -9.3533689e-01  -2.7234613e-01   2.8422336e+01  -1.6242392e+00  -1.1573765e+01  -1.3044056e+01   7.9344737e+01  -4.4059658e-01  -1.2630637e+00  -2.3775614e+01  -3.8669717e-01  -9.2614066e-01  -1.3363307e+01  -1.5990249e+02  -3.7255689e+02   4.1986675e+02  -7.0299012e-01  -3.9109485e-01   1.6181489e-01  -2.3110087e-02  -9.6933770e-05   5.3600703e-03  -8.2686022e-01  -3.4031090e-02  -4.2562145e-01  -8.2346240e-03  -3.5279225e-03   9.1283615e-03  -1.1212706e-01   0.0000000e+00
   6.8020000e+01  -1.0664690e+00  -2.6705021e-01   2.8870557e+01  -1.5949036e+00  -1.1686007e+01  -1.2275743e+01   7.6831317e+01  -4.5691790e-01  -1.5996634e+00  -3.3659973e+01  -3.9467809e-01  -1.0559439e+00  -1.2980327e+01  -1.6352513e+02  -3.6645588e+02   6.1010043e+02  -7.9142456e-01  -3.3540501e-01   1.7322376e-01  -2.8872690e-02  -3.0980080e-04   6.3931708e-03  -7.2053050e-01  -8.5330815e-02  -4.9457030e-01  -1.2957660e-02  -2.2008728e-03   1.1965663e-02  -4.3729181e-02   0.0000000e+00
   6.8030000e+01  -1.1963458e+00  -2.9703480e-01   2.9318422e+01  -1.5372522e+00  -1.1811084e+01  -1.1522258e+01   7.5348469e+01  -4.7656486e-01  -1.9360137e+00  -3.3635024e+01  -4.0432605e-01  -1.2027934e+00  -1.4684941e+01  -1.6714228e+02  -3.5832555e+02   8.1303366e+02  -9.1365012e-01  -2.9397266e-01   2.1665145e-01  -3.5098113e-02  -6.1365096e-04   5.7718432e-03  -5.8756471e-01  -1.0007009e-01  -5.1751577e-01  -1.8822703e-02  -1.3009260e-03   1.2719059e-02   0.0000000e+00   0.0000000e+00
   6.8040000e+01  -1.3078999e+00  -3.5124778e-01   2.9727871e+01  -1.4956351e+00  -1.1911065e+01  -1.0758980e+01   7.6327863e+01  -4.9861029e-01  -2.1796915e+00  -2.4367782e+01  -4.1585272e-01  -1.3706711e+00  -1.6787771e+01  -1.7071295e+02  -3.4815368e+02   1.0171871e+03  -1.0033978e+00  -2.7891691e-01   2.8174191e-01  -4.1901961e-02  -6.9553138e-04   2.5401946e-03  -4.4478568e-01  -5.4449008e-02  -4.6523256e-01  -2.5557274e-02  -1.3362249e-03   1.0368077e-02   0.0000000e+00   0.0000000e+00
   6.8050000e+01  -1.3764180e+00  -4.0011045e-01   3.0072508e+01  -1.5160766e+00  -1.2020844e+01  -9.9632058e+00   7.9577396e+01  -5.2161336e-01  -2.2792491e+00  -9.9557544e+00  -4.2947258e-01  -1.5596414e+00  -1.8897031e+01  -1.7417959e+02  -3.3586359e+02   1.2290082e+03  -1.0245144e+00  -2.9139297e-01   3.3224291e-01  -4.9399310e-02  -5.3101554e-04  -2.9237228e-03  -3.3295005e-01   4.8742996e-02  -3.6757184e-01  -3.2772761e-02  -2.2707599e-03   4.9602031e-03   0.0000000e+00   0.0000000e+00
   6.8060000e+01  -1.3816305e+00  -4.1590055e-01   3.0330236e+01  -1.6050917e+00  -1.2106329e+01  -9.1290971e+00   8.3410871e+01  -5.4425676e-01  -2.2470670e+00   3.2182107e+00  -4.4535437e-01  -1.7652701e+00  -2.0562877e+01  -1.7748000e+02  -3.2152288e+02   1.4340717e+03  -9.7255729e-01  -3.1718998e-01   3.5260226e-01  -5.6775517e-02  -4.0473382e-04  -8.6686457e-03  -2.9319086e-01   1.7052424e-01  -2.8024147e-01  -3.9502391e-02  -3.5347370e-03  -2.0311962e-03   0.0000000e+00   0.0000000e+00
   6.8070000e+01  -1.3272525e+00  -4.0143748e-01   3.0479712e+01  -1.7230442e+00  -1.2195195e+01  -8.2732638e+00   8.5583329e+01  -5.6585783e-01  -2.1466345e+00   1.0043245e+01  -4.6344114e-01  -1.9653044e+00  -2.0003426e+01  -1.8056625e+02  -3.0548186e+02   1.6041018e+03  -8.5449370e-01  -3.3931413e-01   3.6373693e-01  -6.3038346e-02  -4.3991443e-04  -1.2177593e-02  -3.2505909e-01   2.5244596e-01  -2.3108807e-01  -4.5049176e-02  -4.3773292e-03  -8.1415742e-03  -3.0655281e-03   0.0000000e+00
   6.8080000e+01  -1.2398958e+00  -3.9233889e-01   3.0507842e+01  -1.8195916e+00  -1.2265554e+01  -7.4288846e+00   8.4437924e+01  -5.8652142e-01  -2.0565839e+00   9.0050641e+00  -4.8325318e-01  -2.1181280e+00  -1.5282359e+01  -1.8342355e+02  -2.8818037e+02   1.7301488e+03  -6.8985298e-01  -3.4962581e-01   4.0046741e-01  -6.8098681e-02  -4.2547996e-04  -1.2162927e-02  -3.8030876e-01   2.5253926e-01  -2.1117182e-01  -4.9727937e-02  -4.3375768e-03  -1.1412174e-02  -1.5039078e-01   0.0000000e+00
   6.8090000e+01  -1.1557326e+00  -4.2505615e-01   3.0419629e+01  -1.8668147e+00  -1.2325772e+01  -6.6260910e+00   8.0279360e+01  -6.0701058e-01  -2.0424827e+00   1.4101186e+00  -5.0393739e-01  -2.1871085e+00  -6.8980541e+00  -1.8607022e+02  -2.6972665e+02   1.8453726e+03  -5.2661477e-01  -3.4256741e-01   4.6915007e-01  -7.2952492e-02  -1.1984686e-04  -9.4460591e-03  -4.1460140e-01   1.6380598e-01  -2.1358252e-01  -5.4677614e-02  -3.4833232e-03  -1.1711821e-02  -2.9220226e-01   0.0000000e+00
   6.8100000e+01  -1.1064282e+00  -5.0375230e-01   3.0238268e+01  -1.8610585e+00  -1.2392464e+01  -5.8661799e+00   7.5991114e+01  -6.2844914e-01  -2.1401875e+00  -9.7704776e+00  -5.2443752e-01  -2.1519266e+00   3.5181970e+00  -1.8853329e+02  -2.4985629e+02   1.9870352e+03  -4.1257303e-01  -3.2320079e-01   5.4137515e-01  -7.8488888e-02   5.4556482e-04  -6.0125705e-03  -4.1187886e-01   2.3181648e-02  -2.3308123e-01  -6.0651722e-02  -2.2776716e-03  -1.0415028e-02  -3.8724462e-01   0.0000000e+00
   6.8110000e+01  -1.1007342e+00  -5.9942657e-01   2.9999130e+01  -1.8114912e+00  -1.2439275e+01  -5.1242728e+00   7.4190705e+01  -6.5192535e-01  -2.3460300e+00  -2.0584250e+01  -5.4363775e-01  -2.0061277e+00   1.4579885e+01  -1.9081948e+02  -2.2825635e+02   2.1599947e+03  -3.5911093e-01  -3.0630698e-01   5.8335666e-01  -8.4611875e-02   1.4979944e-03  -3.4065218e-03  -3.7306336e-01  -1.1662237e-01  -2.5896120e-01  -6.7332061e-02  -1.1751785e-03  -8.9022769e-03  -4.2901236e-01   0.0000000e+00
   6.8120000e+01  -1.1154598e+00  -6.7814504e-01   2.9742526e+01  -1.7350371e+00  -1.2486544e+01  -4.3759686e+00   7.4830420e+01  -6.7808158e-01  -2.6153633e+00  -2.6933331e+01  -5.6061665e-01  -1.7686776e+00   2.3745011e+01  -1.9290359e+02  -2.0473950e+02   2.3516848e+03  -3.5429985e-01  -3.0624173e-01   5.7272311e-01  -9.0567180e-02   2.5763478e-03  -2.1311622e-03  -3.1596847e-01  -2.2099149e-01  -3.0493308e-01  -7.3770635e-02  -2.9963599e-04  -7.7475180e-03  -4.3090399e-01   0.0000000e+00
   6.8130000e+01  -1.1131232e+00  -7.2473585e-01   2.9504120e+01  -1.6538530e+00  -1.2522354e+01  -3.6065870e+00   7.6938161e+01  -7.0678050e-01  -2.8702300e+00  -2.5486678e+01  -5.7484038e-01  -1.4779094e+00   2.9076823e+01  -1.9474166e+02  -1.7948168e+02   2.5257820e+03  -3.6933236e-01  -3.3032321e-01   5.0065723e-01  -9.5016893e-02   3.5643515e-03  -2.0129480e-03  -2.6506594e-01  -2.6937135e-01  -3.7591878e-01  -7.8496132e-02   4.1547007e-04  -7.1561433e-03  -4.2000812e-01   0.0000000e+00
   6.8140000e+01  -1.0727490e+00  -7.4335074e-01   2.9307653e+01  -1.5881978e+00  -1.2552033e+01  -2.8103134e+00   7.9627360e+01  -7.3706090e-01  -3.0283528e+00  -1.5812280e+01  -5.8624173e-01  -1.1803996e+00   2.9750977e+01  -1.9629487e+02  -1.5331853e+02   2.6163151e+03  -3.7756385e-01  -3.6433159e-01   3.9914999e-01  -9.6374519e-02   4.2112391e-03  -2.3130002e-03  -2.6387842e-01  -2.6197234e-01  -4.3497586e-01  -7.9859377e-02   9.1937138e-04  -7.1815084e-03  -4.1848407e-01   0.0000000e+00
   6.8150000e+01  -1.0053619e+00  -7.4648074e-01   2.9163125e+01  -1.5499742e+00  -1.2571915e+01  -1.9941232e+00   8.1619019e+01  -7.6754816e-01  -3.0485405e+00  -2.0187640e+00  -5.9512496e-01  -9.1364752e-01   2.6675210e+01  -1.9754178e+02  -1.2754572e+02   2.5772806e+03  -3.6799315e-01  -3.7879814e-01   3.3226101e-01  -9.4081562e-02   4.2435951e-03  -1.7539680e-03  -3.5184977e-01  -2.2454138e-01  -4.3807299e-01  -7.7319437e-02   1.0973764e-03  -7.1762471e-03  -4.3353456e-01   0.0000000e+00
   6.8160000e+01  -9.4117699e-01  -7.4470923e-01   2.9066986e+01  -1.5420473e+00  -1.2580796e+01  -1.1735110e+00   8.2061221e+01  -7.9708143e-01  -2.9523095e+00   9.6230936e+00  -6.0187071e-01  -6.8568480e-01   2.2796272e+01  -1.9847613e+02  -1.0336316e+02   2.4182561e+03  -3.5216573e-01  -3.5691713e-01   3.4325087e-01  -8.9000020e-02   3.5204011e-03   6.3693612e-04  -5.1771546e-01  -1.8679329e-01  -3.6986579e-01  -7.1867349e-02   9.7503675e-04  -5.8542081e-03  -4.5456617e-01   0.0000000e+00
   6.8170000e+01  -9.0176154e-01  -7.4001150e-01   2.9003941e+01  -1.5569498e+00  -1.2585551e+01  -3.5797087e-01   8.1554012e+01  -8.2506817e-01  -2.7966379e+00   1.5567167e+01  -6.0673206e-01  -4.8401840e-01   2.0166640e+01  -1.9910896e+02  -8.1623036e+01   2.1740124e+03  -3.7342750e-01  -3.1658858e-01   4.3700926e-01  -8.2153372e-02   2.2763534e-03   4.5386035e-03  -7.1151017e-01  -1.5690364e-01  -2.4884633e-01  -6.4801467e-02   7.0334974e-04  -2.4153673e-03  -4.4260243e-01   0.0000000e+00
   6.8180000e+01  -8.8662945e-01  -7.2658586e-01   2.8951495e+01  -1.5745535e+00  -1.2581827e+01   4.5468595e-01   8.1265681e+01  -8.5133042e-01  -2.6231097e+00   1.7352814e+01  -6.0957997e-01  -2.7035921e-01   2.1365918e+01  -1.9947979e+02  -6.2997862e+01   1.8625174e+03  -4.3597276e-01  -2.8887465e-01   5.8625093e-01  -7.3626445e-02   1.0686561e-03   8.3637331e-03  -8.3730802e-01  -1.2772785e-01  -9.2038800e-02  -5.6563350e-02   4.2640040e-04   2.5143592e-03  -3.9655393e-01   0.0000000e+00
   6.8190000e+01  -8.8211037e-01  -7.0010148e-01   2.8886641e+01  -1.5704635e+00  -1.2569566e+01   1.2667942e+00   8.1210825e+01  -8.7568444e-01  -2.4312612e+00   1.9184852e+01  -6.0975644e-01   8.5137957e-03   2.7887301e+01  -1.9965630e+02  -4.7997134e+01   1.5000728e+03  -4.9333465e-01  -2.8561915e-01   7.4998454e-01  -6.3344008e-02   3.9215755e-04   1.0241538e-02  -8.0635819e-01  -9.8225238e-02   8.2617269e-02  -4.7247511e-02   2.0649973e-04   7.1258881e-03  -3.6219073e-01   0.0000000e+00
   6.8200000e+01  -8.6969986e-01  -6.6617514e-01   2.8795291e+01  -1.5326779e+00  -1.2550429e+01   2.0692123e+00   8.0241813e+01  -8.9762672e-01  -2.1892617e+00   2.4199947e+01  -6.0635275e-01   3.7762709e-01   3.6911329e+01  -1.9971291e+02  -3.6555264e+01   1.1441870e+03  -5.0894923e-01  -2.9751988e-01   8.8532975e-01  -5.2627315e-02   3.6524965e-04   9.1283392e-03  -6.2037700e-01  -7.4289479e-02   2.2108335e-01  -3.7849890e-02   2.5287443e-05   9.5868438e-03  -3.7206210e-01   0.0000000e+00
   6.8210000e+01  -8.2819165e-01  -6.3929929e-01   2.8681621e+01  -1.4681346e+00  -1.2514390e+01   2.8459726e+00   7.7676027e+01  -9.1632860e-01  -1.8647459e+00   3.2451588e+01  -5.9865509e-01   8.1718970e-01   4.3956261e+01  -1.9970549e+02  -2.7675453e+01   8.8798112e+02  -4.6930551e-01  -3.0071279e-01   9.4898004e-01  -4.4321715e-02   7.4827503e-04   5.3043375e-03  -3.6493693e-01  -6.5306946e-02   2.5070205e-01  -3.0310165e-02  -1.3006025e-04   9.0722170e-03  -4.3549349e-01   0.0000000e+00
   6.8220000e+01  -7.4751642e-01  -6.3300589e-01   2.8568023e+01  -1.3946666e+00  -1.2486487e+01   3.5911577e+00   7.4518507e+01  -9.3092498e-01  -1.4541605e+00   4.1058537e+01  -5.8656907e-01   1.2653642e+00   4.4817446e+01  -1.9965793e+02  -1.9555389e+01   8.1200634e+02  -4.0366917e-01  -2.6955277e-01   9.1957937e-01  -4.1590070e-02   1.2876212e-03   1.3836546e-04  -1.7918903e-01  -8.0708701e-02   1.1895951e-01  -2.6377404e-02  -1.7501605e-04   5.9947329e-03  -5.2389436e-01  -5.3033245e-02
   6.8230000e+01  -6.4816173e-01  -6.4787284e-01   2.8482528e+01  -1.3296640e+00  -1.2433660e+01   4.3143470e+00   7.2318937e+01  -9.4085746e-01  -9.8823298e-01   4.6592751e+01  -5.7063157e-01   1.6593968e+00   3.9403262e+01  -1.9956139e+02  -1.0098692e+01   9.4566975e+02  -3.4248089e-01  -1.7679049e-01   8.0705711e-01  -4.6809514e-02   2.2024279e-03  -4.3866093e-03  -1.5588124e-01  -1.2811269e-01  -1.7716714e-01  -2.6606082e-02  -3.9581975e-05   1.6628411e-03  -6.1284481e-01  -7.6438197e-02
   6.8240000e+01  -5.7855195e-01  -6.6680910e-01   2.8445977e+01  -1.2826431e+00  -1.2393324e+01   5.0309653e+00   7.1661823e+01  -9.4602203e-01  -5.1252968e-01   4.7570330e+01  -5.5144998e-01   1.9926335e+00   3.3323673e+01  -1.9938348e+02   2.4046626e+00   1.2503354e+03  -2.5157986e-01   1.1188627e-02   6.4444723e-01  -6.1110728e-02   4.4238932e-03  -6.1961104e-03  -2.5656779e-01  -2.0560052e-01  -5.8124034e-01  -3.0015327e-02   1.6066987e-04  -2.3142273e-03  -7.4055790e-01   0.0000000e+00
   6.8250000e+01  -5.8390617e-01  -6.6398771e-01   2.8470149e+01  -1.2535896e+00  -1.2324798e+01   5.7558172e+00   7.2485195e+01  -9.4664142e-01  -5.9887986e-02   4.5264169e+01  -5.2921827e-01   2.3069188e+00   3.1428526e+01  -1.9908660e+02   1.8460062e+01   1.6055399e+03  -6.9845975e-02   3.1810913e-01   5.0672859e-01  -8.4030164e-02   9.3327202e-03  -3.7785009e-03  -3.7949351e-01  -2.8837336e-01  -9.8694212e-01  -3.3989198e-02   2.3227972e-04  -4.7162077e-03  -9.6447072e-01   0.0000000e+00
   6.8260000e+01  -6.7101712e-01  -6.2217776e-01   2.8562071e+01  -1.2372591e+00  -1.2271055e+01   6.5018977e+00   7.4608051e+01  -9.4298950e-01   3.6446542e-01   4.2435341e+01  -5.0377287e-01   2.6383890e+00   3.3147018e+01  -1.9865006e+02   3.6684580e+01   1.8224518e+03   2.2617137e-01   7.3719660e-01   5.2000739e-01  -1.1307115e-01   1.8064685e-02   3.3308801e-03  -4.5860669e-01  -3.3680057e-01  -1.2575471e+00  -3.4728136e-02   1.2672168e-04  -5.1134699e-03  -1.3000592e+00   0.0000000e+00
   6.8270000e+01  -8.0273212e-01  -5.4549146e-01   2.8725104e+01  -1.2283324e+00  -1.2188491e+01   7.2767215e+00   7.7482374e+01  -9.3521753e-01   7.7271388e-01   4.0824846e+01  -4.7502218e-01   2.9801217e+00   3.4173276e+01  -1.9807920e+02   5.4165380e+01   1.7480800e+03   6.0458544e-01   1.2262627e+00   7.8648685e-01  -1.4431923e-01   3.0670424e-02   1.4444321e-02  -4.9018404e-01  -3.2808480e-01  -1.2961490e+00  -2.9421619e-02  -5.6732556e-05  -3.9162796e-03  -1.7093350e+00   0.0000000e+00
   6.8280000e+01  -9.2935557e-01  -4.5640049e-01   2.8954607e+01  -1.2228829e+00  -1.2115038e+01   8.0788972e+00   8.0217576e+01  -9.2338235e-01   1.1741822e+00   4.0146833e+01  -4.4331126e-01   3.2887437e+00   3.0862201e+01  -1.9739672e+02   6.8080902e+01   1.3915522e+03   1.0052060e+00   1.7177008e+00   1.2801499e+00  -1.7405565e-01   4.5874806e-02   2.8073006e-02  -4.9983852e-01  -2.7608413e-01  -1.1233628e+00  -1.8674033e-02  -2.2130724e-04  -2.1605405e-03  -2.1285179e+00   0.0000000e+00
   6.8290000e+01  -1.0223719e+00  -3.7842691e-01   2.9234452e+01  -1.2186606e+00  -1.2019641e+01   8.9012811e+00   8.2238384e+01  -9.0755588e-01   1.5672550e+00   3.9307278e+01  -4.0947780e-01   3.5149262e+00   2.2618252e+01  -1.9663528e+02   7.7103108e+01   9.0222057e+02   1.3689066e+00   2.1289306e+00   1.8638541e+00  -1.9939545e-01   6.1871056e-02   4.2600985e-02  -5.1235160e-01  -2.1356161e-01  -8.5079197e-01  -5.8447148e-03  -3.2711191e-04  -8.1706593e-04  -2.4969546e+00   0.0000000e+00
   6.8300000e+01  -1.0799429e+00  -3.2474899e-01   2.9543862e+01  -1.2168921e+00  -1.1926707e+01   9.7340506e+00   8.3276951e+01  -8.8781629e-01   1.9512843e+00   3.8402926e+01  -3.7480998e-01   3.6133158e+00   9.8389521e+00  -1.9583613e+02   8.1412502e+01   4.3093940e+02   1.6380914e+00   2.3920321e+00   2.4140720e+00  -2.1843101e-01   7.7444651e-02   5.6556653e-02  -5.6019095e-01  -1.6854644e-01  -5.8967210e-01   5.8929718e-03  -3.6707226e-04  -1.3249736e-04  -2.7617470e+00   0.0000000e+00
   6.8310000e+01  -1.1166758e+00  -3.0639393e-01   2.9871589e+01  -1.2236188e+00  -1.1811485e+01   1.0570173e+01   8.3612267e+01  -8.6408672e-01   2.3418819e+00   3.9059764e+01  -3.4094878e-01   3.5487046e+00  -6.4611136e+00  -1.9503720e+02   8.1894957e+01   4.8245493e+01   1.7792240e+00   2.4929145e+00   2.8874372e+00  -2.3137732e-01   9.2463761e-02   6.8452553e-02  -6.6996547e-01  -1.4697128e-01  -3.9186047e-01   1.5202074e-02  -3.6442722e-04   2.6442880e-04  -2.9026850e+00   0.0000000e+00
   6.8320000e+01  -1.1540125e+00  -3.4175297e-01   3.0223660e+01  -1.2490556e+00  -1.1706176e+01   1.1416205e+01   8.4603215e+01  -8.3610060e-01   2.7583069e+00   4.1642496e+01  -3.0950521e-01   3.3244514e+00  -2.2425326e+01  -1.9426158e+02   7.9501416e+01  -2.3935403e+02   1.8135234e+00   2.4738075e+00   3.2999591e+00  -2.4106493e-01   1.0724002e-01   7.6828567e-02  -8.2437946e-01  -1.2822133e-01  -2.4792014e-01   2.2060387e-02  -3.5108011e-04   8.7174271e-04  -2.9580024e+00   0.0000000e+00
   6.8330000e+01  -1.2053507e+00  -4.4818599e-01   3.0619568e+01  -1.3068323e+00  -1.1577547e+01   1.2286731e+01   8.7052591e+01  -8.0375265e-01   3.1848299e+00   4.2652300e+01  -2.8159728e-01   2.9902956e+00  -3.3415582e+01  -1.9352751e+02   7.5125729e+01  -4.3756871e+02   1.7921622e+00   2.4111806e+00   3.6920570e+00  -2.5149955e-01   1.2132023e-01   8.0507455e-02  -9.6683292e-01  -9.8955666e-02  -1.2947336e-01   2.6423958e-02  -3.6308311e-04   1.9221179e-03  -2.9913047e+00   0.0000000e+00
   6.8340000e+01  -1.2642194e+00  -6.2738272e-01   3.1079127e+01  -1.4132383e+00  -1.1446912e+01   1.3189450e+01   9.0271890e+01  -7.6767289e-01   3.5482553e+00   3.6342544e+01  -2.5762245e-01   2.6187428e+00  -3.7155279e+01  -1.9285676e+02   6.9711600e+01  -5.4141289e+02   1.7609910e+00   2.3835940e+00   4.0914450e+00  -2.6579696e-01   1.3321554e-01   7.9047982e-02  -1.0358998e+00  -7.1211595e-02  -1.5569924e-02   2.7770104e-02  -4.5252841e-04   3.1985440e-03  -3.0509281e+00   0.0000000e+00
   6.8350000e+01  -1.3114543e+00  -8.6041493e-01   3.1603081e+01  -1.5806935e+00  -1.1307225e+01   1.4125971e+01   9.3652076e+01  -7.2959879e-01   3.7379620e+00   1.8970674e+01  -2.3726505e-01   2.2810782e+00  -3.3766453e+01  -1.9225333e+02   6.4301963e+01  -5.4096376e+02   1.7488459e+00   2.4357816e+00   4.4755165e+00  -2.8506133e-01   1.4139835e-01   7.3272888e-02  -9.9906845e-01  -5.5441651e-02   1.0317977e-01   2.5656330e-02  -6.5931052e-04   4.2377341e-03  -3.1600430e+00   0.0000000e+00
   6.8360000e+01  -1.3302820e+00  -1.1120889e+00   3.2156658e+01  -1.8020345e+00  -1.1154761e+01   1.5092493e+01   9.6652237e+01  -6.9232719e-01   3.6480082e+00  -8.9953853e+00  -2.1980460e-01   2.0171365e+00  -2.6394170e+01  -1.9168105e+02   6.0093956e+01  -4.2080064e+02   1.7401895e+00   2.5650183e+00   4.7689205e+00  -3.0837786e-01   1.4515651e-01   6.5216300e-02  -8.8630582e-01  -4.8966848e-02   1.9484548e-01   2.0111551e-02  -9.9090444e-04   4.7310738e-03  -3.2948028e+00   0.0000000e+00
   6.8370000e+01  -1.3137401e+00  -1.3446022e+00   3.2673788e+01  -2.0367346e+00  -1.0996166e+01   1.6073161e+01   9.8066726e+01  -6.5928969e-01   3.2149653e+00  -4.3304292e+01  -2.0465229e-01   1.8127119e+00  -2.0442463e+01  -1.9108174e+02   5.8227696e+01  -1.8662604e+02   1.6695526e+00   2.7351533e+00   4.8938204e+00  -3.3250360e-01   1.4431005e-01   5.7259081e-02  -7.7714978e-01  -5.5265886e-02   1.9813667e-01   1.2095072e-02  -1.4075434e-03   4.7222040e-03  -3.3786629e+00   0.0000000e+00
   6.8380000e+01  -1.2656862e+00  -1.5370794e+00   3.3089994e+01  -2.2197483e+00  -1.0820612e+01   1.7043887e+01   9.7072625e+01  -6.3390979e-01   2.4397803e+00  -7.7518492e+01  -1.9165858e-01   1.6223827e+00  -1.9032922e+01  -1.9041874e+02   5.9241873e+01   1.0141767e+02   1.4882816e+00   2.9021928e+00   4.8205432e+00  -3.5195101e-01   1.3856694e-01   5.0919457e-02  -7.2465365e-01  -9.4067411e-02   9.8324356e-02   3.6744174e-03  -1.7729217e-03   4.4255968e-03  -3.3457948e+00   0.0000000e+00
   6.8390000e+01  -1.1993088e+00  -1.6922691e+00   3.3375392e+01  -2.2978814e+00  -1.0638125e+01   1.7991019e+01   9.4713208e+01  -6.1903561e-01   1.3801001e+00  -1.0596802e+02  -1.8110893e-01   1.4011512e+00  -2.2123146e+01  -1.8969038e+02   6.2964807e+01   3.7229340e+02   1.1900577e+00   3.0168502e+00   4.5686683e+00  -3.6176472e-01   1.2774885e-01   4.6134557e-02  -7.3760290e-01  -1.7286860e-01  -6.0146872e-02  -3.4368847e-03  -1.8853744e-03   3.9191649e-03  -3.1700284e+00   0.0000000e+00
   6.8400000e+01  -1.1340527e+00  -1.8214217e+00   3.3536501e+01  -2.2649959e+00  -1.0452200e+01   1.8928918e+01   9.3789909e+01  -6.1656775e-01   1.3073918e-01  -1.2493610e+02  -1.7345895e-01   1.1311732e+00  -2.6997806e+01  -1.8890075e+02   6.8993982e+01   6.0291748e+02   8.0315396e-01   3.0278945e+00   4.1842422e+00  -3.6067251e-01   1.1252631e-01   4.1647327e-02  -7.9583547e-01  -2.6116485e-01  -2.1024291e-01  -9.2892654e-03  -1.6433439e-03   3.0941307e-03  -2.8617076e+00   0.0000000e+00
   6.8410000e+01  -1.0916219e+00  -1.9259066e+00   3.3598651e+01  -2.1612114e+00  -1.0250118e+01   1.9892542e+01   9.6362436e+01  -6.2711780e-01  -1.1793076e+00  -1.3100467e+02  -1.6891973e-01   8.3648603e-01  -2.9468715e+01  -1.8803622e+02   7.7044848e+01   8.0508664e+02   3.9824679e-01   2.9082058e+00   3.7346022e+00  -3.5066334e-01   9.4615967e-02   3.6203463e-02  -8.5354537e-01  -3.1282136e-01  -2.8711321e-01  -1.4979500e-02  -1.1458979e-03   1.7726395e-03  -2.4735365e+00   0.0000000e+00
   6.8420000e+01  -1.0879753e+00  -1.9944563e+00   3.3592093e+01  -2.0401275e+00  -1.0048895e+01   2.0912853e+01   1.0203109e+02  -6.4978016e-01  -2.3982098e+00  -1.2189022e+02  -1.6748867e-01   5.3828593e-01  -2.9820010e+01  -1.8707735e+02   8.6986041e+01   9.9411933e+02   2.9876197e-02   2.6550545e+00   3.2932733e+00  -3.3388263e-01   7.6327501e-02   2.9546499e-02  -9.0393589e-01  -2.9867593e-01  -2.8099173e-01  -2.1243546e-02  -5.9799344e-04  -7.5260069e-05  -2.0453437e+00   0.0000000e+00
   6.8430000e+01  -1.1206317e+00  -2.0140558e+00   3.3545743e+01  -1.9374166e+00  -9.8226341e+00   2.1998735e+01   1.0858817e+02  -6.8237921e-01  -3.3988488e+00  -1.0006391e+02  -1.6918692e-01   2.3438475e-01  -3.0390118e+01  -1.8601681e+02   9.8735211e+01   1.1749170e+03  -2.6910085e-01   2.2875946e+00   2.8904709e+00  -3.1035647e-01   5.9671659e-02   2.2381580e-02  -9.5947971e-01  -2.2669955e-01  -2.4481684e-01  -2.7820384e-02  -1.6614352e-04  -2.0922877e-03  -1.6137061e+00   0.0000000e+00
   6.8440000e+01  -1.1656240e+00  -1.9835063e+00   3.3484916e+01  -1.8600579e+00  -9.5977482e+00   2.3135330e+01   1.1365954e+02  -7.2223491e-01  -4.1305599e+00  -7.3171102e+01  -1.7402884e-01  -7.4404280e-02  -3.0878903e+01  -1.8485493e+02   1.1202824e+02   1.3293032e+03  -4.7848295e-01   1.8558273e+00   2.5113846e+00  -2.7887207e-01   4.5490189e-02   1.5558870e-02  -1.0038809e+00  -1.4132235e-01  -2.3474477e-01  -3.3523902e-02   5.8909488e-05  -3.7250590e-03  -1.2306614e+00   0.0000000e+00
   6.8450000e+01  -1.1939132e+00  -1.9179356e+00   3.3428051e+01  -1.7953368e+00  -9.3471365e+00   2.4297196e+01   1.1618658e+02  -7.6684919e-01  -4.6112137e+00  -4.8065382e+01  -1.8197510e-01  -3.8268027e-01  -3.0827599e+01  -1.8358487e+02   1.2632251e+02   1.4294268e+03  -6.3316165e-01   1.4270375e+00   2.1421169e+00  -2.4026311e-01   3.3373880e-02   9.5090312e-03  -1.0325830e+00  -8.8919291e-02  -2.6966065e-01  -3.7151384e-02   5.7196164e-05  -4.6342883e-03  -9.0877458e-01   0.0000000e+00
   6.8460000e+01  -1.1925013e+00  -1.8388038e+00   3.3381802e+01  -1.7308800e+00  -9.0996187e+00   2.5461518e+01   1.1643218e+02  -8.1396911e-01  -4.8650543e+00  -2.5384066e+01  -1.9280602e-01  -6.7211432e-01  -2.8943404e+01  -1.8218867e+02   1.4104230e+02   1.4719790e+03  -7.6535104e-01   1.0595037e+00   1.7793577e+00  -1.9906616e-01   2.2574390e-02   4.3529428e-03  -1.0382921e+00  -8.0630838e-02  -3.2059676e-01  -3.8595933e-02  -1.2087915e-04  -4.7269406e-03  -6.5116681e-01   0.0000000e+00
   6.8470000e+01  -1.1736764e+00  -1.7623346e+00   3.3341445e+01  -1.6681666e+00  -8.8252292e+00   2.6613884e+01   1.1523657e+02  -8.6137333e-01  -4.8951069e+00  -3.0052557e+00  -2.0599246e-01  -9.1124881e-01  -2.3913449e+01  -1.8064857e+02   1.5587140e+02   1.4829103e+03  -8.6362292e-01   7.7769747e-01   1.4385063e+00  -1.6132092e-01   1.3091980e-02   1.6533996e-04  -1.0077622e+00  -9.2375542e-02  -3.4354568e-01  -3.8891905e-02  -3.7825430e-04  -4.0546832e-03  -4.7547454e-01   0.0000000e+00
   6.8480000e+01  -1.1669717e+00  -1.6998425e+00   3.3299657e+01  -1.6176576e+00  -8.5522721e+00   2.7753609e+01   1.1397255e+02  -9.0689027e-01  -4.7063821e+00   1.8872478e+01  -2.2080029e-01  -1.0786548e+00  -1.6740604e+01  -1.7895855e+02   1.7080963e+02   1.4938226e+03  -9.0960992e-01   5.6428905e-01   1.1534314e+00  -1.3141786e-01   5.7639387e-03  -2.9931725e-03  -9.5337165e-01  -9.1307886e-02  -3.1668586e-01  -3.9350716e-02  -5.9752255e-04  -2.8316181e-03  -3.8532523e-01   0.0000000e+00
   6.8490000e+01  -1.1944716e+00  -1.6623615e+00   3.3256067e+01  -1.5861922e+00  -8.2622409e+00   2.8896122e+01   1.1425126e+02  -9.4852603e-01  -4.3168202e+00   3.8956195e+01  -2.3666619e-01  -1.1899270e+00  -1.1127213e+01  -1.7711855e+02   1.8608826e+02   1.5278632e+03  -9.1695017e-01   3.7487620e-01   9.5327843e-01  -1.1106450e-01   1.5520497e-03  -5.0678495e-03  -9.2256132e-01  -5.1961101e-02  -2.4822331e-01  -4.0925587e-02  -6.9468003e-04  -1.3289624e-03  -3.4879505e-01   0.0000000e+00
   6.8500000e+01  -1.2484904e+00  -1.6606066e+00   3.3218247e+01  -1.5720542e+00  -7.9671676e+00   3.0057471e+01   1.1613494e+02  -9.8462454e-01  -3.7602507e+00   5.5656946e+01  -2.5368752e-01  -1.3097800e+00  -1.1985303e+01  -1.7512264e+02   2.0203468e+02   1.5946423e+03  -9.3099662e-01   1.7460454e-01   8.6456941e-01  -9.9840963e-02   1.0798281e-03  -5.8752451e-03  -9.7308715e-01   2.7062460e-02  -1.6933205e-01  -4.4049582e-02  -6.2999425e-04   2.3739935e-04  -3.0673750e-01   0.0000000e+00
   6.8510000e+01  -1.2977426e+00  -1.7044199e+00   3.3194992e+01  -1.5675022e+00  -7.6502647e+00   3.1233475e+01   1.1760037e+02  -1.0142821e+00  -3.1116822e+00   6.4856853e+01  -2.7245223e-01  -1.4865256e+00  -1.7674561e+01  -1.7296119e+02   2.1893913e+02   1.6904446e+03  -9.3883744e-01  -2.9062808e-02   8.9355992e-01  -9.6117939e-02   4.4223799e-03  -5.0439019e-03  -1.0764956e+00   1.1324998e-01  -9.5699130e-02  -4.8772812e-02  -2.8988592e-04   1.5687347e-03  -2.6314560e-01   0.0000000e+00
   6.8520000e+01  -1.3148905e+00  -1.8006445e+00   3.3190453e+01  -1.5614748e+00  -7.3298094e+00   3.2401805e+01   1.1683299e+02  -1.0378486e+00  -2.4962765e+00   6.1540570e+01  -2.9318170e-01  -1.6833052e+00  -1.9677962e+01  -1.7062403e+02   2.3709236e+02   1.8153226e+03  -8.6285492e-01  -2.0511129e-01   9.9544042e-01  -9.8012476e-02   1.0825165e-02  -2.2875333e-03  -1.1225428e+00   1.7351990e-01  -2.2469202e-02  -5.5162941e-02   4.9094833e-04   2.2275341e-03  -2.9033296e-01   0.0000000e+00
   6.8530000e+01  -1.2925751e+00  -1.9455276e+00   3.3202792e+01  -1.5391807e+00  -6.9962906e+00   3.3532570e+01   1.1307648e+02  -1.0570476e+00  -2.0515683e+00   4.4470822e+01  -3.1516036e-01  -1.8071416e+00  -1.2383633e+01  -1.6809178e+02   2.5685352e+02   1.9761167e+03  -6.6210101e-01  -3.3028639e-01   1.0922533e+00  -1.0352221e-01   1.8484549e-02   2.0200502e-03  -1.0367917e+00   2.0221084e-01   3.7261581e-02  -6.3150803e-02   1.6120567e-03   1.9839932e-03  -4.2621869e-01   0.0000000e+00
   6.8540000e+01  -1.2388359e+00  -2.1227734e+00   3.3225102e+01  -1.4791207e+00  -6.6478750e+00   3.4585235e+01   1.0526655e+02  -1.0746031e+00  -1.8782352e+00   1.7333307e+01  -3.3682365e-01  -1.7747537e+00   3.2387834e+00  -1.6533415e+02   2.7840186e+02   2.1548332e+03  -3.6332494e-01  -3.8833066e-01   1.1155619e+00  -1.0974484e-01   2.4639993e-02   6.5925368e-03  -8.2134501e-01   1.9728974e-01   5.6251769e-02  -7.1518079e-02   2.6066676e-03   1.0956283e-03  -6.4590480e-01   0.0000000e+00
   6.8550000e+01  -1.1690708e+00  -2.3146409e+00   3.3247899e+01  -1.3532115e+00  -6.2921255e+00   3.5513279e+01   9.2804420e+01  -1.0936321e+00  -2.0164895e+00  -1.3825428e+01  -3.5638248e-01  -1.5656565e+00   2.0909723e+01  -1.6232779e+02   3.0136031e+02   2.2958454e+03  -5.6613031e-02  -3.8088316e-01   1.0418568e+00  -1.1306879e-01   2.6640770e-02   9.8892933e-03  -5.5116492e-01   1.4519454e-01   1.7014880e-02  -7.7682919e-02   3.0223936e-03   6.9995147e-05  -8.7054030e-01   0.0000000e+00
   6.8560000e+01  -1.1010891e+00  -2.5102241e+00   3.3262925e+01  -1.1375230e+00  -5.9269795e+00   3.6285246e+01   7.7196687e+01  -1.1170284e+00  -2.4449341e+00  -4.2844466e+01  -3.7262107e-01  -1.2391963e+00   3.2646015e+01  -1.5907350e+02   3.2491653e+02   2.3556224e+03   1.4750043e-01  -3.3904399e-01   8.9303861e-01  -1.1128488e-01   2.3778541e-02   1.1145070e-02  -3.3584139e-01   4.6209113e-02  -9.1029553e-02  -7.9566668e-02   2.7101259e-03  -7.7444456e-04  -1.0055015e+00   0.0000000e+00
   6.8570000e+01  -1.0486629e+00  -2.6981893e+00   3.3265794e+01  -8.3252930e-01  -5.5586249e+00   3.6896349e+01   6.1110307e+01  -1.1469117e+00  -3.0865942e+00  -6.4166009e+01  -3.8521017e-01  -8.8560233e-01   3.5359402e+01  -1.5558912e+02   3.4844937e+02   2.3532837e+03   2.1627154e-01  -2.9946169e-01   6.9928642e-01  -1.0524719e-01   1.7810186e-02   1.0658240e-02  -2.2823215e-01  -7.0086105e-02  -2.6713082e-01  -7.7630653e-02   1.6889129e-03  -1.4527766e-03  -1.0264216e+00  -2.4902304e-02
   6.8580000e+01  -1.0174295e+00  -2.8552713e+00   3.3256479e+01  -4.7451864e-01  -5.1829938e+00   3.7364666e+01   4.6831699e+01  -1.1843158e+00  -3.8329118e+00  -7.4631761e+01  -3.9446850e-01  -5.7026156e-01   3.1534077e+01  -1.5188580e+02   3.7178081e+02   2.3331438e+03   1.9242124e-01  -2.8851178e-01   4.9664859e-01  -9.7417946e-02   1.1387371e-02   9.2477305e-03  -2.1297045e-01  -1.6669139e-01  -4.7678346e-01  -7.4117340e-02   4.9639891e-05  -2.0599665e-03  -9.7394304e-01  -3.2801815e-02
   6.8590000e+01  -1.0080552e+00  -2.9466677e+00   3.3237986e+01  -1.1596052e-01  -4.8120609e+00   3.7718712e+01   3.5404610e+01  -1.2293461e+00  -4.5909186e+00  -7.5800674e+01  -4.0095156e-01  -3.1671279e-01   2.5354876e+01  -1.4795771e+02   3.9475687e+02   2.2976065e+03   1.2804015e-01  -3.2114713e-01   3.4208387e-01  -8.9154549e-02   6.3999920e-03   7.7275205e-03  -2.5135897e-01  -2.3000811e-01  -6.6167485e-01  -7.0577017e-02  -1.8903727e-03  -2.4080294e-03  -8.9615519e-01   0.0000000e+00
   6.8600000e+01  -1.0209135e+00  -2.9415549e+00   3.3211370e+01   2.1094059e-01  -4.4311586e+00   3.7974660e+01   2.5594739e+01  -1.2815775e+00  -5.3073735e+00  -7.1645491e+01  -4.0498624e-01  -1.0167808e-01   2.1503472e+01  -1.4379708e+02   4.1698122e+02   2.2224350e+03   8.8716274e-02  -3.8237125e-01   2.6388346e-01  -8.0395813e-02   3.6638966e-03   6.7992455e-03  -2.7735331e-01  -2.7748910e-01  -7.8908715e-01  -6.7149367e-02  -3.6098965e-03  -1.9735111e-03  -8.5648219e-01   0.0000000e+00
   6.8610000e+01  -1.0557361e+00  -2.8309380e+00   3.3167493e+01   5.0775414e-01  -4.0484801e+00   3.8122572e+01   1.4791223e+01  -1.3401847e+00  -5.9423440e+00  -6.3497048e+01  -4.0636758e-01   1.2852665e-01   2.3020472e+01  -1.3941220e+02   4.3804326e+02   2.1062035e+03   1.3862157e-01  -4.3255560e-01   2.2920532e-01  -7.1130906e-02   3.2552393e-03   7.1225820e-03  -2.1095791e-01  -3.3577231e-01  -8.7235215e-01  -6.3591343e-02  -4.5392235e-03  -4.2152163e-04  -9.1412653e-01  -1.8398480e-02
   6.8620000e+01  -1.1084981e+00  -2.6284433e+00   3.3080553e+01   7.9279247e-01  -3.6655151e+00   3.8143502e+01   2.0930347e+00  -1.4037702e+00  -6.4390323e+00  -4.9668833e+01  -4.0458044e-01   4.0543661e-01   2.7690996e+01  -1.3482687e+02   4.5771779e+02   1.9674531e+03   2.6738399e-01  -4.4923377e-01   2.1241745e-01  -6.2086342e-02   4.6460828e-03   9.3014242e-03  -1.9731533e-02  -4.1435597e-01  -9.2857592e-01  -6.0014968e-02  -4.0924064e-03   1.5552404e-03  -1.0494430e+00  -2.0469495e-01
   6.8630000e+01  -1.1690592e+00  -2.3559370e+00   3.2907590e+01   1.0767279e+00  -3.2851284e+00   3.8033897e+01  -1.0960474e+01  -1.4702334e+00  -6.7279965e+00  -2.8896419e+01  -3.9947030e-01   6.9388910e-01   2.8845250e+01  -1.3006613e+02   4.7605551e+02   1.8337721e+03   3.8373085e-01  -4.3767430e-01   2.5081284e-01  -5.4702644e-02   6.7840443e-03   1.3434526e-02   2.4914428e-01  -5.0935641e-01  -9.4639999e-01  -5.7261626e-02  -1.9167175e-03   2.1474120e-03  -1.1625347e+00  -4.6562124e-01
   6.8640000e+01  -1.2185763e+00  -2.0370559e+00   3.2594808e+01   1.3534021e+00  -2.9096119e+00   3.7805763e+01  -2.2813452e+01  -1.5368280e+00  -6.7455566e+00  -1.7560140e+00  -3.9178684e-01   9.0491476e-01   2.1102565e+01  -1.2513955e+02   4.9365377e+02   1.7598263e+03   4.0877398e-01  -4.0476204e-01   3.8479975e-01  -5.0960147e-02   8.3714076e-03   1.8311446e-02   5.0052440e-01  -6.2144312e-01  -9.1497343e-01  -5.7023031e-02   1.6718117e-03  -3.3191239e-04  -1.1722387e+00  -7.1062341e-01
   6.8650000e+01  -1.2291806e+00  -1.7039260e+00   3.2089965e+01   1.6101937e+00  -2.5307149e+00   3.7472662e+01  -3.3310138e+01  -1.6002933e+00  -6.4409804e+00   3.0457626e+01  -3.8309443e-01   9.5843939e-01   5.3524629e+00  -1.2003004e+02   5.1171556e+02   1.8061788e+03   3.6128648e-01  -3.4615411e-01   5.8284766e-01  -5.2231013e-02   8.1896585e-03   2.1672007e-02   6.4430707e-01  -7.6122942e-01  -8.4539725e-01  -6.0621118e-02   5.6405327e-03  -6.0555689e-03  -1.1018646e+00  -8.6008720e-01
   6.8660000e+01  -1.1747477e+00  -1.3992396e+00   3.1362917e+01   1.8358800e+00  -2.1608133e+00   3.7049514e+01  -4.2314765e+01  -1.6570370e+00  -5.7812637e+00   6.5971665e+01  -3.7513759e-01   8.3779439e-01  -1.2064500e+01  -1.1470305e+02   5.3151885e+02   1.9803289e+03   3.3224792e-01  -2.6556786e-01   7.6723067e-01  -5.7994039e-02   5.5333058e-03   2.2049013e-02   6.1330844e-01  -9.3702880e-01  -7.5549425e-01  -6.7489887e-02   8.7095504e-03  -1.3576128e-02  -1.0482561e+00  -8.5793488e-01
   6.8670000e+01  -1.0508369e+00  -1.1606472e+00   3.0425398e+01   2.0081016e+00  -1.7947506e+00   3.6563705e+01  -4.8580897e+01  -1.7035294e+00  -4.7716958e+00   1.0095679e+02  -3.6916883e-01   5.9442215e-01  -2.4337224e+01  -1.0913312e+02   5.5388802e+02   2.2369170e+03   3.8833320e-01  -1.9185295e-01   8.7967358e-01  -6.6359860e-02   7.4103848e-04   2.0061890e-02   3.6902509e-01  -1.1291760e+00  -6.6958122e-01  -7.5774574e-02   9.8528865e-03  -2.0865240e-02  -1.0808707e+00  -6.6948763e-01
   6.8680000e+01  -8.8411343e-01  -9.9418460e-01   2.9332593e+01   2.0821052e+00  -1.4363082e+00   3.6052546e+01  -5.1115895e+01  -1.7369297e+00  -3.4781396e+00   1.2935561e+02  -3.6553509e-01   3.2302911e-01  -2.7139303e+01  -1.0331445e+02   5.7907931e+02   2.5191292e+03   5.3011534e-01  -1.6074565e-01   8.9800697e-01  -7.5236735e-02  -4.7094315e-03   1.7856247e-02  -4.6133346e-02  -1.2833480e+00  -6.1862965e-01  -8.3699618e-02   8.3948077e-03  -2.5939056e-02  -1.2014355e+00  -3.2674226e-01
