# Supplementary material for: Measurement data obtained by an instrumented steering wheel for driver model development
Source: Data Brief. 2020 Apr 10;30:105485. doi: 10.1016/j.dib.2020.105485 (PMC7214765; doi:10.1016/j.dib.2020.105485)
Supplement: Supplementary file 1 [file mmc1.zip › Data_DIB/mmc1/Data_DIB/Data_sent/driver1_kickplate3.txt]

   1.1591000e+02  -6.1017883e-02  -2.3160944e-02   4.3773897e+01  -5.1024459e-01   1.8503099e+00   2.4369738e-01  -6.1522945e-01  -9.7766544e-01   2.9994087e-01   1.4526485e+01  -4.7090417e-01   3.2092002e+00   5.7539940e+01  -1.4999575e+00  -1.1903550e-02   9.7721233e-01  -2.2520136e+00   4.2484306e+00  -4.4140861e+00   1.4236685e-01   3.9819900e-01   5.8953171e-02  -9.9243736e-01   5.1770872e+00   8.0886840e+00  -8.8940808e-02  -4.4486846e-01  -3.0353456e-02  -1.2080096e+01  -2.1026641e+01
   1.1592000e+02  -1.6975620e-02  -2.0453386e-02   4.3794097e+01  -4.3568930e-01   1.8522580e+00   2.1233543e-01  -3.1361952e+00  -9.7371891e-01   3.9618222e-01   9.6241357e+00  -4.3306793e-01   3.7815187e+00   5.7231845e+01  -1.4999210e+00  -4.6457274e-03   7.2578222e-01  -2.0294632e+00   4.2896801e+00  -4.5927706e+00   1.5512188e-01   4.1340390e-01   6.2816429e-02  -1.0991308e+00   5.2087652e+00   7.9123525e+00  -9.8033316e-02  -4.6642519e-01  -3.5521919e-02  -1.2416048e+01  -2.1075579e+01
   1.1593000e+02   7.3256947e-02  -1.9788867e-02   4.3823187e+01  -3.8568565e-01   1.8524871e+00   1.7038398e-01  -4.1951446e+00  -9.6923948e-01   4.4915223e-01   5.2970006e+00  -3.9030118e-01   4.2746267e+00   4.9310807e+01  -1.4998843e+00  -2.2664179e-04   4.4190856e-01  -1.8957282e+00   4.2880886e+00  -4.4704069e+00   1.5978024e-01   4.2016859e-01   7.1149259e-02  -1.2125308e+00   5.2441507e+00   7.6253280e+00  -9.9909978e-02  -4.7737825e-01  -3.7288707e-02  -1.2557381e+01  -2.0988341e+01
   1.1594000e+02   1.6030259e-01  -2.5624954e-02   4.3841523e+01  -3.6651715e-01   1.8536904e+00   1.2972071e-01  -4.0663275e+00  -9.6444366e-01   4.8064459e-01   3.1492357e+00  -3.4409904e-01   4.6181704e+00   3.4354369e+01  -1.4998710e+00   2.0989376e-03   2.3255794e-01  -2.0287903e+00   4.2639888e+00  -4.0607722e+00   1.5479180e-01   4.1713596e-01   7.8832538e-02  -1.5012159e+00   5.2840630e+00   7.2629641e+00  -9.4700035e-02  -4.7842283e-01  -4.0625328e-02  -1.2426144e+01  -2.0695951e+01
   1.1595000e+02   1.9757848e-01  -3.1675691e-02   4.3845427e+01  -3.7760868e-01   1.8578730e+00   8.8161113e-02  -4.1559592e+00  -9.5930550e-01   5.1500133e-01   3.4356748e+00  -2.9610432e-01   4.7971936e+00   1.7902321e+01  -1.4999231e+00   3.3008223e-03   1.2018847e-01  -2.4632584e+00   4.2373370e+00  -3.5182427e+00   1.4269528e-01   4.0725852e-01   8.0444003e-02  -1.9969135e+00   5.3340924e+00   6.9425139e+00  -8.6458022e-02  -4.7367891e-01  -4.7696087e-02  -1.2105095e+01  -2.0253312e+01
   1.1596000e+02   1.7954965e-01  -3.0595983e-02   4.3854715e+01  -4.1217526e-01   1.8558103e+00   3.7864816e-02  -5.0296297e+00  -9.5375159e-01   5.5695584e-01   4.1954505e+00  -2.4713855e-01   4.8937596e+00   9.6565921e+00  -1.5000997e+00   4.0777363e-03   7.7691400e-02  -2.9936198e+00   4.2097604e+00  -3.0556417e+00   1.3033111e-01   3.9660915e-01   7.4936184e-02  -2.4810568e+00   5.3822775e+00   6.8080286e+00  -8.2456690e-02  -4.6795430e-01  -5.4643912e-02  -1.1826629e+01  -1.9866527e+01
   1.1597000e+02   1.3719611e-01  -2.9170071e-02   4.3892267e+01  -4.6120918e-01   1.8616545e+00  -2.2702549e-02  -6.0567365e+00  -9.4792072e-01   5.8521293e-01   2.8257092e+00  -1.9699604e-01   5.0106074e+00   1.1684785e+01  -1.5004621e+00   4.5837314e-03   5.0599509e-02  -3.3576487e+00   4.1712852e+00  -2.8102340e+00   1.2373693e-01   3.9020009e-01   6.6423513e-02  -2.6893326e+00   5.3791378e+00   6.9273624e+00  -8.7896725e-02  -4.6394890e-01  -5.4782418e-02  -1.1756884e+01  -1.9699404e+01
   1.1598000e+02   1.0532373e-01  -4.6003291e-02   4.3959162e+01  -5.1741443e-01   1.8564406e+00  -8.3603424e-02  -6.0900875e+00  -9.4219268e-01   5.7551811e-01  -9.6948220e-01  -1.4525387e-01   5.1697107e+00   1.5910333e+01  -1.5010382e+00   4.2775829e-03  -3.0614849e-02  -3.4362087e+00   4.1155049e+00  -2.7438675e+00   1.2244494e-01   3.8807190e-01   6.0446418e-02  -2.5217191e+00   5.2704360e+00   7.2117024e+00  -1.0092772e-01  -4.6137482e-01  -4.4100111e-02  -1.1868884e+01  -1.9750136e+01
   1.1599000e+02   9.7755653e-02  -9.2394623e-02   4.4033303e+01  -5.7635928e-01   1.8590189e+00  -1.2615915e-01  -4.2555723e+00  -9.3703807e-01   5.1854685e-01  -5.6971256e+00  -9.2158929e-02   5.3044662e+00   1.3475550e+01  -1.5017550e+00   1.8812766e-03  -2.3963063e-01  -3.2755196e+00   4.0392759e+00  -2.6748969e+00   1.1967378e-01   3.8547836e-01   5.9555373e-02  -2.0652355e+00   5.0547043e+00   7.4481715e+00  -1.1360970e-01  -4.5831193e-01  -2.4177794e-02  -1.2022259e+01  -1.9912267e+01
   1.1600000e+02   1.0683593e-01  -1.6082502e-01   4.4087875e+01  -6.3490878e-01   1.8552946e+00  -1.3260098e-01  -6.4418341e-01  -9.3290079e-01   4.1672110e-01  -1.0182575e+01  -3.8909979e-02   5.3198683e+00   1.5402027e+00  -1.5023443e+00  -4.4532999e-03  -6.3345764e-01  -3.0079838e+00   3.9371474e+00  -2.4527980e+00   1.0852456e-01   3.7686872e-01   6.2457888e-02  -1.5210095e+00   4.7990549e+00   7.4582057e+00  -1.1819490e-01  -4.5345496e-01  -1.2177314e-03  -1.2085483e+01  -2.0066603e+01
   1.1601000e+02   1.1721162e-01  -2.3053118e-01   4.4106713e+01  -6.8840481e-01   1.8551801e+00  -9.3830177e-02   3.8770804e+00  -9.3000628e-01   2.9173819e-01  -1.2498291e+01   1.2757558e-02   5.1623683e+00  -1.5750001e+01  -1.5022396e+00  -1.6558764e-02  -1.2105464e+00  -2.7447173e+00   3.8157587e+00  -2.0995704e+00   8.8410859e-02   3.6053006e-01   6.6378533e-02  -1.0817803e+00   4.5808543e+00   7.2370887e+00  -1.1315490e-01  -4.4751673e-01   1.7734132e-02  -1.2019265e+01  -2.0149501e+01
   1.1602000e+02   1.1645781e-01  -2.7604524e-01   4.4088263e+01  -7.2877219e-01   1.8547790e+00  -1.3473538e-02   8.0356639e+00  -9.2811328e-01   1.9032786e-01  -1.0141033e+01   6.1315199e-02   4.8527130e+00  -3.0965522e+01  -1.5005221e+00  -3.4973440e-02  -1.8414676e+00  -2.5165225e+00   3.7022760e+00  -1.7756308e+00   6.5661438e-02   3.4020867e-01   6.9508026e-02  -8.3586028e-01   4.4206593e+00   6.9273930e+00  -1.0308036e-01  -4.4265542e-01   2.8366200e-02  -1.1887995e+01  -2.0171430e+01
   1.1603000e+02   9.8011664e-02  -2.7145619e-01   4.4043504e+01  -7.4462257e-01   1.8548936e+00   9.0303722e-02   1.0377726e+01  -9.2649614e-01   1.6124912e-01  -2.9078737e+00   1.0600861e-01   4.4680184e+00  -3.8469467e+01  -1.4960203e+00  -5.6758922e-02  -2.1785482e+00  -2.2956667e+00   3.6231374e+00  -1.6182899e+00   4.8090987e-02   3.2211408e-01   7.1793604e-02  -7.5969726e-01   4.2837552e+00   6.6445411e+00  -9.2586725e-02  -4.4039186e-01   3.0006145e-02  -1.1800185e+01  -2.0182671e+01
   1.1604000e+02   6.2018247e-02  -1.9636046e-01   4.3990180e+01  -7.2240865e-01   1.8562114e+00   1.8405687e-01   9.3753145e+00  -9.2428450e-01   2.1960790e-01   5.8358775e+00   1.4685730e-01   4.0850391e+00  -3.8297929e+01  -1.4877161e+00  -7.2511495e-02  -1.5752573e+00  -2.0639348e+00   3.5790542e+00  -1.6383695e+00   3.9512733e-02   3.1011365e-01   7.4378487e-02  -7.9366840e-01   4.1420166e+00   6.3494794e+00  -8.1170827e-02  -4.4010255e-01   2.4354801e-02  -1.1817134e+01  -2.0208491e+01
   1.1605000e+02   1.6326658e-02  -4.5239252e-02   4.3945418e+01  -6.4818181e-01   1.8614826e+00   2.2095612e-01   3.6899249e+00  -9.2099523e-01   3.2760154e-01   1.0799364e+01   1.8415091e-01   3.7300297e+00  -3.5500941e+01  -1.4756285e+00  -6.3349197e-02   9.1622982e-01  -1.8387757e+00   3.5407195e+00  -1.7674831e+00   3.9323120e-02   3.0365226e-01   7.8734284e-02  -9.1710768e-01   4.0187022e+00   5.8950310e+00  -6.4241113e-02  -4.3963253e-01   1.3571966e-02  -1.1917035e+01  -2.0217599e+01
   1.1606000e+02  -2.7645515e-02   1.6608137e-01   4.3920526e+01  -5.1054784e-01   1.8676705e+00   1.5774261e-01  -6.3213501e+00  -9.1678943e-01   4.2161986e-01   9.4018324e+00   2.1800241e-01   3.3847013e+00  -3.4532837e+01  -1.4622768e+00   2.0132051e-04   6.3550517e+00  -1.6347818e+00   3.4724349e+00  -1.9555646e+00   4.6148250e-02   2.9989480e-01   8.5918592e-02  -1.1500488e+00   3.9634314e+00   5.1621271e+00  -3.8008655e-02  -4.3735386e-01  -1.2988383e-03  -1.2048906e+01  -2.0162426e+01
   1.1607000e+02  -6.6149513e-02   4.0524554e-01   4.3918321e+01  -3.0518605e-01   1.8701915e+00  -1.5755169e-02  -1.7349778e+01  -9.1204243e-01   4.8039916e-01   5.8779301e+00   2.4828802e-01   3.0253221e+00  -3.5937919e+01  -1.4545898e+00   1.5398987e-01   1.5378855e+01  -1.4485234e+00   3.3675034e+00  -2.2183954e+00   6.0848638e-02   2.9756321e-01   9.5883439e-02  -1.5176992e+00   3.9960814e+00   4.1644827e+00  -2.9185141e-03  -4.3371278e-01  -2.0477422e-02  -1.2185450e+01  -2.0022154e+01
   1.1608000e+02  -1.1043898e-01   6.4222678e-01   4.3932895e+01  -3.8325026e-02   1.8673840e+00  -2.6119707e-01  -2.4544190e+01  -9.0643055e-01   5.7297899e-01   9.2579822e+00   2.7475086e-01   2.6391930e+00  -3.8612914e+01  -1.4656498e+00   4.2587337e-01   2.7188350e+01  -1.2886211e+00   3.2626106e+00  -2.6357833e+00   8.6461687e-02   2.9911249e-01   1.0727253e-01  -2.0177733e+00   4.0759203e+00   3.0791636e+00   3.6298054e-02  -4.3111343e-01  -4.3854367e-02  -1.2320678e+01  -1.9801405e+01
   1.1609000e+02  -1.7723066e-01   8.7278418e-01   4.3953189e+01   2.7430865e-01   1.8597637e+00  -5.0800240e-01  -2.4680533e+01  -8.9823315e-01   8.3714452e-01   2.6416554e+01   2.9692553e-01   2.2065096e+00  -4.3268338e+01  -1.5148949e+00   8.0613660e-01   3.8026323e+01  -1.1864766e+00   3.2234609e+00  -3.3256704e+00   1.2640334e-01   3.0994774e-01   1.1840140e-01  -2.5945532e+00   4.1088598e+00   2.2003820e+00   7.2871138e-02  -4.3250116e-01  -6.9322175e-02  -1.2452220e+01  -1.9513964e+01
   1.1610000e+02  -2.6476447e-01   1.1262616e+00   4.3968534e+01   6.0911475e-01   1.8504818e+00  -6.8889063e-01  -1.8088823e+01  -8.8436442e-01   1.4065249e+00   5.6938036e+01   3.1387671e-01   1.6814618e+00  -5.2504781e+01  -1.6244539e+00   1.2003983e+00   3.9426175e+01  -1.1644343e+00   3.3213874e+00  -4.3889075e+00   1.8258480e-01   3.3533901e-01   1.2890032e-01  -3.1346021e+00   3.9843540e+00   1.8296279e+00   1.0124544e-01  -4.3965454e-01  -9.2903448e-02  -1.2584359e+01  -1.9182029e+01
   1.1611000e+02  -3.3612591e-01   1.4432078e+00   4.3972622e+01   9.3415292e-01   1.8429188e+00  -7.6624456e-01  -7.7353934e+00  -8.6097403e-01   2.3537800e+00   9.4725513e+01   3.2399601e-01   9.9759178e-01  -6.8387001e+01  -1.8085102e+00   1.3708694e+00   1.7047101e+01  -1.2164005e+00   3.6227391e+00  -5.8255207e+00   2.5389941e-01   3.7687916e-01   1.4033777e-01  -3.5122063e+00   3.6135952e+00   2.1505266e+00   1.1990111e-01  -4.5207281e-01  -1.1054558e-01  -1.2727095e+01  -1.8833576e+01
   1.1612000e+02  -3.3431006e-01   1.8371467e+00   4.3965165e+01   1.2152750e+00   1.8340952e+00  -7.3467370e-01   3.1570859e+00  -8.2413452e-01   3.6822349e+00   1.3284549e+02   3.2527722e-01   1.1554646e-01  -8.8204532e+01  -2.0575475e+00   8.8778741e-01  -4.8308195e+01  -1.3048414e+00   4.1761285e+00  -7.4622956e+00   3.3557628e-01   4.3070921e-01   1.5504173e-01  -3.6358508e+00   2.9528561e+00   3.1344315e+00   1.3258546e-01  -4.6684812e-01  -1.2031951e-01  -1.2902030e+01  -1.8512419e+01
   1.1613000e+02  -2.2514745e-01   2.2763092e+00   4.3951447e+01   1.4297172e+00   1.8300272e+00  -6.0910395e-01   1.2556976e+01  -7.7044966e-01   5.3350766e+00   1.6528416e+02   3.1651271e-01  -8.8447060e-01  -1.0000171e+02  -2.3337953e+00  -8.6275032e-01  -1.7505377e+02  -1.3432527e+00   4.9725700e+00  -8.9484859e+00   4.2001669e-01   4.8861312e-01   1.7396185e-01  -3.4408891e+00   2.0293304e+00   4.5037611e+00   1.4762132e-01  -4.7960270e-01  -1.2421708e-01  -1.3184402e+01  -1.8323412e+01
   1.1614000e+02  -3.4422093e-02   2.6989869e+00   4.3939324e+01   1.5731214e+00   1.8280218e+00  -4.0660273e-01   2.0250121e+01  -6.9755385e-01   7.2092721e+00   1.8741955e+02   2.9886524e-01  -1.7652257e+00  -8.8075506e+01  -2.5939629e+00  -4.5394536e+00  -3.6767033e+02  -1.2544446e+00   5.9377437e+00  -9.8562004e+00   4.9866862e-01   5.4130531e-01   1.9495661e-01  -2.9394044e+00   9.4506211e-01   5.8008102e+00   1.7514379e-01  -4.8644255e-01  -1.2866781e-01  -1.3678372e+01  -1.8393707e+01
   1.1615000e+02   1.5070389e-01   3.0413858e+00   4.3935066e+01   1.6543095e+00   1.8234382e+00  -1.2812868e-01   2.7847405e+01  -6.0445624e-01   9.1762686e+00   1.9669965e+02   2.7607268e-01  -2.2696523e+00  -5.0442666e+01  -2.8236509e+00  -1.0479021e+01  -5.9395671e+02  -1.1317221e+00   6.9894069e+00  -9.8876386e+00   5.6392099e-01   5.8189752e-01   2.1332554e-01  -2.3595634e+00  -1.6290258e-01   6.5871251e+00   2.2261538e-01  -4.8563655e-01  -1.4194899e-01  -1.4358747e+01  -1.8690089e+01
   1.1616000e+02   2.2826583e-01   3.2617342e+00   4.3940408e+01   1.6867933e+00   1.8234955e+00   2.3852207e-01   3.6665075e+01  -4.9184815e-01   1.1092752e+01   1.9164832e+02   2.5251306e-01  -2.3355054e+00  -6.5853064e+00  -3.0496772e+00  -1.8234552e+01  -7.7555310e+02  -1.2496157e+00   8.0753158e+00  -9.0777533e+00   6.1126155e-01   6.0745188e-01   2.2511008e-01  -2.0911498e+00  -1.1697103e+00   6.6753140e+00   2.9057560e-01  -4.7717987e-01  -1.6844391e-01  -1.5002220e+01  -1.8956200e+01
   1.1617000e+02   1.5693829e-01   3.3581129e+00   4.3951610e+01   1.6853873e+00   1.8295688e+00   6.9517231e-01   4.5665024e+01  -3.6235583e-01   1.2812912e+01   1.7201601e+02   2.3095410e-01  -2.1281504e+00   2.0735495e+01  -3.3209390e+00  -2.6586407e+01  -8.3518551e+02  -1.7765390e+00   9.1589343e+00  -7.7604409e+00   6.4171641e-01   6.1800474e-01   2.3033754e-01  -2.3274975e+00  -2.0135552e+00   6.1929359e+00   3.7231027e-01  -4.6079771e-01  -2.0453686e-01  -1.5397253e+01  -1.8961946e+01
   1.1618000e+02  -3.6281327e-03   3.3672493e+00   4.3961182e+01   1.6672239e+00   1.8411426e+00   1.2207066e+00   5.2553433e+01  -2.2052175e-01   1.4216621e+01   1.4037090e+02   2.1199336e-01  -1.8722101e+00   2.5594035e+01  -3.6751244e+00  -3.4226575e+01  -7.6401682e+02  -2.5682172e+00   1.0199979e+01  -6.3228346e+00   6.6171503e-01   6.1424317e-01   2.3320470e-01  -2.8632991e+00  -2.7253511e+00   5.4303470e+00   4.5879243e-01  -4.3477942e-01  -2.4096147e-01  -1.5534540e+01  -1.8723171e+01
   1.1619000e+02  -1.3555321e-01   3.3409826e+00   4.3962794e+01   1.6511155e+00   1.8563833e+00   1.7755097e+00   5.5480309e+01  -7.2457164e-02   1.5229077e+01   1.0124555e+02   1.9490643e-01  -1.7093948e+00   1.6281532e+01  -4.1154362e+00  -4.0397523e+01  -6.1709475e+02  -3.3329797e+00   1.1154342e+01  -5.0297384e+00   6.7888357e-01   5.9624445e-01   2.3900208e-01  -3.3274203e+00  -3.3880491e+00   4.6424875e+00   5.4434668e-01  -3.9701929e-01  -2.6969246e-01  -1.5524326e+01  -1.8408264e+01
   1.1620000e+02  -1.5344874e-01   3.3220492e+00   4.3956396e+01   1.6528780e+00   1.8802756e+00   2.3052711e+00   5.2976139e+01   7.4817714e-02   1.5813725e+01   5.8464871e+01   1.7876102e-01  -1.6679009e+00   4.1493835e+00  -4.6128306e+00  -4.4962975e+01  -4.5654520e+02  -3.8749856e+00   1.1986799e+01  -3.9650890e+00   6.9734080e-01   5.6442698e-01   2.5017408e-01  -3.4910309e+00  -4.0700478e+00   3.9322434e+00   6.2857747e-01  -3.4751312e-01  -2.8927195e-01  -1.5476220e+01  -1.8173739e+01
   1.1621000e+02  -6.1127732e-02   3.3310592e+00   4.3949039e+01   1.6793689e+00   1.9117310e+00   2.7508078e+00   4.4553668e+01   2.1466384e-01   1.5960833e+01   1.4710807e+01   1.6311018e-01  -1.6962623e+00  -2.8361386e+00  -5.1265249e+00  -4.8147351e+01  -3.1843769e+02  -4.1844525e+00   1.2680264e+01  -3.0262544e+00   7.1603473e-01   5.2073385e-01   2.6495622e-01  -3.3806119e+00  -4.7882374e+00   3.2473626e+00   7.1506571e-01  -2.8969097e-01  -3.0479710e-01  -1.5459446e+01  -1.8090218e+01
   1.1622000e+02   6.8231319e-02   3.3569461e+00   4.3951416e+01   1.7232917e+00   1.9441604e+00   3.0757746e+00   3.2496677e+01   3.4331995e-01   1.5694064e+01  -2.6676949e+01   1.4795199e-01  -1.7231606e+00  -2.6898246e+00  -5.6274487e+00  -5.0239826e+01  -2.0924740e+02  -4.3948434e+00   1.3236601e+01  -2.0145489e+00   7.3038506e-01   4.6847586e-01   2.7957119e-01  -3.2128901e+00  -5.5101226e+00   2.4830866e+00   8.0799587e-01  -2.2901789e-01  -3.2334592e-01  -1.5480631e+01  -1.8121862e+01
   1.1623000e+02   1.5732492e-01   3.3511491e+00   4.3973493e+01   1.7599219e+00   1.9441604e+00   3.2891206e+00   2.1334605e+01   4.6202948e-01   1.5064739e+01  -6.2932436e+01   1.3346096e-01  -1.6826736e+00   4.0486985e+00  -6.1147795e+00  -5.1407493e+01  -1.1676674e+02  -4.6174814e+00   1.3661587e+01  -7.6023713e-01   7.3539785e-01   4.1156467e-01   2.9154870e-01  -3.1905871e+00  -6.1922820e+00   1.6056600e+00   9.0744717e-01  -1.7053479e-01  -3.4864022e-01  -1.5536316e+01  -1.8194396e+01
   1.1624000e+02   1.7606384e-01   3.2348715e+00   4.4020691e+01   1.7465782e+00   1.9792254e+00   3.4402282e+00   1.5110754e+01   5.7493358e-01   1.4115736e+01  -9.4900304e+01   1.2016655e-01  -1.5114228e+00   1.7125075e+01  -6.6095727e+00  -5.1646533e+01  -2.3904034e+01  -4.8399502e+00   1.3939012e+01   8.2818307e-01   7.2695211e-01   3.5346645e-01   3.0113031e-01  -3.3489978e+00  -6.8227198e+00   7.1066623e-01   1.0060077e+00  -1.1747444e-01  -3.7834546e-01  -1.5647008e+01  -1.8259015e+01
   1.1625000e+02   1.5043287e-01   2.9198546e+00   4.4090537e+01   1.6241394e+00   2.0150926e+00   3.6034882e+00   1.6326007e+01   6.8379057e-01   1.2853894e+01  -1.2618423e+02   1.0913864e-01  -1.1790747e+00   3.3234814e+01  -7.1253648e+00  -5.0793731e+01   8.5280217e+01  -5.0384047e+00   1.4022031e+01   2.7892283e+00   6.9991205e-01   2.9582251e-01   3.0938038e-01  -3.5945937e+00  -7.4306749e+00   4.4040514e-03   1.0890537e+00  -7.1357754e-02  -4.0501072e-01  -1.5762099e+01  -1.8256039e+01
   1.1626000e+02   1.3365985e-01   2.3409426e+00   4.4170651e+01   1.3241582e+00   2.0513035e+00   3.8675363e+00   2.6404809e+01   7.8550572e-01   1.1241942e+01  -1.6119525e+02   1.0151274e-01  -7.2345353e-01   4.5562116e+01  -7.6465177e+00  -4.8618132e+01   2.1755989e+02  -5.3233598e+00   1.3854742e+01   5.1477057e+00   6.4616726e-01   2.3770096e-01   3.1382541e-01  -3.8005677e+00  -8.0633087e+00  -2.7025673e-01   1.1384565e+00  -3.3331303e-02  -4.2001251e-01  -1.5698794e+01  -1.8098648e+01
   1.1627000e+02   1.5964234e-01   1.5031869e+00   4.4239574e+01   7.9325019e-01   2.0928429e+00   4.3203434e+00   4.5280708e+01   8.7355827e-01   9.2009401e+00  -2.0410015e+02   9.7728898e-02  -2.3887548e-01   4.8457805e+01  -8.1308174e+00  -4.4997373e+01   3.6207588e+02  -5.9430994e+00   1.3423522e+01   7.8780464e+00   5.5736211e-01   1.7688912e-01   3.0514452e-01  -3.8605679e+00  -8.7526814e+00   5.4593715e-02   1.1383690e+00  -5.8858201e-03  -4.1855200e-01  -1.5233156e+01  -1.7728117e+01
   1.1628000e+02   2.1358302e-01   5.2072160e-01   4.4274069e+01   3.9071221e-02   2.1353564e+00   5.0239983e+00   7.0365494e+01   9.4008887e-01   6.6448439e+00  -2.5560962e+02   9.7160467e-02   1.6464743e-01   4.0352291e+01  -8.5263408e+00  -4.0007678e+01   4.9896954e+02  -7.1269998e+00   1.2790029e+01   1.0766136e+01   4.3304246e-01   1.1318469e-01   2.7040144e-01  -3.7285470e+00  -9.4617589e+00   9.4297379e-01   1.0816618e+00   7.0958788e-03  -4.0244204e-01  -1.4264203e+01  -1.7157404e+01
   1.1629000e+02   2.4842678e-01  -4.0520011e-01   4.4264241e+01  -8.3316756e-01   2.1975796e+00   5.9883360e+00   9.6433771e+01   9.7758929e-01   3.5548727e+00  -3.0899713e+02   9.8297333e-02   4.0376637e-01   2.3911894e+01  -8.7947828e+00  -3.3831273e+01   6.1764047e+02  -8.8641491e+00   1.2041101e+01   1.3338407e+01   2.8697920e-01   5.0673582e-02   2.0266413e-01  -3.4353318e+00  -9.9894193e+00   2.1054539e+00   9.7263272e-01   2.4483147e-03  -3.7839343e-01  -1.2921631e+01  -1.6472616e+01
   1.1630000e+02   2.2941882e-01  -1.0785810e+00   4.4224466e+01  -1.6466308e+00   2.2706317e+00   7.1709812e+00   1.1826452e+02   9.8057449e-01   5.2322638e-02  -3.5025500e+02   9.9333631e-02   4.5421537e-01   5.0449001e+00  -8.9291506e+00  -2.6682664e+01   7.1486097e+02  -1.0867873e+01   1.1224167e+01   1.5054969e+01   1.4311818e-01  -3.5965912e-03   1.0714041e-01  -3.0833664e+00  -9.9462130e+00   3.1578579e+00   8.2029058e-01  -2.1279611e-02  -3.5326095e-01  -1.1498425e+01  -1.5786962e+01
   1.1631000e+02   1.5823867e-01  -1.4033494e+00   4.4185518e+01  -2.2441688e+00   2.3562889e+00   8.5103995e+00   1.3394183e+02   9.4689734e-01  -3.5992627e+00  -3.6515853e+02   9.9025200e-02   3.7504013e-01  -7.9175237e+00  -8.9520588e+00  -1.8992719e+01   7.6899447e+02  -1.2761870e+01   1.0358753e+01   1.5660425e+01   2.3084822e-02  -4.2797090e-02  -2.4047084e-03  -2.7917254e+00  -8.8969051e+00   3.8774175e+00   6.2632426e-01  -6.5945086e-02  -3.2983314e-01  -1.0294216e+01  -1.5210323e+01
   1.1632000e+02   6.0987386e-02  -1.4153934e+00   4.4174013e+01  -2.5728394e+00   2.4551814e+00   9.9526598e+00   1.4422603e+02   8.7810430e-01  -7.0773832e+00  -3.4781205e+02   9.7411028e-02   2.9530225e-01  -7.9737883e+00  -8.9036602e+00  -1.1746638e+01   7.2460809e+02  -1.4283833e+01   9.4643499e+00   1.5320965e+01  -6.3615247e-02  -6.2006430e-02  -1.1144370e-01  -2.6078656e+00  -6.4992860e+00   4.3007682e+00   3.7974738e-01  -1.3565136e-01  -3.0469024e-01  -9.5019765e+00  -1.4860576e+01
   1.1633000e+02  -3.2761572e-02  -1.2500542e+00   4.4198724e+01  -2.6934180e+00   2.5725232e+00   1.1456022e+01   1.5033621e+02   7.7883515e-01  -1.0097327e+01  -3.0199437e+02   9.5625478e-02   3.2365245e-01   2.8350196e+00  -8.8368089e+00  -6.7034559e+00   5.0431820e+02  -1.5435471e+01   8.5596336e+00   1.4432385e+01  -1.1978879e-01  -5.7528671e-02  -2.1069681e-01  -2.5040272e+00  -2.4930534e+00   4.6444362e+00   6.1089774e-02  -2.3519484e-01  -2.6824523e-01  -9.1074325e+00  -1.4826807e+01
   1.1634000e+02  -9.9743632e-02  -1.0737149e+00   4.4250706e+01  -2.7230953e+00   2.7047046e+00   1.2998081e+01   1.5420594e+02   6.5574163e-01  -1.2466749e+01  -2.3694218e+02   9.4706151e-02   4.4881382e-01   1.2516137e+01  -8.8220459e+00  -6.4457393e+00   2.5771664e+01  -1.6514579e+01   7.6686861e+00   1.3371085e+01  -1.5421041e-01  -2.5772347e-02  -2.9896049e-01  -2.4348156e+00   3.3181149e+00   5.2069047e+00  -3.4917086e-01  -3.6673630e-01  -2.0770625e-01  -8.8652194e+00  -1.5121155e+01
   1.1635000e+02  -1.2631806e-01  -1.0113202e+00   4.4310597e+01  -2.7688915e+00   2.8493191e+00   1.4586373e+01   1.5882920e+02   5.1625049e-01  -1.4108001e+01  -1.6412527e+02   9.4314181e-02   5.3241220e-01   8.3598382e+00  -8.9537816e+00  -1.4236299e+01  -7.7905598e+02  -1.7925361e+01   6.8117025e+00   1.2352985e+01  -1.7441043e-01   3.6290577e-02  -3.8148425e-01  -2.3481671e+00   1.0952691e+01   6.3104584e+00  -8.5894713e-01  -5.2662329e-01  -1.1242397e-01  -8.4441215e+00  -1.5703204e+01
   1.1636000e+02  -1.1227196e-01  -1.1023555e+00   4.4358275e+01  -2.8901201e+00   3.0079138e+00   1.6245453e+01   1.6590803e+02   3.6735607e-01  -1.5060178e+01  -9.5217697e+01   9.2463957e-02   4.1010688e-01  -1.2230532e+01  -9.3468019e+00  -3.3370292e+01  -1.9133993e+03  -1.9822419e+01   5.9512040e+00   1.1370650e+01  -1.8225110e-01   1.2881027e-01  -4.6391241e-01  -2.1403947e+00   2.0074251e+01   8.2035038e+00  -1.4491035e+00  -7.0206911e-01   1.9493523e-02  -7.6649005e+00  -1.6549058e+01
   1.1637000e+02  -7.3875578e-02  -1.3002835e+00   4.4382020e+01  -3.0921201e+00   3.1848432e+00   1.7979186e+01   1.7337322e+02   2.1471637e-01  -1.5451728e+01  -3.9154925e+01   8.6566266e-02   2.1685983e-02  -3.8842090e+01  -1.0118897e+01  -6.5832430e+01  -3.2462138e+03  -2.1871872e+01   4.9707654e+00   1.0222022e+01  -1.7425574e-01   2.4540574e-01  -5.4507088e-01  -1.6632979e+00   2.9892349e+01   1.0909547e+01  -2.0606116e+00  -8.6902009e-01   1.7427812e-01  -6.6296670e+00  -1.7664780e+01
   1.1638000e+02  -3.9960908e-02  -1.5073468e+00   4.4381976e+01  -3.3374761e+00   3.3813104e+00   1.9743337e+01   1.7641512e+02   6.2260916e-02  -1.5450772e+01   9.5597236e-02   7.4833638e-02  -5.5342660e-01  -5.7511259e+01  -1.1368175e+01  -1.1081168e+02  -4.4979253e+03  -2.3367753e+01   3.7750597e+00   8.6231157e+00  -1.4443976e-01   3.7055038e-01  -6.1301188e-01  -8.7637105e-01   3.9229503e+01   1.4160254e+01  -2.5965861e+00  -9.9550791e-01   3.1998930e-01  -5.6194543e+00  -1.8973905e+01
   1.1639000e+02  -3.7351390e-02  -1.6284054e+00   4.4367104e+01  -3.5596551e+00   3.5923308e+00   2.1447420e+01   1.7040827e+02  -8.7831694e-02  -1.5228897e+01   2.2187485e+01   5.6946341e-02  -1.1700900e+00  -6.1666343e+01  -1.3153444e+01  -1.6408436e+02  -5.3272677e+03  -2.3542992e+01   2.4469015e+00   6.3131513e+00  -8.4633014e-02   4.8210914e-01  -6.4655179e-01   8.7448299e-03   4.6790913e+01   1.7485859e+01  -2.9465540e+00  -1.0523636e+00   4.1447887e-01  -4.9281642e+00  -2.0219520e+01
   1.1640000e+02  -7.4459711e-02  -1.6222862e+00   4.4349697e+01  -3.6771341e+00   3.8263268e+00   2.2972420e+01   1.5250001e+02  -2.3507230e-01  -1.4952911e+01   2.7598602e+01   3.3821232e-02  -1.7067511e+00  -5.3666111e+01  -1.5475420e+01  -2.1871623e+02  -5.4631868e+03  -2.1837944e+01   1.3147458e+00   3.0698213e+00   1.8819109e-02   5.6021993e-01  -6.2138772e-01   5.8223389e-01   5.1580753e+01   2.0388183e+01  -3.0244208e+00  -1.0253858e+00   4.2269324e-01  -4.7988123e+00  -2.1039896e+01
   1.1641000e+02  -1.3687230e-01  -1.5252186e+00   4.4339441e+01  -3.6139418e+00   4.0733862e+00   2.4203036e+01   1.2306167e+02  -3.8049794e-01  -1.4774459e+01   1.7845192e+01   6.8608786e-03  -2.1164346e+00  -4.0968349e+01  -1.8259048e+01  -2.6654339e+02  -4.7827166e+03  -1.8126334e+01   9.0449120e-01  -1.3132587e+00   1.8648532e-01   5.9812905e-01  -5.1903763e-01   4.2152321e-01   5.3215097e+01   2.2486855e+01  -2.7993017e+00  -9.1949598e-01   3.3287133e-01  -5.3955231e+00  -2.1129013e+01
   1.1642000e+02  -1.9642653e-01  -1.4330425e+00   4.4338383e+01  -3.3193807e+00   4.3249719e+00   2.5070836e+01   8.6779931e+01  -5.2617219e-01  -1.4796252e+01  -2.1793168e+00  -2.2857423e-02  -2.4319628e+00  -3.1552817e+01  -2.1344165e+01  -2.9960442e+02  -3.3061031e+03  -1.2856028e+01   1.8074956e+00  -6.9150095e+00   4.3795493e-01   6.0715405e-01  -3.3644555e-01  -7.3140001e-01   5.1908542e+01   2.3535676e+01  -2.3028652e+00  -7.5289663e-01   1.6076113e-01  -6.7761260e+00  -2.0346442e+01
   1.1643000e+02  -2.2596000e-01  -1.4511908e+00   4.4340088e+01  -2.7761276e+00   4.5832613e+00   2.5574120e+01   5.0328469e+01  -6.7439978e-01  -1.5043206e+01  -2.4695406e+01  -5.4984368e-02  -2.7250508e+00  -2.9308802e+01  -2.4493716e+01  -3.1138810e+02  -1.1783679e+03  -6.9822511e+00   4.4400129e+00  -1.3396083e+01   7.7440010e-01   6.1039376e-01  -9.2218854e-02  -2.8601953e+00   4.8241094e+01   2.3311050e+01  -1.6132427e+00  -5.4849825e-01  -5.8938588e-02  -8.8917210e+00  -1.8752982e+01
   1.1644000e+02  -2.1315688e-01  -1.6359039e+00   4.4333359e+01  -2.0043281e+00   4.8403475e+00   2.5765180e+01   1.9105970e+01  -8.2707179e-01  -1.5474944e+01  -4.3173744e+01  -8.9766558e-02  -3.0530251e+00  -3.2797424e+01  -2.7429997e+01  -2.9834663e+02   1.3041476e+03  -1.7433397e+00   8.7638327e+00  -1.9777214e+01   1.1645802e+00   6.2893578e-01   1.7405293e-01  -5.6887902e+00   4.2942655e+01   2.1540779e+01  -8.2855306e-01  -3.2876499e-01  -2.8590914e-01  -1.1563390e+01  -1.6560388e+01
   1.1645000e+02  -1.6613749e-01  -1.9550158e+00   4.4307031e+01  -1.0679146e+00   5.0958293e+00   2.5728001e+01  -3.7179455e+00  -9.8536632e-01  -1.6021069e+01  -5.4612578e+01  -1.2768085e-01  -3.4360681e+00  -3.8304309e+01  -2.9888314e+01  -2.6121305e+02   3.7133575e+03   1.6234002e+00   1.4192955e+01  -2.4688692e+01   1.5526541e+00   6.7324416e-01   4.1041821e-01  -8.8154090e+00   3.6769839e+01   1.8006986e+01  -4.4854858e-02  -1.1321441e-01  -4.8546512e-01  -1.4480865e+01  -1.4019755e+01
   1.1646000e+02  -1.0591448e-01  -2.2943731e+00   4.4253841e+01  -6.2948769e-02   5.3493632e+00   2.5554145e+01  -1.7385608e+01  -1.1496307e+00  -1.6599338e+01  -5.7826839e+01  -1.6908156e-01  -3.8592932e+00  -4.2322507e+01  -3.1647258e+01  -2.0426090e+02   5.6952154e+03   2.2709982e+00   1.9826904e+01  -2.7164823e+01   1.8888533e+00   7.4720126e-01   5.6970319e-01  -1.1848961e+01   3.0428994e+01   1.2760230e+01   6.5330299e-01   8.3004496e-02  -6.3528953e-01  -1.7352143e+01  -1.1338632e+01
   1.1647000e+02  -5.3360852e-02  -2.5146979e+00   4.4173419e+01   9.1517602e-01   5.6025532e+00   2.5323001e+01  -2.3114364e+01  -1.3191864e+00  -1.7107907e+01  -5.0856955e+01  -2.1384547e-01  -4.2727267e+00  -4.1343345e+01  -3.2514275e+01  -1.3169684e+02   7.2564055e+03   1.3719037e-01   2.4851399e+01  -2.7370793e+01   2.1568700e+00   8.5535043e-01   6.3004656e-01  -1.4450134e+01   2.4492680e+01   6.2791265e+00   1.1925833e+00   2.4771372e-01  -7.2621661e-01  -2.0079130e+01  -8.6635134e+00
   1.1648000e+02  -2.3284797e-02  -2.5274018e+00   4.4073660e+01   1.7883157e+00   5.8512169e+00   2.5096585e+01  -2.2641648e+01  -1.4919539e+00  -1.7407434e+01  -2.9952680e+01  -2.6094669e-01  -4.5842416e+00  -3.1151497e+01  -3.2302984e+01  -4.3686012e+01   8.8010831e+03  -4.0199874e+00   2.8793090e+01  -2.6524299e+01   2.3726920e+00   1.0014635e+00   6.0248480e-01  -1.6273733e+01   1.9311021e+01  -5.4951939e-01   1.5134966e+00   3.6854043e-01  -7.5781040e-01  -2.2718077e+01  -6.1200356e+00
   1.1649000e+02  -2.5836225e-02  -2.3392243e+00   4.3970101e+01   2.4895633e+00   6.0922029e+00   2.4912278e+01  -1.8430642e+01  -1.6642686e+00  -1.7340509e+01   6.6925053e+00  -3.0800569e-01  -4.6568239e+00  -7.2582296e+00  -3.0852464e+01   6.3577497e+01   1.0726351e+04  -9.0259469e+00   3.1517332e+01  -2.6017740e+01   2.5616598e+00   1.1806815e+00   5.1683720e-01  -1.6913636e+01   1.5014930e+01  -6.5897854e+00   1.5861905e+00   4.3367977e-01  -7.3380984e-01  -2.5300133e+01  -3.8987782e+00
   1.1650000e+02  -6.7110141e-02  -2.0383408e+00   4.3881979e+01   2.9678731e+00   6.3473983e+00   2.4765748e+01  -1.4653034e+01  -1.8313931e+00  -1.6801069e+01   5.3943999e+01  -3.5145788e-01  -4.3702054e+00   2.8661854e+01  -2.8085689e+01   1.9171626e+02   1.2813877e+04  -1.3784574e+01   3.3112935e+01  -2.6482820e+01   2.7395425e+00   1.3732553e+00   4.0118453e-01  -1.6060297e+01   1.1652617e+01  -1.0574239e+01   1.4302140e+00   4.3788784e-01  -6.6143328e-01  -2.7685996e+01  -2.2303498e+00
   1.1651000e+02  -1.4745097e-01  -1.7432736e+00   4.3822079e+01   3.2042936e+00   6.5964631e+00   2.4626639e+01  -1.3910890e+01  -1.9883711e+00  -1.5768494e+01   1.0325753e+02  -3.8783034e-01  -3.7317678e+00   6.3843758e+01  -2.4048106e+01   3.3329909e+02   1.4158283e+04  -1.7504153e+01   3.3704812e+01  -2.7635762e+01   2.9060028e+00   1.5445993e+00   2.7293441e-01  -1.3799254e+01   9.3099557e+00  -1.1370359e+01   1.1110884e+00   3.8720819e-01  -5.5237273e-01  -2.9549567e+01  -1.2162943e+00
   1.1652000e+02  -2.5788103e-01  -1.5519323e+00   4.3784837e+01   3.2211284e+00   6.8411161e+00   2.4488398e+01  -1.3824085e+01  -2.1304895e+00  -1.4268139e+01   1.5003549e+02  -4.1520425e-01  -2.8954507e+00   8.3631708e+01  -1.8879381e+01   4.7343455e+02   1.4013546e+04  -1.9641584e+01   3.3175688e+01  -2.9045839e+01   3.0419998e+00   1.6534322e+00   1.4072243e-01  -1.0681625e+01   8.1431835e+00  -8.6562582e+00   7.0599836e-01   2.9734664e-01  -4.2138622e-01  -3.0548554e+01  -7.5275601e-01
   1.1653000e+02  -3.7554824e-01  -1.5005214e+00   4.3741491e+01   3.0826686e+00   7.0846231e+00   2.4384518e+01  -1.0388030e+01  -2.2534968e+00  -1.2346585e+01   1.9215538e+02  -4.3413944e-01  -2.1077857e+00   7.8766506e+01  -1.2745454e+01   5.9868005e+02   1.2524550e+04  -1.9930174e+01   3.1092809e+01  -3.0830912e+01   3.1158125e+00   1.6643906e+00   8.8984041e-03  -7.5719087e+00   8.4319155e+00  -3.2881496e+00   2.7419141e-01   1.8866771e-01  -2.8332118e-01  -3.0453904e+01  -5.4779229e-01
   1.1654000e+02  -4.7167431e-01  -1.5467980e+00   4.3642241e+01   2.8862979e+00   7.3230309e+00   2.4358675e+01  -2.5842881e+00  -2.3540432e+00  -1.0093284e+01   2.2533012e+02  -4.4753517e-01  -1.6015680e+00   5.0621762e+01  -5.7900466e+00   7.0262469e+02   1.0394463e+04  -1.8420705e+01   2.6973690e+01  -3.3330366e+01   3.1023713e+00   1.5590044e+00  -1.1749622e-01  -5.3240108e+00   1.0556573e+01   3.1547361e+00  -1.4113939e-01   8.3021036e-02  -1.5215490e-01  -2.9246726e+01  -2.8405058e-01
   1.1655000e+02  -5.3590924e-01  -1.6008257e+00   4.3421627e+01   2.7385749e+00   7.5675693e+00   2.4430791e+01   7.2116144e+00  -2.4299602e+00  -7.6249577e+00   2.4683260e+02  -4.5895491e-01  -1.4424664e+00   1.5910163e+01   1.8745073e+00   7.8497966e+02   8.2354972e+03  -1.5388295e+01   2.0649571e+01  -3.6402881e+01   2.9971790e+00   1.3430936e+00  -2.2806230e-01  -4.4201426e+00   1.4682691e+01   8.9897928e+00  -5.0081421e-01   2.3211106e-03  -4.1835216e-02  -2.7223943e+01   0.0000000e+00
   1.1656000e+02  -5.8607304e-01  -1.5721234e+00   4.3010142e+01   2.7159177e+00   7.8105034e+00   2.4580931e+01   1.5014001e+01  -2.4799543e+00  -5.0276570e+00   2.5973007e+02  -4.7105545e-01  -1.5390791e+00  -9.6612731e+00   1.0150916e+01   8.4906500e+02   6.4085340e+03  -1.1360886e+01   1.2522849e+01  -3.9396425e+01   2.8134725e+00   1.0503170e+00  -3.0633099e-01  -4.9718468e+00   2.0362564e+01   1.2857123e+01  -7.7105100e-01  -3.5215565e-02   3.4010222e-02  -2.4827503e+01   0.0000000e+00
   1.1657000e+02  -6.4062995e-01  -1.3985997e+00   4.2354431e+01   2.8306254e+00   8.0586514e+00   2.4752767e+01   1.7183593e+01  -2.5031693e+00  -2.3441543e+00   2.6835027e+02  -4.8509241e-01  -1.7502624e+00  -2.1118322e+01   1.8946839e+01   8.9999094e+02   5.0925946e+03  -6.9457417e+00   3.5553727e+00  -4.1535792e+01   2.5737842e+00   7.3688445e-01  -3.3379746e-01  -6.7818279e+00   2.6490157e+01   1.4025575e+01  -9.3319155e-01  -2.2016256e-02   6.5008269e-02  -2.2509854e+01   0.0000000e+00
   1.1658000e+02  -6.8410036e-01  -1.0803391e+00   4.1440061e+01   3.0366290e+00   8.3143052e+00   2.4873389e+01   1.2062177e+01  -2.4991390e+00   3.8673992e-01   2.7308942e+02  -5.0090670e-01  -1.9334808e+00  -1.8321842e+01   2.8193869e+01   9.4315826e+02   4.3167314e+03  -2.4965599e+00  -5.0709162e+00  -4.2238315e+01   2.3040839e+00   4.6309770e-01  -2.9644218e-01  -9.3168086e+00   3.1758266e+01   1.2484231e+01  -9.8773895e-01   3.4258505e-02   5.0201318e-02  -2.0694192e+01   0.0000000e+00
   1.1659000e+02  -6.7097328e-01  -7.0308783e-01   4.0314612e+01   3.2710844e+00   8.5614219e+00   2.4885889e+01   1.2500296e+00  -2.4680106e+00   3.1033889e+00   2.7166490e+02  -5.1743950e-01  -1.9979964e+00  -6.4515587e+00   3.7870594e+01   9.8314032e+02   3.9982060e+03   1.8157345e+00  -1.2413182e+01  -4.1293543e+01   2.0297953e+00   2.7067702e-01  -1.9341179e-01  -1.1867173e+01   3.5311158e+01   8.7782687e+00  -9.4779782e-01   1.1328834e-01   4.4314931e-03  -1.9532047e+01   0.0000000e+00
   1.1660000e+02  -5.7113917e-01  -3.9348859e-01   3.9092077e+01   3.4892213e+00   8.8157005e+00   2.4773957e+01  -1.1193172e+01  -2.4107699e+00   5.7214289e+00   2.6180399e+02  -5.3317912e-01  -1.8984929e+00   9.9503504e+00   4.7995970e+01   1.0229567e+03   3.9816416e+03   5.7777151e+00  -1.7936455e+01  -3.8763000e+01   1.7702828e+00   1.7131081e-01  -4.4543597e-02  -1.3676209e+01   3.7012615e+01   3.6882558e+00  -8.3023872e-01   1.8953817e-01  -4.4143674e-02  -1.8827994e+01   0.0000000e+00
   1.1661000e+02  -4.1031457e-01  -2.3877108e-01   3.7900850e+01   3.6678422e+00   9.0559417e+00   2.4560090e+01  -2.1386694e+01  -2.3294503e+00   8.1354851e+00   2.4140562e+02  -5.4635133e-01  -1.6097511e+00   2.8874178e+01   5.8597559e+01   1.0636684e+03   4.0711656e+03   9.0024389e+00  -2.1347405e+01  -3.4778660e+01   1.5297779e+00   1.4935253e-01   1.1236424e-01  -1.4099300e+01   3.7278101e+01  -2.0018346e+00  -6.5382737e-01   2.3855701e-01  -6.7397276e-02  -1.8154322e+01   0.0000000e+00
   1.1662000e+02  -2.5748620e-01  -2.5349010e-01   3.6813905e+01   3.7927005e+00   9.3005947e+00   2.4284313e+01  -2.7577767e+01  -2.2272645e+00   1.0226990e+01   2.0915048e+02  -5.5548354e-01  -1.1637958e+00   4.4595527e+01   6.9674439e+01   1.1042742e+03   4.0605788e+03   1.0947422e+01  -2.2437476e+01  -2.9510604e+01   1.2940863e+00   1.7088439e-01   2.3630829e-01  -1.2811201e+01   3.6823701e+01  -7.5845301e+00  -4.4252605e-01   2.3918981e-01  -4.9520898e-02  -1.6976060e+01  -9.5497782e-01
   1.1663000e+02  -1.7254561e-01  -3.9697960e-01   3.5839920e+01   3.8584773e+00   9.5384868e+00   2.3980635e+01  -3.0367789e+01  -2.1084737e+00   1.1890476e+01   1.6634865e+02  -5.5994684e-01  -6.4733194e-01   5.1646388e+01   8.1168934e+01   1.1416558e+03   3.7381608e+03   1.1195901e+01  -2.1096098e+01  -2.3278062e+01   1.0444461e+00   1.9598294e-01   2.9960011e-01  -9.8168422e+00   3.6387452e+01  -1.2434987e+01  -2.2685480e-01   1.7443844e-01   1.0101656e-02  -1.4900099e+01  -4.2333404e+00
   1.1664000e+02  -1.7024490e-01  -5.9909578e-01   3.4961496e+01   3.8849492e+00   9.7760924e+00   2.3669293e+01  -3.1134160e+01  -1.9779945e+00   1.3060241e+01   1.1697652e+02  -5.6011239e-01  -1.6302863e-01   4.8430332e+01   9.2962137e+01   1.1708270e+03   2.9171227e+03   9.7573708e+00  -1.7556444e+01  -1.6691338e+01   7.8010607e-01   1.9488477e-01   2.9641003e-01  -5.4319853e+00   3.6489665e+01  -1.6000077e+01  -4.0949101e-02   3.4652189e-02   1.0105073e-01  -1.1885964e+01  -9.3902226e+00
   1.1665000e+02  -2.2437807e-01  -7.8026491e-01   3.4165579e+01   3.9172197e+00   1.0006536e+01   2.3359673e+01  -3.0962037e+01  -1.8409491e+00   1.3716087e+01   6.5584594e+01  -5.5717255e-01   2.0440251e-01   3.6743114e+01   1.0489087e+02   1.1863076e+03   1.5480614e+03   7.1791824e+00  -1.2683798e+01  -1.0590835e+01   5.2743241e-01   1.6082059e-01   2.4211450e-01  -2.2939325e-01   3.7358773e+01  -1.7915877e+01   8.1812126e-02  -1.7771037e-01   2.0975712e-01  -8.3179902e+00  -1.6452385e+01
   1.1666000e+02  -2.9522670e-01  -8.7443907e-01   3.3449103e+01   3.9843175e+00   1.0237839e+01   2.3047656e+01  -3.1201670e+01  -1.7022522e+00   1.3879469e+01   1.6338155e+01  -5.5261749e-01   4.2289571e-01   2.1849320e+01   1.1676074e+02   1.1844367e+03  -1.8708799e+02   4.3577039e+00  -7.7912040e+00  -5.7126367e+00   3.2421435e-01   1.0808395e-01   1.6516574e-01   5.1214815e+00   3.8946988e+01  -1.8189894e+01   1.1268895e-01  -4.4588518e-01   3.2637993e-01  -4.8996833e+00  -2.4913523e+01
   1.1667000e+02  -3.5509960e-01  -8.5119155e-01   3.2812149e+01   4.0491605e+00   1.0465704e+01   2.2714895e+01  -3.3276109e+01  -1.5661609e+00   1.3616751e+01  -2.6271797e+01  -5.4765222e-01   5.1898103e-01   9.6085318e+00   1.2836119e+02   1.1650031e+03  -1.9433630e+03   2.0800603e+00  -3.9615775e+00  -2.3702027e+00   1.9304766e-01   5.6711457e-02   9.3123839e-02   9.9103877e+00   4.0937215e+01  -1.7176631e+01   3.1080372e-02  -7.4279442e-01   4.4430266e-01  -2.2889809e+00  -3.3701310e+01
   1.1668000e+02  -3.9663780e-01  -7.2021931e-01   3.2251788e+01   4.0116299e+00   1.0692023e+01   2.2342429e+01  -3.7246557e+01  -1.4359039e+00   1.3031193e+01  -5.8555768e+01  -5.4285979e-01   5.5335625e-01   3.4375219e+00   1.3951311e+02   1.1309779e+03  -3.4025233e+03   6.8629273e-01  -1.5669832e+00  -4.4073760e-01   1.2986449e-01   1.9007611e-02   4.1479193e-02   1.3343475e+01   4.2809450e+01  -1.5306642e+01  -1.7232146e-01  -1.0406149e+00   5.5495492e-01  -7.4786598e-01  -4.1387420e+01
   1.1669000e+02  -4.2923602e-01  -5.2005173e-01   3.1754001e+01   3.7652477e+00   1.0906366e+01   2.1923989e+01  -4.1844041e+01  -1.3135939e+00   1.2234478e+01  -7.9671523e+01  -5.3819637e-01   5.8763720e-01   3.4280952e+00   1.5012319e+02   1.0869376e+03  -4.4040302e+03   9.1064047e-02  -3.8800560e-01   4.1448398e-01   1.1382202e-01  -2.7391804e-03   1.2845417e-02   1.4642396e+01   4.4026449e+01  -1.2844169e+01  -4.9150580e-01  -1.3204034e+00   6.4631075e-01  -1.2154359e-01  -4.6639749e+01
   1.1670000e+02  -4.7086805e-01  -3.0334096e-01   3.1295019e+01   3.2550411e+00   1.1125408e+01   2.1459897e+01  -4.6409202e+01  -1.2003562e+00   1.1325278e+01  -9.0920033e+01  -5.3328451e-01   6.5430031e-01   6.6663110e+00   1.6019091e+02   1.0374359e+03  -4.9501650e+03   5.9015319e-03   1.2254149e-02   5.6819677e-01   1.2244262e-01  -1.2021519e-02   2.0069805e-03   1.3309142e+01   4.4192397e+01  -9.8717578e+00  -8.9949618e-01  -1.5767855e+00   7.0405520e-01  -6.3059265e-02  -4.8694384e+01
   1.1671000e+02  -5.3032920e-01  -1.1764666e-01   3.0866177e+01   2.5163768e+00   1.1333105e+01   2.0949179e+01  -5.1071779e+01  -1.0965365e+00   1.0381460e+01  -9.4381761e+01  -5.2793672e-01   7.3386592e-01   7.9565613e+00   1.6976742e+02   9.8575427e+02  -5.1681657e+03   1.2968810e-01   2.2031265e-02   3.5264741e-01   1.4039711e-01  -1.3898924e-02   1.0707524e-03   9.2843172e+00   4.3113206e+01  -6.4074401e+00  -1.3464818e+00  -1.8162501e+00   7.1135563e-01  -2.3389301e-01  -4.7528604e+01
   1.1672000e+02  -5.9064731e-01   1.5227605e-02   3.0502044e+01   1.6872544e+00   1.1537422e+01   2.0394058e+01  -5.5512162e+01  -1.0020209e+00   9.4491399e+00  -9.3232026e+01  -5.2250461e-01   7.7236341e-01   3.8497492e+00   1.7889542e+02   9.3297796e+02  -5.2776312e+03   2.6665717e-01  -1.1463639e-01   2.5656204e-02   1.6167443e-01  -1.2504177e-02   3.5487040e-03   2.9553240e+00   4.0855500e+01  -2.5264127e+00  -1.7688667e+00  -2.0483816e+00   6.5247763e-01  -4.1595520e-01  -4.3710881e+01
   1.1673000e+02  -6.1834006e-01   1.0444731e-01   3.0272553e+01   9.5661309e-01   1.1733660e+01   1.9797682e+01  -5.9637529e+01  -9.1665167e-01   8.5328165e+00  -9.1632337e+01  -5.1753109e-01   7.5067422e-01  -2.1689194e+00   1.8755483e+02   8.7778164e+02  -5.5196322e+03   3.8206587e-01  -2.7062153e-01  -2.2588661e-01   1.8629026e-01  -1.0250961e-02   5.9819410e-03  -4.8387577e+00   3.7768151e+01   1.5248076e+00  -2.1041307e+00  -2.2729580e+00   5.2148920e-01  -5.6178955e-01  -3.8156230e+01
   1.1674000e+02  -5.9389831e-01   1.7171773e-01   3.0232293e+01   4.6515700e-01   1.1928065e+01   1.9156350e+01  -6.4133178e+01  -8.4062122e-01   7.5974426e+00  -9.3537389e+01  -5.1303675e-01   7.2104783e-01  -2.9626391e+00   1.9565354e+02   8.1755140e+02  -6.0230236e+03   5.2554463e-01  -3.8685966e-01  -2.7310388e-01   2.1381996e-01  -8.3154852e-03   7.2428109e-03  -1.3007575e+01   3.4312269e+01   5.2772065e+00  -2.3015016e+00  -2.4749016e+00   3.2440221e-01  -7.1957775e-01  -3.1812614e+01
   1.1675000e+02  -5.3054883e-01   2.2688970e-01   3.0380453e+01   2.4956111e-01   1.2113187e+01   1.8466230e+01  -6.9012025e+01  -7.7464571e-01   6.5904964e+00  -1.0069463e+02  -5.0825655e-01   7.6213573e-01   4.1087899e+00   2.0307438e+02   7.5056717e+02  -6.6984236e+03   7.0320996e-01  -4.4201658e-01  -8.5569670e-02   2.3951450e-01  -7.3094712e-03   7.4779680e-03  -2.0720187e+01   3.0821696e+01   8.1784888e+00  -2.3333903e+00  -2.6361696e+00   7.2171112e-02  -9.0464060e-01  -2.5324885e+01
   1.1676000e+02  -4.6404092e-01   2.6657736e-01   3.0670472e+01   2.6302173e-01   1.2288512e+01   1.7734184e+01  -7.3204579e+01  -7.1970206e-01   5.4857036e+00  -1.1047928e+02  -5.0198581e-01   9.1805961e-01   1.5592389e+01   2.0972822e+02   6.7773371e+02  -7.2833458e+03   8.6255799e-01  -4.3000771e-01   2.2761706e-01   2.5636621e-01  -7.4237119e-03   7.2572528e-03  -2.7676246e+01   2.7492562e+01   9.8713234e+00  -2.2128635e+00  -2.7530296e+00  -2.1977744e-01  -1.0747001e+00  -1.8998508e+01
   1.1677000e+02  -4.2891607e-01   2.9201025e-01   3.1039118e+01   4.1759462e-01   1.2459483e+01   1.6972485e+01  -7.6169984e+01  -6.7648764e-01   4.3108460e+00  -1.1748576e+02  -4.9316950e-01   1.1742199e+00   2.5616030e+01   2.1558263e+02   6.0245598e+02  -7.5277732e+03   9.5394782e-01  -3.5120410e-01   4.7740548e-01   2.6017250e-01  -8.3511703e-03   6.8513948e-03  -3.3800075e+01   2.4555843e+01   1.0393351e+01  -2.0031096e+00  -2.8411042e+00  -5.2215303e-01  -1.1813676e+00  -1.3120420e+01
   1.1678000e+02  -4.4238818e-01   3.1275133e-01   3.1424002e+01   6.1193110e-01   1.2621172e+01   1.6189080e+01  -7.8340468e+01  -6.4511255e-01   3.1245118e+00  -1.1863342e+02  -4.8142358e-01   1.4639943e+00   2.8977437e+01   2.2066823e+02   5.2862440e+02  -7.3831579e+03   9.5174583e-01  -2.1916799e-01   5.2203151e-01   2.5301783e-01  -9.4280888e-03   6.2080722e-03  -3.8932263e+01   2.2402959e+01   1.0174921e+01  -1.8020315e+00  -2.9270593e+00  -7.9303000e-01  -1.1941677e+00  -8.1492651e+00
   1.1679000e+02  -5.0158056e-01   3.3370869e-01   3.1772075e+01   7.5708885e-01   1.2776902e+01   1.5390153e+01  -7.9892679e+01  -6.2520218e-01   1.9751845e+00  -1.1493273e+02  -4.6714775e-01   1.7094534e+00   2.4545910e+01   2.2505176e+02   4.5834019e+02  -7.0284207e+03   8.5741782e-01  -7.3313325e-02   3.3047763e-01   2.4219605e-01  -9.9586538e-03   5.4013115e-03  -4.2912249e+01   2.1548321e+01   9.7957035e+00  -1.7021178e+00  -3.0330588e+00  -9.9556589e-01  -1.1137296e+00  -4.4914102e+00
   1.1680000e+02  -5.9134879e-01   3.4849576e-01   3.2042457e+01   8.0755973e-01   1.2924324e+01   1.4589357e+01  -8.0079639e+01  -6.1610491e-01   8.9087101e-01  -1.0843135e+02  -4.5123515e-01   1.8620147e+00   1.5256132e+01   2.2878903e+02   3.9134842e+02  -6.6991772e+03   6.9296039e-01   3.9620572e-02  -3.4312774e-02   2.3481505e-01  -9.5923056e-03   4.5316789e-03  -4.5694690e+01   2.2338936e+01   9.5992510e+00  -1.7468050e+00  -3.1590560e+00  -1.1112084e+00  -9.6678551e-01  -2.1837778e+00
   1.1681000e+02  -6.9261882e-01   3.3896311e-01   3.2208893e+01   7.7196526e-01   1.3060516e+01   1.3812604e+01  -7.7675256e+01  -6.1694392e-01  -1.0551229e-01  -9.9638330e+01  -4.3481329e-01   1.8994163e+00   3.7401599e+00   2.3190058e+02   3.2629274e+02  -6.5055683e+03   4.7050017e-01   1.0164022e-01  -4.4434464e-01   2.3285974e-01  -8.4616073e-03   3.2778015e-03  -4.7263345e+01   2.4617398e+01   9.5010857e+00  -1.9147973e+00  -3.2758365e+00  -1.1386783e+00  -7.7003150e-01  -8.8990118e-01
   1.1682000e+02  -7.8311282e-01   2.8161780e-01   3.2265931e+01   6.8212311e-01   1.3192181e+01   1.3090577e+01  -7.2202698e+01  -6.2653940e-01  -9.8349694e-01  -8.7798465e+01  -4.1901055e-01   1.8227834e+00  -7.6632941e+00   2.3438886e+02   2.6248258e+02  -6.3810155e+03   2.1813914e-01   1.1700513e-01  -7.7413654e-01   2.3246854e-01  -6.8775748e-03   1.1144900e-03  -4.7570254e+01   2.7783187e+01   9.1642010e+00  -2.1458080e+00  -3.3418527e+00  -1.0898747e+00  -5.5170104e-01  -2.0136189e-01
   1.1683000e+02  -8.4146979e-01   1.7593369e-01   3.2232565e+01   5.5186231e-01   1.3312617e+01   1.2442871e+01  -6.4770579e+01  -6.4338736e-01  -1.7106655e+00  -7.2716852e+01  -4.0464811e-01   1.6638522e+00  -1.5893117e+01   2.3627065e+02   2.0101070e+02  -6.1471883e+03   4.7940216e-03   9.3153871e-02  -9.7324714e-01   2.2696591e-01  -5.0254834e-03  -2.0197564e-03  -4.6694540e+01   3.1173878e+01   8.3164333e+00  -2.3824631e+00  -3.3322646e+00  -9.8781129e-01  -3.7449081e-01   0.0000000e+00
   1.1684000e+02  -8.6136659e-01   6.3046725e-02   3.2152726e+01   3.7242235e-01   1.3433798e+01   1.1866604e+01  -5.7626724e+01  -6.6582159e-01  -2.2707939e+00  -5.6012843e+01  -3.9207600e-01   1.4702604e+00  -1.9359175e+01   2.3758393e+02   1.4433909e+02  -5.6671614e+03  -1.0739931e-01   4.1749615e-02  -1.0425907e+00   2.1192051e-01  -3.0174455e-03  -5.5228219e-03  -4.4954965e+01   3.4267760e+01   6.9606947e+00  -2.5881444e+00  -3.2508153e+00  -8.6132825e-01  -2.9088734e-01   0.0000000e+00
   1.1685000e+02  -8.5785956e-01  -7.0539615e-03   3.2089538e+01   1.3768419e-01   1.3546097e+01   1.1338370e+01  -5.2823422e+01  -6.9222447e-01  -2.6687284e+00  -3.9793452e+01  -3.8116475e-01   1.2898090e+00  -1.8045144e+01   2.3836799e+02   9.4330154e+01  -5.0008932e+03  -9.5893051e-02  -2.6761641e-02  -9.5673644e-01   1.8922537e-01  -1.0835878e-03  -8.4527337e-03  -4.2753182e+01   3.6617789e+01   5.3902614e+00  -2.7361510e+00  -3.1176402e+00  -7.3627642e-01  -3.1755061e-01   0.0000000e+00
   1.1686000e+02  -8.5516948e-01  -1.6474500e-02   3.2102061e+01  -1.3154902e-01   1.3657595e+01   1.0829191e+01  -5.0917927e+01  -7.2107690e-01  -2.9143475e+00  -2.4561913e+01  -3.7144872e-01   1.1559278e+00  -1.3388121e+01   2.3864852e+02   5.0143392e+01  -4.4186763e+03   1.7221508e-02  -1.0606863e-01  -6.4574875e-01   1.6673287e-01   3.9346485e-04  -9.9939517e-03  -4.0390941e+01   3.7826699e+01   4.0116593e+00  -2.8007446e+00  -2.9527061e+00  -6.2921258e-01  -4.3258529e-01   0.0000000e+00
   1.1687000e+02  -8.6818382e-01   2.3551609e-02   3.2215914e+01  -3.7576354e-01   1.3760040e+01   1.0319918e+01  -5.0927317e+01  -7.5090147e-01  -3.0119244e+00  -9.7576902e+00  -3.6247091e-01   1.0679104e+00  -8.8017353e+00   2.3843721e+02   7.8430508e+00  -4.2300341e+03   1.6888365e-01  -1.8792632e-01  -6.7007545e-02   1.5331536e-01   1.0956669e-03  -9.8452046e-03  -3.8027987e+01   3.7687218e+01   3.0852742e+00  -2.7651285e+00  -2.7682968e+00  -5.4656606e-01  -5.7565053e-01   0.0000000e+00
   1.1688000e+02  -8.9162632e-01   9.0461609e-02   3.2418546e+01  -5.1211975e-01   1.3858703e+01   9.8055907e+00  -5.1432683e+01  -7.8027205e-01  -2.9666911e+00   4.5233389e+00  -3.5415307e-01   9.8811353e-01  -7.9796918e+00   2.3773738e+02  -3.7431620e+01  -4.5274671e+03   2.8667285e-01  -2.5837487e-01   7.0217635e-01   1.5238597e-01   1.0487529e-03  -8.2951208e-03  -3.5719159e+01   3.6313875e+01   2.5355564e+00  -2.6331266e+00  -2.5688901e+00  -4.8700937e-01  -6.7677097e-01   0.0000000e+00
   1.1689000e+02  -9.0342222e-01   1.5461446e-01   3.2680407e+01  -4.8127635e-01   1.3951408e+01   9.2893314e+00  -5.1625933e+01  -8.0790948e-01  -2.7933268e+00   1.7336428e+01  -3.4689301e-01   8.6918624e-01  -1.1892728e+01   2.3655204e+02  -8.7742268e+01  -5.0310648e+03   3.3682239e-01  -2.9879533e-01   1.4319577e+00   1.5790649e-01   7.0023478e-04  -5.9969562e-03  -3.3483577e+01   3.4149732e+01   1.9454940e+00  -2.4320681e+00  -2.3546867e+00  -4.4423413e-01  -7.0445675e-01   0.0000000e+00
   1.1690000e+02  -8.8119050e-01   1.8715284e-01   3.2973053e+01  -2.9236924e-01   1.4039299e+01   8.7751490e+00  -5.1418235e+01  -8.3279765e-01  -2.5180185e+00   2.7530823e+01  -3.4124070e-01   6.9617316e-01  -1.7301308e+01   2.3489452e+02  -1.4011386e+02  -5.2371589e+03   3.4463591e-01  -3.0097417e-01   1.8493563e+00   1.5743686e-01   6.4236631e-04  -3.6751963e-03  -3.1370922e+01   3.1868789e+01   7.8428358e-01  -2.2025559e+00  -2.1257127e+00  -4.0904594e-01  -6.8885737e-01   0.0000000e+00
   1.1691000e+02  -8.2101040e-01   1.7550059e-01   3.3270190e+01  -2.6943502e-02   1.4121977e+01   8.2657165e+00  -5.0943255e+01  -8.5429975e-01  -2.1785847e+00   3.3943386e+01  -3.3748123e-01   4.9567114e-01  -2.0050202e+01   2.3280298e+02  -1.8832918e+02  -4.8215327e+03   3.4874086e-01  -2.7308925e-01   1.8621705e+00   1.4168621e-01   1.1772782e-03  -1.8755430e-03  -2.9500497e+01   3.0180018e+01  -1.2563789e+00  -1.9765517e+00  -1.8831825e+00  -3.7103947e-01  -6.7760538e-01   0.0000000e+00
   1.1692000e+02  -7.4548799e-01   1.3031734e-01   3.3541156e+01   2.1402100e-01   1.4200301e+01   7.7635974e+00  -5.0211910e+01  -8.7223076e-01  -1.8201867e+00   3.5839800e+01  -3.3552085e-01   3.0560345e-01  -1.9006770e+01   2.3035430e+02  -2.2692756e+02  -3.8598375e+03   3.5721958e-01  -2.2525903e-01   1.6288645e+00   1.1077118e-01   2.2069880e-03  -8.3277808e-04  -2.8048024e+01   2.9634704e+01  -4.1361817e+00  -1.7607588e+00  -1.6291825e+00  -3.2023157e-01  -6.8681076e-01   0.0000000e+00
   1.1693000e+02  -6.9216628e-01   7.8220637e-02   3.3755868e+01   3.8546623e-01   1.4272952e+01   7.2741719e+00  -4.8942551e+01  -8.8677178e-01  -1.4795479e+00   3.4063880e+01  -3.3507266e-01   1.4531272e-01  -1.6029073e+01   2.2766643e+02  -2.5322378e+02  -2.6296221e+03   3.5412741e-01  -1.6608613e-01   1.3668883e+00   7.0926227e-02   3.4915231e-03  -5.4266130e-04  -2.7155941e+01   3.0533680e+01  -7.6411420e+00  -1.5413779e+00  -1.3669881e+00  -2.4794748e-01  -7.0090055e-01   0.0000000e+00
   1.1694000e+02  -6.8624571e-01   4.6755183e-02   3.3907165e+01   5.2220507e-01   1.4340045e+01   6.8062346e+00  -4.6793726e+01  -8.9822907e-01  -1.1693578e+00   3.1019006e+01  -3.3596253e-01   3.4389888e-03  -1.4187373e+01   2.2488205e+02  -2.6664165e+02  -1.3417870e+03   3.1563950e-01  -1.0967379e-01   1.1752673e+00   2.8498346e-02   4.9174377e-03  -9.0685672e-04  -2.6771932e+01   3.2804588e+01  -1.1488397e+01  -1.3022367e+00  -1.1031609e+00  -1.4880086e-01  -6.8857239e-01   0.0000000e+00
   1.1695000e+02  -7.2098340e-01   5.1541578e-02   3.4023813e+01   6.9199969e-01   1.4401581e+01   6.3646595e+00  -4.4157512e+01  -9.0678933e-01  -8.7777492e-01   2.9158290e+01  -3.3825958e-01  -1.4444235e-01  -1.4788134e+01   2.2213511e+02  -2.6771670e+02  -1.0750476e+02   2.4347967e-01  -7.2949501e-02   1.0410943e+00  -1.1704064e-02   6.5320862e-03  -1.7100923e-03  -2.6535620e+01   3.5822871e+01  -1.5164705e+01  -1.0408603e+00  -8.5483755e-01  -2.8575222e-02  -6.3957336e-01   0.0000000e+00
   1.1696000e+02  -7.6409654e-01   9.1381887e-02   3.4150342e+01   9.2956167e-01   1.4462486e+01   5.9406056e+00  -4.2405393e+01  -9.1240826e-01  -5.8173007e-01   2.9604485e+01  -3.4206697e-01  -3.0198234e-01  -1.5753999e+01   2.1952388e+02  -2.5794536e+02   9.7713354e+02   1.8629133e-01  -5.8131584e-02   9.2398175e-01  -4.5602951e-02   8.2903004e-03  -2.5354273e-03  -2.5947265e+01   3.8489937e+01  -1.7853922e+01  -7.7528835e-01  -6.5601467e-01   8.7337002e-02  -5.9102152e-01   0.0000000e+00
   1.1697000e+02  -7.8163922e-01   1.5042478e-01   3.4312736e+01   1.2016384e+00   1.4519266e+01   5.5155562e+00  -4.2504941e+01  -9.1489942e-01  -2.6703949e-01   3.1469058e+01  -3.4722960e-01  -4.4378122e-01  -1.4179888e+01   2.1711459e+02  -2.3985636e+02   1.8088998e+03   1.9267130e-01  -4.9065255e-02   8.0676972e-01  -7.0171243e-02   9.7899860e-03  -2.9988114e-03  -2.4767158e+01   3.9748189e+01  -1.8763718e+01  -5.3738846e-01  -5.4531489e-01   1.6129120e-01  -5.8873382e-01   0.0000000e+00
   1.1698000e+02  -7.5872060e-01   2.0460105e-01   3.4507354e+01   1.4289835e+00   1.4570775e+01   5.0795858e+00  -4.3597037e+01  -9.1412740e-01   6.1141912e-02   3.2818140e+01  -3.5327818e-01  -5.3857482e-01  -9.4793603e+00   2.1495992e+02  -2.1646644e+02   2.3389929e+03   2.5700738e-01  -3.9079025e-02   6.8139761e-01  -8.4792011e-02   1.0446886e-02  -3.1595147e-03  -2.3210650e+01   3.9138584e+01  -1.7640022e+01  -3.5702149e-01  -5.3880895e-01   1.6632761e-01  -6.3651639e-01   0.0000000e+00
   1.1699000e+02  -7.0506173e-01   2.3159733e-01   3.4718609e+01   1.5485243e+00   1.4613289e+01   4.6383023e+00  -4.4128347e+01  -9.1013749e-01   3.8467499e-01   3.2353307e+01  -3.5958513e-01  -5.7042814e-01  -3.1853320e+00   2.1310046e+02  -1.9037738e+02   2.6089059e+03   3.3901814e-01  -4.0165198e-02   5.2835613e-01  -9.1219108e-02   1.0038630e-02  -3.3868183e-03  -2.1742566e+01   3.6898972e+01  -1.4972433e+01  -2.4966260e-01  -6.1696526e-01   1.0190573e-01  -7.0704784e-01   0.0000000e+00
   1.1700000e+02  -6.4643331e-01   2.2146840e-01   3.4936815e+01   1.5546209e+00   1.4659125e+01   4.1996302e+00  -4.3867210e+01  -9.0324994e-01   6.7600918e-01   2.9133420e+01  -3.6551208e-01  -5.3831443e-01   3.2113708e+00   2.1154994e+02  -1.6356673e+02   2.6810651e+03   4.1183487e-01  -6.1548761e-02   3.4829884e-01  -9.1371543e-02   8.9601170e-03  -3.7994352e-03  -2.0753367e+01   3.3676718e+01  -1.1680694e+01  -2.1362633e-01  -7.3798814e-01  -1.0179880e-02  -7.7920717e-01  -7.4184099e-01
   1.1701000e+02  -6.1065372e-01   1.7945464e-01   3.5157708e+01   1.4890213e+00   1.4695565e+01   3.7681665e+00  -4.3146375e+01  -8.9416948e-01   8.9670427e-01   2.2069508e+01  -3.7051147e-01  -4.5130795e-01   8.7006483e+00   2.1029073e+02  -1.3781068e+02   2.5756049e+03   4.5983406e-01  -1.0667025e-01   1.8697199e-01  -8.6031775e-02   7.8316131e-03  -4.1453981e-03  -2.0397039e+01   3.0226410e+01  -8.6106648e+00  -2.3474934e-01  -8.6049292e-01  -1.4001965e-01  -8.3456141e-01  -1.9136712e+00
   1.1702000e+02  -6.1512968e-01   1.2025923e-01   3.5373016e+01   1.4031571e+00   1.4729771e+01   3.3548361e+00  -4.1333039e+01  -8.8393295e-01   1.0135675e+00   1.1686323e+01  -3.7417855e-01  -3.2344359e-01   1.2786436e+01   2.0928298e+02  -1.1479115e+02   2.3019527e+03   4.7092540e-01  -1.8114003e-01   9.5618748e-02  -7.5983628e-02   6.9461050e-03  -4.1368602e-03  -2.0587093e+01   2.7192715e+01  -6.2310553e+00  -2.9362773e-01  -9.5765379e-01  -2.6173260e-01  -8.5520490e-01  -2.4640083e+00
   1.1703000e+02  -6.5764717e-01   6.3127308e-02   3.5569743e+01   1.3254561e+00   1.4755325e+01   2.9749103e+00  -3.7992578e+01  -8.7359598e-01   1.0247274e+00   1.1159948e+00  -3.7624537e-01  -1.6825212e-01   1.5519147e+01   2.0847014e+02  -9.5785466e+01   1.9005684e+03   4.5048584e-01  -2.7687823e-01   9.1496850e-02  -6.2964457e-02   6.1768095e-03  -3.6988218e-03  -2.1083659e+01   2.4917291e+01  -4.6173026e+00  -3.7079355e-01  -1.0192681e+00  -3.5962059e-01  -8.4274793e-01  -2.4899822e+00
   1.1704000e+02  -7.1546844e-01   2.8295586e-02   3.5741151e+01   1.2571106e+00   1.4782139e+01   2.6298628e+00  -3.4504752e+01  -8.6390596e-01   9.6108461e-01  -6.3642837e+00  -3.7664979e-01  -6.4065812e-03   1.6184554e+01   2.0778414e+02  -8.1337235e+01   1.4448230e+03   4.1266737e-01  -3.6212144e-01   1.6122400e-01  -4.9198245e-02   5.3128279e-03  -2.9910447e-03  -2.1621903e+01   2.3357748e+01  -3.6347938e+00  -4.4891994e-01  -1.0465396e+00  -4.2854751e-01  -8.1042235e-01  -2.1641293e+00
   1.1705000e+02  -7.5841008e-01   2.8281001e-02   3.5893695e+01   1.1926453e+00   1.4804427e+01   2.2968918e+00  -3.3297101e+01  -8.5524224e-01   8.5952646e-01  -1.0155816e+01  -3.7558955e-01   1.3572325e-01   1.4212984e+01   2.0716245e+02  -7.1112882e+01   1.0224353e+03   3.7577884e-01  -4.0535537e-01   2.7197743e-01  -3.6706096e-02   4.3743549e-03  -2.2875795e-03  -2.1975389e+01   2.2236606e+01  -3.1372318e+00  -5.1383716e-01  -1.0454490e+00  -4.6991899e-01  -7.7616235e-01  -1.6559014e+00
   1.1706000e+02  -7.6709300e-01   5.7266175e-02   3.6040260e+01   1.1347344e+00   1.4829064e+01   1.9414813e+00  -3.5541052e+01  -8.4778663e-01   7.3980100e-01  -1.1972545e+01  -3.7337282e-01   2.4651197e-01   1.1078871e+01   2.0656535e+02  -6.4115497e+01   6.9973848e+02   3.6348122e-01  -4.0293270e-01   3.9331440e-01  -2.6938874e-02   3.6259544e-03  -1.7943217e-03  -2.1960525e+01   2.1315318e+01  -3.0419823e+00  -5.5574871e-01  -1.0224810e+00  -4.8657444e-01  -7.6210083e-01  -1.1251303e+00
   1.1707000e+02  -7.4199382e-01   8.9232053e-02   3.6189255e+01   1.0905725e+00   1.4844477e+01   1.5450457e+00  -3.9643552e+01  -8.4171855e-01   6.0208095e-01  -1.3772005e+01  -3.7021872e-01   3.3468866e-01   8.8176691e+00   2.0598173e+02  -5.9082456e+01   5.0330411e+02   3.8018845e-01  -3.8236535e-01   5.1331648e-01  -2.0795434e-02   3.3634731e-03  -1.5463917e-03  -2.1470416e+01   2.0565917e+01  -3.3158892e+00  -5.7089412e-01  -9.8374868e-01  -4.8042478e-01  -7.6971780e-01  -7.0113593e-01
   1.1708000e+02  -7.0036857e-01   9.0777554e-02   3.6342488e+01   1.0650605e+00   1.4854618e+01   1.1197557e+00  -4.2529005e+01  -8.3736025e-01   4.3201584e-01  -1.7006511e+01  -3.6621899e-01   4.1332263e-01   7.8633974e+00   2.0542473e+02  -5.4781839e+01   4.3006173e+02   4.0260735e-01  -3.7549812e-01   6.2676872e-01  -1.8619054e-02   3.6708598e-03  -1.4894406e-03  -2.0516649e+01   2.0127053e+01  -3.9295740e+00  -5.6223887e-01  -9.3605656e-01  -4.5376280e-01  -7.7253877e-01  -4.5908736e-01
   1.1709000e+02  -6.6510665e-01   4.2519709e-02   3.6501453e+01   1.0596539e+00   1.4861207e+01   6.9457778e-01  -4.2517790e+01  -8.3520745e-01   2.1229740e-01  -2.1971845e+01  -3.6139364e-01   4.8995948e-01   7.6636845e+00   2.0492250e+02  -5.0263979e+01   4.5178602e+02   4.1072807e-01  -3.8904697e-01   7.2520558e-01  -1.9821455e-02   4.3367979e-03  -1.5994799e-03  -1.9221365e+01   2.0126641e+01  -4.7986817e+00  -5.3783656e-01  -8.8715745e-01  -4.1166692e-01  -7.5110978e-01  -4.2932603e-01
   1.1710000e+02  -6.5146838e-01  -4.7031227e-02   3.6671037e+01   1.0719184e+00   1.4863958e+01   2.9460337e-01  -3.9997442e+01  -8.3572086e-01  -5.3380562e-02  -2.6567796e+01  -3.5572507e-01   5.6864059e-01   7.8681112e+00   2.0450913e+02  -4.5053599e+01   5.2103795e+02   4.0447991e-01  -4.1194079e-01   7.9673539e-01  -2.2863584e-02   4.9985498e-03  -1.8712467e-03  -1.7776579e+01   2.0552062e+01  -5.7683141e+00  -5.0755610e-01  -8.4386658e-01  -3.6238931e-01  -7.1328406e-01  -5.9930259e-01
   1.1711000e+02  -6.6031445e-01  -1.4625411e-01   3.6855503e+01   1.0951462e+00   1.4860520e+01  -6.7131137e-02  -3.6173450e+01  -8.3904310e-01  -3.3303947e-01  -2.7965891e+01  -3.4921178e-01   6.4789146e-01   7.9250865e+00   2.0421117e+02  -3.9196298e+01   5.8573010e+02   3.8965905e-01  -4.3666397e-01   8.3206267e-01  -2.5766729e-02   5.3533745e-03  -2.2919760e-03  -1.6388540e+01   2.1247948e+01  -6.6752418e+00  -4.7903249e-01  -8.0926723e-01  -3.1506579e-01  -6.7706738e-01  -8.9850070e-01
   1.1712000e+02  -6.8185887e-01  -2.1959690e-01   3.7052428e+01   1.1225462e+00   1.4857540e+01  -3.9404381e-01  -3.2691267e+01  -8.4498658e-01  -5.9358171e-01  -2.6054224e+01  -3.4197390e-01   7.1533065e-01   6.7439195e+00   2.0403163e+02  -3.3155133e+01   6.0411652e+02   3.7120294e-01  -4.5646619e-01   8.3195207e-01  -2.6763284e-02   5.2928068e-03  -2.8654450e-03  -1.5204506e+01   2.1982045e+01  -7.4334583e+00  -4.5412674e-01  -7.8156943e-01  -2.7678735e-01  -6.5557896e-01  -1.2213045e+00
   1.1713000e+02  -7.0428663e-01  -2.4696640e-01   3.7252856e+01   1.1532770e+00   1.4852040e+01  -7.0463513e-01  -3.1059132e+01  -8.5324152e-01  -8.2267143e-01  -2.2908972e+01  -3.3429685e-01   7.5409769e-01   3.8767037e+00   2.0394829e+02  -2.7501860e+01   5.6532731e+02   3.5733330e-01  -4.5852853e-01   7.9653417e-01  -2.5099711e-02   4.8649688e-03  -3.5301585e-03  -1.4274780e+01   2.2524465e+01  -8.0580977e+00  -4.2886463e-01  -7.5671703e-01  -2.5141579e-01  -6.5709432e-01  -1.4879878e+00
   1.1714000e+02  -7.1961044e-01  -2.3112936e-01   3.7448105e+01   1.1912815e+00   1.4841211e+01  -1.0189825e+00  -3.1434737e+01  -8.6347356e-01  -1.0176983e+00  -1.9502684e+01  -3.2651850e-01   7.5868717e-01   4.5894829e-01   2.0392802e+02  -2.2564901e+01   4.9369585e+02   3.5686908e-01  -4.3483824e-01   7.1206882e-01  -2.1420579e-02   4.1289234e-03  -4.0766175e-03  -1.3588536e+01   2.2723312e+01  -8.5987097e+00  -3.9783434e-01  -7.3325382e-01  -2.4027234e-01  -6.8487143e-01  -1.6849943e+00
   1.1715000e+02  -7.2531519e-01  -1.9119638e-01   3.7634611e+01   1.2372595e+00   1.4830268e+01  -1.3473111e+00  -3.2832857e+01  -8.7527542e-01  -1.1713655e+00  -1.5366727e+01  -3.1893486e-01   7.3311911e-01  -2.5568061e+00   2.0394136e+02  -1.8358311e+01   4.2065906e+02   3.6252143e-01  -3.9279527e-01   5.7126561e-01  -1.7090547e-02   3.1753922e-03  -4.2908182e-03  -1.3141764e+01   2.2535485e+01  -9.0574055e+00  -3.5937317e-01  -7.1447575e-01  -2.4297250e-01  -7.2279563e-01  -1.8423936e+00
   1.1716000e+02  -7.2413596e-01  -1.4936100e-01   3.7812768e+01   1.2849528e+00   1.4812907e+01  -1.6869433e+00  -3.3963222e+01  -8.8812809e-01  -1.2728441e+00  -1.0147858e+01  -3.1183529e-01   6.7841960e-01  -5.4699511e+00   2.0396854e+02  -1.4772677e+01   3.5856335e+02   3.5215398e-01  -3.5556064e-01   3.9932256e-01  -1.3083699e-02   2.2500130e-03  -4.1558195e-03  -1.2956130e+01   2.2004796e+01  -9.3786196e+00  -3.1695801e-01  -7.0573787e-01  -2.5748161e-01  -7.3840989e-01  -1.9895837e+00
   1.1717000e+02  -7.2264130e-01  -1.2013594e-01   3.7984326e+01   1.3253391e+00   1.4790161e+01  -2.0259791e+00  -3.3903583e+01  -9.0137921e-01  -1.3098882e+00  -3.7044084e+00  -3.0549329e-01   5.9729856e-01  -8.1121037e+00   2.0399893e+02  -1.1724465e+01   3.0482124e+02   3.2152919e-01  -3.4892435e-01   2.3889561e-01  -9.5891527e-03   1.6455201e-03  -3.8547642e-03  -1.3033264e+01   2.1224086e+01  -9.5050491e+00  -2.7652996e-01  -7.1017988e-01  -2.8018524e-01  -7.2009833e-01  -2.1456700e+00
   1.1718000e+02  -7.2734117e-01  -1.0681824e-01   3.8152920e+01   1.3514739e+00   1.4768789e+01  -2.3554651e+00  -3.2948602e+01  -9.1425377e-01  -1.2724552e+00   3.7433032e+00  -3.0009471e-01   5.0028635e-01  -9.7012208e+00   2.0402718e+02  -9.1420417e+00   2.5824233e+02   2.9108332e-01  -3.7747794e-01   1.1922143e-01  -6.4941392e-03   1.4308386e-03  -3.6081863e-03  -1.3324763e+01   2.0301920e+01  -9.4337151e+00  -2.4330355e-01  -7.2656711e-01  -3.0672939e-01  -6.8712306e-01  -2.3191309e+00
   1.1719000e+02  -7.3918327e-01  -1.0350372e-01   3.8327168e+01   1.3599636e+00   1.4742032e+01  -2.6740197e+00  -3.1855456e+01  -9.2598597e-01  -1.1648110e+00   1.0764416e+01  -2.9572393e-01   4.0012739e-01  -1.0015896e+01   2.0404830e+02  -6.9221559e+00   2.2198857e+02   2.7732550e-01  -4.2464043e-01   4.7623217e-02  -3.9031652e-03   1.4054981e-03  -3.5409209e-03  -1.3753555e+01   1.9352580e+01  -9.2159034e+00  -2.2059754e-01  -7.4996089e-01  -3.3314236e-01  -6.5972008e-01  -2.4977764e+00
   1.1720000e+02  -7.5174994e-01  -9.9609648e-02   3.8521115e+01   1.3510164e+00   1.4712468e+01  -2.9781279e+00  -3.0410816e+01  -9.3602934e-01  -1.0127159e+00   1.5209507e+01  -2.9239149e-01   3.0725280e-01  -9.2874587e+00   2.0405314e+02  -4.9678570e+00   1.9542989e+02   2.7788945e-01  -4.7549308e-01   1.8406760e-02  -2.0449970e-03   1.3471710e-03  -3.6825010e-03  -1.4246055e+01   1.8499644e+01  -8.9149537e+00  -2.1026820e-01  -7.7410337e-01  -3.5655884e-01  -6.4110970e-01  -2.6512447e+00
   1.1721000e+02  -7.5697213e-01  -8.6012878e-02   3.8749334e+01   1.3287152e+00   1.4678491e+01  -3.2587521e+00  -2.8062427e+01  -9.4417106e-01  -8.5200783e-01   1.6070811e+01  -2.9002531e-01   2.3183502e-01  -7.5417781e+00   2.0402545e+02  -3.2880286e+00   1.6798285e+02   2.8496330e-01  -5.2360404e-01   1.9001720e-02  -7.4108645e-04   1.1964144e-03  -3.9841267e-03  -1.4743802e+01   1.7861935e+01  -8.5747190e+00  -2.1325716e-01  -7.9395913e-01  -3.7539926e-01  -6.2975981e-01  -2.7489383e+00
   1.1722000e+02  -7.5351500e-01  -6.0553981e-02   3.9020276e+01   1.3014043e+00   1.4640504e+01  -3.5128577e+00  -2.5410557e+01  -9.5044677e-01  -7.0516448e-01   1.4684335e+01  -2.8844205e-01   1.8314683e-01  -4.8688193e+00   2.0394252e+02  -2.1184615e+00   1.1695670e+02   2.9618759e-01  -5.6180048e-01   3.1994893e-02   9.3545410e-04   1.0248416e-03  -4.2843035e-03  -1.5206847e+01   1.7522250e+01  -8.2129188e+00  -2.2956147e-01  -8.0719464e-01  -3.8899148e-01  -6.2960183e-01  -2.7661970e+00
   1.1723000e+02  -7.4920453e-01  -2.8600940e-02   3.9333073e+01   1.2805145e+00   1.4604293e+01  -3.7568827e+00  -2.4402501e+01  -9.5497917e-01  -5.6873541e-01   1.3642907e+01  -2.8740734e-01   1.5648552e-01  -2.6661306e+00   2.0378197e+02  -2.0453387e+00   7.3122891e+00   3.0452060e-01  -5.7555381e-01   4.8308424e-02   4.4398479e-03   9.7295672e-04  -4.3460696e-03  -1.5622602e+01   1.7494318e+01  -7.8221944e+00  -2.5801343e-01  -8.1437186e-01  -3.9686402e-01  -6.3677281e-01  -2.6720006e+00
   1.1724000e+02  -7.5587142e-01   1.4526215e-03   3.9677834e+01   1.2743735e+00   1.4604293e+01  -4.0213227e+00  -2.6444004e+01  -9.5792705e-01  -4.2604765e-01   1.4268776e+01  -2.8670957e-01   1.3284004e-01  -2.3645483e+00   2.0353385e+02  -4.0640301e+00  -2.0186914e+02   3.0325222e-01  -5.5479399e-01   7.6663530e-02   1.1140899e-02   1.1723649e-03  -3.9751431e-03  -1.5989222e+01   1.7726132e+01  -7.3572652e+00  -2.9654310e-01  -8.1809378e-01  -3.9822370e-01  -6.4228435e-01  -2.4422774e+00
   1.1725000e+02  -7.8226432e-01   2.2493560e-02   4.0035369e+01   1.2787686e+00   1.4559201e+01  -4.3256816e+00  -3.0435884e+01  -9.5949363e-01  -2.7050150e-01   1.5554615e+01  -2.8617284e-01   9.9410073e-02  -3.3429969e+00   2.0320337e+02  -9.4298326e+00  -5.3658025e+02   2.9783225e-01  -5.1253342e-01   1.3371883e-01   2.1566818e-02   1.5898068e-03  -3.1226342e-03  -1.6287223e+01   1.8141293e+01  -6.7261862e+00  -3.4292311e-01  -8.2152380e-01  -3.9205150e-01  -6.4584562e-01  -2.0890068e+00
   1.1726000e+02  -8.3013421e-01   2.9642114e-02   4.0377167e+01   1.2750764e+00   1.4512906e+01  -4.6672555e+00  -3.4157390e+01  -9.5989901e-01  -1.1489070e-01   1.5561080e+01  -2.8578418e-01   4.8911552e-02  -5.0498521e+00   2.0279123e+02  -1.9158700e+01  -9.7288679e+02   2.8733663e-01  -4.6847354e-01   2.2833100e-01   3.4665032e-02   1.9860726e-03  -1.9628649e-03  -1.6488087e+01   1.8645479e+01  -5.8425564e+00  -3.9484532e-01  -8.2717400e-01  -3.7790151e-01  -6.4140395e-01  -1.6554492e+00
   1.1727000e+02  -8.9477803e-01   1.9721246e-02   4.0667413e+01   1.2399240e+00   1.4461799e+01  -5.0349040e+00  -3.6764848e+01  -9.5940533e-01   1.6296056e-02   1.3118676e+01  -2.8584238e-01  -3.3393986e-02  -8.2305538e+00   2.0227117e+02  -3.3316958e+01  -1.4158257e+03   2.6450950e-01  -4.2449495e-01   3.3634803e-01   4.7634473e-02   2.1367756e-03  -9.0437812e-04  -1.6563452e+01   1.9104644e+01  -4.7108443e+00  -4.4832232e-01  -8.3637089e-01  -3.5686446e-01  -6.2041218e-01  -1.2096047e+00
   1.1728000e+02  -9.6807222e-01  -8.5877529e-03   4.0866723e+01   1.1557346e+00   1.4408456e+01  -5.4205569e+00  -3.8565288e+01  -9.5838573e-01   9.9976503e-02   8.3680446e+00  -2.8688965e-01  -1.6217141e-01  -1.2877743e+01   2.0160074e+02  -5.0734759e+01  -1.7417801e+03   2.3632741e-01  -3.7728885e-01   4.0292864e-01   5.7099875e-02   2.0611964e-03  -4.3823979e-04  -1.6479800e+01   1.9362879e+01  -3.4454511e+00  -4.9570088e-01  -8.4889964e-01  -3.3191898e-01  -5.9254334e-01  -8.4167121e-01
   1.1729000e+02  -1.0407795e+00  -5.3831242e-02   4.0939941e+01   1.0159959e+00   1.4350931e+01  -5.8165112e+00  -3.9595432e+01  -9.5729637e-01   1.2582301e-01   2.5846507e+00  -2.8951403e-01  -3.4000505e-01  -1.7783364e+01   2.0075816e+02  -6.9568539e+01  -1.8833780e+03   2.1545139e-01  -3.3245746e-01   4.0078895e-01   6.1003134e-02   1.9262680e-03  -8.2497673e-04  -1.6211274e+01   1.9288847e+01  -2.2110952e+00  -5.2612380e-01  -8.6270017e-01  -3.0737543e-01  -5.7372042e-01  -6.3110261e-01
   1.1730000e+02  -1.1033954e+00  -1.1052814e-01   4.0864351e+01   8.3050755e-01   1.4288479e+01  -6.2089457e+00  -3.9243452e+01  -9.5656852e-01   9.8892420e-02  -2.6930590e+00  -2.9414372e-01  -5.5249636e-01  -2.1249131e+01   1.9976088e+02  -8.8121738e+01  -1.8553198e+03   2.0593116e-01  -2.9786326e-01   3.5602215e-01   5.9309008e-02   1.7675394e-03  -1.8294390e-03  -1.5749812e+01   1.8816602e+01  -1.1661019e+00  -5.2925921e-01  -8.7401496e-01  -2.8754729e-01  -5.6889602e-01  -6.1593302e-01
   1.1731000e+02  -1.1467422e+00  -1.6787782e-01   4.0633119e+01   6.2915476e-01   1.4221729e+01  -6.5779705e+00  -3.6902477e+01  -9.5653650e-01   3.2278643e-02  -6.6613777e+00  -3.0092417e-01  -7.7399207e-01  -2.2149571e+01   1.9864937e+02  -1.0518326e+02  -1.7061517e+03   1.9625900e-01  -2.7870456e-01   3.1587510e-01   5.3171283e-02   1.4582315e-03  -2.8118637e-03  -1.5106710e+01   1.7962055e+01  -4.4959837e-01  -4.9948005e-01  -8.7799979e-01  -2.7516531e-01  -5.6537176e-01  -7.8510729e-01
   1.1732000e+02  -1.1632875e+00  -2.0965884e-01   4.0259266e+01   4.5270174e-01   1.4149479e+01  -6.9082867e+00  -3.3031628e+01  -9.5743554e-01  -6.1254105e-02  -9.3532748e+00  -3.0973883e-01  -9.8055836e-01  -2.0656629e+01   1.9746082e+02  -1.1997793e+02  -1.4794678e+03   1.6876673e-01  -2.7830977e-01   3.2507219e-01   4.3957474e-02   1.0038375e-03  -3.1978627e-03  -1.4310479e+01   1.6807406e+01  -1.6733164e-01  -4.3769953e-01  -8.7004505e-01  -2.7056888e-01  -5.4349422e-01  -1.0969460e+00
   1.1733000e+02  -1.1502199e+00  -2.1757330e-01   3.9781351e+01   3.3381322e-01   1.4079521e+01  -7.2018529e+00  -2.9356611e+01  -9.5942016e-01  -1.7159552e-01  -1.1034142e+01  -3.2025762e-01  -1.1525756e+00  -1.7201727e+01   1.9621431e+02  -1.3203594e+02  -1.2058010e+03   1.3094848e-01  -2.9761019e-01   4.0222850e-01   3.2903422e-02   7.3226024e-04  -2.9027838e-03  -1.3398899e+01   1.5479047e+01  -3.7120545e-01  -3.5072361e-01  -8.4796652e-01  -2.7212329e-01  -5.0815137e-01  -1.5151859e+00
   1.1734000e+02  -1.1135273e+00  -1.8089845e-01   3.9264281e+01   2.9311825e-01   1.4004120e+01  -7.4760621e+00  -2.7420922e+01  -9.6252713e-01  -2.8584672e-01  -1.1425119e+01  -3.3192788e-01  -1.2691209e+00  -1.1654530e+01   1.9490922e+02  -1.4107605e+02  -9.0401069e+02   1.1965952e-01  -3.3355797e-01   5.0814740e-01   2.1340128e-02   1.0373160e-03  -2.2609314e-03  -1.2424103e+01   1.4131823e+01  -1.0814311e+00  -2.4783198e-01  -8.1320428e-01  -2.7701681e-01  -4.9276236e-01  -2.0155510e+00
   1.1735000e+02  -1.0686853e+00  -1.1028516e-01   3.8789286e+01   3.5428267e-01   1.3927057e+01  -7.7497677e+00  -2.7370563e+01  -9.6662284e-01  -3.8643681e-01  -1.0059010e+01  -3.4399753e-01  -1.3108953e+00  -4.1774366e+00   1.9353348e+02  -1.4710493e+02  -6.0288751e+02   1.6293265e-01  -3.7748508e-01   5.6896747e-01   1.1050919e-02   1.9625178e-03  -1.6651821e-03  -1.1452288e+01   1.2929018e+01  -2.3171621e+00  -1.3546340e-01  -7.6920493e-01  -2.8185968e-01  -5.2386469e-01  -2.5702472e+00
   1.1736000e+02  -1.0341574e+00  -4.1261918e-02   3.8421099e+01   5.4004746e-01   1.3847187e+01  -8.0350248e+00  -2.8525707e+01  -9.7141721e-01  -4.5755122e-01  -7.1114402e+00  -3.5568503e-01  -1.2750458e+00   3.5849483e+00   1.9208122e+02  -1.5064369e+02  -3.5387617e+02   2.4553844e-01  -4.1326600e-01   5.5943790e-01   3.6024282e-03   3.0954553e-03  -1.3500192e-03  -1.0539700e+01   1.2018026e+01  -4.0665636e+00  -1.5252413e-02  -7.1887009e-01  -2.8359588e-01  -5.9156856e-01  -3.1548405e+00
   1.1737000e+02  -1.0219874e+00  -1.5423857e-02   3.8161423e+01   8.3295942e-01   1.3764795e+01  -8.3350778e+00  -3.0005298e+01  -9.7648057e-01  -4.8535144e-01  -2.7800220e+00  -3.6638567e-01  -1.1792283e+00   9.5817546e+00   1.9057361e+02  -1.5242899e+02  -1.7853039e+02   3.2206549e-01  -4.2681291e-01   5.3350626e-01  -1.6124154e-03   3.8774175e-03  -1.2434274e-03  -9.7214544e+00   1.1507528e+01  -6.2134364e+00   1.1115260e-01  -6.6475896e-01  -2.8097799e-01  -6.6175810e-01  -3.7714300e+00
   1.1738000e+02  -1.0336749e+00  -5.1136599e-02   3.7939129e+01   1.1518873e+00   1.3676617e+01  -8.6433426e+00  -3.0826485e+01  -9.8127665e-01  -4.5921505e-01   2.6136384e+00  -3.7578314e-01  -1.0520427e+00   1.2718553e+01   1.8906277e+02  -1.5249782e+02  -6.8826258e+00   3.5175911e-01  -4.2400741e-01   5.5188048e-01  -8.0397536e-03   4.0432044e-03  -1.0235007e-03  -9.0419514e+00   1.1446698e+01  -8.5069042e+00   2.3557503e-01  -6.1208245e-01  -2.7538733e-01  -7.0195564e-01  -4.4411587e+00
   1.1739000e+02  -1.0603040e+00  -1.2996811e-01   3.7661263e+01   1.3922907e+00   1.3587923e+01  -8.9483637e+00  -3.0502108e+01  -9.8535764e-01  -3.8796667e-01   7.1248384e+00  -3.8395181e-01  -9.3230352e-01   1.1973923e+01   1.8760656e+02  -1.4974772e+02   2.7500963e+02   3.1043304e-01  -4.2351873e-01   6.0676221e-01  -1.8990448e-02   3.7270815e-03  -4.9360643e-04  -8.5705973e+00   1.1799344e+01  -1.0639683e+01   3.4413754e-01  -5.6985994e-01  -2.6923900e-01  -6.8479649e-01  -5.1653946e+00
   1.1740000e+02  -1.0832098e+00  -2.1248051e-01   3.7274556e+01   1.4999723e+00   1.3494760e+01  -9.2406003e+00  -2.9223660e+01  -9.8864852e-01  -3.0902698e-01   7.8939686e+00  -3.9139049e-01  -8.6249449e-01   6.9809022e+00   1.8624034e+02  -1.4282307e+02   6.9246554e+02   1.9817472e-01  -4.3310363e-01   6.3056111e-01  -3.3660354e-02   3.2162908e-03   2.6067271e-04  -8.3262706e+00   1.2435823e+01  -1.2392253e+01   4.2682301e-01  -5.4687207e-01  -2.6264970e-01  -5.9692535e-01  -5.9235800e+00
   1.1741000e+02  -1.0816027e+00  -2.6881081e-01   3.6780927e+01   1.5079945e+00   1.3399191e+01  -9.5140587e+00  -2.7345842e+01  -9.9154615e-01  -2.6963113e-01   3.9395848e+00  -3.9879134e-01  -8.6190629e-01   5.8819963e-02   1.8497729e+02  -1.3157534e+02   1.1247721e+03   5.3807649e-02  -4.4631886e-01   5.8412637e-01  -4.7270119e-02   2.7404767e-03   9.6184520e-04  -8.1805989e+00   1.3186354e+01  -1.3716084e+01   4.8518693e-01  -5.4518406e-01  -2.5197502e-01  -4.6391384e-01  -6.7155579e+00
   1.1742000e+02  -1.0481610e+00  -2.9402844e-01   3.6215309e+01   1.5014822e+00   1.3300585e+01  -9.7676748e+00  -2.5361604e+01  -9.9474656e-01  -2.9967099e-01  -3.0039859e+00  -4.0667241e-01  -9.1286252e-01  -5.0956230e+00   1.8382699e+02  -1.1742144e+02   1.4153907e+03  -5.6914675e-02  -4.5149408e-01   5.1918340e-01  -5.5824736e-02   2.4104303e-03   1.2173001e-03  -7.9080412e+00   1.3938685e+01  -1.4681368e+01   5.2791542e-01  -5.5801042e-01  -2.3245816e-01  -3.4799570e-01  -7.5672251e+00
   1.1743000e+02  -9.9723152e-01  -2.9807302e-01   3.5623304e+01   1.5378158e+00   1.3201635e+01  -1.0006902e+01  -2.3922706e+01  -9.9894224e-01  -3.9902466e-01  -9.9353667e+00  -4.1520140e-01  -9.8020482e-01  -6.7342296e+00   1.8280610e+02  -1.0217674e+02   1.5244697e+03  -8.4178723e-02  -4.4167148e-01   5.2145596e-01  -5.9723988e-02   2.2407558e-03   8.2729615e-04  -7.3760609e+00   1.4702476e+01  -1.5356297e+01   5.5946886e-01  -5.7526634e-01  -2.0253012e-01  -3.0487859e-01  -8.4789925e+00
   1.1744000e+02  -9.5600991e-01  -2.9013440e-01   3.5048766e+01   1.6038058e+00   1.3097300e+01  -1.0241371e+01  -2.3446955e+01  -1.0045105e+00  -5.3648807e-01  -1.3746341e+01  -4.2426562e-01  -1.0358790e+00  -5.5674175e+00   1.8193257e+02  -8.6933392e+01   1.5243349e+03  -2.3498776e-02  -4.1900877e-01   6.2194557e-01  -6.1721075e-02   2.2163696e-03   3.7927407e-05  -6.6425821e+00   1.5545404e+01  -1.5761297e+01   5.7677946e-01  -5.9089812e-01  -1.6528410e-01  -3.4688534e-01  -9.3997029e+00
   1.1745000e+02  -9.4685127e-01  -2.7628632e-01   3.4530138e+01   1.6610442e+00   1.2995428e+01  -1.0481559e+01  -2.4018720e+01  -1.0113125e+00  -6.6053176e-01  -1.2404369e+01  -4.3365638e-01  -1.0703862e+00  -3.4507185e+00   1.8121488e+02  -7.2116085e+01   1.4817307e+03   8.5831870e-02  -3.8704166e-01   7.8097707e-01  -6.2869315e-02   2.2944570e-03  -8.3742975e-04  -5.8568686e+00   1.6443697e+01  -1.5943154e+01   5.7668618e-01  -6.0350844e-01  -1.2619384e-01  -4.3987392e-01  -1.0250673e+01
   1.1746000e+02  -9.7349141e-01  -2.6482400e-01   3.4104690e+01   1.7087751e+00   1.2887883e+01  -1.0732745e+01  -2.5118673e+01  -1.0187402e+00  -7.2417026e-01  -6.3638501e+00  -4.4323761e-01  -1.0912160e+00  -2.0829834e+00   1.8065408e+02  -5.8044675e+01   1.4071411e+03   1.9074903e-01  -3.5161412e-01   9.2724655e-01  -6.2025521e-02   2.3611968e-03  -1.8244763e-03  -5.1273370e+00   1.7256428e+01  -1.6024581e+01   5.6214542e-01  -6.1144489e-01  -9.0248038e-02  -5.3427173e-01  -1.0948442e+01
   1.1747000e+02  -1.0196521e+00  -2.6477905e-01   3.3809820e+01   1.7738854e+00   1.2777704e+01  -1.0987826e+01  -2.5508117e+01  -1.0259684e+00  -7.0558932e-01   1.8580938e+00  -4.5294367e-01  -1.1053955e+00  -1.4179440e+00   1.8025386e+02  -4.5165838e+01   1.2878837e+03   2.6905465e-01  -3.2638560e-01   1.0122030e+00  -5.8230345e-02   2.3468095e-03  -2.9024912e-03  -4.4929839e+00   1.7840544e+01  -1.6119298e+01   5.4011156e-01  -6.1075445e-01  -6.0809535e-02  -6.0957839e-01  -1.1420960e+01
   1.1748000e+02  -1.0604042e+00  -2.7785760e-01   3.3675022e+01   1.8625515e+00   1.2661565e+01  -1.1234319e+01  -2.4649223e+01  -1.0321787e+00  -6.0529419e-01   1.0029513e+01  -4.6267429e-01  -1.1093788e+00  -3.9833850e-01   1.8001837e+02  -3.3830026e+01   1.1335812e+03   3.2978072e-01  -3.1932918e-01   1.0357961e+00  -5.2359923e-02   2.3712153e-03  -3.5893343e-03  -3.9764401e+00   1.8111140e+01  -1.6238365e+01   5.1559216e-01  -5.9897304e-01  -3.9720756e-02  -6.7326547e-01  -1.1626506e+01
   1.1749000e+02  -1.0767108e+00  -2.9590004e-01   3.3702943e+01   1.9509027e+00   1.2552016e+01  -1.1469127e+01  -2.3480804e+01  -1.0366035e+00  -4.2818489e-01   1.7710930e+01  -4.7228099e-01  -1.0986699e+00   1.0708900e+00   1.7994455e+02  -2.3890755e+01   9.9392709e+02   3.7656757e-01  -3.2244208e-01   1.0060968e+00  -4.6629753e-02   2.5451834e-03  -3.4167036e-03  -3.6324678e+00   1.8021266e+01  -1.6309658e+01   4.8855684e-01  -5.7934026e-01  -2.7806367e-02  -7.2731384e-01  -1.1566517e+01
   1.1750000e+02  -1.0638904e+00  -3.0762586e-01   3.3848751e+01   2.0125680e+00   1.2429460e+01  -1.1697639e+01  -2.2851268e+01  -1.0385301e+00  -1.7966172e-01   2.4852318e+01  -4.8163307e-01  -1.0754041e+00   2.3265866e+00   1.8002672e+02  -1.4508397e+01   9.3823582e+02   3.9648796e-01  -3.2758001e-01   8.8345228e-01  -4.3026725e-02   2.7503637e-03  -2.5726725e-03  -3.5369168e+00   1.7569054e+01  -1.6257795e+01   4.5534551e-01  -5.6015375e-01  -2.5288458e-02  -7.6012551e-01  -1.1285698e+01
   1.1751000e+02  -1.0327155e+00  -3.0629203e-01   3.4025223e+01   2.0405566e+00   1.2313837e+01  -1.1927349e+01  -2.2970948e+01  -1.0374051e+00   1.2430506e-01   3.0396678e+01  -4.9067160e-01  -1.0469412e+00   2.8462862e+00   1.8026274e+02  -4.3271847e+00   1.0181212e+03   3.8280996e-01  -3.3487299e-01   6.0410096e-01  -4.2324913e-02   2.8434024e-03  -1.7834297e-03  -3.7364199e+00   1.6823453e+01  -1.6057784e+01   4.1179697e-01  -5.5018965e-01  -3.1624828e-02  -7.6569832e-01  -1.0857272e+01
   1.1752000e+02  -1.0027052e+00  -2.9206346e-01   3.4137462e+01   2.0459088e+00   1.2191281e+01  -1.2167940e+01  -2.4059090e+01  -1.0329020e+00   4.6085661e-01   3.3655155e+01  -4.9942503e-01  -1.0222278e+00   2.4713379e+00   1.8064448e+02   7.9111946e+00   1.2238379e+03   3.5124226e-01  -3.4422457e-01   1.6660459e-01  -4.3728967e-02   2.8526755e-03  -1.6821832e-03  -4.2203250e+00   1.5918517e+01  -1.5710459e+01   3.5550856e-01  -5.5459787e-01  -4.5128393e-02  -7.5554655e-01  -1.0357948e+01
   1.1753000e+02  -9.8855700e-01  -2.6977404e-01   3.4117562e+01   2.0407804e+00   1.2068325e+01  -1.2425050e+01  -2.5711009e+01  -1.0249065e+00   8.0866937e-01   3.4781275e+01  -5.0797187e-01  -1.0062766e+00   1.5951252e+00   1.8114447e+02   2.2361601e+01   1.4450407e+03   3.2314830e-01  -3.5668282e-01  -3.2089645e-01  -4.4533714e-02   2.8625791e-03  -2.3733382e-03  -4.9354484e+00   1.5018146e+01  -1.5159329e+01   2.8662170e-01  -5.7419999e-01  -6.3256890e-02  -7.4398176e-01  -9.8503324e+00
   1.1754000e+02  -9.9017598e-01  -2.4465907e-01   3.3944485e+01   2.0246561e+00   1.1940670e+01  -1.2693890e+01  -2.6883969e+01  -1.0135511e+00   1.1431453e+00   3.3447596e+01  -5.1635651e-01  -9.9553782e-01   1.0738760e+00   1.8172103e+02   3.7360569e+01   1.4998968e+03   3.0808791e-01  -3.7670465e-01  -6.8721804e-01  -4.0845143e-02   2.8979738e-03  -3.4693477e-03  -5.8155352e+00   1.4263359e+01  -1.4274573e+01   2.0711600e-01  -6.0743667e-01  -8.3332515e-02  -7.3582588e-01  -9.3789655e+00
   1.1755000e+02  -9.9545625e-01  -2.1978411e-01   3.3653243e+01   1.9879808e+00   1.1810150e+01  -1.2963972e+01  -2.7008275e+01  -9.9922269e-01   1.4389490e+00   2.9580363e+01  -5.2455319e-01  -9.8300266e-01   1.2535163e+00   1.8233344e+02   5.0020281e+01   1.2659712e+03   3.0031908e-01  -4.0844378e-01  -8.1850564e-01  -3.0255472e-02   2.9438237e-03  -4.4097612e-03  -6.8065994e+00   1.3741615e+01  -1.2977479e+01   1.1910518e-01  -6.5169919e-01  -1.0275273e-01  -7.2578863e-01  -8.9563515e+00
   1.1756000e+02  -9.9184077e-01  -1.9730508e-01   3.3322465e+01   1.9251212e+00   1.1677682e+01  -1.3227716e+01  -2.6374414e+01  -9.8241785e-01   1.6850409e+00   2.4609197e+01  -5.3247820e-01  -9.6269802e-01   2.0304640e+00   1.8294579e+02   5.7880560e+01   7.8602790e+02   2.8887806e-01  -4.4834318e-01  -7.4167369e-01  -1.3957277e-02   2.9740767e-03  -4.7887102e-03  -7.8564530e+00   1.3494945e+01  -1.1360449e+01   2.3978353e-02  -7.0265277e-01  -1.1888022e-01  -7.0783656e-01  -8.5638524e+00
   1.1757000e+02  -9.7703986e-01  -1.7991559e-01   3.3036246e+01   1.8392622e+00   1.1542693e+01  -1.3485010e+01  -2.5729315e+01  -9.6362168e-01   1.8824029e+00   1.9736194e+01  -5.3992583e-01  -9.2218657e-01   4.0511444e+00   1.8352208e+02   6.0091471e+01   2.2109107e+02   2.7835098e-01  -4.8150372e-01  -5.8426688e-01   4.3288168e-03   2.9052799e-03  -4.5544410e-03  -8.8868705e+00   1.3541120e+01  -9.6363299e+00  -7.7137971e-02  -7.5393645e-01  -1.2941022e-01  -6.9280797e-01  -8.1834673e+00
   1.1758000e+02  -9.6069830e-01  -1.6878548e-01   3.2850747e+01   1.7381724e+00   1.1407532e+01  -1.3738885e+01  -2.5387570e+01  -9.4336402e-01   2.0265060e+00   1.4410315e+01  -5.4651707e-01  -8.4418145e-01   7.8005128e+00   1.8402053e+02   5.7369169e+01  -2.7223023e+02   2.8137850e-01  -4.9670887e-01  -4.7493984e-01   2.0953768e-02   2.5584523e-03  -4.0204872e-03  -9.8182180e+00   1.3901323e+01  -7.9880339e+00  -1.8339504e-01  -7.9935023e-01  -1.3299140e-01  -6.9840061e-01  -7.8099125e+00
   1.1759000e+02  -9.5546604e-01  -1.6139354e-01   3.2786301e+01   1.6280612e+00   1.1263663e+01  -1.3988403e+01  -2.4951795e+01  -9.2227426e-01   2.1074745e+00   8.0968460e+00  -5.5180954e-01  -7.2234566e-01   1.2183579e+01   1.8439634e+02   5.1154197e+01  -6.2149718e+02   2.9939043e-01  -4.9787867e-01  -4.7363425e-01   3.3998090e-02   1.8008499e-03  -3.6303511e-03  -1.0610415e+01   1.4604504e+01  -6.4752705e+00  -2.9425386e-01  -8.3587600e-01  -1.2932023e-01  -7.2768024e-01  -7.4456954e+00
   1.1760000e+02  -9.6644745e-01  -1.5341123e-01   3.2832150e+01   1.5089662e+00   1.1122601e+01  -1.4233655e+01  -2.4525166e+01  -9.0103857e-01   2.1198034e+00   1.2328974e+00  -5.5552057e-01  -5.7257045e-01   1.4977521e+01   1.8461474e+02   4.2611729e+01  -8.5424678e+02   3.2346549e-01  -4.9166138e-01  -5.4883153e-01   4.3687220e-02   7.4897364e-04  -3.6014087e-03  -1.1259041e+01   1.5634607e+01  -5.0504358e+00  -4.0792869e-01  -8.6451474e-01  -1.1878710e-01  -7.6737092e-01  -7.1025694e+00
   1.1761000e+02  -9.8835669e-01  -1.4246250e-01   3.2954158e+01   1.3761315e+00   1.0978845e+01  -1.4483866e+01  -2.5021064e+01  -8.8039702e-01   2.0583855e+00  -6.1417990e+00  -5.5768791e-01  -4.2699705e-01   1.4557340e+01   1.8465232e+02   3.1923667e+01  -1.0688062e+03   3.4321487e-01  -4.7858070e-01  -6.0376038e-01   5.1898036e-02  -2.8808879e-04  -3.7683471e-03  -1.1762878e+01   1.6875909e+01  -3.6288959e+00  -5.1903537e-01  -8.8847884e-01  -1.0231381e-01  -7.9829107e-01  -6.8031181e+00
   1.1762000e+02  -1.0099554e+00  -1.3052477e-01   3.3105316e+01   1.2269555e+00   1.0829475e+01  -1.4751644e+01  -2.6777819e+01  -8.6117823e-01   1.9146769e+00  -1.4370852e+01  -5.5859358e-01  -3.0994003e-01   1.1705701e+01   1.8448300e+02   1.7978611e+01  -1.3945057e+03   3.5633644e-01  -4.6279536e-01  -5.2842109e-01   6.1335289e-02  -1.0627879e-03  -3.8117534e-03  -1.2098233e+01   1.8121588e+01  -2.1399039e+00  -6.1728178e-01  -9.1054256e-01  -8.1579515e-02  -8.1138588e-01  -6.5811608e+00
   1.1763000e+02  -1.0200938e+00  -1.2373789e-01   3.3235613e+01   1.0667245e+00   1.0681538e+01  -1.5045881e+01  -2.9423734e+01  -8.4423905e-01   1.6859531e+00  -2.2872382e+01  -5.5854499e-01  -2.2361841e-01   8.6321627e+00   1.8407570e+02  -1.4002748e+00  -1.9378885e+03   3.6560045e-01  -4.5134225e-01  -2.4146050e-01   7.4400566e-02  -1.4836164e-03  -3.6083840e-03  -1.2229883e+01   1.9127232e+01  -5.7988460e-01  -6.8932991e-01  -9.3108935e-01  -5.9228225e-02  -8.0991368e-01  -6.4654413e+00
   1.1764000e+02  -1.0131587e+00  -1.2794115e-01   3.3305016e+01   9.0990508e-01   1.0529360e+01  -1.5367900e+01  -3.2201908e+01  -8.3030684e-01   1.3850160e+00  -3.0093716e+01  -5.5771334e-01  -1.5420508e-01   6.9413331e+00   1.8341201e+02  -2.8265153e+01  -2.6864878e+03   3.7050866e-01  -4.4874944e-01   2.4705200e-01   9.1083946e-02  -1.5252688e-03  -3.2220166e-03  -1.2143371e+01   1.9691661e+01   9.2592946e-01  -7.2460363e-01  -9.4759839e-01  -3.8400632e-02  -7.9945236e-01  -6.4546251e+00
   1.1765000e+02  -9.9357510e-01  -1.4195146e-01   3.3300158e+01   7.7324042e-01   1.0370307e+01  -1.5704140e+01  -3.3624016e+01  -8.1985235e-01   1.0373675e+00  -3.4764849e+01  -5.5604878e-01  -7.9150509e-02   7.5054568e+00   1.8249768e+02  -6.2682392e+01  -3.4417239e+03   3.6829739e-01  -4.6223491e-01   7.8620820e-01   1.0728329e-01  -1.2060548e-03  -2.6665067e-03  -1.1860385e+01   1.9746113e+01   2.1414497e+00  -7.2187054e-01  -9.5595913e-01  -2.1512805e-02  -7.8233515e-01  -6.5135010e+00
   1.1766000e+02  -9.7518714e-01  -1.5585427e-01   3.3239903e+01   6.6064049e-01   1.0208274e+01  -1.6032239e+01  -3.2809844e+01  -8.1305430e-01   6.7209428e-01  -3.6527319e+01  -5.5329573e-01   2.2679272e-02   1.0182978e+01   1.8134679e+02  -1.0184299e+02  -3.9160599e+03   3.5718970e-01  -4.9143932e-01   1.1738455e+00   1.1666079e-01  -6.0516266e-04  -1.9240855e-03  -1.1432787e+01   1.9375954e+01   2.8674061e+00  -6.9102280e-01  -9.5314631e-01  -9.1693509e-03  -7.5778410e-01  -6.5911520e+00
   1.1767000e+02  -9.7341784e-01  -1.5707015e-01   3.3164750e+01   5.5479894e-01   1.0044867e+01  -1.6340973e+01  -3.0873416e+01  -8.0982240e-01   3.1588079e-01  -3.5621349e+01  -5.4910747e-01   1.6044933e-01   1.3777005e+01   1.7995633e+02  -1.4128658e+02  -3.9443588e+03   3.4192784e-01  -5.2059059e-01   1.3113545e+00   1.1530705e-01   1.6815899e-04  -1.0961318e-03  -1.0921350e+01   1.8753874e+01   3.1158580e+00  -6.4821617e-01  -9.3948232e-01  -2.0778732e-04  -7.3137666e-01  -6.6483598e+00
   1.1768000e+02  -9.9655286e-01  -1.3806899e-01   3.3121771e+01   4.2823942e-01   9.8781362e+00  -1.6638006e+01  -2.9703334e+01  -8.0980999e-01  -5.8049588e-03  -3.2168575e+01  -5.4321555e-01   3.2601539e-01   1.6556607e+01   1.7830195e+02  -1.7705460e+02  -3.5768020e+03   3.2612342e-01  -5.3405317e-01   1.2376203e+00   1.0421633e-01   8.9475968e-04  -3.8346407e-04  -1.0376426e+01   1.8046433e+01   3.1083019e+00  -6.0880097e-01  -9.1832635e-01   7.2209151e-03  -7.1028375e-01  -6.6661065e+00
   1.1769000e+02  -1.0423904e+00  -1.0024858e-01   3.3148158e+01   2.6542895e-01   9.7092855e+00  -1.6941883e+01  -3.0387711e+01  -8.1235274e-01  -2.6108994e-01  -2.5528498e+01  -5.3565406e-01   4.8862164e-01   1.6260625e+01   1.7636068e+02  -2.0702067e+02  -2.9966074e+03   2.9922960e-01  -5.2653336e-01   1.0537108e+00   8.7842257e-02   1.2518116e-03   3.1223162e-05  -9.8284328e+00   1.7355822e+01   3.1041346e+00  -5.8259187e-01  -8.9324573e-01   1.4536432e-02  -6.8732386e-01  -6.6343078e+00
   1.1770000e+02  -1.0990221e+00  -5.4463362e-02   3.3253354e+01   7.3314329e-02   9.5384868e+00  -1.7271586e+01  -3.2970273e+01  -8.1648771e-01  -4.1960873e-01  -1.5851879e+01  -5.2680352e-01   6.1289979e-01   1.2427815e+01   1.7413336e+02  -2.3105095e+02  -2.4030278e+03   2.6367547e-01  -5.0340527e-01   8.4136392e-01   7.1454842e-02   1.1058056e-03   8.9365871e-05  -9.2697882e+00   1.6730293e+01   3.2767717e+00  -5.7277023e-01  -8.6548899e-01   2.2268709e-02  -6.6613926e-01  -6.5671124e+00
   1.1771000e+02  -1.1485612e+00  -1.7551399e-02   3.3415082e+01  -1.2868271e-01   9.3627606e+00  -1.7635994e+01  -3.6440748e+01  -8.2121189e-01  -4.7651583e-01  -5.6907104e+00  -5.1715942e-01   6.8684720e-01   7.3947406e+00   1.7164374e+02  -2.5035763e+02  -1.9306676e+03   2.4438459e-01  -4.7969076e-01   6.3540366e-01   5.8874388e-02   6.1072341e-04  -6.0273211e-05  -8.6763383e+00   1.6204060e+01   3.6845083e+00  -5.7745726e-01  -8.3379041e-01   3.0226686e-02  -6.6995472e-01  -6.5000347e+00
   1.1772000e+02  -1.1752960e+00  -2.9908536e-03   3.3596113e+01  -3.2387132e-01   9.1817633e+00  -1.8027244e+01  -3.9125088e+01  -8.2577234e-01  -4.5642015e-01   2.0095680e+00  -5.0720230e-01   7.1191194e-01   2.5064739e+00   1.6893033e+02  -2.6657736e+02  -1.6219729e+03   2.3973014e-01  -4.7423820e-01   4.6439303e-01   5.1086764e-02   8.8564524e-06  -1.5132619e-04  -8.0660038e+00   1.5798134e+01   4.2767106e+00  -5.9126850e-01  -7.9607734e-01   3.7653913e-02  -6.8962939e-01  -6.4420577e+00
   1.1773000e+02  -1.1739758e+00  -1.1997756e-02   3.3763308e+01  -5.0795153e-01   8.9958385e+00  -1.8428351e+01  -4.0110646e+01  -8.2975454e-01  -3.9380826e-01   6.2611892e+00  -4.9741551e-01   6.8813719e-01  -2.3774749e+00   1.6604422e+02  -2.8107790e+02  -1.4500545e+03   2.2451166e-01  -4.9707327e-01   3.7397381e-01   4.6534433e-02  -4.7131842e-04  -6.6830532e-05  -7.4837417e+00   1.5486275e+01   4.9495676e+00  -6.0648285e-01  -7.5203035e-01   4.2849856e-02  -6.8879931e-01  -6.3900932e+00
   1.1774000e+02  -1.1514949e+00  -3.4618414e-02   3.3895834e+01  -6.8749293e-01   8.8089396e+00  -1.8827999e+01  -3.9964769e+01  -8.3299602e-01  -3.1487229e-01   7.8935967e+00  -4.8820689e-01   6.2371959e-01  -6.4417600e+00   1.6303381e+02  -2.9449299e+02  -1.3415088e+03   1.9776871e-01  -5.3861101e-01   3.7341986e-01   4.2610201e-02  -7.2118418e-04   1.1111946e-04  -6.9637436e+00   1.5184443e+01   5.5946730e+00  -6.1552449e-01  -7.0507101e-01   4.2956730e-02  -6.6049814e-01  -6.3749591e+00
   1.1775000e+02  -1.1221207e+00  -5.9212403e-02   3.3986858e+01  -8.5821901e-01   8.6163112e+00  -1.9223161e+01  -3.9516256e+01  -8.3545426e-01  -2.3214641e-01   8.2725885e+00  -4.7980967e-01   5.3651530e-01  -8.7204283e+00   1.5992548e+02  -3.0664460e+02  -1.2151610e+03   1.7858113e-01  -5.7881655e-01   3.9802111e-01   3.7602656e-02  -8.7397494e-04   2.7582782e-04  -6.5501930e+00   1.4806426e+01   6.1047996e+00  -6.1336082e-01  -6.6164418e-01   3.5118935e-02  -6.2682602e-01  -6.4387526e+00
   1.1776000e+02  -1.1005482e+00  -7.9308203e-02   3.4042354e+01  -9.8835605e-01   8.4201305e+00  -1.9611629e+01  -3.8846763e+01  -8.3714766e-01  -1.5185368e-01   8.0292730e+00  -4.7231213e-01   4.4082507e-01  -9.5690236e+00   1.5672899e+02  -3.1720688e+02  -1.0562283e+03   1.7659062e-01  -6.0533181e-01   3.6993709e-01   3.2128983e-02  -1.1680683e-03   3.3625028e-04  -6.2945623e+00   1.4361604e+01   6.4137782e+00  -5.9884985e-01  -6.2755799e-01   1.8957978e-02  -6.0477074e-01  -6.5993746e+00
   1.1777000e+02  -1.0960560e+00  -9.1784740e-02   3.4079269e+01  -1.0453374e+00   8.2189650e+00  -1.9991275e+01  -3.7964579e+01  -8.3818596e-01  -8.2926330e-02   6.8927350e+00  -4.6574388e-01   3.4245872e-01  -9.8366350e+00   1.5344675e+02  -3.2649976e+02  -9.2928738e+02   1.9228495e-01  -6.1635988e-01   2.6916477e-01   2.8273186e-02  -1.7218926e-03   1.7937488e-04  -6.1931386e+00   1.4012550e+01   6.5689687e+00  -5.7761892e-01  -6.0460655e-01  -1.2073113e-03  -6.0063684e-01  -6.8678427e+00
   1.1778000e+02  -1.1098324e+00  -9.2562277e-02   3.4123665e+01  -1.0385919e+00   8.0151639e+00  -2.0366343e+01  -3.7506797e+01  -8.3882874e-01  -4.0078135e-02   4.2848195e+00  -4.6008883e-01   2.4604267e-01  -9.6416047e+00   1.5006669e+02  -3.3546915e+02  -8.9693922e+02   2.3124642e-01  -6.1129288e-01   1.1568390e-01   2.7227292e-02  -2.4856074e-03  -2.9538609e-04  -6.1445076e+00   1.4031649e+01   6.7383901e+00  -5.6462478e-01  -5.9056345e-01  -1.6209648e-02  -6.2106874e-01  -7.2793353e+00
   1.1779000e+02  -1.1362574e+00  -7.8693528e-02   3.4203503e+01  -1.0177553e+00   7.8082115e+00  -2.0749759e+01  -3.8341678e+01  -8.3952830e-01  -4.2587855e-02  -2.5097208e-01  -4.5527353e-01   1.5695444e-01  -8.9088224e+00   1.4657267e+02  -3.4505452e+02  -9.5853673e+02   2.9409935e-01  -5.8423229e-01  -8.2295846e-02   2.8586038e-02  -3.3458618e-03  -1.1353159e-03  -5.9871692e+00   1.4687729e+01   7.1050662e+00  -5.7920083e-01  -5.8139578e-01  -1.4618881e-02  -6.6551128e-01  -7.8774615e+00
   1.1780000e+02  -1.1667987e+00  -5.3193602e-02   3.4336111e+01  -1.0298863e+00   7.5984517e+00  -2.1156381e+01  -4.0662119e+01  -8.4090967e-01  -1.0790387e-01  -6.5316012e+00  -4.5116866e-01   8.0604958e-02  -7.6349486e+00   1.4297002e+02  -3.5582881e+02  -1.0774296e+03   3.6535400e-01  -5.2894766e-01  -3.3036463e-01   3.1719017e-02  -4.3053328e-03  -2.3262902e-03  -5.5885673e+00   1.6138922e+01   7.7235673e+00  -6.3221002e-01  -5.7245270e-01   1.2731820e-02  -7.2246424e-01  -8.6628159e+00
   1.1781000e+02  -1.1936839e+00  -2.3151916e-02   3.4521224e+01  -1.0863010e+00   7.3822747e+00  -2.1591721e+01  -4.3534040e+01  -8.4361481e-01  -2.3777698e-01  -1.2987312e+01  -4.4762867e-01   1.8840299e-02  -6.1764659e+00   1.3927412e+02  -3.6818740e+02  -1.2358584e+03   4.1329203e-01  -4.5763732e-01  -5.9406133e-01   3.6735636e-02  -5.4957054e-03  -3.8128790e-03  -4.9576663e+00   1.8360435e+01   8.4605208e+00  -7.1546038e-01  -5.5875849e-01   6.8007193e-02  -7.7012975e-01  -9.5276016e+00
   1.1782000e+02  -1.2126789e+00   6.5175811e-03   3.4745055e+01  -1.1621235e+00   7.1610557e+00  -2.2048822e+01  -4.5710106e+01  -8.4798919e-01  -4.0253205e-01  -1.6475507e+01  -4.4454713e-01  -3.2108918e-02  -5.0949217e+00   1.3547157e+02  -3.8255213e+02  -1.4364732e+03   4.0999221e-01  -4.0135788e-01  -7.7616052e-01   4.3826459e-02  -6.9262598e-03  -5.5399745e-03  -4.3044805e+00   2.1101456e+01   9.0855571e+00  -8.0332538e-01  -5.3767531e-01   1.4383488e-01  -7.9006061e-01  -1.0244483e+01
   1.1783000e+02  -1.2260369e+00   3.6132221e-02   3.4986806e+01  -1.2213693e+00   6.9381751e+00  -2.2514512e+01  -4.6568956e+01  -8.5380086e-01  -5.4441271e-01  -1.4188066e+01  -4.4176793e-01  -6.7004305e-02  -3.4895386e+00   1.3151394e+02  -3.9907126e+02  -1.6519128e+03   3.6435384e-01  -3.7799730e-01  -8.0928898e-01   5.2259467e-02  -8.4310977e-03  -7.4513459e-03  -3.9682204e+00   2.3913195e+01   9.4535138e+00  -8.6604805e-01  -5.1406572e-01   2.2518380e-01  -7.9740646e-01  -1.0551400e+01
   1.1784000e+02  -1.2420560e+00   7.0791277e-02   3.5224485e+01  -1.2466835e+00   6.7074450e+00  -2.2970511e+01  -4.5599908e+01  -8.6023855e-01  -6.0533581e-01  -6.0923102e+00  -4.3899958e-01  -7.2082025e-02  -5.0777203e-01   1.2735584e+02  -4.1711397e+02  -1.8042717e+03   2.9864955e-01  -3.8479442e-01  -7.5809238e-01   6.0621907e-02  -9.8190833e-03  -9.4066527e-03  -4.2725428e+00   2.6282960e+01   9.6104378e+00  -8.8412223e-01  -5.0179104e-01   2.9536866e-01  -8.1473960e-01  -1.0233099e+01
   1.1785000e+02  -1.2677972e+00   1.1842234e-01   3.5443785e+01  -1.2466730e+00   6.4722459e+00  -2.3392308e+01  -4.2179687e+01  -8.6615940e-01  -5.5186285e-01   5.3472964e+00  -4.3594775e-01  -4.7275524e-02   2.4806501e+00   1.2299099e+02  -4.3534274e+02  -1.8228767e+03   2.1784242e-01  -4.1542906e-01  -7.6930081e-01   6.8172345e-02  -1.0760000e-02  -1.1121259e-02  -5.3369241e+00   2.7787684e+01   9.7390177e+00  -8.5413400e-01  -5.1586289e-01   3.4235861e-01  -8.3611816e-01  -9.1989754e+00
   1.1786000e+02  -1.3013709e+00   1.8621154e-01   3.5644448e+01  -1.2388433e+00   6.2335516e+00  -2.3759258e+01  -3.6695097e+01  -8.7032129e-01  -3.7390269e-01   1.7796016e+01  -4.3251679e-01  -1.2639308e-02   3.4636216e+00   1.1844918e+02  -4.5244739e+02  -1.7104649e+03   1.2909010e-01  -4.5355704e-01  -9.3572358e-01   7.5709756e-02  -1.0814602e-02  -1.2273953e-02  -6.9340407e+00   2.8187564e+01   1.0022969e+01  -7.8632411e-01  -5.5982832e-01   3.6116727e-01  -8.5225489e-01  -7.5730337e+00
   1.1787000e+02  -1.3319600e+00   2.7648206e-01   3.5839493e+01  -1.2328258e+00   5.9952585e+00  -2.4063294e+01  -3.0403516e+01  -8.7140368e-01  -6.3719539e-02   3.1018315e+01  -4.2882782e-01   9.9554058e-03   2.2594714e+00   1.1377008e+02  -4.6776219e+02  -1.5314800e+03   5.5535826e-02  -4.5907792e-01  -1.2515637e+00   8.4908894e-02  -9.9645273e-03  -1.2697801e-02  -8.5680018e+00   2.7460102e+01   1.0534635e+01  -6.9883495e-01  -6.2003140e-01   3.5219182e-01  -8.7870702e-01  -5.6803426e+00
   1.1788000e+02  -1.3464691e+00   3.8537657e-01   3.6049366e+01  -1.2281266e+00   5.7496888e+00  -2.4302888e+01  -2.3959481e+01  -8.6792057e-01   3.9501453e-01   4.5873407e+01  -4.2505654e-01   1.4391597e-02   4.4361913e-01   1.0898817e+02  -4.8124430e+02  -1.3482110e+03   1.9863394e-02  -3.8218517e-01  -1.6595486e+00   9.6698453e-02  -8.9066191e-03  -1.2394929e-02  -9.7345881e+00   2.5773748e+01   1.1188074e+01  -6.1115908e-01  -6.7189331e-01   3.1876585e-01  -9.3958024e-01  -3.8995776e+00
   1.1789000e+02  -1.3365813e+00   5.0567152e-01   3.6291754e+01  -1.2206673e+00   5.5075568e+00  -2.4475681e+01  -1.7279254e+01  -8.5828317e-01   1.0124479e+00   6.1743333e+01  -4.2134393e-01   3.4631767e-03  -1.0928420e+00   1.0413096e+02  -4.9314625e+02  -1.1901946e+03   2.3839617e-02  -2.0035848e-01  -2.0832349e+00   1.1030237e-01  -8.6821557e-03  -1.1398682e-02  -1.0145743e+01   2.3429890e+01   1.1794312e+01  -5.3829099e-01  -6.9250733e-01   2.6586916e-01  -1.0326773e+00  -2.5033739e+00
   1.1790000e+02  -1.3024119e+00   6.2964194e-01   3.6569889e+01  -1.2090170e+00   5.2593515e+00  -2.4578132e+01  -1.0245135e+01  -8.4113301e-01   1.7655251e+00   7.5307721e+01  -4.1781989e-01  -2.2283959e-02  -2.5747136e+00   9.9213766e+01  -5.0386408e+02  -1.0717834e+03   5.5374616e-02   6.2091115e-02  -2.4407740e+00   1.2387908e-01  -1.0257168e-02  -9.7126559e-03  -9.7751270e+00   2.0802894e+01   1.2202069e+01  -4.8785574e-01  -6.7031862e-01   1.9940266e-01  -1.1314397e+00  -1.6112818e+00
   1.1791000e+02  -1.2517350e+00   7.4875757e-01   3.6867699e+01  -1.1959737e+00   5.0142974e+00  -2.4607334e+01  -2.9201387e+00  -8.1577965e-01   2.5874522e+00   8.2192710e+01  -4.1467441e-01  -6.9424036e-02  -4.7140077e+00   9.4229646e+01  -5.1395771e+02  -1.0093634e+03   1.0017832e-01   3.4512760e-01  -2.6758972e+00   1.3593910e-01  -1.4491922e-02  -7.3038529e-03  -8.7831623e+00   1.8272283e+01   1.2396350e+01  -4.6130209e-01  -6.0674381e-01   1.2533800e-01  -1.2044000e+00  -1.2276994e+00
   1.1792000e+02  -1.1954049e+00   8.5310287e-01   3.7157762e+01  -1.1868786e+00   4.7682121e+00  -2.4563322e+01   4.4011743e+00  -7.8237342e-01   3.3941003e+00   8.0664817e+01  -4.1223495e-01  -1.5167800e-01  -8.2253962e+00   8.9150440e+01  -5.2416633e+02  -1.0208616e+03   1.5015319e-01   5.8348242e-01  -2.7821332e+00   1.4613368e-01  -2.1952379e-02  -4.1227442e-03  -7.4085091e+00   1.6133506e+01   1.2492644e+01  -4.5742880e-01  -5.1180974e-01   4.8786452e-02  -1.2310597e+00  -1.3114015e+00
   1.1793000e+02  -1.1430179e+00   9.3269753e-01   3.7413794e+01  -1.1885074e+00   4.5236164e+00  -2.4449086e+01   1.1423591e+01  -7.4172611e-01   4.1192287e+00   7.2512834e+01  -4.1089737e-01  -2.7537517e-01  -1.2369717e+01   8.3944218e+01  -5.3533681e+02  -1.1170478e+03   2.1246922e-01   7.4608684e-01  -2.7985064e+00   1.5547715e-01  -3.2143219e-02  -3.9544476e-04  -5.8819857e+00   1.4517220e+01   1.2677023e+01  -4.7503371e-01  -3.9980104e-01  -2.6931684e-02  -1.2169681e+00  -1.8446772e+00
   1.1794000e+02  -1.1024181e+00   9.7929762e-01   3.7618411e+01  -1.2095267e+00   4.2797656e+00  -2.4270272e+01   1.7881390e+01  -6.9507375e-01   4.7202505e+00   6.0102187e+01  -4.1095985e-01  -4.3040091e-01  -1.5502574e+01   7.8584594e+01  -5.4825114e+02  -1.2914334e+03   2.8518999e-01   8.6165138e-01  -2.7844004e+00   1.6724379e-01  -4.2710760e-02   2.9689813e-03  -4.4264490e+00   1.3386785e+01   1.3144818e+01  -5.1280305e-01  -2.8762582e-01  -1.0090470e-01  -1.1773188e+00  -2.8342724e+00
   1.1795000e+02  -1.0800987e+00   9.8843955e-01   3.7768228e+01  -1.2614707e+00   4.0413578e+00  -2.4036676e+01   2.3359654e+01  -6.4397198e-01   5.1649596e+00   4.4470904e+01  -4.1245478e-01  -5.8970367e-01  -1.5930276e+01   7.3041620e+01  -5.6348849e+02  -1.5237350e+03   3.3082777e-01   1.0244006e+00  -2.7831350e+00   1.8776865e-01  -4.8948602e-02   4.4932450e-03  -3.2662896e+00   1.2602090e+01   1.4073233e+01  -5.6734621e-01  -1.9371285e-01  -1.7424742e-01  -1.1195404e+00  -4.2875830e+00
   1.1796000e+02  -1.0784554e+00   9.6164060e-01   3.7874597e+01  -1.3587058e+00   3.8030647e+00  -2.3758279e+01   2.7839669e+01  -5.9024270e-01   5.4266288e+00   2.6166918e+01  -4.1501996e-01  -7.1308797e-01  -1.2338431e+01   6.7280498e+01  -5.8146495e+02  -1.7976461e+03   2.6228879e-01   1.3650804e+00  -2.7850459e+00   2.2508100e-01  -4.3485089e-02   2.7081212e-03  -2.5840210e+00   1.2007830e+01   1.5602590e+01  -6.3178674e-01  -1.3503641e-01  -2.4853155e-01  -1.0376676e+00  -6.2103920e+00
   1.1797000e+02  -1.0920843e+00   9.0584270e-01   3.7956309e+01  -1.5136841e+00   3.5663185e+00  -2.3441784e+01   3.1649533e+01  -5.3585341e-01   5.4909295e+00   6.4300726e+00  -4.1798204e-01  -7.6879264e-01  -5.5704665e+00   6.1269352e+01  -6.0253679e+02  -2.1071840e+03  -5.1020175e-02   1.9893862e+00  -2.7062150e+00   2.8577982e-01  -1.7131913e-02  -3.2911632e-03  -2.4707383e+00   1.1531389e+01   1.7764024e+01  -6.9595312e-01  -1.2238159e-01  -3.2389198e-01  -9.1805031e-01  -8.6004992e+00
   1.1798000e+02  -1.1078707e+00   8.2747788e-01   3.8029508e+01  -1.7229204e+00   3.3378229e+00  -2.3096703e+01   3.4508059e+01  -4.8282083e-01   5.3532783e+00  -1.3765119e+01  -4.2070050e-01  -7.5935891e-01   9.4337261e-01   5.4977622e+01  -6.2694531e+02  -2.4408515e+03  -7.0634267e-01   2.9193404e+00  -2.4211657e+00   3.7150235e-01   3.7308412e-02  -1.2957778e-02  -2.9059300e+00   1.1232913e+01   2.0390580e+01  -7.4738859e-01  -1.5643910e-01  -3.9832451e-01  -7.8953843e-01  -1.1433674e+01
   1.1799000e+02  -1.1100744e+00   7.2559012e-01   3.8100746e+01  -1.9507305e+00   3.1097284e+00  -2.2736489e+01   3.6021400e+01  -4.3321132e-01   5.0089617e+00  -3.4431656e+01  -4.2292783e-01  -7.2329117e-01   3.6067746e+00   4.8379726e+01  -6.5468672e+02  -2.7741416e+03  -1.6438919e+00   4.0505100e+00  -1.8430142e+00   4.7483579e-01   1.1803525e-01  -2.2760332e-02  -3.7928550e+00   1.1248559e+01   2.3128023e+01  -7.7254742e-01  -2.2877996e-01  -4.6967291e-01  -7.7904652e-01  -1.4645165e+01
   1.1800000e+02  -1.0875051e+00   5.9248195e-01   3.8164044e+01  -2.1386546e+00   2.8880511e+00  -2.2368362e+01   3.6812741e+01  -3.8904868e-01   4.4623998e+00  -5.4656198e+01  -4.2486977e-01  -7.0525252e-01   1.8038642e+00   4.1469282e+01  -6.8552364e+02  -3.0836913e+03  -2.5662122e+00   5.1703224e+00  -9.6291250e-01   5.7797556e-01   2.0794870e-01  -2.5002649e-02  -5.0373009e+00   1.1650388e+01   2.5577016e+01  -7.5935752e-01  -3.2820659e-01  -5.3953960e-01  -1.1040284e+00  -1.8109430e+01
   1.1801000e+02  -1.0386495e+00   4.2161226e-01   3.8201865e+01  -2.2523270e+00   2.6666602e+00  -2.1987317e+01   3.8104451e+01  -3.5212409e-01   3.7368491e+00  -7.2555064e+01  -4.2694238e-01  -7.2533697e-01  -2.0084444e+00   3.4254085e+01  -7.1899353e+02  -3.3469889e+03  -3.0237226e+00   6.1016891e+00   1.6071592e-01   6.6110351e-01   2.7715703e-01  -9.3425728e-03  -6.5967921e+00   1.2313241e+01   2.7489828e+01  -7.0302687e-01  -4.4566276e-01  -6.1426809e-01  -1.9627202e+00  -2.1599634e+01
   1.1802000e+02  -9.7225227e-01   2.1554954e-01   3.8191019e+01  -2.3189977e+00   2.4516864e+00  -2.1579930e+01   4.0738750e+01  -3.2395781e-01   2.8592912e+00  -8.7755791e+01  -4.2942817e-01  -7.6920547e-01  -4.3868504e+00   2.6732708e+01  -7.5428510e+02  -3.5291570e+03  -2.6633099e+00   6.8442945e+00   1.3854523e+00   7.1527400e-01   2.9731234e-01   3.1395609e-02  -8.3968362e+00   1.2840697e+01   2.8904588e+01  -6.1263701e-01  -5.7098492e-01  -6.9933253e-01  -3.3811889e+00  -2.4763223e+01
   1.1803000e+02  -9.0309587e-01  -9.8252506e-03   3.8111119e+01  -2.4002477e+00   2.2362543e+00  -2.1133908e+01   4.4602165e+01  -3.0585923e-01   1.8507722e+00  -1.0085190e+02  -4.3224234e-01  -7.9968991e-01  -3.0484438e+00   1.8887895e+01  -7.9040724e+02  -3.6122142e+03  -1.4427848e+00   7.4822017e+00   2.4437918e+00   7.4474258e-01   2.5681585e-01   9.4689006e-02  -1.0167597e+01   1.2601893e+01   3.0144687e+01  -5.1214798e-01  -6.8420572e-01  -7.9081237e-01  -5.1352302e+00  -2.7170666e+01
   1.1804000e+02  -8.4496716e-01  -2.2846081e-01   3.7950097e+01  -2.5255797e+00   2.0323959e+00  -2.0648567e+01   4.8534087e+01  -2.9881804e-01   7.4326670e-01  -1.1075055e+02  -4.3501020e-01  -7.8770734e-01   1.1982571e+00   1.0695792e+01  -8.2693097e+02  -3.6523736e+03   3.6638201e-01   7.9945820e+00   2.9918189e+00   7.5976615e-01   1.6325440e-01   1.6813400e-01  -1.1432600e+01   1.0934994e+01   3.1693696e+01  -4.3279739e-01  -7.5253411e-01  -8.7216413e-01  -6.8146082e+00  -2.8429566e+01
   1.1805000e+02  -8.0491697e-01  -4.1595588e-01   3.7706888e+01  -2.6724288e+00   1.8318034e+00  -2.0132926e+01   5.1564106e+01  -3.0326414e-01  -4.0721915e-01  -1.1504858e+02  -4.3732267e-01  -7.2995491e-01   5.7752431e+00   2.1266966e+00  -8.6449713e+02  -3.7566156e+03   2.3854350e+00   8.2978242e+00   2.7881223e+00   7.7137743e-01   3.3392113e-02   2.3696869e-01  -1.1756192e+01   7.4461331e+00   3.3934146e+01  -3.9966640e-01  -7.4337934e-01  -9.2064488e-01  -8.0301196e+00  -2.8324893e+01
   1.1806000e+02  -7.8169554e-01  -5.6016252e-01   3.7393576e+01  -2.8091364e+00   1.6356226e+00  -1.9590060e+01   5.4286597e+01  -3.1895541e-01  -1.5333964e+00  -1.1261772e+02  -4.3890938e-01  -6.4069792e-01   8.9256985e+00  -6.8538395e+00  -9.0404205e+02  -3.9544924e+03   4.3203569e+00   8.4107676e+00   1.8390367e+00   7.8807474e-01  -1.1713473e-01   2.9189721e-01  -1.1034597e+01   2.2836670e+00   3.6777193e+01  -4.2015494e-01  -6.4567757e-01  -9.1662095e-01  -8.6028870e+00  -2.6896324e+01
   1.1807000e+02  -7.6803131e-01  -6.6203601e-01   3.7035472e+01  -2.9211924e+00   1.4424786e+00  -1.9013403e+01   5.7665725e+01  -3.4508205e-01  -2.5783866e+00  -1.0449902e+02  -4.3966460e-01  -5.3664133e-01   1.0405660e+01  -1.6270537e+01  -9.4517159e+02  -4.1129537e+03   5.9801992e+00   8.4380535e+00   3.8372584e-01   8.1100282e-01  -2.7498127e-01   3.2989762e-01  -9.4630576e+00  -3.7786310e+00   3.9435078e+01  -4.8044669e-01  -4.7617536e-01  -8.4733668e-01  -8.5894572e+00  -2.4460740e+01
   1.1808000e+02  -7.5544982e-01  -7.3181160e-01   3.6668761e+01  -2.9843593e+00   1.2614239e+00  -1.8400403e+01   6.1299999e+01  -3.8041639e-01  -3.5002715e+00  -9.2188494e+01  -4.3958069e-01  -4.2802019e-01   1.0862114e+01  -2.6120848e+01  -9.8519291e+02  -4.0021316e+03   7.2021160e+00   8.4501047e+00  -1.2160108e+00   8.3207640e-01  -4.2362130e-01   3.4974027e-01  -7.2771414e+00  -9.6567783e+00   4.0627741e+01  -5.4703231e-01  -2.6730472e-01  -7.0984201e-01  -8.1826519e+00  -2.1606617e+01
   1.1809000e+02  -7.3912097e-01  -7.8499561e-01   3.6333608e+01  -2.9451943e+00   1.0850675e+00  -1.7752877e+01   6.4752606e+01  -4.2332963e-01  -4.2588661e+00  -7.5859456e+01  -4.3874254e-01  -3.2509149e-01   1.0292870e+01  -3.6353991e+01  -1.0194220e+03  -3.4229126e+03   7.7911067e+00   8.4805100e+00  -2.5905665e+00   8.3866599e-01  -5.3992203e-01   3.4912700e-01  -4.6634980e+00  -1.4479818e+01   3.9121870e+01  -5.7238276e-01  -5.5037952e-02  -5.1555451e-01  -7.5733516e+00  -1.9060837e+01
   1.1810000e+02  -7.1948709e-01  -8.3531161e-01   3.6061486e+01  -2.7500931e+00   9.1180504e-01  -1.7063000e+01   6.8987634e+01  -4.7177432e-01  -4.8124860e+00  -5.5361994e+01  -4.3730521e-01  -2.3577248e-01   8.9319018e+00  -4.6845064e+01  -1.0421534e+03  -2.2731374e+03   7.5384895e+00   8.5435948e+00  -3.4530474e+00   8.1951452e-01  -5.9701018e-01   3.2537204e-01  -1.7524926e+00  -1.7777655e+01   3.4203657e+01  -5.0956399e-01   1.2810805e-01  -2.8623914e-01  -6.8722004e+00  -1.7486510e+01
   1.1811000e+02  -7.0076721e-01  -8.8745650e-01   3.5865172e+01  -2.3902340e+00   7.4644942e-01  -1.6318857e+01   7.4414299e+01  -5.2345497e-01  -5.1366299e+00  -3.2414385e+01  -4.3538110e-01  -1.5649420e-01   7.9278274e+00  -5.7384168e+01  -1.0476476e+03  -5.4942369e+02   6.2764523e+00   8.5680459e+00  -3.6694529e+00   7.6536786e-01  -5.7156321e-01   2.7627807e-01   1.4217155e+00  -1.9288213e+01   2.5902346e+01  -3.2996480e-01   2.6097600e-01  -4.2701547e-02  -6.1029149e+00  -1.7322874e+01
   1.1812000e+02  -6.8867639e-01  -9.3672352e-01   3.5735927e+01  -1.9158053e+00   5.9289673e-01  -1.5525062e+01   7.9379548e+01  -5.7613453e-01  -5.2372235e+00  -1.0059360e+01  -4.3305053e-01  -8.5186953e-02   7.1307248e+00  -6.7690748e+01  -1.0308759e+03   1.6771718e+03   3.9220573e+00   8.3969649e+00  -3.2749506e+00   6.6790004e-01  -4.5228974e-01   2.0015493e-01   4.7964697e+00  -1.8823760e+01   1.4965818e+01  -3.1774714e-02   3.4001875e-01   1.9810766e-01  -5.2282735e+00  -1.8646217e+01
   1.1813000e+02  -6.8800349e-01  -9.7363951e-01   3.5645413e+01  -1.4005947e+00   4.4679249e-01  -1.4702335e+01   8.2272661e+01  -6.2787270e-01  -5.1438715e+00   9.3352021e+00  -4.3050828e-01  -3.4680406e-02   5.0506547e+00  -7.7450956e+01  -9.8799841e+02   4.2877520e+03   5.6514178e-01   7.8778875e+00  -2.4328053e+00   5.2405213e-01  -2.4763842e-01   9.7430381e-02   8.0409015e+00  -1.6284377e+01   2.6145363e+00   3.6313043e-01   3.7884881e-01   4.1503917e-01  -4.2213742e+00  -2.1079928e+01
   1.1814000e+02  -6.9945972e-01  -9.8811272e-01   3.5556442e+01  -8.8433278e-01   3.0664701e-01  -1.3870193e+01   8.3214257e+01  -6.7720788e-01  -4.9044167e+00   2.3945481e+01  -4.2814611e-01  -2.5946833e-02   8.7335729e-01  -8.6375544e+01  -9.1713158e+02   7.0866824e+03  -3.4283942e+00   6.9480275e+00  -1.3865474e+00   3.4416882e-01   1.0744038e-02  -2.5740413e-02   1.0497314e+01  -1.1693972e+01  -9.7357122e+00   8.1918082e-01   4.0207560e-01   5.7994815e-01  -3.1385358e+00  -2.3867643e+01
   1.1815000e+02  -7.1707538e-01  -9.7479991e-01   3.5442583e+01  -3.5198915e-01   1.7950768e-01  -1.3039992e+01   8.3020061e+01  -7.2330809e-01  -4.5818509e+00   3.2256572e+01  -4.2642914e-01  -6.7408622e-02  -4.1461789e+00  -9.4252991e+01  -8.1996722e+02   9.7164359e+03  -7.3877414e+00   5.7259880e+00  -3.8982715e-01   1.5706805e-01   2.7332184e-01  -1.5445463e-01   1.1467704e+01  -5.3371182e+00  -2.0609620e+01   1.2961588e+00   4.3687319e-01   6.7105785e-01  -2.1483232e+00  -2.6197139e+01
   1.1816000e+02  -7.2988267e-01  -9.3911654e-01   3.5301224e+01   2.2842363e-01   5.5118540e-02  -1.2215207e+01   8.2478501e+01  -7.6593067e-01  -4.2352125e+00   3.4663841e+01  -4.2568215e-01  -1.4522042e-01  -7.7811802e+00  -1.0097031e+02  -7.0320916e+02   1.1675806e+04  -1.0479026e+01   4.5610894e+00   3.6629104e-01   6.4643109e-03   4.8662808e-01  -2.6584975e-01   1.0648627e+01   2.0522730e+00  -2.8552358e+01   1.7475261e+00   5.0335367e-01   6.8982506e-01  -1.4884445e+00  -2.7594416e+01
   1.1817000e+02  -7.2856115e-01  -8.9308582e-01   3.5148423e+01   8.4144713e-01  -5.9358430e-02  -1.1393846e+01   8.2136074e+01  -8.0505810e-01  -3.8871707e+00   3.4804182e+01  -4.2598800e-01  -2.3395818e-01  -8.8737758e+00  -1.0650665e+02  -5.7772036e+02   1.2548880e+04  -1.2029706e+01   3.9188318e+00   7.5881325e-01  -6.3757188e-02   6.1036994e-01  -3.3680734e-01   8.3228960e+00   9.3465177e+00  -3.2372444e+01   2.1136673e+00   6.0421536e-01   6.5999328e-01  -1.3773903e+00  -2.8048578e+01
   1.1818000e+02  -7.1167728e-01  -8.4278047e-01   3.5004269e+01   1.3823412e+00  -1.6604317e-01  -1.0579305e+01   8.1454169e+01  -8.4039836e-01  -3.5103112e+00   3.7685950e+01  -4.2719964e-01  -3.0782973e-01  -7.3871550e+00  -1.1090881e+02  -4.5496486e+02   1.2275550e+04  -1.1855915e+01   4.1498046e+00   7.0433866e-01  -2.9145747e-02   6.2976929e-01  -3.5562069e-01   5.1167831e+00   1.5441835e+01  -3.1599489e+01   2.3316179e+00   7.2104260e-01   6.0746129e-01  -1.9432359e+00  -2.7782350e+01
   1.1819000e+02  -6.8697765e-01  -7.8893485e-01   3.4882369e+01   1.6961654e+00  -2.5972177e-01  -9.7837186e+00   7.9558614e+01  -8.7124875e-01  -3.0634440e+00   4.4686716e+01  -4.2902925e-01  -3.4752152e-01  -3.9691792e+00  -1.1425133e+02  -3.4305686e+02   1.1190800e+04  -1.0331395e+01   5.3370874e+00   1.7379811e-01   1.0538824e-01   5.5667828e-01  -3.2731058e-01   1.5379683e+00   1.9737933e+01  -2.6849871e+01   2.3634650e+00   8.2517220e-01   5.4120694e-01  -3.1865438e+00  -2.6932314e+01
   1.1820000e+02  -6.6796749e-01  -7.3885708e-01   3.4785880e+01   1.6996808e+00  -3.5420251e-01  -9.0156624e+00   7.6805616e+01  -8.9685164e-01  -2.5408462e+00   5.2259779e+01  -4.3112581e-01  -3.3871942e-01   8.8021020e-01  -1.1660681e+02  -2.4534513e+02   9.7711735e+03  -8.1011150e+00   7.3321361e+00  -7.5825417e-01   3.1374252e-01   4.1996489e-01  -2.6788255e-01  -2.2245435e+00   2.2262228e+01  -1.9665376e+01   2.2172320e+00   8.9471958e-01   4.5300783e-01  -5.0178354e+00  -2.5488547e+01
   1.1821000e+02  -6.6694937e-01  -7.0620856e-01   3.4708306e+01   1.4684132e+00  -4.3567711e-01  -8.2775607e+00   7.3810173e+01  -9.1675362e-01  -1.9726079e+00   5.6823833e+01  -4.3315156e-01  -2.7370313e-01   6.5016292e+00  -1.1804870e+02  -1.6185437e+02   8.3490757e+03  -5.6995316e+00   9.9148701e+00  -1.9159193e+00   5.6527872e-01   2.5252922e-01  -1.9371300e-01  -6.0977558e+00   2.3382146e+01  -1.1874854e+01   1.9417305e+00   9.2198006e-01   3.3258541e-01  -7.3233863e+00  -2.3486864e+01
   1.1822000e+02  -6.8731229e-01  -7.0539076e-01   3.4638218e+01   1.1868687e+00  -5.1142213e-01  -7.5764706e+00   7.0109009e+01  -9.3084632e-01  -1.3929125e+00   5.7969541e+01  -4.3491382e-01  -1.6104437e-01   1.1265876e+01  -1.1866370e+02  -9.0828407e+01   7.1025961e+03  -3.3869866e+00   1.2881693e+01  -3.1325915e+00   8.3175435e-01   8.2502345e-02  -1.1467291e-01  -9.8937020e+00   2.3470396e+01  -5.0335056e+00   1.6028424e+00   9.1078364e-01   1.8011153e-01  -9.9617566e+00  -2.1139486e+01
   1.1823000e+02  -7.2071163e-01  -7.4859351e-01   3.4564889e+01   1.0183219e+00  -5.7679661e-01  -6.9201864e+00   6.5628424e+01  -9.3933074e-01  -8.3238182e-01   5.6053069e+01  -4.3645101e-01  -2.9206227e-02   1.3183815e+01  -1.1854393e+02  -2.8605307e+01   6.2223100e+03  -1.2756264e+00   1.5963817e+01  -4.3471676e+00   1.0809995e+00  -6.8378259e-02  -3.5531868e-02  -1.3352420e+01   2.2795208e+01  -2.0789037e-01   1.2591789e+00   8.7236023e-01   6.6479825e-03  -1.2677503e+01  -1.8731081e+01
   1.1824000e+02  -7.5148776e-01  -8.2908914e-01   3.4481995e+01   1.0157571e+00  -6.3947819e-01  -6.2971892e+00   6.2299722e+01  -9.4274782e-01  -3.2469213e-01   5.0768968e+01  -4.3811569e-01   6.1226086e-02   9.0432314e+00  -1.1777138e+02   3.0199833e+01   5.8805140e+03   4.2184479e-01   1.8737083e+01  -5.5030673e+00   1.2732460e+00  -1.8186509e-01   3.7315534e-02  -1.6295776e+01   2.1542473e+01   2.1281162e+00   9.4969579e-01   8.2014500e-01  -1.7055479e-01  -1.5016239e+01  -1.6427469e+01
   1.1825000e+02  -7.6567046e-01  -9.0962715e-01   3.4389232e+01   1.1243942e+00  -6.3947819e-01  -5.6736708e+00   6.2351834e+01  -9.4183462e-01   1.1034672e-01   4.3503886e+01  -4.4041765e-01   4.5569407e-02  -1.5656680e+00  -1.1641789e+02   9.0017776e+01   5.9817943e+03   1.3964442e+00   2.0678911e+01  -6.3744337e+00   1.3723379e+00  -2.4189171e-01   9.2298281e-02  -1.8557913e+01   1.9858710e+01   2.2057168e+00   6.9479842e-01   7.6298191e-01  -3.3134587e-01  -1.6479716e+01  -1.4310284e+01
   1.1826000e+02  -7.5986974e-01  -9.4781680e-01   3.4292319e+01   1.2488187e+00  -6.8743476e-01  -5.0217482e+00   6.5192258e+01  -9.3725135e-01   4.7935451e-01   3.6900779e+01  -4.4341696e-01  -5.7247886e-02  -1.0281729e+01  -1.1455001e+02   1.5114713e+02   6.1129358e+03   1.4928568e+00   2.1347832e+01  -6.6337351e+00   1.3623311e+00  -2.3788200e-01   1.1658683e-01  -1.9855469e+01   1.7897592e+01   8.3591304e-01   5.0300000e-01   7.0280059e-01  -4.5672537e-01  -1.6837672e+01  -1.2554261e+01
   1.1827000e+02  -7.4339893e-01  -9.2987617e-01   3.4200727e+01   1.3228824e+00  -7.3206817e-01  -4.3415188e+00   6.8022943e+01  -9.2948845e-01   7.9837899e-01   3.1902448e+01  -4.4648634e-01  -1.5069244e-01  -9.3444558e+00  -1.1222595e+02   2.0983724e+02   5.8690105e+03   7.3900052e-01   2.0577718e+01  -6.1275686e+00   1.2524226e+00  -1.6928559e-01   1.0312389e-01  -1.9994930e+01   1.5821460e+01  -1.0520385e+00   3.7505654e-01   6.3841821e-01  -5.3465428e-01  -1.6144585e+01  -1.1335078e+01
   1.1828000e+02  -7.3123941e-01  -8.7348344e-01   3.4124042e+01   1.3351199e+00  -7.6581539e-01  -3.6489835e+00   6.9253532e+01  -9.1894957e-01   1.0761047e+00   2.7772567e+01  -4.4876589e-01  -1.6208987e-01  -1.1397430e+00  -1.0950300e+02   2.6133212e+02   5.1494882e+03  -7.6909634e-01   1.8537031e+01  -5.0021519e+00   1.0688849e+00  -4.6763027e-02   5.4258630e-02  -1.9117605e+01   1.3799882e+01  -2.8193038e+00   3.0550721e-01   5.6947946e-01  -5.6383764e-01  -1.4580388e+01  -1.0634412e+01
   1.1829000e+02  -7.3416524e-01  -8.0977701e-01   3.4070062e+01   1.3096435e+00  -7.9520812e-01  -2.9539939e+00   6.9498956e+01  -9.0604092e-01   1.3124690e+00   2.3636429e+01  -4.4953571e-01  -7.6345257e-02   8.5744617e+00  -1.0645747e+02   3.0234970e+02   4.1017584e+03  -2.8324881e+00   1.5611916e+01  -3.5393126e+00   8.4372911e-01   1.1070863e-01  -2.0088022e-02  -1.7599786e+01   1.2031745e+01  -4.1699469e+00   2.8414568e-01   4.9702596e-01  -5.5293224e-01  -1.2437664e+01  -1.0284494e+01
   1.1830000e+02  -7.5308570e-01  -7.6312134e-01   3.4045042e+01   1.2706752e+00  -8.1824103e-01  -2.2526780e+00   7.0131590e+01  -8.9118785e-01   1.5056619e+00   1.9319294e+01  -4.4838318e-01   8.1320557e-02   1.5766581e+01  -1.0318513e+02   3.3154906e+02   2.9199361e+03  -5.1566806e+00   1.2256538e+01  -1.9327102e+00   6.0544459e-01   2.8080723e-01  -1.0723733e-01  -1.5859772e+01   1.0679522e+01  -5.0235853e+00   2.9654508e-01   4.2246894e-01  -5.1591249e-01  -1.0077634e+01  -1.0075252e+01
   1.1831000e+02  -7.8052272e-01  -7.3584408e-01   3.4053989e+01   1.2194759e+00  -8.3542976e-01  -1.5362997e+00   7.1637836e+01  -8.7477639e-01   1.6599873e+00   1.5432540e+01  -4.4532592e-01   2.6203591e-01   1.8071535e+01  -9.9783492e+01   3.4889356e+02   1.7344497e+03  -7.4422287e+00   8.8959186e+00  -2.2488772e-01   3.7437562e-01   4.4296783e-01  -1.9591020e-01  -1.4220977e+01   9.7643200e+00  -5.3941993e+00   3.2460969e-01   3.4703202e-01  -4.6618296e-01  -7.8301050e+00  -9.8333691e+00
   1.1832000e+02  -8.0756324e-01  -7.1269833e-01   3.4099330e+01   1.1359126e+00  -8.4184689e-01  -8.0465667e-01   7.3164299e+01  -8.5714176e-01   1.7806394e+00   1.2065214e+01  -4.4078992e-01   4.1607453e-01   1.5403862e+01  -9.6348202e+01   3.5478585e+02   5.8922877e+02  -9.4591708e+00   5.8784548e+00   1.6200941e+00   1.6409841e-01   5.8276257e-01  -2.7812407e-01  -1.2830627e+01   9.1835385e+00  -5.2886330e+00   3.4919542e-01   2.7194202e-01  -4.1300195e-01  -5.9437308e+00  -9.4921898e+00
   1.1833000e+02  -8.2952649e-01  -6.8177325e-01   3.4177946e+01   9.9197393e-01  -8.4345117e-01  -6.8378914e-02   7.3627776e+01  -8.3863418e-01   1.8660669e+00   8.5427426e+00  -4.3550738e-01   5.0492954e-01   8.8855014e+00  -9.2976537e+01   3.4968532e+02  -5.1005310e+02  -1.1106669e+01   3.4688360e+00   3.6024944e+00  -1.4795618e-02   6.9482802e-01  -3.4932516e-01  -1.1704201e+01   8.8426705e+00  -4.6592964e+00   3.5267821e-01   1.9908810e-01  -3.6193110e-01  -4.5555233e+00  -9.0849396e+00
   1.1834000e+02  -8.4611659e-01  -6.4464324e-01   3.4279341e+01   7.6223765e-01  -8.3508598e-01   6.5822152e-01   7.2660044e+01  -8.1963753e-01   1.9132233e+00   4.7156406e+00  -4.3030608e-01   5.1340206e-01   8.4725166e-01  -8.9756933e+01   3.3445529e+02  -1.5230025e+03  -1.2383456e+01   1.8312467e+00   5.6059673e+00  -1.5274361e-01   7.8229300e-01  -4.0726657e-01  -1.0816080e+01   8.7854462e+00  -3.4244752e+00   3.2046777e-01   1.3185235e-01  -3.1729614e-01  -3.7053282e+00  -8.7089090e+00
   1.1835000e+02  -8.5929019e-01  -6.1008980e-01   3.4386924e+01   4.3261937e-01  -8.2276739e-01   1.3628664e+00   7.0464492e+01  -8.0057172e-01   1.9186282e+00   5.4049487e-01  -4.2591018e-01   4.4889961e-01  -6.4502453e+00  -8.6757684e+01   3.1071744e+02  -2.3737850e+03  -1.3303725e+01   1.0122620e+00   7.4179205e+00  -2.4185149e-01   8.5114899e-01  -4.4989179e-01  -1.0187238e+01   9.2196014e+00  -1.5125371e+00   2.4448313e-01   7.5592069e-02  -2.8414514e-01  -3.3532175e+00  -8.4655705e+00
   1.1836000e+02  -8.7208602e-01  -5.8718383e-01   3.4481515e+01   9.5878484e-03  -7.9841669e-01   2.0381594e+00   6.7529293e+01  -7.8189534e-01   1.8782202e+00  -4.0407980e+00  -4.2282926e-01   3.3193734e-01  -1.1696227e+01  -8.4025945e+01   2.8067854e+02  -3.0038902e+03  -1.3801745e+01   9.4567154e-01   8.8262555e+00  -2.7851163e-01   9.0212164e-01  -4.7327062e-01  -9.9242768e+00   1.0423235e+01   1.0549214e+00   1.2889416e-01   3.7119327e-02  -2.6867687e-01  -3.4118667e+00  -8.4034481e+00
   1.1837000e+02  -8.8744279e-01  -5.8167075e-01   3.4547683e+01  -4.7356413e-01  -7.7561297e-01   2.6844710e+00   6.4631165e+01  -7.6405146e-01   1.7935510e+00  -8.4669256e+00  -4.2123547e-01   1.9617469e-01  -1.3576265e+01  -8.1592770e+01   2.4678354e+02  -3.3894998e+03  -1.3703217e+01   1.4766753e+00   9.7121065e+00  -2.6645013e-01   9.2663684e-01  -4.7158748e-01  -1.0177611e+01   1.2573929e+01   4.0336196e+00  -6.8711855e-03   2.2821556e-02  -2.7640701e-01  -3.7924367e+00  -8.4954593e+00
   1.1838000e+02  -9.0585294e-01  -5.9231835e-01   3.4581587e+01  -9.5450104e-01  -7.3986040e-01   3.3071736e+00   6.2270258e+01  -7.4743006e-01   1.6698194e+00  -1.2373155e+01  -4.2093088e-01   7.9082372e-02  -1.1709231e+01  -7.9481175e+01   2.1150169e+02  -3.5281853e+03  -1.2842672e+01   2.4088318e+00   1.0076572e+01  -2.1701884e-01   9.1163166e-01  -4.4028746e-01  -1.1046273e+01   1.5588611e+01   6.9324264e+00  -1.3293375e-01   3.5840907e-02  -3.0867270e-01  -4.4015383e+00  -8.6459030e+00
   1.1839000e+02  -9.2295491e-01  -6.1034842e-01   3.4593457e+01  -1.3531176e+00  -7.0347758e-01   3.9079099e+00   6.0073632e+01  -7.3237090e-01   1.5119361e+00  -1.5788329e+01  -4.2150074e-01   2.9452711e-03  -7.6137100e+00  -7.7704505e+01   1.7710476e+02  -3.4396928e+03  -1.1212789e+01   3.5397778e+00   9.9991000e+00  -1.4544472e-01   8.4962672e-01  -3.7993978e-01  -1.2459713e+01   1.9078114e+01   9.1929870e+00  -2.2089644e-01   7.3384964e-02  -3.6010819e-01  -5.1191715e+00  -8.7449457e+00
   1.1840000e+02  -9.3074852e-01  -6.2497583e-01   3.4602547e+01  -1.6044990e+00  -6.5322918e-01   4.4848456e+00   5.7693566e+01  -7.1918699e-01   1.3228476e+00  -1.8908856e+01  -4.2260969e-01  -3.9993857e-02  -4.2939128e+00  -7.6252275e+01   1.4543752e+02  -3.1667238e+03  -9.0295979e+00   4.6821464e+00   9.5791224e+00  -6.6131795e-02   7.4551773e-01  -2.9741474e-01  -1.4134711e+01   2.2426931e+01   1.0440092e+01  -2.5597319e-01   1.2588279e-01  -4.1923831e-01  -5.7829096e+00  -8.7172002e+00
   1.1841000e+02  -9.2502089e-01  -6.3065248e-01   3.4630531e+01  -1.6899999e+00  -6.0733526e-01   5.0431205e+00   5.5827494e+01  -7.0818448e-01   1.1033453e+00  -2.1950227e+01  -4.2416322e-01  -7.3776133e-02  -3.3782276e+00  -7.5084759e+01   1.1791918e+02  -2.7518339e+03  -6.6580794e+00   5.6814052e+00   8.9084319e+00   9.6605691e-03   6.1591949e-01  -2.0434654e-01  -1.5636032e+01   2.4971326e+01   1.0594338e+01  -2.4152899e-01   1.7954339e-01  -4.7202583e-01  -6.2317988e+00  -8.5547442e+00
   1.1842000e+02  -9.1299617e-01  -6.2879034e-01   3.4697224e+01  -1.6374213e+00  -5.4780495e-01   5.5973383e+00   5.5421782e+01  -6.9962351e-01   8.5793505e-01  -2.4541026e+01  -4.2622213e-01  -1.1377520e-01  -3.9999068e+00  -7.4141587e+01   9.5787129e+01  -2.2132055e+03  -4.4662379e+00   6.4305939e+00   8.0691785e+00   7.3937402e-02   4.8277134e-01  -1.1429973e-01  -1.6527266e+01   2.6204660e+01   9.7950951e+00  -1.9360983e-01   2.2141780e-01  -5.0658564e-01  -6.3790467e+00  -8.3199980e+00
   1.1843000e+02  -9.1147969e-01  -6.2460804e-01   3.4817998e+01  -1.4958336e+00  -4.8993621e-01   6.1630978e+00   5.6575949e+01  -6.9372018e-01   5.9115943e-01  -2.6677562e+01  -4.2884695e-01  -1.5985092e-01  -4.6075715e+00  -7.3348487e+01   8.0190266e+01  -1.5596863e+03  -2.7043981e+00   6.8735122e+00   7.1298027e+00   1.2210214e-01   3.6506808e-01  -3.9159665e-02  -1.6545900e+01   2.5907208e+01   8.2700757e+00  -1.3071235e-01   2.4355790e-01  -5.1673424e-01  -6.2410451e+00  -8.1036257e+00
   1.1844000e+02  -9.3629571e-01  -6.2590779e-01   3.5003085e+01  -1.3092087e+00  -4.2037913e-01   6.7501691e+00   5.8707129e+01  -6.9073147e-01   2.9891228e-01  -2.9224714e+01  -4.3193789e-01  -1.9580603e-01  -3.5955112e+00  -7.2624745e+01   7.1932300e+01  -8.2579663e+02  -1.4464443e+00   6.9863488e+00   6.1412545e+00   1.5357845e-01   2.7289708e-01   1.4092108e-02  -1.5674596e+01   2.4173656e+01   6.2558173e+00  -6.6802781e-02   2.4383058e-01  -5.0252616e-01  -5.9207914e+00  -7.9897061e+00
   1.1845000e+02  -9.9368118e-01  -6.4308217e-01   3.5257984e+01  -1.1066094e+00  -3.4709783e-01   7.3623206e+00   6.1215149e+01  -6.9094051e-01  -2.1645153e-02  -3.2055744e+01  -4.3522725e-01  -2.0475501e-01  -8.9489823e-01  -7.1899718e+01   7.1198536e+01  -7.3376352e+01  -6.3841801e-01   6.7805284e+00   5.1356906e+00   1.7154714e-01   2.0640466e-01   4.4311126e-02  -1.4110131e+01   2.1345366e+01   3.9748102e+00  -1.0923216e-02   2.2416432e-01  -4.6816760e-01  -5.5349448e+00  -8.0258213e+00
   1.1846000e+02  -1.0794054e+00  -6.8417359e-01   3.5582082e+01  -9.0760676e-01  -2.6825884e-01   8.0012300e+00   6.3890936e+01  -6.9452971e-01  -3.6044014e-01  -3.3879498e+01  -4.3843805e-01  -1.8592798e-01   1.8827026e+00  -7.1117495e+01   7.7469671e+01   6.2711344e+02  -1.6449234e-01   6.3318292e+00   4.1328240e+00   1.8204803e-01   1.5883151e-01   5.4557418e-02  -1.2162889e+01   1.7878218e+01   1.6470345e+00   2.9847838e-02   1.8859081e-01  -4.1958092e-01  -5.1716755e+00  -8.2223913e+00
   1.1847000e+02  -1.1810790e+00  -7.4820690e-01   3.5967088e+01  -7.2563534e-01  -1.8088277e-01   8.6670025e+00   6.6577254e+01  -7.0152900e-01  -7.0228176e-01  -3.4184162e+01  -4.4146667e-01  -1.5682336e-01   2.9104622e+00  -7.0217723e+01   8.9611834e+01   1.2142164e+03   1.2297468e-01   5.7825138e+00   3.1433829e+00   1.9277791e-01   1.2064926e-01   4.9868759e-02  -1.0136257e+01   1.4217753e+01  -5.1560193e-01   4.9100279e-02   1.4247884e-01  -3.6298350e-01  -4.9023565e+00  -8.5770812e+00
   1.1848000e+02  -1.2796799e+00  -8.2554055e-01   3.6396416e+01  -5.6428834e-01  -8.9209530e-02   9.3538123e+00   6.8680976e+01  -7.1186549e-01  -1.0369732e+00  -3.3469145e+01  -4.4454375e-01  -1.5109482e-01   5.7285426e-01  -6.9128873e+01   1.0623032e+02   1.6618490e+03   3.6841916e-01   5.2910991e+00   2.1612329e+00   2.1056225e-01   8.3133747e-02   3.6074620e-02  -8.2459833e+00   1.0738396e+01  -2.3520401e+00   4.2522211e-02   9.2457346e-02  -3.0415642e-01  -4.7805299e+00  -9.0777641e+00
   1.1849000e+02  -1.3521859e+00  -9.0431815e-01   3.6845032e+01  -4.1765467e-01   1.2318590e-02   1.0047233e+01   6.9342122e+01  -7.2541940e-01  -1.3595667e+00  -3.2259347e+01  -4.4823423e-01  -2.0262884e-01  -5.1534021e+00  -6.7797669e+01   1.2607029e+02   1.9839964e+03   6.8592182e-01   4.9549207e+00   1.1800701e+00   2.3834791e-01   4.1169867e-02   1.9173283e-02  -6.5807893e+00   7.7350156e+00  -3.7801491e+00   1.0156979e-02   4.5886207e-02  -2.4779768e-01  -4.8353591e+00  -9.6977459e+00
   1.1850000e+02  -1.3758752e+00  -9.7526546e-01   3.7282595e+01  -2.7761490e-01   1.2100869e-01   1.0728030e+01   6.8079693e+01  -7.4205896e-01  -1.6685870e+00  -3.0902031e+01  -4.5330781e-01  -3.3229354e-01  -1.2966470e+01  -6.6214846e+01   1.4812978e+02   2.2059491e+03   1.1104774e+00   4.7754179e+00   2.2301769e-01   2.7394568e-01  -5.2618882e-03   4.1234581e-03  -5.1458900e+00   5.4045694e+00  -4.7878896e+00  -4.2453591e-02   9.6889102e-03  -1.9710703e-01  -5.0408701e+00  -1.0371662e+01
   1.1851000e+02  -1.3344054e+00  -1.0328897e+00   3.7677790e+01  -1.3872988e-01   2.3164684e-01   1.1379070e+01   6.5104002e+01  -7.6165455e-01  -1.9640680e+00  -2.9548101e+01  -4.6056077e-01  -5.4302847e-01  -2.1073492e+01  -6.4401581e+01   1.7153976e+02   2.3409977e+03   1.5687496e+00   4.6862856e+00  -6.6528855e-01   3.1150146e-01  -5.1455711e-02  -6.7773918e-03  -3.9548487e+00   3.8297693e+00  -5.4236771e+00  -1.0530486e-01  -1.1027437e-02  -1.5439580e-01  -5.3069378e+00  -1.0988800e+01
   1.1852000e+02  -1.2278107e+00  -1.0776195e+00   3.8004320e+01   6.2638592e-03   3.5322848e-01   1.1983068e+01   6.0399752e+01  -7.8407963e-01  -2.2460120e+00  -2.8194397e+01  -4.7064044e-01  -8.2028058e-01  -2.7725211e+01  -6.2385270e+01   1.9532965e+02   2.3789888e+03   1.9157257e+00   4.6143365e+00  -1.4457298e+00   3.4482592e-01  -9.0091760e-02  -1.4638388e-02  -3.0941402e+00   3.0024917e+00  -5.7753135e+00  -1.6649205e-01  -1.4058515e-02  -1.2281492e-01  -5.5236147e+00  -1.1426001e+01
   1.1853000e+02  -1.0806345e+00  -1.1192231e+00   3.8251003e+01   1.6960656e-01   4.8111266e-01   1.2520519e+01   5.3745057e+01  -8.0923070e-01  -2.5166163e+00  -2.7060431e+01  -4.8390766e-01  -1.1355686e+00  -3.1528800e+01  -6.0196212e+01   2.1823624e+02   2.2906596e+03   2.0129816e+00   4.5269555e+00  -2.0737617e+00   3.6983435e-01  -1.1453139e-01  -2.3034139e-02  -2.7144599e+00   2.8476786e+00  -5.9408002e+00  -2.1573582e-01  -7.0829870e-04  -1.0728261e-01  -5.6199605e+00  -1.1594754e+01
   1.1854000e+02  -9.3340505e-01  -1.1714028e+00   3.8425129e+01   3.5454117e-01   6.0916873e-01   1.2982245e+01   4.6172647e+01  -8.3713725e-01  -2.7892981e+00  -2.7268187e+01  -5.0018084e-01  -1.4346496e+00  -2.9908105e+01  -5.7867839e+01   2.3889516e+02   2.0658923e+03   1.8124060e+00   4.4260284e+00  -2.4738043e+00   3.8396430e-01  -1.2205534e-01  -3.5824416e-02  -2.9211283e+00   3.2073266e+00  -6.0228701e+00  -2.4810518e-01   2.3516536e-02  -1.1248899e-01  -5.6098672e+00  -1.1494815e+01
   1.1855000e+02  -8.1633760e-01  -1.2337972e+00   3.8544364e+01   5.4113539e-01   7.4054795e-01   1.3372629e+01   3.9038408e+01  -8.6819255e-01  -3.1005045e+00  -3.1120638e+01  -5.1852475e-01  -1.6423373e+00  -2.0768770e+01  -5.5425220e+01   2.5627759e+02   1.7382425e+03   1.3527023e+00   4.3105495e+00  -2.5699862e+00   3.8453451e-01  -1.1509121e-01  -5.5266324e-02  -3.6724126e+00   3.8184700e+00  -6.0894761e+00  -2.6537084e-01   4.8210228e-02  -1.3937399e-01  -5.5553585e+00  -1.1208255e+01
   1.1856000e+02  -7.3075683e-01  -1.2810142e+00   3.8627130e+01   7.0100992e-01   8.7731298e-01   1.3690810e+01   3.1818072e+01  -9.0329458e-01  -3.5009927e+00  -4.0048821e+01  -5.3734282e-01  -1.6928094e+00  -5.0472075e+00  -5.2877627e+01   2.6980796e+02   1.3530367e+03   7.0763240e-01   4.1380732e+00  -2.3404985e+00   3.6918064e-01  -9.9551529e-02  -8.1484879e-02  -4.7746660e+00   4.3712983e+00  -6.1181037e+00  -2.7302767e-01   5.9528068e-02  -1.8392648e-01  -5.4990633e+00  -1.0853177e+01
   1.1857000e+02  -6.5853832e-01  -1.2757612e+00   3.8687486e+01   8.2341394e-01   1.0178022e+00   1.3920291e+01   2.2948104e+01  -9.4358725e-01  -4.0158451e+00  -5.1485239e+01  -5.5479991e-01  -1.5625518e+00   1.3025762e+01  -5.0227306e+01   2.7916826e+02   9.3603056e+02  -4.7892601e-02   3.8292154e+00  -1.8264678e+00   3.3756592e-01  -8.2064753e-02  -1.1249300e-01  -6.0029093e+00   4.6366360e+00  -6.0420359e+00  -2.7467720e-01   4.5394747e-02  -2.3953866e-01  -5.4243742e+00  -1.0531492e+01
   1.1858000e+02  -5.8551772e-01  -1.1943591e+00   3.8734244e+01   9.1651035e-01   1.1596666e+00   1.4042671e+01   1.2238007e+01  -9.8985034e-01  -4.6090137e+00  -5.9316855e+01  -5.6945336e-01  -1.2911424e+00   2.7140942e+01  -4.7487512e+01   2.8421493e+02   5.0466630e+02  -8.4760535e-01   3.3198501e+00  -1.1156845e+00   2.9228069e-01  -6.8167616e-02  -1.4399989e-01  -7.2553885e+00   4.5658037e+00  -5.8565454e+00  -2.6886582e-01   1.2170979e-03  -3.0025303e-01  -5.2474128e+00  -1.0287333e+01
   1.1859000e+02  -5.1431940e-01  -1.0447762e+00   3.8771623e+01   9.9213303e-01   1.3007288e+00   1.4055514e+01   1.2843489e+00  -1.0418921e+00  -5.1837680e+00  -5.7475434e+01  -5.8067899e-01  -9.6025718e-01   3.3088519e+01  -4.4689479e+01   2.8507970e+02   8.6477611e+01  -1.6025706e+00   2.5998211e+00  -3.3786806e-01   2.3893418e-01  -6.1297064e-02  -1.6981294e-01  -8.5559829e+00   4.2919112e+00  -5.6511914e+00  -2.5126750e-01  -6.8870812e-02  -3.6198524e-01  -4.8818181e+00  -1.0135825e+01
   1.1860000e+02  -4.6081061e-01  -8.6535617e-01   3.8799530e+01   1.0598834e+00   1.4396138e+00   1.3975171e+01  -8.0343078e+00  -1.0981952e+00  -5.6079275e+00  -4.2415951e+01  -5.8862694e-01  -6.4652946e-01   3.1372773e+01  -4.1866171e+01   2.8230870e+02  -2.7709971e+02  -2.2001310e+00   1.7216807e+00   3.5425495e-01   1.8473345e-01  -6.1761282e-02  -1.8365164e-01  -9.9441493e+00   4.0179123e+00  -5.5627599e+00  -2.1912173e-01  -1.5495750e-01  -4.2184931e-01  -4.3137618e+00  -1.0104064e+01
   1.1861000e+02  -4.4316124e-01  -7.0091994e-01   3.8814454e+01   1.1268120e+00   1.5784987e+00   1.3826805e+01  -1.4836595e+01  -1.1559849e+00  -5.7556226e+00  -1.4769507e+01  -5.9379876e-01  -3.8406071e-01   2.6246875e+01  -3.9040196e+01   2.7690235e+02  -5.4063551e+02  -2.5528524e+00   7.7538830e-01   8.5580877e-01   1.3477277e-01  -6.6232075e-02  -1.8216306e-01  -1.1387910e+01   3.8842993e+00  -5.7129996e+00  -1.7364695e-01  -2.4527242e-01  -4.7727858e-01  -3.6216014e+00  -1.0230526e+01
   1.1862000e+02  -4.7168224e-01  -5.7468951e-01   3.8812756e+01   1.1901756e+00   1.7130865e+00   1.3634707e+01  -1.9209796e+01  -1.2117226e+00  -5.5502576e+00   2.0536497e+01  -5.9665354e-01  -1.6746980e-01   2.1659091e+01  -3.6240360e+01   2.7011689e+02  -6.7854583e+02  -2.6540179e+00  -1.4694842e-01   1.1723769e+00   8.9579949e-02  -6.9526373e-02  -1.6702963e-01  -1.2784499e+01   3.8984037e+00  -6.1329573e+00  -1.2029850e-01  -3.3005599e-01  -5.2531517e-01  -2.9213474e+00  -1.0524077e+01
   1.1863000e+02  -5.4034164e-01  -4.8161814e-01   3.8795777e+01   1.2344490e+00   1.8484764e+00   1.3417742e+01  -2.1696552e+01  -1.2617562e+00  -4.9802940e+00   5.6996363e+01  -5.9759258e-01   1.0070573e-02   1.7754038e+01  -3.3513192e+01   2.6304679e+02  -7.0700976e+02  -2.5832124e+00  -9.6005335e-01   1.3895515e+00   4.7612901e-02  -6.8307309e-02  -1.4369367e-01  -1.4013802e+01   3.9409291e+00  -6.7021316e+00  -6.8286965e-02  -4.0471816e-01  -5.6217691e-01  -2.2920960e+00  -1.0929332e+01
   1.1864000e+02  -6.2406833e-01  -4.0268884e-01   3.8771546e+01   1.2461068e+00   1.9758450e+00   1.3184976e+01  -2.3276548e+01  -1.3029681e+00  -4.0988963e+00   8.8139774e+01  -5.9706534e-01   1.4443209e-01   1.3436151e+01  -3.0903001e+01   2.5616168e+02  -6.8851112e+02  -2.4355541e+00  -1.5966673e+00   1.5925069e+00   9.8101726e-03  -6.2806733e-02  -1.1830842e-01  -1.4962895e+01   3.8696381e+00  -7.1920251e+00  -2.8143155e-02  -4.7051371e-01  -5.8423304e-01  -1.7742511e+00  -1.1370051e+01
   1.1865000e+02  -6.8993848e-01  -3.2410064e-01   3.8749905e+01   1.2296575e+00   2.1079690e+00   1.2929178e+01  -2.5579838e+01  -1.3333369e+00  -3.0155013e+00   1.0833950e+02  -5.9549805e-01   2.3843404e-01   9.4001951e+00  -2.8432754e+01   2.4909854e+02  -7.0631454e+02  -2.2647600e+00  -2.0333278e+00   1.8185060e+00  -1.9451680e-02  -5.5246843e-02  -9.5938065e-02  -1.5564854e+01   3.6609840e+00  -7.4023295e+00  -7.1041017e-03  -5.3219381e-01  -5.9043310e-01  -1.3977788e+00  -1.1805577e+01
   1.1866000e+02  -7.1479584e-01  -2.5031861e-01   3.8736348e+01   1.2028494e+00   2.2356813e+00   1.2630445e+01  -2.9873312e+01  -1.3521511e+00  -1.8610904e+00   1.1544108e+02  -5.9312244e-01   3.1180020e-01   7.3366167e+00  -2.6109076e+01   2.4097160e+02  -8.1269320e+02  -2.0846707e+00  -2.2940994e+00   2.0546259e+00  -3.5795356e-02  -4.7952438e-02  -7.9578324e-02  -1.5853657e+01   3.4616670e+00  -7.2686196e+00  -6.0576173e-03  -5.9451636e-01  -5.8368913e-01  -1.1803818e+00  -1.2233725e+01
   1.1867000e+02  -6.9359397e-01  -2.0180601e-01   3.8730713e+01   1.1800378e+00   2.3592683e+00   1.2275975e+01  -3.5447011e+01  -1.3598446e+00  -7.5019664e-01   1.1108938e+02  -5.8985020e-01   3.9635632e-01   8.4556114e+00  -2.3931737e+01   2.3098558e+02  -9.9860272e+02  -1.8872236e+00  -2.4105531e+00   2.2584634e+00  -3.8342283e-02  -4.2553300e-02  -6.9345758e-02  -1.5949017e+01   3.4994859e+00  -6.8620876e+00  -2.0100475e-02  -6.5947759e-01  -5.6939277e-01  -1.1099760e+00  -1.2664016e+01
   1.1868000e+02  -6.3751153e-01  -1.9739943e-01   3.8729692e+01   1.1655231e+00   2.4743755e+00   1.1869387e+01  -4.0658821e+01  -1.3577704e+00   2.2520251e-01   9.7539915e+01  -5.8529811e-01   5.2124440e-01   1.2488809e+01  -2.1890756e+01   2.1888495e+02  -1.2100626e+03  -1.6473375e+00  -2.3832097e+00   2.3765085e+00  -3.0159295e-02  -3.9417961e-02  -6.2831273e-02  -1.5985026e+01   3.9320537e+00  -6.3210126e+00  -4.0483602e-02  -7.2434878e-01  -5.5277062e-01  -1.1429377e+00  -1.3085062e+01
   1.1869000e+02  -5.6817020e-01  -2.3708366e-01   3.8729334e+01   1.1588048e+00   2.5914881e+00   1.1416404e+01  -4.5298281e+01  -1.3479714e+00   9.9593251e-01   7.7073000e+01  -5.7899282e-01   6.9505506e-01   1.7381065e+01  -1.9963466e+01   2.0506544e+02  -1.3819515e+03  -1.3314504e+00  -2.1947326e+00   2.3564020e+00  -1.6413350e-02  -3.7459230e-02  -5.6684299e-02  -1.6056566e+01   4.7441609e+00  -5.7926898e+00  -5.6644049e-02  -7.8138778e-01  -5.3749117e-01  -1.2225330e+00  -1.3446743e+01
   1.1870000e+02  -5.0898400e-01  -2.9975110e-01   3.8726463e+01   1.1603226e+00   2.7000636e+00   1.0916140e+01  -5.0026372e+01  -1.3327145e+00   1.5397385e+00   5.4380601e+01  -5.7063630e-01   8.9963514e-01   2.0458008e+01  -1.8126113e+01   1.9041001e+02  -1.4655429e+03  -9.3428333e-01  -1.8425513e+00   2.1701305e+00  -2.0110835e-03  -3.4964651e-02  -4.8516397e-02  -1.6206198e+01   5.7337701e+00  -5.4000913e+00  -5.9383498e-02  -8.2098149e-01  -5.2576198e-01  -1.2929694e+00  -1.3678110e+01
   1.1871000e+02  -4.7415396e-01  -3.5593529e-01   3.8719372e+01   1.1719738e+00   2.8045711e+00   1.0369853e+01  -5.4628710e+01  -1.3139229e+00   1.8910422e+00   3.5130372e+01  -5.6024627e-01   1.1028437e+00   2.0320857e+01  -1.6368609e+01   1.7599530e+02  -1.4414709e+03  -5.0484644e-01  -1.3557981e+00   1.8380271e+00   9.4534284e-03  -3.0852134e-02  -3.8204302e-02  -1.6422039e+01   6.5909480e+00  -5.2188045e+00  -4.4395888e-02  -8.3696580e-01  -5.1854404e-01  -1.3140323e+00  -1.3740253e+01
   1.1872000e+02  -4.6121426e-01  -3.8285749e-01   3.8707644e+01   1.1936524e+00   2.9009999e+00   9.7849065e+00  -5.8494647e+01  -1.2929578e+00   2.1060007e+00   2.1495844e+01  -5.4808744e-01   1.2795439e+00   1.7670014e+01  -1.4699806e+01   1.6277776e+02  -1.3217539e+03  -1.1972692e-01  -8.0193138e-01   1.4348657e+00   1.5219287e-02  -2.5229155e-02  -2.7712062e-02  -1.6634841e+01   7.0502143e+00  -5.2696981e+00  -1.3565962e-02  -8.2994626e-01  -5.1507504e-01  -1.2834707e+00  -1.3669643e+01
   1.1873000e+02  -4.5413062e-01  -3.7055360e-01   3.8691492e+01   1.2205223e+00   2.9963401e+00   9.1710664e+00  -6.1384009e+01  -1.2707284e+00   2.2298840e+00   1.2388332e+01  -5.3444885e-01   1.4268821e+00   1.4733826e+01  -1.3140307e+01   1.5133254e+02  -1.1445221e+03   1.6638921e-01  -2.6604731e-01   1.0767401e+00   1.3211036e-02  -1.9045550e-02  -1.9422925e-02  -1.6743961e+01   7.0099809e+00  -5.5330807e+00   2.6202000e-02  -8.0646941e-01  -5.1271052e-01  -1.2368424e+00  -1.3562243e+01
   1.1874000e+02  -4.3461830e-01  -3.2194041e-01   3.8671572e+01   1.2447599e+00   3.0809660e+00   8.5452964e+00  -6.2577001e+01  -1.2477393e+00   2.3032530e+00   7.3369007e+00  -5.1939700e-01   1.5670070e+00   1.4012488e+01  -1.1700364e+01   1.4175830e+02  -9.5742376e+02   3.4299996e-01   1.9447498e-01   8.8091734e-01   2.7977669e-03  -1.3350398e-02  -1.4422935e-02  -1.6676965e+01   6.5263991e+00  -5.9671762e+00   6.5784852e-02  -7.7591587e-01  -5.0800012e-01  -1.2155859e+00  -1.3511681e+01
   1.1875000e+02  -3.9294571e-01  -2.5149257e-01   3.8649575e+01   1.2596126e+00   3.1583153e+00   7.9357799e+00  -6.0951654e+01  -1.2240647e+00   2.3691664e+00   6.5913429e+00  -5.0258654e-01   1.7413046e+00   1.7429765e+01  -1.0363272e+01   1.3379380e+02  -7.9645026e+02   4.4350192e-01   5.6164048e-01   9.0152593e-01  -1.4660855e-02  -8.5983112e-03  -1.1979528e-02  -1.6430453e+01   5.7459284e+00  -6.5232658e+00   9.8069443e-02  -7.4751556e-01  -4.9861452e-01  -1.2478925e+00  -1.3574386e+01
   1.1876000e+02  -3.3488273e-01  -1.8018894e-01   3.8628911e+01   1.2626504e+00   3.2330290e+00   7.3699157e+00  -5.6586415e+01  -1.1995263e+00   2.4528696e+00   8.3703208e+00  -4.8314628e-01   2.0025872e+00   2.6128259e+01  -9.0950076e+00   1.2714082e+02  -6.6529743e+02   5.4003358e-01   8.2777626e-01   1.0911303e+00  -3.6205698e-02  -4.3254954e-03  -1.0197706e-02  -1.6068766e+01   4.8478396e+00  -7.1769465e+00   1.2103137e-01  -7.2840260e-01  -4.8517441e-01  -1.3582867e+00  -1.3783213e+01
   1.1877000e+02  -2.8274774e-01  -1.2958396e-01   3.8614148e+01   1.2576452e+00   3.2977732e+00   6.8601295e+00  -5.0978619e+01  -1.1741060e+00   2.5383629e+00   8.5493282e+00  -4.5984594e-01   2.3870726e+00   3.8448534e+01  -7.8653330e+00   1.2173379e+02  -5.4070306e+02   6.9653126e-01   9.8366948e-01   1.3356206e+00  -5.8058320e-02   5.2685263e-04  -7.3465202e-03  -1.5720854e+01   3.9688415e+00  -7.9305837e+00   1.3699999e-01  -7.2286857e-01  -4.7137243e-01  -1.5487057e+00  -1.4135131e+01
   1.1878000e+02  -2.6398654e-01  -1.1797160e-01   3.8609008e+01   1.2535822e+00   3.3669292e+00   6.4021962e+00  -4.5793332e+01  -1.1483357e+00   2.5705233e+00   3.2160394e+00  -4.3164150e-01   2.8763386e+00   4.8926599e+01  -6.6601062e+00   1.1760854e+02  -4.1252530e+02   9.0820388e-01   1.0304545e+00   1.5289356e+00  -7.6290350e-02   6.7506883e-03  -2.9634285e-03  -1.5543150e+01   3.1438547e+00  -8.7509631e+00   1.4930775e-01  -7.3229407e-01  -4.6161765e-01  -1.7685575e+00  -1.4568075e+01
   1.1879000e+02  -2.9063575e-01  -1.5278335e-01   3.8614220e+01   1.2599149e+00   3.4234228e+00   5.9848770e+00  -4.1731923e+01  -1.1233151e+00   2.4926269e+00  -7.7896360e+00  -3.9822750e-01   3.3963719e+00   5.2003329e+01  -5.4828479e+00   1.1461169e+02  -2.9968559e+02   1.1052063e+00   9.9085452e-01   1.6165616e+00  -8.7814858e-02   1.4142450e-02   2.0671378e-03  -1.5624942e+01   2.3197433e+00  -9.5319918e+00   1.5910416e-01  -7.5530163e-01  -4.5814200e-01  -1.9361081e+00  -1.4996369e+01
   1.1880000e+02  -3.4817413e-01  -2.1976317e-01   3.8625864e+01   1.2806188e+00   3.4804321e+00   5.5975917e+00  -3.8728521e+01  -1.1002648e+00   2.2925913e+00  -2.0003568e+01  -3.6034759e-01   3.8419810e+00   4.4560909e+01  -4.3496248e+00   1.1239649e+02  -2.2151947e+02   1.1958564e+00   9.0478161e-01   1.5861745e+00  -9.1391617e-02   2.1559395e-02   6.3739174e-03  -1.5943110e+01   1.4174973e+00  -1.0139917e+01   1.6449591e-01  -7.8820113e-01  -4.6004118e-01  -1.9728823e+00  -1.5353356e+01
   1.1881000e+02  -4.0593443e-01  -2.8210529e-01   3.8635542e+01   1.3113474e+00   3.5345766e+00   5.2275549e+00  -3.7003682e+01  -1.0800081e+00   2.0103515e+00  -2.8223980e+01  -3.1972456e-01   4.1149276e+00   2.7294668e+01  -3.2793577e+00   1.1061780e+02  -1.7786860e+02   1.1300617e+00   8.0039035e-01   1.4558371e+00  -8.7668560e-02   2.7559984e-02   9.0946777e-03  -1.6375199e+01   3.9987417e-01  -1.0489385e+01   1.6223951e-01  -8.2599532e-01  -4.6430804e-01  -1.8480067e+00  -1.5632855e+01
   1.1882000e+02  -4.3942006e-01  -2.9923359e-01   3.8635040e+01   1.3421961e+00   3.5793246e+00   4.8573979e+00  -3.7015701e+01  -1.0628132e+00   1.7018267e+00  -3.0852479e+01  -2.7849539e-01   4.1733900e+00   5.8462378e+00  -2.2795179e+00   1.0897946e+02  -1.6383429e+02   9.3665190e-01   6.7614160e-01   1.2838656e+00  -7.8395313e-02   3.0747531e-02   1.0093722e-02  -1.6727468e+01  -6.9579354e-01  -1.0570113e+01   1.4998952e-01  -8.6422610e-01  -4.6708935e-01  -1.6112821e+00  -1.5921029e+01
   1.1883000e+02  -4.4268354e-01  -2.5416593e-01   3.8622875e+01   1.3634822e+00   3.6296876e+00   4.4651748e+00  -3.9222315e+01  -1.0486156e+00   1.4006213e+00  -3.0120538e+01  -2.3861488e-01   4.0354098e+00  -1.3798021e+01  -1.3323571e+00   1.0712237e+02  -1.8570956e+02   6.6217698e-01   5.1804538e-01   1.1559819e+00  -6.5966810e-02   2.9341299e-02   9.4542421e-03  -1.6824636e+01  -1.7714383e+00  -1.0419340e+01   1.2776656e-01  -9.0114738e-01  -4.6483998e-01  -1.3405254e+00  -1.6340787e+01
   1.1884000e+02  -4.2308516e-01  -1.6454025e-01   3.8604865e+01   1.3699691e+00   3.6695655e+00   4.0305019e+00  -4.3467284e+01  -1.0372688e+00   1.1151731e+00  -2.8544820e+01  -2.0157616e-01   3.7471724e+00  -2.8823740e+01  -4.0120909e-01   1.0460064e+02  -2.5217224e+02   3.0963692e-01   3.3939800e-01   1.1733772e+00  -5.3718025e-02   2.0532241e-02   7.0875853e-03  -1.6611936e+01  -2.7244470e+00  -1.0131192e+01   9.8617263e-02  -9.3851375e-01  -4.5641965e-01  -1.0846690e+00  -1.6975634e+01
   1.1885000e+02  -3.9293914e-01  -6.8719971e-02   3.8587350e+01   1.3619109e+00   3.7071515e+00   3.5497569e+00  -4.8074499e+01  -1.0285509e+00   8.5300771e-01  -2.6216538e+01  -1.6831417e-01   3.3645292e+00  -3.8264322e+01   5.3717929e-01   1.0096098e+02  -3.6396615e+02  -1.4929130e-01   2.0706845e-01   1.4564643e+00  -4.6019548e-02   8.0362266e-04   2.7246148e-03  -1.6191388e+01  -3.5071465e+00  -9.8809145e+00   6.8138663e-02  -9.7939462e-01  -4.4460291e-01  -8.6670235e-01  -1.7834380e+01
   1.1886000e+02  -3.6747401e-01  -1.7865724e-03   3.8571328e+01   1.3431907e+00   3.7371172e+00   3.0400632e+00  -5.0969379e+01  -1.0220899e+00   6.2893085e-01  -2.2407686e+01  -1.3929390e-01   2.9347409e+00  -4.2978831e+01   1.4678619e+00   9.5800268e+01  -5.1607147e+02  -7.3644487e-01   2.1943349e-01   2.0857394e+00  -4.7416456e-02  -3.1987960e-02  -3.8277532e-03  -1.5779912e+01  -4.1185678e+00  -9.8544390e+00   4.2280050e-02  -1.0244387e+00  -4.3431159e-01  -6.9480363e-01  -1.8830022e+01
   1.1887000e+02  -3.6062614e-01   2.1911742e-02   3.8553669e+01   1.3184531e+00   3.7614106e+00   2.5280597e+00  -5.1200349e+01  -1.0174267e+00   4.5133175e-01  -1.7759909e+01  -1.1464334e-01   2.4919527e+00  -4.4278819e+01   2.3508553e+00   8.8878562e+01  -6.9217057e+02  -1.4096178e+00   4.6390279e-01   3.0157459e+00  -6.0893764e-02  -7.6187780e-02  -1.2178192e-02  -1.5574347e+01  -4.5639569e+00  -1.0139802e+01   2.4299391e-02  -1.0700750e+00  -4.2893641e-01  -5.8948660e-01  -1.9821044e+01
   1.1888000e+02  -3.7527653e-01   1.2634202e-02   3.8532192e+01   1.2922205e+00   3.7789431e+00   2.0336222e+00  -4.9443748e+01  -1.0140556e+00   3.2460380e-01  -1.2672796e+01  -9.4114416e-02   2.0740581e+00  -4.1789460e+01   3.1554639e+00   8.0299119e+01  -8.5794427e+02  -2.0475482e+00   9.7207274e-01   4.0657634e+00  -8.5386504e-02  -1.2645987e-01  -2.1097283e-02  -1.5626474e+01  -4.8385907e+00  -1.0686782e+01   1.3700474e-02  -1.1095659e+00  -4.2865575e-01  -5.9866290e-01  -2.0688233e+01
   1.1889000e+02  -4.0074221e-01  -3.3465264e-03   3.8507893e+01   1.2702448e+00   3.7973924e+00   1.5568234e+00  -4.7679881e+01  -1.0113281e+00   2.6300817e-01  -6.1595629e+00  -7.7130573e-02   1.7139889e+00  -3.6006914e+01   3.8748283e+00   7.0533679e+01  -9.7654404e+02  -2.5318218e+00   1.6716182e+00   4.9621745e+00  -1.1355022e-01  -1.7559747e-01  -2.9032001e-02  -1.5858603e+01  -4.9273927e+00  -1.1318212e+01   7.6177201e-03  -1.1355347e+00  -4.3158654e-01  -7.4127078e-01  -2.1344116e+01
   1.1890000e+02  -4.2294535e-01   1.6512570e-03   3.8482954e+01   1.2601491e+00   3.8079921e+00   1.0834481e+00  -4.7337526e+01  -1.0085079e+00   2.7549620e-01   1.2488033e+00  -6.3179158e-02   1.4052830e+00  -3.0870594e+01   4.5109723e+00   6.0258692e+01  -1.0274987e+03  -2.8090415e+00   2.3829524e+00   5.3950591e+00  -1.3281078e-01  -2.1500108e-01  -3.4716231e-02  -1.6156661e+01  -4.8361745e+00  -1.1775457e+01   1.8420253e-03  -1.1430072e+00  -4.3560927e-01  -9.5791523e-01  -2.1712814e+01
   1.1891000e+02  -4.3382170e-01   4.3297412e-02   3.8458451e+01   1.2684838e+00   3.8166438e+00   6.0433322e-01  -4.7911491e+01  -1.0050080e+00   3.4719899e-01   7.1702792e+00  -5.2212045e-02   1.1013466e+00  -3.0393641e+01   5.0566475e+00   5.0198683e+01  -1.0060009e+03  -2.8487954e+00   2.8898091e+00   5.1303025e+00  -1.3136975e-01  -2.3536711e-01  -3.7043324e-02  -1.6405265e+01  -4.6202241e+00  -1.1815132e+01  -9.0115612e-03  -1.1318031e+00  -4.3901427e-01  -1.1654951e+00  -2.1772781e+01
   1.1892000e+02  -4.3240957e-01   1.1803454e-01   3.8434122e+01   1.2945748e+00   3.8148103e+00   1.2446856e-01  -4.7986466e+01  -1.0004253e+00   4.5949122e-01   1.1229223e+01  -4.4654285e-02   7.5494761e-01  -3.4639897e+01   5.4920905e+00   4.1008548e+01  -9.1901351e+02  -2.6085530e+00   3.0454536e+00   4.1439691e+00  -1.0532560e-01  -2.3016933e-01  -3.4845238e-02  -1.6489103e+01  -4.3515475e+00  -1.1314904e+01  -3.0018680e-02  -1.1065381e+00  -4.4026420e-01  -1.3351851e+00  -2.1602790e+01
   1.1893000e+02  -4.2392399e-01   2.0532716e-01   3.8409266e+01   1.3261060e+00   3.8141228e+00  -3.4378110e-01  -4.6824966e+01  -9.9435123e-01   6.1249188e-01   1.5300066e+01  -4.1173740e-02   3.4201256e-01  -4.1293504e+01   5.7986221e+00   3.3113744e+01  -7.8948037e+02  -2.0970374e+00   2.8374352e+00   2.6452696e+00  -6.0689159e-02  -1.9962535e-01  -2.7526052e-02  -1.6347145e+01  -4.0698691e+00  -1.0311272e+01  -6.3086828e-02  -1.0741183e+00  -4.3835799e-01  -1.4782909e+00  -2.1329768e+01
   1.1894000e+02  -4.1751305e-01   2.7847695e-01   3.8383448e+01   1.3424068e+00   3.8054138e+00  -7.8671572e-01  -4.4293462e+01  -9.8625940e-01   8.1774803e-01   2.0525614e+01  -4.2441269e-02  -1.3774558e-01  -4.7975814e+01   5.9784512e+00   2.6583109e+01  -6.5306351e+02  -1.4231593e+00   2.3685766e+00   9.6113937e-01  -8.8893285e-03  -1.5101469e-01  -1.5942240e-02  -1.5999047e+01  -3.7773436e+00  -8.9523102e+00  -1.0546297e-01  -1.0406196e+00  -4.3327402e-01  -1.6024432e+00  -2.1051000e+01
   1.1895000e+02  -4.1900519e-01   3.1678681e-01   3.8356761e+01   1.3244933e+00   3.7909180e+00  -1.1898955e+00  -4.0317973e+01  -9.7555970e-01   1.0815944e+00   2.6384634e+01  -4.8934487e-02  -6.6506307e-01  -5.2731749e+01   6.0584986e+00   2.1201787e+01  -5.3813220e+02  -7.4788093e-01   1.7854252e+00  -6.1845055e-01   3.9598094e-02  -9.4723411e-02  -2.2561137e-03  -1.5500824e+01  -3.4607756e+00  -7.4151380e+00  -1.5111094e-01  -1.0091441e+00  -4.2560342e-01  -1.7055083e+00  -2.0805466e+01
   1.1896000e+02  -4.2417221e-01   3.1259894e-01   3.8329902e+01   1.2636094e+00   3.7771097e+00  -1.5446176e+00  -3.5472217e+01  -9.6176755e-01   1.3934361e+00   3.1184177e+01  -6.0833150e-02  -1.2102110e+00  -5.4514788e+01   6.0757574e+00   1.6723326e+01  -4.4784614e+02  -2.0015564e-01   1.2082232e+00  -1.9308796e+00   7.8666626e-02  -3.9496861e-02   1.1203415e-02  -1.4909441e+01  -3.1097631e+00  -5.8535754e+00  -1.9315455e-01  -9.7903671e-01  -4.1618706e-01  -1.7888951e+00  -2.0574222e+01
   1.1897000e+02  -4.2127851e-01   2.7324625e-01   3.8304090e+01   1.1626671e+00   3.7584313e+00  -1.8510215e+00  -3.0640388e+01  -9.4471079e-01   1.7219720e+00   3.2853588e+01  -7.7884415e-02  -1.7300243e+00  -5.1981333e+01   6.0624402e+00   1.3042787e+01  -3.6805389e+02   1.7973183e-01   7.0813181e-01  -2.9181540e+00   1.0633895e-01   9.6346015e-03   2.2868949e-02  -1.4268109e+01  -2.7327981e+00  -4.3985001e+00  -2.2517429e-01  -9.4653929e-01  -4.0609362e-01  -1.8800324e+00  -2.0306906e+01
   1.1898000e+02  -4.0244905e-01   2.1838826e-01   3.8280818e+01   1.0329853e+00   3.7363151e+00  -2.1093371e+00  -2.5831559e+01  -9.2467341e-01   2.0215652e+00   2.9959322e+01  -9.9288254e-02  -2.1696724e+00  -4.3964807e+01   6.0400953e+00   1.0153243e+01  -2.8895441e+02   4.1794742e-01   3.2353280e-01  -3.5679725e+00   1.2279132e-01   5.0619873e-02   3.1993752e-02  -1.3621110e+01  -2.3557280e+00  -3.1615879e+00  -2.4162179e-01  -9.0696432e-01  -3.9664316e-01  -2.0181660e+00  -1.9937327e+01
   1.1899000e+02  -3.7242238e-01   1.7137974e-01   3.8261546e+01   8.9152681e-01   3.7132249e+00  -2.3160098e+00  -2.0667267e+01  -9.0238702e-01   2.2473552e+00   2.2578995e+01  -1.2387751e-01  -2.4921250e+00  -3.2245268e+01   6.0200546e+00   8.0251672e+00  -2.1280758e+02   5.4037367e-01   7.2852184e-02  -3.8955736e+00   1.2860772e-01   8.2830171e-02   3.8250631e-02  -1.3032812e+01  -1.9991657e+00  -2.2173396e+00  -2.3869943e-01  -8.5743876e-01  -3.8920761e-01  -2.2101304e+00  -1.9388938e+01
   1.1900000e+02  -3.4430697e-01   1.4815380e-01   3.8247322e+01   7.5819537e-01   3.6865823e+00  -2.4687091e+00  -1.5269936e+01  -8.7882261e-01   2.3752030e+00   1.2784780e+01  -1.5047023e-01  -2.6956958e+00  -2.0357077e+01   6.0063755e+00   6.5551653e+00  -1.4700020e+02   5.5177574e-01  -3.4182519e-02  -3.9292610e+00   1.2427892e-01   1.0599483e-01   4.1303182e-02  -1.2551487e+01  -1.6815430e+00  -1.5984984e+00  -2.1549859e-01  -7.9868067e-01  -3.8484252e-01  -2.4283295e+00  -1.8625102e+01
   1.1901000e+02  -3.2774882e-01   1.5120784e-01   3.8238392e+01   6.4973321e-01   3.6595387e+00  -2.5725129e+00  -1.0380379e+01  -8.5490006e-01   2.4101531e+00   3.4950081e+00  -1.7805941e-01  -2.7978611e+00  -1.0216529e+01   5.9990175e+00   5.5874688e+00  -9.6769646e+01   4.5073437e-01   1.1295080e-02  -3.6901867e+00   1.1064842e-01   1.1978207e-01   4.0447270e-02  -1.2175720e+01  -1.4388639e+00  -1.3096285e+00  -1.7420640e-01  -7.3550314e-01  -3.8440314e-01  -2.6389901e+00  -1.7702329e+01
   1.1902000e+02  -3.2339079e-01   1.7206315e-01   3.8233720e+01   5.7387800e-01   3.6357037e+00  -2.6418897e+00  -6.9376736e+00  -8.3132197e-01   2.3741455e+00  -3.6007590e+00  -2.0586572e-01  -2.8215884e+00  -2.3727312e+00   5.9962583e+00   4.9566964e+00  -6.3077240e+01   2.2479864e-01   2.0821401e-01  -3.2067628e+00   8.9433435e-02   1.2411705e-01   3.4677912e-02  -1.1893439e+01  -1.3166832e+00  -1.3306638e+00  -1.1927593e-01  -6.7625867e-01  -3.8898946e-01  -2.8038490e+00  -1.6748173e+01
   1.1903000e+02  -3.2678489e-01   1.9868394e-01   3.8230841e+01   5.2993297e-01   3.6071704e+00  -2.6911383e+00  -4.9248679e+00  -8.0857773e-01   2.2889112e+00  -8.5234273e+00  -2.3342179e-01  -2.7983951e+00   2.3193338e+00   5.9961433e+00   4.5205696e+00  -4.3612677e+01  -1.5320120e-01   5.4128338e-01  -2.5464685e+00   6.3446479e-02   1.2004950e-01   2.3404336e-02  -1.1732038e+01  -1.3465280e+00  -1.6124358e+00  -5.6348310e-02  -6.3077941e-01  -3.9984767e-01  -2.8754635e+00  -1.5892305e+01
   1.1904000e+02  -3.3413810e-01   2.2213884e-01   3.8226901e+01   5.1438344e-01   3.5802987e+00  -2.7240750e+00  -3.2936649e+00  -7.8699645e-01   2.1708635e+00  -1.1804770e+01  -2.6057052e-01  -2.7593633e+00   3.9031725e+00   5.9971447e+00   4.1773446e+00  -3.4322499e+01  -6.8555729e-01   9.8894413e-01  -1.8176967e+00   3.6637326e-02   1.1020513e-01   7.2157131e-03  -1.1735261e+01  -1.5351107e+00  -2.0865985e+00   8.7585990e-03  -6.0669127e-01  -4.1752749e-01  -2.8349111e+00  -1.5226649e+01
   1.1905000e+02  -3.4415584e-01   2.3930941e-01   3.8220475e+01   5.2583867e-01   3.5513070e+00  -2.7369153e+00  -1.2840335e+00  -7.6673655e-01   2.0372368e+00  -1.3362674e+01  -2.8725716e-01  -2.7144992e+00   4.4864181e+00   5.9983164e+00   3.8686101e+00  -3.0873451e+01  -1.3212089e+00   1.5307057e+00  -1.1455762e+00   1.3896015e-02   9.8176542e-02  -1.2015818e-02  -1.1907505e+01  -1.8758808e+00  -2.6773101e+00   7.0977419e-02  -6.0561648e-01  -4.4074249e-01  -2.7207550e+00  -1.4785450e+01
   1.1906000e+02  -3.5675531e-01   2.5201286e-01   3.8212291e+01   5.6590053e-01   3.5247791e+00  -2.7251023e+00   1.1812969e+00  -7.4774627e-01   1.9089972e+00  -1.2823959e+01  -3.1331981e-01  -2.6528854e+00   6.1613810e+00   5.9992010e+00   3.5697884e+00  -2.9882174e+01  -1.9896599e+00   2.1477361e+00  -6.5485266e-01   3.0136087e-04   8.7416157e-02  -3.1707743e-02  -1.2201337e+01  -2.3632613e+00  -3.2946110e+00   1.2650555e-01  -6.2210794e-01  -4.6601202e-01  -2.5918690e+00  -1.4525566e+01
   1.1907000e+02  -3.7160929e-01   2.6460236e-01   3.8204175e+01   6.3673774e-01   3.4948707e+00  -2.6862056e+00   3.8896754e+00  -7.2984949e-01   1.7985831e+00  -1.1041409e+01  -3.3848900e-01  -2.5636953e+00   8.9190040e+00   5.9996630e+00   3.2765718e+00  -2.9321658e+01  -2.6390510e+00   2.8101163e+00  -4.5900095e-01  -7.5871092e-05   8.0460885e-02  -4.9335830e-02  -1.2541741e+01  -2.9778663e+00  -3.8333081e+00   1.7275479e-01  -6.4655796e-01  -4.8894484e-01  -2.4812439e+00  -1.4345586e+01
   1.1908000e+02  -3.8734205e-01   2.8149451e-01   3.8197563e+01   7.3810623e-01   3.4692022e+00  -2.6235766e+00   6.2628953e+00  -7.1291538e-01   1.7015649e+00  -9.7018130e+00  -3.6250738e-01  -2.4482794e+00   1.1541586e+01   5.9997455e+00   2.9915746e+00  -2.8499715e+01  -3.2296670e+00   3.4626301e+00  -6.3362553e-01   1.4773563e-02   7.8589929e-02  -6.2930469e-02  -1.2849910e+01  -3.6621719e+00  -4.1956514e+00   2.0814218e-01  -6.6950056e-01  -5.0618215e-01  -2.3987523e+00  -1.4141512e+01
   1.1909000e+02  -4.0132363e-01   3.0504915e-01   3.8192887e+01   8.6540737e-01   3.4433045e+00  -2.5482274e+00   7.5349211e+00  -6.9686285e-01   1.6129345e+00  -8.8630489e+00  -3.8517799e-01  -2.3129768e+00   1.3530266e+01   5.9995843e+00   2.7173728e+00  -2.7420183e+01  -3.7175065e+00   4.0327030e+00  -1.1801734e+00   4.4178615e-02   8.1693949e-02  -7.1262694e-02  -1.3054520e+01  -4.3336676e+00  -4.3159140e+00   2.3219064e-01  -6.8378326e-01  -5.1630817e-01  -2.3518549e+00  -1.3844333e+01
   1.1910000e+02  -4.1115704e-01   3.3427963e-01   3.8189714e+01   1.0093280e+00   3.4184381e+00  -2.4736968e+00   7.4530636e+00  -6.8155080e-01   1.5384800e+00  -7.4454431e+00  -4.0630124e-01  -2.1576996e+00   1.5527714e+01   5.9993814e+00   2.4629351e+00  -2.5443769e+01  -4.0602929e+00   4.4572265e+00  -2.0102132e+00   8.4514947e-02   8.8298732e-02  -7.4035781e-02  -1.3097459e+01  -4.9257346e+00  -4.1744902e+00   2.4586000e-01  -6.8430465e-01  -5.1952506e-01  -2.3466052e+00  -1.3421543e+01
   1.1911000e+02  -4.1709104e-01   3.6528903e-01   3.8187159e+01   1.1561961e+00   3.3939728e+00  -2.4105692e+00   6.3127566e+00  -6.6680612e-01   1.4812033e+00  -5.7276703e+00  -4.2559540e-01  -1.9742574e+00   1.8344229e+01   5.9994161e+00   2.2483683e+00  -2.1456680e+01  -4.2378000e+00   4.7011515e+00  -2.9635202e+00   1.2953213e-01   9.5810284e-02  -7.2124874e-02  -1.2942553e+01  -5.4042578e+00  -3.8071627e+00   2.5147324e-01  -6.6749870e-01  -5.1685389e-01  -2.3772934e+00  -1.2864345e+01
   1.1912000e+02  -4.2186997e-01   3.9362152e-01   3.8184325e+01   1.2885122e+00   3.3724296e+00  -2.3633834e+00   4.7185812e+00  -6.5250277e-01   1.4363505e+00  -4.4852842e+00  -4.4275193e-01  -1.7600581e+00   2.1419928e+01   6.0000556e+00   2.0919500e+00  -1.5641837e+01  -4.2819784e+00   4.7587082e+00  -3.8525229e+00   1.7171275e-01   1.0116964e-01  -6.7532419e-02  -1.2592151e+01  -5.7564106e+00  -3.2969818e+00   2.5174497e-01  -6.3180937e-01  -5.0928959e-01  -2.4097390e+00  -1.2165877e+01
   1.1913000e+02  -4.2752467e-01   4.1703534e-01   3.8180636e+01   1.3887123e+00   3.3464173e+00  -2.3267070e+00   3.6676431e+00  -6.3853968e-01   1.4014529e+00  -3.4897602e+00  -4.5759722e-01  -1.5287118e+00   2.3134632e+01   6.0017171e+00   1.9950858e+00  -9.6864166e+00  -4.2746392e+00   4.6494707e+00  -4.5217927e+00   2.0437458e-01   1.0192485e-01  -6.2779621e-02  -1.2081426e+01  -5.9814045e+00  -2.7435503e+00   2.4841514e-01  -5.7866458e-01  -4.9730375e-01  -2.3891048e+00  -1.1319633e+01
   1.1914000e+02  -4.3298926e-01   4.3661574e-01   3.8175942e+01   1.4464700e+00   3.3238428e+00  -2.2884808e+00   3.8226210e+00  -6.2484351e-01   1.3737251e+00  -2.7727781e+00  -4.7013509e-01  -1.2980908e+00   2.3062094e+01   6.0047272e+00   1.9441007e+00  -5.0985081e+00  -4.2858594e+00   4.4132961e+00  -4.9035303e+00   2.2359811e-01   9.7240035e-02  -5.9826547e-02  -1.1445467e+01  -6.0780469e+00  -2.2275977e+00   2.4168900e-01  -5.1299738e-01  -4.8104138e-01  -2.2899075e+00  -1.0350384e+01
   1.1915000e+02  -4.3482913e-01   4.5577448e-01   3.8170546e+01   1.4628799e+00   3.2990337e+00  -2.2420094e+00   4.6471329e+00  -6.1141696e-01   1.3454509e+00  -2.8274233e+00  -4.8048100e-01  -1.0796181e+00   2.1847277e+01   6.0090975e+00   1.9225379e+00  -2.1562820e+00  -4.3314162e+00   4.1026068e+00  -5.0372995e+00   2.2916150e-01   8.8282205e-02  -5.9186130e-02  -1.0721631e+01  -6.0317091e+00  -1.7834309e+00   2.3080740e-01  -4.4258318e-01  -4.6092907e-01  -2.1378803e+00  -9.3121058e+00
   1.1916000e+02  -4.2963964e-01   4.7834333e-01   3.8165269e+01   1.4469587e+00   3.2783499e+00  -2.1930536e+00   4.8955816e+00  -5.9830866e-01   1.3118904e+00  -3.3560422e+00  -4.8881887e-01  -8.8048125e-01   1.9913681e+01   6.0144169e+00   1.9212046e+00  -1.3332656e-01  -4.3811019e+00   3.7687597e+00  -5.0310609e+00   2.2411959e-01   7.7815166e-02  -5.9946743e-02  -9.9714563e+00  -5.8232757e+00  -1.3948778e+00   2.1487626e-01  -3.7622487e-01  -4.3822097e-01  -1.9858139e+00  -8.2587263e+00
   1.1917000e+02  -4.1613981e-01   5.0634936e-01   3.8161512e+01   1.4081694e+00   3.2574943e+00  -2.1546719e+00   3.8381687e+00  -5.8555479e-01   1.2743294e+00  -3.7561002e+00  -4.9533998e-01  -7.0168513e-01   1.7879611e+01   6.0201590e+00   1.9427859e+00   2.1581241e+00  -4.3850121e+00   3.4454367e+00  -4.9902741e+00   2.1321278e-01   6.9111324e-02  -6.0637784e-02  -9.2693014e+00  -5.4488576e+00  -1.0169630e+00   1.9344641e-01  -3.2172448e-01  -4.1506381e-01  -1.8836493e+00  -7.2379837e+00
   1.1918000e+02  -3.9607099e-01   5.3764120e-01   3.8160928e+01   1.3514955e+00   3.2354354e+00  -2.1361357e+00   1.8536241e+00  -5.7318385e-01   1.2339668e+00  -4.0362630e+00  -5.0016080e-01  -5.3540467e-01   1.6628046e+01   6.0263063e+00   2.0018426e+00   5.9056734e+00  -4.3088558e+00   3.1421059e+00  -4.9703175e+00   2.0087897e-01   6.4557592e-02  -6.0226167e-02  -8.6754492e+00  -4.9266486e+00  -5.9825218e-01   1.6702721e-01  -2.8425615e-01  -3.9359896e-01  -1.8526795e+00  -6.2901850e+00
   1.1919000e+02  -3.7361023e-01   5.6548453e-01   3.8164410e+01   1.2769091e+00   3.2139495e+00  -2.1395461e+00  -3.4103878e-01  -5.6126118e-01   1.1880949e+00  -4.5871877e+00  -5.0330006e-01  -3.7002604e-01   1.6537863e+01   6.0336656e+00   2.1197217e+00   1.1787907e+01  -4.1512021e+00   2.8512881e+00  -4.9741041e+00   1.9000483e-01   6.4748902e-02  -5.8507248e-02  -8.2115991e+00  -4.2889824e+00  -9.1260062e-02   1.3729680e-01  -2.6521698e-01  -3.7464257e-01  -1.8833079e+00  -5.4443249e+00
   1.1920000e+02  -3.5325404e-01   5.8196220e-01   3.8171067e+01   1.1811636e+00   3.1932657e+00  -2.1641116e+00  -2.4565555e+00  -5.4994740e-01   1.1289877e+00  -5.9107215e+00  -5.0474579e-01  -1.9874587e-01   1.7128017e+01   6.0433905e+00   2.3122579e+00   1.9253621e+01  -3.9349695e+00   2.5679287e+00  -4.9774547e+00   1.8196575e-01   6.8619823e-02  -5.5744016e-02  -7.8555692e+00  -3.5758442e+00   5.3950255e-01   1.0661621e-01  -2.6208788e-01  -3.5753334e-01  -1.9521415e+00  -4.7193132e+00
   1.1921000e+02  -3.3713811e-01   5.8275273e-01   3.8178611e+01   1.0607876e+00   3.1712068e+00  -2.2057871e+00  -4.1675459e+00  -5.3955969e-01   1.0437355e+00  -8.5252197e+00  -5.0452356e-01  -1.9882169e-02   1.7886370e+01   6.0557612e+00   2.5675880e+00   2.5533011e+01  -3.6888487e+00   2.3076359e+00  -4.9534878e+00   1.7727958e-01   7.4226971e-02  -5.2143460e-02  -7.5578468e+00  -2.8390463e+00   1.3007471e+00   7.7325310e-02  -2.6947948e-01  -3.4122447e-01  -2.0398478e+00  -4.1270078e+00
   1.1922000e+02  -3.2381604e-01   5.6937925e-01   3.8185211e+01   9.1515569e-01   3.1485750e+00  -2.2542829e+00  -4.8495761e+00  -5.3053456e-01   9.2361644e-01  -1.2011909e+01  -5.0267670e-01   1.7105468e-01   1.9093685e+01   6.0684630e+00   2.8132404e+00   2.4565236e+01  -3.4303871e+00   2.1030143e+00  -4.8837028e+00   1.7605299e-01   7.9535678e-02  -4.7633004e-02  -7.2618981e+00  -2.1396188e+00   2.1586633e+00   5.1415423e-02  -2.8047543e-01  -3.2491931e-01  -2.1424932e+00  -3.6647243e+00
   1.1923000e+02  -3.0943071e-01   5.4815591e-01   3.8190782e+01   7.4835157e-01   3.1241670e+00  -2.2967020e+00  -4.2419087e+00  -5.2323268e-01   7.7835352e-01  -1.4526292e+01  -4.9921580e-01   3.8159244e-01   2.1053775e+01   6.0746088e+00   2.8774945e+00   6.4254164e+00  -3.1660056e+00   1.9834420e+00  -4.7601415e+00   1.7823167e-01   8.3026700e-02  -4.1925351e-02  -6.9237791e+00  -1.5274096e+00   3.0520045e+00   3.0194802e-02  -2.8780637e-01  -3.0781458e-01  -2.2652956e+00  -3.2973276e+00
   1.1924000e+02  -2.9047095e-01   5.2708659e-01   3.8196306e+01   5.7050629e-01   3.1013632e+00  -2.3256607e+00  -2.8958750e+00  -5.1778400e-01   6.2896935e-01  -1.4938417e+01  -4.9409105e-01   6.1421259e-01   2.3262015e+01   6.0610859e+00   2.4611996e+00  -4.1629489e+01  -2.9008804e+00   1.9557700e+00  -4.5840152e+00   1.8377654e-01   8.3993165e-02  -3.4831121e-02  -6.5230128e+00  -1.0222742e+00   3.9163538e+00   1.3706681e-02  -2.8515916e-01  -2.8909483e-01  -2.4106649e+00  -2.9606048e+00
   1.1925000e+02  -2.6665090e-01   5.1217640e-01   3.8202310e+01   3.9670031e-01   3.0781585e+00  -2.3423931e+00  -1.6732365e+00  -5.1416611e-01   4.7987733e-01  -1.4909202e+01  -4.8713509e-01   8.6083075e-01   2.4661816e+01   6.0084723e+00   1.1528220e+00  -1.3083776e+02  -2.6486497e+00   1.9979746e+00  -4.3627287e+00   1.9254883e-01   8.2345025e-02  -2.6589610e-02  -6.0671986e+00  -6.2065860e-01   4.6991070e+00   5.6147063e-04  -2.6854979e-01  -2.6858203e-01  -2.5710637e+00  -2.5864989e+00
   1.1926000e+02  -2.4191712e-01   5.0508368e-01   3.8208244e+01   2.4020748e-01   3.0781585e+00  -2.3522103e+00  -9.8172130e-01  -5.1237894e-01   3.1068387e-01  -1.6919346e+01  -4.7798431e-01   1.1074443e+00   2.4661352e+01   5.8945703e+00  -1.4625483e+00  -2.6153703e+02  -2.4292360e+00   2.0757579e+00  -4.1036714e+00   2.0389704e-01   7.8175781e-02  -1.7805879e-02  -5.5918903e+00  -3.2191593e-01   5.3639079e+00  -1.1586910e-02  -2.3753312e-01  -2.4745456e-01  -2.7314434e+00  -2.1333889e+00
   1.1927000e+02  -2.2252971e-01   5.0303332e-01   3.8212928e+01   1.0548295e-01   3.0536932e+00  -2.3611447e+00  -8.9343881e-01  -5.1248664e-01   1.0519068e-01  -2.0549319e+01  -4.6620154e-01   1.3429023e+00   2.3545800e+01   5.7044574e+00  -5.5465204e+00  -4.0839722e+02  -2.2561596e+00   2.1666578e+00  -3.8193711e+00   2.1621041e-01   7.1544417e-02  -9.0573499e-03  -5.1552217e+00  -1.3807911e-01   5.8920421e+00  -2.5462010e-02  -1.9602478e-01  -2.2837479e-01  -2.8767638e+00  -1.6074174e+00
   1.1928000e+02  -2.1375753e-01   5.0043746e-01   3.8215180e+01  -1.0776231e-02   3.0332386e+00  -2.3758399e+00  -1.4695246e+00  -5.1451093e-01  -1.2211174e-01  -2.2730242e+01  -4.5161486e-01   1.5589874e+00   2.1608516e+01   5.4461826e+00  -1.0668735e+01  -5.1222147e+02  -2.1355522e+00   2.2654410e+00  -3.5477081e+00   2.2690425e-01   6.2510169e-02  -6.2323295e-04  -4.8277914e+00  -7.2561121e-02   6.2819011e+00  -4.3648444e-02  -1.5163354e-01  -2.1454062e-01  -2.9891232e+00  -1.0550442e+00
   1.1929000e+02  -2.1735244e-01   4.9183765e-01   3.8214164e+01  -1.1364327e-01   3.0086587e+00  -2.3974612e+00  -2.1621294e+00  -5.1836029e-01  -3.4139014e-01  -2.1927840e+01  -4.3447062e-01   1.7475393e+00   1.8855184e+01   5.1572324e+00  -1.5763161e+01  -5.0944254e+02  -2.0707817e+00   2.3780099e+00  -3.3434854e+00   2.3359682e-01   5.1244939e-02   7.5215577e-03  -4.6646337e+00  -9.7229063e-02   6.5542750e+00  -6.7541334e-02  -1.1279944e-01  -2.0801047e-01  -3.0464431e+00  -5.3781830e-01
   1.1930000e+02  -2.3076163e-01   4.7496438e-01   3.8209583e+01  -2.0796666e-01   2.9832766e+00  -2.4166009e+00  -1.9139654e+00  -5.2388903e-01  -5.3641958e-01  -1.9502944e+01  -4.1530083e-01   1.8999786e+00   1.5243935e+01   4.8840446e+00  -1.9745706e+01  -3.9825450e+02  -2.0564520e+00   2.5146961e+00  -3.2255190e+00   2.3609186e-01   3.8228214e-02   1.5568565e-02  -4.6721685e+00  -1.4875927e-01   6.7691734e+00  -9.5846992e-02  -8.5282678e-02  -2.0842936e-01  -3.0358718e+00  -1.0819288e-01
   1.1931000e+02  -2.4846336e-01   4.5152309e-01   3.8201813e+01  -3.0010560e-01   2.9592124e+00  -2.4231658e+00  -6.5649649e-01  -5.3090950e-01  -7.0127491e-01  -1.6485534e+01  -3.9476483e-01   2.0072535e+00   1.0727489e+01   4.6478911e+00  -2.2369076e+01  -2.6233708e+02  -2.0675772e+00   2.6779403e+00  -3.1427719e+00   2.3669889e-01   2.4354119e-02   2.3689173e-02  -4.7941776e+00  -1.4410719e-01   7.0072229e+00  -1.2451196e-01  -7.0193360e-02  -2.1286418e-01  -2.9706194e+00   0.0000000e+00
   1.1932000e+02  -2.6486300e-01   4.2536362e-01   3.8191958e+01  -3.9680670e-01   2.9368671e+00  -2.4162202e+00   6.9456513e-01  -5.3912282e-01  -8.2714692e-01  -1.2587201e+01  -3.7354515e-01   2.0629494e+00   5.5695915e+00   4.4325458e+00  -2.4347010e+01  -1.9779333e+02  -2.0697686e+00   2.8595207e+00  -3.0164124e+00   2.3777926e-01   1.0599843e-02   3.1955604e-02  -4.9336587e+00  -1.7582888e-02   7.2938815e+00  -1.4917970e-01  -6.4388341e-02  -2.1690228e-01  -2.8825584e+00   0.0000000e+00
   1.1933000e+02  -2.7677297e-01   4.0007418e-01   3.8181662e+01  -4.9971439e-01   2.9131466e+00  -2.3966574e+00   1.9562787e+00  -5.4818347e-01  -9.1270849e-01  -8.5561563e+00  -3.5227896e-01   2.0655117e+00   2.5622506e-01   4.2038653e+00  -2.6535807e+01  -2.1887974e+02  -2.0486765e+00   3.0555373e+00  -2.8169660e+00   2.3934223e-01  -2.4797498e-03   4.0344712e-02  -5.0065377e+00   2.3804675e-01   7.5483796e+00  -1.6800177e-01  -6.2675375e-02  -2.1658442e-01  -2.7924517e+00   0.0000000e+00
   1.1934000e+02  -2.8387845e-01   3.7711566e-01   3.8172485e+01  -6.0076809e-01   2.8887386e+00  -2.3586142e+00   3.8043165e+00  -5.5785188e-01  -9.7160816e-01  -5.8899675e+00  -3.3154084e-01   2.0160311e+00  -4.9480627e+00   3.9417498e+00  -2.9052458e+01  -2.5166508e+02  -2.0114700e+00   3.2723469e+00  -2.5865748e+00   2.3956459e-01  -1.4769702e-02   4.8637077e-02  -4.9760885e+00   5.6909170e-01   7.6317789e+00  -1.8213404e-01  -6.0381296e-02  -2.1005467e-01  -2.7048505e+00   0.0000000e+00
   1.1935000e+02  -2.8724791e-01   3.5446142e-01   3.8165391e+01  -6.8500660e-01   2.8657057e+00  -2.2952505e+00   6.3363729e+00  -5.6796871e-01  -1.0138525e+00  -4.2244334e+00  -3.1184426e-01   1.9172284e+00  -9.8802671e+00   3.6592792e+00  -3.1207904e+01  -2.1554466e+02  -1.9572013e+00   3.5135838e+00  -2.3920333e+00   2.3724730e-01  -2.6114809e-02   5.6376169e-02  -4.8462051e+00   9.0713003e-01   7.4623659e+00  -1.9429769e-01  -5.5037880e-02  -1.9813525e-01  -2.6301936e+00   0.0000000e+00
   1.1936000e+02  -2.8681387e-01   3.2688608e-01   3.8161050e+01  -7.4024224e-01   2.8425009e+00  -2.2086321e+00   8.6618347e+00  -5.7827249e-01  -1.0302349e+00  -1.6382426e+00  -2.9360278e-01   1.7771982e+00  -1.4003015e+01   3.3903248e+00  -3.2172018e+01  -9.6411308e+01  -1.8628170e+00   3.7681868e+00  -2.2774461e+00   2.3325592e-01  -3.5919504e-02   6.3159261e-02  -4.6396347e+00   1.2178940e+00   7.0904594e+00  -2.0742688e-01  -4.6629141e-02  -1.8358415e-01  -2.5913530e+00   0.0000000e+00
   1.1937000e+02  -2.7933186e-01   2.8924870e-01   3.8160550e+01  -7.6473655e-01   2.8237652e+00  -2.1112129e+00   9.7419235e+00  -5.8835948e-01  -1.0070186e+00   2.3216303e+00  -2.7706406e-01   1.6115314e+00  -1.6566685e+01   3.1551758e+00  -3.1619862e+01   5.5215598e+01  -1.7011362e+00   4.0118583e+00  -2.2584014e+00   2.2984105e-01  -4.3193249e-02   6.9003590e-02  -4.3782900e+00   1.5067731e+00   6.6652854e+00  -2.2399744e-01  -3.6419596e-02  -1.6929921e-01  -2.6062348e+00   0.0000000e+00
   1.1938000e+02  -2.5892060e-01   2.4135236e-01   3.8165474e+01  -7.6670945e-01   2.8054879e+00  -2.0153754e+00   9.5837497e+00  -5.9789207e-01  -9.5071453e-01   5.6304088e+00  -2.6228171e-01   1.4393277e+00  -1.7220366e+01   2.9406306e+00  -2.9855223e+01   1.7646385e+02  -1.4681698e+00   4.2228622e+00  -2.3315549e+00   2.2898789e-01  -4.6945304e-02   7.4333721e-02  -4.0746506e+00   1.7790476e+00   6.3403759e+00  -2.4543462e-01  -2.5470312e-02  -1.5659735e-01  -2.6690362e+00   0.0000000e+00
   1.1939000e+02  -2.2058599e-01   1.9002140e-01   3.8176875e+01  -7.5833576e-01   2.7836009e+00  -1.9204310e+00   9.4944449e+00  -6.0679917e-01  -8.8759767e-01   6.3116862e+00  -2.4914498e-01   1.2773519e+00  -1.6197584e+01   2.7130183e+00  -2.7482850e+01   2.3723728e+02  -1.1931001e+00   4.3956316e+00  -2.4803997e+00   2.3121710e-01  -4.6717244e-02   7.9609635e-02  -3.7304642e+00   2.0048954e+00   6.2022484e+00  -2.7145694e-01  -1.4257493e-02  -1.4465953e-01  -2.7489395e+00   0.0000000e+00
   1.1940000e+02  -1.6434494e-01   1.4530004e-01   3.8193834e+01  -7.4990862e-01   2.7661829e+00  -1.8169893e+00   1.0344164e+01  -6.1522946e-01  -8.3959069e-01   4.8006980e+00  -2.3745670e-01   1.1347897e+00  -1.4256214e+01   2.4496110e+00  -2.5016949e+01   2.4659012e+02  -9.2171436e-01   4.5349584e+00  -2.6873335e+00   2.3563208e-01  -4.3005149e-02   8.4948158e-02  -3.3330348e+00   2.1379029e+00   6.2595535e+00  -2.9981394e-01  -3.3050699e-03  -1.3129900e-01  -2.8086523e+00  -7.2728733e-02
   1.1941000e+02  -9.7688283e-02   1.1406521e-01   3.8212699e+01  -7.4688790e-01   2.7496245e+00  -1.7007675e+00   1.1622183e+01  -6.2340160e-01  -8.1372608e-01   2.5864610e+00  -2.2700977e-01   1.0129892e+00  -1.2180050e+01   2.1631597e+00  -2.2724712e+01   2.2922373e+02  -6.9052071e-01   4.6479324e+00  -2.9405471e+00   2.4086834e-01  -3.7174964e-02   9.0061945e-02  -2.8621187e+00   2.1569348e+00   6.4700779e+00  -3.2706450e-01   6.3334288e-03  -1.1450015e-01  -2.8237083e+00  -3.2680320e-01
   1.1942000e+02  -3.4844736e-02   9.6967727e-02   3.8227489e+01  -7.4971823e-01   2.7311752e+00  -1.5751881e+00   1.2557935e+01  -6.3157544e-01  -8.1400944e-01  -2.8336172e-02  -2.1762619e-01   9.0911877e-01  -1.0387046e+01   1.8970262e+00  -2.0666181e+01   2.0585308e+02  -5.1408536e-01   4.7406643e+00  -3.2290375e+00   2.4575698e-01  -3.0810572e-02   9.4539334e-02  -2.3149008e+00   2.0842774e+00   6.7701651e+00  -3.5037307e-01   1.3150980e-02  -9.3859452e-02  -2.7858601e+00  -6.6138746e-01
   1.1943000e+02   9.0932594e-03   8.9447332e-02   3.8232067e+01  -7.5562439e-01   2.7205755e+00  -1.4491802e+00   1.2600798e+01  -6.4006434e-01  -8.4576680e-01  -3.1757359e+00  -2.0921151e-01   8.1468840e-01  -9.4430367e+00   1.6928226e+00  -1.8772816e+01   1.8933652e+02  -3.8489025e-01   4.8105500e+00  -3.5405518e+00   2.4943409e-01  -2.5022531e-02   9.8110377e-02  -1.7257359e+00   1.9738509e+00   7.1003143e+00  -3.6880203e-01   1.5385133e-02  -7.1058234e-02  -2.6995363e+00  -1.0851547e+00
   1.1944000e+02   2.7792893e-02   8.4720531e-02   3.8224278e+01  -7.6109541e-01   2.7047046e+00  -1.3334219e+00   1.1575825e+01  -6.4915416e-01  -9.0622001e-01  -6.0453207e+00  -2.0181205e-01   7.1543080e-01  -9.9257605e+00   1.5643821e+00  -1.6959324e+01   1.8134921e+02  -2.7827664e-01   4.8514876e+00  -3.8553608e+00   2.5144169e-01  -2.0262112e-02   1.0074648e-01  -1.1615292e+00   1.8739388e+00   7.4215267e+00  -3.8289910e-01   1.1141591e-02  -4.9075395e-02  -2.5804283e+00  -1.5714660e+00
   1.1945000e+02   2.9160255e-02   7.7535241e-02   3.8208638e+01  -7.6377573e-01   2.6945632e+00  -1.2337523e+00   9.9669661e+00  -6.5897098e-01  -9.7933296e-01  -7.3112951e+00  -1.9556584e-01   6.0205795e-01  -1.1337284e+01   1.4997634e+00  -1.5250595e+01   1.7087284e+02  -1.5958242e-01   4.8631790e+00  -4.1402933e+00   2.5173314e-01  -1.6608126e-02   1.0271361e-01  -6.9137712e-01   1.8036587e+00   7.7118560e+00  -3.9355507e-01  -1.2609762e-03  -3.0779641e-02  -2.4552104e+00  -2.0727560e+00
   1.1946000e+02   2.8969683e-02   6.6368493e-02   3.8193168e+01  -7.6301017e-01   2.6832187e+00  -1.1490299e+00   8.4722348e+00  -6.6939902e-01  -1.0409318e+00  -6.1598891e+00  -1.9052268e-01   4.8336274e-01  -1.1869522e+01   1.4771912e+00  -1.3772901e+01   1.4776946e+02   4.4528926e-03   4.8414872e+00  -4.3611147e+00   2.5032994e-01  -1.4051600e-02   1.0441396e-01  -3.5034280e-01   1.7658374e+00   7.9494095e+00  -4.0132235e-01  -2.2497501e-02  -1.7774090e-02  -2.3564918e+00  -2.5490780e+00
   1.1947000e+02   3.7088475e-02   5.2865185e-02   3.8182839e+01  -7.5873688e-01   2.6706136e+00  -1.0722465e+00   7.6783416e+00  -6.8012469e-01  -1.0711395e+00  -3.0207635e+00  -1.8648201e-01   3.8449597e-01  -9.8866765e+00   1.4766573e+00  -1.2600274e+01   1.1726263e+02   2.2435036e-01   4.7740118e+00  -4.4977545e+00   2.4694857e-01  -1.2564062e-02   1.0594309e-01  -1.3463155e-01   1.7633064e+00   8.1023073e+00  -4.0604107e-01  -5.1403169e-02  -9.9369986e-03  -2.3050784e+00  -2.9766818e+00
   1.1948000e+02   5.0268599e-02   4.0704721e-02   3.8177139e+01  -7.5029459e-01   2.6603576e+00  -9.9685315e-01   7.5393337e+00  -6.9077034e-01  -1.0634468e+00   7.6926891e-01  -1.8306890e-01   3.2308359e-01  -6.1412380e+00   1.4842365e+00  -1.1657129e+01   9.4314586e+01   4.7212291e-01   4.6548834e+00  -4.5495678e+00   2.4086789e-01  -1.2117979e-02   1.0680737e-01  -2.5863883e-02   1.8078300e+00   8.1436359e+00  -4.0682807e-01  -8.4862058e-02  -5.8234380e-03  -2.2932357e+00  -3.3373340e+00
   1.1949000e+02   5.7817086e-02   3.4777241e-02   3.8173544e+01  -7.3736606e-01   2.6523362e+00  -9.2435591e-01   7.2497239e+00  -7.0098240e-01  -1.0203635e+00   4.3083317e+00  -1.8003642e-01   2.8640074e-01  -3.6682855e+00   1.4922178e+00  -1.0776479e+01   8.8064909e+01   6.8925121e-01   4.4993036e+00  -4.5335300e+00   2.3120390e-01  -1.2770682e-02   1.0610211e-01  -6.5178535e-03   1.9157732e+00   8.0746712e+00  -4.0288019e-01  -1.1854874e-01  -3.6361579e-03  -2.2888929e+00  -3.6153443e+00
   1.1950000e+02   5.2985358e-02   3.9097193e-02   3.8171610e+01  -7.2170514e-01   2.6440856e+00  -8.5942331e-01   6.4932602e+00  -7.1044812e-01  -9.4597684e-01   7.4386634e+00  -1.7748764e-01   2.3942809e-01  -4.6972646e+00   1.4975251e+00  -9.8241173e+00   9.5236218e+01   8.1205754e-01   4.3432021e+00  -4.4724480e+00   2.1773779e-01  -1.4671142e-02   1.0294448e-01  -5.5155209e-02   2.0781276e+00   7.9256474e+00  -3.9433712e-01  -1.4793087e-01  -1.8658415e-03  -2.2575176e+00  -3.8052345e+00
   1.1951000e+02   3.9136706e-02   5.4018499e-02   3.8173365e+01  -7.0641740e-01   2.6350902e+00  -8.0062347e-01   5.8799843e+00  -7.1891069e-01  -8.4580683e-01   1.0017001e+01  -1.7580648e-01   1.5405726e-01  -8.5370829e+00   1.4998233e+00  -8.7758255e+00   1.0482918e+02   8.0127624e-01   4.2253497e+00  -4.3794326e+00   2.0153673e-01  -1.7742155e-02   9.6890176e-02  -1.3400531e-01   2.2409446e+00   7.7368619e+00  -3.8212830e-01  -1.6917575e-01   8.0380020e-04  -2.1855754e+00  -3.9207014e+00
   1.1952000e+02   2.6550251e-02   7.5366879e-02   3.8181028e+01  -6.9379511e-01   2.6253499e+00  -7.4499185e-01   5.5631614e+00  -7.2622705e-01  -7.3136078e-01   1.1444606e+01  -1.7539694e-01   2.8202928e-02  -1.2585434e+01   1.4999718e+00  -7.6985921e+00   1.0772333e+02   6.6435793e-01   4.1610862e+00  -4.2552923e+00   1.8438872e-01  -2.1220904e-02   8.8199635e-02  -1.8201682e-01   2.3398606e+00   7.5461380e+00  -3.6732024e-01  -1.8005022e-01   5.6080762e-03  -2.0942876e+00  -4.0004897e+00
   1.1953000e+02   2.4730648e-02   9.6181874e-02   3.8194980e+01  -6.8529213e-01   2.6225424e+00  -6.9786081e-01   4.7131043e+00  -7.3243280e-01  -6.2056033e-01   1.1080044e+01  -1.7643748e-01  -1.1571215e-01  -1.4391508e+01   1.4991654e+00  -6.6761635e+00   1.0224286e+02   4.5138704e-01   4.1293955e+00  -4.0941888e+00   1.6767131e-01  -2.3732470e-02   7.7862372e-02  -1.3100997e-01   2.3527651e+00   7.3878192e+00  -3.5100032e-01  -1.8049748e-01   1.3292876e-02  -2.0304788e+00  -4.0989413e+00
   1.1954000e+02   3.6637664e-02   1.0929069e-01   3.8212813e+01  -6.8304396e-01   2.6130886e+00  -6.6694864e-01   3.0912167e+00  -7.3771245e-01  -5.2822836e-01   9.2331977e+00  -1.7879162e-01  -2.4630964e-01  -1.3059749e+01   1.4986960e+00  -5.7617847e+00   9.1437879e+01   2.1488940e-01   4.0904818e+00  -3.8866832e+00   1.5197454e-01  -2.4117910e-02   6.7358311e-02   5.3314091e-02   2.3026451e+00   7.2840821e+00  -3.3453595e-01  -1.7236598e-01   2.3676570e-02  -2.0252776e+00  -4.2541845e+00
   1.1955000e+02   5.7452215e-02   1.0922620e-01   3.8229807e+01  -6.8947206e-01   2.6082185e+00  -6.5151816e-01   1.5430479e+00  -7.4230488e-01  -4.5986910e-01   6.8359254e+00  -1.8212192e-01  -3.4350500e-01  -9.7195365e+00   1.4999727e+00  -4.9793796e+00   7.8240516e+01  -2.4321270e-02   4.0172928e+00  -3.6379552e+00   1.3755272e-01  -2.2311160e-02   5.8172232e-02   3.4488363e-01   2.2329742e+00   7.2362218e+00  -3.1953771e-01  -1.5868472e-01   3.5762637e-02  -2.0636507e+00  -4.4631700e+00
   1.1956000e+02   7.8453022e-02   9.4239496e-02   3.8241850e+01  -7.0497137e-01   2.6009419e+00  -6.4420520e-01   7.3129605e-01  -7.4643969e-01  -4.1451365e-01   4.5355446e+00  -1.8607420e-01  -4.0550809e-01  -6.2003090e+00   1.5044809e+00  -4.3353213e+00   6.4405830e+01  -2.5848058e-01   3.9117405e+00  -3.3863174e+00   1.2481157e-01  -1.9355077e-02   5.1289058e-02   6.7871878e-01   2.1978393e+00   7.2344367e+00  -3.0754813e-01  -1.4309924e-01   4.8284106e-02  -2.1128609e+00  -4.6961636e+00
   1.1957000e+02   9.3789577e-02   6.8701206e-02   3.8248803e+01  -7.2684725e-01   2.5944675e+00  -6.3519146e-01   9.0137443e-01  -7.5030031e-01  -3.8738182e-01   2.7131840e+00  -1.9035808e-01  -4.3853373e-01  -3.3025634e+00   1.5134256e+00  -3.8209443e+00   5.1437698e+01  -4.6072235e-01   3.7953637e+00  -3.1862675e+00   1.1432807e-01  -1.6394135e-02   4.7152291e-02   9.8895212e-01   2.2449221e+00   7.2738173e+00  -2.9979053e-01  -1.2919348e-01   6.0295553e-02  -2.1639051e+00  -4.9265312e+00
   1.1958000e+02   1.0390988e-01   4.2656124e-02   3.8254188e+01  -7.5093005e-01   2.5862169e+00  -6.1548421e-01   1.9707247e+00  -7.5400864e-01  -3.7235974e-01   1.5022075e+00  -1.9475821e-01  -4.4992891e-01  -1.1395181e+00   1.5268305e+00  -3.4186099e+00   4.0233442e+01  -5.9062943e-01   3.6850969e+00  -3.0791811e+00   1.0657071e-01  -1.3600692e-02   4.5970616e-02   1.2263894e+00   2.3911186e+00   7.3612939e+00  -2.9688459e-01  -1.1946131e-01   7.1478994e-02  -2.2340936e+00  -5.1436564e+00
   1.1959000e+02   1.1243883e-01   2.6928421e-02   3.8261398e+01  -7.7405140e-01   2.5806592e+00  -5.8473042e-01   3.0753789e+00  -7.5761361e-01  -3.6214539e-01   1.0214350e+00  -1.9911839e-01  -4.4550239e-01   4.4265227e-01   1.5419579e+00  -3.1144800e+00   3.0412986e+01  -6.1461197e-01   3.5808221e+00  -3.0780748e+00   1.0178646e-01  -1.0130828e-02   4.7696090e-02   1.3732026e+00   2.6181426e+00   7.5054214e+00  -2.9851274e-01  -1.1451696e-01   8.1800032e-02  -2.3574266e+00  -5.3627764e+00
   1.1960000e+02   1.2124434e-01   2.7624488e-02   3.8270993e+01  -7.9491775e-01   2.5738410e+00  -5.5500140e-01   2.9729021e+00  -7.6107956e-01  -3.4816928e-01   1.3976113e+00  -2.0328408e-01  -4.2556909e-01   1.9933297e+00   1.5511866e+00  -2.9023444e+00   2.1213558e+01  -5.2530943e-01   3.4732027e+00  -3.1689182e+00   1.0006715e-01  -4.8758789e-03   5.1643072e-02   1.4453316e+00   2.8919240e+00   7.6993236e+00  -3.0334354e-01  -1.1323167e-01   9.0801433e-02  -2.5673901e+00  -5.6183181e+00
   1.1961000e+02   1.2945198e-01   4.2807883e-02   3.8281609e+01  -8.1297481e-01   2.5728097e+00  -5.4285577e-01   1.2145630e+00  -7.6431865e-01  -3.2529888e-01   2.2870399e+00  -2.0712203e-01  -3.9259333e-01   3.2975756e+00   1.5400155e+00  -2.7817099e+00   1.2063459e+01  -3.6215086e-01   3.3599955e+00  -3.3257388e+00   1.0125590e-01   2.9744413e-03   5.6400938e-02   1.4581566e+00   3.1846254e+00   7.9171676e+00  -3.0932705e-01  -1.1366320e-01   9.7505596e-02  -2.8614680e+00  -5.9240071e+00
   1.1962000e+02   1.3619740e-01   6.1720420e-02   3.8292254e+01  -8.2688932e-01   2.5663353e+00  -5.5238207e-01  -9.5263000e-01  -7.6720056e-01  -2.8938788e-01   3.5910997e+00  -2.1060951e-01  -3.5768902e-01   3.4904307e+00   1.4867151e+00  -2.7670994e+00   1.4610459e+00  -1.9897859e-01   3.2573469e+00  -3.5126923e+00   1.0466838e-01   1.3858386e-02   6.0390917e-02   1.4087808e+00   3.4680343e+00   8.1154780e+00  -3.1428021e-01  -1.1401142e-01   1.0107624e-01  -3.1927307e+00  -6.2582749e+00
   1.1963000e+02   1.4232853e-01   6.9427566e-02   3.8302887e+01  -8.3455392e-01   2.5566523e+00  -5.6950263e-01  -1.7120561e+00  -7.6951757e-01  -2.3268826e-01   5.6699617e+00  -2.1380109e-01  -3.2827699e-01   2.9412030e+00   1.3662133e+00  -2.9021853e+00  -1.3508594e+01  -9.3474630e-02   3.1824532e+00  -3.6805374e+00   1.0892363e-01   2.7877346e-02   6.2560312e-02   1.3069121e+00   3.7002266e+00   8.2431562e+00  -3.1650760e-01  -1.1320096e-01   1.0134355e-01  -3.5083017e+00  -6.6014133e+00
   1.1964000e+02   1.4849761e-01   5.6656045e-02   3.8313324e+01  -8.3478260e-01   2.5539594e+00  -5.8001426e-01  -1.0511625e+00  -7.7104719e-01  -1.5377211e-01   7.8916149e+00  -2.1668180e-01  -2.9715965e-01   3.1117340e+00   1.1616365e+00  -3.2585147e+00  -3.5632941e+01  -5.6054312e-02   3.1242457e+00  -3.7877662e+00   1.1209951e-01   4.4615050e-02   6.2523193e-02   1.1928719e+00   3.8434425e+00   8.2717475e+00  -3.1510956e-01  -1.1111339e-01   9.8791553e-02  -3.7844462e+00  -6.9623722e+00
   1.1965000e+02   1.5312172e-01   2.6898584e-02   3.8322609e+01  -8.2884345e-01   2.5449639e+00  -5.8300388e-01  -2.9896255e-01  -7.7168988e-01  -6.4910052e-02   8.8862063e+00  -2.1909315e-01  -2.5002288e-01   4.7136779e+00   8.8400758e-01  -3.9053760e+00  -6.4686122e+01  -7.2128032e-02   3.0540629e+00  -3.8169536e+00   1.1226838e-01   6.3004689e-02   6.0269053e-02   1.1063705e+00   3.8809876e+00   8.2110964e+00  -3.0991945e-01  -1.0839422e-01   9.4375882e-02  -4.0191628e+00  -7.3592468e+00
   1.1966000e+02   1.5381683e-01  -5.4020297e-03   3.8329888e+01  -8.2034179e-01   2.5412397e+00  -5.8487536e-01  -1.8714800e-01  -7.7154026e-01   1.4532188e-02   7.9442240e+00  -2.2080112e-01  -1.7955650e-01   7.0466376e+00   5.8307121e-01  -4.8411540e+00  -9.3577806e+01  -1.3442932e-01   2.9540110e+00  -3.7712239e+00   1.0821702e-01   8.1584123e-02   5.5984165e-02   1.0544825e+00   3.8149441e+00   8.0929153e+00  -3.0141230e-01  -1.0597638e-01   8.9286540e-02  -4.2101120e+00  -7.7946144e+00
   1.1967000e+02   1.5030461e-01  -2.3861525e-02   3.8335592e+01  -8.1352499e-01   2.5359685e+00  -5.9089985e-01  -6.0244882e-01  -7.7092898e-01   6.0865656e-02   4.6333468e+00  -2.2161574e-01  -9.0395497e-02   8.9161002e+00   3.2365069e-01  -5.9260863e+00  -1.0849323e+02  -2.4631498e-01   2.8211757e+00  -3.6718550e+00   9.9985441e-02   9.8890787e-02   5.0095224e-02   1.0175528e+00   3.6653591e+00   7.9480976e+00  -2.9074354e-01  -1.0479449e-01   8.4531569e-02  -4.3517529e+00  -8.2585825e+00
   1.1968000e+02   1.4513081e-01  -2.0097705e-02   3.8341268e+01  -8.1111398e-01   2.5288065e+00  -5.9900215e-01  -8.1023008e-01  -7.7044145e-01   4.8625354e-02  -1.2240302e+00  -2.2146529e-01   5.7172829e-03   9.6112780e+00   1.4450523e-01  -6.9224633e+00  -9.9637693e+01  -4.0929919e-01   2.6696155e+00  -3.5463615e+00   8.9006791e-02   1.1375013e-01   4.3324136e-02   9.6995124e-01   3.4645515e+00   7.7936973e+00  -2.7932039e-01  -1.0561992e-01   8.0548271e-02  -4.4431045e+00  -8.7370115e+00
   1.1969000e+02   1.4212278e-01   2.1978270e-03   3.8348286e+01  -8.1290746e-01   2.5234780e+00  -5.9941172e-01  -4.0956839e-02  -7.7075863e-01  -3.1697620e-02  -8.0322974e+00  -2.2045037e-01   9.1895994e-02   8.6178711e+00   4.5616020e-02  -7.6352454e+00  -7.1278217e+01  -6.1322708e-01   2.5332449e+00  -3.4169034e+00   7.7631336e-02   1.2549734e-01   3.6633149e-02   8.8841548e-01   3.2448323e+00   7.6370339e+00  -2.6787654e-01  -1.0855818e-01   7.7144504e-02  -4.4902730e+00  -9.2063162e+00
   1.1970000e+02   1.4433253e-01   3.1354487e-02   3.8357020e+01  -8.1563563e-01   2.5146545e+00  -5.8339814e-01   1.6013581e+00  -7.7235015e-01  -1.5915814e-01  -1.2746052e+01  -2.1891017e-01   1.4453792e-01   5.2641928e+00   5.6435158e-03  -7.9915038e+00  -3.5625842e+01  -8.3389124e-01   2.4451400e+00  -3.3070819e+00   6.8211067e-02   1.3401053e-01   3.0978862e-02   7.5486105e-01   3.0289055e+00   7.4867085e+00  -2.5625681e-01  -1.1263979e-01   7.3863075e-02  -4.5049525e+00  -9.6315651e+00
   1.1971000e+02   1.5187839e-01   5.5560080e-02   3.8367035e+01  -8.1401323e-01   2.5109302e+00  -5.5234953e-01   3.1048613e+00  -7.7527021e-01  -2.9233824e-01  -1.3318010e+01  -2.1738209e-01   1.4383256e-01  -7.0536224e-02   3.4752689e-05  -8.0042316e+00  -1.2727735e+00  -1.0300806e+00   2.4066618e+00  -3.2399170e+00   6.2439419e-02   1.3958530e-01   2.6928871e-02   5.7009989e-01   2.8253166e+00   7.3448867e+00  -2.4400118e-01  -1.1625776e-01   7.0470610e-02  -4.5122621e+00  -9.9850343e+00
   1.1972000e+02   1.6078989e-01   6.8351189e-02   3.8377610e+01  -8.0213892e-01   2.5057736e+00  -5.1714604e-01   3.5203490e+00  -7.7917215e-01  -3.9097756e-01  -9.8639321e+00  -2.1637441e-01   9.2478243e-02  -5.1354316e+00   9.4355156e-03  -7.7180879e+00   2.8614369e+01  -1.1532948e+00   2.3881703e+00  -3.2213150e+00   6.1072645e-02   1.4293305e-01   2.4471541e-02   3.5833124e-01   2.6305298e+00   7.1899750e+00  -2.3049604e-01  -1.1814606e-01   6.6922553e-02  -4.5503138e+00  -1.0262124e+01
   1.1973000e+02   1.6543655e-01   6.9200714e-02   3.8388165e+01  -7.7415896e-01   2.5031380e+00  -4.8568739e-01   3.1458647e+00  -7.8348772e-01  -4.3270995e-01  -4.1732387e+00  -2.1611859e-01   1.7962213e-02  -7.4516030e+00   2.1965269e-02  -7.1949051e+00   5.2318276e+01  -1.1827299e+00   2.3682470e+00  -3.2380469e+00   6.3928162e-02   1.4513548e-01   2.3202935e-02   1.4051762e-01   2.4366444e+00   6.9801118e+00  -2.1476035e-01  -1.1806038e-01   6.2890584e-02  -4.6419974e+00  -1.0468219e+01
   1.1974000e+02   1.6337200e-01   6.0929632e-02   3.8398554e+01  -7.2479940e-01   2.4952885e+00  -4.5365801e-01   3.2029374e+00  -7.8766254e-01  -4.1882806e-01   1.3881882e+00  -2.1653456e-01  -4.8462122e-02  -6.6424336e+00   3.2177543e-02  -6.5162462e+00   6.7865895e+01  -1.1437721e+00   2.3606765e+00  -3.2761192e+00   7.0390739e-02   1.4730728e-01   2.2758550e-02  -9.1803922e-02   2.2431105e+00   6.6752304e+00  -1.9587784e-01  -1.1688440e-01   5.7730970e-02  -4.7761920e+00  -1.0599952e+01
   1.1975000e+02   1.5721248e-01   4.7176019e-02   3.8408844e+01  -6.5033301e-01   2.4900173e+00  -4.1397357e-01   3.9684447e+00  -7.9130149e-01  -3.6538830e-01   5.3439764e+00  -2.1743071e-01  -9.5468076e-02  -4.7005954e+00   3.8723271e-02  -5.7742786e+00   7.4196758e+01  -1.0796809e+00   2.3926437e+00  -3.3414982e+00   8.0001801e-02   1.5028500e-01   2.3146478e-02  -3.6634221e-01   2.0623647e+00   6.2525713e+00  -1.7380540e-01  -1.1626152e-01   5.1022764e-02  -4.9283142e+00  -1.0652274e+01
   1.1976000e+02   1.5169740e-01   3.1677508e-02   3.8418586e+01  -5.4858964e-01   2.4887568e+00  -3.7173208e-01   4.2241491e+00  -7.9424660e-01  -2.9641183e-01   6.8976467e+00  -2.1871896e-01  -1.3358972e-01  -3.8121642e+00   4.2179015e-02  -5.0533013e+00   7.2097729e+01  -1.0109391e+00   2.4706662e+00  -3.4631330e+00   9.2493934e-02   1.5449405e-01   2.4630431e-02  -7.0120587e-01   1.9053860e+00   5.7109251e+00  -1.4958532e-01  -1.1779663e-01   4.3060357e-02  -5.0919067e+00  -1.0635374e+01
   1.1977000e+02   1.5012232e-01   1.8935427e-02   3.8426506e+01  -4.1856468e-01   2.4846888e+00  -3.3984367e-01   3.1888405e+00  -7.9667805e-01  -2.4587985e-01   5.0531980e+00  -2.2045143e-01  -1.7721151e-01  -4.3621790e+00   4.3650862e-02  -4.4129292e+00   6.4037215e+01  -9.3089627e-01   2.5797397e+00  -3.6739166e+00   1.0755465e-01   1.5985289e-01   2.7395489e-02  -1.0944075e+00   1.7656509e+00   5.0748381e+00  -1.2508881e-01  -1.2236881e-01   3.5040653e-02  -5.2786422e+00  -1.0568254e+01
   1.1978000e+02   1.5364284e-01   1.3895690e-02   3.8431480e+01  -2.6171167e-01   2.4825115e+00  -3.2362276e-01   1.6220914e+00  -7.9903673e-01  -2.3988397e-01   5.9958845e-01  -2.2271626e-01  -2.3003361e-01  -5.2822106e+00   4.4037038e-02  -3.8779979e+00   5.3493125e+01  -8.2842125e-01   2.6991470e+00  -3.9889314e+00   1.2472746e-01   1.6589056e-01   3.1438995e-02  -1.5231002e+00   1.6364984e+00   4.3936267e+00  -1.0287592e-01  -1.3016472e-01   2.8856425e-02  -5.4957346e+00  -1.0466830e+01
   1.1979000e+02   1.6153384e-01   1.9294505e-02   3.8434045e+01  -8.2917864e-02   2.4778133e+00  -3.1800467e-01   5.6180869e-01  -8.0165002e-01  -2.6695443e-01  -2.7070461e+00  -2.2551621e-01  -2.8332998e-01  -5.3296370e+00   4.3687627e-02  -3.4439917e+00   4.3400620e+01  -6.9917110e-01   2.8098013e+00  -4.3964518e+00   1.4343856e-01   1.7209848e-01   3.6537559e-02  -1.9417706e+00   1.5352328e+00   3.7259122e+00  -8.5785484e-02  -1.4095238e-01   2.6240209e-02  -5.7363389e+00  -1.0350380e+01
   1.1980000e+02   1.7048729e-01   3.3248784e-02   3.8436432e+01   1.0954512e-01   2.4738026e+00  -3.1637289e-01   1.6317771e-01  -8.0444796e-01  -2.8687405e-01  -1.9919624e+00  -2.2871197e-01  -3.2270454e-01  -3.9374561e+00   4.2305589e-02  -3.0920832e+00   3.5190853e+01  -5.4896590e-01   2.8939873e+00  -4.8664578e+00   1.6314018e-01   1.7818748e-01   4.2180937e-02  -2.3014027e+00   1.4908745e+00   3.1244490e+00  -7.5810386e-02  -1.5398475e-01   2.7631674e-02  -5.9803071e+00  -1.0241399e+01
   1.1981000e+02   1.7572353e-01   5.0064908e-02   3.8440867e+01   3.0315720e-01   2.4720264e+00  -3.1681319e-01  -4.4029269e-02  -8.0710158e-01  -2.7335629e-01   1.3517760e+00  -2.3208503e-01  -3.4017727e-01  -1.7472726e+00   3.9034578e-02  -2.7981599e+00   2.9392333e+01  -4.0064972e-01   2.9358099e+00  -5.3670859e+00   1.8339821e-01   1.8416009e-01   4.7791350e-02  -2.5794258e+00   1.5125248e+00   2.6302622e+00  -7.2990114e-02  -1.6781472e-01   3.1813721e-02  -6.1948468e+00  -1.0149840e+01
   1.1982000e+02   1.7463651e-01   6.3353781e-02   3.8448121e+01   4.8337675e-01   2.4677865e+00  -3.1879346e-01  -1.9802733e-01  -8.0932707e-01  -2.3111479e-01   4.2241507e+00  -2.3546088e-01  -3.4012005e-01   5.7220167e-03   3.2778198e-02  -2.5430642e+00   2.5509565e+01  -2.8862122e-01   2.9324386e+00  -5.8631608e+00   2.0370168e-01   1.9028776e-01   5.3019163e-02  -2.7861487e+00   1.5742475e+00   2.2628788e+00  -7.5310097e-02  -1.8059122e-01   3.6631116e-02  -6.3457086e+00  -1.0066694e+01
   1.1983000e+02   1.6845769e-01   6.8806899e-02   3.8457433e+01   6.3978915e-01   2.4638904e+00  -3.1925528e-01  -4.6181991e-02  -8.1096318e-01  -1.7261996e-01   5.8494831e+00  -2.3874464e-01  -3.3050978e-01   9.6102738e-01   2.2873574e-02  -2.3269131e+00   2.1615112e+01  -2.3812213e-01   2.9015773e+00  -6.3070592e+00   2.2315704e-01   1.9693948e-01   5.7535618e-02  -2.9459939e+00   1.6369747e+00   2.0125400e+00  -7.9696928e-02  -1.9096574e-01   4.0041845e-02  -6.4195618e+00  -9.9771802e+00
   1.1984000e+02   1.5997985e-01   6.6055407e-02   3.8467142e+01   7.6766832e-01   2.4613121e+00  -3.1549632e-01   3.7589564e-01  -8.1189294e-01  -1.0234471e-01   7.0275245e+00  -2.4182984e-01  -3.1024174e-01   2.0268040e+00   1.0253210e-02  -2.1650117e+00   1.6190141e+01  -2.5450253e-01   2.8693053e+00  -6.6492442e+00   2.4041692e-01   2.0438842e-01   6.0631426e-02  -3.0805453e+00   1.6814539e+00   1.8490775e+00  -8.3432737e-02  -1.9891068e-01   4.0773289e-02  -6.4329305e+00  -9.8758588e+00
   1.1985000e+02   1.5084996e-01   5.9552396e-02   3.8475545e+01   8.6410529e-01   2.4562128e+00  -3.0784714e-01   7.6491812e-01  -8.1204395e-01  -2.4911734e-02   7.7432977e+00  -2.4451623e-01  -2.6994302e-01   4.0298713e+00  -8.9042223e-04  -2.0652306e+00   9.9781077e+00  -3.3390915e-01   2.8495290e+00  -6.8591934e+00   2.5405159e-01   2.1292009e-01   6.1341690e-02  -3.2130196e+00   1.7092062e+00   1.7401259e+00  -8.5182400e-02  -2.0562524e-01   3.8402223e-02  -6.4123527e+00  -9.7643151e+00
   1.1986000e+02   1.4150726e-01   5.6431894e-02   3.8481966e+01   9.2731806e-01   2.4530042e+00  -3.0194701e-01   5.9001332e-01  -8.1137669e-01   5.6492297e-02   8.1404031e+00  -2.4659780e-01  -2.0910582e-01   6.0837205e+00  -1.2045580e-03  -2.0153872e+00   4.9843432e+00  -4.7375282e-01   2.8313541e+00  -6.9418183e+00   2.6325632e-01   2.2303976e-01   5.9004121e-02  -3.3781914e+00   1.7283623e+00   1.6641079e+00  -8.5221268e-02  -2.1260467e-01   3.3118453e-02  -6.3712618e+00  -9.6420422e+00
   1.1987000e+02   1.3258761e-01   6.1529216e-02   3.8487374e+01   9.6019056e-01   2.4518010e+00  -3.0900201e-01  -7.0550033e-01  -8.0982973e-01   1.4427336e-01   8.7781059e+00  -2.4802297e-01  -1.4339731e-01   6.5708507e+00   2.5225119e-02  -1.9888032e+00   2.6583944e+00  -6.6335849e-01   2.7882142e+00  -6.9338821e+00   2.6831100e-01   2.3526539e-01   5.3686144e-02  -3.6063038e+00   1.7470514e+00   1.6017203e+00  -8.4835662e-02  -2.2066308e-01   2.5556483e-02  -6.3128474e+00  -9.5154995e+00
   1.1988000e+02   1.2540719e-01   7.4236941e-02   3.8494052e+01   9.7148140e-01   2.4491081e+00  -3.3532201e-01  -2.6320003e+00  -8.0739999e-01   2.3248639e-01   8.8213032e+00  -2.4888567e-01  -8.7520108e-02   5.5877204e+00   1.0021651e-01  -1.9540358e+00   3.4767430e+00  -8.7648171e-01   2.7035846e+00  -6.8744974e+00   2.7021348e-01   2.4953455e-01   4.6237315e-02  -3.8982699e+00   1.7607769e+00   1.5183372e+00  -8.5162409e-02  -2.2962071e-01   1.6684524e-02  -6.2392524e+00  -9.4110676e+00
   1.1989000e+02   1.2164274e-01   8.9701518e-02   3.8504621e+01   9.7244958e-01   2.4436650e+00  -3.7244868e-01  -3.7126664e+00  -8.0424141e-01   3.0548819e-01   7.3001805e+00  -2.4928822e-01  -4.2168290e-02   4.5351818e+00   2.4602939e-01  -1.8823383e+00   7.1697542e+00  -1.0864853e+00   2.5850892e+00  -6.7862471e+00   2.6991312e-01   2.6477457e-01   3.7945826e-02  -4.2298891e+00   1.7471818e+00   1.3783663e+00  -8.6308318e-02  -2.3866088e-01   7.5686541e-03  -6.1440090e+00  -9.3623351e+00
   1.1990000e+02   1.2301144e-01   1.0199800e-01   3.8520642e+01   9.7231211e-01   2.4373052e+00  -4.0554323e-01  -3.3094553e+00  -8.0061391e-01   3.5289301e-01   4.7404821e+00  -2.4927746e-01  -1.4905023e-03   4.0677788e+00   4.7152385e-01  -1.7563270e+00   1.2601127e+01  -1.2763031e+00   2.4524162e+00  -6.6879210e+00   2.6809092e-01   2.7912271e-01   2.9909128e-02  -4.5692096e+00   1.6930594e+00   1.1793464e+00  -8.7493815e-02  -2.4691175e-01  -8.9384927e-04  -6.0111983e+00  -9.3873208e+00
   1.1991000e+02   1.3041565e-01   1.0703243e-01   3.8541199e+01   9.7595217e-01   2.4349560e+00  -4.2975907e-01  -2.4215843e+00  -7.9680738e-01   3.7148248e-01   1.8589466e+00  -2.4886685e-01   3.7978800e-02   3.9469303e+00   7.5450321e-01  -1.5788853e+00   1.7744166e+01  -1.4305935e+00   2.3181428e+00  -6.6022022e+00   2.6545354e-01   2.9061968e-01   2.2645027e-02  -4.8851983e+00   1.6180332e+00   9.5097199e-01  -8.7801769e-02  -2.5394552e-01  -8.1781623e-03  -5.8314602e+00  -9.4812559e+00
   1.1992000e+02   1.4264919e-01   1.0459528e-01   3.8562991e+01   9.8444615e-01   2.4311172e+00  -4.4949968e-01  -1.9740606e+00  -7.9310159e-01   3.6206136e-01  -9.4211200e-01  -2.4803910e-01   7.9237225e-02   4.1258425e+00   1.0416903e+00  -1.3693242e+00   2.0956110e+01  -1.5383997e+00   2.1889764e+00  -6.5369699e+00   2.6279242e-01   2.9774803e-01   1.6248334e-02  -5.1600356e+00   1.5483710e+00   7.2006199e-01  -8.6634227e-02  -2.5995389e-01  -1.4202171e-02  -5.6083919e+00  -9.6181316e+00
   1.1993000e+02   1.5615547e-01   9.8594415e-02   3.8582664e+01   9.9691047e-01   2.4239553e+00  -4.6484820e-01  -1.5348522e+00  -7.8969670e-01   3.3258155e-01  -2.9479813e+00  -2.4668870e-01   1.3111710e-01   5.1879878e+00   1.2774162e+00  -1.1414414e+00   2.2788278e+01  -1.6010428e+00   2.0743654e+00  -6.4775245e+00   2.6062791e-01   2.9970898e-01   1.0661563e-02  -5.3943089e+00   1.4807772e+00   4.9068139e-01  -8.3744590e-02  -2.6546280e-01  -1.9147100e-02  -5.3555943e+00  -9.7598516e+00
   1.1994000e+02   1.6690883e-01   9.4851052e-02   3.8599154e+01   1.0120783e+00   2.4200591e+00  -4.7197531e-01  -7.1271100e-01  -7.8667213e-01   2.9495306e-01  -3.7628489e+00  -2.4453982e-01   2.1077082e-01   7.9653722e+00   1.4341743e+00  -8.8574606e-01   2.5569539e+01  -1.6207055e+00   1.9750342e+00  -6.4076988e+00   2.5892360e-01   2.9666459e-01   5.7627770e-03  -5.5868252e+00   1.3951099e+00   2.5279719e-01  -7.9142739e-02  -2.7078972e-01  -2.3195114e-02  -5.1018740e+00  -9.8799652e+00
   1.1995000e+02   1.7315993e-01   9.7917280e-02   3.8613648e+01   1.0291429e+00   2.4136420e+00  -4.7407056e-01  -2.0952452e-01  -7.8407606e-01   2.5231774e-01  -4.2635315e+00  -2.4116366e-01   3.3342538e-01   1.2265456e+01   1.5166256e+00  -5.8014537e-01   3.0560069e+01  -1.5998792e+00   1.8752077e+00  -6.3251116e+00   2.5719323e-01   2.8965203e-01   1.4484278e-03  -5.7280647e+00   1.2877860e+00  -2.0151329e-03  -7.2894197e-02  -2.7564291e-01  -2.6456415e-02  -4.8795221e+00  -9.9710444e+00
   1.1996000e+02   1.7607592e-01   1.0898554e-01   3.8627773e+01   1.0479883e+00   2.4104907e+00  -4.8206511e-01  -7.9945520e-01  -7.8204412e-01   1.9612465e-01  -5.6193092e+00  -2.3617429e-01   4.9459795e-01   1.6117257e+01   1.5461224e+00  -2.2233900e-01   3.5780637e+01  -1.5567495e+00   1.7607277e+00  -6.2302158e+00   2.5476965e-01   2.7992570e-01  -2.2836497e-03  -5.8175665e+00   1.1757745e+00  -2.7405278e-01  -6.4872023e-02  -2.7914016e-01  -2.9064150e-02  -4.6977560e+00  -1.0032098e+01
   1.1997000e+02   1.7783800e-01   1.2552746e-01   3.8642120e+01   1.0688973e+00   2.4064800e+00  -5.0541646e-01  -2.3351354e+00  -7.8075327e-01   1.2222210e-01  -7.3902555e+00  -2.2946585e-01   6.6616401e-01   1.7156606e+01   1.5457546e+00   1.4911088e-01   3.7144988e+01  -1.5171441e+00   1.6358289e+00  -6.1137473e+00   2.5100613e-01   2.6831630e-01  -5.4260037e-03  -5.8679321e+00   1.0735907e+00  -5.5876221e-01  -5.4767516e-02  -2.8020090e-01  -3.1241268e-02  -4.5421340e+00  -1.0065458e+01
   1.1998000e+02   1.8003125e-01   1.4251534e-01   3.8655973e+01   1.0921198e+00   2.4000056e+00  -5.4353630e-01  -3.8119833e+00  -7.8027262e-01   4.1513150e-02  -8.0708946e+00  -2.2131371e-01   8.1001100e-01   1.4384700e+01   1.5331112e+00   4.7107675e-01   3.2196587e+01  -1.4959284e+00   1.5177346e+00  -5.9682465e+00   2.4548772e-01   2.5520928e-01  -8.0560538e-03  -5.8972773e+00   9.7438806e-01  -8.4815744e-01  -4.2454413e-02  -2.7802722e-01  -3.3255878e-02  -4.3903205e+00  -1.0076187e+01
   1.1999000e+02   1.8362104e-01   1.5535861e-01   3.8667877e+01   1.1174270e+00   2.3952501e+00  -5.8560808e-01  -4.2071784e+00  -7.8051654e-01  -3.0386037e-02  -7.1899187e+00  -2.1227898e-01   8.9769323e-01   8.7682229e+00   1.5187943e+00   6.9733622e-01   2.2625947e+01  -1.4897443e+00   1.4249147e+00  -5.8018896e+00   2.3813326e-01   2.4084993e-01  -1.0184308e-02  -5.9180166e+00   8.5474795e-01  -1.1299303e+00  -2.8291100e-02  -2.7247867e-01  -3.5363752e-02  -4.2253364e+00  -1.0073674e+01
   1.2000000e+02   1.8918547e-01   1.6353818e-01   3.8676646e+01   1.1434807e+00   2.3864838e+00  -6.1809960e-01  -3.2491517e+00  -7.8133509e-01  -8.7313487e-02  -5.6927451e+00  -2.0298065e-01   9.2364534e-01   2.5952112e+00   1.5077138e+00   8.2859737e-01   1.3126115e+01  -1.4821714e+00   1.3725398e+00  -5.6272745e+00   2.2893725e-01   2.2544096e-01  -1.1611017e-02  -5.9288640e+00   6.9247251e-01  -1.3904317e+00  -1.3018734e-02  -2.6420373e-01  -3.7741216e-02  -4.0414696e+00  -1.0074001e+01
   1.2001000e+02   1.9649102e-01   1.7163105e-01   3.8682383e+01   1.1674877e+00   2.3794937e+00  -6.3549360e-01  -1.7394006e+00  -7.8260740e-01  -1.3229130e-01  -4.4977814e+00  -1.9385405e-01   9.0634541e-01  -1.7299936e+00   1.5011798e+00   9.1402065e-01   8.5423275e+00  -1.4519006e+00   1.3600886e+00  -5.4446006e+00   2.1759169e-01   2.0906455e-01  -1.2113973e-02  -5.9110756e+00   4.8155552e-01  -1.6200178e+00   2.4535935e-03  -2.5430611e-01  -4.0320496e-02  -3.8441816e+00  -1.0098941e+01
   1.2002000e+02   2.0394213e-01   1.8577485e-01   3.8686571e+01   1.1856595e+00   2.3743944e+00  -6.4694888e-01  -1.1455275e+00  -7.8421786e-01  -1.6561504e-01  -3.3323739e+00  -1.8501873e-01   8.7721388e-01  -2.9131530e+00   1.4987409e+00   1.0355704e+00   1.2154976e+01  -1.3829720e+00   1.3603968e+00  -5.2471977e+00   2.0359491e-01   1.9167178e-01  -1.1708617e-02  -5.8369360e+00   2.3573992e-01  -1.8140647e+00   1.7121882e-02  -2.4378608e-01  -4.2754185e-02  -3.6409193e+00  -1.0168907e+01
   1.2003000e+02   2.0914538e-01   2.0818306e-01   3.8691176e+01   1.1945338e+00   2.3695243e+00  -6.6706929e-01  -2.0120415e+00  -7.8598334e-01  -1.8053296e-01  -1.4917919e+00  -1.7638325e-01   8.5707792e-01  -2.0135957e+00   1.4993765e+00   1.2871890e+00   2.5161859e+01  -1.2866397e+00   1.3378187e+00  -5.0400987e+00   1.8696217e-01   1.7317232e-01  -1.0580843e-02  -5.7056468e+00  -2.2198689e-02  -1.9688275e+00   3.0039522e-02  -2.3332978e-01  -4.4673043e-02  -3.4166765e+00  -1.0279548e+01
   1.2004000e+02   2.1074285e-01   2.3419905e-01   3.8697765e+01   1.1926666e+00   2.3595548e+00  -7.0142345e-01  -3.4354161e+00  -7.8764685e-01  -1.6973651e-01   1.0796447e+00  -1.6790035e-01   8.4139740e-01  -1.5680515e+00   1.5020432e+00   1.7450757e+00   4.5788665e+01  -1.1921457e+00   1.2701528e+00  -4.8421090e+00   1.6877889e-01   1.5359980e-01  -8.8110469e-03  -5.5497093e+00  -2.6647449e-01  -2.0827376e+00   4.0676995e-02  -2.2341332e-01  -4.5924981e-02  -3.1411728e+00  -1.0402363e+01
   1.2005000e+02   2.0973138e-01   2.5439799e-01   3.8707297e+01   1.1813018e+00   2.3551430e+00  -7.4723549e-01  -4.5812042e+00  -7.8889951e-01  -1.2804106e-01   4.1695450e+00  -1.5971229e-01   8.1128366e-01  -3.0113749e+00   1.5058173e+00   2.4210668e+00   6.7599112e+01  -1.1043248e+00   1.1466083e+00  -4.6693086e+00   1.5091370e-01   1.3328888e-01  -6.2440762e-03  -5.3930991e+00  -4.6530395e-01  -2.1574988e+00   4.9191216e-02  -2.1439275e-01  -4.6556973e-02  -2.8105105e+00  -1.0515920e+01
   1.2006000e+02   2.0892398e-01   2.6016334e-01   3.8720233e+01   1.1631864e+00   2.3466632e+00  -7.9806751e-01  -5.0832016e+00  -7.8943398e-01  -5.5763985e-02   7.2277077e+00  -1.5208893e-01   7.5410477e-01  -5.7178884e+00   1.5099195e+00   3.2236206e+00   8.0255384e+01  -9.9726374e-01   9.6582687e-01  -4.5193534e+00   1.3514973e-01   1.1284492e-01  -2.5718860e-03  -5.2333162e+00  -5.9745781e-01  -2.1893416e+00   5.6236170e-02  -2.0663263e-01  -4.6683347e-02  -2.4541653e+00  -1.0611807e+01
   1.2007000e+02   2.1097295e-01   2.4838270e-01   3.8736583e+01   1.1401759e+00   2.3361781e+00  -8.4256639e-01  -4.4498881e+00  -7.8908476e-01   3.2869767e-02   8.8633752e+00  -1.4523948e-01   6.7606821e-01  -7.8036563e+00   1.5137282e+00   3.9877766e+00   7.6415602e+01  -8.4032212e-01   7.4391230e-01  -4.3692934e+00   1.2238600e-01   9.2827803e-02   2.5431845e-03  -5.0578653e+00  -6.7477378e-01  -2.1638936e+00   6.2454635e-02  -2.0079105e-01  -4.6493405e-02  -2.1113741e+00  -1.0684432e+01
   1.2008000e+02   2.1618871e-01   2.2276462e-01   3.8755772e+01   1.1111862e+00   2.3276410e+00  -8.7106374e-01  -2.8497353e+00  -7.8789754e-01   1.1689118e-01   8.4021411e+00  -1.3918338e-01   5.9624664e-01  -7.9821566e+00   1.5167909e+00   4.5742817e+00   5.8650503e+01  -6.2113993e-01   5.1210275e-01  -4.1917905e+00   1.1230694e-01   7.3477534e-02   9.3322869e-03  -4.8664721e+00  -7.3040368e-01  -2.0628816e+00   6.8149975e-02  -1.9804673e-01  -4.6418637e-02  -1.8113530e+00  -1.0727712e+01
   1.2009000e+02   2.2195482e-01   1.9210085e-01   3.8776396e+01   1.0723689e+00   2.3190467e+00  -8.8424309e-01  -1.3179347e+00  -7.8601815e-01   1.8627497e-01   6.9383788e+00  -1.3381475e-01   5.2713791e-01  -6.9108734e+00   1.5188812e+00   4.9395081e+00   3.6522643e+01  -3.6045919e-01   3.0492427e-01  -3.9733397e+00   1.0361991e-01   5.4753872e-02   1.7628174e-02  -4.6862729e+00  -7.9184187e-01  -1.8757961e+00   7.3285541e-02  -1.9983510e-01  -4.7124878e-02  -1.5593776e+00  -1.0728987e+01
   1.2010000e+02   2.2464748e-01   1.6643075e-01   3.8796128e+01   1.0191459e+00   2.3090772e+00  -8.9050413e-01  -6.2610381e-01  -7.8361622e-01   2.3862806e-01   5.2353097e+00  -1.2902616e-01   4.6874437e-01  -5.8393535e+00   1.5200433e+00   5.1196863e+00   1.8017820e+01  -9.8375612e-02   1.5011675e-01  -3.7138107e+00   9.4592631e-02   3.6500280e-02   2.6532623e-02  -4.5537215e+00  -8.7005384e-01  -1.6093687e+00   7.7600109e-02  -2.0708502e-01  -4.9205112e-02  -1.3471331e+00  -1.0679329e+01
   1.2011000e+02   2.2221889e-01   1.5271646e-01   3.8812086e+01   9.4760050e-01   2.3022590e+00  -8.9950620e-01  -9.0020660e-01  -7.8093395e-01   2.6675331e-01   2.8125252e+00  -1.2475613e-01   4.1639697e-01  -5.2347404e+00   1.5205133e+00   5.1780332e+00   5.8346895e+00   1.2716871e-01   6.6595179e-02  -3.4133442e+00   8.3473914e-02   1.8498417e-02   3.4392933e-02  -4.4883174e+00  -9.6147282e-01  -1.2893653e+00   8.0796381e-02  -2.1957986e-01  -5.2897417e-02  -1.1686887e+00  -1.0587186e+01
   1.2012000e+02   2.1500837e-01   1.5202999e-01   3.8822012e+01   8.5475078e-01   2.2922323e+00  -9.1642292e-01  -1.6916721e+00  -7.7826267e-01   2.6565040e-01  -1.1029108e-01  -1.2104773e-01   3.5973111e-01  -5.6665860e+00   1.5205730e+00   5.1674007e+00  -1.0632528e+00   2.7183528e-01   7.1253424e-02  -3.0629295e+00   6.8730181e-02   4.9971195e-04   3.9155340e-02  -4.4995458e+00  -1.0553802e+00  -9.5533850e-01   8.2884173e-02  -2.3581398e-01  -5.7974778e-02  -1.0080136e+00  -1.0460560e+01
   1.2013000e+02   2.0497994e-01   1.5961004e-01   3.8825886e+01   7.3916435e-01   2.2824920e+00  -9.3908364e-01  -2.2660720e+00  -7.7581611e-01   2.4309073e-01  -2.2559672e+00  -1.1813092e-01   2.8012592e-01  -7.9605187e+00   1.5204500e+00   5.1153247e+00  -5.2076000e+00   2.8578565e-01   1.7300063e-01  -2.6463882e+00   4.9337937e-02  -1.7598260e-02   3.8968940e-02  -4.5908470e+00  -1.1371694e+00  -6.5303490e-01   8.4425468e-02  -2.5326485e-01  -6.3831857e-02  -8.3812070e-01  -1.0295471e+01
   1.2014000e+02   1.9497597e-01   1.6786006e-01   3.8826248e+01   6.0297066e-01   2.2737830e+00  -9.6123165e-01  -2.2148013e+00  -7.7366987e-01   2.1296263e-01  -3.0128101e+00  -1.1637111e-01   1.6407058e-01  -1.1605534e+01   1.5202867e+00   5.0234722e+00  -9.1852433e+00   1.4961676e-01   3.5372106e-01  -2.1495501e+00   2.5266328e-02  -3.5562104e-02   3.3016998e-02  -4.7427951e+00  -1.1878532e+00  -4.2754374e-01   8.6353466e-02  -2.6912185e-01  -6.9924054e-02  -6.5359451e-01  -1.0098264e+01
   1.2015000e+02   1.8778793e-01   1.7029957e-01   3.8826281e+01   4.5488819e-01   2.2615217e+00  -9.7645598e-01  -1.5224334e+00  -7.7179274e-01   1.8581105e-01  -2.7151579e+00  -1.1607872e-01   1.7207889e-02  -1.4686269e+01   1.5201500e+00   4.8766788e+00  -1.4679340e+01  -1.0650545e-01   5.7003945e-01  -1.5733339e+00  -2.0024318e-03  -5.2893666e-02   2.2137919e-02  -4.9229459e+00  -1.1904411e+00  -3.1468095e-01   8.9591213e-02  -2.8127557e-01  -7.6295419e-02  -4.8353713e-01  -9.8956041e+00
   1.2016000e+02   1.8446210e-01   1.6415418e-01   3.8827710e+01   3.1071271e-01   2.2519533e+00  -9.8310508e-01  -6.6490930e-01  -7.7008067e-01   1.6892662e-01  -1.6884436e+00  -1.1738417e-01  -1.4235336e-01  -1.5956125e+01   1.5200536e+00   4.6591156e+00  -2.1756328e+01  -4.2453169e-01   7.7168435e-01  -9.5229429e-01  -2.9274155e-02  -6.8952551e-02   8.5129503e-03  -5.1188611e+00  -1.1367510e+00  -3.2953869e-01   9.4839428e-02  -2.8891989e-01  -8.3541288e-02  -3.6473691e-01  -9.7159221e+00
   1.2017000e+02   1.8410425e-01   1.5097697e-01   3.8830888e+01   1.8890091e-01   2.2428433e+00  -9.8747562e-01  -4.3705399e-01  -7.6840707e-01   1.6470621e-01  -4.2204104e-01  -1.2025211e-01  -2.9811370e-01  -1.5576034e+01   1.5199814e+00   4.3706855e+00  -2.8843008e+01  -7.4258283e-01   9.1307765e-01  -3.6028463e-01  -5.2167014e-02  -8.2657085e-02  -5.3430448e-03  -5.3422846e+00  -1.0312448e+00  -4.6392714e-01   1.0243924e-01  -2.9245041e-01  -9.2105913e-02  -3.1392547e-01  -9.5792279e+00
   1.2018000e+02   1.8681760e-01   1.3558826e-01   3.8836470e+01   1.0561363e-01   2.2332176e+00  -9.9647008e-01  -8.9944594e-01  -7.6669722e-01   1.6791223e-01   3.2060276e-01  -1.2450684e-01  -4.3617823e-01  -1.3806453e+01   1.5199057e+00   4.0313008e+00  -3.3938469e+01  -9.9626592e-01   9.6458772e-01   1.1371416e-01  -6.6558094e-02  -9.1994689e-02  -1.7299691e-02  -5.6049583e+00  -8.9415116e-01  -6.9763342e-01   1.1226718e-01  -2.9299172e-01  -1.0171534e-01  -3.2555605e-01  -9.5054259e+00
   1.2019000e+02   1.9578032e-01   1.2397841e-01   3.8845809e+01   7.3148590e-02   2.2224460e+00  -1.0090175e+00  -1.2547396e+00  -7.6495339e-01   1.7092080e-01   3.0085659e-01  -1.2983407e-01  -5.4278950e-01  -1.0661127e+01   1.5198021e+00   3.6712280e+00  -3.6007281e+01  -1.1228693e+00   9.2477110e-01   4.0287770e-01  -7.0511505e-02  -9.4339258e-02  -2.5694956e-02  -5.9060807e+00  -7.5226132e-01  -1.0142900e+00   1.2399951e-01  -2.9192409e-01  -1.1157268e-01  -3.8094097e-01  -9.5170333e+00
   1.2020000e+02   2.1409885e-01   1.2119086e-01   3.8859067e+01   9.8841924e-02   2.2112733e+00  -1.0180993e+00  -9.0818129e-01  -7.6322716e-01   1.6912101e-01  -1.7997899e-01  -1.3587165e-01  -6.1343205e-01  -7.0642553e+00   1.5196657e+00   3.3187147e+00  -3.5251328e+01  -1.0940086e+00   8.2018359e-01   4.9018941e-01  -6.5427607e-02  -8.7983616e-02  -2.9275849e-02  -6.2449700e+00  -6.2489044e-01  -1.4155341e+00   1.3772873e-01  -2.9036219e-01  -1.2095965e-01  -4.4782965e-01  -9.6220851e+00
   1.2021000e+02   2.3992332e-01   1.2962138e-01   3.8873827e+01   1.8214907e-01   2.2007309e+00  -1.0186983e+00  -5.9900578e-02  -7.6157568e-01   1.6239513e-01  -6.7258824e-01  -1.4234217e-01  -6.5738533e-01  -4.3953279e+00   1.5195291e+00   2.9913144e+00  -3.2740034e+01  -9.3239694e-01   6.8655120e-01   4.1577305e-01  -5.5248900e-02  -7.3570865e-02  -2.7501111e-02  -6.6248036e+00  -5.2368860e-01  -1.9239884e+00   1.5420094e-01  -2.8863218e-01  -1.2962024e-01  -4.9255307e-01  -9.8064133e+00
   1.2022000e+02   2.6693083e-01   1.4765357e-01   3.8887229e+01   3.1338447e-01   2.1909333e+00  -1.0117423e+00   6.9560188e-01  -7.6003585e-01   1.5370327e-01  -8.6918527e-01  -1.4903949e-01  -6.8329082e-01  -2.5905489e+00   1.5194841e+00   2.6956372e+00  -2.9567718e+01  -6.8455745e-01   5.4865093e-01   2.5459567e-01  -4.4175712e-02  -5.3930671e-02  -2.1032086e-02  -7.0345361e+00  -4.5737108e-01  -2.5592370e+00   1.7408928e-01  -2.8633839e-01  -1.3772150e-01  -5.0731370e-01  -1.0052557e+01
   1.2023000e+02   2.9013959e-01   1.6947578e-01   3.8899712e+01   4.7683548e-01   2.1799898e+00  -1.0008156e+00   1.0926660e+00  -7.5862746e-01   1.4590348e-01  -7.7997926e-01  -1.5569102e-01  -6.8622996e-01  -2.9391450e-01   1.5196972e+00   2.4391108e+00  -2.5652633e+01  -3.9820633e-01   4.2127820e-01   7.8515714e-02  -3.4776759e-02  -3.2846794e-02  -1.1777314e-02  -7.4439290e+00  -4.2895435e-01  -3.3022901e+00   1.9686787e-01  -2.8328647e-01  -1.4558066e-01  -5.1006587e-01  -1.0352843e+01
   1.2024000e+02   3.0978412e-01   1.8739077e-01   3.8915261e+01   6.5463607e-01   2.1707079e+00  -9.8849753e-01   1.2318081e+00  -7.5733824e-01   1.4264734e-01  -3.2561390e-01  -1.6186034e-01  -6.5079517e-01   3.5434790e+00   1.5204034e+00   2.2375622e+00  -2.0154862e+01  -1.1927430e-01   3.1620970e-01  -6.5068142e-02  -2.7679166e-02  -1.3974341e-02  -2.3059737e-03  -7.8185747e+00  -4.2931339e-01  -4.0895922e+00   2.2053981e-01  -2.8039903e-01  -1.5347000e-01  -5.2296482e-01  -1.0704104e+01
   1.2025000e+02   3.2867865e-01   1.9586338e-01   3.8937038e+01   8.2762845e-01   2.1603374e+00  -9.7601547e-01   1.2482062e+00  -7.5613833e-01   1.4485482e-01   2.2074766e-01  -1.6700241e-01  -5.6507917e-01   8.5716006e+00   1.5218474e+00   2.1033275e+00  -1.3423472e+01   1.0959558e-01   2.3931603e-01  -1.5768943e-01  -2.2403405e-02   7.9619533e-05   5.0238079e-03  -8.1437990e+00  -4.3661185e-01  -4.8349296e+00   2.4246581e-01  -2.7959900e-01  -1.6160318e-01  -5.5345978e-01  -1.1090787e+01
   1.2026000e+02   3.4654356e-01   1.9426128e-01   3.8963529e+01   9.7668129e-01   2.1505971e+00  -9.6303571e-01   1.2979761e+00  -7.5505051e-01   1.4399499e-01  -8.5982462e-02  -1.7065452e-01  -4.3218059e-01   1.3289858e+01   1.5241596e+00   2.0297252e+00  -7.3602309e+00   2.6081107e-01   1.8927615e-01  -2.0410373e-01  -1.8281615e-02   8.4578755e-03   8.8637629e-03  -8.4321933e+00  -4.2828035e-01  -5.4535764e+00   2.6027293e-01  -2.8278654e-01  -1.7018298e-01  -5.9249994e-01  -1.1479029e+01
   1.2027000e+02   3.5797172e-01   1.8618889e-01   3.8989864e+01   1.0873262e+00   2.1505971e+00  -9.4842266e-01   1.4613048e+00  -7.5415272e-01   1.2902354e-01  -1.4971451e+00  -1.7256303e-01  -2.6433289e-01   1.6784770e+01   1.5272313e+00   1.9912523e+00  -3.8472870e+00   3.4101690e-01   1.5772445e-01  -2.1391637e-01  -1.4776785e-02   1.1846682e-02   9.2299992e-03  -8.6938502e+00  -3.9678898e-01  -5.8831407e+00   2.7221948e-01  -2.9081368e-01  -1.7929894e-01  -6.3577228e-01  -1.1840226e+01
   1.2028000e+02   3.5662534e-01   1.7660453e-01   3.9012223e+01   1.1529193e+00   2.1414298e+00  -9.3204082e-01   1.6381838e+00  -7.5351666e-01   9.7550054e-02  -3.1473489e+00  -1.7263318e-01  -7.2682071e-02   1.9165082e+01   1.5307064e+00   1.9540657e+00  -3.7186652e+00   3.7898226e-01   1.3046489e-01  -1.9160635e-01  -1.1397708e-02   1.1603573e-02   7.2163470e-03  -8.9151766e+00  -3.5367228e-01  -6.0934782e+00   2.7733264e-01  -3.0311492e-01  -1.8860913e-01  -6.8679783e-01  -1.2162683e+01
   1.2029000e+02   3.4208723e-01   1.6938164e-01   3.9030193e+01   1.1736640e+00   2.1318614e+00  -9.1474824e-01   1.7292581e+00  -7.5317669e-01   5.6403011e-02  -4.1147044e+00  -1.7087054e-01   1.2798574e-01   2.0066781e+01   1.5340933e+00   1.8857514e+00  -6.8314301e+00   3.8733842e-01   9.7183601e-02  -1.4438903e-01  -7.7880305e-03   9.1589573e-03   4.3379935e-03  -9.0760333e+00  -3.2163854e-01  -6.0843297e+00   2.7560038e-01  -3.1807222e-01  -1.9720036e-01  -7.3194088e-01  -1.2432741e+01
   1.2030000e+02   3.2250539e-01   1.6658120e-01   3.9045823e+01   1.1554021e+00   2.1226940e+00  -8.9781224e-01   1.6936004e+00  -7.5313983e-01   1.3795706e-02  -4.2607305e+00  -1.6746160e-01   3.1093643e-01   1.8295069e+01   1.5369186e+00   1.7647416e+00  -1.2100974e+01   3.5411996e-01   5.6979406e-02  -8.8069228e-02  -3.9935427e-03   5.7908353e-03   1.8663722e-03  -9.1701800e+00  -3.2475581e-01  -5.8846895e+00   2.6812870e-01  -3.3365012e-01  -2.0408114e-01  -7.3671707e-01  -1.2628528e+01
   1.2031000e+02   3.0904174e-01   1.6891729e-01   3.9061509e+01   1.1095151e+00   2.1145007e+00  -8.8322648e-01   1.4585758e+00  -7.5341856e-01  -2.7498600e-02  -4.1294306e+00  -1.6284779e-01   4.4544291e-01   1.3450648e+01   1.5388922e+00   1.5917365e+00  -1.7300512e+01   2.7482843e-01   1.3327015e-02  -3.8542263e-02  -5.0526408e-04   2.4198346e-03   3.8737663e-04  -9.2028584e+00  -3.8272032e-01  -5.5543722e+00   2.5701510e-01  -3.4782923e-01  -2.0895796e-01  -6.8098650e-01  -1.2744269e+01
   1.2032000e+02   3.0678523e-01   1.7616950e-01   3.9078370e+01   1.0505029e+00   2.1044167e+00  -8.7352218e-01   9.7042983e-01  -7.5403935e-01  -6.7784037e-02  -4.0285437e+00  -1.5760127e-01   5.1712175e-01   7.1678846e+00   1.5400058e+00   1.3948239e+00  -1.9691261e+01   1.7889000e-01  -3.0449916e-02  -9.4830760e-04   2.0781848e-03  -4.8751616e-04  -2.4609596e-04  -9.1780364e+00  -5.0679301e-01  -5.1697973e+00   2.4465526e-01  -3.5891491e-01  -2.1237313e-01  -5.8967577e-01  -1.2809191e+01
   1.2033000e+02   3.1156402e-01   1.8711445e-01   3.9095723e+01   9.9044983e-01   2.0963380e+00  -8.7149002e-01   2.0321616e-01  -7.5502472e-01  -1.0696602e-01  -3.9181983e+00  -1.5223139e-01   5.3306591e-01   1.5944157e+00   1.5404640e+00   1.2157096e+00  -1.7911430e+01   1.0658049e-01  -7.3732486e-02   2.3843502e-02   3.4955039e-03  -2.7399088e-03  -5.3534557e-04  -9.1038153e+00  -6.9174728e-01  -4.7883864e+00   2.3267001e-01  -3.6595886e-01  -2.1496567e-01  -5.0974627e-01  -1.2863108e+01
   1.2034000e+02   3.1564105e-01   1.9960504e-01   3.9112177e+01   9.3456800e-01   2.0883739e+00  -8.7904984e-01  -7.5598159e-01  -7.5636440e-01  -1.4303134e-01  -3.6065320e+00  -1.4714862e-01   5.0487670e-01  -2.8189209e+00   1.5405279e+00   1.0845831e+00  -1.3112649e+01   6.6368664e-02  -1.1602097e-01   2.7902701e-02   3.9302920e-03  -4.1786433e-03  -7.8215704e-04  -9.0034663e+00  -9.1160922e-01  -4.4230366e+00   2.2123228e-01  -3.6914795e-01  -2.1664630e-01  -4.6181187e-01  -1.2919249e+01
   1.2035000e+02   3.1607867e-01   2.1103201e-01   3.9127639e+01   8.8127270e-01   2.0784044e+00  -8.9389670e-01  -1.4846864e+00  -7.5793034e-01  -1.6522697e-01  -2.2195634e+00  -1.4268816e-01   4.4163314e-01  -6.3243561e+00   1.5404118e+00   1.0076435e+00  -7.6939584e+00   4.2535539e-02  -1.4923413e-01   5.5475224e-03   3.7381391e-03  -4.7071308e-03  -9.2230234e-04  -8.8899466e+00  -1.1304573e+00  -4.0579626e+00   2.0934308e-01  -3.6960223e-01  -2.1651912e-01  -4.3995960e-01  -1.2973829e+01
   1.2036000e+02   3.1802170e-01   2.1889009e-01   3.9143613e+01   8.2585386e-01   2.0675755e+00  -9.1095396e-01  -1.7057257e+00  -7.5939184e-01  -1.5380119e-01   1.1425785e+00  -1.3900854e-01   3.6205841e-01  -7.9574727e+00   1.5402528e+00   9.7384176e-01  -3.3801764e+00   3.5807880e-02  -1.6202272e-01  -3.2681789e-02   3.1668169e-03  -4.4778561e-03  -8.7066121e-04  -8.7332018e+00  -1.3177020e+00  -3.6835670e+00   1.9587964e-01  -3.6825086e-01  -2.1357526e-01  -4.4672059e-01  -1.3036991e+01
   1.2037000e+02   3.3009246e-01   2.2147424e-01   3.9160461e+01   7.6462537e-01   2.0618459e+00  -9.2807797e-01  -1.7124010e+00  -7.6025914e-01  -9.3367100e-02   6.0434090e+00  -1.3599723e-01   2.9393675e-01  -6.8121663e+00   1.5401189e+00   9.6697670e-01  -6.8650593e-01   5.8953281e-02  -1.5235795e-01  -6.5377703e-02   2.3235371e-03  -3.8435739e-03  -7.4849072e-04  -8.4880103e+00  -1.4599196e+00  -3.3062612e+00   1.8063432e-01  -3.6467869e-01  -2.0750830e-01  -4.8874716e-01  -1.3119823e+01
   1.2038000e+02   3.5505801e-01   2.1894962e-01   3.9174662e+01   6.9652549e-01   2.0484387e+00  -9.4390198e-01  -1.5824013e+00  -7.6008751e-01   1.1302649e-02   1.0466975e+01  -1.3338698e-01   2.5292596e-01  -4.1010795e+00   1.5400316e+00   9.7308527e-01   6.1085723e-01   9.7859401e-02  -1.2760621e-01  -7.6102474e-02   1.3030065e-03  -3.1244018e-03  -7.1090061e-04  -8.1523183e+00  -1.5691283e+00  -2.9312482e+00   1.6439558e-01  -3.5735511e-01  -1.9899568e-01  -5.4370137e-01  -1.3201897e+01
   1.2039000e+02   3.8291147e-01   2.1406567e-01   3.9180458e+01   6.2142355e-01   2.0390995e+00  -9.5652181e-01  -1.2619828e+00  -7.5875447e-01   1.2802559e-01   1.1672295e+01  -1.3095430e-01   2.3453467e-01  -1.8391282e+00   1.5399870e+00   9.8288449e-01   9.7992161e-01   1.2476963e-01  -1.0155139e-01  -6.3502316e-02   2.1930836e-04  -2.4988789e-03  -7.8401248e-04  -7.7628535e+00  -1.6677744e+00  -2.5525245e+00   1.4801820e-01  -3.4514525e-01  -1.8928054e-01  -5.7893094e-01  -1.3252209e+01
   1.2040000e+02   3.9397446e-01   2.1060491e-01   3.9175189e+01   5.3824251e-01   2.0304478e+00  -9.7089577e-01  -1.4373965e+00  -7.5654762e-01   2.1577361e-01   8.7748011e+00  -1.2857446e-01   2.2876158e-01  -5.7730978e-01   1.5399721e+00   9.9151271e-01   8.6282175e-01   1.4175168e-01  -9.2599053e-02  -3.7829530e-02  -8.7003803e-04  -2.0216968e-03  -9.3674813e-04  -7.3464573e+00  -1.7608402e+00  -2.1624366e+00   1.3158769e-01  -3.2852311e-01  -1.7933609e-01  -5.9503007e-01  -1.3269072e+01
   1.2041000e+02   3.7363118e-01   2.0984523e-01   3.9162577e+01   4.4562270e-01   2.0222545e+00  -9.9453342e-01  -2.3637646e+00  -7.5392463e-01   2.5768024e-01   4.1906636e+00  -1.2623207e-01   2.2449875e-01  -4.2628302e-01   1.5399735e+00   9.9723011e-01   5.7174008e-01   1.5797683e-01  -1.0680555e-01  -9.5617538e-03  -1.9014695e-03  -1.6674325e-03  -1.1708702e-03  -6.9177556e+00  -1.8347110e+00  -1.7571196e+00   1.1453793e-01  -3.0942155e-01  -1.6920619e-01  -6.0167882e-01  -1.3259601e+01
   1.2042000e+02   3.2728174e-01   2.0909264e-01   3.9150865e+01   3.4440834e-01   2.0095349e+00  -1.0230060e+00  -2.8472579e+00  -7.5119462e-01   2.6875911e-01   1.1078866e+00  -1.2411693e-01   2.0115287e-01  -2.3345873e+00   1.5399813e+00   1.0000504e+00   2.8203024e-01   1.5197718e-01  -1.2803386e-01   1.7351636e-02  -2.6627675e-03  -1.3992029e-03  -1.4600020e-03  -6.4991886e+00  -1.8742740e+00  -1.3345128e+00   9.6427536e-02  -2.9013823e-01  -1.5827443e-01  -5.8033163e-01  -1.3211575e+01
   1.2043000e+02   2.7793465e-01   2.0469528e-01   3.9148508e+01   2.4028372e-01   1.9976747e+00  -1.0440753e+00  -2.1069280e+00  -7.4837939e-01   2.7759573e-01   8.8366196e-01  -1.2263260e-01   1.3750966e-01  -6.3643218e+00   1.5399897e+00   1.0007313e+00   6.8090411e-02   1.0489798e-01  -1.3808545e-01   4.3087998e-02  -2.8859475e-03  -1.2110931e-03  -1.6721190e-03  -6.1077623e+00  -1.8698706e+00  -9.0343212e-01   7.7599248e-02  -2.7237019e-01  -1.4635875e-01  -5.1690401e-01  -1.3118913e+01
   1.2044000e+02   2.4567573e-01   1.9594623e-01   3.9160282e+01   1.4362750e-01   1.9886219e+00  -1.0550410e+00  -1.0965725e+00  -7.4529505e-01   3.0483347e-01   2.7237740e+00  -1.2220967e-01   3.0921456e-02  -1.0658820e+01   1.5399962e+00   1.0002103e+00  -5.2102813e-02   3.6480902e-02  -1.3405591e-01   6.4772358e-02  -2.5103726e-03  -1.1057462e-03  -1.6418599e-03  -5.7488008e+00  -1.8231128e+00  -4.9306760e-01   5.9317316e-02  -2.5694738e-01  -1.3442022e-01  -4.3567408e-01  -1.2996480e+01
   1.2045000e+02   2.3121569e-01   1.8514713e-01   3.9184682e+01   6.4513622e-02   1.9783087e+00  -1.0620925e+00  -7.0515158e-01  -7.4174082e-01   3.5232969e-01   4.7496221e+00  -1.2310705e-01  -1.0151660e-01  -1.3243806e+01   1.5400002e+00   9.9940180e-01  -8.0848323e-02  -2.0081825e-02  -1.2034568e-01   7.7078640e-02  -1.7308306e-03  -1.0520216e-03  -1.3350605e-03  -5.4379816e+00  -1.7616310e+00  -1.4077380e-01   4.3347261e-02  -2.4406918e-01  -1.2411058e-01  -3.7230377e-01  -1.2849220e+01
   1.2046000e+02   2.2126200e-01   1.7472978e-01   3.9214627e+01   7.1443528e-03   1.9670787e+00  -1.0658989e+00  -3.8063786e-01  -7.3761729e-01   4.0965728e-01   5.7327595e+00  -1.2538164e-01  -2.3947674e-01  -1.3796014e+01   1.5400021e+00   9.9920860e-01  -1.9319994e-02  -5.2804206e-02  -1.0022705e-01   7.6916893e-02  -7.9950497e-04  -1.0100588e-03  -9.1563571e-04  -5.2033262e+00  -1.7337720e+00   1.3878638e-01   3.1025349e-02  -2.3368216e-01  -1.1668776e-01  -3.3845061e-01  -1.2657369e+01
   1.2047000e+02   2.0641709e-01   1.6586471e-01   3.9242110e+01  -3.1152895e-02   1.9547601e+00  -1.0605526e+00   5.3462889e-01  -7.3295893e-01   4.6327645e-01   5.3619163e+00  -1.2898525e-01  -3.7234207e-01  -1.3286533e+01   1.5400023e+00   1.0005847e+00   1.3760652e-01  -6.9593629e-02  -7.9113587e-02   6.1028589e-02   8.3925787e-05  -1.0385605e-03  -5.9626944e-04  -5.0545869e+00  -1.7746917e+00   3.7222641e-01   2.2303648e-02  -2.2587257e-01  -1.1241720e-01  -3.2454740e-01  -1.2408969e+01
   1.2048000e+02   1.8971345e-01   1.5974499e-01   3.9262793e+01  -5.7598506e-02   1.9438739e+00  -1.0448946e+00   1.5658055e+00  -7.2801219e-01   4.9216532e-01   2.8888874e+00  -1.3380028e-01  -4.9328677e-01  -1.2094470e+01   1.5400010e+00   1.0044852e+00   3.9005049e-01  -7.3471091e-02  -6.6742690e-02   2.8909188e-02   7.3127463e-04  -1.2930977e-03  -4.5972613e-04  -4.9609892e+00  -1.8801647e+00   6.0343234e-01   1.5753829e-02  -2.2098861e-01  -1.1078748e-01  -3.2701178e-01  -1.2138518e+01
   1.2049000e+02   1.8067098e-01   1.5873245e-01   3.9277232e+01  -8.1104873e-02   1.9352795e+00  -1.0267359e+00   1.8158646e+00  -7.2331220e-01   4.6744859e-01  -2.4716734e+00  -1.3955837e-01  -5.8737758e-01  -9.4090815e+00   1.5399983e+00   1.0115396e+00   7.0543942e-01  -5.1922904e-02  -6.9731776e-02  -6.5253828e-03   9.8100171e-04  -1.8308441e-03  -4.8088407e-04  -4.8701648e+00  -2.0100122e+00   8.5116136e-01   9.7374482e-03  -2.1919266e-01  -1.1086476e-01  -3.5929446e-01  -1.1917162e+01
   1.2050000e+02   1.8762628e-01   1.6501632e-01   3.9289460e+01  -1.0921151e-01   1.9240496e+00  -1.0143964e+00   1.2339459e+00  -7.1952342e-01   3.7624159e-01  -9.1207002e+00  -1.4583139e-01  -6.3879313e-01  -5.1415549e+00   1.5399941e+00   1.0213082e+00   9.7685923e-01  -2.3683873e-03  -7.9599383e-02  -2.5752862e-02   7.7751609e-04  -2.4704135e-03  -5.9470787e-04  -4.7524909e+00  -2.1158602e+00   1.1049114e+00   3.4716062e-03  -2.2003288e-01  -1.1141681e-01  -4.2467926e-01  -1.1794696e+01
   1.2051000e+02   2.1395055e-01   1.7783494e-01   3.9303987e+01  -1.4543746e-01   1.9140801e+00  -1.0085948e+00   5.8016024e-01  -7.1707819e-01   2.4188622e-01  -1.3435537e+01  -1.5219562e-01  -6.4800478e-01  -9.2116482e-01   1.5399888e+00   1.0310767e+00   9.7685888e-01   4.8236054e-02  -7.9118454e-02  -2.8161282e-02   2.6330545e-04  -2.9064858e-03  -7.0233787e-04  -4.6142318e+00  -2.1648585e+00   1.3583015e+00  -3.1790836e-03  -2.2289857e-01  -1.1115064e-01  -4.9531904e-01  -1.1766368e+01
   1.2052000e+02   2.5364421e-01   1.9233045e-01   3.9321975e+01  -1.8808994e-01   1.9034231e+00  -1.0046373e+00   3.9575339e-01  -7.1595991e-01   1.0912869e-01  -1.3275752e+01  -1.5839614e-01  -6.3164796e-01   1.6356817e+00   1.5399839e+00   1.0343731e+00   3.2963874e-01   6.8483047e-02  -6.3110469e-02  -3.3688092e-02  -1.9330855e-04  -2.9602080e-03  -7.3738635e-04  -4.4750263e+00  -2.1446290e+00   1.6203981e+00  -1.0380029e-02  -2.2785565e-01  -1.0953072e-01  -5.3693103e-01  -1.1799225e+01
   1.2053000e+02   2.9036135e-01   2.0159131e-01   3.9339862e+01  -2.3111161e-01   1.8937401e+00  -9.9729038e-01   7.3469329e-01  -7.1580102e-01   1.2990913e-02  -9.6137780e+00  -1.6435656e-01  -6.0733630e-01   2.4311661e+00   1.5399828e+00   1.0198150e+00  -1.4558106e+00   5.3844865e-02  -4.1844718e-02  -5.1885624e-02  -2.6253730e-04  -2.6932880e-03  -7.1652614e-04  -4.3644372e+00  -2.0692460e+00   1.8857638e+00  -1.7958898e-02  -2.3555493e-01  -1.0780239e-01  -5.3961485e-01  -1.1861225e+01
   1.2054000e+02   3.0717909e-01   2.0085235e-01   3.9353403e+01  -2.6769985e-01   1.8833123e+00  -9.8067094e-01   1.6619444e+00  -7.1614043e-01  -3.7079804e-02  -5.0070718e+00  -1.7007365e-01  -5.8235568e-01   2.4980616e+00   1.5399914e+00   9.7153240e-01  -4.8282634e+00   2.4900539e-02  -2.7167889e-02  -6.7398576e-02   8.0460688e-05  -2.3254350e-03  -7.0325635e-04  -4.3254484e+00  -1.9772936e+00   2.1172374e+00  -2.4720552e-02  -2.4617792e-01  -1.0857074e-01  -5.1744695e-01  -1.1923921e+01
   1.2055000e+02   2.9994155e-01   1.9099750e-01   3.9363176e+01  -2.9443902e-01   1.8713947e+00  -9.4980812e-01   3.0862816e+00  -7.1659893e-01  -4.9273527e-02  -1.2193723e+00  -1.7548407e-01  -5.5079181e-01   3.1563871e+00   1.5400178e+00   8.7313444e-01  -9.8397961e+00   9.2295831e-03  -2.2919700e-02  -5.8959413e-02   7.0986490e-04  -2.1186257e-03  -7.5092823e-04  -4.3764758e+00  -1.9034382e+00   2.2740990e+00  -2.9181023e-02  -2.5873254e-01  -1.1364928e-01  -4.9489136e-01  -1.1972250e+01
   1.2056000e+02   2.8085184e-01   1.7822761e-01   3.9374174e+01  -3.1198933e-01   1.8619410e+00  -9.0985465e-01   3.9953469e+00  -7.1693044e-01  -3.6732285e-02   1.2541242e+00  -1.8039195e-01  -4.9970159e-01   5.1090223e+00   1.5400702e+00   7.1734261e-01  -1.5579182e+01   2.5188080e-02  -2.9571116e-02  -2.2562698e-02   1.4923528e-03  -2.2482713e-03  -8.5570171e-04  -4.4851658e+00  -1.8549465e+00   2.3454286e+00  -3.0968032e-02  -2.7150856e-01  -1.2274518e-01  -4.9284147e-01  -1.2012917e+01
   1.2057000e+02   2.6964111e-01   1.6969785e-01   3.9389969e+01  -3.2322980e-01   1.8557530e+00  -8.7877667e-01   3.1077980e+00  -7.1710750e-01  -2.1118304e-02   1.5613982e+00  -1.8451024e-01  -4.2031790e-01   7.9383692e+00   1.5401512e+00   5.1874867e-01  -1.9859394e+01   7.3522279e-02  -4.9142464e-02   2.8993456e-02   2.1631606e-03  -2.6598839e-03  -9.9752221e-04  -4.6072516e+00  -1.8236501e+00   2.3464419e+00  -3.0980268e-02  -2.8299190e-01  -1.3426608e-01  -5.1760417e-01  -1.2056656e+01
   1.2058000e+02   2.8018232e-01   1.6870405e-01   3.9409541e+01  -3.3195502e-01   1.8459554e+00  -8.7314911e-01   5.6275623e-01  -7.1743193e-01  -3.5504998e-02  -1.4386695e+00  -1.8755768e-01  -3.1327334e-01   1.0704456e+01   1.5402484e+00   3.1556180e-01  -2.0318687e+01   1.4137635e-01  -7.8651946e-02   8.3599235e-02   2.3989311e-03  -3.0376996e-03  -1.2042848e-03  -4.7224039e+00  -1.8051495e+00   2.2988784e+00  -3.0427248e-02  -2.9214910e-01  -1.4624237e-01  -5.6235052e-01  -1.2104248e+01
   1.2059000e+02   3.1365871e-01   1.7321827e-01   3.9430825e+01  -3.4177260e-01   1.8374184e+00  -8.9658826e-01  -2.3439156e+00  -7.1848901e-01  -1.0835582e-01  -7.2850824e+00  -1.8938652e-01  -1.9186526e-01   1.2140808e+01   1.5403216e+00   1.4931909e-01  -1.6624271e+01   2.0767651e-01  -1.1022925e-01   1.3092555e-01   2.1221362e-03  -2.9484901e-03  -1.4942928e-03  -4.8175204e+00  -1.7910794e+00   2.2271819e+00  -3.0113040e-02  -2.9808693e-01  -1.5617257e-01  -6.1106705e-01  -1.2150720e+01
   1.2060000e+02   3.6201515e-01   1.7797872e-01   3.9455199e+01  -3.5362585e-01   1.8300272e+00  -9.4067804e-01  -4.4089777e+00  -7.2090096e-01  -2.4342698e-01  -1.3507116e+01  -1.9012377e-01  -8.3505689e-02   1.0835958e+01   1.5402887e+00   4.0413397e-02  -1.0890569e+01   2.4784088e-01  -1.3369499e-01   1.6020998e-01   1.5700614e-03  -2.1565880e-03  -1.7829639e-03  -4.8659030e+00  -1.7664820e+00   2.1468435e+00  -3.0239127e-02  -2.9982228e-01  -1.6126139e-01  -6.4090652e-01  -1.2189419e+01
   1.2061000e+02   4.1266735e-01   1.7764198e-01   3.9485025e+01  -3.6333250e-01   1.8165054e+00  -9.8736333e-01  -4.6685294e+00  -7.2501113e-01  -4.1305507e-01  -1.6962809e+01  -1.9019864e-01  -1.8123448e-02   6.5382241e+00   1.5400202e+00  -1.5384985e-02  -5.5798382e+00   2.4723923e-01  -1.3354039e-01   1.7611563e-01   1.0219487e-03  -8.6119327e-04  -1.9510561e-03  -4.8407426e+00  -1.7309590e+00   2.0397824e+00  -3.0156915e-02  -2.9654297e-01  -1.5992574e-01  -6.3498536e-01  -1.2215905e+01
   1.2062000e+02   4.4854126e-01   1.6973313e-01   3.9516274e+01  -3.6283482e-01   1.8068797e+00  -1.0173869e+00  -3.0023541e+00  -7.3072261e-01  -5.7320937e-01  -1.6015429e+01  -1.9021456e-01  -1.2824183e-02   5.2992645e-01   1.5393568e+00  -3.4116354e-02  -1.8731369e+00   2.1258286e-01  -1.0185113e-01   1.9283456e-01   5.5301917e-04   4.2246425e-04  -2.0234488e-03  -4.7425044e+00  -1.6956758e+00   1.8684137e+00  -2.8476850e-02  -2.8823494e-01  -1.5305174e-01  -5.9581432e-01  -1.2233170e+01
   1.2063000e+02   4.5150216e-01   1.5657819e-01   3.9537188e+01  -3.4562000e-01   1.7966811e+00  -1.0213047e+00  -3.9178745e-01  -7.3760422e-01  -6.9033220e-01  -1.1712284e+01  -1.9082205e-01  -7.2187031e-02  -5.9362848e+00   1.5381698e+00  -3.2376294e-02   1.7400604e-01   1.5523775e-01  -4.8651446e-02   2.0223738e-01   8.8307141e-05   1.1905847e-03  -2.1113197e-03  -4.6109950e+00  -1.6603916e+00   1.6349110e+00  -2.4333408e-02  -2.7622174e-01  -1.4324351e-01  -5.3093984e-01  -1.2243256e+01
   1.2064000e+02   4.1488771e-01   1.4436093e-01   3.9538129e+01  -3.1225045e-01   1.7855084e+00  -9.9785980e-01   2.3444948e+00  -7.4515085e-01  -7.5716080e-01  -6.6828598e+00  -1.9265859e-01  -1.9475101e-01  -1.2256398e+01   1.5364800e+00  -2.2548698e-02   9.8275957e-01   7.3897512e-02   4.9821743e-03   1.7321672e-01  -3.5252062e-04   1.2537085e-03  -2.1557767e-03  -4.4901570e+00  -1.6143236e+00   1.4171720e+00  -1.8876502e-02  -2.6301011e-01  -1.3251654e-01  -4.3823568e-01  -1.2246819e+01
   1.2065000e+02   3.5343235e-01   1.3956666e-01   3.9522259e+01  -2.7216385e-01   1.7747941e+00  -9.5114054e-01   4.6719260e+00  -7.5301135e-01  -7.8903088e-01  -3.1870082e+00  -1.9617322e-01  -3.6164495e-01  -1.6689394e+01   1.5345337e+00  -1.2020618e-02   1.0528080e+00  -1.7771417e-02   3.3096337e-02   9.1035911e-02  -5.6059329e-04   8.0927581e-04  -1.8936682e-03  -4.3627471e+00  -1.5473625e+00   1.3278621e+00  -1.5086447e-02  -2.5144741e-01  -1.2111584e-01  -3.3573121e-01  -1.2276380e+01
   1.2066000e+02   2.9429849e-01   1.4515462e-01   3.9503609e+01  -2.4016085e-01   1.7670591e+00  -8.9378074e-01   5.7359798e+00  -7.6104258e-01  -8.0645620e-01  -1.7425317e+00  -2.0134397e-01  -5.2603325e-01  -1.6438829e+01   1.5326476e+00  -4.2640908e-03   7.7565271e-01  -7.5393702e-02   2.1969465e-02  -1.6218896e-02  -3.8923144e-04   1.9358600e-04  -1.0862581e-03  -4.1601461e+00  -1.4544552e+00   1.4293658e+00  -1.5688775e-02  -2.4382987e-01  -1.0890308e-01  -2.7519789e-01  -1.2397258e+01
   1.2067000e+02   2.5546295e-01   1.5877462e-01   3.9495655e+01  -2.2966345e-01   1.7586367e+00  -8.4239484e-01   5.1385899e+00  -7.6920771e-01  -8.2005068e-01  -1.3594484e+00  -2.0762951e-01  -6.3634072e-01  -1.1030747e+01   1.5309016e+00  -3.8674653e-04   3.8773442e-01  -6.6918474e-02  -1.8015642e-02  -9.7340982e-02   3.1637965e-05  -3.9316605e-04   2.3130998e-04  -3.8475248e+00  -1.3346701e+00   1.6927614e+00  -2.1204850e-02  -2.4115735e-01  -9.6712543e-02  -2.9299270e-01  -1.2644922e+01
   1.2068000e+02   2.3522896e-01   1.7429444e-01   3.9503399e+01  -2.4743318e-01   1.7512455e+00  -8.0697918e-01   3.5415663e+00  -7.7742928e-01  -8.2580562e-01  -5.7549389e-01  -2.1427971e-01  -6.7200849e-01  -3.5667778e+00   1.5290354e+00  -4.0210744e-04  -1.5360915e-03  -6.8626974e-03  -6.8849249e-02  -1.1923597e-01   4.6095940e-04  -9.7380035e-04   1.6892329e-03  -3.4565324e+00  -1.1853580e+00   2.0400052e+00  -3.0192375e-02  -2.4276139e-01  -8.5364021e-02  -3.7209891e-01  -1.2989737e+01
   1.2069000e+02   2.1989967e-01   1.8478779e-01   3.9522305e+01  -2.9221419e-01   1.7413906e+00  -7.8778193e-01   1.9197253e+00  -7.8547095e-01  -8.0780752e-01   1.7998097e+00  -2.2075339e-01  -6.5407065e-01   1.7937839e+00   1.5266498e+00  -3.9122206e-03  -3.5101132e-01   5.7882134e-02  -1.1657416e-01  -9.0009407e-02   7.8047193e-04  -1.6900850e-03   2.8185439e-03  -3.0480197e+00  -1.0069729e+00   2.4141813e+00  -4.1202385e-02  -2.4705806e-01  -7.4591388e-02  -4.5858015e-01  -1.3369752e+01
   1.2070000e+02   1.9681330e-01   1.8499435e-01   3.9541142e+01  -3.5682118e-01   1.7353173e+00  -7.8088308e-01   6.8988531e-01  -7.9292489e-01  -7.4901557e-01   5.8791959e+00  -2.2693648e-01  -6.2507874e-01   2.8991911e+00   1.5235533e+00  -1.0140041e-02  -6.2278207e-01   8.5141971e-02  -1.4800869e-01  -4.5925064e-02   1.0188199e-03  -2.5699373e-03   3.3173398e-03  -2.6754263e+00  -8.1370778e-01   2.7986542e+00  -5.3974653e-02  -2.5304135e-01  -6.3914948e-02  -5.0393173e-01  -1.3738115e+01
   1.2071000e+02   1.6288141e-01   1.7451742e-01   3.9549019e+01  -4.3146023e-01   1.7274105e+00  -7.8069428e-01   1.8880035e-02  -7.9926375e-01  -6.3744161e-01   1.1157396e+01  -2.3305311e-01  -6.1862777e-01   6.4509731e-01   1.5200778e+00  -1.7378896e-02  -7.2388545e-01   6.5142530e-02  -1.4977327e-01  -1.4088002e-02   1.2272344e-03  -3.4184671e-03   3.0544377e-03  -2.3783799e+00  -6.3487964e-01   3.1810827e+00  -6.8644232e-02  -2.6095924e-01  -5.3851729e-02  -4.9644446e-01  -1.4076592e+01
   1.2072000e+02   1.2606384e-01   1.6079778e-01   3.9543486e+01  -5.0667097e-01   1.7174410e+00  -7.7700113e-01   3.6931412e-01  -8.0387487e-01  -4.6442710e-01   1.7301450e+01  -2.3943825e-01  -6.4561056e-01  -2.6982788e+00   1.5171831e+00  -2.2044615e-02  -4.6657193e-01   1.5172461e-02  -1.1487648e-01   2.9287544e-03   1.4143386e-03  -3.9740388e-03   2.0294218e-03  -2.1883564e+00  -5.0048169e-01   3.5335919e+00  -8.4468405e-02  -2.7169506e-01  -4.5880840e-02  -4.5520209e-01  -1.4379701e+01
   1.2073000e+02   9.8882651e-02   1.5591163e-01   3.9531926e+01  -5.7526427e-01   1.7086747e+00  -7.6136021e-01   1.5640923e+00  -8.0620383e-01  -2.3597721e-01   2.2844989e+01  -2.4635024e-01  -6.9820952e-01  -5.2598962e+00   1.5163231e+00  -1.7714920e-02   4.3296955e-01  -3.5809819e-02  -5.7422462e-02   6.2626413e-03   1.6649854e-03  -4.1416360e-03   4.6324829e-04  -2.1067984e+00  -4.0890877e-01   3.8372136e+00  -9.9951844e-02  -2.8578742e-01  -4.1324758e-02  -4.1072079e-01  -1.4650652e+01
   1.2074000e+02   8.8299988e-02   1.6618110e-01   3.9525669e+01  -6.3243622e-01   1.7020857e+00  -7.3880826e-01   2.2551955e+00  -8.0602529e-01   1.4818789e-02   2.5079600e+01  -2.5382920e-01  -7.5472588e-01  -5.6516362e+00   1.5191277e+00   5.1271166e-03   2.2842036e+00  -5.2361119e-02  -9.3248068e-03  -6.2534406e-03   2.1385310e-03  -4.0483562e-03  -1.2198874e-03  -2.0878745e+00  -3.2101338e-01   4.0932614e+00  -1.1386066e-01  -3.0292615e-01  -4.0467020e-02  -3.9760237e-01  -1.4903187e+01
   1.2075000e+02   9.1260108e-02   1.8456920e-01   3.9533709e+01  -6.7583909e-01   1.6944081e+00  -7.2481463e-01   1.3993628e+00  -8.0354722e-01   2.4455217e-01   2.2973338e+01  -2.6166755e-01  -7.9066435e-01  -3.5938472e+00   1.5267204e+00   5.7490240e-02   5.2363123e+00  -1.4932508e-02   7.3553683e-03  -2.8666536e-02   2.7681429e-03  -3.8688500e-03  -2.5904417e-03  -2.0822146e+00  -1.9403453e-01   4.3058832e+00  -1.2555921e-01  -3.2189530e-01  -4.2743319e-02  -4.3337238e-01  -1.5136711e+01
   1.2076000e+02   9.9304243e-02   1.9409957e-01   3.9559244e+01  -7.0713798e-01   1.6891369e+00  -7.3173929e-01  -6.9246612e-01  -7.9926491e-01   4.2430580e-01   1.7975363e+01  -2.6959023e-01  -7.9936476e-01  -8.7004064e-01   1.5384081e+00   1.4687573e-01   8.9385486e+00   5.5063974e-02  -6.5459654e-03  -5.6660525e-02   3.1540985e-03  -3.6543932e-03  -3.3981285e-03  -2.0799671e+00  -8.3429704e-03   4.4843676e+00  -1.3502019e-01  -3.4070740e-01  -4.6932430e-02  -4.9552326e-01  -1.5322420e+01
   1.2077000e+02   1.0649177e-01   1.7754868e-01   3.9598252e+01  -7.3239689e-01   1.6814592e+00  -7.5874807e-01  -2.7008786e+00  -7.9379413e-01   5.4201869e-01   1.1771289e+01  -2.7743884e-01  -7.9238351e-01   6.9812461e-01   1.5496607e+00   2.6738092e-01   1.2050519e+01   1.1967056e-01  -3.3471341e-02  -9.3082838e-02   2.9504535e-03  -3.3751991e-03  -3.6484063e-03  -2.0842089e+00   2.1730677e-01   4.6528907e+00  -1.4315121e-01  -3.5720762e-01  -5.1138662e-02  -5.4765839e-01  -1.5443774e+01
   1.2078000e+02   1.1338990e-01   1.2623379e-01   3.9641577e+01  -7.5922504e-01   1.6734951e+00  -7.8827139e-01  -2.9523312e+00  -7.8778771e-01   5.9410984e-01   5.2091154e+00  -2.8512976e-01  -7.7697025e-01   1.5413263e+00   1.5497663e+00   3.8445534e-01   1.1707443e+01   1.5894565e-01  -4.7443351e-02  -1.3222854e-01   2.2346349e-03  -3.0061560e-03  -3.5232313e-03  -2.0800120e+00   4.2292352e-01   4.8335104e+00  -1.5124137e-01  -3.6992007e-01  -5.3613751e-02  -5.7341085e-01  -1.5526145e+01
   1.2079000e+02   1.2503837e-01   4.6947677e-02   3.9680419e+01  -7.9225363e-01   1.6623798e+00  -7.9381082e-01  -5.5394321e-01  -7.8190808e-01   5.7969216e-01  -1.4417686e+00  -2.9248611e-01  -7.4349181e-01   3.3478447e+00   1.5203738e+00   4.1669464e-01   3.2239292e+00   1.6918585e-01  -2.8676548e-02  -1.5880713e-01   1.4563585e-03  -2.5192549e-03  -3.1672094e-03  -2.0491404e+00   5.3737415e-01   5.0278735e+00  -1.5946830e-01  -3.7826561e-01  -5.3853966e-02  -5.7272261e-01  -1.5607334e+01
   1.2080000e+02   1.4636992e-01  -3.6978860e-02   3.9710826e+01  -8.3017514e-01   1.6515508e+00  -7.6072082e-01   3.3089996e+00  -7.7682150e-01   4.9879602e-01  -8.0896137e+00  -2.9909375e-01  -6.6806532e-01   7.5426486e+00   1.4369664e+00   2.2237121e-01  -1.9432343e+01   1.6368273e-01   1.9785115e-02  -1.5961164e-01   1.1718795e-03  -1.9576402e-03  -2.5745550e-03  -1.9822680e+00   5.2139387e-01   5.2205991e+00  -1.6646317e-01  -3.8227516e-01  -5.2745599e-02  -5.6285527e-01  -1.5709827e+01
   1.2081000e+02   1.7987374e-01  -9.5746843e-02   3.9735033e+01  -8.6708957e-01   1.6473110e+00  -7.0187008e-01   5.8850740e+00  -7.7316576e-01   3.5471361e-01  -1.4408241e+01  -3.0427887e-01  -5.2485065e-01   1.4321467e+01   1.2761976e+00  -3.9375376e-01  -6.1612497e+01   1.6863966e-01   7.1206070e-02  -1.2934056e-01   1.7556719e-03  -1.4969686e-03  -1.7125801e-03  -1.8802558e+00   3.8785174e-01   5.3982119e+00  -1.7039367e-01  -3.8239197e-01  -5.1731093e-02  -5.7332120e-01  -1.5834408e+01
   1.2082000e+02   2.2724143e-01  -1.0869673e-01   3.9759892e+01  -8.9777968e-01   1.6413522e+00  -6.4649052e-01   5.5379568e+00  -7.7151191e-01   1.5406888e-01  -2.0064474e+01  -3.0729111e-01  -3.0649454e-01   2.1835611e+01   1.0326596e+00  -1.6289421e+00  -1.2351883e+02   1.8994703e-01   9.7230373e-02  -7.5813613e-02   3.1623241e-03  -1.2738686e-03  -7.0623916e-04  -1.7650083e+00   1.8654619e-01   5.5665891e+00  -1.7023911e-01  -3.7939062e-01  -5.1822778e-02  -6.0825710e-01  -1.5949872e+01
   1.2083000e+02   2.9015032e-01  -7.5485102e-02   3.9791191e+01  -9.2188530e-01   1.6360237e+00  -6.1461982e-01   3.1870694e+00  -7.7232263e-01  -9.2367447e-02  -2.4643632e+01  -3.0755790e-01  -3.1121802e-02   2.7537273e+01   7.3709761e-01  -3.5564211e+00  -1.9274791e+02   2.0732120e-01   8.8390654e-02  -2.1742377e-02   4.8654134e-03  -1.2468058e-03   1.1979267e-04  -1.6696825e+00  -2.3347645e-02   5.7398647e+00  -1.6637695e-01  -3.7419524e-01  -5.3224589e-02  -6.4039582e-01  -1.6009629e+01
   1.2084000e+02   3.6453145e-01  -1.8178566e-02   3.9826579e+01  -9.4214483e-01   1.6297785e+00  -6.0640738e-01   8.2124378e-01  -7.7576676e-01  -3.5529301e-01  -2.6292556e+01  -3.0472162e-01   2.7963917e-01   3.1076097e+01   4.4954250e-01  -5.9719576e+00  -2.4155364e+02   2.1696100e-01   5.3738650e-02   1.1679642e-02   6.0163396e-03  -1.3020707e-03   3.7535544e-04  -1.6084366e+00  -1.9638114e-01   5.8974904e+00  -1.5991073e-01  -3.6747286e-01  -5.5886000e-02  -6.5942461e-01  -1.5998518e+01
   1.2085000e+02   4.3509143e-01   2.8340113e-02   3.9855853e+01  -9.5918138e-01   1.6237624e+00  -6.0808193e-01  -1.6745454e-01  -7.8142434e-01  -5.7624057e-01  -2.2094756e+01  -2.9844156e-01   6.2429015e-01   3.4465098e+01   2.2319064e-01  -8.4077196e+00  -2.4357620e+02   2.4421172e-01   1.4244784e-02   2.7413378e-02   5.8541678e-03  -1.3597124e-03  -1.4175244e-04  -1.5863881e+00  -3.2559474e-01   5.9625024e+00  -1.5093861e-01  -3.5926424e-01  -6.0439223e-02  -6.8789375e-01  -1.5936374e+01
   1.2086000e+02   4.8162592e-01   3.6761378e-02   3.9871075e+01  -9.6905227e-01   1.6166004e+00  -6.0156774e-01   6.5141877e-01  -7.8830736e-01  -6.9851855e-01  -1.2227798e+01  -2.8821113e-01   1.0196937e+00   3.9540354e+01   7.7212165e-02  -1.0391047e+01  -1.9833273e+02   3.0829319e-01  -5.6493305e-03   5.0422238e-02   4.1994775e-03  -1.3531705e-03  -1.2035292e-03  -1.6266237e+00  -4.4954593e-01   5.8455494e+00  -1.3790910e-01  -3.4907710e-01  -6.8075417e-02  -7.4556648e-01  -1.5841095e+01
   1.2087000e+02   4.9297683e-01   5.8165180e-03   3.9875252e+01  -9.6506664e-01   1.6103552e+00  -5.7255990e-01   2.9007841e+00  -7.9541623e-01  -7.2087164e-01  -2.2353094e+00  -2.7336953e-01   1.4815080e+00   4.6181427e+01   9.7511101e-04  -1.1690233e+01  -1.2991864e+02   3.9893661e-01   6.5988751e-03   9.9373037e-02   1.5669808e-03  -1.2096347e-03  -2.1905123e-03  -1.7531615e+00  -6.2260796e-01   5.5218324e+00  -1.1960991e-01  -3.3663588e-01  -7.9045690e-02  -8.2571016e-01  -1.5715664e+01
   1.2088000e+02   4.7482194e-01  -4.0044863e-02   3.9879028e+01  -9.4210178e-01   1.6036516e+00  -5.1712813e-01   5.5431769e+00  -8.0238297e-01  -7.0668186e-01   1.4189784e+00  -2.5334816e-01   2.0006399e+00   5.1913195e+01  -2.8053324e-02  -1.2319850e+01  -6.2961643e+01   4.7972925e-01   4.1573813e-02   1.6283366e-01  -1.2091908e-03  -9.3327268e-04  -2.5138593e-03  -1.9584126e+00  -8.6807863e-01   5.0692658e+00  -9.7610329e-02  -3.2269433e-01  -9.1439447e-02  -8.9749012e-01  -1.5557302e+01
   1.2089000e+02   4.4644459e-01  -6.8722815e-02   3.9890346e+01  -9.0113950e-01   1.5994117e+00  -4.4685092e-01   7.0277208e+00  -8.0960337e-01  -7.3223638e-01  -2.5554526e+00  -2.2800655e-01   2.5339909e+00   5.3335097e+01  -3.1287769e-02  -1.2399039e+01  -7.9189473e+00   5.1540550e-01   7.5450628e-02   2.0917975e-01  -3.4309108e-03  -7.1690527e-04  -2.0718022e-03  -2.1921520e+00  -1.1578943e+00   4.6240792e+00  -7.5807152e-02  -3.0888462e-01  -1.0187982e-01  -9.3159073e-01  -1.5374198e+01
   1.2090000e+02   4.2945954e-01  -5.9751436e-02   3.9909742e+01  -8.4959168e-01   1.5988960e+00  -3.8437745e-01   6.2473475e+00  -8.1776533e-01  -8.2633856e-01  -9.4102176e+00  -1.9792204e-01   3.0092872e+00   4.7529633e+01  -2.3821027e-02  -1.2039073e+01   3.5996667e+01   4.8462780e-01   9.0286587e-02   2.1498371e-01  -4.7524747e-03  -8.5390355e-04  -1.3249046e-03  -2.4035635e+00  -1.4405525e+00   4.2917879e+00  -5.7366995e-02  -2.9683430e-01  -1.0776913e-01  -9.1056910e-01  -1.5175810e+01
   1.2091000e+02   4.3493347e-01  -1.4185768e-02   3.9934197e+01  -7.9584581e-01   1.5951145e+00  -3.4671824e-01   3.7659214e+00  -8.2719753e-01  -9.5307401e-01  -1.2673545e+01  -1.6452433e-01   3.3410976e+00   3.3181037e+01  -1.4245213e-02  -1.1316465e+01   7.2260737e+01   3.7370207e-01   8.4862499e-02   1.8014150e-01  -5.1345395e-03  -1.4557360e-03  -9.2280107e-04  -2.5890562e+00  -1.6817377e+00   4.0926802e+00  -4.2471309e-02  -2.8752903e-01  -1.0893982e-01  -8.1852591e-01  -1.4953407e+01
   1.2092000e+02   4.5855055e-01   4.7759869e-02   3.9961770e+01  -7.4370156e-01   1.5922497e+00  -3.3551335e-01   1.1204888e+00  -8.3756429e-01  -1.0461082e+00  -9.3034209e+00  -1.2977126e-01   3.4766529e+00   1.3555536e+01  -6.4432354e-03  -1.0307282e+01   1.0091828e+02   2.0762593e-01   6.2753302e-02   1.2803406e-01  -4.6798473e-03  -2.2866650e-03  -1.1694055e-03  -2.7544451e+00  -1.8767027e+00   3.9710307e+00  -2.8903811e-02  -2.8125051e-01  -1.0742716e-01  -6.7092355e-01  -1.4721635e+01
   1.2093000e+02   4.8546781e-01   9.9285299e-02   3.9991211e+01  -6.9176511e-01   1.5894422e+00  -3.4340319e-01  -7.8898377e-01  -8.4807331e-01  -1.0597674e+00  -1.3659218e+00  -9.5418085e-02   3.4363414e+00  -4.0311546e+00  -1.4840458e-03  -9.1261556e+00   1.1811268e+02   5.7835935e-02   2.3711534e-02   9.2454126e-02  -3.5513363e-03  -2.9357354e-03  -1.7963472e-03  -2.8809839e+00  -2.0396157e+00   3.8463453e+00  -1.4307334e-02  -2.7803368e-01  -1.0617363e-01  -5.2869668e-01  -1.4542907e+01
   1.2094000e+02   4.9721830e-01   1.2101570e-01   4.0018921e+01  -6.3634327e-01   1.5874942e+00  -3.5926195e-01  -1.5858761e+00  -8.5793962e-01  -9.9500658e-01   6.4760857e+00  -6.2505151e-02   3.2919315e+00  -1.4440990e+01   9.6354271e-04  -7.9151325e+00   1.2110231e+02  -2.5907581e-02  -2.3403357e-02   9.2096112e-02  -2.0065512e-03  -3.1433671e-03  -2.2847221e-03  -2.9758816e+00  -2.1936883e+00   3.6673666e+00   2.1357936e-03  -2.7818575e-01  -1.0775384e-01  -4.3841626e-01  -1.4460570e+01
   1.2095000e+02   4.7897807e-01   1.0932887e-01   4.0039466e+01  -5.7472676e-01   1.5789571e+00  -3.7011769e-01  -1.0855738e+00  -8.6676260e-01  -8.9033519e-01   1.0467139e+01  -3.1428004e-02   3.1081508e+00  -1.8378065e+01   1.7139274e-03  -6.7914616e+00   1.1236708e+02  -5.5921916e-02  -6.1154136e-02   1.1291555e-01  -3.9256299e-04  -2.9254820e-03  -2.3552406e-03  -3.0927294e+00  -2.3596218e+00   3.4359270e+00   1.9551446e-02  -2.8226049e-01  -1.1333266e-01  -3.9259702e-01  -1.4452751e+01
   1.2096000e+02   4.2974347e-01   7.6429871e-02   4.0050931e+01  -5.0725659e-01   1.5794728e+00  -3.7087364e-01  -7.5595679e-02  -8.7456688e-01  -7.8815396e-01   1.0218123e+01  -2.2883835e-03   2.9144170e+00  -1.9373382e+01   1.5612340e-03  -5.8169182e+00   9.7454345e+01  -6.1781692e-02  -8.6577985e-02   1.2473903e-01   9.8179830e-04  -2.4637589e-03  -2.0796982e-03  -3.2626889e+00  -2.5343810e+00   3.1896185e+00   3.6285600e-02  -2.9048444e-01  -1.2212457e-01  -3.6827889e-01  -1.4481027e+01
   1.2097000e+02   3.6756540e-01   4.1025395e-02   4.0058073e+01  -4.3740272e-01   1.5756339e+00  -3.6637353e-01   4.5001085e-01  -8.8146490e-01  -6.9729671e-01   9.0857245e+00   2.4847985e-02   2.7142250e+00  -2.0019207e+01   1.0769482e-03  -5.0099499e+00   8.0696827e+01  -5.5646215e-02  -1.0892100e-01   1.1751126e-01   1.9995953e-03  -1.9379860e-03  -1.6702988e-03  -3.4545751e+00  -2.6919007e+00   2.9692726e+00   5.0792149e-02  -3.0217906e-01  -1.3196271e-01  -3.5664439e-01  -1.4534146e+01
   1.2098000e+02   3.1935229e-01   1.5652660e-02   4.0067632e+01  -3.7151557e-01   1.5722535e+00  -3.5780575e-01   8.5677879e-01  -8.8726024e-01  -5.8679756e-01   1.1049916e+01   4.9800995e-02   2.4960177e+00  -2.1820727e+01   5.8645053e-04  -4.3663762e+00   6.4357375e+01  -5.0565244e-02  -1.2615137e-01   1.0833720e-01   2.7270790e-03  -1.4217737e-03  -1.3312688e-03  -3.6233393e+00  -2.8154332e+00   2.8087390e+00   6.1736548e-02  -3.1585869e-01  -1.4071262e-01  -3.4465408e-01  -1.4604535e+01
   1.2099000e+02   3.0228415e-01   1.6055147e-03   4.0080928e+01  -3.1966055e-01   1.5655499e+00  -3.4084070e-01   1.6965041e+00  -8.9141427e-01  -4.2231012e-01   1.6448743e+01   7.2151262e-02   2.2359007e+00  -2.6011694e+01   2.2573404e-04  -3.8680631e+00   4.9831307e+01  -6.4622227e-02  -1.3139204e-01   1.0905351e-01   3.2191073e-03  -9.1340241e-04  -1.2359230e-03  -3.7538744e+00  -2.9042952e+00   2.7458264e+00   6.7710958e-02  -3.2995315e-01  -1.4710386e-01  -3.1362141e-01  -1.4666931e+01
   1.2100000e+02   3.1453937e-01  -7.2797785e-03   4.0092977e+01  -2.9416487e-01   1.5660655e+00  -3.1949174e-01   2.1348967e+00  -8.9335545e-01  -2.0071876e-01   2.2159136e+01   9.1215092e-02   1.9075268e+00  -3.2837396e+01   1.5918571e-05  -3.4894510e+00   3.7861207e+01  -9.9183541e-02  -1.3238446e-01   1.0728780e-01   3.4048013e-03  -4.5108440e-04  -1.5088815e-03  -3.8418789e+00  -2.9485436e+00   2.8207850e+00   6.7337458e-02  -3.4328401e-01  -1.5026272e-01  -2.6354941e-01  -1.4700363e+01
   1.2101000e+02   3.3949910e-01  -2.0499808e-02   4.0098545e+01  -3.0382704e-01   1.5630289e+00  -3.0565856e-01   1.3833174e+00  -8.9274261e-01   5.4977992e-02   2.5569675e+01   1.0625105e-01   1.5049499e+00  -4.0257691e+01  -7.4994195e-05  -3.2041463e+00   2.8530470e+01  -1.2914892e-01  -1.3925866e-01   9.5687946e-02   3.1827439e-03  -1.5097656e-04  -2.2129812e-03  -3.8638659e+00  -2.9372602e+00   3.0435446e+00   5.9858326e-02  -3.5499501e-01  -1.4934020e-01  -2.2288212e-01  -1.4718097e+01
   1.2102000e+02   3.5472917e-01  -4.8170668e-02   4.0096977e+01  -3.4881112e-01   1.5611381e+00  -3.0203749e-01   3.6210733e-01  -8.8955243e-01   3.1314339e-01   2.5816540e+01   1.1679023e-01   1.0552248e+00  -4.4972511e+01  -9.2295141e-05  -2.9823572e+00   2.2178911e+01  -1.2492630e-01  -1.4407360e-01   9.2976056e-02   2.5203068e-03  -8.7164247e-05  -3.3197544e-03  -3.7953042e+00  -2.8883455e+00   3.3711452e+00   4.5675945e-02  -3.6443920e-01  -1.4423201e-01  -2.2386804e-01  -1.4758248e+01
   1.2103000e+02   3.4248508e-01  -9.3519611e-02   4.0091333e+01  -4.2104354e-01   1.5554658e+00  -2.9700357e-01   5.0339184e-01  -8.8410180e-01   5.3947278e-01   2.2632939e+01   1.2276985e-01   5.9914634e-01  -4.5607841e+01  -7.4540103e-05  -2.7883373e+00   1.9401993e+01  -8.6097085e-02  -1.3008502e-01   1.1639514e-01   1.4764926e-03  -1.9180515e-04  -4.6018646e-03  -3.6429561e+00  -2.8360260e+00   3.7373358e+00   2.6222269e-02  -3.7116459e-01  -1.3583155e-01  -2.6725056e-01  -1.4845128e+01
   1.2104000e+02   3.0246519e-01  -1.4536944e-01   4.0085187e+01  -5.0822510e-01   1.5530594e+00  -2.7845078e-01   1.8552789e+00  -8.7697873e-01   7.0665420e-01   1.6718142e+01   1.2435757e-01   1.6001971e-01  -4.3912664e+01  -4.7098669e-05  -2.5937554e+00   1.9458191e+01  -4.5478873e-02  -9.3759449e-02   1.5525606e-01   2.7369999e-04  -3.5265191e-04  -5.6143138e-03  -3.4333743e+00  -2.7948572e+00   4.0979165e+00   3.3351167e-03  -3.7468046e-01  -1.2493442e-01  -3.1888635e-01  -1.4972574e+01
   1.2105000e+02   2.5788056e-01  -1.8387906e-01   4.0080994e+01  -5.9724542e-01   1.5491633e+00  -2.4592806e-01   3.2522718e+00  -8.6881372e-01   8.1056178e-01   1.0390758e+01   1.2167588e-01  -2.6663611e-01  -4.2665582e+01  -2.3048387e-05  -2.3966776e+00   1.9707780e+01  -4.1997994e-02  -4.6575420e-02   1.7974993e-01  -6.6089437e-04  -5.6148056e-04  -5.9543808e-03  -3.1826757e+00  -2.7486193e+00   4.4425759e+00  -2.1127384e-02  -3.7434194e-01  -1.1157439e-01  -3.3773444e-01  -1.5118275e+01
   1.2106000e+02   2.4284715e-01  -1.9560649e-01   4.0080221e+01  -6.7659021e-01   1.5492779e+00  -2.0884185e-01   3.7086213e+00  -8.6004809e-01   8.7015480e-01   5.9593019e+00   1.1471726e-01  -6.9391213e-01  -4.2727602e+01  -6.8612473e-06  -2.2203897e+00   1.7628787e+01  -8.8778777e-02   4.4193976e-04   1.6591815e-01  -9.0976271e-04  -9.2195787e-04  -5.5525888e-03  -2.8966183e+00  -2.6657346e+00   4.7713282e+00  -4.5289450e-02  -3.7000426e-01  -9.5999110e-02  -3.0885251e-01  -1.5264157e+01
   1.2107000e+02   2.7648904e-01  -1.8064017e-01   4.0083858e+01  -7.3888514e-01   1.5448661e+00  -1.7795446e-01   3.0887394e+00  -8.5099864e-01   8.9805742e-01   2.7902619e+00   1.0357647e-01  -1.1117404e+00  -4.1782831e+01   1.7490584e-06  -2.0897078e+00   1.3068190e+01  -1.5767320e-01   4.2406887e-02   1.1541512e-01  -4.2422184e-04  -1.5271142e-03  -4.6535144e-03  -2.5911391e+00  -2.5209027e+00   5.0582952e+00  -6.7257615e-02  -3.6272100e-01  -7.9924067e-02  -2.6001634e-01  -1.5409425e+01
   1.2108000e+02   3.4583268e-01  -1.4895990e-01   4.0092523e+01  -7.8198930e-01   1.5455537e+00  -1.6063712e-01   1.7317340e+00  -8.4216878e-01   8.7587476e-01  -2.2182657e+00   8.8787859e-02  -1.4763710e+00  -3.6463058e+01   4.9470580e-06  -2.0115564e+00   7.8151396e+00  -1.9639736e-01   7.3029494e-02   5.4665182e-02   3.8561384e-04  -2.2876333e-03  -3.6084465e-03  -2.3007878e+00  -2.3068939e+00   5.2443265e+00  -8.5398614e-02  -3.5429266e-01  -6.6168091e-02  -2.4301256e-01  -1.5565029e+01
   1.2109000e+02   4.1262880e-01  -1.1477439e-01   4.0106106e+01  -8.0761959e-01   1.5426316e+00  -1.5913710e-01   1.5000217e-01  -8.3438105e-01   7.7162172e-01  -1.0425305e+01   7.1399496e-02  -1.7365113e+00  -2.6014026e+01   5.0660766e-06  -1.9761761e+00   3.5380330e+00  -1.6917442e-01   8.5647103e-02   1.3051315e-02   9.7420071e-04  -2.8910956e-03  -2.7474928e-03  -2.0696290e+00  -2.0424442e+00   5.2793117e+00  -9.8856017e-02  -3.4616984e-01  -5.6835123e-02  -2.9006474e-01  -1.5728560e+01
   1.2110000e+02   4.3901814e-01  -9.0102986e-02   4.0123176e+01  -8.1904822e-01   1.5420013e+00  -1.6773071e-01  -8.5936169e-01  -8.2848523e-01   5.8247973e-01  -1.8914199e+01   5.2731598e-02  -1.8648773e+00  -1.2836596e+01   3.8384664e-06  -1.9679976e+00   8.1784811e-01  -7.7552569e-02   8.2727159e-02   5.7650865e-03   1.1106599e-03  -3.0534181e-03  -2.3074874e-03  -1.9262216e+00  -1.7772321e+00   5.1660847e+00  -1.0788591e-01  -3.3898678e-01  -5.1987547e-02  -3.9373981e-01  -1.5875049e+01
   1.2111000e+02   4.1324744e-01  -7.7120315e-02   4.0140703e+01  -8.1905173e-01   1.5382771e+00  -1.7256423e-01  -4.8335161e-01  -8.2485320e-01   3.5624861e-01  -2.2623112e+01   3.4060990e-02  -1.8655352e+00  -6.5796936e-02   2.2218535e-06  -1.9732547e+00  -5.2571168e-01   4.9714804e-02   7.4354981e-02   3.2183986e-02   1.0355426e-03  -2.7986570e-03  -2.3286031e-03  -1.8618688e+00  -1.5704598e+00   4.9566347e+00  -1.1355416e-01  -3.3284954e-01  -4.9972154e-02  -5.2140934e-01  -1.5975896e+01
   1.2112000e+02   3.5636073e-01  -6.6257244e-02   4.0155231e+01  -8.0891381e-01   1.5347248e+00  -1.5936804e-01   1.3196186e+00  -8.2311525e-01   1.6690794e-01  -1.8934067e+01   1.6358244e-02  -1.7687266e+00   9.6808600e+00   5.3119909e-07  -1.9826405e+00  -9.3857594e-01   1.6927932e-01   6.5879124e-02   7.5008674e-02   1.1404520e-03  -2.3914310e-03  -2.6265010e-03  -1.8421767e+00  -1.4533255e+00   4.7185756e+00  -1.1689398e-01  -3.2762686e-01  -4.8757668e-02  -6.3110630e-01  -1.6013863e+01
   1.2113000e+02   3.0537571e-01  -4.4418091e-02   4.0165563e+01  -7.8933041e-01   1.5324329e+00  -1.2656950e-01   3.2798544e+00  -8.2236208e-01   6.8378333e-02  -9.8529607e+00   1.3060844e-04  -1.6207086e+00   1.4801803e+01  -1.3038618e-06  -1.9912008e+00  -8.5602817e-01   2.4591330e-01   5.0174732e-02   1.0718631e-01   1.5486423e-03  -2.0403762e-03  -2.9132937e-03  -1.8274605e+00  -1.4176389e+00   4.5052775e+00  -1.1819277e-01  -3.2290497e-01  -4.7114638e-02  -6.9334044e-01  -1.5994836e+01
   1.2114000e+02   2.8776754e-01  -6.6586813e-03   4.0174262e+01  -7.6260872e-01   1.5342664e+00  -8.8131520e-02   3.8437979e+00  -8.2165217e-01   6.4045672e-02  -4.3326619e-01  -1.4535855e-02  -1.4638949e+00   1.5681370e+01  -3.4346447e-06  -1.9971158e+00  -5.9150716e-01   2.7430305e-01   1.9000428e-02   1.1415059e-01   2.1007870e-03  -1.7499701e-03  -2.9322020e-03  -1.7843587e+00  -1.4392871e+00   4.3429193e+00  -1.1700466e-01  -3.1810200e-01  -4.5029911e-02  -7.0912605e-01  -1.5950245e+01
   1.2115000e+02   3.0715108e-01   3.8945166e-02   4.0185646e+01  -7.3394741e-01   1.5328913e+00  -5.7864390e-02   3.0267131e+00  -8.2049790e-01   1.0851174e-01   4.4466067e+00  -2.7807907e-02  -1.3237778e+00   1.4011710e+01  -5.7564332e-06  -2.0003511e+00  -3.2352575e-01   2.6347543e-01  -1.6161717e-02   1.0303457e-01   2.5925283e-03  -1.4582633e-03  -2.5267590e-03  -1.7066717e+00  -1.5058552e+00   4.2397122e+00  -1.1282200e-01  -3.1309841e-01  -4.3414355e-02  -6.9111190e-01  -1.5906412e+01
   1.2116000e+02   3.4713580e-01   7.6420710e-02   4.0202104e+01  -7.0983304e-01   1.5314589e+00  -3.6880255e-02   2.0984135e+00  -8.1903693e-01   1.3927865e-01   3.0766908e+00  -3.9929592e-02  -1.2079689e+00   1.1580887e+01  -7.5419193e-06  -2.0016169e+00  -1.2658124e-01   2.2434096e-01  -3.2912879e-02   8.6614260e-02   2.8409359e-03  -1.2336599e-03  -1.7097790e-03  -1.6138503e+00  -1.6164865e+00   4.1993495e+00  -1.0567228e-01  -3.0870453e-01  -4.3513428e-02  -6.4966800e-01  -1.5867022e+01
   1.2117000e+02   3.8469807e-01   9.1885546e-02   4.0222581e+01  -6.9449236e-01   1.5309432e+00  -2.0146735e-02   1.6733520e+00  -8.1781626e-01   1.1547538e-01  -2.3803270e+00  -5.1024359e-02  -1.1040553e+00   1.0391359e+01  -7.0958583e-06  -2.0017354e+00  -1.1848404e-02   1.8530742e-01  -2.9726051e-02   6.9898515e-02   2.6813125e-03  -1.2250794e-03  -6.9071533e-04  -1.5211533e+00  -1.7646788e+00   4.2175034e+00  -9.6033409e-02  -3.0623525e-01  -4.6395677e-02  -6.0909025e-01  -1.5833438e+01
   1.2118000e+02   4.0109703e-01   8.1547888e-02   4.0244031e+01  -6.8773628e-01   1.5315735e+00  -5.2482219e-03   1.4898513e+00  -8.1738655e-01   3.6605527e-02  -7.8869849e+00  -6.0928168e-02  -9.8293604e-01   1.2111929e+01  -1.5896637e-06  -2.0013447e+00   3.9072005e-02   1.8288929e-01  -2.5092678e-02   5.6812069e-02   2.1072195e-03  -1.4418374e-03   2.4099638e-04  -1.4396940e+00  -1.9390655e+00   4.2687723e+00  -8.4417588e-02  -3.0666047e-01  -5.2639799e-02  -6.0159821e-01  -1.5808414e+01
   1.2119000e+02   3.8712859e-01   5.3878811e-02   4.0263540e+01  -6.8564453e-01   1.5313443e+00   1.0430761e-02   1.5678983e+00  -8.1803747e-01  -7.1222891e-02  -1.0782842e+01  -6.9241697e-02  -8.2109169e-01   1.6184435e+01   1.2610493e-05  -2.0008217e+00   5.2295971e-02   2.1958361e-01  -2.6897750e-02   5.2813791e-02   1.3232691e-03  -1.7221559e-03   8.8990185e-04  -1.4045306e+00  -2.1310769e+00   4.3095489e+00  -7.1331961e-02  -3.1014115e-01  -6.2062563e-02  -6.2934407e-01  -1.5770876e+01
   1.2120000e+02   3.4631386e-01   2.4860615e-02   4.0279620e+01  -6.8262567e-01   1.5296254e+00   3.2739794e-02   2.2309033e+00  -8.1979931e-01  -1.8201283e-01  -1.1078994e+01  -7.5594389e-02  -6.2194812e-01   1.9914357e+01   3.8652149e-05  -2.0003180e+00   5.0372726e-02   2.5918888e-01  -2.5520799e-02   5.5330591e-02   5.7924082e-04  -1.9490279e-03   1.2111735e-03  -1.4587255e+00  -2.3241421e+00   4.3024605e+00  -5.7532362e-02  -3.1591133e-01  -7.3422858e-02  -6.6028816e-01  -1.5682420e+01
   1.2121000e+02   2.9563942e-01   8.2027900e-03   4.0292739e+01  -6.7354904e-01   1.5303703e+00   6.3805851e-02   3.1066058e+00  -8.2248718e-01  -2.7458867e-01  -9.2575839e+00  -7.9886444e-02  -4.1389146e-01   2.0805667e+01   7.6414593e-05  -1.9998384e+00   4.7964080e-02   2.6802689e-01  -1.4183043e-02   5.5190757e-02   4.7324007e-05  -2.1992394e-03   1.2724055e-03  -1.6025937e+00  -2.4857711e+00   4.2408800e+00  -4.4053100e-02  -3.2236571e-01  -8.4590074e-02  -6.6634882e-01  -1.5527452e+01
   1.2122000e+02   2.5854329e-01   7.0167721e-03   4.0305034e+01  -6.5576622e-01   1.5299692e+00   9.4191355e-02   3.0385503e+00  -8.2570726e-01  -3.2849001e-01  -5.3901343e+00  -8.2396137e-02  -2.3742091e-01   1.7647054e+01   1.1792669e-04  -1.9993294e+00   5.0890700e-02   2.3424711e-01   8.8220851e-04   4.2971660e-02  -1.8765482e-04  -2.6197302e-03   1.2322612e-03  -1.7924843e+00  -2.5812023e+00   4.1551550e+00  -3.1895787e-02  -3.2763089e-01  -9.3627335e-02  -6.3908043e-01  -1.5321594e+01
   1.2123000e+02   2.5068165e-01   1.3844627e-02   4.0319218e+01  -6.3073784e-01   1.5340945e+00   1.0626192e-01   1.2070568e+00  -8.2899466e-01  -3.3697215e-01  -8.4821393e-01  -8.3779554e-02  -1.3455482e-01   1.0286609e+01   1.4140987e-04  -1.9987690e+00   5.6043633e-02   1.5851925e-01   7.8001225e-03   9.4608917e-03  -1.6953867e-04  -3.1760020e-03   1.2440140e-03  -1.9878078e+00  -2.5938431e+00   4.0950214e+00  -2.1638216e-02  -3.3036212e-01  -1.0001600e-01  -5.7765345e-01  -1.5085384e+01
