# Supplementary material for: Measurement data obtained by an instrumented steering wheel for driver model development
Source: Data Brief. 2020 Apr 10;30:105485. doi: 10.1016/j.dib.2020.105485 (PMC7214765; doi:10.1016/j.dib.2020.105485)
Supplement: Supplementary file 1 [file mmc1.zip › Data_DIB/mmc1/Data_DIB/Data_sent/driver2_kickplate1.txt]

   1.0517000e+02   9.3182200e-01  -1.6430339e-01   3.9961602e+01   7.2687837e-02   5.8693797e-01  -9.2924527e-02  -8.5003135e-01  -3.8046508e-01   7.2471272e-02   6.8266571e-01  -1.6929401e-01  -2.7968413e-01   2.0401330e+01  -1.4576895e+00  -1.0727875e+00   1.2636549e+01   3.0241692e+00   4.0604197e+00  -4.2922619e+00   1.5455907e-01   5.5160597e-01   3.1310623e-01   8.5391579e+00   3.9025813e+00  -8.4010519e-02   8.5193835e-02   7.0377703e-01   4.1265631e-01  -2.4953544e+01  -3.8176553e+01
   1.0518000e+02   9.3874966e-01  -1.3978062e-01   4.0002590e+01   2.1494679e-01   5.8802659e-01  -8.4402988e-02   8.5215390e-01  -3.7922027e-01   1.2387085e-01   5.1399574e+00  -1.7032715e-01  -9.9760189e-02   1.7992394e+01  -1.4588973e+00  -1.0010101e+00   7.1777416e+00   3.3130832e+00   3.8648585e+00  -4.7150846e+00   1.5748248e-01   5.4615530e-01   3.2409307e-01   8.0437431e+00   3.7496317e+00  -5.5186871e-01   9.9477399e-02   6.9355071e-01   3.9709778e-01  -2.5344986e+01  -3.8807390e+01
   1.0519000e+02   9.5551720e-01  -1.2595385e-01   4.0044854e+01   3.5168636e-01   5.8739633e-01  -6.0333417e-02   2.4069571e+00  -3.7763322e-01   1.5835475e-01   3.4483908e+00  -1.6982425e-01   5.3960596e-02   1.5372078e+01  -1.4596926e+00  -9.7114603e-01   2.9864087e+00   3.6668224e+00   3.6959141e+00  -5.2377746e+00   1.6639916e-01   5.4324043e-01   3.3946845e-01   7.7052426e+00   3.5391383e+00  -8.4827020e-01   1.0787170e-01   6.7932353e-01   3.8625613e-01  -2.5808312e+01  -3.9553909e+01
   1.0520000e+02   9.6875581e-01  -1.0990090e-01   4.0086464e+01   4.7849785e-01   5.8441695e-01  -2.3058203e-02   3.7275213e+00  -3.7631529e-01   1.3170034e-01  -2.6654413e+00  -1.6794672e-01   1.9175136e-01   1.3779076e+01  -1.4601039e+00  -9.6664638e-01   4.4996558e-01   3.9908445e+00   3.5915219e+00  -5.7659490e+00   1.7981735e-01   5.4551756e-01   3.5611087e-01   7.5515093e+00   3.2944292e+00  -1.0039714e+00   1.1043178e-01   6.6238763e-01   3.8076917e-01  -2.6339499e+01  -4.0417913e+01
   1.0521000e+02   9.6828104e-01  -7.9004896e-02   4.0125923e+01   5.8934329e-01   5.8602124e-01   2.2030021e-02   4.5088225e+00  -3.7596893e-01   3.4631292e-02  -9.7069050e+00  -1.6466021e-01   3.3322719e-01   1.4147583e+01  -1.4602460e+00  -9.7381437e-01  -7.1679950e-01   4.1724349e+00   3.5833688e+00  -6.1828756e+00   1.9485525e-01   5.5512169e-01   3.6996180e-01   7.5641821e+00   3.0398078e+00  -1.0892773e+00   1.0882493e-01   6.4390400e-01   3.7946405e-01  -2.6919685e+01  -4.1379830e+01
   1.0522000e+02   9.5028868e-01  -3.2514385e-02   4.0163089e+01   6.7431439e-01   5.8636501e-01   6.2322470e-02   4.0292449e+00  -3.7716465e-01  -1.1965025e-01  -1.5428154e+01  -1.5969555e-01   5.0171972e-01   1.6849253e+01  -1.4602392e+00  -9.8380674e-01  -9.9923731e-01   4.1409839e+00   3.6657906e+00  -6.4158496e+00   2.0895005e-01   5.7257112e-01   3.7746247e-01   7.7028617e+00   2.8284863e+00  -1.1482241e+00   1.0427967e-01   6.2380173e-01   3.8044833e-01  -2.7530241e+01  -4.2423077e+01
   1.0523000e+02   9.1973937e-01   1.8611645e-02   4.0199052e+01   7.2277824e-01   5.8940169e-01   8.5749421e-02   2.3426951e+00  -3.8023938e-01  -3.0761898e-01  -1.8796874e+01  -1.5272764e-01   7.0259877e-01   2.0087905e+01  -1.4601732e+00  -9.9214937e-01  -8.3426264e-01   3.9052157e+00   3.7961451e+00  -6.4841265e+00   2.2121926e-01   5.9587605e-01   3.7776050e-01   7.9043626e+00   2.7235819e+00  -1.1567870e+00   9.6416334e-02   6.0064932e-01   3.8240013e-01  -2.8138199e+01  -4.3518593e+01
   1.0524000e+02   8.8934794e-01   5.9747224e-02   4.0235080e+01   7.2929069e-01   5.8928710e-01   9.1986248e-02   6.2368275e-01  -3.8510773e-01  -4.8691386e-01  -1.7929488e+01  -1.4374609e-01   9.0433714e-01   2.0173836e+01  -1.4601013e+00  -9.9736951e-01  -5.2201439e-01   3.5523420e+00   3.9213995e+00  -6.4880558e+00   2.3268543e-01   6.2088826e-01   3.7376881e-01   8.0959110e+00   2.7426272e+00  -1.0324346e+00   8.3787986e-02   5.7297333e-01   3.8513092e-01  -2.8693575e+01  -4.4611297e+01
   1.0525000e+02   8.7000313e-01   7.8582960e-02   4.0271146e+01   6.9518363e-01   5.8911521e-01   9.1388166e-02  -5.9808250e-02  -3.9106819e-01  -5.9596793e-01  -1.0905407e+01  -1.3317157e-01   1.0638904e+00   1.5955322e+01  -1.4600463e+00  -9.9965436e-01  -2.2848425e-01   3.2081490e+00   4.0007605e+00  -6.5294771e+00   2.4506064e-01   6.4363763e-01   3.7008184e-01   8.2435032e+00   2.8417101e+00  -7.0062220e-01   6.5477399e-02   5.4058549e-01   3.8878083e-01  -2.9170161e+01  -4.5660311e+01
   1.0526000e+02   8.5754196e-01   6.8703055e-02   4.0305429e+01   6.2523970e-01   5.9020383e-01   9.2051180e-02   6.6301373e-02  -3.9698791e-01  -5.9178672e-01   4.1812066e-01  -1.2149859e-01   1.1739399e+00   1.1004953e+01  -1.4600118e+00  -9.9991384e-01  -2.5948681e-02   2.9444615e+00   4.0213005e+00  -6.6193868e+00   2.5847968e-01   6.6325370e-01   3.6883316e-01   8.3545324e+00   2.9516003e+00  -1.7479484e-01   4.2686909e-02   5.0477196e-01   3.9219684e-01  -2.9584868e+01  -4.6664777e+01
   1.0527000e+02   8.3443309e-01   3.3622990e-02   4.0336221e+01   5.2547417e-01   5.9106326e-01   9.2597552e-02   5.4637213e-02  -4.0184183e-01  -4.8523942e-01   1.0654730e+01  -1.0888873e-01   1.2677916e+00   9.3851691e+00  -1.4599915e+00  -9.9929748e-01   6.1636383e-02   2.6887461e+00   4.0103452e+00  -6.6601709e+00   2.7032224e-01   6.8267581e-01   3.6733215e-01   8.4161049e+00   3.0157013e+00   4.3180368e-01   1.9024736e-02   4.6769755e-01   3.9265084e-01  -2.9952077e+01  -4.7619558e+01
   1.0528000e+02   7.9040880e-01  -1.2086608e-02   4.0365396e+01   4.0416479e-01   5.9312591e-01   8.7725438e-02  -4.8721143e-01  -4.0518193e-01  -3.3399803e-01   1.5124139e+01  -9.5105071e-02   1.3852640e+00   1.1747240e+01  -1.4599757e+00  -9.9904720e-01   2.5028019e-02   2.2546790e+00   4.0194451e+00  -6.5316332e+00   2.7709732e-01   7.0663349e-01   3.5955900e-01   8.3792785e+00   3.0147410e+00   9.8685400e-01  -1.3955251e-03   4.3155796e-01   3.8761408e-01  -3.0253472e+01  -4.8487705e+01
   1.0529000e+02   7.3537163e-01  -5.0088181e-02   4.0400966e+01   2.7202196e-01   5.9232377e-01   7.4276703e-02  -1.3448734e+00  -4.0725731e-01  -2.0770131e-01   1.2629671e+01  -7.9686718e-02   1.5487346e+00   1.6347060e+01  -1.4599557e+00  -1.0004966e+00  -1.4493552e-01   1.4970205e+00   4.0809808e+00  -6.2052559e+00   2.7776945e-01   7.3895912e-01   3.4015092e-01   8.2160465e+00   2.9776665e+00   1.4357856e+00  -1.6808190e-02   3.9753379e-01   3.7655800e-01  -3.0477164e+01  -4.9241486e+01
   1.0530000e+02   6.8896641e-01  -7.0677510e-02   4.0456931e+01   1.4033513e-01   5.9369887e-01   5.0151601e-02  -2.4125102e+00  -4.0867281e-01  -1.4187711e-01   6.5824205e+00  -6.2116509e-02   1.7637846e+00   2.1505007e+01  -1.4599277e+00  -1.0049973e+00  -4.5007048e-01   4.4028616e-01   4.1806114e+00  -5.7698923e+00   2.7464391e-01   7.8076427e-01   3.0807381e-01   7.9630022e+00   2.9606584e+00   1.8139945e+00  -2.8705427e-02   3.6520788e-01   3.6134076e-01  -3.0656135e+01  -4.9901187e+01
   1.0531000e+02   6.6830656e-01  -7.7445019e-02   4.0547786e+01   1.9757989e-02   5.9639177e-01   1.3878534e-02  -3.6273067e+00  -4.0973851e-01  -1.0698843e-01   3.4888675e+00  -4.1825943e-02   2.0354373e+00   2.7165264e+01  -1.4598962e+00  -1.0135444e+00  -8.5471197e-01  -7.1707249e-01   4.2739330e+00  -5.3386065e+00   2.7059005e-01   8.2963823e-01   2.6732977e-01   7.7231697e+00   2.9969616e+00   2.1606625e+00  -3.9623677e-02   3.3349172e-01   3.4557782e-01  -3.0857657e+01  -5.0531288e+01
   1.0532000e+02   6.8942206e-01  -7.9665614e-02   4.0675263e+01  -8.0928654e-02   5.9409994e-01  -2.8746707e-02  -4.2625242e+00  -4.1007524e-01  -3.4084681e-02   7.2903753e+00  -1.8150908e-02   2.3732890e+00   3.3785174e+01  -1.4598788e+00  -1.0258948e+00  -1.2350441e+00  -1.6980226e+00   4.3195676e+00  -4.9596887e+00   2.6609299e-01   8.7918941e-01   2.2553630e-01   7.6237288e+00   3.0670702e+00   2.4496276e+00  -5.0500685e-02   3.0256727e-01   3.3373356e-01  -3.1122735e+01  -5.1189620e+01
   1.0533000e+02   7.6339869e-01  -8.4176961e-02   4.0815314e+01  -1.5753431e-01   5.9054760e-01  -6.7723935e-02  -3.8977228e+00  -4.0891862e-01   1.1532910e-01   1.4941379e+01   9.5723672e-03   2.7775274e+00   4.0423836e+01  -1.4599102e+00  -1.0390814e+00  -1.3186540e+00  -2.2701675e+00   4.2782611e+00  -4.6226465e+00   2.5930037e-01   9.1992802e-01   1.9179946e-01   7.7577076e+00   3.1358826e+00   2.6134722e+00  -6.0658333e-02   2.7468665e-01   3.2974695e-01  -3.1411644e+01  -5.1887250e+01
   1.0534000e+02   8.7701870e-01  -9.3434790e-02   4.0924918e+01  -2.1321824e-01   5.9427183e-01  -1.0487944e-01  -3.7155507e+00  -4.0581674e-01   3.1007029e-01   1.9474118e+01   4.1842479e-02   3.2317423e+00   4.5421496e+01  -1.4600422e+00  -1.0454961e+00  -6.4147693e-01  -2.3657849e+00   4.1165641e+00  -4.2741813e+00   2.4707050e-01   9.4354074e-01   1.7194338e-01   8.1212335e+00   3.1939487e+00   2.5848552e+00  -6.8839024e-02   2.5277087e-01   3.3406820e-01  -3.1623531e+01  -5.2601559e+01
   1.0535000e+02   9.8894118e-01  -1.0378824e-01   4.0971101e+01  -2.5786163e-01   5.9364157e-01  -1.4947068e-01  -4.4591236e+00  -4.0102551e-01   4.7946062e-01   1.6939033e+01   7.8645229e-02   3.6845901e+00   4.5284776e+01  -1.4603335e+00  -1.0312359e+00   1.4260276e+00  -2.1773183e+00   3.8558283e+00  -3.8381084e+00   2.2586380e-01   9.4737450e-01   1.6404179e-01   8.5283044e+00   3.2470611e+00   2.3328470e+00  -7.3249677e-02   2.3861796e-01   3.4192116e-01  -3.1624648e+01  -5.3247411e+01
   1.0536000e+02   1.0605381e+00  -1.0561001e-01   4.0953389e+01  -3.0146626e-01   5.8957357e-01  -1.9783218e-01  -4.8361503e+00  -3.9529808e-01   5.7369464e-01   9.4234024e+00   1.1904404e-01   4.0437921e+00   3.5920202e+01  -1.4608214e+00  -9.7619654e-01   5.5039315e+00  -2.0339169e+00   3.5736287e+00  -3.3257698e+00   1.9556545e-01   9.3460539e-01   1.6084045e-01   8.7185361e+00   3.3209563e+00   1.9390306e+00  -7.3318382e-02   2.3228854e-01   3.4783192e-01  -3.1323737e+01  -5.3707502e+01
   1.0537000e+02   1.0848972e+00  -9.1691527e-02   4.0899339e+01  -3.4787326e-01   5.8940169e-01  -2.3647626e-01  -3.8644075e+00  -3.8932010e-01   5.9930892e-01   2.5614276e+00   1.6151121e-01   4.2502772e+00   2.0648510e+01  -1.4614667e+00  -8.5836129e-01   1.1783525e+01  -2.0550413e+00   3.3252178e+00  -2.9127485e+00   1.6357261e-01   9.1170893e-01   1.5729955e-01   8.6787564e+00   3.4644911e+00   1.6214598e+00  -7.3096048e-02   2.3198693e-01   3.5210353e-01  -3.0832738e+01  -5.4019985e+01
   1.0538000e+02   1.0791582e+00  -6.6177063e-02   4.0845542e+01  -3.9793893e-01   5.8264078e-01  -2.6064066e-01  -2.4164408e+00  -3.8333938e-01   5.9997774e-01   6.6881992e-02   2.0496671e-01   4.3488780e+00   9.8600801e+00  -1.4620720e+00  -6.6489972e-01   1.9346156e+01  -2.0474148e+00   3.0984550e+00  -2.8035334e+00   1.4072654e-01   8.8593534e-01   1.5489473e-01   8.6999564e+00   3.6810303e+00   1.6033183e+00  -7.9870679e-02   2.3474364e-01   3.6031505e-01  -3.0436039e+01  -5.4403479e+01
   1.0539000e+02   1.0604033e+00  -4.2324556e-02   4.0820656e+01  -4.5638947e-01   5.8659419e-01  -2.7909697e-01  -1.8456305e+00  -3.7729333e-01   6.0678999e-01   6.8122574e-01   2.4930665e-01   4.4371613e+00   8.8283251e+00  -1.4621843e+00  -4.0611815e-01   2.5878157e+01  -1.8108609e+00   2.8490330e+00  -2.9918721e+00   1.3046944e-01   8.6289692e-01   1.5782953e-01   9.0697489e+00   3.8883041e+00   1.9257346e+00  -9.6846191e-02   2.3867531e-01   3.7743503e-01  -3.0316373e+01  -5.5014948e+01
   1.0540000e+02   1.0378561e+00  -3.2420473e-02   4.0834629e+01  -5.3027908e-01   5.8075002e-01  -3.0160608e-01  -2.2509117e+00  -3.7117649e-01   6.1414414e-01   7.3541464e-01   2.9483828e-01   4.5561131e+00   1.1895188e+01  -1.4610289e+00  -1.1798935e-01   2.8812880e+01  -1.4079314e+00   2.5551948e+00  -3.1932168e+00   1.2357372e-01   8.4462454e-01   1.6601547e-01   9.8244947e+00   3.9920875e+00   2.3897093e+00  -1.1800519e-01   2.4478538e-01   4.0375703e-01  -3.0397011e+01  -5.5788442e+01
   1.0541000e+02   1.0180354e+00  -4.1700106e-02   4.0877840e+01  -6.2170090e-01   5.8063543e-01  -3.2585333e-01  -2.4247250e+00  -3.6528622e-01   5.9180449e-01  -2.2339655e+00   3.4135292e-01   4.6541619e+00   9.8048732e+00  -1.4575941e+00   1.4984068e-01   2.6783003e+01  -1.0791588e+00   2.2250604e+00  -3.0581269e+00   1.0530531e-01   8.2905395e-01   1.7404952e-01   1.0765360e+01   3.9786173e+00   2.6940033e+00  -1.3151323e-01   2.5607895e-01   4.3478130e-01  -3.0460503e+01  -5.6524533e+01
   1.0542000e+02   1.0052663e+00  -6.9068343e-02   4.0931670e+01  -7.2444516e-01   5.7542152e-01  -3.3989097e-01  -1.4037637e+00  -3.6021115e-01   5.1057278e-01  -8.1231706e+00   3.8778576e-01   4.6458325e+00  -8.3293694e-01  -1.4511489e+00   3.3869617e-01   1.8885549e+01  -9.7754346e-01   1.8632441e+00  -2.4715033e+00   6.8256803e-02   8.1196143e-01   1.7672729e-01   1.1633323e+01   3.9139292e+00   2.6689710e+00  -1.2888144e-01   2.7456787e-01   4.6398062e-01  -3.0362371e+01  -5.7081376e+01
   1.0543000e+02   9.9766146e-01  -1.0777910e-01   4.0981185e+01  -8.2610068e-01   5.7616636e-01  -3.2912138e-01   1.0769589e+00  -3.5654107e-01   3.7009902e-01  -1.4047376e+01   4.3258421e-01   4.4824524e+00  -1.6338008e+01  -1.4425247e+00   3.6417994e-01   2.5483768e+00  -1.0451745e+00   1.4718301e+00  -1.6368991e+00   1.8558190e-02   7.9070137e-01   1.7384123e-01   1.2254756e+01   3.8524994e+00   2.4006045e+00  -1.1096002e-01   2.9863738e-01   4.8592002e-01  -3.0121463e+01  -5.7463069e+01
   1.0544000e+02   9.8788877e-01  -1.4356665e-01   4.1020729e+01  -9.1340011e-01   5.6757199e-01  -2.7913794e-01   4.9983442e+00  -3.5439951e-01   2.1669330e-01  -1.5340572e+01   4.7431256e-01   4.1758423e+00  -3.0661008e+01  -1.4361305e+00   9.6179310e-02  -2.6800063e+01  -1.0931243e+00   1.0816546e+00  -8.8112176e-01  -2.9483471e-02   7.6636285e-01   1.7031279e-01   1.2578214e+01   3.7715090e+00   2.1248014e+00  -8.5079507e-02   3.2349243e-01   4.9743741e-01  -2.9865339e+01  -5.7768376e+01
   1.0545000e+02   9.7009623e-01  -1.5732622e-01   4.1052746e+01  -9.7814315e-01   5.6619690e-01  -1.8866498e-01   9.0472963e+00  -3.5314793e-01   1.2650209e-01  -9.0191206e+00   5.1217066e-01   3.7896538e+00  -3.8618858e+01  -1.4421064e+00  -6.3376662e-01  -7.2994593e+01  -9.3291691e-01   7.4348916e-01  -4.0173173e-01  -6.3742877e-02   7.4234591e-01   1.7277067e-01   1.2675242e+01   3.6173764e+00   2.0154953e+00  -5.7701566e-02   3.4461458e-01   4.9799597e-01  -2.9743743e+01  -5.8116632e+01
   1.0546000e+02   9.4549981e-01  -1.3754371e-01   4.1083213e+01  -1.0188421e+00   5.6883250e-01  -8.1990714e-02   1.0667427e+01  -3.5167132e-01   1.4758615e-01   2.1084057e+00   5.4618089e-01   3.4059433e+00  -3.8371047e+01  -1.4776072e+00  -1.9703460e+00  -1.3365794e+02  -4.8498419e-01   4.9765801e-01  -1.8629044e-01  -8.0197595e-02   7.2129217e-01   1.8553200e-01   1.2686481e+01   3.3839882e+00   2.0794628e+00  -3.0529988e-02   3.6068702e-01   4.8966514e-01  -2.9839025e+01  -5.8579375e+01
   1.0547000e+02   9.2014447e-01  -9.3651078e-02   4.1115783e+01  -1.0380643e+00   5.6803036e-01   5.7963326e-03   8.7787046e+00  -3.4915701e-01   2.5031515e-01   1.0272900e+01   5.7682178e-01   3.0699663e+00  -3.3597702e+01  -1.5654503e+00  -3.9209125e+00  -1.9505665e+02   1.7511648e-01   3.7058004e-01  -1.1431656e-01  -8.1594112e-02   7.0344280e-01   2.0887823e-01   1.2693408e+01   3.1126648e+00   2.2113464e+00  -2.0365228e-03   3.7344315e-01   4.7549285e-01  -3.0103367e+01  -5.9117264e+01
   1.0548000e+02   8.9831643e-01  -5.5057211e-02   4.1148470e+01  -1.0409741e+00   5.7181188e-01   5.2699297e-02   4.6902964e+00  -3.4575204e-01   3.3915852e-01   8.8843367e+00   6.0440635e-01   2.7649165e+00  -3.0504973e+01  -1.7269653e+00  -6.2854026e+00  -2.3644901e+02   8.8927708e-01   3.7665532e-01  -9.1345417e-02  -7.2695593e-02   6.8760832e-01   2.3987174e-01   1.2671810e+01   2.8462322e+00   2.3145495e+00   2.8741977e-02   3.8523754e-01   4.5769797e-01  -3.0413701e+01  -5.9615670e+01
   1.0549000e+02   8.7936483e-01  -5.3925686e-02   4.1176588e+01  -1.0359827e+00   5.7421831e-01   5.8684198e-02   5.9849012e-01  -3.4258877e-01   3.1566513e-01  -2.3493392e+00   6.2884708e-01   2.4506593e+00  -3.1425721e+01  -1.9665169e+00  -8.7435339e+00  -2.4581313e+02   1.5281793e+00   5.1551944e-01  -8.6840615e-02  -5.7031118e-02   6.7322946e-01   2.7387089e-01   1.2578024e+01   2.6041193e+00   2.3751247e+00   5.9692086e-02   3.9656150e-01   4.3764034e-01  -3.0685799e+01  -6.0000141e+01
   1.0550000e+02   8.5906693e-01  -1.0418942e-01   4.1199068e+01  -1.0329398e+00   5.7227025e-01   4.5564339e-02  -1.3119859e+00  -3.4114747e-01   1.4466738e-01  -1.7099775e+01   6.4997047e-01   2.1187777e+00  -3.3188165e+01  -2.2554447e+00  -1.1016062e+01  -2.2725284e+02   2.0256423e+00   7.7261298e-01  -1.0473038e-01  -3.6487959e-02   6.6125589e-01   3.0594171e-01   1.2422734e+01   2.3910367e+00   2.4462186e+00   8.5863056e-02   4.0522902e-01   4.1696671e-01  -3.0906299e+01  -6.0287228e+01
   1.0551000e+02   8.3297500e-01  -1.8856818e-01   4.1220543e+01  -1.0373158e+00   5.7335887e-01   4.5829937e-02   2.6559789e-02  -3.4235426e-01  -1.1900333e-01  -2.6367071e+01   6.6796677e-01   1.8060072e+00  -3.1277046e+01  -2.5370674e+00  -1.2894172e+01  -1.8781092e+02   2.3663658e+00   1.1124859e+00  -1.7748461e-01  -1.1828063e-02   6.5359059e-01   3.3221651e-01   1.2265094e+01   2.2232105e+00   2.5859891e+00   1.0143898e-01   4.0750114e-01   3.9831053e-01  -3.1098738e+01  -6.0546708e+01
   1.0552000e+02   8.0258901e-01  -2.6197949e-01   4.1246769e+01  -1.0443788e+00   5.7049408e-01   8.3042844e-02   3.7212908e+00  -3.4600905e-01  -3.6320876e-01  -2.4420543e+01   6.8341885e-01   1.5519089e+00  -2.5409834e+01  -2.7587038e+00  -1.4159866e+01  -1.2656941e+02   2.5609745e+00   1.4828806e+00  -3.7330591e-01   1.7107101e-02   6.5223627e-01   3.5088688e-01   1.2150978e+01   2.1278994e+00   2.8147083e+00   1.0217765e-01   4.0013266e-01   3.8469605e-01  -3.1279691e+01  -6.0826864e+01
   1.0553000e+02   7.8366357e-01  -2.7529137e-01   4.1279048e+01  -1.0385906e+00   5.7198377e-01   1.5791447e-01   7.4871630e+00  -3.5096292e-01  -4.9355609e-01  -1.3034733e+01   6.9657658e-01   1.3232703e+00  -2.2863855e+01  -2.8997828e+00  -1.4599681e+01  -4.3981585e+01   2.6049408e+00   1.8315518e+00  -7.8616065e-01   5.1089425e-02   6.5859665e-01   3.6262942e-01   1.2051885e+01   2.1221885e+00   3.1286512e+00   8.7272086e-02   3.8204665e-01   3.7856032e-01  -3.1413371e+01  -6.1086112e+01
   1.0554000e+02   8.0825664e-01  -2.0495717e-01   4.1312913e+01  -1.0003185e+00   5.7645284e-01   2.4750301e-01   8.9588531e+00  -3.5586708e-01  -4.9076526e-01   2.7908244e-01   7.0643546e-01   9.9447398e-01  -3.2879635e+01  -2.9704229e+00  -1.4127699e+01   4.7198210e+01   2.5046528e+00   2.1170708e+00  -1.5006994e+00   9.0788835e-02   6.7295130e-01   3.7026356e-01   1.1915085e+01   2.1986874e+00   3.5271674e+00   5.9279346e-02   3.5484782e-01   3.8134315e-01  -3.1442742e+01  -6.1231958e+01
   1.0555000e+02   9.0817795e-01  -6.3034945e-02   4.1340754e+01  -9.1620780e-01   5.8069273e-01   3.2150453e-01   7.4001520e+00  -3.5973676e-01  -3.9244361e-01   9.8321654e+00   7.1064558e-01   4.3075361e-01  -5.6372036e+01  -2.9933754e+00  -1.2864760e+01   1.2629392e+02   2.3345908e+00   2.3176206e+00  -2.5385730e+00   1.3580813e-01   6.9423450e-01   3.7752811e-01   1.1761431e+01   2.3142574e+00   4.0022758e+00   2.2561505e-02   3.2226064e-01   3.9298701e-01  -3.1363682e+01  -6.1226279e+01
   1.0556000e+02   1.0777361e+00   1.1818723e-01   4.1356744e+01  -7.8513836e-01   5.8544828e-01   3.6206714e-01   4.0562613e+00  -3.6180727e-01  -2.2254611e-01   1.6989750e+01   7.0666742e-01  -3.8679871e-01  -8.1755232e+01  -2.9901112e+00  -1.1096329e+01   1.7684315e+02   2.2120265e+00   2.4238961e+00  -3.8198977e+00   1.8389920e-01   7.2074342e-01   3.8657350e-01   1.1701825e+01   2.4125330e+00   4.5004074e+00  -1.7800998e-02   2.8884955e-01   4.1100850e-01  -3.1247223e+01  -6.1142794e+01
   1.0557000e+02   1.2490517e+00   3.0984250e-01   4.1362684e+01  -6.1452481e-01   5.9266755e-01   3.7374904e-01   1.1681899e+00  -3.6098713e-01   4.9384150e-02   2.7193026e+01   6.9381612e-01  -1.2723912e+00  -8.8559246e+01  -2.9752937e+00  -9.1471686e+00   1.9491601e+02   2.2229695e+00   2.4294842e+00  -5.1325110e+00   2.3046156e-01   7.5221936e-01   3.9449202e-01   1.1870547e+01   2.4615986e+00   4.8600406e+00  -5.5556633e-02   2.5838866e-01   4.2958957e-01  -3.1235566e+01  -6.1159365e+01
   1.0558000e+02   1.3249742e+00   5.0185079e-01   4.1369338e+01  -4.1163826e-01   5.9157893e-01   3.8629504e-01   1.2546003e+00  -3.5549444e-01   4.9166484e-01   4.4228069e+01   6.7449774e-01  -1.9165280e+00  -6.4413684e+01  -2.9565968e+00  -7.2710256e+00   1.8761429e+02   2.2914015e+00   2.3578194e+00  -6.1672181e+00   2.6868849e-01   7.9086826e-01   3.9301000e-01   1.2229149e+01   2.4523765e+00   4.8196164e+00  -8.2136307e-02   2.3322114e-01   4.4031658e-01  -3.1419448e+01  -6.1370810e+01
   1.0559000e+02   1.2507938e+00   7.0380256e-01   4.1388539e+01  -1.7982308e-01   5.9547504e-01   4.4166733e-01   5.5372287e+00  -3.4293632e-01   1.1695139e+00   6.7784906e+01   6.5296440e-01  -2.1344516e+00  -2.1792357e+01  -2.9371852e+00  -5.6337329e+00   1.6372927e+02   2.1349482e+00   2.2773273e+00  -6.6992300e+00   2.9271846e-01   8.3879041e-01   3.7451493e-01   1.2473873e+01   2.3992576e+00   4.2040440e+00  -8.8373491e-02   2.1529594e-01   4.3686655e-01  -3.1684037e+01  -6.1593839e+01
   1.0560000e+02   1.0582234e+00   9.3328743e-01   4.1422694e+01   7.7596183e-02   5.9696473e-01   5.6691843e-01   1.2525111e+01  -3.2088365e-01   2.1001684e+00   9.3065453e+01   6.3284042e-01  -1.9897761e+00   1.4467548e+01  -2.9190383e+00  -4.3784169e+00   1.2553161e+02   1.5543851e+00   2.2592606e+00  -6.7599920e+00   3.0352652e-01   8.9446514e-01   3.3985429e-01   1.2348875e+01   2.3414658e+00   3.1214445e+00  -7.0241106e-02   2.0702029e-01   4.2040714e-01  -3.1853781e+01  -6.1555015e+01
   1.0561000e+02   8.5056675e-01   1.2004422e+00   4.1463627e+01   3.5082758e-01   6.0699149e-01   7.5948852e-01   1.9257008e+01  -2.8775462e-01   3.2260448e+00   1.1258763e+02   6.1582652e-01  -1.6774298e+00   3.1234634e+01  -2.9062788e+00  -3.7115827e+00   6.6683419e+01   7.3867774e-01   2.3387635e+00  -6.6097088e+00   3.1107162e-01   9.5185432e-01   3.0112206e-01   1.1940554e+01   2.2888637e+00   1.9332587e+00  -3.2110721e-02   2.1076326e-01   3.9837139e-01  -3.1936721e+01  -6.1188103e+01
   1.0562000e+02   7.3986490e-01   1.4998341e+00   4.1501313e+01   6.2201823e-01   6.1306484e-01   9.9324350e-01   2.3375499e+01  -2.4349247e-01   4.4356382e+00   1.2095935e+02   6.0190076e-01  -1.3740285e+00   3.0340127e+01  -2.9080475e+00  -3.9533552e+00  -2.4177253e+01   1.4259371e-01   2.5209515e+00  -6.5720923e+00   3.2927759e-01   1.0021938e+00   2.7704677e-01   1.1526059e+01   2.1866302e+00   1.0466947e+00   1.7227316e-02   2.2798655e-01   3.7721863e-01  -3.2078347e+01  -6.0608368e+01
   1.0563000e+02   7.7272224e-01   1.8148281e+00   4.1531863e+01   8.7328985e-01   6.3134220e-01   1.2327251e+00   2.3948161e+01  -1.8962442e-01   5.6176952e+00   1.1820569e+02   5.9016563e-01  -1.1723097e+00   2.0171876e+01  -2.9401944e+00  -5.5063098e+00  -1.5529546e+02   1.3950905e-01   2.8110060e+00  -6.8576511e+00   3.6866782e-01   1.0378202e+00   2.8343113e-01   1.1289332e+01   1.9538276e+00   7.0238666e-01   7.1289846e-02   2.5834857e-01   3.5698692e-01  -3.2395000e+01  -5.9955891e+01
   1.0564000e+02   9.0152288e-01   2.1275991e+00   4.1558352e+01   1.0962161e+00   6.4394727e-01   1.4510392e+00   2.1831410e+01  -1.2863460e-01   6.7077217e+00   1.0900265e+02   5.7974872e-01  -1.0732171e+00   9.9092586e+00  -3.0243999e+00  -8.7012286e+00  -3.1949188e+02   8.1107679e-01   3.2491698e+00  -7.4298871e+00   4.3125387e-01   1.0560676e+00   3.2538818e-01   1.1201928e+01   1.5177745e+00   8.4219152e-01   1.3000987e-01   2.9924798e-01   3.3111962e-01  -3.2917629e+01  -5.9320906e+01
   1.0565000e+02   1.0259630e+00   2.4221745e+00   4.1587357e+01   1.2901042e+00   6.6165166e-01   1.6431560e+00   1.9211677e+01  -6.2757096e-02   7.7031933e+00   9.9547162e+01   5.7026873e-01  -1.0248606e+00   4.8356523e+00  -3.1822594e+00  -1.3496073e+01  -4.7948445e+02   1.9277293e+00   3.9071792e+00  -8.0063705e+00   5.0901019e-01   1.0598259e+00   3.9615375e-01   1.1056185e+01   8.4068780e-01   1.1335157e+00   1.9943038e-01   3.4686206e-01   2.9094658e-01  -3.3589414e+01  -5.8706923e+01
   1.0566000e+02   1.0685670e+00   2.6745074e+00   4.1625287e+01   1.4526658e+00   6.7872581e-01   1.8222263e+00   1.7907034e+01   7.7137081e-03   8.6471468e+00   9.4395357e+01   5.6169729e-01  -9.7677157e-01   4.8089051e+00  -3.4215901e+00  -1.9171607e+01  -5.6755340e+02   3.1094676e+00   4.8269496e+00  -8.2397169e+00   5.8746607e-01   1.0544224e+00   4.8167653e-01   1.0644908e+01  -4.0411819e-02   1.1825255e+00   2.8647161e-01   3.9777831e-01   2.3267703e-01  -3.4309930e+01  -5.8062786e+01
   1.0567000e+02   1.0253203e+00   2.8365498e+00   4.1675673e+01   1.5730723e+00   6.7872581e-01   2.0045601e+00   1.8233373e+01   8.5550210e-02   9.5903267e+00   9.4317983e+01   5.5406481e-01  -8.9761207e-01   7.9159496e+00  -3.7191838e+00  -2.4421896e+01  -5.2502885e+02   4.1005335e+00   5.9634969e+00  -7.9253739e+00   6.5327094e-01   1.0437449e+00   5.6825138e-01   9.9639067e+00  -1.0330046e+00   7.9255423e-01   3.9210011e-01   4.4965085e-01   1.6132618e-01  -3.5036741e+01  -5.7375671e+01
   1.0568000e+02   9.5440686e-01   2.8339712e+00   4.1738516e+01   1.6275380e+00   7.0508187e-01   2.1981927e+00   1.9363267e+01   1.7498665e-01   1.0538546e+01   9.4821959e+01   5.4751124e-01  -7.6231296e-01   1.3529911e+01  -4.0198358e+00  -2.8005991e+01  -3.5840952e+02   4.8964744e+00   7.1731862e+00  -7.0493934e+00   6.9914098e-01   1.0282536e+00   6.4822227e-01   9.2322694e+00  -2.0539603e+00   7.4709636e-02   5.0844298e-01   5.0097588e-01   8.8771832e-02  -3.5807186e+01  -5.6693961e+01
   1.0569000e+02   9.1675784e-01   2.5941949e+00   4.1812333e+01   1.5783751e+00   7.3006283e-01   2.4116774e+00   2.1348470e+01   2.7811463e-01   1.1417323e+01   8.7877653e+01   5.4245967e-01  -5.5565209e-01   2.0666087e+01  -4.2656212e+00  -2.9398777e+01  -1.3927862e+02   5.5716460e+00   8.2475176e+00  -5.6731215e+00   7.2086662e-01   1.0054973e+00   7.1866011e-01   8.7337193e+00  -3.0581267e+00  -6.4556269e-01   6.2103338e-01   5.5064304e-01   2.9271346e-02  -3.6609344e+01  -5.6052714e+01
   1.0570000e+02   9.2644540e-01   2.0976078e+00   4.1896563e+01   1.3837748e+00   7.5561674e-01   2.6752125e+00   2.6353507e+01   3.9303746e-01   1.2082927e+01   6.6560466e+01   5.3939083e-01  -2.9564603e-01   2.6000606e+01  -4.4299535e+00  -2.8822361e+01   5.7641566e+01   6.0324709e+00   8.9859474e+00  -3.8118200e+00   7.1069647e-01   9.7229025e-01   7.7466555e-01   8.6689711e+00  -4.0320000e+00  -1.0349251e+00   7.1368554e-01   5.9751208e-01  -4.8218347e-03  -3.7275006e+01  -5.5432187e+01
   1.0571000e+02   9.4987352e-01   1.4179620e+00   4.1992123e+01   1.0188838e+00   7.8649917e-01   3.0408104e+00   3.6559789e+01   5.1454722e-01   1.2354164e+01   2.7123644e+01   5.3833697e-01  -4.0051944e-02   2.5559408e+01  -4.5222259e+00  -2.6858726e+01   1.9636351e+02   5.9810802e+00   9.2784412e+00  -1.4537984e+00   6.5712564e-01   9.2744538e-01   8.0479964e-01   9.1110906e+00  -4.9921691e+00  -9.3488842e-01   7.7456814e-01   6.4006260e-01  -7.2989380e-03  -3.7561947e+01  -5.4810438e+01
   1.0572000e+02   9.4142274e-01   7.0752333e-01   4.2100559e+01   5.0115758e-01   8.1623568e-01   3.5599056e+00   5.1909524e+01   6.3535230e-01   1.2049471e+01  -3.0469293e+01   5.3857648e-01   1.3476876e-01   1.7482070e+01  -4.5693700e+00  -2.4178085e+01   2.6806416e+02   5.1413578e+00   9.1488836e+00   1.2951803e+00   5.5381733e-01   8.7341996e-01   7.9519119e-01   9.9693665e+00  -5.9855569e+00  -4.5607865e-01   8.0270482e-01   6.7603157e-01   1.7858584e-02  -3.7378719e+01  -5.4213082e+01
   1.0573000e+02   8.8355984e-01   1.2006598e-01   4.2222647e+01  -8.9326266e-02   8.6063991e-01   4.2600467e+00   7.0014109e+01   7.4725407e-01   1.1047089e+01  -1.0023815e+02   5.3869769e-01   1.6349369e-01   2.8724933e+00  -4.5981282e+00  -2.1450690e+01   2.7273945e+02   3.5817349e+00   8.7098775e+00   4.1065066e+00   4.0891607e-01   8.1500644e-01   7.4163672e-01   1.0926692e+01  -7.0485705e+00   5.0130793e-02   8.1067223e-01   7.0215897e-01   5.4773814e-02  -3.6966911e+01  -5.3704664e+01
   1.0574000e+02   7.9940830e-01  -2.6286676e-01   4.2356705e+01  -6.2214457e-01   9.0979969e-01   5.1359057e+00   8.7585899e+01   8.4252410e-01   9.3479444e+00  -1.6991451e+02   5.3704806e-01   2.5906712e-02  -1.3758698e+01  -4.6246033e+00  -1.9189573e+01   2.2611170e+02   1.7842248e+00   8.0790626e+00   6.5372299e+00   2.4376039e-01   7.5661165e-01   6.5739627e-01   1.1466741e+01  -8.1838424e+00   1.5869996e-01   8.1839014e-01   7.1401752e-01   7.8511760e-02  -3.6852754e+01  -5.3383674e+01
   1.0575000e+02   7.2613385e-01  -4.4007274e-01   4.2498098e+01  -9.7997107e-01   9.7299693e-01   6.1590091e+00   1.0231034e+02   9.1519075e-01   7.0880228e+00  -2.2599216e+02   5.3254504e-01  -2.1860564e-01  -2.4451235e+01  -4.6477932e+00  -1.7408848e+01   1.7807250e+02   3.3972592e-01   7.3684708e+00   8.3276182e+00   7.9680705e-02   7.0130231e-01   5.6594002e-01   1.0984188e+01  -9.4460743e+00  -4.8421771e-01   8.4281828e-01   7.0528466e-01   6.0192355e-02  -3.7613576e+01  -5.3391445e+01
   1.0576000e+02   6.8106776e-01  -4.6019381e-01   4.2643397e+01  -1.1165639e+00   1.0441583e+00   7.2925980e+00   1.1335889e+02   9.6182131e-01   4.4948615e+00  -2.5931613e+02   5.2535105e-01  -4.4486024e-01  -2.2625460e+01  -4.6450097e+00  -1.5235104e+01   2.1737445e+02  -4.0023150e-01   6.7331656e+00   9.5995909e+00  -7.5281735e-02   6.5016758e-01   4.8766355e-01   8.8217354e+00  -1.0993275e+01  -2.2185227e+00   8.9473120e-01   6.6719853e-01  -2.8894239e-02  -3.9660048e+01  -5.3844871e+01
   1.0577000e+02   6.5809531e-01  -4.0026085e-01   4.2796698e+01  -1.0480453e+00   1.1326803e+00   8.5033616e+00   1.2107636e+02   9.8174804e-01   1.8312494e+00  -2.6636121e+02   5.1668458e-01  -5.4790071e-01  -1.0304047e+01  -4.5697899e+00  -1.0705471e+01   4.5296322e+02  -4.7758548e-01   6.4144296e+00   1.0767141e+01  -2.2846468e-01   6.0113219e-01   4.3333808e-01   4.3048565e+00  -1.2977794e+01  -5.4848355e+00   9.8186443e-01   5.9041547e-01  -2.1104828e-01  -4.3092624e+01  -5.4714168e+01
   1.0578000e+02   6.4937904e-01  -3.4292753e-01   4.2968068e+01  -8.1455565e-01   1.2299112e+00   9.7744050e+00   1.2710434e+02   9.7686515e-01  -6.5155521e-01  -2.4828046e+02   5.0776659e-01  -5.2861290e-01   1.9287803e+00  -4.3562165e+00  -9.5035009e-01   9.7551213e+02  -3.1189372e-01   6.7495966e+00   1.2294520e+01  -3.9557139e-01   5.5035437e-01   4.0271801e-01  -3.0035281e+00  -1.5440000e+01  -1.0707603e+01   1.1076791e+00   4.6949087e-01  -4.9075767e-01  -4.7651809e+01  -5.5791264e+01
   1.0579000e+02   6.5936036e-01  -3.4105216e-01   4.3161583e+01  -4.6398776e-01   1.3390597e+00   1.1110832e+01   1.3364270e+02   9.5104013e-01  -2.7562535e+00  -2.1046983e+02   4.9874411e-01  -4.9525458e-01   3.3358328e+00  -3.9332868e+00   1.7006485e+01   1.7956835e+03  -5.1290706e-01   8.0700357e+00   1.4442779e+01  -5.8960089e-01   4.9575485e-01   3.8541490e-01  -1.2863209e+01  -1.8305532e+01  -1.7906446e+01   1.2629318e+00   3.0768756e-01  -8.4281442e-01  -5.2817811e+01  -5.6799339e+01
   1.0580000e+02   6.9284663e-01  -3.9635202e-01   4.3364605e+01  -5.0494903e-02   1.4624748e+00   1.2523486e+01   1.4126540e+02   9.0919457e-01  -4.3751249e+00  -1.6188714e+02   4.8852028e-01  -5.7278294e-01  -7.7528363e+00  -3.2411110e+00   4.4658009e+01   2.7651525e+03  -1.5249024e+00   1.0488087e+01   1.7072338e+01  -8.0801862e-01   4.3928738e-01   3.6608492e-01  -2.4046297e+01  -2.1422420e+01  -2.6317039e+01   1.4197066e+00   1.1859527e-01  -1.2104624e+00  -5.8035044e+01  -5.7595674e+01
   1.0581000e+02   7.3731589e-01  -4.7080031e-01   4.3550459e+01   3.6614548e-01   1.6014170e+00   1.4004948e+01   1.4814616e+02   8.5629779e-01  -5.5003644e+00  -1.1252396e+02   4.7557961e-01  -8.0378100e-01  -2.3099806e+01  -2.2372631e+00   8.0336846e+01   3.5678836e+03  -3.3214100e+00   1.3732313e+01   1.9644425e+01  -1.0279671e+00   3.8637225e-01   3.3315251e-01  -3.4600331e+01  -2.4606087e+01  -3.4432283e+01   1.5378139e+00  -7.8374927e-02  -1.5229071e+00  -6.2889253e+01  -5.8299469e+01
   1.0582000e+02   7.6891134e-01  -5.1630185e-01   4.3690650e+01   7.2491306e-01   1.7537665e+00   1.5521380e+01   1.5164327e+02   7.9658786e-01  -6.2022092e+00  -7.0184480e+01   4.5883465e-01  -1.1466540e+00  -3.4287302e+01  -9.0301149e-01   1.1921454e+02   3.8877698e+03  -5.4396207e+00   1.7157385e+01   2.1450423e+01  -1.2187560e+00   3.4336638e-01   2.8510369e-01  -4.2718846e+01  -2.7661025e+01  -4.0596998e+01   1.5804243e+00  -2.6721644e-01  -1.7249678e+00  -6.7089352e+01  -5.9191471e+01
   1.0583000e+02   7.7321489e-01  -5.0124639e-01   4.3765700e+01   9.7692113e-01   1.9254820e+00   1.7017067e+01   1.4956862e+02   7.3315912e-01  -6.5926344e+00  -3.9042519e+01   4.3791052e-01  -1.5318513e+00  -3.8519731e+01   7.4574382e-01   1.5557306e+02   3.6358516e+03  -7.2667607e+00   1.9962530e+01   2.1960270e+01  -1.3626017e+00   3.1523963e-01   2.2866178e-01  -4.7518372e+01  -3.0388900e+01  -4.3804516e+01   1.5283618e+00  -4.4411287e-01  -1.7977561e+00  -7.0424869e+01  -6.0570845e+01
   1.0584000e+02   7.5181473e-01  -4.2764986e-01   4.3774018e+01   1.1050339e+00   2.1091149e+00   1.8425480e+01   1.4084134e+02   6.6787321e-01  -6.7932216e+00  -2.0058723e+01   4.1318628e-01  -1.8858232e+00  -3.5397183e+01   2.6589623e+00   1.8547416e+02   2.9901096e+03  -8.3038698e+00   2.1515447e+01   2.1087764e+01  -1.4640630e+00   3.0340338e-01   1.7225202e-01  -4.9232305e+01  -3.2606897e+01  -4.4144260e+01   1.3870925e+00  -6.2157621e-01  -1.7595991e+00  -7.2816316e+01  -6.2708619e+01
   1.0585000e+02   7.1371875e-01  -3.3412482e-01   4.3736420e+01   1.1373247e+00   2.3083897e+00   1.9687654e+01   1.2621740e+02   6.0149019e-01  -6.9132230e+00  -1.2000135e+01   3.8566554e-01  -2.1475435e+00  -2.6172037e+01   4.7607499e+00   2.0775873e+02   2.2284577e+03  -8.3163173e+00   2.1538377e+01   1.9147878e+01  -1.5412917e+00   3.0381320e-01   1.2198902e-01  -4.8943747e+01  -3.4143712e+01  -4.2593895e+01   1.1833457e+00  -8.2529670e-01  -1.6508566e+00  -7.4316026e+01  -6.5774584e+01
   1.0586000e+02   6.7011145e-01  -2.7616193e-01   4.3689237e+01   1.1298977e+00   2.5163733e+00   2.0769284e+01   1.0816303e+02   5.3395037e-01  -7.0344863e+00  -1.2126333e+01   3.5654272e-01  -2.2985492e+00  -1.5100564e+01   6.9591754e+00   2.2316433e+02   1.5405603e+03  -7.3683406e+00   2.0073925e+01   1.6598177e+01  -1.6108394e+00   3.0823949e-01   8.0040139e-02  -4.8006971e+01  -3.4859914e+01  -4.0338883e+01   9.5106665e-01  -1.0819290e+00  -1.5111480e+00  -7.5054427e+01  -6.9750040e+01
   1.0587000e+02   6.3471288e-01  -2.9395305e-01   4.3670074e+01   1.1235102e+00   2.7337535e+00   2.1668797e+01   8.9951256e+01   4.6478412e-01  -7.1985533e+00  -1.6406698e+01   3.2657429e-01  -2.3822790e+00  -8.3729825e+00   9.1725473e+00   2.3289875e+02   9.7344120e+02  -5.7873729e+00   1.7375144e+01   1.3835240e+01  -1.6805528e+00   3.0839270e-01   4.2914496e-02  -4.7421062e+01  -3.4732674e+01  -3.8162726e+01   7.1509692e-01  -1.4013619e+00  -1.3617426e+00  -7.5199637e+01  -7.4398778e+01
   1.0588000e+02   6.1918970e-01  -3.9488409e-01   4.3702608e+01   1.1227098e+00   2.9565195e+00   2.2414014e+01   7.4521714e+01   3.9355984e-01  -7.4023816e+00  -2.0382829e+01   2.9571184e-01  -2.4781019e+00  -9.5822962e+00   1.1363522e+01   2.3792917e+02   5.0304272e+02  -4.0347856e+00   1.3820359e+01   1.1166633e+01  -1.7529105e+00   2.9880232e-01   1.6816814e-03  -4.7521755e+01  -3.3896793e+01  -3.6359472e+01   4.8642118e-01  -1.7641365e+00  -1.2040452e+00  -7.4963030e+01  -7.9328660e+01
   1.0589000e+02   6.2510924e-01  -5.5939719e-01   4.3782270e+01   1.1137376e+00   3.1844421e+00   2.3046968e+01   6.3295411e+01   3.2010319e-01  -7.6207706e+00  -2.1838902e+01   2.6342075e-01  -2.6332390e+00  -1.5513709e+01   1.3545173e+01   2.3903033e+02   1.1011557e+02  -2.5133246e+00   9.8549045e+00   8.9025823e+00  -1.8304006e+00   2.7749776e-01  -5.4222166e-02  -4.8128082e+01  -3.2571159e+01  -3.5071416e+01   2.7279088e-01  -2.1237917e+00  -1.0321850e+00  -7.4602285e+01  -8.4100759e+01
   1.0590000e+02   6.4380469e-01  -7.5518337e-01   4.3874863e+01   1.0905869e+00   3.4183808e+00   2.3603595e+01   5.5662721e+01   2.4426141e-01  -7.8519278e+00  -2.3115724e+01   2.2924606e-01  -2.8384912e+00  -2.0525215e+01   1.5751757e+01   2.3721830e+02  -1.8120282e+02  -1.4875347e+00   5.9519561e+00   7.3732645e+00  -1.9151293e+00   2.4626911e-01  -1.3119393e-01  -4.8971188e+01  -3.0949018e+01  -3.4574790e+01   9.0982736e-02  -2.4242494e+00  -8.4761518e-01  -7.4308572e+01  -8.8278468e+01
   1.0591000e+02   6.6641723e-01  -9.5071743e-01   4.3938391e+01   1.0676394e+00   3.6544967e+00   2.4097068e+01   4.9347225e+01   1.6537749e-01  -8.1465613e+00  -2.9463344e+01   1.9301453e-01  -3.0650730e+00  -2.2658179e+01   1.8012672e+01   2.3437959e+02  -2.8387118e+02  -1.0634106e+00   2.5838406e+00   6.7920748e+00  -2.0030397e+00   2.0984237e-01  -2.2601703e-01  -5.0002957e+01  -2.9167805e+01  -3.5263377e+01  -3.2997018e-02  -2.6222039e+00  -6.6579800e-01  -7.4099648e+01  -9.1496377e+01
   1.0592000e+02   6.9215432e-01  -1.1268532e+00   4.3950018e+01   1.0745899e+00   3.9013842e+00   2.4509362e+01   4.1229452e+01   8.1938815e-02  -8.5902643e+00  -4.4370306e+01   1.5482804e-01  -3.2858342e+00  -2.2076123e+01   2.0357966e+01   2.3361017e+02  -7.6941880e+01  -1.1232685e+00   1.6945579e-01   7.1217248e+00  -2.0799716e+00   1.7251745e-01  -3.2406122e-01  -5.1383207e+01  -2.7368704e+01  -3.7434334e+01  -7.3562000e-02  -2.7022406e+00  -5.1211864e-01  -7.3847138e+01  -9.3598911e+01
   1.0593000e+02   7.2298764e-01  -1.2794796e+00   4.3913145e+01   1.1404588e+00   4.1460372e+00   2.4796335e+01   2.8697260e+01  -8.2543318e-03  -9.2517292e+00  -6.6146489e+01   1.1532792e-01  -3.4480444e+00  -1.6221022e+01   2.2835990e+01   2.3876476e+02   5.1545925e+02  -1.3495022e+00  -1.0250287e+00   8.0833671e+00  -2.1253411e+00   1.3379399e-01  -4.0478567e-01  -5.3237663e+01  -2.5742149e+01  -4.1059753e+01  -1.6175085e-02  -2.6783924e+00  -4.0902166e-01  -7.3320189e+01  -9.4716683e+01
   1.0594000e+02   7.4985393e-01  -1.4112763e+00   4.3847008e+01   1.2809060e+00   4.3982532e+00   2.4903982e+01   1.0764729e+01  -1.0737474e-01  -1.0128593e+01  -8.7686384e+01   7.6209771e-02  -3.4477291e+00   3.1528156e-02   2.5515718e+01   2.5330383e+02   1.4539066e+03  -1.3905887e+00  -9.9253627e-01   9.2337711e+00  -2.1205453e+00   8.5891551e-02  -4.5203947e-01  -5.5337766e+01  -2.4501094e+01  -4.5622973e+01   1.3391624e-01  -2.5826130e+00  -3.5934151e-01  -7.2168527e+01  -9.5187970e+01
   1.0595000e+02   7.4857904e-01  -1.5214315e+00   4.3772129e+01   1.4912451e+00   4.6544799e+00   2.4796004e+01  -1.0797792e+01  -2.1663417e-01  -1.1125683e+01  -9.9709023e+01   4.0348945e-02  -3.1676959e+00   2.8003322e+01   2.8471176e+01   2.7900568e+02   2.5701849e+03  -1.0134597e+00  -8.4297366e-03   9.9985046e+00  -2.0551670e+00   1.4936926e-02  -4.6016051e-01  -5.6900348e+01  -2.3851418e+01  -5.0065982e+01   3.4502064e-01  -2.4460329e+00  -3.3426444e-01  -6.9934542e+01  -9.5357405e+01
   1.0596000e+02   6.9540816e-01  -1.5999095e+00   4.3694536e+01   1.7417061e+00   4.8915126e+00   2.4486657e+01  -3.0934739e+01  -3.3583756e-01  -1.2103939e+01  -9.7825614e+01   1.0961492e-02  -2.5731340e+00   5.9456191e+01   3.1763269e+01   3.1519104e+02   3.6185359e+03  -1.1522927e-01   1.4757703e+00   9.7519418e+00  -1.9305911e+00  -9.4959894e-02  -4.3109161e-01  -5.6724773e+01  -2.3981703e+01  -5.3004272e+01   5.6189012e-01  -2.2826969e+00  -2.7830437e-01  -6.6194073e+01  -9.5382437e+01
   1.0597000e+02   5.8766777e-01  -1.6268764e+00   4.3593899e+01   1.9845057e+00   5.1358218e+00   2.4038208e+01  -4.4844899e+01  -4.6369074e-01  -1.2955206e+01  -8.5126674e+01  -9.8818015e-03  -1.7764378e+00   7.9669623e+01   3.5436296e+01   3.5879989e+02   4.3608852e+03   1.3884645e+00   2.9551050e+00   8.0792375e+00  -1.7639860e+00  -2.5776304e-01  -3.6723019e-01  -5.3686348e+01  -2.4954250e+01  -5.3283577e+01   7.2590010e-01  -2.0844944e+00  -1.3491040e-01  -6.0809895e+01  -9.5196451e+01
   1.0598000e+02   4.4407254e-01  -1.5775847e+00   4.3424573e+01   2.1780247e+00   5.3686145e+00   2.3525451e+01  -5.1275665e+01  -5.9807827e-01  -1.3598331e+01  -6.4312459e+01  -2.2139346e-02  -9.7801700e-01   7.9842079e+01   3.9519799e+01   4.0516073e+02   4.6360839e+03   3.6177589e+00   3.9594414e+00   5.1145685e+00  -1.5894111e+00  -4.8150019e-01  -2.6927278e-01  -4.7284544e+01  -2.6563968e+01  -5.0580192e+01   8.0177325e-01  -1.8296777e+00   1.2409661e-01  -5.4108332e+01  -9.4643658e+01
   1.0599000e+02   2.8283537e-01  -1.4301277e+00   4.3127824e+01   2.3089466e+00   5.5940734e+00   2.3013102e+01  -5.1234941e+01  -7.3595602e-01  -1.3940425e+01  -3.4209412e+01  -2.7658705e-02  -3.6447520e-01   6.1354179e+01   4.4008984e+01   4.4902528e+02   4.3864554e+03   6.5627995e+00   4.1999353e+00   1.6594480e+00  -1.4520316e+00  -7.6241080e-01  -1.4209259e-01  -3.7996525e+01  -2.8415462e+01  -4.5621072e+01   7.9289059e-01  -1.4984707e+00   4.8260603e-01  -4.6770462e+01  -9.3541122e+01
   1.0600000e+02   1.0776569e-01  -1.1772899e+00   4.2645134e+01   2.3923001e+00   5.8182718e+00   2.2538985e+01  -4.7411662e+01  -8.7339920e-01  -1.3892537e+01   4.7887893e+00  -2.9526772e-02  -5.7748126e-02   3.0672708e+01   4.8834187e+01   4.8548314e+02   3.6457858e+03   9.9675126e+00   3.6622575e+00  -1.0228767e+00  -1.3975074e+00  -1.0827517e+00  -5.9606109e-04  -2.7227306e+01  -3.0169459e+01  -3.9967952e+01   7.4163740e-01  -1.0862396e+00   8.8186972e-01  -3.9606276e+01  -9.1627643e+01
   1.0601000e+02  -7.6564077e-02  -8.4869704e-01   4.1933542e+01   2.4540386e+00   6.0410378e+00   2.2101238e+01  -4.3774712e+01  -1.0057762e+00  -1.3382491e+01   5.1004555e+01  -3.0971934e-02  -7.0305835e-02  -1.2557709e+00   5.3862261e+01   5.1052496e+02   2.5041821e+03   1.3488424e+01   2.5145155e+00  -1.6355925e+00  -1.4595268e+00  -1.4171629e+00   1.3283748e-01  -1.6741417e+01  -3.1670150e+01  -3.5481112e+01   7.1301223e-01  -6.0826147e-01   1.2420175e+00  -3.3398918e+01  -8.8624127e+01
   1.0602000e+02  -2.4499496e-01  -5.2108201e-01   4.0984356e+01   2.5082599e+00   6.2581888e+00   2.1675132e+01  -4.2610598e+01  -1.1278643e+00  -1.2349830e+01   1.0326615e+02  -3.4329300e-02  -3.1122405e-01  -2.4091821e+01   5.8941712e+01   5.2145022e+02   1.0925257e+03   1.6874804e+01   9.8915138e-01   5.8596516e-01  -1.6461177e+00  -1.7405034e+00   2.4136864e-01  -8.0277727e+00  -3.2840811e+01  -3.3563609e+01   7.6011930e-01  -9.5475503e-02   1.4958302e+00  -2.8681838e+01  -8.4347028e+01
   1.0603000e+02  -3.6280743e-01  -2.7942465e-01   3.9825682e+01   2.5368209e+00   6.4729334e+00   2.1242179e+01  -4.3295305e+01  -1.2343055e+00  -1.0780410e+01   1.5694195e+02  -4.0578023e-02  -6.4326347e-01  -3.3203942e+01   6.3950064e+01   5.1753694e+02  -3.9132764e+02   2.0059429e+01  -5.9203199e-01   5.4565157e+00  -1.9290862e+00  -2.0285577e+00   3.2879741e-01  -1.9498780e+00  -3.3512177e+01  -3.4556400e+01   8.9046677e-01   4.1218318e-01   1.6123105e+00  -2.5585189e+01  -7.8858977e+01
   1.0604000e+02  -4.1603383e-01  -1.5454248e-01   3.8510541e+01   2.4931564e+00   6.6800003e+00   2.0803300e+01  -4.3887855e+01  -1.3203913e+00  -8.7392846e+00   2.0411259e+02  -4.9350601e-02  -9.3026514e-01  -2.8700167e+01   6.8800462e+01   5.0046526e+02  -1.7071685e+03   2.3102235e+01  -1.7716252e+00   1.1929830e+01  -2.2472558e+00  -2.2556983e+00   4.1806137e-01   1.3742603e+00  -3.3360138e+01  -3.7654044e+01   1.0586831e+00   8.7094266e-01   1.5996520e+00  -2.3890676e+01  -7.2626343e+01
   1.0605000e+02  -4.2073420e-01  -1.1085083e-01   3.7106064e+01   2.3428368e+00   6.8806502e+00   2.0371309e+01  -4.3199159e+01  -1.3827325e+00  -6.3588446e+00   2.3804400e+02  -5.9577279e-02  -1.1009810e+00  -1.7071589e+01   7.3418822e+01   4.7354757e+02  -2.6917686e+03   2.5999712e+01  -2.1083617e+00   1.8627139e+01  -2.5289589e+00  -2.4007633e+00   5.3207201e-01   2.4351512e+00  -3.1964160e+01  -4.1420733e+01   1.1904721e+00   1.2419564e+00   1.4952928e+00  -2.3160591e+01  -6.6467836e+01
   1.0606000e+02  -4.0338702e-01  -9.8331260e-02   3.5674971e+01   2.1051909e+00   7.0810135e+00   1.9950842e+01  -4.2046650e+01  -1.4196983e+00  -3.8152815e+00   2.5435631e+02  -7.0311876e-02  -1.1674474e+00  -6.6466362e+00   7.7732630e+01   4.4020997e+02  -3.3337604e+03   2.8698420e+01  -1.4087741e+00   2.4368567e+01  -2.7225462e+00  -2.4611155e+00   6.7961159e-01   1.9920398e+00  -2.8980492e+01  -4.4630473e+01   1.2202055e+00   1.5031971e+00   1.3501220e+00  -2.2963525e+01  -6.1351038e+01
   1.0607000e+02  -3.8020612e-01  -1.0451644e-01   3.4263597e+01   1.8467589e+00   7.2773661e+00   1.9529622e+01  -4.2122011e+01  -1.4315490e+00  -1.2976853e+00   2.5175962e+02  -8.1097006e-02  -1.1788852e+00  -1.1437779e+00   8.1682036e+01   4.0295148e+02  -3.7258484e+03   3.1199205e+01   2.3288597e-01   2.8448637e+01  -2.8161334e+00  -2.4615495e+00   8.5547616e-01   6.8866417e-01  -2.4335122e+01  -4.6789325e+01   1.1173259e+00   1.6549883e+00   1.2124496e+00  -2.3071988e+01  -5.8105638e+01
   1.0608000e+02  -3.5591648e-01  -1.5017950e-01   3.2910104e+01   1.6192361e+00   7.4713124e+00   1.9094236e+01  -4.3538611e+01  -1.4200655e+00   1.0419148e+00   2.3396001e+02  -9.1920625e-02  -1.1806592e+00  -1.7740386e-01   8.5233139e+01   3.6319484e+02  -3.9756640e+03   3.3412884e+01   2.6276988e+00   3.0755422e+01  -2.8400373e+00  -2.4505848e+00   1.0425095e+00  -1.1253294e+00  -1.8283274e+01  -4.7981445e+01   8.8768459e-01   1.7145458e+00   1.1180235e+00  -2.3469623e+01  -5.7147250e+01
   1.0609000e+02  -3.3409251e-01  -2.4710916e-01   3.1655948e+01   1.3934691e+00   7.6581539e+00   1.8652185e+01  -4.4205079e+01  -1.3879472e+00   3.1115652e+00   2.0696504e+02  -1.0293619e-01  -1.1905455e+00  -9.8862589e-01   8.8380555e+01   3.2172405e+02  -4.1470793e+03   3.4921221e+01   5.7377525e+00   3.1724093e+01  -2.8546205e+00  -2.4884172e+00   1.2085931e+00  -3.2387275e+00  -1.1315335e+01  -4.8387260e+01   5.5827918e-01   1.7046828e+00   1.0867673e+00  -2.4259646e+01  -5.8396474e+01
   1.0610000e+02  -3.2236680e-01  -3.7894714e-01   3.0549830e+01   1.0643180e+00   7.8357708e+00   1.8232817e+01  -4.1936866e+01  -1.3385097e+00   4.8494266e+00   1.7378614e+02  -1.1429407e-01  -1.2097218e+00  -1.9176307e+00   9.1135627e+01   2.7920722e+02  -4.2516833e+03   3.4943051e+01   9.7221236e+00   3.1998265e+01  -2.9229827e+00  -2.6290743e+00   1.3064258e+00  -5.3510303e+00  -3.9938528e+00  -4.8032601e+01   1.6527877e-01   1.6456334e+00   1.1224119e+00  -2.5532505e+01  -6.1355301e+01
   1.0611000e+02  -3.2981997e-01  -5.2123682e-01   2.9632766e+01   5.4110103e-01   8.0167109e+00   1.7863542e+01  -3.6927472e+01  -1.2756515e+00   6.1970332e+00   1.3476066e+02  -1.2620523e-01  -1.2457974e+00  -3.6075665e+00   9.3497724e+01   2.3635167e+02  -4.2855550e+03   3.2631343e+01   1.4747835e+01   3.1987872e+01  -3.0775244e+00  -2.8968820e+00   1.2857422e+00  -7.0398050e+00   3.1220390e+00  -4.6877856e+01  -2.4786201e-01   1.5538154e+00   1.2115746e+00  -2.7260814e+01  -6.5277731e+01
   1.0612000e+02  -3.6224415e-01  -6.6314424e-01   2.8916923e+01  -1.5444477e-01   8.1905463e+00   1.7553343e+01  -3.1019875e+01  -1.2036441e+00   7.1171286e+00   9.2009544e+01  -1.3892350e-01  -1.3045541e+00  -5.8756620e+00   9.5427103e+01   1.9359328e+02  -4.2758389e+03   2.7541686e+01   2.0781570e+01   3.1679041e+01  -3.3036069e+00  -3.2677041e+00   1.1151174e+00  -7.9789924e+00   9.4118653e+00  -4.4950359e+01  -6.3093922e-01   1.4433642e+00   1.3228122e+00  -2.9299966e+01  -6.9357712e+01
   1.0613000e+02  -4.1931789e-01  -8.0704334e-01   2.8384447e+01  -8.8118236e-01   8.3632931e+00   1.7298290e+01  -2.5505271e+01  -1.1266694e+00   7.6189086e+00   5.0177995e+01  -1.5254487e-01  -1.3715599e+00  -6.7005875e+00   9.6846075e+01   1.5068062e+02  -4.2912657e+03   1.9950367e+01   2.7490923e+01   3.0819520e+01  -3.5504395e+00  -3.6705259e+00   7.9939078e-01  -8.2210445e+00   1.4141481e+01  -4.2378677e+01  -9.3253215e-01   1.3260756e+00   1.4099188e+00  -3.1467992e+01  -7.2845473e+01
   1.0614000e+02  -4.9346824e-01  -9.5714660e-01   2.7999380e+01  -1.4739238e+00   8.5367847e+00   1.7089956e+01  -2.0833459e+01  -1.0484314e+00   7.7503519e+00   1.3144328e+01  -1.6692797e-01  -1.4241426e+00  -5.2582636e+00   9.7667196e+01   1.0661895e+02  -4.4061672e+03   1.0857607e+01   3.4216633e+01   2.9279102e+01  -3.7556270e+00  -4.0116516e+00   3.8239516e-01  -8.2778835e+00   1.6564086e+01  -3.9375800e+01  -1.1096558e+00   1.2101896e+00   1.4218066e+00  -3.3624325e+01  -7.5118140e+01
   1.0615000e+02  -5.6730364e-01  -1.1094619e+00   2.7722815e+01  -1.8482453e+00   8.7032862e+00   1.6922178e+01  -1.6777786e+01  -9.7196651e-01   7.5782742e+00  -1.7207765e+01  -1.8183672e-01  -1.4536916e+00  -2.9549006e+00   9.7832783e+01   6.0035354e+01  -4.6583597e+03   1.7605585e+00   4.0064745e+01   2.7267779e+01  -3.8666765e+00  -4.2087146e+00  -6.5300812e-02  -8.9135868e+00   1.6129884e+01  -3.6162999e+01  -1.1382442e+00   1.0998529e+00   1.3169893e+00  -3.5721766e+01  -7.5774944e+01
   1.0616000e+02  -6.1427465e-01  -1.2480349e+00   2.7528713e+01  -2.0252433e+00   8.8704180e+00   1.6791200e+01  -1.3097807e+01  -8.9959874e-01   7.1738687e+00  -4.0440550e+01  -1.9700758e-01  -1.4582621e+00  -4.5705376e-01   9.7349686e+01   9.8407570e+00  -5.0194597e+03  -5.6859593e+00   4.4143126e+01   2.5255712e+01  -3.8519601e+00  -4.2175424e+00  -4.6574413e-01  -1.0773704e+01   1.2702607e+01  -3.2925577e+01  -1.0192096e+00   9.9627457e-01   1.0780380e+00  -3.7803304e+01  -7.4731608e+01
   1.0617000e+02  -6.1152922e-01  -1.3552892e+00   2.7411333e+01  -2.0773806e+00   9.0373206e+00   1.6684179e+01  -1.0702077e+01  -8.3311809e-01   6.5904072e+00  -5.8346154e+01  -2.1216499e-01  -1.4373076e+00   2.0954467e+00   9.6294723e+01  -4.3396072e+01  -5.3236829e+03  -1.0108749e+01   4.5819392e+01   2.3651215e+01  -3.7032211e+00  -4.0407790e+00  -7.5146359e-01  -1.4107501e+01   6.7014478e+00  -2.9931753e+01  -7.7742746e-01   9.0071670e-01   7.1940287e-01  -3.9884024e+01  -7.2202278e+01
   1.0618000e+02  -5.5807114e-01  -1.4287974e+00   2.7377295e+01  -2.0585507e+00   9.2049680e+00   1.6577779e+01  -1.0640038e+01  -7.7407741e-01   5.8514952e+00  -7.3891198e+01  -2.2706056e-01  -1.3939535e+00   4.3354113e+00   9.4790809e+01  -9.5564465e+01  -5.2168394e+03  -1.0829319e+01   4.4954708e+01   2.2476381e+01  -3.4352700e+00  -3.7190871e+00  -8.8113064e-01  -1.8684170e+01  -9.7276759e-01  -2.7644916e+01  -4.5439793e-01   8.1760381e-01   2.8333449e-01  -4.1849991e+01  -6.8626370e+01
   1.0619000e+02  -4.7845511e-01  -1.4815307e+00   2.7427553e+01  -1.9690253e+00   9.3692924e+00   1.6452753e+01  -1.2502600e+01  -7.2394334e-01   4.9657099e+00  -8.8578530e+01  -2.4139274e-01  -1.3231839e+00   7.0769661e+00   9.2990417e+01  -1.3910208e+02  -4.3537618e+03  -8.0694176e+00   4.2005121e+01   2.1358764e+01  -3.0797264e+00  -3.3131350e+00  -8.5070459e-01  -2.3887651e+01  -9.2160807e+00  -2.6538205e+01  -9.4846097e-02   7.5454451e-01  -1.7393106e-01  -4.3473779e+01  -6.4594689e+01
   1.0620000e+02  -4.0687316e-01  -1.5248964e+00   2.7548596e+01  -1.7643650e+00   9.5341323e+00   1.6305207e+01  -1.4754610e+01  -6.8403417e-01   3.9477733e+00  -1.0179366e+02  -2.5474722e-01  -1.2139743e+00   1.0920953e+01   9.1075695e+01  -1.6649030e+02  -2.7388212e+03  -2.8621945e+00   3.7850603e+01   1.9819020e+01  -2.6715521e+00  -2.8848080e+00  -6.9185804e-01  -2.8931902e+01  -1.6968456e+01  -2.6711773e+01   2.6563914e-01   7.1776011e-01  -5.9629220e-01  -4.4466733e+01  -6.0722917e+01
   1.0621000e+02  -3.6767625e-01  -1.5561283e+00   2.7720279e+01  -1.3948811e+00   9.6927270e+00   1.6146602e+01  -1.5860439e+01  -6.5528484e-01   2.8358015e+00  -1.1119718e+02  -2.6666351e-01  -1.0618930e+00   1.5208138e+01   8.9241840e+01  -1.7415832e+02  -7.6680246e+02   3.3398177e+00   3.3478860e+01   1.7504536e+01  -2.2399352e+00  -2.4843896e+00  -4.5744619e-01  -3.3034396e+01  -2.3315868e+01  -2.7738290e+01   6.0149767e-01   7.0557197e-01  -9.3540428e-01  -4.4562156e+01  -5.7548462e+01
   1.0622000e+02  -3.6744962e-01  -1.5605562e+00   2.7924932e+01  -8.4981938e-01   9.8525823e+00   1.5993162e+01  -1.5344065e+01  -6.3796163e-01   1.6964770e+00  -1.1393244e+02  -2.7671455e-01  -8.7032905e-01   1.9156391e+01   8.7655349e+01  -1.6357521e+02   1.0583115e+03   9.1910831e+00   2.9701602e+01   1.4250768e+01  -1.8083592e+00  -2.1456567e+00  -2.0195023e-01  -3.5539682e+01  -2.7556495e+01  -2.8883486e+01   8.9100730e-01   7.0523671e-01  -1.1543524e+00  -4.3618756e+01  -5.5491072e+01
   1.0623000e+02  -3.9962376e-01  -1.5249821e+00   2.8145761e+01  -1.7177474e-01   1.0010031e+01   1.5851951e+01  -1.4121062e+01  -6.3153468e-01   6.0930434e-01  -1.0871727e+02  -2.8455663e-01  -6.4743389e-01   2.2289516e+01   8.6421259e+01  -1.3983593e+02   2.3739271e+03   1.3879664e+01   2.6959923e+01   1.0093406e+01  -1.3971625e+00  -1.8859205e+00   3.5830495e-02  -3.6077614e+01  -2.9335752e+01  -2.9472274e+01   1.1157388e+00   6.9695997e-01  -1.2323662e+00  -4.1688987e+01  -5.4814540e+01
   1.0624000e+02  -4.5356316e-01  -1.4534350e+00   2.8359108e+01   5.6738671e-01   1.0167709e+01   1.5718009e+01  -1.3394232e+01  -6.3477304e-01  -3.5559682e-01  -9.6490116e+01  -2.8994274e-01  -4.0257552e-01   2.4485837e+01   8.5581693e+01  -1.0914212e+02   3.0693813e+03   1.7293269e+01   2.5250128e+01   5.2541027e+00  -1.0257441e+00  -1.7083756e+00   2.4137278e-01  -3.4675615e+01  -2.8789730e+01  -2.9195836e+01   1.2665927e+00   6.6392141e-01  -1.1692299e+00  -3.9028342e+01  -5.5577075e+01
   1.0625000e+02  -5.1924114e-01  -1.3714066e+00   2.8535870e+01   1.2932582e+00   1.0324184e+01   1.5582319e+01  -1.3568956e+01  -6.4594531e-01  -1.1480413e+00  -7.9244444e+01  -2.9274881e-01  -1.4770042e-01   2.5487510e+01   8.5140560e+01  -7.5841635e+01   3.3300487e+03   1.9855941e+01   2.4176594e+01   5.8474945e-02  -7.1475020e-01  -1.6059203e+00   4.2084169e-01  -3.1707633e+01  -2.6550285e+01  -2.8247052e+01   1.3469366e+00   6.0230566e-01  -9.8435859e-01  -3.6017711e+01  -5.7590348e+01
   1.0626000e+02  -5.8535107e-01  -1.3115060e+00   2.8660028e+01   1.9312808e+00   1.0481289e+01   1.5443132e+01  -1.3918704e+01  -6.6302320e-01  -1.7382369e+00  -5.9019560e+01  -2.9308886e-01   9.3995643e-02   2.4169606e+01   8.5104395e+01  -4.0027408e+01   3.5814227e+03   2.2166292e+01   2.3112571e+01  -5.1747421e+00  -4.8553257e-01  -1.5653833e+00   5.8933484e-01  -2.7680763e+01  -2.3558225e+01  -2.7186829e+01   1.3675419e+00   5.2505447e-01  -7.0894532e-01  -3.3028143e+01  -6.0427961e+01
   1.0627000e+02  -6.3752706e-01  -1.2909656e+00   2.8745555e+01   2.4090577e+00   1.0630201e+01   1.5313829e+01  -1.2930272e+01  -6.8386622e-01  -2.1148820e+00  -3.7664517e+01  -2.9140367e-01   2.9060910e-01   1.9661346e+01   8.5518839e+01   2.7290852e+00   4.2756493e+03   2.4697444e+01   2.1426437e+01  -1.0174521e+01  -3.5481707e-01  -1.5708883e+00   7.5938132e-01  -2.2971149e+01  -2.0742030e+01  -2.6604469e+01   1.3380872e+00   4.5722589e-01  -3.7480995e-01  -3.0322935e+01  -6.3535657e+01
   1.0628000e+02  -6.6409081e-01  -1.2990174e+00   2.8827568e+01   2.6821095e+00   1.0781290e+01   1.5211740e+01  -1.0208953e+01  -7.0638381e-01  -2.2827937e+00  -1.6791171e+01  -2.8835439e-01   4.2067132e-01   1.3006222e+01   8.6475329e+01   5.8559196e+01   5.5830111e+03   2.7683513e+01   1.8709174e+01  -1.4629135e+01  -3.2682930e-01  -1.6057286e+00   9.3538564e-01  -1.7701870e+01  -1.8688997e+01  -2.6803924e+01   1.2635172e+00   4.2584511e-01  -6.6997539e-03  -2.8032217e+01  -6.6410779e+01
   1.0629000e+02  -6.6649005e-01  -1.3056403e+00   2.8934894e+01   2.7588060e+00   1.0933639e+01   1.5136842e+01  -7.4897426e+00  -7.2871820e-01  -2.2650727e+00   1.7721056e+00  -2.8456439e-01   4.8833298e-01   6.7661655e+00   8.8087541e+01   1.3034228e+02   7.1783082e+03   3.1109237e+01   1.4955867e+01  -1.8053601e+01  -3.8859571e-01  -1.6530115e+00   1.1132312e+00  -1.1871483e+01  -1.7485956e+01  -2.7698285e+01   1.1472189e+00   4.5006478e-01   3.7800779e-01  -2.6147619e+01  -6.8737794e+01
   1.0630000e+02  -6.6157427e-01  -1.2856688e+00   2.9073004e+01   2.6915190e+00   1.1085530e+01   1.5073662e+01  -6.3180607e+00  -7.4945232e-01  -2.1057525e+00   1.5932020e+01  -2.8036947e-01   5.2263791e-01   3.4304926e+00   9.0452930e+01   2.1409164e+02   8.3749363e+03   3.4709260e+01   1.0638790e+01  -1.9827175e+01  -5.1465401e-01  -1.6960022e+00   1.2810275e+00  -5.5844759e+00  -1.6825117e+01  -2.8979000e+01   9.9345543e-01   5.3605783e-01   7.6566104e-01  -2.4503967e+01  -7.0428735e+01
   1.0631000e+02  -6.6953568e-01  -1.2355477e+00   2.9228773e+01   2.5408060e+00   1.1235244e+01   1.5010920e+01  -6.2741679e+00  -7.6767924e-01  -1.8558615e+00   2.4989102e+01  -2.7579229e-01   5.5513439e-01   3.2496486e+00   9.3612627e+01   3.0010943e+02   8.6017788e+03   3.8022768e+01   6.5802639e+00  -1.9473989e+01  -6.8006878e-01  -1.7184710e+00   1.4212680e+00   8.2881582e-01  -1.6270611e+01  -3.0452694e+01   8.0286909e-01   6.7672812e-01   1.1442779e+00  -2.2789097e+01  -7.1590012e+01
   1.0632000e+02  -6.9827204e-01  -1.1693569e+00   2.9383663e+01   2.3478423e+00   1.1385359e+01   1.4949007e+01  -6.1913155e+00  -7.8286046e-01  -1.5522375e+00   3.0362397e+01  -2.7077492e-01   5.9421832e-01   3.9083932e+00   9.7524363e+01   3.7793092e+02   7.7821490e+03   4.0617380e+01   3.6574639e+00  -1.6951279e+01  -8.7023917e-01  -1.7044260e+00   1.5188925e+00   6.8640636e+00  -1.5502346e+01  -3.2208369e+01   5.6733240e-01   8.5400525e-01   1.5039927e+00  -2.0674276e+01  -7.2452078e+01
   1.0633000e+02  -7.3792125e-01  -1.1060980e+00   2.9523674e+01   2.1335303e+00   1.1531750e+01   1.4893327e+01  -5.5680136e+00  -7.9463340e-01  -1.2124687e+00   3.3976880e+01  -2.6534137e-01   6.3201273e-01   3.7794410e+00   1.0205764e+02   4.4060364e+02   6.2672721e+03   4.2386720e+01   2.5034905e+00  -1.2698411e+01  -1.0780339e+00  -1.6377080e+00   1.5730150e+00   1.1990194e+01  -1.4437087e+01  -3.4431810e+01   2.7383099e-01   1.0426203e+00   1.8372804e+00  -1.8027559e+01  -7.3267333e+01
   1.0634000e+02  -7.6780588e-01  -1.0617657e+00   2.9644624e+01   1.9106464e+00   1.1682609e+01   1.4846022e+01  -4.7304409e+00  -8.0266256e-01  -8.3925881e-01   3.7320990e+01  -2.5961130e-01   6.5896028e-01   2.6947548e+00   1.0702178e+02   4.8563569e+02   4.5032053e+03   4.3583642e+01   3.3123969e+00  -7.4626833e+00  -1.2935697e+00  -1.5049666e+00   1.6001398e+00   1.5752875e+01  -1.3216552e+01  -3.7120320e+01  -8.3299396e-02   1.2161666e+00   2.1366323e+00  -1.4975541e+01  -7.4134973e+01
   1.0635000e+02  -7.6970414e-01  -1.0448896e+00   2.9751542e+01   1.6922152e+00   1.1827453e+01   1.4803082e+01  -4.2940520e+00  -8.0658845e-01  -4.3018714e-01   4.0907167e+01  -2.5386613e-01   6.5876464e-01  -1.9563743e-02   1.1222526e+02   5.1359143e+02   2.7955742e+03   4.4543203e+01   5.7881529e+00  -2.0519327e+00  -1.4995097e+00  -1.3044620e+00   1.6227043e+00   1.7823436e+01  -1.2139066e+01  -4.0020320e+01  -4.9149560e-01   1.3556790e+00   2.3904213e+00  -1.1778824e+01  -7.4845860e+01
   1.0636000e+02  -7.4016135e-01  -1.0539649e+00   2.9852857e+01   1.4941036e+00   1.1977511e+01   1.4756006e+01  -4.7075673e+00  -8.0618429e-01   1.6155218e-03   4.3180266e+01  -2.4854258e-01   6.1585567e-01  -4.2908974e+00   1.1751944e+02   5.2654160e+02   1.2950166e+03   4.5440702e+01   9.2344599e+00   2.8526431e+00  -1.6737778e+00  -1.0537662e+00   1.6539331e+00   1.8071612e+01  -1.1610718e+01  -4.2793569e+01  -9.1947739e-01   1.4574325e+00   2.5803314e+00  -8.7202608e+00  -7.4921832e+01
   1.0637000e+02  -6.9453496e-01  -1.0794136e+00   2.9954631e+01   1.3333646e+00   1.2124646e+01   1.4696172e+01  -5.9834307e+00  -8.0156773e-01   4.2187075e-01   4.2025523e+01  -2.4402959e-01   5.3499207e-01  -8.0863601e+00   1.2279515e+02   5.2750580e+02   9.6420412e+01   4.6233397e+01   1.2726321e+01   6.7381106e+00  -1.7916132e+00  -7.8662917e-01   1.6922803e+00   1.6632887e+01  -1.2076602e+01  -4.5178069e+01  -1.3280653e+00   1.5342021e+00   2.6842779e+00  -6.0135178e+00  -7.3828195e+01
   1.0638000e+02  -6.5798911e-01  -1.1090266e+00   3.0059059e+01   1.2247850e+00   1.2271381e+01   1.4622978e+01  -7.3193720e+00  -7.9320247e-01   7.9596491e-01   3.7409416e+01  -2.4049419e-01   4.3837393e-01  -9.6618135e+00   1.2797129e+02   5.2052387e+02  -6.9819297e+02   4.6667101e+01   1.5329767e+01   9.2139480e+00  -1.8261519e+00  -5.4233506e-01   1.7248160e+00   1.3934558e+01  -1.3872370e+01  -4.6996273e+01  -1.6848726e+00   1.6077470e+00   2.6860037e+00  -3.6858307e+00  -7.1228600e+01
   1.0639000e+02  -6.4868148e-01  -1.1330941e+00   3.0166130e+01   1.1796549e+00   1.2415594e+01   1.4547025e+01  -7.5952721e+00  -7.8175319e-01   1.1036932e+00   3.0772829e+01  -2.3783409e-01   3.5293685e-01  -8.5437087e+00   1.3300750e+02   5.1032475e+02  -1.0199125e+03   4.6365367e+01   1.6341605e+01   1.0038950e+01  -1.7543240e+00  -3.5670974e-01   1.7334877e+00   1.0685400e+01  -1.7031680e+01  -4.8090077e+01  -1.9742066e+00   1.6974957e+00   2.5869280e+00  -1.5933232e+00  -6.7198991e+01
   1.0640000e+02  -6.6649313e-01  -1.1464627e+00   3.0274701e+01   1.2031051e+00   1.2558318e+01   1.4480061e+01  -6.6964871e+00  -7.6796706e-01   1.3367930e+00   2.3309984e+01  -2.3569445e-01   3.0378365e-01  -4.9153196e+00   1.3791378e+02   5.0119887e+02  -9.1258765e+02   4.5062656e+01   1.5468069e+01   9.2582235e+00  -1.5691536e+00  -2.5428098e-01   1.7037621e+00   7.7480140e+00  -2.1157983e+01  -4.8323336e+01  -2.1991622e+00   1.8127527e+00   2.4128455e+00   0.0000000e+00  -6.2282481e+01
   1.0641000e+02  -6.9454494e-01  -1.1477405e+00   3.0382086e+01   1.2851129e+00   1.2704537e+01   1.4422491e+01  -5.7569732e+00  -7.5259275e-01   1.4950787e+00   1.5828569e+01  -2.3364054e-01   2.9866298e-01  -5.1206698e-01   1.4273328e+02   4.9576527e+02  -5.4335978e+02   4.2811961e+01   1.2884016e+01   7.2986202e+00  -1.2899441e+00  -2.4033851e-01   1.6332797e+00   5.8530433e+00  -2.5491959e+01  -4.7673130e+01  -2.3781926e+00   1.9516359e+00   2.2098696e+00   0.0000000e+00  -5.7316884e+01
   1.0642000e+02  -7.0983898e-01  -1.1374925e+00   3.0483867e+01   1.3935958e+00   1.2849037e+01   1.4367270e+01  -5.5220734e+00  -7.3635160e-01   1.5812135e+00   8.6134811e+00  -2.3140229e-01   3.2086692e-01   2.2203943e+00   1.4751599e+02   4.9447970e+02  -1.2855738e+02   3.9986535e+01   9.1743946e+00   4.8431593e+00  -9.6100596e-01  -2.9903720e-01   1.5335717e+00   5.3150199e+00  -2.9191882e+01  -4.6285465e+01  -2.5399342e+00   2.1047760e+00   2.0303195e+00   0.0000000e+00  -5.3159975e+01
   1.0643000e+02  -6.9600223e-01  -1.1156647e+00   3.0575603e+01   1.4831568e+00   1.2990271e+01   1.4313717e+01  -5.3552614e+00  -7.1996076e-01   1.5955918e+00   1.4378305e+00  -2.2895972e-01   3.4513542e-01   2.4268501e+00   1.5230162e+02   4.9595296e+02   1.4732638e+02   3.7118114e+01   5.1632620e+00   2.5362568e+00  -6.3801539e-01  -3.9984783e-01   1.4243868e+00   5.9372353e+00  -3.1621024e+01  -4.4405033e+01  -2.7178064e+00   2.2597843e+00   1.9170456e+00   0.0000000e+00  -5.0446710e+01
   1.0644000e+02  -6.5214171e-01  -1.0789401e+00   3.0655754e+01   1.5174367e+00   1.3131104e+01   1.4264344e+01  -4.9373304e+00  -7.0407455e-01   1.5444935e+00  -5.1098336e+00  -2.2645690e-01   3.5488295e-01   9.7475239e-01   1.5711102e+02   4.9758395e+02   1.6309887e+02   3.4700330e+01   1.6434207e+00   7.6866476e-01  -3.6821667e-01  -5.0853429e-01   1.3260058e+00   7.1831310e+00  -3.2429410e+01  -4.2250647e+01  -2.9409664e+00   2.4049291e+00   1.8947474e+00   0.0000000e+00  -4.9418706e+01
   1.0645000e+02  -5.9374776e-01  -1.0210738e+00   3.0726493e+01   1.4874368e+00   1.3275661e+01   1.4210949e+01  -5.3395061e+00  -6.8911956e-01   1.4507559e+00  -9.3737565e+00  -2.2401696e-01   3.5206261e-01  -2.8203369e-01   1.6193973e+02   4.9626140e+02  -1.3225506e+02   3.3024866e+01  -8.9888459e-01  -3.4874484e-01  -1.7456010e-01  -5.9884504e-01   1.2523265e+00   8.5427211e+00  -3.1450613e+01  -3.9967222e+01  -3.2195994e+00   2.5327047e+00   1.9699295e+00   0.0000000e+00  -4.9866886e+01
   1.0646000e+02  -5.4540346e-01  -9.3673256e-01   3.0791457e+01   1.4123363e+00   1.3416036e+01   1.4137336e+01  -7.3612728e+00  -6.7518015e-01   1.3487220e+00  -1.0203389e+01  -2.2157573e-01   3.5521800e-01   3.1553863e-01   1.6675029e+02   4.8925614e+02  -7.0052636e+02   3.2110042e+01  -2.3916929e+00  -8.9903321e-01  -5.4083147e-02  -6.5934718e-01   1.2070626e+00   9.8476717e+00  -2.8587050e+01  -3.7701179e+01  -3.5339369e+00   2.6422590e+00   2.1359245e+00   0.0000000e+00  -5.1243712e+01
   1.0647000e+02  -5.2903231e-01  -8.2469322e-01   3.0853312e+01   1.3245993e+00   1.3556926e+01   1.4031228e+01  -1.0610865e+01  -6.6199617e-01   1.2728730e+00  -7.5849048e+00  -2.1889908e-01   3.8128066e-01   2.6062664e+00   1.7146910e+02   4.7510958e+02  -1.4146562e+03   3.1770478e+01  -3.0557832e+00  -1.0464670e+00   1.0586801e-02  -6.9159982e-01   1.1854762e+00   1.1304181e+01  -2.3792185e+01  -3.5688455e+01  -3.8414489e+00   2.7386994e+00   2.3777853e+00   0.0000000e+00  -5.2943769e+01
   1.0648000e+02  -5.5323846e-01  -6.8786594e-01   3.0913497e+01   1.2519064e+00   1.3697645e+01   1.3888785e+01  -1.4244264e+01  -6.4906023e-01   1.2478930e+00  -2.4979953e+00  -2.1574734e-01   4.3087678e-01   4.9596124e+00   1.7600126e+02   4.5397501e+02  -2.1134570e+03   3.1759866e+01  -3.2024973e+00  -9.5627119e-01   3.8791283e-02  -7.0349390e-01   1.1794284e+00   1.3234379e+01  -1.7114861e+01  -3.4227070e+01  -4.1033044e+00   2.8305583e+00   2.6740028e+00   0.0000000e+00  -5.4604440e+01
   1.0649000e+02  -6.0915147e-01  -5.3296804e-01   3.0973547e+01   1.2073268e+00   1.3830743e+01   1.3713908e+01  -1.7487742e+01  -6.3581124e-01   1.2791042e+00   3.1211200e+00  -2.1196935e-01   4.9525821e-01   6.4381424e+00   1.8026254e+02   4.2725389e+02  -2.6721115e+03   3.1880988e+01  -3.1026695e+00  -7.6965747e-01   4.5961086e-02  -7.0362177e-01   1.1814391e+00   1.5733325e+01  -8.7594111e+00  -3.3576937e+01  -4.3127141e+00   2.9288282e+00   2.9957132e+00   0.0000000e+00  -5.6237214e+01
   1.0650000e+02  -6.7568422e-01  -3.7209205e-01   3.1035582e+01   1.1894591e+00   1.3968138e+01   1.3510118e+01  -2.0378929e+01  -6.2178139e-01   1.3570659e+00   7.7961615e+00  -2.0750010e-01   5.6597892e-01   7.0720711e+00   1.8420220e+02   3.9678280e+02  -3.0471092e+03   3.2021626e+01  -2.9359555e+00  -5.9148402e-01   4.3080889e-02  -6.9860826e-01   1.1862294e+00   1.8465853e+01   8.0313842e-01  -3.3879405e+01  -4.5036028e+00   3.0472013e+00   3.3049310e+00   0.0000000e+00  -5.8122452e+01
   1.0651000e+02  -7.3149386e-01  -2.2206044e-01   3.1101121e+01   1.1879248e+00   1.4101809e+01   1.3275318e+01  -2.3480086e+01  -6.0649840e-01   1.4821055e+00   1.2503969e+01  -2.0237847e-01   6.3280498e-01   6.6826057e+00   1.8779433e+02   3.6391559e+02  -3.2867208e+03   3.2135842e+01  -2.7897632e+00  -4.7470953e-01   3.8086096e-02  -6.9263737e-01   1.1906374e+00   2.0707628e+01   1.0701002e+01  -3.5090140e+01  -4.7323329e+00   3.1992417e+00   3.5548383e+00   0.0000000e+00  -6.0545576e+01
   1.0652000e+02  -7.6613150e-01  -9.7717373e-02   3.1169895e+01   1.1890816e+00   1.4229521e+01   1.3009836e+01  -2.6548118e+01  -5.8925481e-01   1.6777420e+00   1.9563649e+01  -1.9675014e-01   6.8508498e-01   5.2280001e+00   1.9101526e+02   3.2907631e+02  -3.4839278e+03   3.2219359e+01  -2.6851202e+00  -4.3322105e-01   3.6396139e-02  -6.8787980e-01   1.1931565e+00   2.1645435e+01   1.9679706e+01  -3.6953564e+01  -5.0451851e+00   3.3914560e+00   3.6983743e+00   0.0000000e+00  -6.3557097e+01
   1.0653000e+02  -7.8377981e-01  -4.8585670e-03   3.1240555e+01   1.1785697e+00   1.4358208e+01   1.2717778e+01  -2.9205880e+01  -5.6914759e-01   1.9636914e+00   2.8594934e+01  -1.9080311e-01   7.1867563e-01   3.3590654e+00   1.9384004e+02   2.9214211e+02  -3.6934202e+03   3.2292070e+01  -2.6020153e+00  -4.7246484e-01   4.0207104e-02  -6.8500336e-01   1.1935600e+00   2.0820085e+01   2.6422965e+01  -3.9068425e+01  -5.4519202e+00   3.6164224e+00   3.7065586e+00   0.0000000e+00  -6.6909372e+01
   1.0654000e+02  -7.9772000e-01   5.9236860e-02   3.1312580e+01   1.1416406e+00   1.4481508e+01   1.2400506e+01  -3.1727145e+01  -5.4550714e-01   2.3168462e+00   3.5315485e+01  -1.8469346e-01   7.3692648e-01   1.8250844e+00   1.9625445e+02   2.5316443e+02  -3.8977686e+03   3.2370877e+01  -2.5135987e+00  -6.0144509e-01   4.8512849e-02  -6.8371842e-01   1.1924437e+00   1.8424303e+01   3.0092029e+01  -4.0984092e+01  -5.9180364e+00   3.8505405e+00   3.5854701e+00   0.0000000e+00  -7.0158785e+01
   1.0655000e+02  -8.1892351e-01   9.9745884e-02   3.1386954e+01   1.0647006e+00   1.4601944e+01   1.2057595e+01  -3.4291100e+01  -5.1834040e-01   2.6697060e+00   3.5285975e+01  -1.7851566e-01   7.4595079e-01   9.0243156e-01   1.9826073e+02   2.1278264e+02  -4.0381790e+03   3.2449440e+01  -2.4176747e+00  -8.2267422e-01   5.8407310e-02  -6.8337866e-01   1.1907388e+00   1.5225713e+01   3.0730508e+01  -4.2287023e+01  -6.3766735e+00   4.0588640e+00   3.3768614e+00   0.0000000e+00  -7.2825711e+01
   1.0656000e+02  -8.4719391e-01   1.2030339e-01   3.1465046e+01   9.3819697e-01   1.4718942e+01   1.1687886e+01  -3.6970927e+01  -4.8841461e-01   2.9461579e+00   2.7645193e+01  -1.7230818e-01   7.5107614e-01   5.1253508e-01   1.9987289e+02   1.7225811e+02  -4.0524527e+03   3.2507416e+01  -2.3300204e+00  -1.1215713e+00   6.6422579e-02  -6.8338127e-01   1.1893445e+00   1.2187006e+01   2.9208498e+01  -4.2687266e+01  -6.7511878e+00   4.2057932e+00   3.1392193e+00   0.0000000e+00  -7.4517092e+01
   1.0657000e+02  -8.7209355e-01   1.2341952e-01   3.1547336e+01   7.5877872e-01   1.4833591e+01   1.1290107e+01  -3.9777876e+01  -4.5699095e-01   3.0966678e+00   1.5050988e+01  -1.6608622e-01   7.5429671e-01   3.2205696e-01   2.0110331e+02   1.3314895e+02  -3.9109156e+03   3.2525892e+01  -2.2646650e+00  -1.4534136e+00   6.9717266e-02  -6.8332603e-01   1.1888200e+00   1.0053713e+01   2.6718341e+01  -4.2051073e+01  -6.9750205e+00   4.2657496e+00   2.9213764e+00   0.0000000e+00  -7.4944830e+01
   1.0658000e+02  -8.8131015e-01   1.1209914e-01   3.1633409e+01   5.3141968e-01   1.4942052e+01   1.0869696e+01  -4.2041127e+01  -4.2544486e-01   3.1098161e+00   1.3148348e+00  -1.5984129e-01   7.5767758e-01   3.3808727e-01   2.0194669e+02   9.6534300e+01  -3.6614654e+03   3.2502132e+01  -2.2310204e+00  -1.7260570e+00   6.7517322e-02  -6.8309524e-01   1.1892412e+00   9.1469664e+00   2.4161130e+01  -4.0340900e+01  -7.0021176e+00   4.2278631e+00   2.7451475e+00   0.0000000e+00  -7.3885730e+01
   1.0659000e+02  -8.6853212e-01   8.9470026e-02   3.1722863e+01   2.7125499e-01   1.5045929e+01   1.0441918e+01  -4.2777767e+01  -3.9499258e-01   3.0015517e+00  -1.0826441e+01  -1.5349617e-01   7.6796026e-01   1.0282674e+00   2.0237784e+02   6.2100589e+01  -3.4433711e+03   3.2454989e+01  -2.2342843e+00  -1.8042736e+00   6.1892806e-02  -6.8280202e-01   1.1903348e+00   9.4109506e+00   2.1839792e+01  -3.7544574e+01  -6.8107082e+00   4.0942605e+00   2.6054784e+00   0.0000000e+00  -7.1183855e+01
   1.0660000e+02  -8.3626165e-01   5.6512982e-02   3.1815800e+01   2.3719237e-03   1.5145624e+01   1.0024688e+01  -4.1723002e+01  -3.6659870e-01   2.7969342e+00  -2.0461756e+01  -1.4697544e-01   7.8505856e-01   1.7098304e+00   2.0236746e+02   2.7808579e+01  -3.4292010e+03   3.2401194e+01  -2.2697058e+00  -1.5554608e+00   5.6628627e-02  -6.8254833e-01   1.1916788e+00   1.0594706e+01   1.9598552e+01  -3.3698424e+01  -6.4044915e+00   3.8766425e+00   2.4839309e+00   0.0000000e+00  -6.6809456e+01
   1.0661000e+02  -7.9345617e-01   1.0683320e-02   3.1912675e+01  -2.4339469e-01   1.5240162e+01   9.6282903e+00  -3.9639784e+01  -3.4097181e-01   2.5212189e+00  -2.7571526e+01  -1.4036113e-01   7.9353930e-01   8.4807383e-01   2.0190132e+02  -9.2180806e+00  -3.7026659e+03   3.2346210e+01  -2.3167707e+00  -9.4183513e-01   5.4329213e-02  -6.8224873e-01   1.1928579e+00   1.2421715e+01   1.7160990e+01  -2.9008688e+01  -5.8120412e+00   3.5946724e+00   2.3633557e+00   0.0000000e+00  -6.0930366e+01
   1.0662000e+02  -7.5085324e-01  -5.2265230e-02   3.2013594e+01  -4.2541835e-01   1.5334986e+01   9.2506345e+00  -3.7765579e+01  -3.1859807e-01   2.1960134e+00  -3.2520554e+01  -1.3392457e-01   7.7515244e-01  -1.8386858e+00   2.0099344e+02  -5.0537809e+01  -4.1319729e+03   3.2296305e+01  -2.3405479e+00  -1.1653678e-01   5.3426442e-02  -6.8174635e-01   1.1936380e+00   1.4640580e+01   1.4351907e+01  -2.3980615e+01  -5.0835651e+00   3.2747729e+00   2.2347400e+00   0.0000000e+00  -5.3918785e+01
   1.0663000e+02  -7.1652693e-01  -1.3407295e-01   3.2117407e+01  -5.0163650e-01   1.5424368e+01   8.8849338e+00  -3.6570068e+01  -2.9983817e-01   1.8330355e+00  -3.6297792e+01  -1.2800717e-01   7.2402003e-01  -5.1132409e+00   1.9969228e+02  -9.4255948e+01  -4.3718139e+03   3.2255639e+01  -2.3129527e+00   5.9110261e-01   4.7966954e-02  -6.8105034e-01   1.1940508e+00   1.6982385e+01   1.1133443e+01  -1.9390314e+01  -4.2833836e+00   2.9468864e+00   2.0965569e+00   0.0000000e+00  -4.6275857e+01
   1.0664000e+02  -6.9206500e-01  -2.3099767e-01   3.2221452e+01  -4.5011028e-01   1.5509624e+01   8.5330045e+00  -3.5192935e+01  -2.8500850e-01   1.4358303e+00  -3.9720514e+01  -1.2286995e-01   6.4950681e-01  -7.4513220e+00   1.9807645e+02  -1.3517105e+02  -4.0915098e+03   3.2222264e+01  -2.2394828e+00   8.7751812e-01   3.1986136e-02  -6.8038217e-01   1.1942807e+00   1.9143941e+01   7.5565597e+00  -1.5991256e+01  -3.4776966e+00   2.6394291e+00   1.9514820e+00   0.0000000e+00  -3.8544973e+01
   1.0665000e+02  -6.7163325e-01  -3.3548919e-01   3.2322265e+01  -2.8902770e-01   1.5591328e+01   8.2068569e+00  -3.2614752e+01  -2.7435753e-01   1.0105053e+00  -4.2532496e+01  -1.1861077e-01   5.6884444e-01  -8.0662371e+00   1.9623889e+02  -1.6763353e+02  -3.2462489e+03   3.2195411e+01  -2.1548551e+00   6.9960084e-01   4.7735024e-03  -6.7997073e-01   1.1944734e+00   2.0839488e+01   3.7299692e+00  -1.4150460e+01  -2.7220087e+00   2.3741282e+00   1.8039364e+00   0.0000000e+00  -3.1243777e+01
   1.0666000e+02  -6.4641655e-01  -4.4126823e-01   3.2417137e+01  -7.2252226e-02   1.5669135e+01   7.9190586e+00  -2.8779837e+01  -2.6798785e-01   5.7205702e-01  -4.3844832e+01  -1.1516940e-01   4.9721100e-01  -7.1633439e+00   1.9427016e+02  -1.8834687e+02  -2.0713334e+03   3.2177088e+01  -2.0933558e+00   2.7522814e-01  -2.9263037e-02  -6.7981964e-01   1.1946468e+00   2.1881256e+01  -1.7004478e-01  -1.3783894e+01  -2.0541590e+00   2.1628521e+00   1.6592738e+00   0.0000000e+00  -2.4802147e+01
   1.0667000e+02  -6.1102141e-01  -5.4628305e-01   3.2505295e+01   1.4583323e-01   1.5745969e+01   7.6736914e+00  -2.4536718e+01  -2.6588706e-01   1.3510544e-01  -4.3695159e+01  -1.1237913e-01   4.4133075e-01  -5.5880255e+00   1.9225931e+02  -1.9677358e+02  -8.4267111e+02   3.2166849e+01  -2.0661010e+00  -1.2497537e-01  -6.5196474e-02  -6.7968849e-01   1.1947358e+00   2.2238546e+01  -3.9320776e+00  -1.4627825e+01  -1.4928658e+00   2.0083788e+00   1.5232560e+00   0.0000000e+00  -1.9523713e+01
   1.0668000e+02  -5.6644534e-01  -6.5138723e-01   3.2587866e+01   3.4897163e-01   1.5745969e+01   7.4661555e+00  -2.0753594e+01  -2.6815420e-01  -3.0590722e-01  -4.4101265e+01  -1.1000989e-01   4.0089823e-01  -4.0432519e+00   1.9030451e+02  -1.9404829e+02   2.7252898e+02   3.2162362e+01  -2.0643017e+00  -3.3009998e-01  -1.0018772e-01  -6.7928423e-01   1.1946541e+00   2.2036648e+01  -7.4143194e+00  -1.6510966e+01  -1.0387195e+00   1.9083158e+00   1.4005909e+00   0.0000000e+00  -1.5589176e+01
   1.0669000e+02  -5.1942423e-01  -7.5736491e-01   3.2667550e+01   5.6351736e-01   1.5816500e+01   7.2924727e+00  -1.7368273e+01  -2.7517335e-01  -7.7628344e-01  -4.7037622e+01  -1.0784870e-01   3.7074919e-01  -3.0149043e+00   1.8850534e+02  -1.8206475e+02   1.1983535e+03   3.2156433e+01  -2.0797953e+00  -2.7330865e-01  -1.3281469e-01  -6.7846321e-01   1.1943381e+00   2.1467563e+01  -1.0634860e+01  -1.9413666e+01  -6.7875571e-01   1.8588434e+00   1.2928072e+00   0.0000000e+00  -1.3065162e+01
   1.0670000e+02  -4.8014960e-01  -8.6244443e-01   3.2748156e+01   8.2778443e-01   1.5886916e+01   7.1512326e+00  -1.4124017e+01  -2.8744511e-01  -1.2905998e+00  -5.1431631e+01  -1.0579270e-01   3.4369116e-01  -2.7058023e+00   1.8694415e+02  -1.6292715e+02   1.9137602e+03   3.2144705e+01  -2.1057855e+00   4.5747895e-02  -1.6236968e-01  -6.7731055e-01   1.1938194e+00   2.0657734e+01  -1.3785406e+01  -2.3369474e+01  -3.9580136e-01   1.8562537e+00   1.1964960e+00   0.0000000e+00  -1.1903107e+01
   1.0671000e+02  -4.5837292e-01  -9.6123938e-01   3.2833786e+01   1.1583460e+00   1.5960255e+01   7.0350709e+00  -1.1616165e+01  -3.0526453e-01  -1.8338300e+00  -5.4323027e+01  -1.0379290e-01   3.2088850e-01  -2.2802662e+00   1.8568708e+02  -1.3837675e+02   2.4550405e+03   3.2143551e+01  -2.1273809e+00   5.6517729e-01  -1.8909358e-01  -6.7607561e-01   1.1932075e+00   1.9587134e+01  -1.7138132e+01  -2.8333802e+01  -1.7865626e-01   1.8967205e+00   1.1040146e+00   0.0000000e+00  -1.1941596e+01
   1.0672000e+02  -4.5913412e-01  -1.0457357e+00   3.2927925e+01   1.5398741e+00   1.6028208e+01   6.9339481e+00  -1.0112284e+01  -3.2856125e-01  -2.3727412e+00  -5.3891115e+01  -1.0175242e-01   3.1095508e-01  -9.9334240e-01   1.8480320e+02  -1.0900922e+02   2.9367525e+03   3.2169569e+01  -2.1442063e+00   1.1390626e+00  -2.1454155e-01  -6.7497964e-01   1.1925170e+00   1.8118881e+01  -2.0859000e+01  -3.4115415e+01  -2.8094247e-02   1.9751517e+00   1.0081727e+00   0.0000000e+00  -1.2914664e+01
   1.0673000e+02  -4.8054886e-01  -1.1089939e+00   3.3033045e+01   1.9375986e+00   1.6096103e+01   6.8449253e+00  -8.9022716e+00  -3.5690881e-01  -2.8723969e+00  -4.9965570e+01  -9.9584029e-02   3.1376431e-01   2.8092286e-01   1.8437804e+02  -7.3324621e+01   3.5684602e+03   3.2211980e+01  -2.1882594e+00   1.5261106e+00  -2.4179862e-01  -6.7405852e-01   1.1916314e+00   1.6163452e+01  -2.4871776e+01  -4.0387007e+01   4.3054020e-02   2.0835048e+00   9.0854928e-01   0.0000000e+00  -1.4516425e+01
   1.0674000e+02  -5.1430049e-01  -1.1494808e+00   3.3150941e+01   2.3102561e+00   1.6165087e+01   6.7691646e+00  -7.5760702e+00  -3.8963250e-01  -3.3074028e+00  -4.3500595e+01  -9.7328182e-02   3.1577031e-01   2.0060087e-01   1.8451550e+02  -2.7291064e+01   4.6033557e+03   3.2246189e+01  -2.2928294e+00   1.4394361e+00  -2.7463628e-01  -6.7324439e-01   1.1905796e+00   1.3868194e+01  -2.8888927e+01  -4.6719736e+01   1.5802528e-02   2.2096937e+00   8.1463564e-01   0.0000000e+00  -1.6515075e+01
   1.0675000e+02  -5.4911246e-01  -1.1707288e+00   3.3283066e+01   2.6138714e+00   1.6232181e+01   6.7084218e+00  -6.0742882e+00  -4.2592694e-01  -3.6637418e+00  -3.5633894e+01  -9.5162442e-02   3.0194873e-01  -1.3821587e+00   1.8533085e+02   3.4170744e+01   6.1461807e+03   3.2252234e+01  -2.4492303e+00   7.0917837e-01  -3.1401582e-01  -6.7257383e-01   1.1897501e+00   1.1634924e+01  -3.2541843e+01  -5.2585558e+01  -1.2351831e-01   2.3394546e+00   7.4288843e-01   0.0000000e+00  -1.8802821e+01
   1.0676000e+02  -5.7628231e-01  -1.1765843e+00   3.3430257e+01   2.8096868e+00   1.6296123e+01   6.6663924e+00  -4.2029352e+00  -4.6486696e-01  -3.9285742e+00  -2.6483245e+01  -9.3305579e-02   2.6706846e-01  -3.4880262e+00   1.8692757e+02   1.1306036e+02   7.8889617e+03   3.2222851e+01  -2.5900236e+00  -4.8508032e-01  -3.5293943e-01  -6.7222299e-01   1.1896509e+00   9.9367108e+00  -3.5528114e+01  -5.7327872e+01  -3.7093731e-01   2.4614286e+00   7.0882088e-01   0.0000000e+00  -2.1343644e+01
   1.0677000e+02  -5.9341756e-01  -1.1675348e+00   3.3591816e+01   2.8789751e+00   1.6364878e+01   6.6427860e+00  -2.3606367e+00  -5.0537469e-01  -4.0860159e+00  -1.5744171e+01  -9.1902781e-02   2.1776333e-01  -4.9305140e+00   1.8936175e+02   2.0428602e+02   9.1225662e+03   3.2172555e+01  -2.6248969e+00  -1.5974043e+00  -3.7661922e-01  -6.7234004e-01   1.1904724e+00   9.0882077e+00  -3.7760885e+01  -6.0257746e+01  -7.0235931e-01   2.5708789e+00   7.1900861e-01   0.0000000e+00  -2.4076582e+01
   1.0678000e+02  -6.0404755e-01  -1.1400847e+00   3.3765655e+01   2.8288079e+00   1.6428247e+01   6.6281075e+00  -1.4678510e+00  -5.4626587e-01  -4.1250467e+00  -3.9030774e+00  -9.0949396e-02   1.6867579e-01  -4.9087538e+00   1.9261665e+02   2.9681707e+02   9.2531046e+03   3.2131771e+01  -2.5233202e+00  -2.1255135e+00  -3.7290839e-01  -6.7291732e-01   1.1919182e+00   9.1423652e+00  -3.9434647e+01  -6.0990667e+01  -1.0854621e+00   2.6676153e+00   7.6844672e-01   0.0000000e+00  -2.6831301e+01
   1.0679000e+02  -6.1486931e-01  -1.0880891e+00   3.3950131e+01   2.6834590e+00   1.6498148e+01   6.6081399e+00  -1.9967619e+00  -5.8632472e-01  -4.0422657e+00   8.2781018e+00  -9.0338549e-02   1.3000529e-01  -3.8670495e+00   1.9660089e+02   3.7966818e+02   8.2851108e+03   3.2117894e+01  -2.3436601e+00  -2.0165591e+00  -3.4219075e-01  -6.7384915e-01   1.1934195e+00   9.9661770e+00  -4.0893849e+01  -5.9677367e+01  -1.4916563e+00   2.7498235e+00   8.4428651e-01   0.0000000e+00  -2.9293314e+01
   1.0680000e+02  -6.3245897e-01  -1.0048945e+00   3.4145289e+01   2.4736246e+00   1.6562205e+01   6.5726688e+00  -3.5471147e+00  -6.2430693e-01  -3.8346634e+00   2.0760225e+01  -9.0071546e-02   9.1121669e-02  -3.8883624e+00   2.0116619e+02   4.4625620e+02   6.6588018e+03   3.2112660e+01  -2.1749805e+00  -1.5609619e+00  -2.9405760e-01  -6.7502943e-01   1.1945606e+00   1.1385865e+01  -4.2367236e+01  -5.6781336e+01  -1.8944849e+00   2.8095134e+00   9.3149410e-01   0.0000000e+00  -3.1043724e+01
   1.0681000e+02  -6.5982425e-01  -8.8561550e-01   3.4353165e+01   2.2325740e+00   1.6628152e+01   6.5208708e+00  -5.1797961e+00  -6.5890251e-01  -3.4956602e+00   3.3900327e+01  -9.0404647e-02   2.6832135e-02  -6.4289534e+00   2.0613916e+02   4.9423766e+02   4.7981466e+03   3.2087624e+01  -2.0828338e+00  -1.0472434e+00  -2.3804927e-01  -6.7633858e-01   1.1953082e+00   1.3265296e+01  -4.3782846e+01  -5.2735343e+01  -2.2647912e+00   2.8338348e+00   1.0154590e+00   0.0000000e+00  -3.1682661e+01
   1.0682000e+02  -6.9443543e-01  -7.3013310e-01   3.4576867e+01   1.9931326e+00   1.6688885e+01   6.4544049e+00  -6.6465941e+00  -6.8875180e-01  -3.0203996e+00   4.7526056e+01  -9.1723880e-02  -7.5660067e-02  -1.0249220e+01   2.1135286e+02   5.2377695e+02   2.9539293e+03   3.2047658e+01  -2.0893501e+00  -6.3134971e-01  -1.8051284e-01  -6.7767133e-01   1.1958267e+00   1.5464166e+01  -4.4793042e+01  -4.7894420e+01  -2.5763970e+00   2.8121771e+00   1.0813742e+00   0.0000000e+00  -3.0979646e+01
   1.0683000e+02  -7.2997935e-01  -5.4674872e-01   3.4818450e+01   1.7793456e+00   1.6756666e+01   6.3653006e+00  -8.9104281e+00  -7.1251547e-01  -2.4110071e+00   6.0939250e+01  -9.4320260e-02  -2.0694140e-01  -1.3128133e+01   2.1666052e+02   5.3652349e+02   1.2746535e+03   3.2023157e+01  -2.1694392e+00  -3.7623028e-01  -1.2600814e-01  -6.7904746e-01   1.1961985e+00   1.7733457e+01  -4.4938343e+01  -4.2657881e+01  -2.8171074e+00   2.7448745e+00   1.1148097e+00   0.0000000e+00  -2.8964163e+01
   1.0684000e+02  -7.6079971e-01  -3.5356138e-01   3.5076738e+01   1.6022919e+00   1.6817629e+01   6.2391817e+00  -1.2611892e+01  -7.2891090e-01  -1.6731609e+00   7.3784617e+01  -9.8334817e-02  -3.5211998e-01  -1.4517858e+01   2.2193790e+02   5.3499977e+02  -1.5237198e+02   3.2028178e+01  -2.2740679e+00  -2.8047545e-01  -7.7805385e-02  -6.8055523e-01   1.1963487e+00   1.9696677e+01  -4.3806833e+01  -3.7503947e+01  -2.9938323e+00   2.6476196e+00   1.1067298e+00   0.0000000e+00  -2.5941127e+01
   1.0685000e+02  -7.8511489e-01  -1.7338058e-01   3.5345843e+01   1.4671843e+00   1.6877560e+01   6.0668865e+00  -1.7229519e+01  -7.3675258e-01  -8.1654804e-01   8.5661290e+01  -1.0383140e-01  -5.0340536e-01  -1.5128538e+01   2.2708714e+02   5.2193295e+02  -1.3066815e+03   3.2055338e+01  -2.3643957e+00  -2.9164036e-01  -3.7405239e-02  -6.8215050e-01   1.1960959e+00   2.0993884e+01  -4.1132645e+01  -3.2916506e+01  -3.1281566e+00   2.5477380e+00   1.0602011e+00   0.0000000e+00  -2.2448789e+01
   1.0686000e+02  -8.0476589e-01  -2.3447227e-02   3.5616090e+01   1.3796830e+00   1.6937950e+01   5.8441449e+00  -2.2274161e+01  -7.3510624e-01   1.3378500e-01   9.5033304e+01  -1.1081750e-01  -6.5499054e-01  -1.5158517e+01   2.3203506e+02   4.9975227e+02  -2.2180683e+03   3.2099962e+01  -2.4217215e+00  -3.4446136e-01  -4.8575567e-03  -6.8361335e-01   1.1953069e+00   2.1466627e+01  -3.6839745e+01  -2.9282715e+01  -3.2450708e+00   2.4734426e+00   9.9286168e-01   0.0000000e+00  -1.9119070e+01
   1.0687000e+02  -8.2249684e-01   9.1173757e-02   3.5875890e+01   1.3397996e+00   1.6994100e+01   5.5708583e+00  -2.7328660e+01  -7.2345161e-01   1.1365703e+00   1.0027853e+02  -1.1922032e-01  -7.9858932e-01  -1.4359878e+01   2.3671960e+02   4.7052127e+02  -2.9231005e+03   3.2158029e+01  -2.4448882e+00  -3.9677822e-01   2.0184282e-02  -6.8471448e-01   1.1941050e+00   2.1212312e+01  -3.1059639e+01  -2.6804971e+01  -3.3612847e+00   2.4413084e+00   9.3160415e-01   0.0000000e+00  -1.6430700e+01
   1.0688000e+02  -8.3920817e-01   1.7665133e-01   3.6113945e+01   1.3328889e+00   1.7045323e+01   5.2582520e+00  -3.1260624e+01  -7.0175902e-01   2.1428126e+00   1.0062423e+02  -1.2888119e-01  -9.2546139e-01  -1.2687207e+01   2.4107702e+02   4.3610515e+02  -3.4416121e+03   3.2216893e+01  -2.4495975e+00  -4.3169146e-01   3.8061569e-02  -6.8531952e-01   1.1928441e+00   2.0515041e+01  -2.4169309e+01  -2.5437740e+01  -3.4792351e+00   2.4486930e+00   9.0088485e-01   0.0000000e+00  -1.4521393e+01
   1.0689000e+02  -8.5329750e-01   2.4670291e-01   3.6323097e+01   1.3341274e+00   1.7093737e+01   4.9250979e+00  -3.3315413e+01  -6.7059727e-01   3.0926001e+00   9.4978751e+01  -1.3963370e-01  -1.0350268e+00  -1.0956536e+01   2.4505012e+02   3.9819596e+02  -3.7909190e+03   3.2260192e+01  -2.4490862e+00  -4.4490046e-01   4.9675679e-02  -6.8528023e-01   1.1919147e+00   1.9731449e+01  -1.6820511e+01  -2.4892712e+01  -3.5888860e+00   2.4763173e+00   9.1092357e-01   0.0000000e+00  -1.3213900e+01
   1.0690000e+02  -8.6218376e-01   3.1727674e-01   3.6503324e+01   1.3244301e+00   1.7137397e+01   4.5825030e+00  -3.4259492e+01  -6.3124560e-01   3.9147569e+00   8.2215681e+01  -1.5143659e-01  -1.1401718e+00  -1.0514509e+01   2.4861291e+02   3.5820956e+02  -3.9986394e+03   3.2282980e+01  -2.4359973e+00  -4.4468597e-01   5.6645659e-02  -6.8432318e-01   1.1916719e+00   1.9164437e+01  -9.8294486e+00  -2.4761784e+01  -3.6749569e+00   2.5001359e+00   9.5381413e-01   0.0000000e+00  -1.2196978e+01
   1.0691000e+02  -8.6432569e-01   3.9738759e-01   3.6663327e+01   1.3010650e+00   1.7182718e+01   4.2276973e+00  -3.5480565e+01  -5.8557013e-01   4.5504678e+00   6.3571088e+01  -1.6436495e-01  -1.2528780e+00  -1.1270615e+01   2.5177185e+02   3.1727991e+02  -4.0929652e+03   3.2307895e+01  -2.3993036e+00  -4.5093092e-01   6.0446865e-02  -6.8212382e-01   1.1924255e+00   1.8982129e+01  -3.9008908e+00  -2.4694437e+01  -3.7239782e+00   2.5042152e+00   1.0111733e+00   0.0000000e+00  -1.1193156e+01
   1.0692000e+02  -8.6058196e-01   4.8133148e-01   3.6819024e+01   1.2745612e+00   1.7219273e+01   3.8537898e+00  -3.7390750e+01  -5.3562378e-01   4.9808727e+00   4.3040487e+01  -1.7848110e-01  -1.3721555e+00  -1.1927754e+01   2.5452909e+02   2.7633378e+02  -4.0946134e+03   3.2361672e+01  -2.3486666e+00  -4.7306648e-01   6.1768697e-02  -6.7858366e-01   1.1943194e+00   1.9215017e+01   6.0978355e-01  -2.4504668e+01  -3.7271277e+00   2.4856573e+00   1.0667399e+00   0.0000000e+00  -1.0010553e+01
   1.0693000e+02  -8.5447046e-01   5.5215020e-01   3.6985023e+01   1.2587891e+00   1.7253077e+01   3.4582643e+00  -3.9552555e+01  -4.8325239e-01   5.2264157e+00   2.4554304e+01  -1.9372342e-01  -1.4857393e+00  -1.1358380e+01   2.5686288e+02   2.3606282e+02  -4.0270959e+03   3.2449767e+01  -2.3134397e+00  -4.9765965e-01   6.0872294e-02  -6.7435355e-01   1.1970734e+00   1.9816754e+01   3.7121907e+00  -2.4157455e+01  -3.6796441e+00   2.4502492e+00   1.1129025e+00   0.0000000e+00  -8.5406809e+00
   1.0694000e+02  -8.5099791e-01   5.9431993e-01   3.7163411e+01   1.2635930e+00   1.7283616e+01   3.0385623e+00  -4.1970202e+01  -4.2992292e-01   5.3248379e+00   9.8422217e+00  -2.0985121e-01  -1.5759017e+00  -9.0162322e+00   2.5875770e+02   1.9688706e+02  -3.9175752e+03   3.2551366e+01  -2.3159164e+00  -5.0995313e-01   5.7824235e-02  -6.7134839e-01   1.1997086e+00   2.0716425e+01   5.6258698e+00  -2.3691474e+01  -3.5802876e+00   2.4049740e+00   1.1488271e+00   0.0000000e+00  -6.7652968e+00
   1.0695000e+02  -8.5408439e-01   6.0303399e-01   3.7341180e+01   1.2906738e+00   1.7311118e+01   2.5906109e+00  -4.4795138e+01  -3.7673414e-01   5.3130400e+00  -1.1797963e+00  -2.2650916e-01  -1.6315822e+00  -5.5680599e+00   2.6023120e+02   1.5923452e+02  -3.7652543e+03   3.2592462e+01  -2.3466504e+00  -5.1891373e-01   5.1839552e-02  -6.7285743e-01   1.2002086e+00   2.1818446e+01   6.6314548e+00  -2.3160843e+01  -3.4324934e+00   2.3530236e+00   1.1765187e+00   0.0000000e+00  -4.7433403e+00
   1.0696000e+02  -8.6339825e-01   5.8578105e-01   3.7499916e+01   1.3294074e+00   1.7329968e+01   2.1165477e+00  -4.7406316e+01  -3.2454112e-01   5.2155391e+00  -9.7500826e+00  -2.4338269e-01  -1.6570131e+00  -2.5430837e+00   2.6131914e+02   1.2397221e+02  -3.5262312e+03   3.2440180e+01  -2.3593032e+00  -5.5885282e-01   4.1009065e-02  -6.8334801e-01   1.1949505e+00   2.3033494e+01   7.0034933e+00  -2.2601386e+01  -3.2446412e+00   2.2920255e+00   1.1992146e+00   0.0000000e+00  -2.5886756e+00
   1.0697000e+02  -8.7360375e-01   5.5836170e-01   3.7626685e+01   1.3585209e+00   1.7345495e+01   1.6244955e+00  -4.9205227e+01  -2.7412739e-01   5.0395378e+00  -1.7600131e+01  -2.6033378e-01  -1.6697480e+00  -1.2734874e+00   2.6205556e+02   9.2348399e+01  -3.1623810e+03   3.1948840e+01  -2.2632386e+00  -6.8345128e-01   2.3654039e-02  -7.0780206e-01   1.1786717e+00   2.4350483e+01   6.9718011e+00  -2.1996450e+01  -3.0275342e+00   2.2144623e+00   1.2204132e+00   0.0000000e+00  -4.6182165e-01
   1.0698000e+02  -8.7825756e-01   5.3649670e-01   3.7717736e+01   1.3618798e+00   1.7357298e+01   1.1193091e+00  -5.0518638e+01  -2.2630960e-01   4.7816822e+00  -2.5785561e+01  -2.7739423e-01  -1.6868234e+00  -1.7075472e+00   2.6248364e+02   6.5400278e+01  -2.6948121e+03   3.1026930e+01  -1.9256543e+00  -9.8115060e-01   3.0832986e-04  -7.4950223e-01   1.1461409e+00   2.5838213e+01   6.7183165e+00  -2.1287789e+01  -2.7920462e+00   2.1114389e+00   1.2421903e+00   0.0000000e+00   0.0000000e+00
   1.0699000e+02  -8.7480402e-01   5.2864612e-01   3.7777662e+01   1.3448700e+00   1.7362455e+01   6.0111009e-01  -5.1819899e+01  -1.8191926e-01   4.4403632e+00  -3.4131897e+01  -2.9459318e-01  -1.7080004e+00  -2.1177011e+00   2.6267184e+02   4.3593850e+01  -2.1806429e+03   2.9711377e+01  -1.1981618e+00  -1.6012774e+00  -2.5494132e-02  -8.0528674e-01   1.0957117e+00   2.7559667e+01   6.4427805e+00  -2.0453511e+01  -2.5494929e+00   1.9802748e+00   1.2660151e+00   0.0000000e+00   0.0000000e+00
   1.0700000e+02  -8.6593506e-01   5.3510977e-01   3.7815832e+01   1.3321713e+00   1.7362913e+01   7.1291121e-02  -5.2981897e+01  -1.4171129e-01   4.0231636e+00  -4.1719962e+01  -3.1184080e-01  -1.7212115e+00  -1.3211057e+00   2.6270268e+02   2.6953494e+01  -1.6640356e+03   2.8257762e+01   3.8017859e-02  -2.7351393e+00  -4.7359597e-02  -8.5992035e-01   1.0342219e+00   2.9494997e+01   6.4045628e+00  -1.9550644e+01  -2.3122181e+00   1.8298101e+00   1.2954394e+00   0.0000000e+00   0.0000000e+00
   1.0701000e+02  -8.5755401e-01   5.5063341e-01   3.7841573e+01   1.3540386e+00   1.7356725e+01  -4.6732993e-01  -5.3862105e+01  -1.0627035e-01   3.5471392e+00  -4.7602441e+01  -3.2896844e-01  -1.7184388e+00   2.7726972e-01   2.6264858e+02   1.5151185e+01  -1.1802308e+03   2.7207531e+01   1.8571257e+00  -4.5534567e+00  -5.8529085e-02  -8.8539640e-01   9.8026371e-01   3.1532705e+01   6.8650616e+00  -1.8673060e+01  -2.0915666e+00   1.6774399e+00   1.3347829e+00   0.0000000e+00   0.0000000e+00
   1.0702000e+02  -8.5545472e-01   5.6625349e-01   3.7860686e+01   1.4360526e+00   1.7346813e+01  -1.0156824e+00  -5.4835249e+01  -7.5951822e-02   3.0352334e+00  -5.1190579e+01  -3.4575273e-01  -1.6940155e+00   2.4423281e+00   2.6256180e+02   7.5174072e+00  -7.6337778e+02   2.7270663e+01   4.4487510e+00  -7.1876128e+00  -5.9748679e-02  -8.4972316e-01   9.6005660e-01   3.3503114e+01   7.9580424e+00  -1.7899194e+01  -1.8953713e+00   1.5412394e+00   1.3845711e+00   0.0000000e+00   0.0000000e+00
   1.0703000e+02  -8.6235186e-01   5.7093026e-01   3.7873112e+01   1.5930408e+00   1.7331458e+01  -1.5776402e+00  -5.6195777e+01  -5.0856775e-02   2.5129032e+00  -5.2233023e+01  -3.6191324e-01  -1.6420146e+00   5.2000884e+00   2.6248001e+02   3.3575958e+00  -4.1598114e+02   2.8981648e+01   8.2751645e+00  -1.0739176e+01  -6.4625963e-02  -7.3164023e-01   9.9542048e-01   3.5201784e+01   9.5602317e+00  -1.7259675e+01  -1.7285930e+00   1.4332678e+00   1.4391718e+00   0.0000000e+00   0.0000000e+00
   1.0704000e+02  -8.7691452e-01   5.5628196e-01   3.7872232e+01   1.8235856e+00   1.7309170e+01  -2.1528661e+00  -5.7522593e+01  -3.0806337e-02   2.0082747e+00  -5.0462845e+01  -3.7717880e-01  -1.5633210e+00   7.8693615e+00   2.6243828e+02   2.4541943e+00  -9.0340151e+01   3.2397203e+01   1.3785950e+01  -1.5195958e+01  -9.1322047e-02  -5.3300796e-01   1.0919591e+00   3.6404050e+01   1.1292888e+01  -1.6719793e+01  -1.5962633e+00   1.3563558e+00   1.4869556e+00  -2.2698850e-01   0.0000000e+00
   1.0705000e+02  -8.9436553e-01   5.2321055e-01   3.7849184e+01   2.1072849e+00   1.7282642e+01  -2.7334705e+00  -5.8060434e+01  -1.5359270e-02   1.5476374e+00  -4.6063738e+01  -3.9133617e-01  -1.4636217e+00   9.9699306e+00   2.6248015e+02   5.3562455e+00   2.9020512e+02   3.7032922e+01   2.0861506e+01  -2.0290093e+01  -1.4643690e-01  -2.8332845e-01   1.2340067e+00   3.6896558e+01   1.2674995e+01  -1.6196263e+01  -1.5044205e+00   1.3046417e+00   1.5120175e+00  -6.6626788e+00   0.0000000e+00
   1.0706000e+02  -9.0724841e-01   4.8431882e-01   3.7803219e+01   2.4066291e+00   1.7248436e+01  -3.3050897e+00  -5.7161924e+01  -3.9564407e-03   1.1426785e+00  -4.0495887e+01  -4.0423874e-01  -1.3492953e+00   1.1432638e+01   2.6266060e+02   1.3215062e+01   7.8588162e+02   4.1976524e+01   2.8584661e+01  -2.5488182e+01  -2.1464665e-01  -3.3499565e-02   1.3873147e+00   3.6517783e+01   1.3287621e+01  -1.5593188e+01  -1.4575549e+00   1.2672219e+00   1.4988868e+00  -1.3854743e+01   0.0000000e+00
   1.0707000e+02  -9.0877112e-01   4.5912908e-01   3.7749624e+01   2.6732129e+00   1.7206839e+01  -3.8524949e+00  -5.4740523e+01   3.8797945e-03   7.8521800e-01  -3.5746049e+01  -4.1578507e-01  -1.2246084e+00   1.2468696e+01   2.6303330e+02   2.6988094e+01   1.3773033e+03   4.6178829e+01   3.5542425e+01  -3.0168883e+01  -2.6035020e-01   1.6170200e-01   1.5102921e+00   3.5232606e+01   1.2898918e+01  -1.4818315e+01  -1.4550304e+00   1.2335626e+00   1.4398153e+00  -2.0576591e+01   0.0000000e+00
   1.0708000e+02  -8.9993019e-01   4.6332128e-01   3.7714040e+01   2.8655331e+00   1.7162320e+01  -4.3739157e+00  -5.2142073e+01   8.4565656e-03   4.5829709e-01  -3.2692091e+01  -4.2582992e-01  -1.0850524e+00   1.3955593e+01   2.6362465e+02   4.6224730e+01   1.9236636e+03   4.8879485e+01   4.0457291e+01  -3.3839984e+01  -2.4172976e-01   2.6450370e-01   1.5711143e+00   3.3217376e+01   1.1553046e+01  -1.3788147e+01  -1.4890427e+00   1.1984916e+00   1.3405046e+00  -2.5810055e+01   0.0000000e+00
   1.0709000e+02  -8.9120746e-01   4.9820587e-01   3.7717517e+01   2.9725339e+00   1.7115739e+01  -4.8873635e+00  -5.1344784e+01   1.0008901e-02   1.5484695e-01  -3.0345014e+01  -4.3419486e-01  -9.2741042e-01   1.5764203e+01   2.6442243e+02   6.8565481e+01   2.2340751e+03   4.9877277e+01   4.2770507e+01  -3.6274411e+01  -1.3185504e-01   2.6564962e-01   1.5609679e+00   3.0818638e+01   9.5382861e+00  -1.2477273e+01  -1.5458989e+00   1.1643233e+00   1.2186193e+00  -2.9133476e+01   0.0000000e+00
   1.0710000e+02  -8.9337107e-01   5.5014851e-01   3.7767147e+01   3.0170922e+00   1.7061079e+01  -5.4153213e+00  -5.2795779e+01   8.8545273e-03  -1.1674689e-01  -2.7159384e+01  -4.4081733e-01  -7.6354372e-01   1.6386670e+01   2.6539842e+02   9.0783725e+01   2.2218243e+03   4.9478638e+01   4.2798437e+01  -3.7531752e+01   6.4907202e-02   1.8166705e-01   1.4945244e+00   2.8382927e+01   7.2318803e+00  -1.0999125e+01  -1.6095413e+00   1.1390112e+00   1.0946229e+00  -3.0688989e+01   0.0000000e+00
   1.0711000e+02  -9.0862737e-01   5.9970040e-01   3.7854881e+01   3.0341345e+00   1.7002809e+01  -5.9677094e+00  -5.5238814e+01   5.4211189e-03  -3.4555459e-01  -2.2880770e+01  -4.4578583e-01  -6.0867426e-01   1.5486946e+01   2.6653024e+02   1.1039475e+02   1.9611021e+03   4.8224570e+01   4.1396168e+01  -3.7838901e+01   3.1275223e-01   4.2260923e-02   1.3977176e+00   2.6117822e+01   4.9569511e+00  -9.5927232e+00  -1.6628888e+00   1.1315078e+00   9.8258500e-01  -3.0891857e+01   0.0000000e+00
   1.0712000e+02  -9.3068124e-01   6.3052384e-01   3.7958949e+01   3.0447088e+00   1.6936575e+01  -6.5391773e+00  -5.7146783e+01   2.0502162e-04  -5.2486773e-01  -1.7931315e+01  -4.4920684e-01  -4.6447438e-01   1.4419988e+01   2.6778983e+02   1.2636575e+02   1.5971002e+03   4.6568748e+01   3.9419611e+01  -3.7400524e+01   5.6118042e-01  -1.2402370e-01   1.2923082e+00   2.4061418e+01   2.9351311e+00  -8.4787985e+00  -1.6866929e+00   1.1466578e+00   8.8749601e-01  -3.0129917e+01   0.0000000e+00
   1.0713000e+02  -9.5003035e-01   6.3370468e-01   3.8049295e+01   3.0480870e+00   1.6865929e+01  -7.1140553e+00  -5.7487799e+01  -6.2151762e-03  -6.4647839e-01  -1.2161066e+01  -4.5109728e-01  -3.2176624e-01   1.4270813e+01   2.6913587e+02   1.3880961e+02   1.2443865e+03   4.4696017e+01   3.7358968e+01  -3.6307449e+01   7.6641180e-01  -2.9770213e-01   1.1876510e+00   2.2137184e+01   1.3074037e+00  -7.7253590e+00  -1.6608522e+00   1.1812533e+00   8.0809612e-01  -2.8627283e+01   0.0000000e+00
   1.0714000e+02  -9.6058474e-01   6.0916469e-01   3.8096842e+01   3.0346162e+00   1.6786861e+01  -7.6740120e+00  -5.5995673e+01  -1.3201492e-02  -7.0436889e-01  -5.7890501e+00  -4.5143647e-01  -1.7647481e-01   1.4529144e+01   2.7054067e+02   1.4841582e+02   9.6062044e+02   4.2564760e+01   3.5310103e+01  -3.4609876e+01   9.0461172e-01  -4.6759901e-01   1.0820433e+00   2.0257960e+01   1.6092478e-01  -7.2313660e+00  -1.5702360e+00   1.2223215e+00   7.4129888e-01  -2.6504719e+01   0.0000000e+00
   1.0715000e+02  -9.6490365e-01   5.6500734e-01   3.8081361e+01   2.9999079e+00   1.6704986e+01  -8.2073591e+00  -5.3334712e+01  -2.0252473e-02  -7.1212395e-01  -7.7550648e-01  -4.5028108e-01  -3.6139538e-02   1.4033527e+01   2.7201062e+02   1.5603153e+02   7.6157159e+02   4.0068313e+01   3.3159925e+01  -3.2432385e+01   9.7335772e-01  -6.2672517e-01   9.6880136e-01   1.8432095e+01  -4.6209215e-01  -6.8039627e+00  -1.4112866e+00   1.2493712e+00   6.8565172e-01  -2.3908796e+01   0.0000000e+00
   1.0716000e+02  -9.7368518e-01   5.1479367e-01   3.7998804e+01   2.9481854e+00   1.6617208e+01  -8.7144338e+00  -5.0707471e+01  -2.7245754e-02  -7.0750137e-01   4.6225884e-01  -4.4778681e-01   8.9173481e-02   1.2531302e+01   2.7356933e+02   1.6235562e+02   6.3240832e+02   3.7157668e+01   3.0774790e+01  -2.9985126e+01   9.8534610e-01  -7.6986391e-01   8.4169693e-01   1.6806404e+01  -5.6373823e-01  -6.2674856e+00  -1.1945651e+00   1.2418909e+00   6.4256589e-01  -2.1056343e+01   0.0000000e+00
   1.0717000e+02  -9.9751371e-01   4.7381784e-01   3.7867048e+01   2.8910952e+00   1.6526337e+01  -9.2042670e+00  -4.8983316e+01  -3.4443167e-02  -7.2868060e-01  -2.1179229e+00  -4.4414835e-01   1.9534485e-01   1.0617137e+01   2.7522778e+02   1.6772991e+02   5.3742965e+02   3.3875211e+01   2.8099347e+01  -2.7491815e+01   9.5976618e-01  -8.9263906e-01   6.9816510e-01   1.5615526e+01  -2.0793741e-01  -5.5572331e+00  -9.4246536e-01   1.1890233e+00   6.1551506e-01  -1.8177414e+01   0.0000000e+00
   1.0718000e+02  -1.0371571e+00   4.5659970e-01   3.7720646e+01   2.8454655e+00   1.6428705e+01  -9.6861689e+00  -4.8190193e+01  -4.2210669e-02  -7.8595639e-01  -5.7275792e+00  -4.3949790e-01   2.8858562e-01   9.3240763e+00   2.7697345e+02   1.7203453e+02   4.3046175e+02   3.0343185e+01   2.5185999e+01  -2.5141373e+01   9.1481210e-01  -9.9050136e-01   5.4055696e-01   1.5077181e+01   4.4313144e-01  -4.7345508e+00  -6.8488780e-01   1.0949147e+00   6.0797778e-01  -1.5458062e+01   0.0000000e+00
   1.0719000e+02  -1.0830468e+00   4.7383357e-01   3.7595916e+01   2.8254707e+00   1.6327005e+01  -1.0165999e+01  -4.7982977e+01  -5.0655208e-02  -8.5350213e-01  -6.7545742e+00  -4.3383864e-01   3.8180840e-01   9.3222787e+00   2.7877704e+02   1.7463396e+02   2.5994332e+02   2.6717637e+01   2.2192091e+01  -2.3088048e+01   8.6273927e-01  -1.0582938e+00   3.7506772e-01   1.5261397e+01   1.1377298e+00  -3.8943934e+00  -4.5452562e-01   9.7623717e-01   6.1985673e-01  -1.3027040e+01   0.0000000e+00
   1.0720000e+02  -1.1223001e+00   5.2501117e-01   3.7518800e+01   2.8300288e+00   1.6218888e+01  -1.0651140e+01  -4.8514177e+01  -5.9469965e-02  -8.8999126e-01  -3.6489127e+00  -4.2712626e-01   4.7964646e-01   9.7838059e+00   2.8059684e+02   1.7448544e+02  -1.4852728e+01   2.3098890e+01   1.9350982e+01  -2.1461245e+01   8.0745481e-01  -1.0919817e+00   2.0818598e-01   1.5983707e+01   1.6642012e+00  -3.0621000e+00  -2.8102290e-01   8.5298172e-01   6.4421297e-01  -1.0963308e+01   0.0000000e+00
   1.0721000e+02  -1.1428700e+00   5.9335085e-01   3.7498094e+01   2.8357669e+00   1.6111974e+01  -1.1152730e+01  -5.0158942e+01  -6.8148258e-02  -8.7540946e-01   1.4581798e+00  -4.1939887e-01   5.7353405e-01   9.3887588e+00   2.8237631e+02   1.7047708e+02  -4.0083602e+02   1.9423991e+01   1.6897484e+01  -2.0344857e+01   7.4492861e-01  -1.0925063e+00   4.1817641e-02   1.6824590e+01   2.0271136e+00  -2.1996350e+00  -1.8409731e-01   7.3711576e-01   6.6821542e-01  -9.2979136e+00   0.0000000e+00
   1.0722000e+02  -1.1369234e+00   6.5304313e-01   3.7521698e+01   2.8041971e+00   1.5992111e+01  -1.1676059e+01  -5.2332960e+01  -7.6275442e-02  -8.1900273e-01   5.6406727e+00  -4.1075680e-01   6.5692979e-01   8.3395745e+00   2.8404161e+02   1.6175620e+02  -8.7208802e+02   1.5416048e+01   1.4951893e+01  -1.9720324e+01   6.6732743e-01  -1.0687974e+00  -1.3004235e-01   1.7293147e+01   2.4503655e+00  -1.2943996e+00  -1.6755050e-01   6.2715434e-01   6.7812663e-01  -8.0004908e+00   0.0000000e+00
   1.0723000e+02  -1.1081262e+00   6.8376463e-01   3.7559655e+01   2.7007909e+00   1.5871733e+01  -1.2214712e+01  -5.3865255e+01  -8.3564570e-02  -7.3355468e-01   8.5448054e+00  -4.0127728e-01   7.3220382e-01   7.5274029e+00   2.8550851e+02   1.4796257e+02  -1.3793620e+03   1.0695022e+01   1.3453831e+01  -1.9446068e+01   5.6900235e-01  -1.0364646e+00  -3.1908867e-01   1.7037970e+01   3.1383987e+00  -4.1980600e-01  -2.1589575e-01   5.1440992e-01   6.6489383e-01  -6.9822405e+00   0.0000000e+00
   1.0724000e+02  -1.0733966e+00   6.7951936e-01   3.7574014e+01   2.5147679e+00   1.5744365e+01  -1.2755458e+01  -5.4074611e+01  -8.9765147e-02  -6.2264596e-01   1.1090872e+01  -3.9107606e-01   7.9580916e-01   6.3605334e+00   2.8670468e+02   1.2952482e+02  -1.8437756e+03   5.0656754e+00   1.2212346e+01  -1.9312559e+01   4.5073103e-01  -1.0118887e+00  -5.3282840e-01   1.6006645e+01   4.0350614e+00   2.5542890e-01  -2.9590376e-01   3.9682340e-01   6.2839716e-01  -6.1412679e+00   0.0000000e+00
   1.0725000e+02  -1.0533726e+00   6.4843539e-01   3.7531252e+01   2.2655441e+00   1.5609089e+01  -1.3282397e+01  -5.2693926e+01  -9.4645744e-02  -4.8818352e-01   1.3446244e+01  -3.8041793e-01   8.3309963e-01   3.7290477e+00   2.8759245e+02   1.0785122e+02  -2.1673598e+03  -1.1560416e+00   1.1035686e+01  -1.9111476e+01   3.2057034e-01  -1.0053266e+00  -7.6163651e-01   1.4501440e+01   4.8313265e+00   5.0283493e-01  -3.6622921e-01   2.8808786e-01   5.7888387e-01  -5.4356455e+00   0.0000000e+00
   1.0726000e+02  -1.0610982e+00   6.0825440e-01   3.7417305e+01   1.9915436e+00   1.5471236e+01  -1.3784774e+01  -5.0237672e+01  -9.8029231e-02  -3.3562688e-01   1.5255663e+01  -3.6969195e-01   8.3179032e-01  -1.3093126e-01   2.8817329e+02   8.4921663e+01  -2.2929558e+03  -7.0259941e+00   9.8822482e+00  -1.8674687e+01   1.9120902e-01  -1.0174871e+00  -9.7286492e-01   1.3072106e+01   5.1787405e+00   1.5759131e-01  -3.9323488e-01   2.1297243e-01   5.3345310e-01  -4.9212680e+00   0.0000000e+00
   1.0727000e+02  -1.0970924e+00   5.8060239e-01   3.7249273e+01   1.7330096e+00   1.5327480e+01  -1.4267027e+01  -4.8225289e+01  -9.9806550e-02  -1.7189565e-01   1.6373123e+01  -3.5925606e-01   7.9483614e-01  -3.6954183e+00   2.8846771e+02   6.2009577e+01  -2.2912087e+03  -1.1246162e+01   8.9228194e+00  -1.7871179e+01   7.5690408e-02  -1.0411078e+00  -1.1192255e+00   1.2257404e+01   4.9001408e+00  -7.2020817e-01  -3.6344771e-01   1.9255444e-01   5.0841221e-01  -4.6989171e+00   0.0000000e+00
   1.0728000e+02  -1.1499719e+00   5.8273441e-01   3.7067978e+01   1.5180659e+00   1.5183210e+01  -1.4745322e+01  -4.7829507e+01  -9.9895271e-02   7.7271670e-05   1.7197292e+01  -3.4927366e-01   7.4124849e-01  -5.3587652e+00   2.8847717e+02   3.8054869e+01  -2.3954707e+03  -1.2767822e+01   8.4190846e+00  -1.6587458e+01  -1.5545892e-02  -1.0658233e+00  -1.1593861e+00   1.2333544e+01   4.0681107e+00  -1.7971391e+00  -2.8476400e-01   2.3194352e-01   5.1245754e-01  -4.7872539e+00   0.0000000e+00
   1.0729000e+02  -1.2030223e+00   6.1706579e-01   3.6912786e+01   1.3542144e+00   1.5028683e+01  -1.5234083e+01  -4.8876092e+01  -9.8233400e-02   1.7814817e-01   1.7807090e+01  -3.3967796e-01   6.9373886e-01  -4.7509624e+00   2.8815248e+02   8.9896571e+00  -2.9065212e+03  -1.1369168e+01   8.5040392e+00  -1.4755588e+01  -7.6369910e-02  -1.0837126e+00  -1.0791850e+00   1.3238713e+01   2.9542671e+00  -2.6124217e+00  -1.7835858e-01   3.1895363e-01   5.4462698e-01  -5.0233594e+00   0.0000000e+00
   1.0730000e+02  -1.2455911e+00   6.6566901e-01   3.6802669e+01   1.2316819e+00   1.4871864e+01  -1.5740099e+01  -5.0601625e+01  -9.4918874e-02   3.4651590e-01   1.6836773e+01  -3.3026974e-01   6.6540143e-01  -2.8337429e+00   2.8739639e+02  -3.0855297e+01  -3.9844954e+03  -7.7736447e+00   9.0768316e+00  -1.2432453e+01  -1.0772159e-01  -1.0930939e+00  -8.9935995e-01   1.4685766e+01   1.9135200e+00  -2.8507271e+00  -6.8770462e-02   4.3185894e-01   5.9679770e-01  -5.1130121e+00   0.0000000e+00
   1.0731000e+02  -1.2783237e+00   6.9688176e-01   3.6735066e+01   1.1342537e+00   1.4711551e+01  -1.6265409e+01  -5.2530942e+01  -9.0363287e-02   4.7395952e-01   1.2744362e+01  -3.2095265e-01   6.4581807e-01  -1.9583362e+00   2.8610491e+02  -8.5084399e+01  -5.4229102e+03  -3.2453428e+00   9.9145802e+00  -9.8768731e+00  -1.2120356e-01  -1.0984413e+00  -6.6464724e-01   1.6322827e+01   1.2695647e+00  -2.5945073e+00   2.1855350e-02   5.4930726e-01   6.5842934e-01  -4.7949943e+00   0.0000000e+00
   1.0732000e+02  -1.3061471e+00   6.8291720e-01   3.6692897e+01   1.0419696e+00   1.4542700e+01  -1.6804373e+01  -5.3896410e+01  -8.5251548e-02   5.3312107e-01   5.9161553e+00  -3.1193192e-01   6.0504850e-01  -4.0769569e+00   2.8422257e+02  -1.5118699e+02  -6.6102595e+03   1.0100538e+00   1.0843562e+01  -7.5011500e+00  -1.3861495e-01  -1.1067106e+00  -4.2325963e-01   1.7871938e+01   1.2624446e+00  -2.3726644e+00   7.6293637e-02   6.5725429e-01   7.2118214e-01  -3.9978322e+00   0.0000000e+00
   1.0733000e+02  -1.3287283e+00   6.1795466e-01   3.6651096e+01   9.3082067e-01   1.4368292e+01  -1.7340357e+01  -5.3598398e+01  -8.0369168e-02   5.1383837e-01  -1.9282697e+00  -3.0356796e-01   5.2822651e-01  -7.6821995e+00   2.8177160e+02  -2.2035211e+02  -6.9165111e+03   4.2636325e+00   1.1781987e+01  -5.5740159e+00  -1.8232985e-01  -1.1230097e+00  -2.1091679e-01   1.9230596e+01   2.0435555e+00  -2.8295807e+00   8.8498324e-02   7.5129381e-01   7.8165944e-01  -2.8952456e+00   0.0000000e+00
   1.0734000e+02  -1.3400925e+00   5.2145340e-01   3.6581796e+01   7.8606126e-01   1.4189472e+01  -1.7855345e+01  -5.1498856e+01  -7.6444866e-02   4.2168477e-01  -9.2153602e+00  -2.9603897e-01   4.3418502e-01  -9.4041486e+00   2.7883292e+02  -2.8251589e+02  -6.2163782e+03   6.3476719e+00   1.2676728e+01  -3.9107517e+00  -2.6257205e-01  -1.1474946e+00  -4.4951533e-02   2.0467680e+01   3.6626561e+00  -4.2457356e+00   7.1230139e-02   8.3462987e-01   8.4147337e-01  -1.8030024e+00   0.0000000e+00
   1.0735000e+02  -1.3367954e+00   4.2317192e-01   3.6459531e+01   6.1790338e-01   1.4004750e+01  -1.8341368e+01  -4.8602248e+01  -7.4030368e-02   2.7440498e-01  -1.4727979e+01  -2.8916646e-01   3.5895553e-01  -7.5229487e+00   2.7550697e+02  -3.3156117e+02  -4.9045284e+03   7.5316764e+00   1.3437208e+01  -1.9876554e+00  -3.7512853e-01  -1.1738114e+00   7.4845309e-02   2.1729481e+01   6.0427524e+00  -6.4363453e+00   5.2921869e-02   9.1277997e-01   9.0480317e-01  -9.9997462e-01   0.0000000e+00
   1.0736000e+02  -1.3234077e+00   3.4559185e-01   3.6268651e+01   4.5533671e-01   1.3818883e+01  -1.8800240e+01  -4.5887204e+01  -7.3475042e-02   9.2370042e-02  -1.8203494e+01  -2.8256265e-01   3.2352731e-01  -3.5428221e+00   2.7189514e+02  -3.6627854e+02  -3.4717369e+03   8.3107301e+00   1.3930780e+01   6.1531434e-01  -5.0859614e-01  -1.1903422e+00   1.6175017e-01   2.3107927e+01   8.9365789e+00  -9.0255820e+00   6.4247538e-02   9.8774736e-01   9.7466519e-01  -5.7989473e-01   0.0000000e+00
   1.0737000e+02  -1.3088071e+00   2.9751095e-01   3.6012179e+01   3.2304393e-01   1.3622530e+01  -1.9237913e+01  -4.3767330e+01  -7.4997556e-02  -1.1139879e-01  -2.0376883e+01  -2.7595092e-01   3.1659159e-01  -6.9357232e-01   2.6809163e+02  -3.8863231e+02  -2.2353773e+03   9.1646989e+00   1.4041007e+01   3.9207381e+00  -6.4875717e-01  -1.1864049e+00   2.3437920e-01   2.4547159e+01   1.1925417e+01  -1.1671631e+01   1.2627109e-01   1.0553030e+00   1.0496209e+00  -4.0582286e-01   0.0000000e+00
   1.0738000e+02  -1.2995614e+00   2.7614701e-01   3.5713848e+01   2.2678591e-01   1.3428584e+01  -1.9665927e+01  -4.2801342e+01  -7.8726652e-02  -3.2811924e-01  -2.1672045e+01  -2.6930517e-01   3.1299090e-01  -3.6006924e-01   2.6416243e+02  -4.0199398e+02  -1.3361662e+03   1.0350730e+01   1.3731421e+01   7.5430609e+00  -7.7900065e-01  -1.1618663e+00   3.0678105e-01   2.5873182e+01   1.4565761e+01  -1.4092032e+01   2.4452101e-01   1.1073338e+00   1.1231470e+00  -1.8961616e-01   0.0000000e+00
   1.0739000e+02  -1.2977517e+00   2.7096597e-01   3.5409331e+01   1.5667979e-01   1.3226845e+01  -2.0102825e+01  -4.3689898e+01  -8.4661891e-02  -5.4503348e-01  -2.1691424e+01  -2.6279427e-01   2.9320229e-01  -1.9788609e+00   2.6013787e+02  -4.0978788e+02  -7.7939043e+02   1.1785437e+01   1.3073456e+01   1.0879176e+01  -8.8363741e-01  -1.1304173e+00   3.8133968e-01   2.6897258e+01   1.6606998e+01  -1.6039872e+01   4.0694537e-01   1.1374964e+00   1.1868810e+00   0.0000000e+00   0.0000000e+00
   1.0740000e+02  -1.3023828e+00   2.6810742e-01   3.5135560e+01   9.8574167e-02   1.3024935e+01  -2.0562981e+01  -4.6015588e+01  -9.2600842e-02  -7.4196081e-01  -1.9692733e+01  -2.5666413e-01   2.4932540e-01  -4.3876887e+00   2.5603498e+02  -4.1459191e+02  -4.8040280e+02   1.3145161e+01   1.2229063e+01   1.3418902e+01  -9.5294641e-01  -1.1092403e+00   4.5018439e-01   2.7507994e+01   1.8067703e+01  -1.7338152e+01   5.8631351e-01   1.1450961e+00   1.2345863e+00   0.0000000e+00   0.0000000e+00
   1.0741000e+02  -1.3105722e+00   2.5647232e-01   3.4923058e+01   4.4062805e-02   1.2813800e+01  -2.1042083e+01  -4.7910197e+01  -1.0210929e-01  -8.9568314e-01  -1.5372233e+01  -2.5110559e-01   1.8681869e-01  -6.2506714e+00   2.5187490e+02  -4.1796519e+02  -3.3732801e+02   1.4118017e+01   1.1397288e+01   1.4939853e+01  -9.8362873e-01  -1.1050680e+00   5.0336325e-01   2.7681251e+01   1.9099945e+01  -1.7909992e+01   7.4867700e-01   1.1343850e+00   1.2627461e+00   0.0000000e+00   0.0000000e+00
   1.0742000e+02  -1.3177390e+00   2.3393362e-01   3.4789302e+01  -4.6596108e-03   1.2595503e+01  -2.1517449e+01  -4.7536592e+01  -1.1263343e-01  -9.9429355e-01  -9.8610413e+00  -2.4624571e-01   1.1234861e-01  -7.4470073e+00   2.4767634e+02  -4.2079908e+02  -2.8338962e+02   1.4555155e+01   1.0731263e+01   1.5451129e+01  -9.7439157e-01  -1.1117563e+00   5.3573130e-01   2.7413691e+01   1.9804511e+01  -1.7745760e+01   8.6478744e-01   1.1120588e+00   1.2686106e+00   0.0000000e+00   0.0000000e+00
   1.0743000e+02  -1.3185555e+00   2.0917885e-01   3.4736750e+01  -3.8532915e-02   1.2376175e+01  -2.1967785e+01  -4.5033564e+01  -1.2372413e-01  -1.0483655e+00  -5.4071968e+00  -2.4227062e-01   2.0169718e-02  -9.2178896e+00   2.4344544e+02  -4.2370668e+02  -2.9075934e+02   1.4459557e+01   1.0283428e+01   1.5053585e+01  -9.2366836e-01  -1.1187031e+00   5.4790627e-01   2.6686771e+01   2.0137888e+01  -1.6856610e+01   9.1696747e-01   1.0855991e+00   1.2489312e+00   0.0000000e+00   0.0000000e+00
   1.0744000e+02  -1.3095720e+00   1.9710688e-01   3.4756777e+01  -5.3148904e-02   1.2151633e+01  -2.2390164e+01  -4.2237914e+01  -1.3512394e-01  -1.0770943e+00  -2.8728747e+00  -2.3946289e-01  -9.9508408e-02  -1.1967813e+01   2.3917666e+02  -4.2715606e+02  -3.4493817e+02   1.3920660e+01   1.0044244e+01   1.3892918e+01  -8.3340853e-01  -1.1184999e+00   5.4381352e-01   2.5501488e+01   1.9930933e+01  -1.5282777e+01   8.9926620e-01   1.0616594e+00   1.2008790e+00   0.0000000e+00   0.0000000e+00
   1.0745000e+02  -1.2914573e+00   2.1072785e-01   3.4834008e+01  -5.7868584e-02   1.1923023e+01  -2.2796903e+01  -4.0673891e+01  -1.4664893e-01  -1.0877902e+00  -1.0695891e+00  -2.3802566e-01  -2.3899876e-01  -1.3949035e+01   2.3486291e+02  -4.3140324e+02  -4.2471805e+02   1.3097665e+01   1.0015813e+01   1.2183095e+01  -7.1369596e-01  -1.1078556e+00   5.2956658e-01   2.3933653e+01   1.9032981e+01  -1.3151921e+01   8.1777233e-01   1.0444832e+00   1.1246469e+00   0.0000000e+00   0.0000000e+00
   1.0746000e+02  -1.2686162e+00   2.5301943e-01   3.4947961e+01  -7.2373092e-02   1.1694642e+01  -2.3203542e+01  -4.0663880e+01  -1.5812059e-01  -1.0809607e+00   6.8295071e-01  -2.3791891e-01  -3.7424394e-01  -1.3524519e+01   2.3050448e+02  -4.3637048e+02  -4.9672384e+02   1.2248582e+01   1.0223317e+01   1.0216599e+01  -5.8231238e-01  -1.0848781e+00   5.1475115e-01   2.2124376e+01   1.7479282e+01  -1.0737834e+01   6.9349028e-01   1.0361707e+00   1.0253337e+00   0.0000000e+00   0.0000000e+00
   1.0747000e+02  -1.2473798e+00   3.1213051e-01   3.5072110e+01  -1.1171668e-01   1.1453656e+01  -2.3619338e+01  -4.1579599e+01  -1.6939022e-01  -1.0595578e+00   2.1402901e+00  -2.3888215e-01  -4.8335622e-01  -1.0911227e+01   2.2610762e+02  -4.4147902e+02  -5.1085414e+02   1.1745459e+01   1.0646324e+01   8.3206682e+00  -4.5960870e-01  -1.0477176e+00   5.1306729e-01   2.0210441e+01   1.5505413e+01  -8.4643489e+00   5.5991509e-01   1.0390206e+00   9.1161880e-01   0.0000000e+00   0.0000000e+00
   1.0748000e+02  -1.2344516e+00   3.6457023e-01   3.5173689e+01  -1.6973485e-01   1.1218113e+01  -2.4046143e+01  -4.2680501e+01  -1.8029613e-01  -1.0222803e+00   3.7277428e+00  -2.4054000e-01  -5.5500361e-01  -7.1647393e+00   2.2168388e+02  -4.4544926e+02  -3.9702425e+02   1.2008834e+01   1.1145230e+01   6.7492954e+00  -3.6197784e-01  -9.9607099e-01   5.3915187e-01   1.8274915e+01   1.3393971e+01  -6.8285518e+00   4.5172061e-01   1.0580415e+00   7.9202851e-01   0.0000000e+00   0.0000000e+00
   1.0749000e+02  -1.2348164e+00   3.8600180e-01   3.5219496e+01  -2.1181193e-01   1.0968933e+01  -2.4482085e+01  -4.3594195e+01  -1.9063931e-01  -9.6536045e-01   5.6919870e+00  -2.4253257e-01  -5.9098818e-01  -3.5984567e+00   2.1726272e+02  -4.4623808e+02  -7.8881987e+01   1.3346589e+01   1.1446476e+01   5.5658609e+00  -2.9667789e-01  -9.3327171e-01   6.0212971e-01   1.6331992e+01   1.1329979e+01  -6.2832402e+00   3.9269401e-01   1.1012172e+00   6.7223689e-01   0.0000000e+00   0.0000000e+00
   1.0750000e+02  -1.2496410e+00   3.6280463e-01   3.5186086e+01  -1.8339700e-01   1.0721473e+01  -2.4924217e+01  -4.4213226e+01  -2.0035418e-01  -9.0198127e-01   6.3379182e+00  -2.4466467e-01  -6.0785689e-01  -1.6868707e+00   2.1289916e+02  -4.4147468e+02   4.7633993e+02   1.5815581e+01   1.1199974e+01   4.6220893e+00  -2.5976154e-01  -8.6602334e-01   7.0046103e-01   1.4339761e+01   9.3968728e+00  -7.0974632e+00   3.9121902e-01   1.1757904e+00   5.5561153e-01   0.0000000e+00   0.0000000e+00
   1.0751000e+02  -1.2763036e+00   2.9892636e-01   3.5069735e+01  -3.5208079e-02   1.0468626e+01  -2.5370276e+01  -4.4605929e+01  -2.0972819e-01  -8.6733845e-01   3.4642818e+00  -2.4703141e-01  -6.3445169e-01  -2.6594800e+00   2.0866157e+02  -4.2950403e+02   1.1970654e+03   1.9181960e+01   1.0124523e+01   3.6860865e+00  -2.3876774e-01  -8.0193422e-01   8.2182345e-01   1.2270103e+01   7.6563436e+00  -9.1962876e+00   4.4170709e-01   1.2805901e+00   4.4692023e-01   0.0000000e+00   0.0000000e+00
   1.0752000e+02  -1.3095716e+00   2.1508042e-01   3.4894204e+01   2.4015782e-01   1.0209363e+01  -2.5814198e+01  -4.4392197e+01  -2.1933550e-01  -8.9028616e-01  -2.2947707e+00  -2.5000197e-01  -6.9783353e-01  -6.3381843e+00   2.0461665e+02  -4.1047596e+02   1.9028066e+03   2.2957702e+01   8.1895819e+00   2.6271611e+00  -2.2016769e-01  -7.4743101e-01   9.4722332e-01   1.0257118e+01   6.2191595e+00  -1.2042613e+01   5.2619712e-01   1.3978546e+00   3.5696609e-01   0.0000000e+00   0.0000000e+00
   1.0753000e+02  -1.3425254e+00   1.3904039e-01   3.4707228e+01   5.8538350e-01   9.9459171e+00  -2.6244661e+01  -4.3046250e+01  -2.2967583e-01  -9.6373295e-01  -7.3446795e+00  -2.5402099e-01  -8.0503976e-01  -1.0720623e+01   2.0081990e+02  -3.8673454e+02   2.3741428e+03   2.6528951e+01   5.6836366e+00   1.5030007e+00  -1.9657356e-01  -7.0679468e-01   1.0570904e+00   8.6799471e+00   5.2545762e+00  -1.4688188e+01   6.1671592e-01   1.4931086e+00   3.0236530e-01   0.0000000e+00   0.0000000e+00
   1.0754000e+02  -1.3691161e+00   9.2802679e-02   3.4558122e+01   8.9983624e-01   9.6778874e+00  -2.6655608e+01  -4.1094770e+01  -2.4085697e-01  -1.0487229e+00  -8.4989938e+00  -2.5936503e-01  -9.3892080e-01  -1.3388104e+01   1.9729497e+02  -3.6217567e+02   2.4558860e+03   2.9385022e+01   3.0752136e+00   4.9089782e-01  -1.6805018e-01  -6.8129480e-01   1.1379111e+00   7.9739494e+00   4.9238984e+00  -1.6109973e+01   6.8372198e-01   1.5300078e+00   2.9637195e-01   0.0000000e+00   0.0000000e+00
   1.0755000e+02  -1.3878548e+00   8.5629784e-02   3.4473377e+01   1.0943729e+00   9.4078524e+00  -2.7054285e+01  -3.9867631e+01  -2.5255589e-01  -1.1022550e+00  -5.3532158e+00  -2.6601378e-01  -1.0699609e+00  -1.3104014e+01   1.9400949e+02  -3.4080673e+02   2.1368942e+03   3.1309311e+01   7.9591757e-01  -2.5089256e-01  -1.3850088e-01  -6.6889338e-01   1.1863955e+00   8.2879869e+00   5.2681050e+00  -1.5724489e+01   7.0907169e-01   1.4912965e+00   3.3788234e-01   0.0000000e+00   0.0000000e+00
   1.0756000e+02  -1.4022782e+00   1.1417804e-01   3.4452916e+01   1.1378039e+00   9.1334056e+00  -2.7457380e+01  -4.0309480e+01  -2.6415814e-01  -1.0952642e+00   6.9908293e-01  -2.7372995e-01  -1.1769142e+00  -1.0695328e+01   1.9087980e+02  -3.2534364e+02   1.5463090e+03   3.2377957e+01  -8.9157251e-01  -6.6829951e-01  -1.1186531e-01  -6.6555932e-01   1.2082850e+00   9.3613294e+00   6.1206857e+00  -1.3680396e+01   6.9293553e-01   1.3861139e+00   4.1011940e-01   0.0000000e+00   0.0000000e+00
   1.0757000e+02  -1.4174192e+00   1.6468735e-01   3.4483021e+01   1.0637394e+00   8.8543752e+00  -2.7881555e+01  -4.2417519e+01  -2.7490365e-01  -1.0134288e+00   8.1835372e+00  -2.8224334e-01  -1.2569555e+00  -8.0041320e+00   1.8780237e+02  -3.1677624e+02   8.5674061e+02   3.2821055e+01  -1.9347568e+00  -8.1250041e-01  -9.0046967e-02  -6.6726222e-01   1.2132911e+00   1.0737156e+01   7.1166461e+00  -1.0656680e+01   6.4898589e-01   1.2383729e+00   4.8803612e-01   0.0000000e+00   0.0000000e+00
   1.0758000e+02  -1.4357995e+00   2.1680289e-01   3.4547815e+01   9.3189236e-01   8.5739696e+00  -2.8335264e+01  -4.5370969e+01  -2.8404977e-01  -8.5905426e-01   1.5437459e+01  -2.9136827e-01  -1.3189341e+00  -6.1978518e+00   1.8468374e+02  -3.1488441e+02   1.8918281e+02   3.2884002e+01  -2.4509981e+00  -7.8358963e-01  -7.2684282e-02  -6.7105052e-01   1.2102855e+00   1.2006416e+01   7.7623169e+00  -7.4125902e+00   5.9477847e-01   1.0702201e+00   5.4467905e-01   0.0000000e+00   0.0000000e+00
   1.0759000e+02  -1.4557353e+00   2.5248216e-01   3.4632216e+01   7.7901672e-01   8.2821049e+00  -2.8814105e+01  -4.7884069e+01  -2.9099631e-01  -6.4712595e-01   2.1192831e+01  -3.0102858e-01  -1.3739646e+00  -5.5030590e+00   1.8146375e+02  -3.1871282e+02  -3.8284115e+02   3.2755685e+01  -2.6272863e+00  -6.6880736e-01  -5.9135405e-02  -6.7507782e-01   1.2050452e+00   1.2840754e+01   7.5108108e+00  -4.4915096e+00   5.4590138e-01   8.9327802e-01   5.5409705e-01   0.0000000e+00   0.0000000e+00
   1.0760000e+02  -1.4730408e+00   2.6557977e-01   3.4719743e+01   6.0485884e-01   7.9907559e+00  -2.9305215e+01  -4.9110952e+01  -2.9525188e-01  -3.8876733e-01   2.5835862e+01  -3.1126107e-01  -1.4335019e+00  -5.9537260e+00   1.7813052e+02  -3.2644241e+02  -7.7295864e+02   3.2559854e+01  -2.6323520e+00  -5.1891049e-01  -5.0834247e-02  -6.7832006e-01   1.2002755e+00   1.2945942e+01   5.8854887e+00  -2.1699897e+00   5.1493767e-01   7.0964543e-01   4.9619033e-01   0.0000000e+00   0.0000000e+00
   1.0761000e+02  -1.4848921e+00   2.6304227e-01   3.4790493e+01   3.9529705e-01   7.6922449e+00  -2.9796182e+01  -4.9096773e+01  -2.9639208e-01  -8.9457680e-02   2.9930965e+01  -3.2221939e-01  -1.5098032e+00  -7.6301307e+00   1.7471582e+02  -3.3517861e+02  -8.7362016e+02   3.2369684e+01  -2.5759083e+00  -3.5794487e-01  -5.1039145e-02  -6.8039111e-01   1.1967319e+00   1.2149425e+01   2.7022976e+00  -5.4961222e-01   5.1239696e-01   5.1876339e-01   3.6689172e-01   0.0000000e+00  -1.1912310e+00
   1.0762000e+02  -1.4921391e+00   2.5861202e-01   3.4821869e+01   1.5894772e-01   7.3886918e+00  -3.0275826e+01  -4.7964319e+01  -2.9414404e-01   2.3945305e-01   3.2891073e+01  -3.3402953e-01  -1.6011772e+00  -9.1373969e+00   1.7127884e+02  -3.4132332e+02  -6.1447127e+02   3.2232089e+01  -2.5093850e+00  -2.1266673e-01  -6.2177391e-02  -6.8140912e-01   1.1943813e+00   1.0637519e+01  -1.6827574e+00   3.1648130e-01   5.4677498e-01   3.2416724e-01   1.8915185e-01   0.0000000e+00  -6.0255355e+00
   1.0763000e+02  -1.4975576e+00   2.6688423e-01   3.4792111e+01  -4.9186242e-02   7.0809562e+00  -3.0733165e+01  -4.5733897e+01  -2.8846265e-01   5.8276006e-01   3.4330700e+01  -3.4649877e-01  -1.6776276e+00  -7.6450427e+00   1.6789080e+02  -3.4166483e+02  -3.4151316e+01   3.2180429e+01  -2.4475705e+00  -1.2176791e-01  -8.3127887e-02  -6.8176523e-01   1.1929265e+00   9.0798185e+00  -6.3303739e+00   3.7368862e-01   6.2191656e-01   1.3598813e-01   1.1686862e-02   0.0000000e+00  -1.0988599e+01
   1.0764000e+02  -1.5017664e+00   2.9996690e-01   3.4687457e+01  -1.4311459e-01   6.7704704e+00  -3.1158807e+01  -4.2564214e+01  -2.7955019e-01   9.2738056e-01   3.4462050e+01  -3.5900075e-01  -1.6986646e+00  -2.1036952e+00   1.6461552e+02  -3.3478747e+02   6.8773626e+02   3.2216625e+01  -2.3911913e+00  -1.0362619e-01  -1.0817121e-01  -6.8185368e-01   1.1918014e+00   8.3318412e+00  -1.0063500e+01  -3.6048688e-01   7.3361768e-01  -3.1322285e-02  -1.1360985e-01   0.0000000e+00  -1.5619636e+01
   1.0765000e+02  -1.5016583e+00   3.6336465e-01   3.4509410e+01  -5.4212415e-02   6.4539685e+00  -3.1541364e+01  -3.8255778e+01  -2.6783881e-01   1.2638995e+00   3.3651890e+01  -3.7069541e-01  -1.6460408e+00   5.2623723e+00   1.6148867e+02  -3.2192043e+02   1.2867045e+03   3.2300998e+01  -2.3403617e+00  -1.3785466e-01  -1.2876090e-01  -6.8191039e-01   1.1903202e+00   8.8630917e+00  -1.2045873e+01  -1.6946424e+00   8.6954241e-01  -1.6430724e-01  -1.6166378e-01   0.0000000e+00  -1.9601002e+01
   1.0766000e+02  -1.4931482e+00   4.5003681e-01   3.4271787e+01   2.2408759e-01   6.1348883e+00  -3.1864777e+01  -3.2341209e+01  -2.5383805e-01   1.5936859e+00   3.2978648e+01  -3.8090364e-01  -1.5375725e+00   1.0846838e+01   1.5851272e+02  -3.0649061e+02   1.5429813e+03   3.2370709e+01  -2.3002669e+00  -1.8786845e-01  -1.3765720e-01  -6.8199112e-01   1.1882066e+00   1.0473244e+01  -1.2141144e+01  -3.2632084e+00   1.0123060e+00  -2.5499756e-01  -1.4380914e-01   0.0000000e+00  -2.2727126e+01
   1.0767000e+02  -1.4737836e+00   5.3802504e-01   3.3987772e+01   6.2272681e-01   5.8127714e+00  -3.2113532e+01  -2.4875569e+01  -2.3787413e-01   1.9276083e+00   3.3392236e+01  -3.8938388e-01  -1.4145755e+00   1.2299692e+01   1.5566478e+02  -2.9255124e+02   1.3939375e+03   3.2369974e+01  -2.2843374e+00  -2.2885724e-01  -1.3273399e-01  -6.8204824e-01   1.1859053e+00   1.2568053e+01  -1.0787949e+01  -4.6236821e+00   1.1417724e+00  -3.0187805e-01  -9.0272145e-02   0.0000000e+00  -2.4846841e+01
   1.0768000e+02  -1.4426917e+00   5.9879400e-01   3.3662214e+01   1.0185170e+00   5.4896805e+00  -3.2279070e+01  -1.6553816e+01  -2.1978635e-01   2.2721957e+00   3.4458740e+01  -3.9635554e-01  -1.3118807e+00   1.0269480e+01   1.5290075e+02  -2.8307047e+02   9.4807682e+02   3.2283325e+01  -2.3047640e+00  -2.5800343e-01  -1.1770044e-01  -6.8195539e-01   1.1842921e+00   1.4639580e+01  -8.6159242e+00  -5.3427425e+00   1.2356492e+00  -3.0908194e-01  -2.6985652e-02   0.0000000e+00  -2.5868925e+01
   1.0769000e+02  -1.4013958e+00   6.1489502e-01   3.3295990e+01   1.2722597e+00   5.4896805e+00  -3.2359539e+01  -8.0468883e+00  -1.9872458e-01   2.6247560e+00   3.5256030e+01  -4.0226549e-01  -1.2335713e+00   7.8309446e+00   1.5016321e+02  -2.7915330e+02   3.9171752e+02   3.2151230e+01  -2.3521192e+00  -2.9022804e-01  -9.9061853e-02  -6.8144249e-01   1.1842382e+00   1.6487636e+01  -6.1642494e+00  -5.0461870e+00   1.2717575e+00  -2.8549601e-01   3.4621111e-02   0.0000000e+00  -2.5787526e+01
   1.0770000e+02  -1.3559434e+00   5.9346823e-01   3.2894855e+01   1.2705975e+00   5.1639540e+00  -3.2355541e+01   3.9984807e-01  -1.7357480e-01   2.9724593e+00   3.4770335e+01  -4.0743799e-01  -1.1577119e+00   7.5859388e+00   1.4740398e+02  -2.8042367e+02  -1.2703790e+02   3.2041751e+01  -2.3916184e+00  -3.4988459e-01  -8.1890319e-02  -6.8025887e-01   1.1862704e+00   1.8166764e+01  -3.7709027e+00  -3.5294838e+00   1.2336694e+00  -2.4150033e-01   9.7363338e-02   0.0000000e+00  -2.4661624e+01
   1.0771000e+02  -1.3159980e+00   5.6100101e-01   3.2473129e+01   9.7404598e-01   4.8418372e+00  -3.2270784e+01   8.4756715e+00  -1.4394499e-01   3.2822699e+00   3.0981050e+01  -4.1190882e-01  -1.0663294e+00   9.1382554e+00   1.4459769e+02  -2.8586834e+02  -5.4446634e+02   3.1989636e+01  -2.3896660e+00  -4.5354876e-01  -6.8033504e-02  -6.7859517e-01   1.1900466e+00   1.9893522e+01  -1.5236178e+00  -9.1193798e-01   1.1162936e+00  -1.8202836e-01   1.7532409e-01   0.0000000e+00  -2.2583160e+01
   1.0772000e+02  -1.2909806e+00   5.4101897e-01   3.2049491e+01   4.4352095e-01   4.5182879e+00  -3.2117200e+01   1.5358382e+01  -1.1065775e-01   3.5039932e+00   2.2172337e+01  -4.1561069e-01  -9.6766445e-01   9.8664903e+00   1.4172809e+02  -2.9455136e+02  -8.6830239e+02   3.1974445e+01  -2.3449460e+00  -5.8628745e-01  -5.6994189e-02  -6.7713292e-01   1.1939985e+00   2.1954436e+01   7.0535857e-01   2.3655328e+00   9.2729344e-01  -1.0101569e-01   2.8567987e-01   0.0000000e+00  -1.9704241e+01
   1.0773000e+02  -1.2866076e+00   5.3582160e-01   3.1640820e+01  -1.9405594e-01   4.2000671e+00  -3.1917325e+01   1.9987514e+01  -7.5327916e-02   3.6002524e+00   9.6259195e+00  -4.1860437e-01  -8.8483445e-01   8.2829998e+00   1.3876702e+02  -3.0601255e+02  -1.1461186e+03   3.1971806e+01  -2.2846535e+00  -7.0268981e-01  -4.7370503e-02  -6.7652772e-01   1.1961420e+00   2.4499363e+01   3.0542431e+00   5.7466778e+00   6.8480296e-01   1.5316283e-02   4.3306355e-01   0.0000000e+00  -1.6292003e+01
   1.0774000e+02  -1.3013025e+00   5.2987740e-01   3.1254343e+01  -8.1794769e-01   3.8842528e+00  -3.1700126e+01   2.1719931e+01  -3.9664783e-02   3.5692566e+00  -3.0995863e+00  -4.2101277e-01  -8.2553385e-01   5.9300601e+00   1.3566493e+02  -3.2016035e+02  -1.4147807e+03   3.1987757e+01  -2.2339660e+00  -7.5862683e-01  -3.8192727e-02  -6.7692525e-01   1.1957635e+00   2.7276454e+01   5.4002853e+00   8.7675512e+00   4.1434032e-01   1.7569540e-01   5.9771826e-01   0.0000000e+00  -1.2698230e+01
   1.0775000e+02  -1.3224866e+00   5.0762775e-01   3.0878976e+01  -1.3543328e+00   3.5693552e+00  -3.1490038e+01   2.1008810e+01  -5.0661951e-03   3.4336914e+00  -1.3556512e+01  -4.2277460e-01  -7.6869976e-01   5.6834092e+00   1.3235942e+02  -3.3681152e+02  -1.6651165e+03   3.2029566e+01  -2.1973396e+00  -7.3892691e-01  -2.9869053e-02  -6.7792739e-01   1.1938389e+00   2.9623998e+01   7.2800896e+00   1.1119380e+01   1.4546226e-01   3.7167934e-01   7.4273124e-01   0.0000000e+00  -9.2409073e+00
   1.0776000e+02  -1.3289899e+00   4.6713418e-01   3.0491337e+01  -1.7597074e+00   3.2571505e+00  -3.1297890e+01   1.9214773e+01   2.7406189e-02   3.2143950e+00  -2.1929640e+01  -4.2356038e-01  -6.8372439e-01   8.4975369e+00   1.2880232e+02  -3.5544899e+02  -1.8637473e+03   3.2072075e+01  -2.1682621e+00  -6.5690963e-01  -2.3671729e-02  -6.7898231e-01   1.1915361e+00   3.0881346e+01   8.1351391e+00   1.2598258e+01  -9.3712701e-02   5.7870102e-01   8.3768099e-01   0.0000000e+00  -6.1304690e+00
   1.0777000e+02  -1.3038769e+00   4.2296198e-01   3.0081018e+01  -1.9953508e+00   2.9475241e+00  -3.1118951e+01   1.7893868e+01   5.6898994e-02   2.9211162e+00  -2.9327884e+01  -4.2293785e-01  -5.5700242e-01   1.2672197e+01   1.2498427e+02  -3.7534292e+02  -1.9893927e+03   3.2061905e+01  -2.1542033e+00  -5.5586700e-01  -2.0312602e-02  -6.7976517e-01   1.1891373e+00   3.0825827e+01   7.6857269e+00   1.3090478e+01  -2.8462806e-01   7.6883704e-01   8.7477740e-01   0.0000000e+00  -3.5092038e+00
   1.0778000e+02  -1.2488714e+00   4.0023276e-01   2.9672842e+01  -2.0445009e+00   2.6366372e+00  -3.0933573e+01   1.8537825e+01   8.2796281e-02   2.5701337e+00  -3.5098246e+01  -4.2057222e-01  -3.9562513e-01   1.6137729e+01   1.2093391e+02  -3.9567766e+02  -2.0334743e+03   3.1969788e+01  -2.1750297e+00  -5.0865319e-01  -1.9611227e-02  -6.8018106e-01   1.1866954e+00   2.9671364e+01   6.0944248e+00   1.2664937e+01  -4.2340475e-01   9.2153474e-01   8.6320468e-01   0.0000000e+00  -1.5105393e+00
   1.0779000e+02  -1.1848828e+00   4.2174098e-01   2.9318398e+01  -1.9463524e+00   2.3255211e+00  -3.0717296e+01   2.1627722e+01   1.0486989e-01   2.1963230e+00  -3.7381076e+01  -4.1624602e-01  -2.0952457e-01   1.8610056e+01   1.1669586e+02  -4.1558565e+02  -1.9907990e+03   3.1837672e+01  -2.2343348e+00  -5.5218479e-01  -2.1369208e-02  -6.8028879e-01   1.1847835e+00   2.7818297e+01   3.8577802e+00   1.1589876e+01  -5.1616532e-01   1.0269128e+00   8.1733351e-01   0.0000000e+00  -2.5808426e-01
   1.0780000e+02  -1.1362335e+00   4.9700156e-01   2.9062349e+01  -1.7814188e+00   2.0233432e+00  -3.0461093e+01   2.5620332e+01   1.2329646e-01   1.8389667e+00  -3.5735627e+01  -4.0979474e-01  -3.4769651e-03   2.0604760e+01   1.1230974e+02  -4.3426141e+02  -1.8675759e+03   3.1736923e+01  -2.3167492e+00  -6.3761465e-01  -2.5614788e-02  -6.8030926e-01   1.1840686e+00   2.5725180e+01   1.5991528e+00   1.0184058e+01  -5.6966888e-01   1.0861121e+00   7.5432324e-01   0.0000000e+00   0.0000000e+00
   1.0781000e+02  -1.1131812e+00   6.2197707e-01   2.8919398e+01  -1.6131847e+00   1.7204204e+00  -3.0176614e+01   2.8447828e+01   1.3858878e-01   1.5318730e+00  -3.0709366e+01  -4.0122115e-01   2.0533230e-01   2.0880927e+01   1.0780091e+02  -4.5117641e+02  -1.6914993e+03   3.1695434e+01  -2.4037959e+00  -7.0701126e-01  -3.1684975e-02  -6.8048584e-01   1.1845570e+00   2.3831800e+01  -1.3355656e-01   8.7051300e+00  -5.8788434e-01   1.1086672e+00   6.9338562e-01   0.0000000e+00  -1.4807714e-01
   1.0782000e+02  -1.1072718e+00   7.8122788e-01   2.8873380e+01  -1.4603761e+00   1.4204770e+00  -2.9884525e+01   2.9208959e+01   1.5159175e-01   1.3088145e+00  -2.2305852e+01  -3.9082361e-01   3.8641199e-01   1.8107969e+01   1.0317269e+02  -4.6626570e+02  -1.5089299e+03   3.1707755e+01  -2.4717999e+00  -7.5600921e-01  -3.7790801e-02  -6.8088051e-01   1.1855514e+00   2.2446688e+01  -1.0241872e+00   7.3495658e+00  -5.7436742e-01   1.1061415e+00   6.4907127e-01   0.0000000e+00  -1.1210952e+00
   1.0783000e+02  -1.1005705e+00   9.4546106e-01   2.8884391e+01  -1.3273260e+00   1.1300447e+00  -2.9605940e+01   2.7858475e+01   1.6343737e-01   1.1989501e+00  -1.0986445e+01  -3.7909095e-01   5.1949484e-01   1.3308285e+01   9.8406445e+01  -4.7988531e+02  -1.3619605e+03   3.1769660e+01  -2.4972048e+00  -7.8582067e-01  -4.2278325e-02  -6.8132157e-01   1.1863159e+00   2.1666051e+01  -1.0506819e+00   6.2549214e+00  -5.3477883e-01   1.0880131e+00   6.2550549e-01   0.0000000e+00  -2.5665655e+00
   1.0784000e+02  -1.0781511e+00   1.0772524e+00   2.8900067e+01  -1.2312971e+00   8.3290875e-01  -2.9352481e+01   2.5345930e+01   1.7533048e-01   1.2097150e+00   1.0764967e+00  -3.6652833e-01   6.0197912e-01   8.2484281e+00   9.3488647e+01  -4.9248241e+02  -1.2597096e+03   3.1868825e+01  -2.4696137e+00  -7.7710117e-01  -4.5168643e-02  -6.8158530e-01   1.1865645e+00   2.1362802e+01  -4.4903527e-01   5.4802058e+00  -4.7767147e-01   1.0631974e+00   6.1718590e-01   0.0000000e+00  -4.2607420e+00
   1.0785000e+02  -1.0348076e+00   1.1485298e+00   2.8870130e+01  -1.1852108e+00   5.4385154e-01  -2.9120217e+01   2.3226355e+01   1.8827649e-01   1.3211257e+00   1.1141064e+01  -3.5359461e-01   6.3802766e-01   3.6048539e+00   8.8435375e+01  -5.0427346e+02  -1.1791055e+03   3.1977549e+01  -2.3956296e+00  -7.1386959e-01  -4.7905340e-02  -6.8169798e-01   1.1863239e+00   2.1269723e+01   3.9027294e-01   4.9663169e+00  -4.1280189e-01   1.0428848e+00   6.1286911e-01   0.0000000e+00  -5.9468122e+00
   1.0786000e+02  -9.7640989e-01   1.1526214e+00   2.8759605e+01  -1.1752052e+00   2.5445056e-01  -2.8898200e+01   2.2201677e+01   2.0291683e-01   1.4966887e+00   1.7556305e+01  -3.4081483e-01   6.2078620e-01  -1.7241461e+00   8.3281966e+01  -5.1505897e+02  -1.0785513e+03   3.2055881e+01  -2.3050500e+00  -6.0435947e-01  -5.2185266e-02  -6.8193672e-01   1.1858018e+00   2.1072843e+01   1.0483129e+00   4.5058938e+00  -3.4764460e-01   1.0403825e+00   5.9857079e-01   0.0000000e+00  -7.3920190e+00
   1.0787000e+02  -9.1768630e-01   1.1044510e+00   2.8562149e+01  -1.1665610e+00  -3.3403440e-02  -2.8676413e+01   2.2178758e+01   2.1942738e-01   1.6895678e+00   1.9287906e+01  -3.2887462e-01   5.3423411e-01  -8.6552095e+00   7.8072866e+01  -5.2401957e+02  -8.9605918e+02   3.2074577e+01  -2.2397800e+00  -4.9190054e-01  -5.9712059e-02  -6.8242332e-01   1.1853044e+00   2.0480752e+01   1.1795623e+00   3.7863360e+00  -2.8454433e-01   1.0674664e+00   5.6033036e-01   0.0000000e+00  -8.4519834e+00
   1.0788000e+02  -8.7538069e-01   1.0348331e+00   2.8307835e+01  -1.1247922e+00  -3.1736132e-01  -2.8449486e+01   2.2692629e+01   2.3745413e-01   1.8464125e+00   1.5684471e+01  -3.1846862e-01   3.7768352e-01  -1.5655059e+01   7.2869670e+01  -5.2971488e+02  -5.6953124e+02   3.2038376e+01  -2.2378717e+00  -4.2220999e-01  -7.2210200e-02  -6.8283594e-01   1.1849895e+00   1.9307605e+01   6.0289194e-01   2.5041247e+00  -2.1931267e-01   1.1288964e+00   4.8852653e-01   0.0000000e+00  -9.1282383e+00
   1.0789000e+02  -8.5983911e-01   9.7914456e-01   2.8049593e+01  -1.0352306e+00  -5.9937115e-01  -2.8219017e+01   2.3046903e+01   2.5622042e-01   1.9247435e+00   7.8331051e+00  -3.1008030e-01   1.7240184e-01  -2.0528168e+01   6.7737988e+01  -5.3049703e+02  -7.8215101e+01   3.1968357e+01  -2.3271960e+00  -3.9802367e-01  -9.0966303e-02  -6.8264969e-01   1.1849156e+00   1.7534137e+01  -6.3073214e-01   5.1032239e-01  -1.4234102e-01   1.2182437e+00   3.8268056e-01   0.0000000e+00  -9.5529954e+00
   1.0790000e+02  -8.7120273e-01   9.6310022e-01   2.7836088e+01  -9.0720533e-01  -8.7920373e-01  -2.7989913e+01   2.2910425e+01   2.7474637e-01   1.9040756e+00  -2.0667948e+00  -3.0377890e-01  -3.9867571e-02  -2.1226942e+01   6.2717077e+01  -5.2499750e+02   5.4995252e+02   3.1895445e+01  -2.5059236e+00  -3.8028373e-01  -1.1632108e-01  -6.8166654e-01   1.1851176e+00   1.5359045e+01  -2.2668121e+00  -2.1044859e+00  -4.3983835e-02   1.3181481e+00   2.5406306e-01   0.0000000e+00  -9.9301930e+00
   1.0791000e+02  -9.0121626e-01   9.9336692e-01   2.7696201e+01  -7.5926742e-01  -1.1565726e+00  -2.7765576e+01   2.2433675e+01   2.9203535e-01   1.7827128e+00  -1.2136274e+01  -2.9909732e-01  -2.0499758e-01  -1.6513001e+01   5.7818325e+01  -5.1247208e+02   1.2525426e+03   3.1851048e+01  -2.7309075e+00  -3.3155711e-01  -1.4672513e-01  -6.8030406e-01   1.1853854e+00   1.3195246e+01  -3.9628850e+00  -5.0360494e+00   7.8143287e-02   1.4052452e+00   1.2430495e-01   0.0000000e+00  -1.0446966e+01
   1.0792000e+02  -9.3729973e-01   1.0555055e+00   2.7635981e+01  -6.0953013e-01  -1.4333685e+00  -2.7547282e+01   2.1829475e+01   3.0724498e-01   1.5763775e+00  -2.0633531e+01  -2.9526708e-01  -2.9248286e-01  -8.7485275e+00   5.3051884e+01  -4.9306825e+02   1.9403832e+03   3.1833276e+01  -2.9141111e+00  -2.6747104e-01  -1.7754144e-01  -6.7948781e-01   1.1852845e+00   1.1536096e+01  -5.4209667e+00  -7.8422790e+00   2.1520712e-01   1.4568022e+00   1.9235975e-02   0.0000000e+00  -1.1176692e+01
   1.0793000e+02  -9.6696278e-01   1.1200860e+00   2.7639793e+01  -4.8170627e-01  -1.7062110e+00  -2.7337844e+01   2.0943796e+01   3.1977781e-01   1.3099274e+00  -2.6645010e+01  -2.9165569e-01  -3.1571056e-01  -2.3227705e+00   4.8448880e+01  -4.6785624e+02   2.5212007e+03   3.1818295e+01  -2.9092211e+00  -2.7663095e-01  -2.0089995e-01  -6.8030461e-01   1.1845488e+00   1.0772452e+01  -6.4659164e+00  -1.0035410e+01   3.4865181e-01   1.4555438e+00  -4.0135983e-02   0.0000000e+00  -1.2086689e+01
   1.0794000e+02  -9.8201677e-01   1.1577042e+00   2.7679582e+01  -4.0031784e-01  -1.9766471e+00  -2.7142973e+01   1.9487053e+01   3.2927510e-01   1.0074586e+00  -3.0246879e+01  -2.8799278e-01  -3.1082232e-01   4.8882412e-01   4.4060495e+01  -4.3854727e+02   2.9308973e+03   3.1792116e+01  -2.5075821e+00  -5.1511737e-01  -2.0625281e-01  -6.8352337e-01   1.1834361e+00   1.1077272e+01  -7.0350888e+00  -1.1172223e+01   4.5475195e-01   1.3908848e+00  -4.4137301e-02   0.0000000e+00  -1.3128531e+01
   1.0795000e+02  -9.8184836e-01   1.1554259e+00   2.7728560e+01  -3.6858918e-01  -2.2461091e+00  -2.6964878e+01   1.7809507e+01   3.3563466e-01   6.9478286e-01  -3.1267579e+01  -2.8434681e-01  -3.1174070e-01  -9.1837948e-02   3.9934955e+01  -4.0722797e+02   3.1319299e+03   3.1754553e+01  -1.4655182e+00  -1.1860378e+00  -1.8048372e-01  -6.8915220e-01   1.1828865e+00   1.2414260e+01  -7.1419668e+00  -1.0914073e+01   5.0896833e-01   1.2582897e+00   5.0663115e-03   0.0000000e+00  -1.4290495e+01
   1.0796000e+02  -9.7411406e-01   1.1239238e+00   2.7769431e+01  -3.6219039e-01  -2.5138126e+00  -2.6796731e+01   1.6814676e+01   3.3899764e-01   3.9622614e-01  -2.9855672e+01  -2.8097878e-01  -3.3755610e-01  -2.5815399e+00   3.6095210e+01  -3.7631909e+02   3.0908881e+03   3.1732978e+01   3.9865984e-01  -2.4652221e+00  -1.0945550e-01  -6.9596656e-01   1.1846459e+00   1.4623331e+01  -6.8784354e+00  -9.0918545e+00   4.9036952e-01   1.0611190e+00   9.6824786e-02   0.0000000e+00  -1.5576466e+01
   1.0797000e+02  -9.7067197e-01   1.0912681e+00   2.7797062e+01  -3.5237136e-01  -2.7821861e+00  -2.6626458e+01   1.7027347e+01   3.3967867e-01   1.2895056e-01  -2.6727558e+01  -2.7812099e-01  -3.8517416e-01  -4.7618063e+00   3.2535189e+01  -3.4847752e+02   2.7841568e+03   3.1806022e+01   3.0016619e+00  -4.3485867e+00   1.5109897e-02  -7.0073059e-01   1.1913659e+00   1.7457892e+01  -6.4309854e+00  -5.8144454e+00   3.8829861e-01   8.1501780e-01   2.1531748e-01   0.0000000e+00  -1.6941650e+01
   1.0798000e+02  -9.7987111e-01   1.0860725e+00   2.7818152e+01  -3.3649240e-01  -3.0458612e+00  -2.6446095e+01   1.8036247e+01   3.3817027e-01  -8.9387179e-02  -2.1833774e+01  -2.7584578e-01  -4.3872159e-01  -5.3547431e+00   2.9223961e+01  -3.2615146e+02   2.2326057e+03   3.2055665e+01   5.7864260e+00  -6.4993173e+00   1.8290467e-01  -6.9762041e-01   1.2058310e+00   2.0560772e+01  -6.0286735e+00  -1.5629632e+00   2.0891489e-01   5.4806067e-01   3.4216517e-01   0.0000000e+00  -1.8243207e+01
   1.0799000e+02  -1.0000655e+00   1.1197983e+00   2.7846695e+01  -3.5135803e-01  -3.3100521e+00  -2.6257498e+01   1.8859740e+01   3.3519781e-01  -2.3551886e-01  -1.4613168e+01  -2.7409130e-01  -4.8517649e-01  -4.6454894e+00   2.6108405e+01  -3.1093057e+02   1.5220889e+03   3.2425260e+01   7.8683931e+00  -8.3101582e+00   3.5878086e-01  -6.7845784e-01   1.2271545e+00   2.3513715e+01  -5.7941419e+00   2.8680030e+00  -2.4665227e-02   2.9279849e-01   4.5973702e-01   0.0000000e+00  -1.9289573e+01
   1.0800000e+02  -1.0182896e+00   1.1806322e+00   2.7896799e+01  -4.4854574e-01  -3.5696020e+00  -2.6070453e+01   1.8704531e+01   3.3167970e-01  -2.9006175e-01  -5.4542892e+00  -2.7270329e-01  -5.1581140e-01  -3.0634915e+00   2.3124157e+01  -3.0306883e+02   7.8617437e+02   3.2624354e+01   8.6799670e+00  -9.2766686e+00   5.0139260e-01  -6.3482429e-01   1.2453229e+00   2.5953802e+01  -5.6399419e+00   6.6651787e+00  -2.8167439e-01   7.5496281e-02   5.5445591e-01   0.0000000e+00  -1.9950616e+01
   1.0801000e+02  -1.0152687e+00   1.2410921e+00   2.7977145e+01  -6.3944448e-01  -3.8273184e+00  -2.5895322e+01   1.7513104e+01   3.2854851e-01  -2.5141204e-01   3.8649711e+00  -2.7149657e-01  -5.2816125e-01  -1.2349844e+00   2.0208889e+01  -3.0159149e+02   1.4773384e+02   3.2276056e+01   8.4206037e+00  -9.3246604e+00   5.9258238e-01  -5.6455556e-01   1.2438381e+00   2.7626991e+01  -5.3502252e+00   9.3464274e+00  -5.3614197e-01  -9.0464949e-02   6.1848678e-01   0.0000000e+00  -2.0204884e+01
   1.0802000e+02  -9.7619156e-01   1.2715150e+00   2.8087478e+01  -8.7191483e-01  -4.0862953e+00  -2.5734899e+01   1.6042266e+01   3.2654465e-01  -1.3867065e-01   1.1274139e+01  -2.7040251e-01  -5.3427730e-01  -6.1160548e-01   1.7301766e+01  -3.0505052e+02  -3.4590277e+02   3.1264665e+01   7.6831849e+00  -8.7154042e+00   6.3950447e-01  -4.7975982e-01   1.2143307e+00   2.8399729e+01  -4.7455105e+00   1.0823316e+01  -7.7078760e-01  -2.0425046e-01   6.4927347e-01   0.0000000e+00  -2.0129142e+01
   1.0803000e+02  -9.0244075e-01   1.2535259e+00   2.8216958e+01  -1.0749899e+00  -4.3416053e+00  -2.5584566e+01   1.5033311e+01   3.2614501e-01   2.1760931e-02   1.6043158e+01  -2.6959952e-01  -5.5897061e-01  -2.4693304e+00   1.4339392e+01  -3.1220315e+02  -7.1526364e+02   2.9923843e+01   6.8415245e+00  -7.7427141e+00   6.5288727e-01  -4.0719693e-01   1.1673351e+00   2.8237428e+01  -3.7814572e+00   1.1174035e+01  -9.7205792e-01  -2.7131214e-01   6.4595835e-01   0.0000000e+00  -1.9860724e+01
   1.0804000e+02  -8.1425266e-01   1.1899285e+00   2.8348587e+01  -1.2113764e+00  -4.5949099e+00  -2.5437604e+01   1.4696177e+01   3.2763870e-01   2.1095466e-01   1.8919373e+01  -2.6950830e-01  -6.2655417e-01  -6.7583563e+00   1.1258577e+01  -3.2202137e+02  -9.8182195e+02   2.8803807e+01   5.9791561e+00  -6.5998293e+00   6.3690340e-01  -3.7731772e-01   1.1247470e+00   2.7107522e+01  -2.5717582e+00   1.0502153e+01  -1.1280398e+00  -2.9710935e-01   6.0495881e-01   0.0000000e+00  -1.9516319e+01
   1.0805000e+02  -7.4019402e-01   1.1039063e+00   2.8468316e+01  -1.2772044e+00  -4.8480427e+00  -2.5282903e+01   1.5470125e+01   3.3118090e-01   4.1525935e-01   2.0430469e+01  -2.7072403e-01  -7.5433767e-01  -1.2778350e+01   8.0036555e+00  -3.3351635e+02  -1.1494977e+03   2.8240614e+01   5.1357663e+00  -5.4030416e+00   5.9602507e-01  -4.0792904e-01   1.1029432e+00   2.4955239e+01  -1.3471332e+00   9.0191937e+00  -1.2313454e+00  -2.8586684e-01   5.2137599e-01   0.0000000e+00  -1.9128242e+01
   1.0806000e+02  -7.0221457e-01   1.0264296e+00   2.8571314e+01  -1.2777573e+00  -5.1022641e+00  -2.5104220e+01   1.7868257e+01   3.3669072e-01   6.1074739e-01   1.9548805e+01  -2.7389846e-01  -9.4758776e-01  -1.9325009e+01   4.5392268e+00  -3.4583331e+02  -1.2316965e+03   2.8216912e+01   4.3906806e+00  -4.2175842e+00   5.3921475e-01  -4.9426484e-01   1.1045958e+00   2.1860909e+01  -3.6656464e-01   7.0687831e+00  -1.2779594e+00  -2.4116312e-01   3.9530282e-01   0.0000000e+00  -1.8685479e+01
   1.0807000e+02  -7.0596545e-01   9.8358146e-01   2.8664257e+01  -1.2231001e+00  -5.3527039e+00  -2.4894930e+01   2.0929077e+01   3.4363459e-01   7.5188989e-01   1.4114250e+01  -2.7952109e-01  -1.1898531e+00  -2.4226532e+01   8.6080995e-01  -3.5816458e+02  -1.2331264e+03   2.8581756e+01   3.7969465e+00  -3.0919371e+00   4.7610414e-01  -6.1383292e-01   1.1236584e+00   1.8125342e+01   1.8404150e-01   4.9668576e+00  -1.2626250e+00  -1.6431273e-01   2.3360236e-01   0.0000000e+00  -1.8192729e+01
   1.0808000e+02  -7.3962447e-01   9.8989155e-01   2.8764182e+01  -1.1353200e+00  -5.5984455e+00  -2.4671927e+01   2.2300220e+01   3.5088477e-01   7.7914572e-01   2.7255828e+00  -2.8769128e-01  -1.4421505e+00  -2.5229738e+01  -2.9973224e+00  -3.6930153e+02  -1.1136949e+03   2.9239260e+01   3.3503859e+00  -2.0976350e+00   4.1320300e-01  -7.4011112e-01   1.1533396e+00   1.4144188e+01   2.4091962e-01   2.9013712e+00  -1.1804284e+00  -5.3336939e-02   4.6911549e-02   0.0000000e+00  -1.7650192e+01
   1.0809000e+02  -7.8220189e-01   1.0403541e+00   2.8891133e+01  -1.0437034e+00  -5.8424682e+00  -2.4466796e+01   2.0513138e+01   3.5689826e-01   6.5110094e-01  -1.2804477e+01  -2.9797995e-01  -1.6517435e+00  -2.0959301e+01  -6.9547243e+00  -3.7758466e+02  -8.2831335e+02   3.0117675e+01   3.0230461e+00  -1.2992722e+00   3.5340174e-01  -8.5221343e-01   1.1881277e+00   1.0320171e+01  -1.7697466e-01   1.0042235e+00  -1.0341301e+00   9.4125488e-02  -1.4971369e-01   0.0000000e+00  -1.7037147e+01
   1.0810000e+02  -8.1692690e-01   1.1039463e+00   2.9057370e+01  -9.6904346e-01  -6.0841418e+00  -2.4303619e+01   1.6317673e+01   3.6027314e-01   3.8217990e-01  -2.6892104e+01  -3.0957946e-01  -1.7807764e+00  -1.2903293e+01  -1.0901881e+01  -3.8160360e+02  -4.0189368e+02   3.1059432e+01   2.7956138e+00  -7.1708442e-01   2.9751900e-01  -9.3631964e-01   1.2220099e+00   7.0776915e+00  -9.8644865e-01  -5.8827548e-01  -8.3735290e-01   2.7616839e-01  -3.3394285e-01   0.0000000e+00  -1.6331891e+01
   1.0811000e+02  -8.3898881e-01   1.1367477e+00   2.9262780e+01  -9.1502320e-01  -6.3240966e+00  -2.4183371e+01   1.2024835e+01   3.6036393e-01   4.8406780e-02  -3.3377312e+01  -3.2170069e-01  -1.8306753e+00  -4.9898885e+00  -1.4745596e+01  -3.8082657e+02   7.7702812e+01   3.1816873e+01   2.6679783e+00  -3.3586969e-01   2.4589763e-01  -9.8362456e-01   1.2479476e+00   4.8117436e+00  -2.0007570e+00  -1.8103916e+00  -6.1127740e-01   4.8427090e-01  -4.8001077e-01   0.0000000e+00  -1.5532859e+01
   1.0812000e+02  -8.5328032e-01   1.1153908e+00   2.9498989e+01  -8.7523780e-01  -6.5680047e+00  -2.4080972e+01   1.0239838e+01   3.5749113e-01  -2.5330335e-01  -3.0171013e+01  -3.3382746e-01  -1.8279809e+00   2.6944119e-01  -1.8438100e+01  -3.7548736e+02   5.3392075e+02   3.2152790e+01   2.6579998e+00  -9.6209705e-02   1.9805388e-01  -9.8952957e-01   1.2591441e+00   3.7405824e+00  -2.9504142e+00  -2.7233415e+00  -3.8127919e-01   7.0395945e-01  -5.6874831e-01   0.0000000e+00  -1.4659535e+01
   1.0813000e+02  -8.6816580e-01   1.0601126e+00   2.9754673e+01  -8.4949915e-01  -6.8112253e+00  -2.3961917e+01   1.1905555e+01   3.5258744e-01  -4.6152046e-01  -2.0821711e+01  -3.4572051e-01  -1.7998314e+00   2.8149447e+00  -2.1969390e+01  -3.6620667e+02   9.2806884e+02   3.1921833e+01   2.7872221e+00   1.1297208e-01   1.5181485e-01  -9.5474392e-01   1.2506239e+00   3.8181932e+00  -3.5803563e+00  -3.3983332e+00  -1.7539806e-01   9.1693031e-01  -5.9474098e-01   0.0000000e+00  -1.3740460e+01
   1.0814000e+02  -8.9020054e-01   1.0204383e+00   3.0019186e+01  -8.5339493e-01  -7.0490601e+00  -2.3810911e+01   1.5100546e+01   3.4661045e-01  -5.7370125e-01  -1.1218078e+01  -3.5725830e-01  -1.7580179e+00   4.1813513e+00  -2.5353000e+01  -3.5404697e+02   1.2159706e+03   3.1099939e+01   3.0641664e+00   4.2003594e-01   1.0459812e-01  -8.8662098e-01   1.2200479e+00   4.8191491e+00  -3.7392915e+00  -3.7995210e+00  -1.9272315e-02   1.1044186e+00  -5.6602836e-01   0.0000000e+00  -1.2821232e+01
   1.0815000e+02  -9.1934522e-01   1.0382039e+00   3.0283737e+01  -9.0686498e-01  -7.2848895e+00  -2.3639407e+01   1.7150440e+01   3.4020325e-01  -6.2125515e-01  -4.7553903e+00  -3.6821018e-01  -1.6922039e+00   6.5814005e+00  -2.8623338e+01  -3.4079525e+02   1.3251720e+03   2.9753163e+01   3.4788932e+00   9.2735633e-01   5.5706703e-02  -7.9904207e-01   1.1678180e+00   6.4429201e+00  -3.4084568e+00  -3.8517442e+00   7.2737599e-02   1.2521070e+00  -4.9925293e-01   0.0000000e+00  -1.1933017e+01
   1.0816000e+02  -9.4517966e-01   1.1243355e+00   3.0536322e+01  -1.0163633e+00  -7.5184844e+00  -2.3465294e+01   1.7411332e+01   3.3375589e-01  -6.2931897e-01  -8.0638244e-01  -3.7814176e-01  -1.5827461e+00   1.0945784e+01  -3.1825863e+01  -3.2878481e+02   1.2010435e+03   2.7978420e+01   3.9998091e+00   1.6939288e+00   6.6839690e-03  -7.1026506e-01   1.0971847e+00   8.3344920e+00  -2.6639575e+00  -3.5550283e+00   1.0143340e-01   1.3543175e+00  -4.1380941e-01   0.0000000e+00  -1.1025999e+01
   1.0817000e+02  -9.4923002e-01   1.2588914e+00   3.0753974e+01  -1.1754607e+00  -7.7527668e+00  -2.3294999e+01   1.7029461e+01   3.2761618e-01  -6.0195991e-01   2.7359065e+00  -3.8658190e-01  -1.4263300e+00   1.5641607e+01  -3.4995571e+01  -3.2023873e+02   8.5460789e+02   2.5896809e+01   4.5652275e+00   2.7336575e+00  -3.9898899e-02  -6.3922309e-01   1.0146027e+00   1.0141320e+01  -1.6178015e+00  -2.9459191e+00   7.7465923e-02   1.4144024e+00  -3.2623107e-01   0.0000000e+00  -9.9868010e+00
   1.0818000e+02  -9.1784501e-01   1.4019158e+00   3.0902525e+01  -1.3686983e+00  -7.9871639e+00  -2.3128266e+01   1.6673346e+01   3.2210918e-01  -5.4134348e-01   6.0616432e+00  -3.9328310e-01  -1.2454052e+00   1.8092482e+01  -3.8155996e+01  -3.1677918e+02   3.4595542e+02   2.3681983e+01   5.0890158e+00   4.0063774e+00  -8.0413764e-02  -6.0108118e-01   9.2981072e-01   1.1637612e+01  -3.9143892e-01  -1.9791370e+00   1.4383282e-02   1.4418846e+00  -2.4639222e-01   0.0000000e+00  -8.7466889e+00
   1.0819000e+02  -8.5711534e-01   1.5112308e+00   3.0952376e+01  -1.5591637e+00  -8.2115914e+00  -2.2971604e+01   1.5666210e+01   3.1733268e-01  -4.7001977e-01   7.1323703e+00  -3.9827179e-01  -1.0675615e+00   1.7784367e+01  -4.1345604e+01  -3.1940819e+02  -2.6290148e+02   2.1532728e+01   5.5157536e+00   5.4181036e+00  -1.0871520e-01  -6.0313498e-01   8.5408645e-01   1.2783579e+01   8.6066205e-01  -5.6550714e-01  -7.1877921e-02   1.4497336e+00  -1.7744606e-01   0.0000000e+00  -7.3561370e+00
   1.0820000e+02  -7.9120132e-01   1.5630603e+00   3.0902306e+01  -1.6914577e+00  -8.4409464e+00  -2.2831086e+01   1.4051776e+01   3.1306511e-01  -4.1982619e-01   5.0193585e+00  -4.0168857e-01  -9.0430988e-01   1.6325162e+01  -4.4628392e+01  -3.2857970e+02  -9.1715061e+02   1.9588750e+01   5.8991154e+00   6.8325840e+00  -1.1598749e-01  -6.4258540e-01   7.9659388e-01   1.3641983e+01   1.9191489e+00   1.2292747e+00  -1.5931412e-01   1.4531058e+00  -1.1914392e-01   0.0000000e+00  -5.9457699e+00
   1.0821000e+02  -7.4332011e-01   1.5628081e+00   3.0786363e+01  -1.7297809e+00  -8.6677231e+00  -2.2694450e+01   1.3663576e+01   3.0901801e-01  -3.9753824e-01   2.2287954e+00  -4.0359130e-01  -7.4701252e-01   1.5729736e+01  -4.8071328e+01  -3.4396641e+02  -1.5386711e+03   1.7931480e+01   6.3908625e+00   8.0839211e+00  -9.3858631e-02  -7.0764637e-01   7.6221346e-01   1.4269894e+01   2.5519561e+00   3.1014244e+00  -2.2095305e-01   1.4677732e+00  -7.1383995e-02   0.0000000e+00  -4.6605312e+00
   1.0822000e+02  -7.2177856e-01   1.5411220e+00   3.0657466e+01  -1.6848280e+00  -8.8945571e+00  -2.2535098e+01   1.5935234e+01   3.0519417e-01  -3.7428505e-01   2.3253180e+00  -4.0383053e-01  -5.7439499e-01   1.7261753e+01  -5.1720968e+01  -3.6416449e+02  -2.0198083e+03   1.6681961e+01   7.1413936e+00   9.0231860e+00  -3.9539368e-02  -7.8226247e-01   7.5294960e-01   1.4694880e+01   2.6276801e+00   4.6945323e+00  -2.3444510e-01   1.5065993e+00  -3.4849284e-02   0.0000000e+00  -3.6360956e+00
   1.0823000e+02  -7.2172961e-01   1.5388577e+00   3.0566581e+01  -1.5948932e+00  -9.1195576e+00  -2.2331287e+01   2.0381085e+01   3.0195374e-01  -3.1474956e-01   5.9535497e+00  -4.0208838e-01  -3.6934326e-01   2.0505173e+01  -5.5594600e+01  -3.8691250e+02  -2.2748001e+03   1.6035566e+01   8.2244558e+00   9.5838043e+00   4.1119195e-02  -8.5233449e-01   7.6990236e-01   1.4959023e+01   2.1624534e+00   5.8358314e+00  -1.9224484e-01   1.5749959e+00  -8.3026845e-03   0.0000000e+00  -2.9746555e+00
   1.0824000e+02  -7.3137244e-01   1.5840828e+00   3.0546909e+01  -1.4918854e+00  -9.3406048e+00  -2.2079847e+01   2.5144015e+01   2.9976578e-01  -2.0819351e-01   1.0655605e+01  -3.9807660e-01  -1.3496011e-01   2.3438315e+01  -5.9680105e+01  -4.0983094e+02  -2.2918442e+03   1.6189483e+01   9.6074122e+00   9.7707241e+00   1.3582958e-01  -9.0984019e-01   8.1305735e-01   1.5182955e+01   1.2870071e+00   6.5631065e+00  -1.0253000e-01   1.6684835e+00   1.4775046e-02   0.0000000e+00  -2.7060440e+00
   1.0825000e+02  -7.3569088e-01   1.6713133e+00   3.0602276e+01  -1.3896472e+00  -9.5585006e+00  -2.1798557e+01   2.8128974e+01   2.9894515e-01  -6.9698425e-02   1.3849509e+01  -3.9175045e-01   1.0393304e-01   2.3889315e+01  -6.3950400e+01  -4.3096197e+02  -2.1131031e+03   1.7240193e+01   1.1149276e+01   9.5916738e+00   2.3131891e-01  -9.5294809e-01   8.8023379e-01   1.5556413e+01   1.9243371e-01   6.9722935e+00   1.7673113e-02   1.7746823e+00   4.5671384e-02   0.0000000e+00  -2.7559653e+00
   1.0826000e+02  -7.2123799e-01   1.7613347e+00   3.0708123e+01  -1.2907424e+00  -9.7727295e+00  -2.1517769e+01   2.8078813e+01   2.9962472e-01   8.2728251e-02   1.5242668e+01  -3.8330848e-01   3.2237873e-01   2.1844569e+01  -6.8379050e+01  -4.4865787e+02  -1.7695902e+03   1.9114045e+01   1.2632900e+01   9.0572721e+00   3.1705735e-01  -9.8365084e-01   9.6627514e-01   1.6232389e+01  -9.2230475e-01   7.0744466e+00   1.4952028e-01   1.8784808e+00   9.4693595e-02   0.0000000e+00  -2.9635534e+00
   1.0827000e+02  -6.8205002e-01   1.8047624e+00   3.0827785e+01  -1.1930665e+00  -9.9801403e+00  -2.1264353e+01   2.5341606e+01   3.0201598e-01   2.5690111e-01   1.7417286e+01  -3.7302755e-01   5.1195226e-01   1.8957353e+01  -7.2931167e+01  -4.6125282e+02  -1.2594948e+03   2.1522373e+01   1.3830064e+01   8.2479412e+00   3.8601311e-01  -1.0056533e+00   1.0623757e+00   1.7196870e+01  -1.8986102e+00   6.7766077e+00   2.7677167e-01   1.9670437e+00   1.6473577e-01   0.0000000e+00  -3.1288817e+00
   1.0828000e+02  -6.2343024e-01   1.7697120e+00   3.0930921e+01  -1.0965266e+00  -1.0194656e+01  -2.1045119e+01   2.1923328e+01   3.0665830e-01   4.8572630e-01   2.2882519e+01  -3.6112635e-01   6.7817531e-01   1.6622305e+01  -7.7544045e+01  -4.6714768e+02  -5.8948661e+02   2.3999647e+01   1.4574300e+01   7.3503465e+00   4.3456501e-01  -1.0232549e+00   1.1564520e+00   1.8224249e+01  -2.6331104e+00   5.9539842e+00   3.8900572e-01   2.0327227e+00   2.4929357e-01   0.0000000e+00  -3.0598422e+00
   1.0829000e+02  -5.6214630e-01   1.6571267e+00   3.1005657e+01  -1.0132146e+00  -1.0401207e+01  -2.0849281e+01   1.9583891e+01   3.1418901e-01   7.7902449e-01   2.9329819e+01  -3.4755403e-01   8.4798104e-01   1.6980573e+01  -8.2126802e+01  -4.6536739e+02   1.7802894e+02   2.6096465e+01   1.4813823e+01   6.6288831e+00   4.6164667e-01  -1.0402387e+00   1.2353169e+00   1.9005495e+01  -3.0326510e+00   4.5518326e+00   4.8426633e-01   2.0738179e+00   3.3616424e-01   0.0000000e+00  -2.6469663e+00
   1.0830000e+02  -5.2121534e-01   1.5008035e+00   3.1063779e+01  -9.6603596e-01  -1.0606440e+01  -2.0664899e+01   1.8438135e+01   3.2466926e-01   1.0790937e+00   3.0006921e+01  -3.3179734e-01   1.0677760e+00   2.1979491e+01  -8.6581673e+01  -4.5608033e+02   9.2870628e+02   2.7545726e+01   1.4623449e+01   6.3659440e+00   4.6606714e-01  -1.0584700e+00   1.2882861e+00   1.9326588e+01  -2.9833264e+00   2.6581051e+00   5.6905287e-01   2.0941031e+00   4.1439554e-01   0.0000000e+00  -1.8988423e+00
   1.0831000e+02  -5.1812257e-01   1.3518993e+00   3.1132522e+01  -9.6955774e-01  -1.0812361e+01  -2.0480864e+01   1.8403524e+01   3.3705135e-01   1.2751735e+00   1.9607977e+01  -3.1298531e-01   1.3738777e+00   3.0610179e+01  -9.0834783e+01  -4.4060396e+02   1.5476373e+03   2.8251080e+01   1.4131420e+01   6.7855924e+00   4.4410506e-01  -1.0767093e+00   1.3096911e+00   1.9149928e+01  -2.3795560e+00   4.7704692e-01   6.5445500e-01   2.1018144e+00   4.7956346e-01   0.0000000e+00  -9.1069677e-01
   1.0832000e+02  -5.5229044e-01   1.2529475e+00   3.1231906e+01  -1.0175966e+00  -1.1014214e+01  -2.0283011e+01   1.9785271e+01   3.4932120e-01   1.2707879e+00  -4.3856197e-01  -2.9028000e-01   1.7639315e+00   3.9005378e+01  -9.4857835e+01  -4.2099852e+02   1.9605441e+03   2.8187413e+01   1.3433882e+01   7.9489628e+00   3.9119357e-01  -1.0901544e+00   1.2977977e+00   1.8599450e+01  -1.1812363e+00  -1.7421164e+00   7.5082933e-01   2.1074431e+00   5.3405506e-01   0.0000000e+00   0.0000000e+00
   1.0833000e+02  -6.0320626e-01   1.2152890e+00   3.1355444e+01  -1.0949061e+00  -1.1213031e+01  -2.0057668e+01   2.2534286e+01   3.5933610e-01   1.0531945e+00  -2.1759335e+01  -2.6334845e-01   2.1885158e+00   4.2458426e+01  -9.8665796e+01  -3.9958055e+02   2.1417964e+03   2.7348073e+01   1.2596892e+01   9.7043561e+00   3.0730111e-01  -1.0917637e+00   1.2529585e+00   1.7888369e+01   5.3059502e-01  -3.7464099e+00   8.6322433e-01   2.1201126e+00   5.8409209e-01   0.0000000e+00   0.0000000e+00
   1.0834000e+02  -6.4285722e-01   1.2142352e+00   3.1471549e+01  -1.1918882e+00  -1.1416374e+01  -1.9796561e+01   2.6110766e+01   3.6570438e-01   6.9761226e-01  -3.5558224e+01  -2.3259133e-01   2.5751397e+00   3.8662392e+01  -1.0229582e+02  -3.7838513e+02   2.1195422e+03   2.5806043e+01   1.1680967e+01   1.1753259e+01   1.9983985e-01  -1.0755258e+00   1.1785783e+00   1.7259989e+01   2.5642798e+00  -5.3037935e+00   9.8851260e-01   2.1442372e+00   6.3653028e-01   0.0000000e+00   0.0000000e+00
   1.0835000e+02  -6.5202577e-01   1.2070086e+00   3.1540275e+01  -1.2979238e+00  -1.1600408e+01  -1.9501310e+01   2.9525046e+01   3.6802195e-01   3.0256919e-01  -3.9504307e+01  -1.9897606e-01   2.8673778e+00   2.9223814e+01  -1.0578457e+02  -3.5868986e+02   1.9695275e+03   2.3786981e+01   1.0754267e+01   1.3765853e+01   8.1120508e-02  -1.0393900e+00   1.0825434e+00   1.6934051e+01   4.6973748e+00  -6.2368560e+00   1.1158688e+00   2.1782769e+00   6.9554926e-01   0.0000000e+00   0.0000000e+00
   1.0836000e+02  -6.2879687e-01   1.1619976e+00   3.1531776e+01  -1.3896982e+00  -1.1798766e+01  -1.9174340e+01   3.2697002e+01   3.6657933e-01  -6.3034455e-02  -3.6560364e+01  -1.6365781e-01   3.0462690e+00   1.7889118e+01  -1.0915882e+02  -3.4112652e+02   1.7563342e+03   2.1624511e+01   9.9067675e+00   1.5482108e+01  -3.4279911e-02  -9.8584797e-01   9.7622803e-01   1.6993423e+01   6.7517418e+00  -6.4744663e+00   1.2312428e+00   2.2161456e+00   7.5898927e-01   0.0000000e+00   0.0000000e+00
   1.0837000e+02  -5.8760697e-01   1.0768917e+00   3.1442731e+01  -1.4433673e+00  -1.1980737e+01  -1.8805929e+01   3.6841129e+01   3.6205868e-01  -3.6059788e-01  -2.9756343e+01  -1.2773757e-01   3.1171794e+00   7.0910390e+00  -1.1244324e+02  -3.2628958e+02   1.4836935e+03   1.9634317e+01   9.2565279e+00   1.6750328e+01  -1.2987125e-01  -9.2072536e-01   8.7218704e-01   1.7285215e+01   8.5970562e+00  -6.0745926e+00   1.3221809e+00   2.2500281e+00   8.1698152e-01   0.0000000e+00   0.0000000e+00
   1.0838000e+02  -5.5146498e-01   9.7354272e-01   3.1304201e+01  -1.4576675e+00  -1.2169870e+01  -1.8382972e+01   4.2295656e+01   3.5531688e-01  -5.7325197e-01  -2.1265409e+01  -9.2259555e-02   3.0857496e+00  -3.1429805e+00  -1.1566804e+02  -3.1488572e+02   1.1403858e+03   1.8046728e+01   8.9450341e+00   1.7511356e+01  -1.9005873e-01  -8.5184724e-01   7.8257892e-01   1.7499582e+01   1.0094310e+01  -5.1871025e+00   1.3780975e+00   2.2718991e+00   8.5592338e-01   0.0000000e+00   0.0000000e+00
   1.0839000e+02  -5.3909384e-01   8.7823492e-01   3.1169488e+01  -1.4563777e+00  -1.2341299e+01  -1.7901211e+01   4.8176149e+01   3.4707404e-01  -7.1514949e-01  -1.4189752e+01  -5.8164537e-02   2.9621137e+00  -1.2363587e+01  -1.1885797e+02  -3.0730568e+02   7.5800421e+02   1.7036175e+01   9.1094990e+00   1.7801706e+01  -2.0530752e-01  -7.8858703e-01   7.1861425e-01   1.7405942e+01   1.1075359e+01  -3.9906262e+00   1.3882729e+00   2.2727752e+00   8.6621692e-01   0.0000000e+00   0.0000000e+00
   1.0840000e+02  -5.5337177e-01   8.0469322e-01   3.1088422e+01  -1.4695067e+00  -1.2523443e+01  -1.7364981e+01   5.3623026e+01   3.3768118e-01  -8.2333041e-01  -1.0818092e+01  -2.6206440e-02   2.7647026e+00  -1.9741110e+01  -1.2201701e+02  -3.0342726e+02   3.8784158e+02   1.6738058e+01   9.8558020e+00   1.7769057e+01  -1.7420069e-01  -7.4175926e-01   6.8984480e-01   1.7008176e+01   1.1387577e+01  -2.6601362e+00   1.3444816e+00   2.2428605e+00   8.4802845e-01   0.0000000e+00   0.0000000e+00
   1.0841000e+02  -5.8137401e-01   7.4985132e-01   3.1087143e+01  -1.5130035e+00  -1.2685647e+01  -1.6792347e+01   5.7263389e+01   3.2727103e-01  -9.1967877e-01  -9.6348358e+00   3.0774324e-03   2.5146560e+00  -2.5004669e+01  -1.2513534e+02  -3.0281590e+02   6.1136850e+01   1.7250771e+01   1.1227041e+01   1.7615522e+01  -1.0163026e-01  -7.2237586e-01   7.0283801e-01   1.6528118e+01   1.0979868e+01  -1.3698500e+00   1.2483547e+00   2.1754610e+00   8.1131935e-01   0.0000000e+00   0.0000000e+00
   1.0842000e+02  -6.0627228e-01   7.0101225e-01   3.1159510e+01  -1.5819490e+00  -1.2845731e+01  -1.6217965e+01   5.7438157e+01   3.1603877e-01  -9.9789020e-01  -7.8211433e+00   2.9539211e-02   2.2499601e+00  -2.6469581e+01  -1.2820855e+02  -3.0484684e+02  -2.0309425e+02   1.8637811e+01   1.3157204e+01   1.7493312e+01   3.0334539e-03  -7.3905684e-01   7.5981105e-01   1.6271084e+01   9.9806199e+00  -2.8257366e-01   1.1157468e+00   2.0720805e+00   7.7100222e-01   0.0000000e+00   0.0000000e+00
   1.0843000e+02  -6.1864739e-01   6.4662008e-01   3.1268285e+01  -1.6615616e+00  -1.3001289e+01  -1.5671515e+01   5.4644981e+01   3.0418311e-01  -1.0572949e+00  -5.9404655e+00   5.3503858e-02   2.0170755e+00  -2.3288466e+01  -1.3124389e+02  -3.0853569e+02  -3.6888561e+02   2.0837354e+01   1.5442216e+01   1.7478870e+01   1.2605470e-01  -7.9552781e-01   8.5751264e-01   1.6418428e+01   8.6913718e+00   4.6722599e-01   9.7304709e-01   1.9439280e+00   7.4083188e-01   0.0000000e+00   0.0000000e+00
   1.0844000e+02  -6.1911177e-01   5.8234005e-01   3.1358374e+01  -1.7419710e+00  -1.3152378e+01  -1.5158693e+01   5.1282272e+01   2.9161704e-01  -1.1263026e+00  -6.9007709e+00   7.5386508e-02   1.8248007e+00  -1.9227476e+01  -1.3425568e+02  -3.1244540e+02  -3.9097050e+02   2.3564329e+01   1.7756070e+01   1.7624300e+01   2.5009149e-01  -8.8926563e-01   9.8640663e-01   1.6928051e+01   7.4983348e+00   8.0302748e-01   8.4913631e-01   1.8084892e+00   7.2933068e-01   0.0000000e+00   0.0000000e+00
   1.0845000e+02  -6.1476215e-01   5.1011450e-01   3.1377680e+01  -1.8172756e+00  -1.3295962e+01  -1.4666332e+01   4.9236099e+01   2.7790706e-01  -1.2396000e+00  -1.1329746e+01   9.5226912e-02   1.6359145e+00  -1.8888622e+01  -1.3725933e+02  -3.1513838e+02  -2.6929786e+02   2.6369826e+01   1.9725070e+01   1.7982335e+01   3.5803024e-01  -1.0114182e+00   1.1306337e+00   1.7623598e+01   6.7642060e+00   7.5435108e-01   7.6832841e-01   1.6839402e+00   7.3788258e-01   0.0000000e+00   0.0000000e+00
   1.0846000e+02  -6.1308423e-01   4.3502952e-01   3.1294918e+01  -1.8756481e+00  -1.3440175e+01  -1.4169369e+01   4.9696220e+01   2.6254078e-01  -1.4051685e+00  -1.6556846e+01   1.1244039e-01   1.3886991e+00  -2.4721544e+01  -1.4026607e+02  -3.1586985e+02  -7.3147534e+01   2.8768184e+01   2.1049210e+01   1.8583737e+01   4.3837983e-01  -1.1481455e+00   1.2700773e+00   1.8267007e+01   6.7111386e+00   4.3095823e-01   7.4489269e-01   1.5849143e+00   7.6066306e-01   0.0000000e+00   0.0000000e+00
   1.0847000e+02  -6.1554142e-01   3.6263694e-01   3.1111768e+01  -1.9018013e+00  -1.3575221e+01  -1.3637340e+01   5.3202985e+01   2.4525660e-01  -1.5983136e+00  -1.9314512e+01   1.2577497e-01   1.0172476e+00  -3.7145147e+01  -1.4328109e+02  -3.1468640e+02   1.1834514e+02   3.0381100e+01   2.1604120e+01   1.9382624e+01   4.8892604e-01  -1.2832675e+00   1.3852496e+00   1.8616228e+01   7.3364797e+00  -6.3544161e-02   7.7933777e-01   1.5204089e+00   7.8765686e-01  -5.0895794e-02   0.0000000e+00
   1.0848000e+02  -6.1526715e-01   2.9577400e-01   3.0866587e+01  -1.8890494e+00  -1.3709007e+01  -1.3049329e+01   5.8801095e+01   2.2624562e-01  -1.7742161e+00  -1.7590253e+01   1.3389302e-01   5.1343134e-01  -5.0381625e+01  -1.4630067e+02  -3.1185857e+02   2.8278297e+02   3.1096571e+01   2.1457051e+01   2.0205820e+01   5.1778136e-01  -1.4014035e+00   1.4626754e+00   1.8584661e+01   8.4521283e+00  -6.3459550e-01   8.5927950e-01   1.4931886e+00   8.0948006e-01  -1.0109011e-01   0.0000000e+00
   1.0849000e+02  -6.0341599e-01   2.3511197e-01   3.0620824e+01  -1.8431635e+00  -1.3830359e+01  -1.2403450e+01   6.4587861e+01   2.0625388e-01  -1.8773305e+00  -1.0311439e+01   1.3616005e-01  -5.2566012e-02  -5.6599735e+01  -1.4930675e+02  -3.0741576e+02   4.4428092e+02   3.0993527e+01   2.0831173e+01   2.0825879e+01   5.4229226e-01  -1.4906716e+00   1.4971024e+00   1.8263327e+01   9.7928541e+00  -1.1602117e+00   9.6586246e-01   1.5008301e+00   8.2053859e-01   0.0000000e+00   0.0000000e+00
   1.0850000e+02  -5.7934566e-01   1.8459400e-01   3.0433512e+01  -1.7758747e+00  -1.3947930e+01  -1.1709826e+01   6.9362441e+01   1.8665482e-01  -1.8446276e+00   3.2702942e+00   1.3285544e-01  -5.8985744e-01  -5.3729143e+01  -1.5226586e+02  -3.0098325e+02   6.4325147e+02   3.0149508e+01   2.0037199e+01   2.1086102e+01   5.8495489e-01  -1.5443760e+00   1.4899494e+00   1.7793875e+01   1.1115142e+01  -1.5310592e+00   1.0816849e+00   1.5380308e+00   8.1944241e-01   0.0000000e+00   0.0000000e+00
   1.0851000e+02  -5.5105265e-01   1.4980468e-01   3.0341917e+01  -1.6961535e+00  -1.4062293e+01  -1.0981801e+01   7.2802487e+01   1.6928697e-01  -1.6293446e+00   2.1528303e+01   1.2487110e-01  -1.0377713e+00  -4.4791385e+01  -1.5513424e+02  -2.9155718e+02   9.4260661e+02   2.8600514e+01   1.9379564e+01   2.0915639e+01   6.6700735e-01  -1.5613732e+00   1.4465092e+00   1.7283851e+01   1.2256676e+01  -1.7142628e+00   1.1954835e+00   1.5985783e+00   8.0784100e-01   0.0000000e+00   0.0000000e+00
   1.0852000e+02  -5.2592658e-01   1.2613058e-01   3.0353858e+01  -1.6051753e+00  -1.4158721e+01  -1.0239432e+01   7.4236833e+01   1.5576575e-01  -1.2533171e+00   3.7602747e+01   1.1311047e-01  -1.3958763e+00  -3.5810503e+01  -1.5786606e+02  -2.7757006e+02   1.3987121e+03   2.6370586e+01   1.9080360e+01   2.0309788e+01   8.0331032e-01  -1.5449381e+00   1.3742184e+00   1.6761451e+01   1.3139768e+01  -1.7388287e+00   1.3023511e+00   1.6758400e+00   7.8895534e-01   0.0000000e+00   0.0000000e+00
   1.0853000e+02  -5.0659046e-01   9.4371325e-02   3.0449001e+01  -1.5005267e+00  -1.4255952e+01  -9.5052910e+00   7.3414149e+01   1.4666975e-01  -8.1973638e-01   4.3358071e+01   9.8286643e-02  -1.6839846e+00  -2.8810824e+01  -1.6041700e+02  -2.5762961e+02   1.9940448e+03   2.3573686e+01   1.9227387e+01   1.9328269e+01   9.9961894e-01  -1.5008094e+00   1.2824701e+00   1.6240973e+01   1.3769300e+01  -1.5925743e+00   1.3998961e+00   1.7620584e+00   7.6668576e-01  -1.1650555e-01   0.0000000e+00
   1.0854000e+02  -4.9315298e-01   3.2591139e-02   3.0590276e+01  -1.3865502e+00  -1.4341151e+01  -8.7859723e+00   7.1931866e+01   1.4139672e-01  -4.4649993e-01   3.7323645e+01   8.1083910e-02  -1.9052696e+00  -2.2128500e+01  -1.6273570e+02  -2.3129397e+02   2.6335645e+03   2.0437191e+01   1.9797726e+01   1.8107936e+01   1.2509844e+00  -1.4364598e+00   1.1832340e+00   1.5728435e+01   1.4188524e+01  -1.1860783e+00   1.4828635e+00   1.8477688e+00   7.4526783e-01  -1.0707995e+00   0.0000000e+00
   1.0855000e+02  -4.8551771e-01  -6.6435622e-02   3.0739886e+01  -1.2760847e+00  -1.4424173e+01  -8.0664394e+00   7.1953292e+01   1.3874344e-01  -1.9370050e-01   2.5279944e+01   6.1949302e-02  -2.0829485e+00  -1.7767891e+01  -1.6475529e+02  -1.9934325e+02   3.1950721e+03   1.7243468e+01   2.0743702e+01   1.6850918e+01   1.5428660e+00  -1.3619268e+00   1.0916462e+00   1.5152315e+01   1.4414272e+01  -4.1172432e-01   1.5419262e+00   1.9227592e+00   7.2860636e-01  -2.4885220e+00   0.0000000e+00
   1.0856000e+02  -4.8766188e-01  -1.8424357e-01   3.0870099e+01  -1.1789223e+00  -1.4499001e+01  -7.3233234e+00   7.4311595e+01   1.3751869e-01  -6.0182033e-02   1.3351847e+01   4.1146615e-02  -2.2343338e+00  -1.5138527e+01  -1.6640699e+02  -1.6363477e+02   3.5708476e+03   1.4396532e+01   2.2030534e+01   1.5712345e+01   1.8555847e+00  -1.2889251e+00   1.0247358e+00   1.4480645e+01   1.4457218e+01   8.1944904e-01   1.5681443e+00   1.9785150e+00   7.1910806e-01  -4.3200723e+00   0.0000000e+00
   1.0857000e+02  -5.0778521e-01  -2.8423399e-01   3.0968031e+01  -1.0912196e+00  -1.4567641e+01  -6.5440756e+00   7.7924782e+01   1.3673855e-01  -2.5005465e-02   3.5176568e+00   1.9050429e-02  -2.3472289e+00  -1.1289519e+01  -1.6765132e+02  -1.2663207e+02   3.7002702e+03   1.2326989e+01   2.3625129e+01   1.4733727e+01   2.1686581e+00  -1.2267566e+00   9.9663728e-01   1.3765912e+01   1.4338036e+01   2.5049368e+00   1.5578153e+00   2.0101954e+00   7.1703498e-01  -6.4751594e+00   0.0000000e+00
   1.0858000e+02  -5.4912590e-01  -3.3732558e-01   3.1036514e+01  -9.9740370e-01  -1.4622989e+01  -5.7388461e+00   8.0522948e+01   1.3557361e-01  -7.1990421e-02  -4.6984956e+00  -3.9606846e-03  -2.4202715e+00  -7.3042538e+00  -1.6849114e+02  -9.0762481e+01   3.5869588e+03   1.1274433e+01   2.5450442e+01   1.3874987e+01   2.4622608e+00  -1.1784147e+00   1.0125613e+00   1.3074835e+01   1.4062850e+01   4.4867254e+00   1.5135731e+00   2.0168874e+00   7.2098610e-01  -8.7385975e+00   0.0000000e+00
   1.0859000e+02  -6.0576972e-01  -3.3965703e-01   3.1090939e+01  -8.8128068e-01  -1.4677592e+01  -4.9377811e+00   8.0106504e+01   1.3332787e-01  -1.8694418e-01  -1.1495375e+01  -2.7472861e-02  -2.4493062e+00  -2.9034679e+00  -1.6894691e+02  -5.7614590e+01   3.3147891e+03   1.1249940e+01   2.7311574e+01   1.3013508e+01   2.7155608e+00  -1.1400213e+00   1.0656262e+00   1.2517364e+01   1.3628976e+01   6.4887336e+00   1.4417609e+00   2.0009523e+00   7.2884158e-01  -1.0841422e+01   0.0000000e+00
   1.0860000e+02  -6.6965913e-01  -3.0851737e-01   3.1153906e+01  -7.4005033e-01  -1.4707615e+01  -4.1746672e+00   7.6311390e+01   1.2947575e-01  -3.5231299e-01  -1.6536881e+01  -5.1088651e-02  -2.4357424e+00   1.3563714e+00  -1.6903059e+02  -2.7163976e+01   3.0450614e+03   1.1984465e+01   2.8881316e+01   1.1999789e+01   2.9051365e+00  -1.1032717e+00   1.1379649e+00   1.2170116e+01   1.3021549e+01   8.1565108e+00   1.3489024e+00   1.9671178e+00   7.3833888e-01  -1.2449434e+01   0.0000000e+00
   1.0861000e+02  -7.3455363e-01  -2.7055979e-01   3.1248046e+01  -5.9728669e-01  -1.4753738e+01  -3.4632307e+00   7.1143651e+01   1.2365099e-01  -5.5210183e-01  -1.9978884e+01  -7.4695845e-02  -2.4084286e+00   2.7313845e+00  -1.6875784e+02   1.9586945e+00   2.9122670e+03   1.2992793e+01   2.9784668e+01   1.0798736e+01   3.0083578e+00  -1.0596309e+00   1.2056930e+00   1.2031576e+01   1.2205662e+01   9.1766496e+00   1.2412805e+00   1.9215315e+00   7.4705346e-01  -1.3201597e+01   0.0000000e+00
   1.0862000e+02  -7.9144341e-01  -2.4787779e-01   3.1385538e+01  -5.0517127e-01  -1.4767260e+01  -2.7862146e+00   6.7701610e+01   1.1561501e-01  -7.7433976e-01  -2.2223793e+01  -9.8209732e-02  -2.3720090e+00   3.6419570e+00  -1.6817486e+02   3.0840939e+01   2.8882245e+03   1.3841863e+01   2.9723627e+01   9.5946256e+00   3.0101262e+00  -1.0051560e+00   1.2462019e+00   1.2125540e+01   1.1147968e+01   9.4693366e+00   1.1270656e+00   1.8710192e+00   7.5225213e-01  -1.2915687e+01   0.0000000e+00
   1.0863000e+02  -8.2573330e-01  -2.4319801e-01   3.1558570e+01  -5.2474903e-01  -1.4812466e+01  -2.1110414e+00   6.7517320e+01   1.0533642e-01  -1.0006212e+00  -2.2628149e+01  -1.2128919e-01  -2.3063868e+00   6.5622210e+00  -1.6734950e+02   5.8835840e+01   2.7994901e+03   1.4261402e+01   2.8576298e+01   8.7986763e+00   2.9068722e+00  -9.4427479e-01   1.2448966e+00   1.2457635e+01   9.8280134e+00   9.1845296e+00   1.0155849e+00   1.8219456e+00   7.5136299e-01  -1.1630851e+01   0.0000000e+00
   1.0864000e+02  -8.2403400e-01  -2.3802968e-01   3.1738863e+01  -6.8674488e-01  -1.4809831e+01  -1.4266248e+00   6.8441657e+01   9.3134017e-02  -1.2002386e+00  -1.9961736e+01  -1.4345876e-01  -2.2097494e+00   9.6637381e+00  -1.6633252e+02   8.3876606e+01   2.5040766e+03   1.4182162e+01   2.6465165e+01   8.8550859e+00   2.7066647e+00  -8.9069961e-01   1.1994154e+00   1.2959938e+01   8.2200521e+00   8.5329968e+00   9.1271533e-01   1.7790602e+00   7.4271000e-01  -9.5803734e+00   0.0000000e+00
   1.0865000e+02  -7.8488339e-01  -2.0655486e-01   3.1886480e+01  -9.5373798e-01  -1.4830916e+01  -7.6246299e-01   6.6416183e+01   7.9681718e-02  -1.3440181e+00  -1.4377949e+01  -1.6425986e-01  -2.1021675e+00   1.0758192e+01  -1.6514589e+02   1.0397632e+02   2.0099711e+03   1.3769558e+01   2.3751407e+01   9.9607050e+00   2.4290892e+00  -8.6364156e-01   1.1202400e+00   1.3511837e+01   6.2980385e+00   7.6575291e+00   8.1862569e-01   1.7457601e+00   7.2545528e-01  -7.1586834e+00   0.0000000e+00
   1.0866000e+02  -7.1758640e-01  -1.3317598e-01   3.1962822e+01  -1.2235522e+00  -1.4816649e+01  -1.6007712e-01   6.0238586e+01   6.5844670e-02  -1.4200203e+00  -7.6002180e+00  -1.8338283e-01  -2.0198627e+00   8.2304773e+00  -1.6382222e+02   1.1787382e+02   1.3897503e+03   1.3318681e+01   2.0916726e+01   1.1964159e+01   2.1060373e+00  -8.7957276e-01   1.0270828e+00   1.3922895e+01   4.0935920e+00   6.6324023e+00   7.3191376e-01   1.7254749e+00   6.9899648e-01  -4.7698719e+00   0.0000000e+00
   1.0867000e+02  -6.2913921e-01  -2.2080696e-02   3.1946762e+01  -1.3973988e+00  -1.4824556e+01   3.6339048e-01   5.2346760e+01   5.2489632e-02  -1.4327166e+00  -1.2696333e+00  -2.0066724e-01  -1.9916918e+00   2.8170913e+00  -1.6244525e+02   1.2452575e+02   6.6519341e+02   1.3128481e+01   1.8415729e+01   1.4458785e+01   1.7776259e+00  -9.4353189e-01   9.4198893e-01   1.4000823e+01   1.7447814e+00   5.5427132e+00   6.5480291e-01   1.7222018e+00   6.6319430e-01  -2.7114591e+00   0.0000000e+00
   1.0868000e+02  -5.2472313e-01   1.0959405e-01   3.1847124e+01  -1.4556231e+00  -1.4805877e+01   8.2284080e-01   4.5945032e+01   4.0351726e-02  -1.3910226e+00   4.1693989e+00  -2.1595426e-01  -2.0055001e+00  -1.3808237e+00  -1.6113456e+02   1.2312959e+02  -1.3961614e+02   1.3381476e+01   1.6555652e+01   1.6968636e+01   1.4794676e+00  -1.0459601e+00   8.8147259e-01   1.3668160e+01  -5.0098844e-01   4.5002295e+00   5.9260260e-01   1.7387998e+00   6.1974651e-01  -1.1332310e+00   0.0000000e+00
   1.0869000e+02  -4.2471103e-01   2.4798798e-01   3.1699116e+01  -1.4583847e+00  -1.4798543e+01   1.2587066e+00   4.3586578e+01   2.9947152e-02  -1.2938982e+00   9.7124452e+00  -2.2904089e-01  -1.9900612e+00   1.5438822e+00  -1.5999175e+02   1.1404286e+02  -9.0867358e+02   1.4035313e+01   1.5416358e+01   1.9140268e+01   1.2302582e+00  -1.1679866e+00   8.5081810e-01   1.3001723e+01  -2.3209093e+00   3.6125491e+00   5.4956627e-01   1.7740451e+00   5.7327925e-01  -3.8607107e-02   0.0000000e+00
   1.0870000e+02  -3.6205588e-01   3.8787170e-01   3.1548572e+01  -1.4815509e+00  -1.4798543e+01   1.7198508e+00   4.6114425e+01   2.1551375e-02  -1.1263676e+00   1.6753055e+01  -2.3992139e-01  -1.8522253e+00   1.3783595e+01  -1.5906609e+02   9.9229225e+01  -1.4813632e+03   1.4802209e+01   1.4873231e+01   2.0858571e+01   1.0308540e+00  -1.2903788e+00   8.4322741e-01   1.2172737e+01  -3.4353092e+00   2.9377969e+00   5.2676814e-01   1.8210146e+00   5.3095951e-01   0.0000000e+00   0.0000000e+00
   1.0871000e+02  -3.5560822e-01   5.2249453e-01   3.1437554e+01  -1.5577573e+00  -1.4766286e+01   2.2289137e+00   5.0906292e+01   1.5382307e-02  -8.7277199e-01   2.5359564e+01  -2.4901429e-01  -1.5726735e+00   2.7955177e+01  -1.5836082e+02   8.1622627e+01  -1.7606598e+03   1.5281431e+01   1.4717176e+01   2.2194534e+01   8.7330395e-01  -1.3985524e+00   8.4446631e-01   1.1369262e+01  -3.7678601e+00   2.4297959e+00   5.2302036e-01   1.8682426e+00   5.0089375e-01   0.0000000e+00   0.0000000e+00
   1.0872000e+02  -4.0066257e-01   6.3488412e-01   3.1393551e+01  -1.6620539e+00  -1.4748238e+01   2.7720455e+00   5.4313177e+01   1.1900999e-02  -5.3051777e-01   3.4225422e+01  -2.5677594e-01  -1.2166983e+00   3.5597519e+01  -1.5786009e+02   6.3992828e+01  -1.7629799e+03   1.5243981e+01   1.4728103e+01   2.3190493e+01   7.5011672e-01  -1.4819744e+00   8.4084726e-01   1.0811664e+01  -3.4367926e+00   1.9931396e+00   5.3728574e-01   1.9033197e+00   4.9007308e-01   0.0000000e+00   0.0000000e+00
   1.0873000e+02  -4.8193556e-01   7.0565571e-01   3.1422920e+01  -1.7452543e+00  -1.4706584e+01   3.3238065e+00   5.5176098e+01   1.1851021e-02  -1.1085343e-01   4.1966435e+01  -2.6323509e-01  -8.5371058e-01   3.6298777e+01  -1.5754535e+02   4.8085261e+01  -1.5907567e+03   1.4770943e+01   1.4698220e+01   2.3766921e+01   6.5708433e-01  -1.5325751e+00   8.2569920e-01   1.0727749e+01  -2.6104487e+00   1.5813185e+00   5.7062162e-01   1.9174641e+00   5.0230797e-01   0.0000000e+00   0.0000000e+00
   1.0874000e+02  -5.7820721e-01   7.2958211e-01   3.1513920e+01  -1.7833278e+00  -1.4673295e+01   3.8626347e+00   5.3882824e+01   1.6008588e-02   3.6642640e-01   4.7727982e+01  -2.6814984e-01  -5.2273464e-01   3.3097594e+01  -1.5739335e+02   3.4417485e+01  -1.3667776e+03   1.4103936e+01   1.4482918e+01   2.3874040e+01   5.9057087e-01  -1.5461325e+00   7.9998525e-01   1.1233706e+01  -1.4259078e+00   1.2048729e+00   6.2604208e-01   1.9088504e+00   5.3666323e-01   0.0000000e+00   0.0000000e+00
   1.0875000e+02  -6.6140808e-01   7.1960610e-01   3.1645795e+01  -1.7916085e+00  -1.4622531e+01   4.3779257e+00   5.1529091e+01   2.4891137e-02   8.7155444e-01   5.0512804e+01  -2.7128812e-01  -2.3663773e-01   2.8609692e+01  -1.5737770e+02   2.2543866e+01  -1.1873619e+03   1.3455345e+01   1.4012341e+01   2.3616286e+01   5.4504691e-01  -1.5249089e+00   7.6816253e-01   1.2281986e+01   3.0937518e-02   8.9893411e-01   7.0661708e-01   1.8829058e+00   5.8743724e-01   0.0000000e+00   0.0000000e+00
   1.0876000e+02  -7.0726220e-01   6.9379933e-01   3.1797257e+01  -1.7952275e+00  -1.4581965e+01   4.8754138e+00   4.9748816e+01   3.8536121e-02   1.3614465e+00   4.8989205e+01  -2.7255392e-01   4.8731814e-03   2.4151091e+01  -1.5747973e+02   1.1497388e+01  -1.1046478e+03   1.2920830e+01   1.3276178e+01   2.3190278e+01   5.1395691e-01  -1.4774728e+00   7.3414423e-01   1.3693157e+01   1.6947863e+00   6.7552100e-01   8.1307148e-01   1.8492929e+00   6.4621415e-01   0.0000000e+00   0.0000000e+00
   1.0877000e+02  -7.0761442e-01   6.6026997e-01   3.1954962e+01  -1.7973553e+00  -1.4523123e+01   5.3661225e+00   4.9070873e+01   5.6500565e-02   1.7951350e+00   4.3368849e+01  -2.7205931e-01   2.0161959e-01   1.9674641e+01  -1.5769072e+02   3.6354325e-01  -1.1133845e+03   1.2510429e+01   1.2326149e+01   2.2728290e+01   4.9200577e-01  -1.4150030e+00   7.0011377e-01   1.5252228e+01   3.4633283e+00   4.8192190e-01   9.4214508e-01   1.8172481e+00   7.0510549e-01   0.0000000e+00   0.0000000e+00
   1.0878000e+02  -6.7398935e-01   6.1297689e-01   3.2119477e+01  -1.7772526e+00  -1.4467546e+01   5.8536544e+00   4.8753187e+01   7.8059658e-02   2.1505472e+00   3.5541227e+01  -2.7005747e-01   3.5720338e-01   1.5558379e+01  -1.5799607e+02  -1.1009850e+01  -1.1373394e+03   1.2221786e+01   1.1257871e+01   2.2205483e+01   4.7606293e-01  -1.3467637e+00   6.6738730e-01   1.6809226e+01   5.1926396e+00   2.0898387e-01   1.0865938e+00   1.7921571e+00   7.5939316e-01   0.0000000e+00   0.0000000e+00
   1.0879000e+02  -6.3642255e-01   5.4041237e-01   3.2303801e+01  -1.7116415e+00  -1.4399020e+01   6.3415080e+00   4.8785360e+01   1.0230817e-01   2.4137332e+00   2.6318599e+01  -2.6683195e-01   4.8037418e-01   1.2317081e+01  -1.5835232e+02  -2.1447923e+01  -1.0438072e+03   1.2043985e+01   1.0162746e+01   2.1492504e+01   4.6449351e-01  -1.2777086e+00   6.3717321e-01   1.8279573e+01   6.7607055e+00  -2.5159699e-01   1.2367053e+00   1.7750060e+00   8.0791013e-01   0.0000000e+00   0.0000000e+00
   1.0880000e+02  -6.3396003e-01   4.3904014e-01   3.2526616e+01  -1.5957237e+00  -1.4338859e+01   6.8421831e+00   5.0067504e+01   1.2812381e-01   2.5650773e+00   1.5134405e+01  -2.6256563e-01   5.8743637e-01   1.0706219e+01  -1.5868249e+02  -2.8613557e+01  -7.1656347e+02   1.1957070e+01   9.0926151e+00   2.0478850e+01   4.5705940e-01  -1.2089103e+00   6.1036562e-01   1.9616272e+01   8.1277298e+00  -9.1750320e-01   1.3823428e+00   1.7638423e+00   8.5136113e-01   0.0000000e+00   0.0000000e+00
   1.0881000e+02  -6.9223687e-01   3.1779466e-01   3.2805336e+01  -1.4452935e+00  -1.4256583e+01   7.3680356e+00   5.2585256e+01   1.5416041e-01   2.5828876e+00   1.7810285e+00  -2.5724924e-01   6.9987292e-01   1.1243655e+01  -1.5889983e+02  -2.9968970e+01  -1.3554125e+02   1.1945908e+01   8.0760129e+00   1.9149656e+01   4.5576148e-01  -1.1395282e+00   5.8750163e-01   2.0787940e+01   9.3027196e+00  -1.6783700e+00   1.5140477e+00   1.7554209e+00   8.9049830e-01   0.0000000e+00   0.0000000e+00
   1.0882000e+02  -8.0292092e-01   1.8904454e-01   3.3150515e+01  -1.2804709e+00  -1.4185880e+01   7.9247035e+00   5.5666793e+01   1.7890468e-01   2.4503215e+00  -1.3256611e+01  -2.5081505e-01   8.2346169e-01   1.2358877e+01  -1.5893333e+02  -2.3600757e+01   6.3682131e+02   1.1991053e+01   7.1383429e+00   1.7546448e+01   4.6456658e-01  -1.0687616e+00   5.6959540e-01   2.1743161e+01   1.0276025e+01  -2.3701915e+00   1.6224228e+00   1.7461864e+00   9.2536131e-01   0.0000000e+00  -6.6648041e-01
   1.0883000e+02  -9.2337928e-01   5.8965901e-02   3.3559116e+01  -1.1178534e+00  -1.4092545e+01   8.5153803e+00   5.9067674e+01   2.0074288e-01   2.1567927e+00  -2.9352875e+01  -2.4334474e-01   9.4215883e-01   1.1869714e+01  -1.5873256e+02  -8.2351786e+00   1.5365578e+03   1.2077683e+01   6.3066396e+00   1.5692661e+01   4.8737558e-01  -9.9662905e-01   5.5869069e-01   2.2427741e+01   1.0990274e+01  -2.8690653e+00   1.6972357e+00   1.7331161e+00   9.5510959e-01   0.0000000e+00  -1.2233482e+00
   1.0884000e+02  -1.0019372e+00  -6.9893666e-02   3.4008138e+01  -9.8312905e-01  -1.4009581e+01   9.1409558e+00   6.2557548e+01   2.1803683e-01   1.6993530e+00  -4.5743970e+01  -2.3507776e-01   1.0389071e+00   9.6748300e+00  -1.5826264e+02   1.6807173e+01   2.5042352e+03   1.2202520e+01   5.6155938e+00   1.3635168e+01   5.2639459e-01  -9.2415892e-01   5.5722230e-01   2.2827135e+01   1.1345862e+01  -3.0844496e+00   1.7291405e+00   1.7149655e+00   9.7758170e-01   0.0000000e+00  -1.4785312e+00
   1.0885000e+02  -1.0145120e+00  -1.8877967e-01   3.4453143e+01  -9.0785530e-01  -1.3903354e+01   9.7978297e+00   6.5687397e+01   2.2929719e-01   1.0926456e+00  -6.0670745e+01  -2.2623309e-01   1.1145734e+00   7.5666224e+00  -1.5749750e+02   5.0825175e+01   3.4018002e+03   1.2348092e+01   5.0942235e+00   1.1530989e+01   5.8304373e-01  -8.5379857e-01   5.6651949e-01   2.2949524e+01   1.1250996e+01  -2.8983058e+00   1.7136646e+00   1.6930918e+00   9.8905345e-01   0.0000000e+00  -1.4484476e+00
   1.0886000e+02  -9.7548202e-01  -2.8071164e-01   3.4836584e+01  -8.8846154e-01  -1.3807556e+01   1.0477703e+01   6.7987304e+01   2.3342131e-01   3.7534489e-01  -7.1730067e+01  -2.1690374e-01   1.1806675e+00   6.6094143e+00  -1.5641678e+02   9.0927673e+01   4.0102498e+03   1.2463403e+01   4.7572468e+00   9.5728627e+00   6.5983587e-01  -7.8888667e-01   5.8539378e-01   2.2779514e+01   1.0662553e+01  -2.2198061e+00   1.6531632e+00   1.6706434e+00   9.8542327e-01   0.0000000e+00  -1.1447136e+00
   1.0887000e+02  -9.0855625e-01  -3.3102292e-01   3.5113854e+01  -8.5807159e-01  -1.3685974e+01   1.1167706e+01   6.9000298e+01   2.2982233e-01  -4.0081666e-01  -7.7616155e+01  -2.0713691e-01   1.2409221e+00   6.0254579e+00  -1.5501662e+02   1.3268804e+02   4.1760364e+03   1.2505380e+01   4.6197993e+00   7.7900921e+00   7.5988896e-01  -7.3134061e-01   6.1016353e-01   2.2309066e+01   9.5757919e+00  -1.1484272e+00   1.5550195e+00   1.6501224e+00   9.6451531e-01   0.0000000e+00  -5.5636236e-01
   1.0888000e+02  -8.1939628e-01  -3.3576362e-01   3.5280436e+01  -7.2537651e-01  -1.3571382e+01   1.1859501e+01   6.9179513e+01   2.1846917e-01  -1.1801592e+00  -7.7934257e+01  -1.9704240e-01   1.2886155e+00   4.7693435e+00  -1.5331277e+02   1.7197127e+02   3.9283234e+03   1.2495179e+01   4.6961390e+00   6.0119393e+00   8.8318664e-01  -6.7928657e-01   6.3650538e-01   2.1610794e+01   8.0201285e+00  -1.3883699e-02   1.4287973e+00   1.6315712e+00   9.2722610e-01   0.0000000e+00   0.0000000e+00
   1.0889000e+02  -7.0305895e-01  -2.9910585e-01   3.5367762e+01  -4.4456351e-01  -1.3442868e+01   1.2562822e+01   7.0332082e+01   1.9996632e-01  -1.8992213e+00  -7.1906208e+01  -1.8677559e-01   1.3192237e+00   3.0608141e+00  -1.5132222e+02   2.0633677e+02   3.4365500e+03   1.2501760e+01   4.9561700e+00   4.0682161e+00   1.0213043e+00  -6.2794700e-01   6.6129672e-01   2.0835656e+01   6.0949418e+00   8.0190799e-01   1.2843663e+00   1.6136535e+00   8.7617495e-01   0.0000000e+00   0.0000000e+00
   1.0890000e+02  -5.6325500e-01  -2.2971472e-01   3.5414688e+01  -4.6000623e-02  -1.3315786e+01   1.3297228e+01   7.3440657e+01   1.7557088e-01  -2.4929916e+00  -5.9377031e+01  -1.7639172e-01   1.3431477e+00   2.3924021e+00  -1.4905183e+02   2.3531769e+02   2.8980921e+03   1.2585498e+01   5.2871638e+00   1.9830135e+00   1.1545508e+00  -5.7399864e-01   6.8234087e-01   2.0147739e+01   3.9667965e+00   1.0638347e+00   1.1302078e+00   1.5960499e+00   8.1356969e-01   0.0000000e+00   0.0000000e+00
   1.0891000e+02  -4.1438721e-01  -1.3853690e-01   3.5447024e+01   3.8384367e-01  -1.3170484e+01   1.4068913e+01   7.7168471e+01   1.4703246e-01  -2.9124520e+00  -4.1946042e+01  -1.6572611e-01   1.3825881e+00   3.9440385e+00  -1.4650232e+02   2.5981435e+02   2.4496658e+03   1.2744418e+01   5.4969149e+00  -7.7111323e-03   1.2555448e+00  -5.1915215e-01   6.9660068e-01   1.9649543e+01   1.7976815e+00   7.4235989e-01   9.7193032e-01   1.5802029e+00   7.4057149e-01   0.0000000e+00   0.0000000e+00
   1.0892000e+02  -2.6930399e-01  -3.4068146e-02   3.5475968e+01   7.5262831e-01  -1.3030052e+01   1.4859920e+01   7.9100716e+01   1.1634635e-01  -3.1330924e+00  -2.2064040e+01  -1.5445014e-01   1.4537027e+00   7.1114647e+00  -1.4367853e+02   2.8092793e+02   2.1113582e+03   1.2868604e+01   5.3574452e+00  -1.5702834e+00   1.2987435e+00  -4.6989804e-01   6.9893854e-01   1.9345235e+01  -3.2019989e-01  -2.8049231e-02   8.1247588e-01   1.5678801e+00   6.5849507e-01   0.0000000e+00   0.0000000e+00
   1.0893000e+02  -1.3408342e-01   7.8533963e-02   3.5504667e+01   1.0093836e+00  -1.2861316e+01   1.5633257e+01   7.7333641e+01   8.5528549e-02  -3.1526982e+00  -1.9605804e+00  -1.4233418e-01   1.5462140e+00   9.2511281e+00  -1.4061026e+02   2.9881983e+02   1.7891901e+03   1.2734680e+01   4.7037417e+00  -2.4093949e+00   1.2704046e+00  -4.3455798e-01   6.8217938e-01   1.9165759e+01  -2.3947189e+00  -1.0404787e+00   6.5368623e-01   1.5589568e+00   5.7059136e-01   0.0000000e+00   0.0000000e+00
   1.0894000e+02  -2.2082560e-02   1.9228217e-01   3.5531747e+01   1.1503624e+00  -1.2703065e+01   1.6356312e+01   7.2305589e+01   5.6458377e-02  -2.9847157e+00   1.6798249e+01  -1.2946355e-01   1.6285282e+00   8.2314215e+00  -1.3736937e+02   3.1238019e+02   1.3560353e+03   1.2080665e+01   3.5125840e+00  -2.3667713e+00   1.1724505e+00  -4.2040538e-01   6.3879484e-01   1.9038566e+01  -4.4818755e+00  -2.1107636e+00   4.9814747e-01   1.5504801e+00   4.8288795e-01   0.0000000e+00   0.0000000e+00
   1.0895000e+02   3.6178498e-02   2.9722976e-01   3.5550934e+01   1.1911952e+00  -1.2528714e+01   1.7023798e+01   6.6748524e+01   3.0747408e-02  -2.6557686e+00   3.2894716e+01  -1.1612133e-01   1.6813138e+00   5.2785590e+00  -1.3406157e+02   3.1983766e+02   7.4574705e+02   1.0741488e+01   1.9118860e+00  -1.4341389e+00   1.0181771e+00  -4.3228970e-01   5.6395066e-01   1.8960802e+01  -6.5728059e+00  -3.1104185e+00   3.5114120e-01   1.5378772e+00   4.0361270e-01   0.0000000e+00   0.0000000e+00
   1.0896000e+02   1.7118199e-02   3.8801099e-01   3.5552479e+01   1.1413558e+00  -1.2355910e+01   1.7649534e+01   6.2573598e+01   9.6611145e-03  -2.2004235e+00   4.5534510e+01  -1.0257088e-01   1.7074501e+00   2.6136307e+00  -1.3079670e+02   3.1965386e+02  -1.8379878e+01   8.7547789e+00   1.6888547e-01   3.1530553e-01   8.2443125e-01  -4.7277166e-01   4.5897797e-01   1.9008327e+01  -8.5553045e+00  -3.9530162e+00   2.2171125e-01   1.5167476e+00   3.4193456e-01   0.0000000e+00   0.0000000e+00
   1.0897000e+02  -6.2167623e-02   4.6961008e-01   3.5530798e+01   9.9738901e-01  -1.2170501e+01   1.8246365e+01   5.9683174e+01  -5.7774505e-03  -1.6429022e+00   5.5752123e+01  -8.9009820e-02   1.7144432e+00   6.9930891e-01  -1.2766085e+02   3.1119142e+02  -8.4624438e+02   6.3944312e+00  -1.3808797e+00   2.7460796e+00   6.0675707e-01  -5.4283243e-01   3.3442032e-01   1.9305131e+01  -1.0231254e+01  -4.5878434e+00   1.2137651e-01   1.4834897e+00   3.0673475e-01   0.0000000e+00   0.0000000e+00
   1.0898000e+02  -1.5082131e-01   5.5120668e-01   3.5493463e+01   7.5246941e-01  -1.1984977e+01   1.8819788e+01   5.7342251e+01  -1.4580156e-02  -9.8668903e-01   6.5621322e+01  -7.5604339e-02   1.7061103e+00  -8.3328598e-01  -1.2471603e+02   2.9505875e+02  -1.6132662e+03   4.1202445e+00  -2.4379024e+00   5.6119002e+00   3.7944020e-01  -6.4095898e-01   2.1053103e-01   1.9993487e+01  -1.1365802e+01  -5.0056223e+00   5.9928453e-02   1.4353476e+00   3.0497662e-01   0.0000000e+00   0.0000000e+00
   1.0899000e+02  -2.0540153e-01   6.3310485e-01   3.5458401e+01   4.0766280e-01  -1.1784499e+01   1.9373173e+01   5.5338497e+01  -1.5743712e-02  -2.3030209e-01   7.5638693e+01  -6.2507395e-02   1.6843826e+00  -2.1727761e+00  -1.2201691e+02   2.7307326e+02  -2.1985492e+03   2.4329336e+00  -2.8028976e+00   8.5666221e+00   1.5673536e-01  -7.6060545e-01   1.1301319e-01   2.1171334e+01  -1.1790895e+01  -5.2364405e+00   4.0265963e-02   1.3712679e+00   3.3918769e-01   0.0000000e+00   0.0000000e+00
   1.0900000e+02  -2.1471538e-01   7.0066522e-01   3.5438164e+01  -2.2342535e-02  -1.1593647e+01   1.9915814e+01   5.4264151e+01  -8.5098165e-03   6.0173694e-01   8.3203904e+01  -4.9834170e-02   1.6537113e+00  -3.0671239e+00  -1.1960714e+02   2.4783790e+02  -2.5235364e+03   1.6924908e+00  -2.4356538e+00   1.1258157e+01  -4.8472125e-02  -8.8952875e-01   6.4472490e-02   2.2830550e+01  -1.1462697e+01  -5.3291895e+00   5.6867016e-02   1.2931982e+00   4.0525010e-01   0.0000000e+00   0.0000000e+00
   1.0901000e+02  -1.9153271e-01   7.3137926e-01   3.5429307e+01  -4.9719854e-01  -1.1383257e+01   2.0456871e+01   5.4105664e+01   7.2281563e-03   1.4443273e+00   8.4259036e+01  -3.7657822e-02   1.6187923e+00  -3.4919051e+00  -1.1749706e+02   2.2204990e+02  -2.5788000e+03   1.9965022e+00  -1.4665446e+00   1.3429296e+01  -2.2719235e-01  -1.0124527e+00   7.5365126e-02   2.4843720e+01  -1.0459053e+01  -5.3196889e+00   9.9274768e-02   1.2065282e+00   4.9236128e-01   0.0000000e+00   0.0000000e+00
   1.0902000e+02  -1.5456471e-01   7.0645385e-01   3.5419830e+01  -9.4247486e-01  -1.1177278e+01   2.0992897e+01   5.3602613e+01   3.0699072e-02   2.2098520e+00   7.6552469e+01  -2.6066848e-02   1.5781294e+00  -4.0662916e+00  -1.1564921e+02   1.9783134e+02  -2.4218558e+03   3.1973745e+00  -1.4524989e-01   1.4939861e+01  -3.7492340e-01  -1.1151461e+00   1.4071143e-01   2.6988066e+01  -8.9483697e+00  -5.2225262e+00   1.5702461e-01   1.1192607e+00   5.8568347e-01   0.0000000e+00   0.0000000e+00
   1.0903000e+02  -1.1738376e-01   6.1727244e-01   3.5404422e+01  -1.2786845e+00  -1.0955429e+01   2.1514165e+01   5.2126736e+01   6.0296856e-02   2.8150241e+00   6.0517208e+01  -1.5230711e-02   1.5231886e+00  -5.4940760e+00  -1.1399063e+02   1.7646435e+02  -2.1366993e+03   5.0355423e+00   1.2263206e+00   1.5709550e+01  -4.9035220e-01  -1.1879695e+00   2.4507238e-01   2.8978973e+01  -7.1288927e+00  -5.0559736e+00   2.2253043e-01   1.0405343e+00   6.7033339e-01   0.0000000e+00   0.0000000e+00
   1.0904000e+02  -8.4457438e-02   4.6793084e-01   3.5388742e+01  -1.4720186e+00  -1.0740914e+01   2.2019000e+01   5.0483509e+01   9.3772447e-02   3.1956804e+00   3.8065634e+01  -5.3670912e-03   1.4484757e+00  -7.4712871e+00  -1.1245445e+02   1.5861718e+02  -1.7847169e+03   7.2903733e+00   2.3839379e+00   1.5686396e+01  -5.7386726e-01  -1.2274428e+00   3.7121190e-01   3.0521405e+01  -5.1846631e+00  -4.8423402e+00   2.9089842e-01   9.7935971e-01   7.3445478e-01   0.0000000e+00   0.0000000e+00
   1.0905000e+02  -5.5199699e-02   2.7497649e-01   3.5380469e+01  -1.5473821e+00  -1.0511444e+01   2.2512993e+01   4.9399356e+01   1.2844080e-01   3.3081351e+00   1.1245468e+01   3.4579147e-03   1.3684364e+00  -8.0039368e+00  -1.1101197e+02   1.4477522e+02  -1.3841957e+03   9.8382879e+00   3.1686559e+00   1.4877473e+01  -6.2683117e-01  -1.2351632e+00   5.0605797e-01   3.1379085e+01  -3.2638862e+00  -4.5721961e+00   3.5793093e-01   9.4356549e-01   7.7038738e-01   0.0000000e+00   0.0000000e+00
   1.0906000e+02  -3.3100454e-02   5.9798841e-02   3.5380961e+01  -1.5535248e+00  -1.0283350e+01   2.3000924e+01   4.8793123e+01   1.6131715e-01   3.1222325e+00  -1.8590258e+01   1.1423135e-02   1.3066291e+00  -6.1807301e+00  -1.0965833e+02   1.3545940e+02  -9.3158226e+02   1.2571461e+01   3.5430211e+00   1.3381026e+01  -6.5132507e-01  -1.2153842e+00   6.4119896e-01   3.1400800e+01  -1.4916098e+00  -4.2016014e+00   4.1884960e-01   9.3814712e-01   7.7505143e-01   0.0000000e+00   0.0000000e+00
   1.0907000e+02  -2.5996018e-02  -1.6258026e-01   3.5386316e+01  -1.5266640e+00  -1.0050098e+01   2.3483675e+01   4.8275051e+01   1.8925690e-01   2.6219456e+00  -5.0028688e+01   1.8756303e-02   1.2666117e+00  -4.0017390e+00  -1.0837806e+02   1.3099319e+02  -4.4662116e+02   1.5327311e+01   3.5728418e+00   1.1377832e+01  -6.4974811e-01  -1.1733113e+00   7.7077490e-01   3.0548856e+01  -1.7718605e-03  -3.6872399e+00   4.6913623e-01   9.6290009e-01   7.5052217e-01   0.0000000e+00   0.0000000e+00
   1.0908000e+02  -3.5258092e-02  -3.8646838e-01   3.5393100e+01  -1.4847286e+00  -9.8081956e+00   2.3953366e+01   4.6969135e+01   2.0921792e-01   1.8175976e+00  -8.0434802e+01   2.5506624e-02   1.2289055e+00  -3.7706198e+00  -1.0713211e+02   1.3117827e+02   1.8508815e+01   1.7933394e+01   3.3873098e+00   9.1001963e+00  -6.2544949e-01  -1.1147949e+00   8.9052115e-01   2.8967180e+01   1.0800339e+00  -3.0201401e+00   5.0596100e-01   1.0108403e+00   7.0398933e-01   0.0000000e+00   0.0000000e+00
   1.0909000e+02  -5.1175111e-02  -6.0991347e-01   3.5400828e+01  -1.4392441e+00  -9.5661209e+00   2.4391106e+01   4.3773946e+01   2.1858165e-01   7.5176377e-01  -1.0658338e+02   3.1563931e-02   1.1757805e+00  -5.3124991e+00  -1.0586584e+02   1.3537272e+02   4.1944419e+02   2.0276072e+01   3.1342831e+00   6.8183866e+00  -5.8487201e-01  -1.0467506e+00   9.9765139e-01   2.6982096e+01   1.6919744e+00  -2.2571211e+00   5.2847359e-01   1.0694501e+00   6.4610484e-01   0.0000000e+00   0.0000000e+00
   1.0910000e+02  -6.1662221e-02  -8.2942083e-01   3.5409809e+01  -1.3988305e+00  -9.3151654e+00   2.4774278e+01   3.8317209e+01   2.1535617e-01  -5.1251853e-01  -1.2642823e+02   3.6849626e-02   1.1086455e+00  -6.7135008e+00  -1.0452240e+02   1.4275821e+02   7.3854983e+02   2.2307334e+01   2.9425687e+00   4.8271149e+00  -5.3818842e-01  -9.7714533e-01   1.0902437e+00   2.4984834e+01   1.8555176e+00  -1.5254777e+00   5.3773883e-01   1.1247305e+00   5.8816132e-01   0.0000000e+00   0.0000000e+00
   1.0911000e+02  -6.2536809e-02  -1.0371878e+00   3.5417418e+01  -1.3623638e+00  -9.0661580e+00   2.5083901e+01   3.0962277e+01   1.9821927e-01  -1.9080028e+00  -1.3954843e+02   4.1404122e-02   1.0380559e+00  -7.0589620e+00  -1.0305871e+02   1.5237431e+02   9.6160992e+02   2.4011120e+01   2.8877984e+00   3.3841158e+00  -4.9653839e-01  -9.1398178e-01   1.1663715e+00   2.3286945e+01   1.6472511e+00  -9.8581100e-01   5.3681290e-01   1.1655427e+00   5.3938309e-01   0.0000000e+00   0.0000000e+00
   1.0912000e+02  -6.0763202e-02  -1.2205685e+00   3.5414809e+01  -1.3142735e+00  -8.8115928e+00   2.5305881e+01   2.2198089e+01   1.6653006e-01  -3.3665398e+00  -1.4585370e+02   4.5347254e-02   9.7111649e-01  -6.6939365e+00  -1.0146081e+02   1.6300400e+02   1.0629682e+03   2.5385006e+01   2.9526383e+00   2.6188118e+00  -4.6776234e-01  -8.6400054e-01   1.2233384e+00   2.2055330e+01   1.1629726e+00  -7.8335421e-01   5.2994746e-01   1.1860377e+00   5.0523745e-01   0.0000000e+00   0.0000000e+00
   1.0913000e+02  -7.2247586e-02  -1.3632630e+00   3.5385020e+01  -1.2285100e+00  -8.5573714e+00   2.5428387e+01   1.2250523e+01   1.2036687e-01  -4.8162941e+00  -1.4497543e+02   4.8800225e-02   9.0755993e-01  -6.3556556e+00  -9.9743212e+01   1.7321555e+02   1.0211557e+03   2.6421909e+01   3.0100604e+00   2.4792691e+00  -4.5306267e-01  -8.3186367e-01   1.2572390e+00   2.1317814e+01   4.8514555e-01  -1.0064132e+00   5.2082212e-01   1.1861386e+00   4.8704599e-01   0.0000000e+00   0.0000000e+00
   1.0914000e+02  -1.1546036e-01  -1.4473215e+00   3.5304425e+01  -1.0800656e+00  -8.3021187e+00   2.5441698e+01   1.3311549e+00   6.0506638e-02  -6.1874720e+00  -1.3711779e+02   5.1822416e-02   8.4136974e-01  -6.6190190e+00  -9.7931442e+01   1.8164141e+02   8.4258540e+02   2.7096261e+01   2.8622151e+00   2.7462090e+00  -4.4599417e-01  -8.1960742e-01   1.2637588e+00   2.0997551e+01  -3.3074225e-01  -1.6548915e+00   5.1119799e-01   1.1707893e+00   4.8283366e-01   0.0000000e+00   0.0000000e+00
   1.0915000e+02  -2.0019908e-01  -1.4593206e+00   3.5148844e+01  -8.5493797e-01  -8.0496162e+00   2.5339406e+01  -1.0229265e+01  -1.1670025e-02  -7.4196523e+00  -1.2321803e+02   5.4388938e-02   7.6485933e-01  -7.6510412e+00  -9.6046673e+01   1.8731271e+02   5.6713050e+02   2.7381679e+01   2.3371008e+00   3.0993967e+00  -4.3477445e-01  -8.2586872e-01   1.2410700e+00   2.0957135e+01  -1.2414248e+00  -2.6254301e+00   5.0103120e-01   1.1480451e+00   4.8884838e-01   0.0000000e+00   0.0000000e+00
   1.0916000e+02  -3.1574532e-01  -1.4005326e+00   3.4900468e+01  -5.5338065e-01  -7.7959678e+00   2.5117419e+01  -2.2198650e+01  -9.4258794e-02  -8.4603030e+00  -1.0406507e+02   5.6331600e-02   6.6472285e-01  -1.0013648e+01  -9.4103593e+01   1.8983243e+02   2.5197164e+02   2.7282492e+01   1.3892915e+00   3.2256795e+00  -4.0774860e-01  -8.4525047e-01   1.1933449e+00   2.1030357e+01  -2.1830369e+00  -3.7331345e+00   4.8966805e-01   1.1262996e+00   5.0103205e-01   0.0000000e+00   0.0000000e+00
   1.0917000e+02  -4.2975499e-01  -1.2949309e+00   3.4551814e+01  -1.9417362e-01  -7.5487938e+00   2.4776627e+01  -3.4079247e+01  -1.8487671e-01  -9.2614497e+00  -8.0114675e+01   5.7327392e-02   5.2672364e-01  -1.3799922e+01  -9.2123945e+01   1.8933740e+02  -4.9503190e+01   2.6879266e+01   1.1787688e-01   2.9308302e+00  -3.5921194e-01  -8.6910429e-01   1.1312489e+00   2.1055713e+01  -3.0276955e+00  -4.7690174e+00   4.7720424e-01   1.1117799e+00   5.1631326e-01   0.0000000e+00   0.0000000e+00
   1.0918000e+02  -5.0740263e-01  -1.1857277e+00   3.4109477e+01   1.8081168e-01  -7.3005885e+00   2.4331329e+01  -4.4529772e+01  -2.8074087e-01  -9.7830322e+00  -5.2158247e+01   5.7058658e-02   3.5307539e-01  -1.7364824e+01  -9.0151020e+01   1.8642032e+02  -2.9170788e+02   2.6344243e+01  -1.3017275e+00   2.1865076e+00  -2.9191428e-01  -8.8817990e-01   1.0680291e+00   2.0904995e+01  -3.5733511e+00  -5.5627118e+00   4.6489142e-01   1.1076140e+00   5.3315080e-01   0.0000000e+00   0.0000000e+00
   1.0919000e+02  -5.3898053e-01  -1.1122613e+00   3.3595211e+01   5.1509231e-01  -7.0668217e+00   2.3816149e+01  -5.1517987e+01  -3.7883468e-01  -1.0001652e+01  -2.1861947e+01   5.5426102e-02   1.6782157e-01  -1.8525383e+01  -8.8237335e+01   1.8212129e+02  -4.2990237e+02   2.5883173e+01  -2.7045902e+00   1.1077031e+00  -2.1517147e-01  -8.9585904e-01   1.0143716e+00   2.0495918e+01  -3.5999068e+00  -6.0244356e+00   4.5399179e-01   1.1147314e+00   5.5046260e-01   0.0000000e+00   0.0000000e+00
   1.0920000e+02  -5.4640134e-01  -1.0828666e+00   3.3040352e+01   7.5663235e-01  -6.8358625e+00   2.3275129e+01  -5.4101959e+01  -4.7616296e-01  -9.9195858e+00   8.2065868e+00   5.2609992e-02   1.3019263e-03  -1.6651964e+01  -8.6417833e+01   1.7770826e+02  -4.4130357e+02   2.5652397e+01  -3.9762985e+00  -9.3346457e-02  -1.4017210e-01  -8.9034073e-01   9.7578619e-01   1.9798235e+01  -2.9686948e+00  -6.1233422e+00   4.4404375e-01   1.1330743e+00   5.6644962e-01   0.0000000e+00   0.0000000e+00
   1.0921000e+02  -5.5948827e-01  -1.0757035e+00   3.2479678e+01   8.7664847e-01  -6.6062210e+00   2.2737831e+01  -5.3729830e+01  -5.7004508e-01  -9.5685981e+00   3.5098768e+01   4.8860942e-02  -1.3758772e-01  -1.3888964e+01  -8.4700562e+01   1.7416927e+02  -3.5389846e+02   2.5680214e+01  -5.0261171e+00  -1.1856909e+00  -7.5229291e-02  -8.7464776e-01   9.5283305e-01   1.8817614e+01  -1.7177492e+00  -5.8302563e+00   4.3149178e-01   1.1614567e+00   5.7963110e-01   0.0000000e+00   0.0000000e+00
   1.0922000e+02  -5.8786851e-01  -1.0672538e+00   3.1945457e+01   8.8601755e-01  -6.3868927e+00   2.2214315e+01  -5.2351597e+01  -6.5831090e-01  -9.0001502e+00   5.6844791e+01   4.4215341e-02  -2.6913275e-01  -1.3154503e+01  -8.3066842e+01   1.7194881e+02  -2.2204664e+02   2.5836095e+01  -5.7593976e+00  -2.0292999e+00  -2.3165584e-02  -8.5407743e-01   9.4223911e-01   1.7599024e+01  -7.0489410e-02  -5.1456393e+00   4.1013806e-01   1.1966593e+00   5.9045481e-01   0.0000000e+00   0.0000000e+00
   1.0923000e+02  -6.1726877e-01  -1.0542714e+00   3.1461920e+01   8.3193950e-01  -6.1687104e+00   2.1704759e+01  -5.0955571e+01  -7.3929382e-01  -8.2650522e+00   7.3509805e+01   3.8451049e-02  -4.1841678e-01  -1.4928403e+01  -8.1471723e+01   1.7104257e+02  -9.0623509e+01   2.5913543e+01  -6.0849628e+00  -2.6271753e+00   1.9294273e-02  -8.3225610e-01   9.3794494e-01   1.6251717e+01   1.6713101e+00  -4.1655957e+00   3.7530383e-01   1.2337626e+00   5.9995604e-01   0.0000000e+00   0.0000000e+00
   1.0924000e+02  -6.2876605e-01  -1.0492197e+00   3.1046011e+01   7.6292817e-01  -5.9555701e+00   2.1202818e+01  -5.0194177e+01  -8.1173631e-01  -7.4043468e+00   8.6070534e+01   3.1267589e-02  -5.9289081e-01  -1.7447404e+01  -7.9862120e+01   1.7111040e+02   6.7831351e+00   2.5759132e+01  -5.9112504e+00  -3.0778391e+00   6.0394791e-02  -8.0788959e-01   9.3292981e-01   1.4895671e+01   3.2669812e+00  -3.0493130e+00   3.2802863e-01   1.2679332e+00   6.0683272e-01   0.0000000e+00   0.0000000e+00
   1.0925000e+02  -6.1640853e-01  -1.0624467e+00   3.0709843e+01   6.9822671e-01  -5.7479302e+00   2.0702649e+01  -5.0016859e+01  -8.7479480e-01  -6.4591920e+00   9.4515479e+01   2.2499392e-02  -7.7912182e-01  -1.8623100e+01  -7.8202895e+01   1.7179305e+02   6.8264415e+01   2.5325708e+01  -5.1314269e+00  -3.5123926e+00   1.1012688e-01  -7.7388168e-01   9.2212930e-01   1.3576447e+01   4.6314310e+00  -1.9442906e+00   2.7294975e-01   1.2954963e+00   6.0737555e-01   0.0000000e+00   0.0000000e+00
   1.0926000e+02  -5.8895316e-01  -1.0930744e+00   3.0460786e+01   6.3642906e-01  -5.5449312e+00   2.0209481e+01  -4.9316834e+01  -9.2814584e-01  -5.4814629e+00   9.7772909e+01   1.2239024e-02  -9.5139026e-01  -1.7226844e+01  -7.6481669e+01   1.7322384e+02   1.4307951e+02   2.4634601e+01  -3.6494462e+00  -4.0719069e+00   1.7686767e-01  -7.1963084e-01   9.0491199e-01   1.2280606e+01   5.8531042e+00  -9.5812461e-01   2.1229360e-01   1.3127767e+00   5.9817298e-01   0.0000000e+00   0.0000000e+00
   1.0927000e+02  -5.6108342e-01  -1.1324554e+00   3.0301372e+01   5.8324856e-01  -5.3503548e+00   1.9738069e+01  -4.7141197e+01  -9.7201384e-01  -4.5260810e+00   9.5538193e+01   8.4768207e-04  -1.0829670e+00  -1.3157672e+01  -7.4697672e+01   1.7600342e+02   2.7795763e+02   2.3728707e+01  -1.4559979e+00  -4.8729738e+00   2.6549061e-01  -6.3588770e-01   8.8523437e-01   1.1014455e+01   7.1258458e+00  -1.5544836e-01   1.4423594e-01   1.3141575e+00   5.7821702e-01   0.0000000e+00   0.0000000e+00
   1.0928000e+02  -5.4405282e-01  -1.1698092e+00   3.0228548e+01   5.5965789e-01  -5.1557210e+00   1.9300527e+01  -4.3754162e+01  -1.0070038e+00  -3.6312684e+00   8.9481262e+01  -1.1122610e-02  -1.1552049e+00  -7.2237890e+00  -7.2852520e+01   1.8052549e+02   4.5220670e+02   2.2680922e+01   1.3169467e+00  -5.9509167e+00   3.7503622e-01  -5.2006660e-01   8.6867978e-01   9.8360421e+00   8.6311373e+00   4.4336354e-01   6.6775231e-02   1.2923481e+00   5.4939594e-01   0.0000000e+00   0.0000000e+00
   1.0929000e+02  -5.4115873e-01  -1.1960126e+00   3.0234083e+01   5.8474063e-01  -4.9683065e+00   1.8898611e+01  -4.0191608e+01  -1.0338851e+00  -2.8136572e+00   8.1761121e+01  -2.3083747e-02  -1.1650295e+00  -9.8245936e-01  -7.0947398e+01   1.8654202e+02   6.0165340e+02   2.1620796e+01   4.4161936e+00  -7.2370009e+00   4.9561487e-01  -3.7919838e-01   8.5800508e-01   8.8316143e+00   1.0441040e+01   8.4674336e-01  -1.8891616e-02   1.2417501e+00   5.1620178e-01   0.0000000e+00   0.0000000e+00
   1.0930000e+02  -5.4788136e-01  -1.2081911e+00   3.0306666e+01   6.5728580e-01  -4.7846735e+00   1.8522694e+01  -3.7591747e+01  -1.0534990e+00  -2.0806658e+00   7.3299137e+01  -3.4588614e-02  -1.1271346e+00   3.7894828e+00  -6.8988711e+01   1.9343389e+02   6.8918704e+02   2.0704340e+01   7.5173390e+00  -8.5824978e+00   6.0850387e-01  -2.2830904e-01   8.5069791e-01   8.0766441e+00   1.2476830e+01   1.0689595e+00  -1.0843532e-01   1.1625403e+00   4.8475662e-01   0.0000000e+00   0.0000000e+00
   1.0931000e+02  -5.5503344e-01  -1.2126493e+00   3.0433126e+01   7.5401763e-01  -4.5984050e+00   1.8152587e+01  -3.7010674e+01  -1.0667330e+00  -1.4367795e+00   6.4388636e+01  -4.5458820e-02  -1.0691100e+00   5.8024623e+00  -6.6987716e+01   2.0069258e+02   7.2586945e+02   2.0014481e+01   1.0253283e+01  -9.8008177e+00   6.9163900e-01  -8.4965003e-02   8.3993288e-01   7.6001843e+00   1.4520009e+01   1.1188596e+00  -1.9565353e-01   1.0624291e+00   4.6114709e-01  -2.7438237e+00   0.0000000e+00
   1.0932000e+02  -5.5494817e-01  -1.2220558e+00   3.0599446e+01   8.4352120e-01  -4.4213610e+00   1.7770574e+01  -3.8201277e+01  -1.0744597e+00  -8.8046393e-01   5.5631554e+01  -5.5757000e-02  -1.0155131e+00   5.3596931e+00  -6.4942176e+01   2.0807796e+02   7.3853717e+02   1.9470457e+01   1.2238705e+01  -1.0701668e+01   7.2752134e-01   3.6607707e-02   8.1700364e-01   7.3901486e+00   1.6286798e+01   9.7922938e-01  -2.7319607e-01   9.5489352e-01   4.5019239e-01  -5.4138006e+00   0.0000000e+00
   1.0933000e+02  -5.4762252e-01  -1.2483546e+00   3.0791534e+01   9.0377731e-01  -4.2491872e+00   1.7374835e+01  -3.9573944e+01  -1.0774655e+00  -4.0307386e-01   4.7739007e+01  -6.5598433e-02  -9.7179899e-01   4.3714096e+00  -6.2828751e+01   2.1534996e+02   7.2720047e+02   1.8837115e+01   1.3154822e+01  -1.1130623e+01   7.0910166e-01   1.2922079e-01   7.7329772e-01   7.4457920e+00   1.7539287e+01   6.1190676e-01  -3.3328008e-01   8.5477966e-01   4.5537810e-01  -7.5143867e+00   0.0000000e+00
   1.0934000e+02  -5.4030938e-01  -1.2950053e+00   3.0995458e+01   9.2935508e-01  -4.0781020e+00   1.6970364e+01  -4.0447095e+01  -1.0764070e+00   8.4254288e-03   4.1149929e+01  -7.4998907e-02  -9.2829012e-01   4.3508864e+00  -6.0627066e+01   2.2187902e+02   6.5290605e+02   1.7837647e+01   1.2877768e+01  -1.1019603e+01   6.4095499e-01   1.9350569e-01   7.0160471e-01   7.8210318e+00   1.8167144e+01   1.0075318e-02  -3.6951227e-01   7.7308046e-01   4.7874314e-01  -8.7464236e+00   0.0000000e+00
   1.0935000e+02  -5.4070230e-01  -1.3529524e+00   3.1199195e+01   9.2585202e-01  -3.9105691e+00   1.6560145e+01  -4.1021826e+01  -1.0718390e+00   3.6432614e-01   3.5590071e+01  -8.3881379e-02  -8.7590732e-01   5.2382807e+00  -5.8346425e+01   2.2666911e+02   4.7900889e+02   1.6279996e+01   1.1533177e+01  -1.0397672e+01   5.3564002e-01   2.3594872e-01   5.9754458e-01   8.6021377e+00   1.8211881e+01  -7.8626471e-01  -3.7991363e-01   7.1277559e-01   5.1961451e-01  -9.0195764e+00   0.0000000e+00
   1.0936000e+02  -5.5156840e-01  -1.4050227e+00   3.1394682e+01   9.0057328e-01  -3.7512869e+00   1.6152664e+01  -4.0748127e+01  -1.0643119e+00   6.6492812e-01   3.0060198e+01  -9.2187543e-02  -8.1667746e-01   5.9229855e+00  -5.6028700e+01   2.2883224e+02   2.1631258e+02   1.4120536e+01   9.4372768e+00  -9.3573967e+00   4.0799470e-01   2.6515619e-01   4.6173959e-01   9.8163523e+00   1.7836976e+01  -1.7114695e+00  -3.6880962e-01   6.6783380e-01   5.7334279e-01  -8.4557213e+00  -2.7759692e-01
   1.0937000e+02  -5.7037992e-01  -1.4362541e+00   3.1578221e+01   8.5830715e-01  -3.5952132e+00   1.5759473e+01  -3.9319142e+01  -1.0544361e+00   9.0413360e-01   2.3920548e+01  -9.9953417e-02  -7.6039576e-01   5.6281703e+00  -5.3734585e+01   2.2794456e+02  -8.8767877e+01   1.1477871e+01   6.9782428e+00  -8.0243898e+00   2.7118091e-01   2.8803417e-01   3.0175803e-01   1.1362566e+01   1.7269736e+01  -2.6752036e+00  -3.4505726e-01   6.2651628e-01   6.3204538e-01  -7.3177576e+00  -6.6931751e-01
   1.0938000e+02  -5.9065801e-01  -1.4416649e+00   3.1750040e+01   8.0503476e-01  -3.4394832e+00   1.5380513e+01  -3.7895934e+01  -1.0428334e+00   1.0808390e+00   1.7670537e+01  -1.0732100e-01  -7.1796432e-01   4.2431444e+00  -5.1523099e+01   2.2395552e+02  -3.9890388e+02   8.5993571e+00   4.5019498e+00  -6.5438488e+00   1.3628122e-01   3.0754989e-01   1.3181765e-01   1.3019748e+01   1.6744429e+01  -3.5681940e+00  -3.1756088e-01   5.7729093e-01   6.8716257e-01  -5.9040297e+00  -1.1195261e+00
   1.0939000e+02  -6.0396712e-01  -1.4270568e+00   3.1913634e+01   7.5209840e-01  -3.2908007e+00   1.5002841e+01  -3.7767281e+01  -1.0300590e+00   1.2018054e+00   1.2096639e+01  -1.1449628e-01  -6.9593839e-01   2.2025930e+00  -4.9429713e+01   2.1696361e+02  -6.9919125e+02   5.8000475e+00   2.2517394e+00  -5.0809912e+00   1.3853597e-02   3.2294876e-01  -3.0136682e-02   1.4511720e+01   1.6462908e+01  -4.2979399e+00  -2.9175188e-01   5.1382032e-01   7.3139570e-01  -4.4603132e+00  -1.6763735e+00
   1.0940000e+02  -6.0450564e-01  -1.4045936e+00   3.2075750e+01   7.1069383e-01  -3.1420609e+00   1.4611770e+01  -3.9107073e+01  -1.0166004e+00   1.2740298e+00   7.2224432e+00  -1.2161904e-01  -6.8793959e-01   7.9987926e-01  -4.7457919e+01   2.0728988e+02  -9.6737279e+02   3.4076056e+00   3.7165476e-01  -3.8239596e+00  -8.5784913e-02   3.3201189e-01  -1.6662276e-01   1.5595568e+01   1.6566693e+01  -4.8229196e+00  -2.6940792e-01   4.3679380e-01   7.5902666e-01  -3.1558059e+00  -2.3403698e+00
   1.0941000e+02  -5.9478723e-01  -1.3873672e+00   3.2246503e+01   6.8098115e-01  -3.0011132e+00   1.4199162e+01  -4.1260819e+01  -1.0028980e+00   1.3022776e+00   2.8247767e+00  -1.2866797e-01  -6.7799143e-01   9.9481610e-01  -4.5592238e+01   1.9573376e+02  -1.1556118e+03   1.6847030e+00  -1.0573157e+00  -2.9430646e+00  -1.5491853e-01   3.3363349e-01  -2.6479794e-01   1.6127371e+01   1.7098177e+01  -5.1494304e+00  -2.5075133e-01   3.5293137e-01   7.6638887e-01  -2.0786668e+00  -3.0738608e+00
   1.0942000e+02  -5.8757991e-01  -1.3852541e+00   3.2436981e+01   6.4971586e-01  -2.8630304e+00   1.3764643e+01  -4.3451882e+01  -9.8931214e-01   1.2944289e+00  -7.8486999e-01  -1.3544609e-01  -6.4851127e-01   2.9480164e+00  -4.3818145e+01   1.8355068e+02  -1.2183078e+03   7.5436517e-01  -1.9878083e+00  -2.5025648e+00  -1.9177439e-01   3.2868097e-01  -3.1932690e-01   1.6100404e+01   1.7972011e+01  -5.3047538e+00  -2.3612717e-01   2.7245405e-01   7.5389583e-01  -1.2359181e+00  -3.7977551e+00
   1.0943000e+02  -6.0028491e-01  -1.4013286e+00   3.2653459e+01   6.0221012e-01  -2.7306771e+00   1.3310222e+01  -4.5442087e+01  -9.7610279e-01   1.2604818e+00  -3.3947009e+00  -1.4161428e-01  -5.8536473e-01   6.3146542e+00  -4.2134497e+01   1.7204320e+02  -1.1507482e+03   5.5998553e-01  -2.3947857e+00  -2.4201905e+00  -2.0179274e-01   3.1872262e-01  -3.3312272e-01   1.5644192e+01   1.8998036e+01  -5.3218649e+00  -2.2565945e-01   2.0597384e-01   7.2808149e-01  -5.5963964e-01  -4.3993054e+00
   1.0944000e+02  -6.4315696e-01  -1.4308724e+00   3.2891043e+01   5.4085612e-01  -2.6007876e+00   1.2835951e+01  -4.7427135e+01  -9.6354121e-01   1.1992683e+00  -6.1213536e+00  -1.4682357e-01  -4.8760807e-01   9.7756661e+00  -4.0554005e+01   1.6203499e+02  -1.0008209e+03   8.7197107e-01  -2.2876120e+00  -2.5257532e+00  -1.9471639e-01   3.0456247e-01  -3.1635756e-01   1.4976506e+01   1.9958159e+01  -5.2517032e+00  -2.1745575e-01   1.6137686e-01   7.0039242e-01   0.0000000e+00  -4.7714761e+00
   1.0945000e+02  -7.1009007e-01  -1.4656346e+00   3.3130765e+01   4.9183649e-01  -2.4776590e+00   1.2342633e+01  -4.9331722e+01  -9.5210086e-01   1.0905105e+00  -1.0875782e+01  -1.5092948e-01  -3.7569566e-01   1.1191240e+01  -3.9088219e+01   1.5357395e+02  -8.4610397e+02   1.3724777e+00  -1.7341113e+00  -2.6602873e+00  -1.7912607e-01   2.8660402e-01  -2.8381591e-01   1.4329243e+01   2.0695896e+01  -5.1811628e+00  -2.0689879e-01   1.4121609e-01   6.8160348e-01   0.0000000e+00  -4.8763944e+00
   1.0946000e+02  -7.7965200e-01  -1.4980273e+00   3.3342323e+01   4.8732209e-01  -2.3583119e+00   1.1836261e+01  -5.0637240e+01  -9.4246159e-01   9.1349333e-01  -1.7701716e+01  -1.5410779e-01  -2.8188212e-01   9.3813544e+00  -3.7730164e+01   1.4615129e+02  -7.4226603e+02   1.7891402e+00  -8.5716396e-01  -2.7373939e+00  -1.5915164e-01   2.6641759e-01  -2.5059103e-01   1.3858207e+01   2.1165077e+01  -5.2237552e+00  -1.8919130e-01   1.4158098e-01   6.7520927e-01   0.0000000e+00  -4.7773077e+00
   1.0947000e+02  -8.2435836e-01  -1.5197614e+00   3.3495588e+01   5.3644792e-01  -2.2462810e+00   1.1327949e+01  -5.0831164e+01  -9.3524618e-01   6.7389510e-01  -2.3959823e+01  -1.5674023e-01  -2.2696720e-01   5.4914914e+00  -3.6454748e+01   1.3930600e+02  -6.8452946e+02   1.9756653e+00   2.0389493e-01  -2.7397678e+00  -1.3562120e-01   2.4708542e-01  -2.2751567e-01   1.3558411e+01   2.1409242e+01  -5.4634298e+00  -1.6347661e-01   1.5324049e-01   6.7524110e-01   0.0000000e+00  -4.5948573e+00
   1.0948000e+02  -8.2391907e-01  -1.5213091e+00   3.3578495e+01   6.1339049e-01  -2.1387941e+00   1.0827380e+01  -5.0056921e+01  -9.3076255e-01   4.0332617e-01  -2.7056893e+01  -1.5924146e-01  -2.1427300e-01   1.2694205e+00  -3.5231720e+01   1.3304654e+02  -6.2594518e+02   1.8997320e+00   1.3282732e+00  -2.6884900e+00  -1.0928514e-01   2.3131271e-01  -2.1854164e-01   1.3259070e+01   2.1488021e+01  -5.8700901e+00  -1.3433435e-01   1.6461552e-01   6.7079729e-01   0.0000000e+00  -4.4224381e+00
   1.0949000e+02  -7.8024940e-01  -1.5009631e+00   3.3605779e+01   6.7452159e-01  -2.0349169e+00   1.0334859e+01  -4.9252082e+01  -9.2895005e-01   1.3886326e-01  -2.6446290e+01  -1.6189364e-01  -2.3052888e-01  -1.6255882e+00  -3.4035518e+01   1.2773998e+02  -5.3065616e+02   1.6345848e+00   2.4093930e+00  -2.6159821e+00  -8.2606647e-02   2.1891522e-01  -2.2155874e-01   1.2771477e+01   2.1414343e+01  -6.2864054e+00  -1.0912397e-01   1.6522460e-01   6.5333062e-01   0.0000000e+00  -4.3200131e+00
   1.0950000e+02  -7.2341219e-01  -1.4750209e+00   3.3609689e+01   6.8971327e-01  -1.9355087e+00   9.8426514e+00  -4.9220799e+01  -9.2949030e-01  -9.3699319e-02  -2.3256258e+01  -1.6473407e-01  -2.5106787e-01  -2.0538992e+00  -3.2849454e+01   1.2364285e+02  -4.0971329e+02   1.3384730e+00   3.3424676e+00  -2.5645697e+00  -5.8403828e-02   2.0630038e-01  -2.3128121e-01   1.2021454e+01   2.1152233e+01  -6.5144096e+00  -9.3614495e-02   1.4811887e-01   6.2044628e-01   0.0000000e+00  -4.3401338e+00
   1.0951000e+02  -6.9469701e-01  -1.4691451e+00   3.3623694e+01   6.6088632e-01  -1.8410280e+00   9.3454111e+00  -4.9724028e+01  -9.3195727e-01  -2.8372722e-01  -1.9002790e+01  -1.6761025e-01  -2.5661007e-01  -5.5422034e-01  -3.1666008e+01   1.2051926e+02  -3.1235886e+02   1.1798486e+00   4.0345015e+00  -2.5881410e+00  -3.7135974e-02   1.8911457e-01  -2.4155159e-01   1.1022809e+01   2.0666727e+01  -6.4317121e+00  -8.9237948e-02   1.1064874e-01   5.7499061e-01   0.0000000e+00  -4.5010595e+00
   1.0952000e+02  -7.1461149e-01  -1.4930895e+00   3.3670398e+01   6.1289965e-01  -1.7526206e+00   8.8482342e+00  -4.9717692e+01  -9.3585743e-01  -4.2449236e-01  -1.4076514e+01  -1.7029615e-01  -2.3964545e-01   1.6964623e+00  -3.0483533e+01   1.1773678e+02  -2.7824827e+02   1.2492497e+00   4.4280604e+00  -2.7162266e+00  -1.6940385e-02   1.6625690e-01  -2.4729997e-01   9.8149076e+00   1.9976912e+01  -6.0696110e+00  -9.3691301e-02   5.4232971e-02   5.2283948e-01   0.0000000e+00  -4.7703994e+00
   1.0953000e+02  -7.6432228e-01  -1.5278971e+00   3.3754957e+01   5.6809863e-01  -1.6721200e+00   8.3625040e+00  -4.8573018e+01  -9.4064243e-01  -5.1047846e-01  -8.5986100e+00  -1.7264715e-01  -2.0819218e-01   3.1453272e+00  -2.9302678e+01   1.1477349e+02  -2.9632880e+02   1.4641492e+00   4.5280138e+00  -2.9380540e+00   3.2071893e-03   1.4170157e-01  -2.4716127e-01   8.4585611e+00   1.9178582e+01  -5.5713748e+00  -1.0402548e-01  -1.6110552e-02   4.7163080e-01   0.0000000e+00  -5.0849640e+00
   1.0954000e+02  -7.9803086e-01  -1.5418182e+00   3.3866841e+01   5.2855157e-01  -1.5902444e+00   7.8924007e+00  -4.7010329e+01  -9.4583057e-01  -5.4833301e-01  -3.7854552e+00  -1.7462986e-01  -1.7325888e-01   3.4933298e+00  -2.8126498e+01   1.1157198e+02  -3.2015115e+02   1.5811824e+00   4.3984099e+00  -3.2042096e+00   2.1367686e-02   1.2243479e-01  -2.4525338e-01   7.1066523e+00   1.8424459e+01  -5.0745145e+00  -1.1892720e-01  -9.2656279e-02   4.3004306e-01   0.0000000e+00  -5.4252839e+00
   1.0955000e+02  -7.7384422e-01  -1.5188586e+00   3.3992275e+01   4.7811028e-01  -1.5144420e+00   7.4347167e+00  -4.5768401e+01  -9.5106055e-01  -5.5002117e-01  -1.6881629e-01  -1.7616493e-01  -1.3024292e-01   4.3015959e+00  -2.6963536e+01   1.0838022e+02  -3.1917549e+02   1.3102524e+00   4.1480583e+00  -3.4091697e+00   3.3363110e-02   1.1438434e-01  -2.5020395e-01   6.0055632e+00   1.7849071e+01  -4.6423444e+00  -1.3818938e-01  -1.6695934e-01   4.0601558e-01   0.0000000e+00  -5.8484631e+00
   1.0956000e+02  -6.7638264e-01  -1.4735567e+00   3.4126808e+01   3.9961863e-01  -1.4471768e+00   6.9938090e+00  -4.4090771e+01  -9.5599145e-01  -5.1764209e-01   3.2379080e+00  -1.7707171e-01  -6.8888732e-02   6.1354191e+00  -2.5829726e+01   1.0535783e+02  -3.0223927e+02   4.3082664e-01   3.9252207e+00  -3.4287046e+00   3.4658938e-02   1.1954124e-01  -2.7118146e-01   5.3488536e+00   1.7509604e+01  -4.2681154e+00  -1.6119272e-01  -2.3276862e-01   4.0355729e-01   0.0000000e+00  -6.4177818e+00
   1.0957000e+02  -5.1772441e-01  -1.4390485e+00   3.4274206e+01   2.9271284e-01  -1.3789948e+00   6.5825220e+00  -4.1128693e+01  -9.6022765e-01  -4.4597754e-01   7.1664552e+00  -1.7709895e-01   1.7987693e-02   8.6876425e+00  -2.4746850e+01   1.0232736e+02  -3.0304746e+02  -1.0748630e+00   3.8786177e+00  -3.2011370e+00   2.2241845e-02   1.3605033e-01  -3.1295889e-01   5.1691650e+00   1.7406358e+01  -3.9261357e+00  -1.8612602e-01  -2.8810693e-01   4.2052752e-01   0.0000000e+00  -7.1634136e+00
   1.0958000e+02  -3.2576398e-01  -1.4380374e+00   3.4433426e+01   1.7458226e-01  -1.3166570e+00   6.2142625e+00  -3.6825950e+01  -9.6329875e-01  -3.2786681e-01   1.1811073e+01  -1.7593605e-01   1.3606732e-01   1.1807963e+01  -2.3736851e+01   9.8764014e+01  -3.5633431e+02  -2.9792119e+00   4.0932936e+00  -2.7468133e+00  -4.2892012e-03   1.6049691e-01  -3.7294604e-01   5.3289267e+00   1.7523871e+01  -3.6280462e+00  -2.1036342e-01  -3.3511577e-01   4.4948191e-01   0.0000000e+00  -8.0816330e+00
   1.0959000e+02  -1.3272258e-01  -1.4620873e+00   3.4589582e+01   6.1928593e-02  -1.2579288e+00   5.9062335e+00  -3.0802902e+01  -9.6463358e-01  -1.5380403e-01   1.7406279e+01  -1.7320786e-01   2.9132569e-01   1.5525837e+01  -2.2811094e+01   9.4078479e+01  -4.6855357e+02  -4.9237688e+00   4.5465538e+00  -2.1330452e+00  -4.3317058e-02   1.8976211e-01  -4.4162398e-01   5.5882152e+00   1.7854988e+01  -3.4304004e+00  -2.3282967e-01  -3.7794139e-01   4.8145982e-01   0.0000000e+00  -9.1384426e+00
   1.0960000e+02   3.6073625e-02  -1.4775328e+00   3.4720944e+01  -4.3496960e-02  -1.2043573e+00   5.6763622e+00  -2.2987132e+01  -9.6361199e-01   8.0268483e-02   2.3407251e+01  -1.6847224e-01   4.8994552e-01   1.9861983e+01  -2.1963425e+01   8.8034754e+01  -6.0437247e+02  -6.5942980e+00   5.1177328e+00  -1.4533056e+00  -9.2380544e-02   2.2103954e-01  -5.0664059e-01   5.7548174e+00   1.8403523e+01  -3.3721553e+00  -2.5659818e-01  -4.1956086e-01   5.1101907e-01   0.0000000e+00  -1.0295420e+01
   1.0961000e+02   1.7161408e-01  -1.4527260e+00   3.4813669e+01  -1.5075602e-01  -1.1515306e+00   5.5229732e+00  -1.5338902e+01  -9.5968793e-01   3.6632621e-01   2.8605772e+01  -1.6130507e-01   7.2962042e-01   2.3967490e+01  -2.1183144e+01   8.0801338e+01  -7.2334161e+02  -7.8348909e+00   5.6442025e+00  -8.0704522e-01  -1.4800809e-01   2.5133540e-01  -5.5877842e-01   5.8237213e+00   1.9154443e+01  -3.4056893e+00  -2.8816161e-01  -4.5928572e-01   5.3895782e-01   0.0000000e+00  -1.1536610e+01
   1.0962000e+02   2.7940666e-01  -1.3834601e+00   3.4867197e+01  -2.6896004e-01  -1.0934326e+00   5.4119969e+00  -1.1097626e+01  -9.5247697e-01   6.8826344e-01   3.2193724e+01  -1.5146359e-01   9.9215738e-01   2.6253696e+01  -2.0477121e+01   7.2640941e+01  -8.1603964e+02  -8.6315141e+00   5.9754903e+00  -2.7318839e-01  -2.0503373e-01   2.7785447e-01  -5.9499520e-01   5.9775697e+00   2.0043191e+01  -3.4166997e+00  -3.3364908e-01  -4.9289726e-01   5.7005291e-01   0.0000000e+00  -1.2866777e+01
   1.0963000e+02   3.6870459e-01  -1.2943324e+00   3.4889094e+01  -4.0197789e-01  -1.0371682e+00   5.2964857e+00  -1.1551121e+01  -9.4183549e-01   1.0234446e+00   3.3518120e+01  -1.3900534e-01   1.2485611e+00   2.5640368e+01  -1.9865731e+01   6.3818834e+01  -8.8221071e+02  -9.0168830e+00   6.0229398e+00   9.5481138e-02  -2.5714139e-01   2.9892060e-01  -6.1599115e-01   6.4329143e+00   2.0948303e+01  -3.3170790e+00  -3.9503120e-01  -5.1512115e-01   6.0788466e-01   0.0000000e+00  -1.4269632e+01
   1.0964000e+02   4.4473552e-01  -1.2161372e+00   3.4889019e+01  -5.4630312e-01  -9.8755005e-01   5.1501845e+00  -1.4630126e+01  -9.2795718e-01   1.3420720e+00   3.1862737e+01  -1.2427444e-01   1.4730318e+00   2.2447079e+01  -1.9354267e+01   5.4731927e+01  -9.0869079e+02  -8.9938656e+00   5.8004056e+00   2.7687838e-01  -2.9806121e-01   3.1432950e-01  -6.2166772e-01   7.2765663e+00   2.1712977e+01  -3.0929008e+00  -4.6800126e-01  -5.2240956e-01   6.5138744e-01   0.0000000e+00  -1.5672628e+01
   1.0965000e+02   5.0624063e-01  -1.1635927e+00   3.4876163e+01  -6.9165910e-01  -9.3455146e-01   4.9753827e+00  -1.7480178e+01  -9.1142141e-01   1.6128129e+00   2.7074090e+01  -1.0785164e-01   1.6474695e+00   1.7443762e+01  -1.8925365e+01   4.5851049e+01  -8.8808772e+02  -8.5382017e+00   5.4130018e+00   2.8214532e-01  -3.2280613e-01   3.2462385e-01  -6.0916202e-01   8.4158078e+00   2.2197911e+01  -2.7618271e+00  -5.4249557e-01  -5.1453365e-01   6.9537796e-01   0.0000000e+00  -1.6954416e+01
   1.0966000e+02   5.4522106e-01  -1.1321956e+00   3.4858936e+01  -8.2692272e-01  -8.9066289e-01   4.7870658e+00  -1.8831691e+01  -8.9310777e-01   1.8163387e+00   2.0352583e+01  -9.0499108e-02   1.7621823e+00   1.1471283e+01  -1.8565594e+01   3.7588579e+01  -8.2624699e+02  -7.6525661e+00   4.9989447e+00   1.4522226e-01  -3.2912736e-01   3.3003227e-01  -5.7489704e-01   9.6552363e+00   2.2330480e+01  -2.3322772e+00  -6.0624141e-01  -4.9440419e-01   7.3373361e-01   0.0000000e+00  -1.7995893e+01
   1.0967000e+02   5.5128504e-01  -1.1081479e+00   3.4844328e+01  -9.4620776e-01  -8.4133122e-01   4.5987754e+00  -1.8829038e+01  -8.7400080e-01   1.9544659e+00   1.3812714e+01  -7.3040866e-02   1.8206626e+00   5.8480338e+00  -1.8283294e+01   3.0265675e+01  -7.3229043e+02  -6.4184380e+00   4.6748013e+00  -9.0162797e-02  -3.1787638e-01   3.3006132e-01  -5.1851085e-01   1.0814204e+01   2.2114270e+01  -1.8001080e+00  -6.4910937e-01  -4.6631000e-01   7.6219244e-01   0.0000000e+00  -1.8730713e+01
   1.0968000e+02   5.2110869e-01  -1.0779908e+00   3.4835932e+01  -1.0494256e+00  -7.9738536e-01   4.4205551e+00  -1.7822026e+01  -8.5504264e-01   2.0395211e+00   8.5055190e+00  -5.6228701e-02   1.8365101e+00   1.5847426e+00  -1.8091769e+01   2.4036942e+01  -6.2287334e+02  -5.0007571e+00   4.5158196e+00  -3.7473495e-01  -2.9176081e-01   3.2370846e-01  -4.4460997e-01   1.1786909e+01   2.1587320e+01  -1.1515307e+00  -6.6537087e-01  -4.3368986e-01   7.7856522e-01   0.0000000e+00  -1.9144677e+01
   1.0969000e+02   4.6487436e-01  -1.0337159e+00   3.4833017e+01  -1.1396393e+00  -7.5716372e-01   4.2628335e+00  -1.5772163e+01  -8.3700679e-01   2.0811144e+00   4.1593297e+00  -4.0602775e-02   1.8250067e+00  -1.1503380e+00  -1.7986721e+01   1.8848739e+01  -5.1882025e+02  -3.5746811e+00   4.5586319e+00  -6.4571115e-01  -2.5461603e-01   3.0979722e-01  -3.6057163e-01   1.2534591e+01   2.0760016e+01  -3.9560660e-01  -6.5351571e-01  -3.9786507e-01   7.8102786e-01   0.0000000e+00  -1.9246497e+01
   1.0970000e+02   4.0243316e-01  -9.7436008e-01   3.4832775e+01  -1.2196439e+00  -7.1556699e-01   4.1295983e+00  -1.3323520e+01  -8.2020327e-01   2.0860863e+00   4.9719078e-01  -2.6298004e-02   1.7948947e+00  -3.0111945e+00  -1.7946657e+01   1.4559254e+01  -4.2894849e+02  -2.2479654e+00   4.8027270e+00  -8.3028020e-01  -2.1182662e-01   2.8711548e-01  -2.7309109e-01   1.3036914e+01   1.9606863e+01   3.9378358e-01  -6.1470188e-01  -3.5870937e-01   7.6691346e-01   0.0000000e+00  -1.9048068e+01
   1.0971000e+02   3.5295010e-01  -9.0530552e-01   3.4833685e+01  -1.2873244e+00  -7.1556699e-01   4.0103552e+00  -1.1924309e+01  -8.0417181e-01   2.0641601e+00  -2.1926184e+00  -1.2879688e-02   1.7496661e+00  -4.5228680e+00  -1.7946689e+01   1.1042530e+01  -3.5167241e+02  -1.0545985e+00   5.2185023e+00  -8.5637770e-01  -1.6992411e-01   2.5434164e-01  -1.8657614e-01   1.3246351e+01   1.8115847e+01   1.0751451e+00  -5.5087220e-01  -3.1703191e-01   7.3319247e-01   0.0000000e+00  -1.8567583e+01
   1.0972000e+02   3.2677402e-01  -8.3615804e-01   3.4836480e+01  -1.3332771e+00  -6.7626208e-01   3.8898043e+00  -1.2055092e+01  -7.8789831e-01   2.0335147e+00  -3.0645348e+00   4.0932896e-04   1.6927732e+00  -5.6892831e+00  -1.7967807e+01   8.1897835e+00  -2.8527467e+02   7.3178355e-04   5.7621019e+00  -6.7216017e-01  -1.3470740e-01   2.1036518e-01  -1.0368817e-01   1.3075854e+01   1.6332982e+01   1.4818021e+00  -4.6406175e-01  -2.7668866e-01   6.7809608e-01  -2.9742059e-01  -1.7835903e+01
   1.0973000e+02   3.2266085e-01  -7.7776847e-01   3.4842501e+01  -1.3442886e+00  -6.3775932e-01   3.7604365e+00  -1.2936779e+01  -7.7053827e-01   2.0139417e+00  -1.9573079e+00   1.4002695e-02   1.6215402e+00  -7.1233022e+00  -1.7998538e+01   5.9331384e+00  -2.2566451e+02   9.0977400e-01   6.3786106e+00  -2.8960194e-01  -1.0929067e-01   1.5532905e-01  -2.6697419e-02   1.2431278e+01   1.4378594e+01   1.4929680e+00  -3.5762940e-01  -2.4434020e-01   6.0275003e-01  -1.4401217e+00  -1.6903756e+01
   1.0974000e+02   3.2960953e-01  -7.3886675e-01   3.4852104e+01  -1.3096839e+00  -6.0183487e-01   3.6234828e+00  -1.3695376e+01  -7.5187416e-01   2.0102502e+00  -3.6914385e-01   2.7717161e-02   1.5275672e+00  -9.3972973e+00  -1.8032244e+01   4.3315767e+00  -1.6015617e+02   1.6686313e+00   7.0021293e+00   2.0048643e-01  -9.3331386e-02   9.1543555e-02   4.1797507e-02   1.1286922e+01   1.2428536e+01   1.0806436e+00  -2.3778030e-01  -2.2706424e-01   5.1173158e-01  -2.5107453e+00  -1.5871451e+01
   1.0975000e+02   3.3315207e-01  -7.2248879e-01   3.4864731e+01  -1.2250360e+00  -5.6636878e-01   3.4846031e+00  -1.3887966e+01  -7.3219376e-01   2.0116389e+00   1.3886838e-01   4.1062425e-02   1.4114492e+00  -1.1611805e+01  -1.8062280e+01   3.6553367e+00  -6.7624003e+01   2.2883405e+00   7.5687218e+00   6.7170795e-01  -8.3728969e-02   2.3415296e-02   9.9184368e-02   9.7338243e+00   1.0654696e+01   2.9953799e-01  -1.1315429e-01  -2.2961381e-01   4.1199048e-01  -3.5243793e+00  -1.4896916e+01
   1.0976000e+02   3.2389898e-01  -7.2351466e-01   3.4879732e+01  -1.0904561e+00  -5.3285075e-01   3.3502265e+00  -1.3437656e+01  -7.1198367e-01   2.0053553e+00  -6.2836269e-01   5.3642589e-02   1.2883580e+00  -1.2309119e+01  -1.8076637e+01   4.4177739e+00   7.6243722e+01   2.7774613e+00   8.0350880e+00   1.0112089e+00  -7.6190132e-02  -4.3557009e-02   1.4369757e-01   7.9373856e+00   9.1590790e+00  -7.5257841e-01   7.5086914e-03  -2.5250776e-01   3.1064454e-01  -4.4898412e+00  -1.4132611e+01
   1.0977000e+02   3.0330632e-01  -7.3037411e-01   3.4896611e+01  -9.0653391e-01  -4.9921812e-01   3.2274214e+00  -1.2280510e+01  -6.9173982e-01   1.9824197e+00  -2.2935614e+00   6.5308093e-02   1.1763827e+00  -1.1197524e+01  -1.8053702e+01   7.3051656e+00   2.8873916e+02   3.1185794e+00   8.3921835e+00   1.1452249e+00  -6.6575995e-02  -1.0415717e-01   1.7530526e-01   6.0550275e+00   7.9452012e+00  -1.9691245e+00   1.1775372e-01  -2.9131512e-01   2.1327120e-01  -5.3800873e+00  -1.3640453e+01
   1.0978000e+02   2.8315697e-01  -7.3124511e-01   3.4914735e+01  -6.7351369e-01  -4.6845029e-01   3.1272542e+00  -1.0016722e+01  -6.7187991e-01   1.9384705e+00  -4.3949171e+00   7.6082988e-02   1.0831393e+00  -9.3243404e+00  -1.7961568e+01   1.2901104e+01   5.5959382e+02   3.2732236e+00   8.6684873e+00   1.0560997e+00  -5.1532470e-02  -1.5458271e-01   1.9574319e-01   4.2062065e+00   6.9379677e+00  -3.2442638e+00   2.1459183e-01  -3.3748014e-01   1.2399654e-01  -6.1404325e+00  -1.3373006e+01
   1.0979000e+02   2.7905695e-01  -7.1976228e-01   3.4933277e+01  -3.9552985e-01  -4.4089102e-01   3.0612453e+00  -6.6008866e+00  -6.5267704e-01   1.8772782e+00  -6.1192313e+00   8.6005792e-02   1.0017891e+00  -8.1350264e+00  -1.7764520e+01   2.1157339e+01   8.2562355e+02   3.2196626e+00   8.9130637e+00   7.8536800e-01  -2.8817521e-02  -1.9307520e-01   2.0755577e-01   2.5010725e+00   6.0456994e+00  -4.4538361e+00   2.9828844e-01  -3.8077986e-01   4.6654023e-02  -6.7320863e+00  -1.3233842e+01
   1.0980000e+02   3.0102811e-01  -6.9571550e-01   3.4951810e+01  -8.8568440e-02  -4.0840431e-01   3.0283235e+00  -3.2921817e+00  -6.3420970e-01   1.8111976e+00  -6.6080564e+00   9.5012466e-02   9.1651641e-01  -8.5272671e+00  -1.7439450e+01   3.1005933e+01   9.8485935e+02   2.9968347e+00   9.1620985e+00   4.0727331e-01   1.8215391e-03  -2.2018064e-01   2.1353037e-01   1.0619015e+00   5.2278955e+00  -5.4555503e+00   3.7062771e-01  -4.1258256e-01  -1.4967127e-02  -7.1618737e+00  -1.3152865e+01
   1.0981000e+02   3.4658597e-01  -6.6236893e-01   3.4970938e+01   2.1695543e-01  -3.7740730e-01   3.0130275e+00  -1.5296065e+00  -6.1631276e-01   1.7608038e+00  -5.0393823e+00   1.0295850e-01   8.1633828e-01  -1.0017812e+01  -1.6992542e+01   4.0779913e+01   9.7739807e+02   2.7238657e+00   9.4125901e+00  -1.3491979e-02   3.7234144e-02  -2.3884492e-01   2.1688722e-01  -3.9366264e-03   4.5074514e+00  -6.1561928e+00   4.3229228e-01  -4.2838493e-01  -5.8354226e-02  -7.4698545e+00  -1.3117956e+01
   1.0982000e+02   4.0197841e-01  -6.2425425e-01   3.4992068e+01   4.8845494e-01  -3.4709783e-01   3.0002479e+00  -1.2779582e+00  -5.9857318e-01   1.7494606e+00  -1.1343159e+00   1.0971052e-01   7.0132258e-01  -1.1501571e+01  -1.6455517e+01   4.9204007e+01   8.4240940e+02   2.5644695e+00   9.6165711e+00  -4.4821598e-01   7.1117407e-02  -2.5422476e-01   2.2106140e-01  -6.5856584e-01   3.9313944e+00  -6.5611525e+00   4.8188200e-01  -4.2843355e-01  -8.3309309e-02  -7.6833888e+00  -1.3153401e+01
   1.0983000e+02   4.5171258e-01  -5.8608321e-01   3.5016504e+01   7.0647534e-01  -3.1655918e-01   2.9844679e+00  -1.5779946e+00  -5.8044648e-01   1.7904059e+00   4.0945253e+00   1.1513595e-01   5.7151403e-01  -1.2980855e+01  -1.5864938e+01   5.5876493e+01   6.6724856e+02   2.6569806e+00   9.6970957e+00  -8.9038324e-01   9.7108448e-02  -2.7258590e-01   2.2897843e-01  -9.4801372e-01   3.5375169e+00  -6.7276245e+00   5.1781675e-01  -4.1649372e-01  -9.1551008e-02  -7.7832579e+00  -1.3293204e+01
   1.0984000e+02   4.8850946e-01  -5.5174011e-01   3.5044735e+01   8.6638535e-01  -2.8779670e-01   2.9667122e+00  -1.7755770e+00  -5.6146187e-01   1.8769552e+00   8.6549313e+00   1.1906579e-01   4.2376524e-01  -1.4774879e+01  -1.5248387e+01   6.0961022e+01   5.0845294e+02   3.0782180e+00   9.5828260e+00  -1.3276696e+00   1.1197763e-01  -2.9902491e-01   2.4258342e-01  -9.5282388e-01   3.3381526e+00  -6.7075602e+00   5.4041803e-01  -3.9777839e-01  -8.5953588e-02  -7.7311771e+00  -1.3586913e+01
   1.0985000e+02   5.1544007e-01  -5.2249686e-01   3.5076302e+01   9.7231208e-01  -2.5777371e-01   2.9477784e+00  -1.8933732e+00  -5.4143933e-01   1.9807080e+00   1.0375282e+01   1.2138712e-01   2.6421550e-01  -1.5954974e+01  -1.4621394e+01   6.4748573e+01   3.7875503e+02   3.8388861e+00   9.2452366e+00  -1.7441068e+00   1.1625759e-01  -3.3509220e-01   2.6252436e-01  -7.4818704e-01   3.3003617e+00  -6.5461060e+00   5.5195920e-01  -3.7684951e-01  -7.0466253e-02  -7.5238895e+00  -1.4091819e+01
   1.0986000e+02   5.4032455e-01  -4.9480183e-01   3.5109664e+01   1.0341728e+00  -2.2872475e-01   2.9238972e+00  -2.3881239e+00  -5.2057778e-01   2.0643027e+00   8.3594719e+00   1.2216270e-01   1.1059729e-01  -1.5361821e+01  -1.3989642e+01   6.7502658e+01   2.7540857e+02   4.8636921e+00   8.7218360e+00  -2.1302807e+00   1.1274257e-01  -3.7797411e-01   2.8768302e-01  -4.1674163e-01   3.3362218e+00  -6.2958884e+00   5.5575859e-01  -3.5595037e-01  -4.9841639e-02  -7.2028306e+00  -1.4818997e+01
   1.0987000e+02   5.6832944e-01  -4.6052131e-01   3.5141778e+01   1.0655078e+00  -1.9801421e-01   2.8893800e+00  -3.4517187e+00  -4.9933609e-01   2.1020455e+00   3.7742798e+00   1.2164802e-01  -1.7774709e-02  -1.2837200e+01  -1.3351905e+01   6.9444326e+01   1.9416672e+02   5.9750718e+00   8.1145303e+00  -2.4714993e+00   1.0484513e-01  -4.2167747e-01   3.1482339e-01  -5.4013664e-02   3.3374074e+00  -6.0133527e+00   5.5536414e-01  -3.3441596e-01  -2.8346801e-02  -6.8256943e+00  -1.5700908e+01
   1.0988000e+02   5.9771732e-01  -4.1117634e-01   3.5168115e+01   1.0795210e+00  -1.7125708e-01   2.8417245e+00  -4.7655487e+00  -4.7822122e-01   2.0893165e+00  -1.2729066e+00   1.2024439e-01  -1.0622354e-01  -8.8448833e+00  -1.2699210e+01   7.0710290e+01   1.2659645e+02   6.9191776e+00   7.5552458e+00  -2.7381211e+00   9.5868496e-02  -4.5905668e-01   3.3870780e-01   2.6486766e-01   3.2338196e+00  -5.7454841e+00   5.5361820e-01  -3.0968787e-01  -8.3186435e-03  -6.4435038e+00  -1.6628369e+01
   1.0989000e+02   6.2120813e-01  -3.4304557e-01   3.5184346e+01   1.0863406e+00  -1.4094761e-01   2.7823903e+00  -5.9334242e+00  -4.5765817e-01   2.0344889e+00  -5.4827594e+00   1.1839520e-01  -1.5052096e-01  -4.4297419e+00  -1.2015945e+01   7.1376308e+01   6.6601768e+01   7.4183202e+00   7.1549696e+00  -2.8952632e+00   8.8200789e-02  -4.8360692e-01   3.5293902e-01   5.0167069e-01   3.0161237e+00  -5.5351213e+00   5.5194436e-01  -2.7953368e-01   1.0017984e-02  -6.0842316e+00  -1.7502954e+01
   1.0990000e+02   6.3249274e-01  -2.5931446e-01   3.5190142e+01   1.0924009e+00  -1.1596665e-01   2.7157593e+00  -6.6631014e+00  -4.3802593e-01   1.9420702e+00  -9.2418633e+00   1.1644068e-01  -1.6090465e-01  -1.0383691e+00  -1.1288019e+01   7.1514255e+01   1.3794687e+01   7.2413965e+00   6.9729158e+00  -2.9093025e+00   8.2185451e-02  -4.9103566e-01   3.5164832e-01   6.4215071e-01   2.7197036e+00  -5.4353748e+00   5.5076622e-01  -2.4406590e-01   2.7313267e-02  -5.7505166e+00  -1.8268347e+01
   1.0991000e+02   6.3236861e-01  -1.6818253e-01   3.5191742e+01   1.1007790e+00  -8.8178200e-02   2.6467407e+00  -6.9018606e+00  -4.1972981e-01   1.8092106e+00  -1.3285967e+01   1.1457108e-01  -1.5228301e-01   8.6216393e-01  -1.0519509e+01   7.1114135e+01  -4.0011957e+01   6.3084107e+00   7.0148384e+00  -2.7467542e+00   7.6095738e-02  -4.8060788e-01   3.3189857e-01   6.9015465e-01   2.4051345e+00  -5.4983634e+00   5.5056554e-01  -2.0608090e-01   4.3786779e-02  -5.4510480e+00  -1.8928171e+01
   1.0992000e+02   6.2723226e-01  -7.8480311e-02   3.5198556e+01   1.1123611e+00  -6.3254540e-02   2.5768813e+00  -6.9859310e+00  -4.0315131e-01   1.6382553e+00  -1.7095529e+01   1.1292032e-01  -1.3038428e-01   2.1898734e+00  -9.7417275e+00   7.0020373e+01  -1.0937625e+02   4.7729187e+00   7.2395675e+00  -2.3931667e+00   6.7334616e-02  -4.5573200e-01   2.9609114e-01   6.5439273e-01   2.1315789e+00  -5.7512299e+00   5.5199343e-01  -1.6951411e-01   5.8799572e-02  -5.2209457e+00  -1.9526634e+01
   1.0993000e+02   6.2216833e-01   3.4661805e-03   3.5216193e+01   1.1272188e+00  -3.8961130e-02   2.5026150e+00  -7.4266321e+00  -3.8852437e-01   1.4439474e+00  -1.9430785e+01   1.1166981e-01  -9.0561495e-02   3.9822785e+00  -8.9928732e+00   6.8041845e+01  -1.9785272e+02   2.9901411e+00   7.5625848e+00  -1.8836143e+00   5.4043884e-02  -4.2324533e-01   2.5234272e-01   5.2682904e-01   1.9303027e+00  -6.1788836e+00   5.5503561e-01  -1.3738431e-01   7.1113289e-02  -5.0934774e+00  -2.0101959e+01
   1.0994000e+02   6.1837222e-01   7.4064666e-02   3.5243672e+01   1.1449293e+00  -1.2490480e-02   2.4150325e+00  -8.7582499e+00  -3.7584370e-01   1.2501823e+00  -1.9376512e+01   1.1105829e-01  -2.7205322e-02   6.3356172e+00  -8.2933402e+00   6.5128773e+01  -2.9130721e+02   1.3744434e+00   7.8702537e+00  -1.3122533e+00   3.6369322e-02  -3.9113343e-01   2.1128901e-01   2.9624487e-01   1.8104365e+00  -6.7173576e+00   5.5820631e-01  -1.1086499e-01   7.9777901e-02  -5.0680301e+00  -2.0669195e+01
   1.0995000e+02   6.1591435e-01   1.3223223e-01   3.5276464e+01   1.1638969e+00   1.1573750e-02   2.3064140e+00  -1.0861849e+01  -3.6486381e-01   1.0810737e+00  -1.6910856e+01   1.1130351e-01   5.7380150e-02   8.4585472e+00  -7.6472657e+00   6.1489591e+01  -3.6391819e+02   2.3758242e-01   8.0636597e+00  -8.0756853e-01   1.6671630e-02  -3.6550682e-01   1.8151341e-01  -1.7719427e-02   1.7775789e+00  -7.2687437e+00   5.5833971e-01  -8.9931415e-02   8.5361718e-02  -5.1080469e+00  -2.1232012e+01
   1.0996000e+02   6.1554299e-01   1.7937338e-01   3.5310142e+01   1.1813132e+00   3.2715890e-02   2.1814554e+00  -1.2495865e+01  -3.5520277e-01   9.5018134e-01  -1.3089240e+01   1.1251397e-01   1.5240858e-01   9.5028433e+00  -7.0549765e+00   5.7494036e+01  -3.9955555e+02  -2.9898699e-01   8.1020305e+00  -4.8553392e-01  -9.5035859e-04  -3.4858655e-01   1.6702881e-01  -3.5406345e-01   1.8338174e+00  -7.7168967e+00   5.5169329e-01  -7.4472599e-02   9.0301325e-02  -5.1623530e+00  -2.1794793e+01
   1.0997000e+02   6.1765042e-01   2.1806063e-01   3.5341619e+01   1.1948163e+00   5.1107840e-02   2.0530911e+00  -1.2836427e+01  -3.4646316e-01   8.5885625e-01  -9.1325095e+00   1.1466206e-01   2.4467771e-01   9.2269130e+00  -6.5192765e+00   5.3416118e+01  -4.0779178e+02  -2.9374118e-01   8.0026531e+00  -4.2377418e-01  -1.1714445e-02  -3.3845917e-01   1.6698096e-01  -6.2863797e-01   1.9665825e+00  -7.9409720e+00   5.3572547e-01  -6.4651581e-02   9.7587870e-02  -5.2016814e+00  -2.2369351e+01
   1.0998000e+02   6.2071121e-01   2.5060845e-01   3.5369018e+01   1.2036449e+00   7.0817590e-02   1.9245261e+00  -1.2856503e+01  -3.3826831e-01   8.0511038e-01  -5.3745873e+00   1.1760095e-01   3.2239434e-01   7.7716630e+00  -6.0411512e+00   4.9299906e+01  -4.1162115e+02   6.7932962e-02   7.8185228e+00  -6.5705530e-01  -1.1943769e-02  -3.3011998e-01   1.7643458e-01  -7.7047187e-01   2.1432814e+00  -7.8559901e+00   5.0997719e-01  -6.0657310e-02   1.0883972e-01  -5.2387676e+00  -2.2967399e+01
   1.0999000e+02   6.2230353e-01   2.7837967e-01   3.5391944e+01   1.2070617e+00   9.0355450e-02   1.7836074e+00  -1.4091872e+01  -3.3023905e-01   7.8943960e-01  -1.5670777e+00   1.2111052e-01   3.7804176e-01   5.5647422e+00  -5.6121550e+00   4.5035876e+01  -4.2640308e+02   5.3211194e-01   7.6232560e+00  -1.1551930e+00  -7.2433645e-04  -3.1741910e-01   1.8811167e-01  -7.4186786e-01   2.3209121e+00  -7.4585505e+00   4.7591931e-01  -6.2347703e-02   1.2367210e-01  -5.3118498e+00  -2.3589913e+01
   1.1000000e+02   6.2298501e-01   3.0075137e-01   3.5412572e+01   1.2024341e+00   1.0891928e-01   1.6179242e+00  -1.6568319e+01  -3.2204377e-01   8.0726997e-01   1.7830372e+00   1.2495039e-01   4.0936307e-01   3.1321304e+00  -5.2269575e+00   4.0556639e+01  -4.4792369e+02   8.4886952e-01   7.4912922e+00  -1.8170587e+00   1.9279436e-02  -2.9574343e-01   1.9496065e-01  -5.3534651e-01   2.4597404e+00  -6.8285195e+00   4.3627690e-01  -6.8855513e-02   1.4064000e-01  -5.4432098e+00  -2.4218845e+01
   1.1001000e+02   6.2758652e-01   3.1479027e-01   3.5435464e+01   1.1857947e+00   1.2140976e-01   1.4309409e+00  -1.8698330e+01  -3.1352006e-01   8.4178623e-01   3.4516254e+00   1.2883564e-01   4.1177956e-01   2.4164928e-01  -4.9022425e+00   3.5962593e+01  -4.5940460e+02   8.6956972e-01   7.4636742e+00  -2.5135633e+00   4.2529904e-02  -2.6469290e-01   1.9306136e-01  -1.7439486e-01   2.5300812e+00  -6.0839192e+00   3.9425630e-01  -7.8537460e-02   1.5814508e-01  -5.6101652e+00  -2.4810946e+01
   1.1002000e+02   6.4026882e-01   3.1667033e-01   3.5464506e+01   1.1540385e+00   1.3401483e-01   1.2388163e+00  -1.9212455e+01  -3.0468936e-01   8.7444638e-01   3.2660152e+00   1.3243080e-01   3.8041980e-01  -3.1359758e+00  -4.6642666e+00   3.1439883e+01  -4.5227097e+02   6.3937360e-01   7.5200350e+00  -3.1318362e+00   6.2923252e-02  -2.2905864e-01   1.8335495e-01   2.9877408e-01   2.5220486e+00  -5.3340560e+00   3.5305628e-01  -8.9586388e-02   1.7428153e-01  -5.7758163e+00  -2.5328484e+01
   1.1003000e+02   6.5897921e-01   3.0376495e-01   3.5499472e+01   1.1059913e+00   1.4518751e-01   1.0561429e+00  -1.8267344e+01  -2.9565669e-01   8.9657093e-01   2.2124554e+00   1.3547606e-01   3.2316467e-01  -5.7255136e+00  -4.5203899e+00   2.7144041e+01  -4.2958421e+02   3.6756507e-01   7.5867599e+00  -3.5989929e+00   7.6048398e-02  -1.9680961e-01   1.7052356e-01   8.3174376e-01   2.4550906e+00  -4.6543205e+00   3.1543777e-01  -1.0083886e-01   1.8665630e-01  -5.9228372e+00  -2.5768038e+01
   1.1004000e+02   6.7670126e-01   2.7683161e-01   3.5536333e+01   1.0402595e+00   1.5355269e-01   8.9177427e-01  -1.6436863e+01  -2.8656164e-01   9.0448080e-01   7.9098698e-01   1.3786707e-01   2.5569398e-01  -6.7470688e+00  -4.4533011e+00   2.3231573e+01  -3.9124681e+02   2.5811161e-01   7.5797653e+00  -3.8965733e+00   8.0172518e-02  -1.7509532e-01   1.5978949e-01   1.3483961e+00   2.3718528e+00  -4.0709742e+00   2.8312352e-01  -1.1212999e-01   1.9350174e-01  -6.0284872e+00  -2.6133647e+01
   1.1005000e+02   6.8747155e-01   2.4084337e-01   3.5570700e+01   9.5195940e-01   1.5962604e-01   7.5032595e-01  -1.4144831e+01  -2.7761872e-01   8.9048836e-01  -1.3992437e+00   1.3959125e-01   1.8727605e-01  -6.8417929e+00  -4.4356627e+00   1.9874602e+01  -3.3569703e+02   3.9184809e-01   7.4475601e+00  -4.0471021e+00   7.6195716e-02  -1.6695079e-01   1.5426553e-01   1.7729903e+00   2.3184039e+00  -3.5549668e+00   2.5654140e-01  -1.2402081e-01   1.9504609e-01  -6.0597446e+00  -2.6420979e+01
   1.1006000e+02   6.8977442e-01   2.0239464e-01   3.5600191e+01   8.3264310e-01   1.6655883e-01   6.2701919e-01  -1.2330676e+01  -2.6912609e-01   8.4617811e-01  -4.4310250e+00   1.4068932e-01   1.2320376e-01  -6.4072287e+00  -4.4430687e+00   1.7119964e+01  -2.7546383e+02   7.4858982e-01   7.1905127e+00  -4.0752278e+00   6.6781972e-02  -1.7063225e-01   1.5434912e-01   2.0811166e+00   2.3190553e+00  -3.0374096e+00   2.3521511e-01  -1.3714503e-01   1.9321704e-01  -6.0147317e+00  -2.6641954e+01
   1.1007000e+02   6.8580867e-01   1.6613449e-01   3.5624626e+01   6.7464642e-01   1.7475213e-01   5.0889800e-01  -1.1812119e+01  -2.6138582e-01   7.7143949e-01  -7.4738627e+00   1.4131389e-01   7.4316482e-02  -4.8887280e+00  -4.4587906e+00   1.4815647e+01  -2.3043166e+02   1.2515551e+00   6.8578456e+00  -3.9834155e+00   5.4789819e-02  -1.8141353e-01   1.5857439e-01   2.3027464e+00   2.3556875e+00  -2.4525325e+00   2.1828259e-01  -1.5159262e-01   1.9009311e-01  -5.9218268e+00  -2.6824278e+01
   1.1008000e+02   6.7988469e-01   1.3451088e-01   3.5645435e+01   4.7877423e-01   1.7818988e-01   3.9136508e-01  -1.1753292e+01  -2.5462331e-01   6.7418215e-01  -9.7257337e+00   1.4173333e-01   5.2010054e-02  -2.2306428e+00  -4.4737016e+00   1.2754660e+01  -2.0609875e+02   1.7754467e+00   6.5278159e+00  -3.7624014e+00   4.2079131e-02  -1.9425580e-01   1.6475148e-01   2.4820136e+00   2.3712289e+00  -1.7780579e+00   2.0480761e-01  -1.6654748e-01   1.8682185e-01  -5.7904350e+00  -2.6973703e+01
   1.1009000e+02   6.7661920e-01   1.0925639e-01   3.5664701e+01   2.5938200e-01   1.7876283e-01   2.8567059e-01  -1.0569450e+01  -2.4897972e-01   5.6279303e-01  -1.1138912e+01   1.4217456e-01   5.2448330e-02   4.3827575e-02  -4.4842545e+00   1.0838641e+01  -1.9160185e+02   2.1853425e+00   6.2675205e+00  -3.4233686e+00   2.9799607e-02  -2.0565925e-01   1.7094451e-01   2.6546798e+00   2.3135293e+00  -1.0327202e+00   1.9397205e-01  -1.8026734e-01   1.8358502e-01  -5.6004907e+00  -2.7063055e+01
   1.1010000e+02   6.7826035e-01   9.0793030e-02   3.5684059e+01   3.8501301e-02   1.8134114e-01   2.0315506e-01  -8.2515522e+00  -2.4458066e-01   4.3874604e-01  -1.2404699e+01   1.4268550e-01   5.8081909e-02   5.6335787e-01  -4.4901611e+00   9.0902506e+00  -1.7483908e+02   2.4231820e+00   6.0941841e+00  -3.0183010e+00   1.9378785e-02  -2.1395328e-01   1.7637471e-01   2.8598738e+00   2.1848314e+00  -2.5121611e-01   1.8502681e-01  -1.9067033e-01   1.8009114e-01  -5.3518139e+00  -2.7075869e+01
   1.1011000e+02   6.8273540e-01   7.6880819e-02   3.5704182e+01  -1.6587516e-01   1.8409134e-01   1.4333960e-01  -5.9815461e+00  -2.4157558e-01   2.9963351e-01  -1.3911253e+01   1.4319825e-01   5.7408298e-02  -6.7361033e-02  -4.4925558e+00   7.5784849e+00  -1.5117658e+02   2.5383385e+00   5.9839853e+00  -2.6214390e+00   1.2504097e-02  -2.1867846e-01   1.8181087e-01   3.1241361e+00   2.0295281e+00   5.2268439e-01   1.7710920e-01  -1.9641422e-01   1.7585661e-01  -5.0863758e+00  -2.7029173e+01
   1.1012000e+02   6.8440968e-01   6.3524183e-02   3.5725133e+01  -3.4446583e-01   1.8437782e-01   1.0198420e-01  -4.1355399e+00  -2.4004916e-01   1.5198465e-01  -1.4764886e+01   1.4360860e-01   4.6678928e-02  -1.0729371e+00  -4.4928548e+00   6.3579058e+00  -1.2205791e+02   2.6097153e+00   5.9085960e+00  -2.2952164e+00   1.0180068e-02  -2.2005736e-01   1.8865993e-01   3.4095950e+00   1.8796449e+00   1.2402080e+00   1.6949454e-01  -1.9754134e-01   1.7022570e-01  -4.8411371e+00  -2.6931687e+01
   1.1013000e+02   6.7780757e-01   4.7326666e-02   3.5746923e+01  -4.9373578e-01   1.8512267e-01   7.8398472e-02  -2.3585731e+00  -2.3993495e-01   1.1054576e-02  -1.4093007e+01   1.4373959e-01   1.8532057e-02  -2.8146871e+00  -4.4922079e+00   5.4367123e+00  -9.2119347e+01   2.6784212e+00   5.8438398e+00  -2.0752478e+00   1.2289544e-02  -2.1879735e-01   1.9738984e-01   3.6300726e+00   1.7423686e+00   1.8618876e+00   1.6214637e-01  -1.9518978e-01   1.6274724e-01  -4.6227767e+00  -2.6766192e+01
   1.1014000e+02   6.6204454e-01   2.6689339e-02   3.5769730e+01  -6.1142796e-01   1.8632588e-01   7.2091207e-02  -6.3072649e-01  -2.4104037e-01  -1.1047974e-01  -1.2153432e+01   1.4336872e-01  -3.1493273e-02  -5.0025330e+00  -4.4913451e+00   4.7688314e+00  -6.6788091e+01   2.7655266e+00   5.7679542e+00  -1.9744688e+00   1.8040122e-02  -2.1594434e-01   2.0719430e-01   3.7326436e+00   1.6319328e+00   2.3618972e+00   1.5565110e-01  -1.9095707e-01   1.5388918e-01  -4.4381169e+00  -2.6524781e+01
   1.1015000e+02   6.4182394e-01   1.6240283e-03   3.5793700e+01  -6.9398210e-01   1.8695613e-01   8.0676762e-02   8.5855551e-01  -2.4306048e-01  -2.0149318e-01  -9.1013434e+00   1.4236410e-01  -9.4282045e-02  -6.2788772e+00  -4.4906260e+00   4.2769000e+00  -4.9193138e+01   2.8963107e+00   5.6769158e+00  -1.9945620e+00   2.6763559e-02  -2.1243873e-01   2.1718838e-01   3.7322043e+00   1.5778812e+00   2.7279065e+00   1.5038411e-01  -1.8623023e-01   1.4540198e-01  -4.3058076e+00  -2.6220220e+01
   1.1016000e+02   6.2369188e-01  -2.6420770e-02   3.5818640e+01  -7.3768449e-01   1.8856041e-01   1.0217039e-01   2.1493630e+00  -2.4556584e-01  -2.4969330e-01  -4.8200123e+00   1.4077534e-01  -1.5186290e-01  -5.7580850e+00  -4.4901603e+00   3.8885230e+00  -3.8837704e+01   3.0847169e+00   5.5932968e+00  -2.1334563e+00   3.8570075e-02  -2.0834670e-01   2.2724576e-01   3.6887830e+00   1.5960472e+00   2.9682611e+00   1.4570273e-01  -1.8156982e-01   1.3993086e-01  -4.2430520e+00  -2.5868509e+01
   1.1017000e+02   6.1164630e-01  -5.4880886e-02   3.5843981e+01  -7.4111097e-01   1.8924796e-01   1.3599217e-01   3.3821777e+00  -2.4811935e-01  -2.5439087e-01  -4.6975743e-01   1.3877522e-01  -1.9211415e-01  -4.0251251e+00  -4.4899248e+00   3.5563099e+00  -3.3221308e+01   3.2984307e+00   5.5574435e+00  -2.3880574e+00   5.4222189e-02  -2.0227217e-01   2.3746425e-01   3.6730270e+00   1.6693968e+00   3.1122226e+00   1.3988227e-01  -1.7675411e-01   1.3996157e-01  -4.2569278e+00  -2.5479634e+01
   1.1018000e+02   6.0612494e-01  -8.1042423e-02   3.5869014e+01  -7.0513544e-01   1.9102413e-01   1.8006738e-01   4.4075213e+00  -2.5049050e-01  -2.3607819e-01   1.8312682e+00   1.3651476e-01  -2.1727904e-01  -2.5164896e+00  -4.4898478e+00   3.2572250e+00  -2.9908497e+01   3.4440713e+00   5.6102230e+00  -2.7540164e+00   7.4241830e-02  -1.9152828e-01   2.4709515e-01   3.7415468e+00   1.7657706e+00   3.1932826e+00   1.3102838e-01  -1.7151864e-01   1.4670949e-01  -4.3458627e+00  -2.5066981e+01
   1.1019000e+02   6.0530700e-01  -1.0263924e-01   3.5893310e+01  -6.3184739e-01   1.9377433e-01   2.2762762e-01   4.7560233e+00  -2.5279193e-01  -2.2864003e-01   7.4381633e-01   1.3405153e-01  -2.3679536e-01  -1.9516320e+00  -4.4898571e+00   2.9809547e+00  -2.7627022e+01   3.3987697e+00   5.7732683e+00  -3.2177971e+00   9.8167471e-02  -1.7316694e-01   2.5395887e-01   3.9240928e+00   1.8715372e+00   3.2284298e+00   1.1842042e-01  -1.6615794e-01   1.5968435e-01  -4.5087516e+00  -2.4662077e+01
   1.1020000e+02   6.0573802e-01  -1.1777365e-01   3.5917029e+01  -5.2600816e-01   1.9852988e-01   2.7125077e-01   4.3623158e+00  -2.5544285e-01  -2.6249904e-01  -3.3859015e+00   1.3137439e-01  -2.5760409e-01  -2.0808728e+00  -4.4898995e+00   2.7211689e+00  -2.5978589e+01   3.0617022e+00   6.0338506e+00  -3.7452809e+00   1.2432785e-01  -1.4544297e-01   2.5482740e-01   4.2055817e+00   2.0058407e+00   3.2101338e+00   1.0308999e-01  -1.6154330e-01   1.7693560e-01  -4.7404214e+00  -2.4305786e+01
   1.1021000e+02   6.0268263e-01  -1.2529842e-01   3.5940639e+01  -3.9822008e-01   1.9807151e-01   3.0845984e-01   3.7209068e+00  -2.5897563e-01  -3.4911061e-01  -8.6611566e+00   1.2845743e-01  -2.8111848e-01  -2.3514393e+00  -4.4899441e+00   2.4814101e+00  -2.3975878e+01   2.4055435e+00   6.3337986e+00  -4.2818944e+00   1.4985385e-01  -1.0908282e-01   2.4664448e-01   4.5276884e+00   2.2123943e+00   3.1177642e+00   8.7068897e-02  -1.5882853e-01   1.9574213e-01  -5.0238736e+00  -2.4034670e+01
   1.1022000e+02   5.9257188e-01  -1.2573150e-01   3.5964210e+01  -2.6479012e-01   2.0517619e-01   3.3787289e-01   2.9413050e+00  -2.6379483e-01  -4.7605896e-01  -1.2694835e+01   1.2532205e-01  -3.0256206e-01  -2.1443580e+00  -4.4899776e+00   2.2801683e+00  -2.0124178e+01   1.5047881e+00   6.5728419e+00  -4.7687431e+00   1.7103768e-01  -6.7651332e-02   2.2776695e-01   4.8268694e+00   2.5399781e+00   2.9424206e+00   7.1979464e-02  -1.5899453e-01   2.1374858e-01  -5.3335716e+00  -2.3883393e+01
   1.1023000e+02   5.7626688e-01  -1.2133123e-01   3.5987155e+01  -1.4402268e-01   2.0763991e-01   3.5613511e-01   1.8262221e+00  -2.6998644e-01  -6.1206990e-01  -1.3601094e+01   1.2205746e-01  -3.1516877e-01  -1.2606704e+00  -4.4899975e+00   2.1363163e+00  -1.4385198e+01   4.9381318e-01   6.6452990e+00  -5.1559723e+00   1.8428643e-01  -2.6497134e-02   1.9828321e-01   5.0591442e+00   3.0086661e+00   2.7051366e+00   5.8068482e-02  -1.6225149e-01   2.2986033e-01  -5.6278839e+00  -2.3874670e+01
   1.1024000e+02   5.5924773e-01  -1.1488950e-01   3.6008919e+01  -5.3717512e-02   2.1434351e-01   3.6360583e-01   7.4707190e-01  -2.7727440e-01  -7.2124993e-01  -1.0918003e+01   1.1879113e-01  -3.1511955e-01   4.9219522e-03  -4.4900064e+00   2.0503136e+00  -8.6002666e+00  -5.1097534e-01   6.4856648e+00  -5.4032706e+00   1.8723861e-01   9.3380404e-03   1.5938765e-01   5.2023949e+00   3.5866853e+00   2.4546515e+00   4.4325962e-02  -1.6785327e-01   2.4407828e-01  -5.8503135e+00  -2.4005733e+01
   1.1025000e+02   5.4831239e-01  -1.0846350e-01   3.6029729e+01  -1.0047450e-02   2.1531754e-01   3.6779422e-01   4.1883880e-01  -2.8519279e-01  -7.8431307e-01  -6.3063138e+00   1.1569244e-01  -2.9818424e-01   1.6935306e+00  -4.4900083e+00   2.0017290e+00  -4.8584629e+00  -1.4459611e+00   6.0903800e+00  -5.4795806e+00   1.7934408e-01   3.6916708e-02   1.1278329e-01   5.2620756e+00   4.2059914e+00   2.2504853e+00   2.9340576e-02  -1.7460333e-01   2.5674326e-01  -5.9615431e+00  -2.4253973e+01
   1.1026000e+02   5.4736585e-01  -1.0315023e-01   3.6050149e+01  -2.4831760e-02   2.2139089e-01   3.7937120e-01   1.1576977e+00  -2.9330672e-01  -8.0419161e-01  -1.9878538e+00   1.1296922e-01  -2.6037485e-01   3.7809395e+00  -4.4900069e+00   1.9587551e+00  -4.2973915e+00  -2.2922836e+00   5.5159698e+00  -5.3718294e+00   1.6194577e-01   5.5754468e-02   6.0846726e-02   5.2633692e+00   4.7967840e+00   2.1495483e+00   1.2035050e-02  -1.8131697e-01   2.6812840e-01  -5.9567377e+00  -2.4576943e+01
   1.1027000e+02   5.5427077e-01  -9.9569131e-02   3.6069798e+01  -1.0195463e-01   2.2339625e-01   4.0474891e-01   2.5377710e+00  -3.0131501e-01  -7.9429548e-01   9.8961275e-01   1.1078709e-01  -2.0576172e-01   5.4613130e+00  -4.4900044e+00   1.8887849e+00  -6.9970225e+00  -3.0488845e+00   4.8526927e+00  -5.0983247e+00   1.3819587e-01   6.6926499e-02   7.1238036e-03   5.2368664e+00   5.3133327e+00   2.2014900e+00  -8.0536307e-03  -1.8686843e-01   2.7840802e-01  -5.8567175e+00  -2.4916473e+01
   1.1028000e+02   5.6115687e-01  -9.7951730e-02   3.6087004e+01  -2.3554808e-01   2.2866746e-01   4.4088413e-01   3.6135224e+00  -3.0908818e-01  -7.7149344e-01   2.2802048e+00   1.0921536e-01  -1.4406736e-01   6.1694359e+00  -4.4900022e+00   1.7688660e+00  -1.1991884e+01  -3.7046984e+00   4.1891154e+00  -4.7111175e+00   1.1253480e-01   7.2180400e-02  -4.3898119e-02   5.2165910e+00   5.7411381e+00   2.4358633e+00  -3.0729470e-02  -1.9029928e-01   2.8757077e-01  -5.7009460e+00  -2.5224663e+01
   1.1029000e+02   5.5952184e-01  -9.7670398e-02   3.6100278e+01  -4.0989366e-01   2.3422515e-01   4.7623075e-01   3.5346618e+00  -3.1659945e-01  -7.4581118e-01   2.5682258e+00   1.0821799e-01  -8.6127639e-02   5.7939720e+00  -4.4900007e+00   1.5977134e+00  -1.7115262e+01  -4.2451393e+00   3.5982419e+00  -4.2808261e+00   8.9478362e-02   7.3692718e-02  -8.7963358e-02   5.2294203e+00   6.0900911e+00   2.8403566e+00  -5.5011519e-02  -1.9097812e-01   2.9545079e-01  -5.5305672e+00  -2.5473393e+01
   1.1030000e+02   5.4653062e-01  -9.7313371e-02   3.6109861e+01  -5.9967745e-01   2.4115794e-01   4.9755507e-01   2.1324315e+00  -3.2369052e-01  -7.0411047e-01   4.1700706e+00   1.0760558e-01  -4.7513991e-02   3.8613648e+00  -4.4899999e+00   1.4016128e+00  -1.9610064e+01  -4.6726371e+00   3.1388872e+00  -3.8715036e+00   7.2263256e-02   7.3980080e-02  -1.2225407e-01   5.2866896e+00   6.3826585e+00   3.3497288e+00  -7.8900078e-02  -1.8837631e-01   3.0210466e-01  -5.3688753e+00  -2.5645894e+01
   1.1031000e+02   5.2712535e-01  -9.6075854e-02   3.6117027e+01  -7.7383835e-01   2.4619997e-01   4.9926841e-01   1.7133490e-01  -3.2984702e-01  -6.1071202e-01   9.3398451e+00   1.0700814e-01  -4.6250734e-02   1.2632576e-01  -4.4899995e+00   1.2216508e+00  -1.7996198e+01  -4.9986342e+00   2.8505227e+00  -3.5175381e+00   6.2149149e-02   7.5412994e-02  -1.4575076e-01   5.3944578e+00   6.6360746e+00   3.8573049e+00  -9.9382391e-02  -1.8174809e-01   3.0791876e-01  -5.2252881e+00  -2.5739843e+01
   1.1032000e+02   5.0946699e-01  -9.5761114e-02   3.6121841e+01  -9.0629487e-01   2.5284628e-01   4.8872938e-01  -1.0539033e+00  -3.3416483e-01  -4.2676333e-01   1.8394869e+01   1.0592420e-01  -9.5208775e-02  -4.8958041e+00  -4.4899994e+00   1.0886824e+00  -1.3296838e+01  -5.2322660e+00   2.7439859e+00  -3.2163849e+00   5.8452448e-02   7.9397335e-02  -1.5883984e-01   5.5480599e+00   6.8456699e+00   4.2441833e+00  -1.1289707e-01  -1.7037486e-01   3.1293596e-01  -5.1018599e+00  -2.5765487e+01
   1.1033000e+02   4.9618964e-01  -1.0121146e-01   3.6122359e+01  -9.8642235e-01   2.5582566e-01   4.8236230e-01  -6.3670800e-01  -3.3558252e-01  -1.3685041e-01   2.8991292e+01   1.0381477e-01  -1.9783985e-01  -1.0263108e+01  -4.4899994e+00   1.0098748e+00  -7.8807574e+00  -5.3910003e+00   2.7987096e+00  -2.9370945e+00   5.8844877e-02   8.5773159e-02  -1.6298972e-01   5.7098097e+00   6.9870577e+00   4.4099813e+00  -1.1622022e-01  -1.5415811e-01   3.1595979e-01  -4.9895154e+00  -2.5734669e+01
   1.1034000e+02   4.7998557e-01  -1.1732234e-01   3.6116463e+01  -1.0200866e+00   2.5972177e-01   4.9358174e-01   1.1219437e+00  -3.3332180e-01   2.3066585e-01   3.6751626e+01   1.0022021e-01  -3.4611537e-01  -1.4827552e+01  -4.4899994e+00   9.7469799e-01  -3.5176843e+00  -5.5141554e+00   2.9713474e+00  -2.6348015e+00   5.9859606e-02   9.3008141e-02  -1.6089388e-01   5.8101484e+00   7.0375474e+00   4.3050828e+00  -1.0766162e-01  -1.3385779e-01   3.1464285e-01  -4.8705900e+00  -2.5657952e+01
   1.1035000e+02   4.5015969e-01  -1.4443482e-01   3.6104166e+01  -1.0231536e+00   2.6642538e-01   5.2218547e-01   2.8603732e+00  -3.2731117e-01   6.0515339e-01   3.7448754e+01   9.4810848e-02  -5.2713312e-01  -1.8101775e+01  -4.4899996e+00   9.6703279e-01  -7.6652046e-01  -5.6652506e+00   3.2121960e+00  -2.2724488e+00   5.7937255e-02   9.9088309e-02  -1.5634410e-01   5.7798580e+00   6.9978204e+00   3.9650043e+00  -8.8088368e-02  -1.1091419e-01   3.0720662e-01  -4.7214172e+00  -2.5539098e+01
   1.1036000e+02   4.0379356e-01  -1.7675387e-01   3.6088130e+01  -1.0135133e+00   2.7066527e-01   5.5442723e-01   3.2241763e+00  -3.1837492e-01   8.9711588e-01   2.9196249e+01   8.7329413e-02  -7.3385071e-01  -2.0671759e+01  -4.4900000e+00   9.7279647e-01   5.7636765e-01  -5.9045567e+00   3.4746089e+00  -1.8477056e+00   5.1010712e-02   1.0238491e-01  -1.5295253e-01   5.5973214e+00   6.8944028e+00   3.5081795e+00  -6.0950842e-02  -8.7066922e-02   2.9432797e-01  -4.5182671e+00  -2.5374419e+01
   1.1037000e+02   3.4773357e-01  -2.0584247e-01   3.6072756e+01  -1.0032527e+00   2.8046284e-01   5.7225746e-01   1.7830231e+00  -3.0807362e-01   1.0332249e+00   1.3610901e+01   7.7584422e-02  -9.5990274e-01  -2.2605204e+01  -4.4900008e+00   9.8253631e-01   9.7398488e-01  -6.2327771e+00   3.7156726e+00  -1.4049912e+00   3.9876902e-02   1.0214571e-01  -1.5235029e-01   5.3125682e+00   6.7585012e+00   3.0739874e+00  -3.0902839e-02  -6.3922386e-02   2.7877324e-01  -4.2620437e+00  -2.5170513e+01
   1.1038000e+02   2.8861623e-01  -2.2582549e-01   3.6062795e+01  -9.9390633e-01   2.8567676e-01   5.6735437e-01  -4.9030984e-01  -2.9820808e-01   9.8950649e-01  -4.3718405e+00   6.5574549e-02  -1.1863396e+00  -2.2643686e+01  -4.4900023e+00   9.9124673e-01   8.7104147e-01  -6.5742523e+00   3.9032077e+00  -1.0173902e+00   2.7998689e-02   9.8761274e-02  -1.5359288e-01   5.0047106e+00   6.6051942e+00   2.7469853e+00  -1.7140040e-03  -4.2800234e-02   2.6299591e-01  -3.9891916e+00  -2.4944593e+01
   1.1039000e+02   2.2468678e-01  -2.3526469e-01   3.6061752e+01  -9.7890967e-01   2.9066149e-01   5.4811071e-01  -1.9243660e+00  -2.9019169e-01   8.0443887e-01  -1.8506762e+01   5.1572937e-02  -1.3855874e+00  -1.9924784e+01  -4.4900043e+00   9.9709285e-01   5.8461211e-01  -6.8330149e+00   4.0207015e+00  -7.5042249e-01   1.9297556e-02   9.3721325e-02  -1.5449713e-01   4.7154687e+00   6.4399961e+00   2.5279042e+00   2.5077795e-02  -2.4798862e-02   2.4743733e-01  -3.7482097e+00  -2.4701963e+01
   1.1040000e+02   1.5128854e-01  -2.3505758e-01   3.6070616e+01  -9.5004136e-01   2.9495868e-01   5.2916092e-01  -1.8949789e+00  -2.8463403e-01   5.5837994e-01  -2.4605892e+01   3.6004461e-02  -1.5423319e+00  -1.5674442e+01  -4.4900063e+00   1.0000362e+00   2.9433109e-01  -6.9629707e+00   4.0592364e+00  -6.3563507e-01   1.5729971e-02   8.8984987e-02  -1.5370825e-01   4.4338857e+00   6.2730600e+00   2.3654819e+00   4.9862394e-02  -1.0654864e-02   2.3109859e-01  -3.5702462e+00  -2.4429068e+01
   1.1041000e+02   7.2147374e-02  -2.2657313e-01   3.6087525e+01  -9.0146588e-01   3.0223524e-01   5.1996916e-01  -9.1917599e-01  -2.8133927e-01   3.3196065e-01  -2.2641929e+01   1.9199836e-02  -1.6659330e+00  -1.2360112e+01  -4.4900072e+00   1.0008068e+00   7.7067724e-02  -6.9843735e+00   4.0186033e+00  -6.6755146e-01   1.6873520e-02   8.6019705e-02  -1.5154940e-01   4.1291444e+00   6.1079058e+00   2.2083915e+00   7.3435858e-02  -5.4740602e-04   2.1321282e-01  -3.4586759e+00  -2.4107915e+01
   1.1042000e+02  -1.6495867e-04  -2.1263525e-01   3.6108241e+01  -8.3082447e-01   3.0532921e-01   5.2613685e-01   6.1676889e-01  -2.7961519e-01   1.7478144e-01  -1.5717922e+01   1.2941652e-03  -1.7758754e+00  -1.0994245e+01  -4.4900045e+00   1.0003203e+00  -4.8656985e-02  -6.9377014e+00   3.9181633e+00  -8.1942910e-01   2.1412048e-02   8.5356921e-02  -1.4915164e-01   3.7880326e+00   5.9270498e+00   2.0274412e+00   9.5764674e-02   5.7304912e-03   1.9392648e-01  -3.4069729e+00  -2.3738884e+01
   1.1043000e+02  -5.5719798e-02  -1.9809287e-01   3.6127754e+01  -7.3910185e-01   3.0979828e-01   5.4957616e-01   2.3439319e+00  -2.7867407e-01   9.6370000e-02  -7.8411435e+00  -1.7692298e-02  -1.8835122e+00  -1.0763681e+01  -4.4899952e+00   9.9946041e-01  -8.5986104e-02  -6.8496322e+00   3.7920332e+00  -1.0687307e+00   2.8503752e-02   8.7049779e-02  -1.4728986e-01   3.4104510e+00   5.7080746e+00   1.8103792e+00   1.1615167e-01   8.3133324e-03   1.7348797e-01  -3.4126505e+00  -2.3342823e+01
   1.1044000e+02  -9.5387403e-02  -1.8640058e-01   3.6142873e+01  -6.2926369e-01   3.1776240e-01   5.8316118e-01   3.3585017e+00  -2.7797275e-01   7.2176329e-02  -2.4193671e+00  -3.7783809e-02  -1.9932983e+00  -1.0978609e+01  -4.4899758e+00   9.9908764e-01  -3.7276256e-02  -6.7459832e+00   3.6766751e+00  -1.4039539e+00   3.7846966e-02   9.1280925e-02  -1.4610300e-01   2.9783111e+00   5.4483436e+00   1.5520372e+00   1.3423121e-01   6.8603304e-03   1.5142505e-01  -3.4698760e+00  -2.2941830e+01
   1.1045000e+02  -1.2608334e-01  -1.7503588e-01   3.6153896e+01  -5.0536389e-01   3.2400764e-01   6.1494001e-01   3.1778829e+00  -2.7742142e-01   5.6838189e-02  -1.5338140e+00  -5.8985092e-02  -2.1035169e+00  -1.1021854e+01  -4.4899445e+00   1.0001146e+00   1.0269371e-01  -6.6575657e+00   3.6063910e+00  -1.8020702e+00   4.9170835e-02   9.8322387e-02  -1.4543247e-01   2.4647211e+00   5.1665517e+00   1.2488915e+00   1.5033080e-01   4.7658935e-04   1.2692513e-01  -3.5722477e+00  -2.2559412e+01
   1.1046000e+02  -1.5110818e-01  -1.5587203e-01   3.6164081e+01  -3.7360312e-01   3.3002369e-01   6.3931976e-01   2.4379749e+00  -2.7741676e-01   1.9657404e-03  -5.4872449e+00  -8.1146011e-02  -2.1989227e+00  -9.5405800e+00  -4.4899051e+00   1.0034913e+00   3.3767164e-01  -6.6102192e+00   3.6021105e+00  -2.2240643e+00   6.2271925e-02   1.0818309e-01  -1.4518520e-01   1.8692740e+00   4.8924569e+00   9.1420174e-01   1.6463104e-01  -1.2019259e-02   9.9906590e-02  -3.7213580e+00  -2.2229591e+01
   1.1047000e+02  -1.6795811e-01  -1.2278234e-01   3.6177695e+01  -2.4245672e-01   3.3500843e-01   6.5676754e-01   1.7447784e+00  -2.7865215e-01  -1.2200675e-01  -1.2397249e+01  -1.0387028e-01  -2.2549735e+00  -5.6050830e+00  -4.4898717e+00   1.0099405e+00   6.4491587e-01  -6.6236396e+00   3.6527038e+00  -2.6479073e+00   7.7535121e-02   1.2069769e-01  -1.4551561e-01   1.2297067e+00   4.6638757e+00   6.0126121e-01   1.7609680e-01  -3.1660821e-02   7.1828882e-02  -3.9222983e+00  -2.1987415e+01
   1.1048000e+02  -1.7404043e-01  -8.0803956e-02   3.6197490e+01  -1.2006083e-01   3.4463412e-01   6.6546550e-01   8.6979595e-01  -2.8178515e-01  -3.1164782e-01  -1.8964108e+01  -1.2658925e-01  -2.2544302e+00   5.4328055e-02  -4.4898745e+00   1.0192980e+00   9.3575896e-01  -6.7097246e+00   3.7207520e+00  -3.0922577e+00   9.6133247e-02   1.3592241e-01  -1.4667267e-01   6.0798826e-01   4.5209442e+00   3.9318819e-01   1.8248434e-01  -5.8847486e-02   4.5623070e-02  -4.1739624e+00  -2.1853122e+01
   1.1049000e+02  -1.7113834e-01  -4.6325320e-02   3.6222112e+01  -1.0983395e-02   3.5053558e-01   6.6441900e-01  -1.0464994e-01  -2.8713517e-01  -5.3316845e-01  -2.2152063e+01  -1.4873406e-01  -2.1972120e+00   5.7218180e+00  -4.4899634e+00   1.0293904e+00   1.0092397e+00  -6.8558905e+00   3.7795985e+00  -3.6019989e+00   1.1967040e-01   1.5415087e-01  -1.4841600e-01   6.2899711e-02   4.4860118e+00   3.5733463e-01   1.8147540e-01  -9.3034512e-02   2.4362995e-02  -4.4670365e+00  -2.1825562e+01
   1.1050000e+02  -1.6376328e-01  -3.5877268e-02   3.6245569e+01   8.5585368e-02   3.5569220e-01   6.6142055e-01  -2.9984564e-01  -2.9448856e-01  -7.3330377e-01  -2.0013532e+01  -1.6990687e-01  -2.1002342e+00   9.6977831e+00  -4.4902027e+00   1.0345757e+00   5.1852995e-01  -7.0120567e+00   3.8394448e+00  -4.2180030e+00   1.4948716e-01   1.7554329e-01  -1.4953473e-01  -3.8225693e-01   4.5497589e+00   5.1010974e-01   1.7198653e-01  -1.3288235e-01   9.4128451e-03  -4.7907496e+00  -2.1880798e+01
   1.1051000e+02  -1.5566940e-01  -5.4145526e-02   3.6260507e+01   1.7384526e-01   3.6457305e-01   6.6777892e-01   6.3583697e-01  -3.0305371e-01  -8.5435488e-01  -1.2105112e+01  -1.8995570e-01  -1.9878693e+00   1.1236492e+01  -4.4906498e+00   1.0244613e+00  -1.0114407e+00  -7.1085518e+00   3.9355322e+00  -4.9434824e+00   1.8558668e-01   1.9988255e-01  -1.4834060e-01  -7.5075513e-01   4.6782158e+00   8.1394930e-01   1.5491102e-01  -1.7666744e-01  -4.9491618e-04  -5.1436047e+00  -2.1981613e+01
   1.1052000e+02  -1.4917616e-01  -9.0812282e-02   3.6262783e+01   2.5585439e-01   3.6783891e-01   6.9042996e-01   2.2651044e+00  -3.1163476e-01  -8.5583106e-01  -1.4761781e-01  -2.0883466e-01  -1.8706310e+00   1.1723829e+01  -4.4913084e+00   9.8390585e-01  -4.0555485e+00  -7.1104312e+00   4.1032398e+00  -5.7116167e+00   2.2550253e-01   2.2651533e-01  -1.4416725e-01  -1.0971108e+00   4.8223577e+00   1.1895701e+00   1.3309738e-01  -2.2246512e-01  -8.6957164e-03  -5.5287878e+00  -2.2092294e+01
   1.1053000e+02  -1.4567335e-01  -1.2583389e-01   3.6253468e+01   3.2870226e-01   3.7614680e-01   7.2876363e-01   3.8333673e+00  -3.1901881e-01  -7.3598567e-01   1.1984539e+01  -2.2640733e-01  -1.7395345e+00   1.3109649e+01  -4.4920558e+00   8.9613817e-01  -8.7767680e+00  -7.0731785e+00   4.3582891e+00  -6.4015219e+00   2.6428513e-01   2.5420784e-01  -1.3866090e-01  -1.4925963e+00   4.9337893e+00   1.5431798e+00   1.1066275e-01  -2.6803531e-01  -1.9050022e-02  -5.9237020e+00  -2.2172871e+01
   1.1054000e+02  -1.4391164e-01  -1.3943788e-01   3.6238009e+01   3.8746806e-01   3.8428280e-01   7.7131452e-01   4.2550885e+00  -3.2447240e-01  -5.4280634e-01   1.9317934e+01  -2.4241275e-01  -1.5822666e+00   1.5726787e+01  -4.4926142e+00   7.5138888e-01  -1.4474929e+01  -7.1181142e+00   4.6813194e+00  -6.9019291e+00   2.9629258e-01   2.8099657e-01  -1.3535218e-01  -1.9949672e+00   4.9907413e+00   1.7979505e+00   9.1939267e-02  -3.1072173e-01  -3.4193834e-02  -6.2768245e+00  -2.2182128e+01
   1.1055000e+02  -1.3730415e-01  -1.2346299e-01   3.6223810e+01   4.2982790e-01   3.9230421e-01   8.0074866e-01   2.9434145e+00  -3.2804427e-01  -3.5449778e-01   1.8830856e+01  -2.5650464e-01  -1.3904161e+00   1.9185054e+01  -4.4926952e+00   5.5976280e-01  -1.9162608e+01  -7.3292889e+00   5.0189978e+00  -7.1585818e+00   3.1775363e-01   3.0438400e-01  -1.3738802e-01  -2.6017682e+00   5.0080861e+00   1.9060423e+00   8.0417927e-02  -3.4758698e-01  -5.4248565e-02  -6.5504125e+00  -2.2106140e+01
   1.1056000e+02  -1.1538594e-01  -8.7630025e-02   3.6216730e+01   4.5839302e-01   4.0072668e-01   8.0292507e-01   2.1764017e-01  -3.3033120e-01  -2.2596134e-01   1.2853643e+01  -2.6824879e-01  -1.1553127e+00   2.3510336e+01  -4.4922581e+00   3.5561176e-01  -2.0415105e+01  -7.6789748e+00   5.3031359e+00  -7.1862847e+00   3.2823414e-01   3.2195571e-01  -1.4518953e-01  -3.2409752e+00   5.0273667e+00   1.8480728e+00   7.7993078e-02  -3.7585247e-01  -7.6758288e-02  -6.7498855e+00  -2.1969444e+01
   1.1057000e+02  -7.1418121e-02  -5.4170577e-02   3.6218523e+01   4.7927661e-01   4.1075345e-01   7.7016391e-01  -3.2761153e+00  -3.3191101e-01  -1.5544245e-01   7.0518892e+00  -2.7711258e-01  -8.6729833e-01   2.8801441e+01  -4.4915558e+00   1.8076042e-01  -1.7485133e+01  -8.0487873e+00   5.4796504e+00  -7.0511635e+00   3.2997216e-01   3.3204218e-01  -1.5608296e-01  -3.8197666e+00   5.0893295e+00   1.6301715e+00   8.4826459e-02  -3.9347044e-01  -9.8373419e-02  -6.9058821e+00  -2.1810868e+01
   1.1058000e+02  -1.0543253e-02  -4.3491257e-02   3.6227378e+01   4.9789039e-01   4.1671221e-01   7.0496933e-01  -6.5194587e+00  -3.3304242e-01  -1.1096071e-01   4.4481739e+00  -2.8250335e-01  -5.2051488e-01   3.4678345e+01  -4.4908923e+00   5.9946723e-02  -1.2081370e+01  -8.3165679e+00   5.5344955e+00  -6.8262072e+00   3.2568916e-01   3.3388117e-01  -1.6613670e-01  -4.2922182e+00   5.1970474e+00   1.2787454e+00   9.9824889e-02  -3.9949119e-01  -1.1706361e-01  -7.0326496e+00  -2.1646630e+01
   1.1059000e+02   4.9163491e-02  -6.2381519e-02   3.6240337e+01   5.1608275e-01   4.2421795e-01   6.2193603e-01  -8.3033296e+00  -3.3379427e-01  -7.3481904e-02   3.7478810e+00  -2.8381426e-01  -1.1367942e-01   4.0683546e+01  -4.4904155e+00  -6.5332221e-03  -6.6479945e+00  -8.4188934e+00   5.4922518e+00  -6.5445052e+00   3.1665371e-01   3.2716972e-01  -1.7244129e-01  -4.6716706e+00   5.3107071e+00   8.2577687e-01   1.2125097e-01  -3.9409447e-01  -1.3271085e-01  -7.1175275e+00  -2.1466504e+01
   1.1060000e+02   8.5243453e-02  -1.0248849e-01   3.6255211e+01   5.3278551e-01   4.2920269e-01   5.4219035e-01  -7.9745675e+00  -3.3424100e-01  -4.3694149e-02   2.9787755e+00  -2.8040862e-01   3.5582153e-01   4.6950094e+01  -4.4901113e+00  -3.2584943e-02  -2.6051721e+00  -8.3580728e+00   5.3962758e+00  -6.1856011e+00   3.0241379e-01   3.1170320e-01  -1.7427750e-01  -4.9922686e+00   5.3802130e+00   2.8819840e-01   1.4717903e-01  -3.7841678e-01  -1.4617196e-01  -7.1437858e+00  -2.1259378e+01
   1.1061000e+02   8.4731899e-02  -1.4645496e-01   3.6271414e+01   5.4659779e-01   4.3172370e-01   4.8483104e-01  -5.7359319e+00  -3.3444092e-01  -2.0206536e-02   2.3487613e+00  -2.7165399e-01   8.8693955e-01   5.3111803e+01  -4.4898772e+00  -3.4526788e-02  -1.9418452e-01  -8.1885915e+00   5.2944474e+00  -5.7208508e+00   2.8226350e-01   2.8784964e-01  -1.7287321e-01  -5.2884415e+00   5.3784870e+00  -3.2335819e-01   1.7574992e-01  -3.5429586e-01  -1.5814512e-01  -7.1010308e+00  -2.1017233e+01
   1.1062000e+02   5.3541776e-02  -1.7565198e-01   3.6289770e+01   5.5821558e-01   4.3779705e-01   4.5750795e-01  -2.7323082e+00  -3.3427022e-01   1.4842497e-02   3.5049033e+00  -2.5709725e-01   1.4611061e+00   5.7416657e+01  -4.4895845e+00  -2.5056349e-02   9.4704397e-01  -7.9692708e+00   5.2232236e+00  -5.1786217e+00   2.5726021e-01   2.5746236e-01  -1.6985534e-01  -5.5703707e+00   5.3099116e+00  -9.7016405e-01   2.0505722e-01  -3.2388418e-01  -1.6802556e-01  -6.9953231e+00  -2.0736303e+01
   1.1063000e+02   1.2977599e-02  -1.7771696e-01   3.6311184e+01   5.7047592e-01   4.4249531e-01   4.5321990e-01  -4.2880576e-01  -3.3332342e-01   8.9417213e-02   7.4574716e+00  -2.3664717e-01   2.0420725e+00   5.8096636e+01  -4.4891319e+00  -1.1788285e-02   1.3268064e+00  -7.6977517e+00   5.1926847e+00  -4.6528105e+00   2.3097384e-01   2.2396744e-01  -1.6527121e-01  -5.7907608e+00   5.1884627e+00  -1.5770227e+00   2.3287834e-01  -2.8921854e-01  -1.7361025e-01  -6.8643668e+00  -2.0432321e+01
   1.1064000e+02  -1.4459259e-02  -1.5309186e-01   3.6334959e+01   5.8566047e-01   4.4650601e-01   4.5700124e-01   3.7813417e-01  -3.3101781e-01   2.2179655e-01   1.3237934e+01  -2.1070247e-01   2.5823728e+00   5.4030035e+01  -4.4885048e+00   1.7469035e-03   1.3535188e+00  -7.3138907e+00   5.1806347e+00  -4.2620340e+00   2.0817434e-01   1.9113434e-01  -1.5694309e-01  -5.8712058e+00   5.0222839e+00  -2.0502363e+00   2.5678447e-01  -2.5196524e-01  -1.7246293e-01  -6.7516987e+00  -2.0127846e+01
   1.1065000e+02  -1.8826832e-02  -1.1609756e-01   3.6358139e+01   6.0348960e-01   4.5498579e-01   4.5303773e-01  -3.9635065e-01  -3.2689956e-01   4.0082065e-01   1.7902410e+01  -1.8021055e-01   3.0315984e+00   4.4922559e+01  -4.4878578e+00   1.4074191e-02   1.2327288e+00  -6.7525668e+00   5.1332152e+00  -4.1037546e+00   1.9262492e-01   1.6143483e-01  -1.4190188e-01  -5.7472443e+00   4.8272990e+00  -2.3030689e+00   2.7455817e-01  -2.1343151e-01  -1.6324322e-01  -6.6718271e+00  -1.9839211e+01
   1.1066000e+02  -6.3303154e-03  -8.7778536e-02   3.6376285e+01   6.2204501e-01   4.5916838e-01   4.3231602e-01  -2.0721711e+00  -3.2096787e-01   5.8455250e-01   1.8373185e+01  -1.4653736e-01   3.3567262e+00   3.2512775e+01  -4.4876103e+00   2.3516978e-02   9.4427868e-01  -5.9693143e+00   4.9908339e+00  -4.2094178e+00   1.8555255e-01   1.3516912e-01  -1.1842949e-01  -5.3803125e+00   4.6256086e+00  -2.2988050e+00   2.8465538e-01  -1.7479103e-01  -1.4586993e-01  -6.6168391e+00  -1.9588587e+01
   1.1067000e+02   7.7330869e-03  -8.4386971e-02   3.6384908e+01   6.4004572e-01   4.6466877e-01   3.9991518e-01  -3.2400843e+00  -3.1372178e-01   7.2810603e-01   1.4355352e+01  -1.1130516e-01   3.5457965e+00   1.8907033e+01  -4.4885248e+00   2.6170841e-02   2.6538633e-01  -4.9657787e+00   4.7329558e+00  -4.5318124e+00   1.8546525e-01   1.1088294e-01  -8.6924375e-02  -4.7909913e+00   4.4235687e+00  -2.0789303e+00   2.8685691e-01  -1.3720637e-01  -1.2163608e-01  -6.5607427e+00  -1.9381415e+01
   1.1068000e+02   9.5167277e-03  -1.0878583e-01   3.6381202e+01   6.5855113e-01   4.6850759e-01   3.7248516e-01  -2.7430018e+00  -3.0584615e-01   8.1853310e-01   9.0427068e+00  -7.6381728e-02   3.5902658e+00   4.4469271e+00  -4.4916689e+00   1.4582467e-02  -1.1588374e+00  -3.8152452e+00   4.3975486e+00  -4.9796780e+00   1.8925920e-01   8.6792060e-02  -4.9681739e-02  -4.0784936e+00   4.2099217e+00  -1.7428978e+00   2.8280579e-01  -1.0167776e-01  -9.3430364e-02  -6.4639009e+00  -1.9182297e+01
   1.1069000e+02  -6.2305137e-03  -1.4939343e-01   3.6365779e+01   6.8068742e-01   4.6965351e-01   3.6620505e-01  -6.2801047e-01  -2.9787495e-01   8.7442578e-01   5.5892683e+00  -4.3685103e-02   3.4957583e+00  -9.4507520e+00  -4.4980514e+00  -2.2061148e-02  -3.6643615e+00  -2.6265652e+00   4.0589833e+00  -5.4584711e+00   1.9392797e-01   6.2275351e-02  -1.0344965e-02  -3.3512039e+00   3.9726381e+00  -1.4053630e+00   2.7561797e-01  -6.8919403e-02  -6.5095350e-02  -6.3231634e+00  -1.8965866e+01
   1.1070000e+02  -3.5262107e-02  -1.8674446e-01   3.6343059e+01   7.0889953e-01   4.7549768e-01   3.8264306e-01   1.6438002e+00  -2.9012983e-01   9.1354399e-01   3.9118215e+00  -1.4613726e-02   3.3050211e+00  -1.9073720e+01  -4.5076329e+00  -9.4935408e-02  -7.2874260e+00  -1.5016998e+00   3.7902361e+00  -5.8994174e+00   1.9787984e-01   3.8604931e-02   2.6973617e-02  -2.6688259e+00   3.7095105e+00  -1.1496458e+00   2.6846371e-01  -3.9513595e-02  -4.0241748e-02  -6.1928686e+00  -1.8752827e+01
   1.1071000e+02  -6.8884933e-02  -2.0407952e-01   3.6319946e+01   7.4227515e-01   4.8151373e-01   4.0793214e-01   2.5289086e+00  -2.8272773e-01   9.3785521e-01   2.4311211e+00   1.0540693e-02   3.0778614e+00  -2.2715970e+01  -4.5176028e+00  -2.0813003e-01  -1.1319462e+01  -5.5136972e-01   3.6417550e+00  -6.2711824e+00   2.0131628e-01   1.8636322e-02   5.8760950e-02  -2.0762599e+00   3.4218590e+00  -9.9664783e-01   2.6309108e-01  -1.4223599e-02  -2.1334398e-02  -6.1244118e+00  -1.8558962e+01
   1.1072000e+02  -1.0088321e-01  -1.9528736e-01   3.6303575e+01   7.7698564e-01   4.8151373e-01   4.2989529e-01   2.1963150e+00  -2.7544860e-01   9.4948216e-01   1.1626950e+00   3.2758938e-02   2.8551054e+00  -2.2275595e+01  -4.5202200e+00  -3.4543598e-01  -1.3730595e+01   1.1087529e-01   3.6324480e+00  -6.5682562e+00   2.0576812e-01   5.6149564e-03   8.2793540e-02  -1.6216881e+00   3.1155025e+00  -9.1961687e-01   2.5929526e-01   5.7809905e-03  -9.0314297e-03  -6.1280377e+00  -1.8369140e+01
   1.1073000e+02  -1.3015029e-01  -1.6615734e-01   3.6298230e+01   8.0900077e-01   4.8260235e-01   4.4720825e-01   1.7312959e+00  -2.6775166e-01   9.6319169e-01   1.3709538e+00   5.3639750e-02   2.6509533e+00  -2.0415214e+01  -4.5009904e+00  -4.5181135e-01  -1.0637538e+01   4.3447870e-01   3.7376889e+00  -6.8069218e+00   2.1321192e-01   1.7344318e-03   9.8429808e-02  -1.3164792e+00   2.8289816e+00  -8.7475298e-01   2.5534730e-01   1.8879708e-02  -1.9619508e-03  -6.2024828e+00  -1.8183825e+01
   1.1074000e+02  -1.5726327e-01  -1.3068722e-01   3.6302815e+01   8.3594386e-01   4.9096754e-01   4.5844935e-01   1.1241095e+00  -2.5912799e-01   9.9343603e-01   3.0244340e+00   7.4233513e-02   2.4576286e+00  -1.9332466e+01  -4.4387254e+00  -4.1401925e-01   3.7792109e+00   4.7148820e-01   3.8971657e+00  -7.0367195e+00   2.2522485e-01   7.2401825e-03   1.0684832e-01  -1.1287735e+00   2.6412326e+00  -8.0880333e-01   2.4882687e-01   2.3309629e-02   2.6312999e-03  -6.3507028e+00  -1.8036861e+01
   1.1075000e+02  -1.7990239e-01  -1.0393476e-01   3.6311724e+01   8.5736439e-01   4.9474906e-01   4.5694839e-01  -1.5009612e-01  -2.4947906e-01   1.0313853e+00   3.7949275e+00   9.4450049e-02   2.2474287e+00  -2.1019995e+01  -4.3099026e+00  -5.1852374e-02   3.6216687e+01   3.4454890e-01   4.0552251e+00  -7.3237392e+00   2.4233488e-01   2.0461891e-02   1.1089833e-01  -1.0267827e+00   2.6120785e+00  -6.7378451e-01   2.3764765e-01   1.8047782e-02   7.4445973e-03  -6.5581569e+00  -1.7954998e+01
   1.1076000e+02  -1.9341813e-01  -9.2377537e-02   3.6318445e+01   8.7480453e-01   4.9944731e-01   4.4007828e-01  -1.6870109e+00  -2.3925127e-01   1.0414711e+00   1.0085795e+00   1.1333128e-01   1.9846256e+00  -2.6280309e+01  -4.1001444e+00   8.5931066e-01   9.1116303e+01   1.8187206e-01   4.1895043e+00  -7.7042869e+00   2.6356091e-01   3.8548579e-02   1.1404004e-01  -1.0066504e+00   2.7203151e+00  -4.6273236e-01   2.2124181e-01   3.7877838e-03   1.3374494e-02  -6.7856537e+00  -1.7929873e+01
   1.1077000e+02  -1.9630677e-01  -8.7798396e-02   3.6318496e+01   8.9187376e-01   5.0471852e-01   4.1227132e-01  -2.7806952e+00  -2.2929202e-01   9.8670488e-01  -5.4766226e+00   1.2963369e-01   1.6501271e+00  -3.3449846e+01  -3.8223792e+00   2.5048245e+00   1.6455139e+02   6.1868608e-02   4.3033293e+00  -8.1523928e+00   2.8655237e-01   5.8487292e-02   1.1852727e-01  -1.0764803e+00   2.8847509e+00  -2.2359035e-01   2.0143180e-01  -1.6997942e-02   1.8840099e-02  -6.9951453e+00  -1.7937106e+01
   1.1078000e+02  -1.9241182e-01  -7.2378716e-02   3.6310548e+01   9.1372020e-01   5.0683847e-01   3.8037233e-01  -3.1898999e+00  -2.2046688e-01   8.6117672e-01  -1.2552816e+01   1.4235376e-01   1.2577293e+00  -3.9239776e+01  -3.5258458e+00   4.8693532e+00   2.3645287e+02  -1.4861209e-02   4.4182702e+00  -8.5821471e+00   3.0860616e-01   7.8092658e-02   1.2399365e-01  -1.2363235e+00   3.0267398e+00  -3.1397168e-02   1.8237005e-01  -4.1066929e-02   2.0957878e-02  -7.1713731e+00  -1.7958006e+01
   1.1079000e+02  -1.8557542e-01  -3.3826321e-02   3.6296469e+01   9.4550515e-01   5.1061999e-01   3.4949521e-01  -3.0877120e+00  -2.1325558e-01   6.9763961e-01  -1.6353712e+01   1.5098858e-01   8.4192336e-01  -4.1580598e+01  -3.2737286e+00   7.6071816e+00   2.7378283e+02  -1.0678029e-01   4.5701618e+00  -8.8943444e+00   3.2789090e-01   9.6465999e-02   1.2808842e-01  -1.4830932e+00   3.1022718e+00   5.2127320e-02   1.6927239e-01  -6.5433106e-02   1.7302705e-02  -7.3171621e+00  -1.7971038e+01
   1.1080000e+02  -1.7425876e-01   2.2723058e-02   3.6280084e+01   9.8984615e-01   5.1480258e-01   3.2025290e-01  -2.9242301e+00  -2.0758873e-01   5.4586014e-01  -1.5177946e+01   1.5551570e-01   4.3701105e-01  -4.0491231e+01  -3.1045299e+00   1.0167162e+01   2.5599806e+02  -2.6572122e-01   4.7856732e+00  -9.0382610e+00   3.4381135e-01   1.1365668e-01   1.2876272e-01  -1.8055175e+00   3.1022207e+00  -5.4179535e-03   1.6609845e-01  -8.7757848e-02   6.9497448e-03  -7.4485870e+00  -1.7949475e+01
   1.1081000e+02  -1.5400817e-01   7.7833106e-02   3.6264967e+01   1.0443032e+00   5.1566202e-01   2.9079537e-01  -2.9457530e+00  -2.0295548e-01   4.4657280e-01  -9.9287343e+00   1.5622187e-01   6.4591107e-02  -3.7241995e+01  -3.0180595e+00   1.2125359e+01   1.9581972e+02  -4.9393962e-01   5.0574634e+00  -9.0319335e+00   3.5636460e-01   1.2989049e-01   1.2586092e-01  -2.1766235e+00   3.0418454e+00  -2.0000552e-01   1.7344244e-01  -1.0664437e-01  -9.1800848e-03  -7.5824918e+00  -1.7867271e+01
   1.1082000e+02  -1.2431117e-01   1.1182536e-01   3.6252729e+01   1.1001678e+00   5.1978731e-01   2.5897854e-01  -3.1816831e+00  -1.9872547e-01   4.0996728e-01  -3.6605516e+00   1.5346291e-01  -2.7340889e-01  -3.3800000e+01  -2.9894690e+00   1.3363809e+01   1.2384494e+02  -7.6064530e-01   5.3379985e+00  -8.9297502e+00   3.6537494e-01   1.4488326e-01   1.2077732e-01  -2.5621284e+00   2.9534135e+00  -4.7654179e-01   1.8844608e-01  -1.2206601e-01  -2.8605021e-02  -7.7133941e+00  -1.7702747e+01
   1.1083000e+02  -9.1777742e-02   1.1683520e-01   3.6242268e+01   1.1445124e+00   5.2253751e-01   2.2371930e-01  -3.5259248e+00  -1.9461550e-01   4.0057757e-01  -9.3897091e-01   1.4751787e-01  -5.8648424e-01  -3.1307535e+01  -2.9853256e+00   1.3978707e+01   6.1489869e+01  -1.0470178e+00   5.5623986e+00  -8.7696431e+00   3.7013635e-01   1.5772958e-01   1.1459318e-01  -2.9305549e+00   2.8699697e+00  -7.4895750e-01   2.0679872e-01  -1.3522646e-01  -4.8577565e-02  -7.8104083e+00  -1.7451316e+01
   1.1084000e+02  -6.7525315e-02   9.9778627e-02   3.6230187e+01   1.1673927e+00   5.2202185e-01   1.8866240e-01  -3.5056892e+00  -1.9100262e-01   3.5237248e-01  -4.8205093e+00   1.3855780e-01  -8.8531987e-01  -2.9883563e+01  -2.9709232e+00   1.4135196e+01   1.5648887e+01  -1.3959588e+00   5.6880700e+00  -8.5550167e+00   3.6958598e-01   1.6758192e-01   1.0619943e-01  -3.2769758e+00   2.8047571e+00  -9.5462431e-01   2.2513809e-01  -1.4755013e-01  -6.7640162e-02  -7.8235140e+00  -1.7118659e+01
   1.1085000e+02  -6.0543621e-02   7.6773857e-02   3.6213130e+01   1.1697198e+00   5.2540230e-01   1.6036627e-01  -2.8296131e+00  -1.8869495e-01   2.2260339e-01  -1.2976909e+01   1.2667995e-01  -1.1763469e+00  -2.9102705e+01  -2.9128241e+00   1.4001811e+01  -1.3338543e+01  -1.8953908e+00   5.7110429e+00  -8.2824804e+00   3.6321016e-01   1.7458400e-01   9.2399136e-02  -3.6182850e+00   2.7561038e+00  -1.0952739e+00   2.4226268e-01  -1.5955920e-01  -8.5734325e-02  -7.7185878e+00  -1.6719132e+01
