# Supplementary material for: Measurement data obtained by an instrumented steering wheel for driver model development
Source: Data Brief. 2020 Apr 10;30:105485. doi: 10.1016/j.dib.2020.105485 (PMC7214765; doi:10.1016/j.dib.2020.105485)
Supplement: Supplementary file 1 [file mmc1.zip › Data_DIB/mmc1/Data_DIB/Data_sent/driver2_kickplate2.txt]

   1.5652000e+02   8.9603541e-01  -1.3957555e-01   4.2003108e+01   7.1759044e-01   1.2748311e-01  -1.1318005e-02   2.4999710e+00  -4.4474776e-01   1.0604239e+00   1.6826978e+01  -1.6292709e-01  -3.3508981e-01   2.0657838e+01  -1.5000451e+00   1.9327954e-08  -4.1353088e-06   7.3276166e+00   3.2340594e+00  -5.4400046e+00   4.1251154e-01   3.5576046e-01   3.9353335e-01   6.8658830e+00   2.7011900e+00  -3.4716030e-01   2.6954244e-01   6.0295354e-01   8.5156753e-02  -1.8890154e+01  -3.6424477e+01
   1.5653000e+02   9.1192803e-01  -1.4533781e-01   4.2063028e+01   8.1139212e-01   1.3057708e-01   1.2315598e-02   2.3633603e+00  -4.3321478e-01   1.1539148e+00   9.3490883e+00  -1.6456208e-01  -1.5165527e-01   1.8343453e+01  -1.5001435e+00  -9.3482118e-08  -1.1281007e-05   7.6254642e+00   3.4142667e+00  -5.8746384e+00   4.3504260e-01   3.6875276e-01   4.0728826e-01   6.7685370e+00   2.5336097e+00  -4.6667265e-01   2.7014081e-01   6.0934489e-01   8.6275398e-02  -1.9594859e+01  -3.6362389e+01
   1.5654000e+02   9.4969076e-01  -1.4977702e-01   4.2125206e+01   8.9903526e-01   1.2931658e-01   2.4050294e-02   1.1734696e+00  -4.2204022e-01   1.1181410e+00  -3.5773802e+00  -1.6467552e-01   7.1821997e-04   1.5237349e+01  -1.5002882e+00  -3.0565820e-07  -2.1217608e-05   7.8790124e+00   3.5775456e+00  -6.3706922e+00   4.5367592e-01   3.8051508e-01   4.1837310e-01   6.8608245e+00   2.3205337e+00  -4.7297995e-01   2.6498870e-01   6.1354212e-01   9.3505279e-02  -2.0240258e+01  -3.6421101e+01
   1.5655000e+02   9.9031960e-01  -1.4863292e-01   4.2185674e+01   9.7526909e-01   1.3051979e-01   2.1802334e-02  -2.2479606e-01  -4.1257028e-01   9.4791170e-01  -1.7022931e+01  -1.6342867e-01   1.3663698e-01   1.3591876e+01  -1.5004503e+00  -6.1986010e-07  -3.1420191e-05   7.9792295e+00   3.6629116e+00  -6.8220724e+00   4.6220320e-01   3.9086254e-01   4.2125161e-01   7.0682021e+00   2.1002847e+00  -4.5468772e-01   2.5785862e-01   6.1503898e-01   1.0338159e-01  -2.0772427e+01  -3.6595327e+01
   1.5656000e+02   1.0185722e+00  -1.3471284e-01   4.2242363e+01   1.0386013e+00   1.3097815e-01   8.8449105e-03  -1.2957423e+00  -4.0577094e-01   6.8108790e-01  -2.6682380e+01  -1.6070858e-01   2.8358052e-01   1.4694354e+01  -1.5005486e+00  -9.7584365e-07  -3.5598354e-05   7.8818394e+00   3.6237312e+00  -7.1469777e+00   4.5678008e-01   3.9933512e-01   4.1268250e-01   7.2874442e+00   1.9111475e+00  -5.0459372e-01   2.5314242e-01   6.1402823e-01   1.1191175e-01  -2.1174282e+01  -3.6856185e+01
   1.5657000e+02   1.0274850e+00  -1.0283774e-01   4.2294059e+01   1.0892269e+00   1.2954576e-01  -1.0005989e-02  -1.8850900e+00  -4.0209637e-01   3.6866593e-01  -3.1242197e+01  -1.5615335e-01   4.6656577e-01   1.8298525e+01  -1.5004281e+00  -1.2003591e-06  -2.2451546e-05   7.6348721e+00   3.4405311e+00  -7.3296265e+00   4.3774074e-01   4.0419634e-01   3.9377284e-01   7.4468950e+00   1.7779248e+00  -6.4792153e-01   2.5288056e-01   6.1122876e-01   1.1671214e-01  -2.1455787e+01  -3.7172982e+01
   1.5658000e+02   1.0193283e+00  -5.5367669e-02   4.2339667e+01   1.1268591e+00   1.3183759e-01  -2.9827776e-02  -1.9821787e+00  -4.0151121e-01   5.9588992e-02  -3.0907694e+01  -1.4945471e-01   6.8037276e-01   2.1380699e+01  -1.4998565e+00  -9.5964601e-07   2.4071309e-05   7.3282526e+00   3.1304169e+00  -7.4287391e+00   4.0980741e-01   4.0327175e-01   3.6939400e-01   7.5136165e+00   1.7042258e+00  -8.2000220e-01   2.5546083e-01   6.0710973e-01   1.1797726e-01  -2.1623918e+01  -3.7501849e+01
   1.5659000e+02   1.0060771e+00  -1.5353417e-03   4.2378771e+01   1.1528742e+00   1.2868632e-01  -4.5340629e-02  -1.5512853e+00  -4.0347674e-01  -1.9573448e-01  -2.5532347e+01  -1.4074268e-01   8.8118897e-01   2.0081621e+01  -1.4985656e+00   2.5073165e-07   1.2103777e-04   7.0594727e+00   2.7522695e+00  -7.5473892e+00   3.8089467e-01   3.9553105e-01   3.4618330e-01   7.4946552e+00   1.6813685e+00  -9.1178494e-01   2.5711938e-01   6.0155509e-01   1.1798734e-01  -2.1692790e+01  -3.7791567e+01
   1.5660000e+02   1.0023567e+00   4.6947244e-02   4.2412983e+01   1.1724358e+00   1.2903010e-01  -5.3460199e-02  -8.1195701e-01  -4.0699927e-01  -3.5173868e-01  -1.5600420e+01  -1.3051898e-01   1.0318612e+00   1.5067222e+01  -1.4963760e+00   3.0189500e-06   2.7682184e-04   6.9345737e+00   2.3890890e+00  -7.7689752e+00   3.5962855e-01   3.8231800e-01   3.3030257e-01   7.4605218e+00   1.7018597e+00  -8.5052686e-01   2.5457919e-01   5.9424070e-01   1.1911419e-01  -2.1728024e+01  -3.8044744e+01
   1.5661000e+02   1.0104991e+00   7.9625776e-02   4.2447103e+01   1.1900673e+00   1.2983224e-01  -5.7616612e-02  -4.1564129e-01  -4.1086435e-01  -3.8626346e-01  -3.4524775e+00  -1.1914210e-01   1.1468619e+00   1.1500068e+01  -1.4933605e+00   7.7515915e-06   4.7326415e-04   6.9930226e+00   2.1227965e+00  -8.0880704e+00   3.5162152e-01   3.6807203e-01   3.2442552e-01   7.4808047e+00   1.7564353e+00  -6.5215324e-01   2.4715913e-01   5.8510595e-01   1.2101584e-01  -2.1818310e+01  -3.8318252e+01
   1.5662000e+02   1.0162576e+00   9.0645780e-02   4.2489699e+01   1.2034444e+00   1.2736852e-01  -6.4182158e-02  -6.5655459e-01  -4.1396198e-01  -3.0970528e-01   7.6558176e+00  -1.0646293e-01   1.2770393e+00   1.3017744e+01  -1.4898763e+00   1.4149577e-05   6.3979854e-04   7.1051468e+00   2.0206697e+00  -8.3925936e+00   3.5650072e-01   3.5975319e-01   3.2539903e-01   7.5172598e+00   1.8208159e+00  -4.0296114e-01   2.3731971e-01   5.7450503e-01   1.2028903e-01  -2.1987866e+01  -3.8636444e+01
   1.5663000e+02   1.0039254e+00   8.2476086e-02   4.2552489e+01   1.2034789e+00   1.2822796e-01  -7.9054293e-02  -1.4872135e+00  -4.1554718e-01  -1.5848521e-01   1.5122007e+01  -9.1845454e-02   1.4709575e+00   1.9391815e+01  -1.4864253e+00   2.0399870e-05   6.2502932e-04   7.0279933e+00   2.1103142e+00  -8.5341152e+00   3.6877700e-01   3.6431996e-01   3.2551342e-01   7.4644935e+00   1.8721015e+00  -1.8853324e-01   2.2867227e-01   5.6292555e-01   1.1378975e-01  -2.2193380e+01  -3.8969963e+01
   1.5664000e+02   9.7172309e-01   6.6253160e-02   4.2647713e+01   1.1792731e+00   1.2754041e-01  -1.0892704e-01  -2.9872744e+00  -4.1533480e-01   2.1552402e-02   1.8003761e+01  -7.4338881e-02   1.7598944e+00   2.8893695e+01  -1.4834857e+00   2.2206980e-05   1.8071100e-04   6.5877532e+00   2.3578332e+00  -8.4287588e+00   3.8208767e-01   3.8554267e-01   3.1722965e-01   7.2756856e+00   1.9108316e+00  -3.6351806e-02   2.2279645e-01   5.5047719e-01   1.0167722e-01  -2.2399962e+01  -3.9290966e+01
   1.5665000e+02   9.3256348e-01   5.5442993e-02   4.2782648e+01   1.1238290e+00   1.2805607e-01  -1.5587363e-01  -4.6946594e+00  -4.1339972e-01   1.9437242e-01   1.7282002e+01  -5.2897224e-02   2.1531755e+00   3.9328113e+01  -1.4813646e+00   1.2069418e-05  -1.0137562e-03   5.7873209e+00   2.6795506e+00  -8.0993037e+00   3.9235341e-01   4.2209641e-01   2.9765895e-01   6.9921718e+00   1.9466373e+00   8.1717895e-02   2.1837737e-01   5.3696649e-01   8.7099763e-02  -2.2609916e+01  -3.9589214e+01
   1.5666000e+02   9.0851553e-01   5.7495422e-02   4.2950233e+01   1.0388030e+00   1.2456103e-01  -2.1087211e-01  -5.4998477e+00  -4.0998422e-01   3.4306783e-01   1.4869541e+01  -2.6706342e-02   2.6275264e+00   4.7435090e+01  -1.4801011e+00  -2.0377514e-05  -3.2446932e-03   4.7898251e+00   2.9706281e+00  -7.6408759e+00   3.9748786e-01   4.6754656e-01   2.6969296e-01   6.6992451e+00   1.9760901e+00   2.0700523e-01   2.1324788e-01   5.2289291e-01   7.4430141e-02  -2.2837238e+01  -3.9849733e+01
   1.5667000e+02   9.2302587e-01   7.0377595e-02   4.3120289e+01   9.3412242e-01   1.1860227e-01  -2.6287430e-01  -5.2002193e+00  -4.0533598e-01   4.6700526e-01   1.2393743e+01   4.4868239e-03   3.1268802e+00   4.9935375e+01  -1.4795163e+00  -8.5659841e-05  -6.5282327e-03   3.8647058e+00   3.1263190e+00  -7.1676962e+00   3.9625969e-01   5.1149443e-01   2.4075491e-01   6.5071302e+00   1.9955879e+00   3.7032033e-01   2.0602979e-01   5.1027803e-01   6.8131142e-02  -2.3092563e+01  -4.0061815e+01
   1.5668000e+02   9.8148475e-01   8.5205580e-02   4.3246658e+01   8.2135180e-01   1.2289945e-01  -3.1368165e-01  -5.0807344e+00  -3.9954904e-01   5.8155643e-01   1.1455118e+01   4.0319176e-02   3.5895499e+00   4.6266975e+01  -1.4793627e+00  -1.8781423e-04  -1.0215439e-02   3.2896984e+00   3.0730543e+00  -6.7661522e+00   3.8844577e-01   5.4281650e-01   2.1968294e-01   6.5281422e+00   2.0206540e+00   5.8886933e-01   1.9599341e-01   5.0193997e-01   7.0965615e-02  -2.3380500e+01  -4.0254877e+01
   1.5669000e+02   1.0559362e+00   9.2680824e-02   4.3294475e+01   7.0830074e-01   1.1906063e-01  -3.6617087e-01  -5.2489223e+00  -3.9235727e-01   7.2268575e-01   1.4112932e+01   7.9895405e-02   3.9622604e+00   3.7271044e+01  -1.4794399e+00  -3.1251856e-04  -1.2470433e-02   3.1438858e+00   2.8345047e+00  -6.4429827e+00   3.7454150e-01   5.5535649e-01   2.1103640e-01   6.7299589e+00   2.0537290e+00   8.4338956e-01   1.8378748e-01   4.9978531e-01   8.0949175e-02  -2.3646432e+01  -4.0437527e+01
   1.5670000e+02   1.1053833e+00   8.9324010e-02   4.3262194e+01   5.9999090e-01   1.0926305e-01  -4.0598529e-01  -3.9814420e+00  -3.8306874e-01   9.3279054e-01   2.1010479e+01   1.2186866e-01   4.2002405e+00   2.3798011e+01  -1.4796397e+00  -4.1033851e-04  -9.7819950e-03   3.2469103e+00   2.5391561e+00  -6.1451955e+00   3.5563812e-01   5.5075969e-01   2.1232167e-01   6.8757325e+00   2.0769863e+00   1.0748234e+00   1.7247909e-01   5.0391102e-01   9.1292270e-02  -2.3787645e+01  -4.0546606e+01
   1.5671000e+02   1.1131125e+00   7.7638562e-02   4.3178465e+01   5.0242542e-01   1.0903387e-01  -4.2128161e-01  -1.5296321e+00  -3.7089286e-01   1.2216578e+00   2.8886729e+01   1.6500724e-01   4.3155193e+00   1.1527879e+01  -1.4799417e+00  -3.7909339e-04   3.1245124e-03   3.4449551e+00   2.3113531e+00  -5.8678066e+00   3.3593773e-01   5.3524878e-01   2.1896397e-01   6.8015477e+00   2.1105820e+00   1.2418775e+00   1.6480300e-01   5.1228654e-01   9.6294965e-02  -2.3828209e+01  -4.0602051e+01
   1.5672000e+02   1.0936213e+00   5.9461776e-02   4.3084915e+01   4.2406074e-01   1.0318970e-01  -4.2392839e-01  -2.6467774e-01  -3.5553925e-01   1.5395039e+00   3.1784606e+01   2.0889739e-01   4.3899636e+00   7.4444300e+00  -1.4803801e+00  -5.5614707e-05   3.2347868e-02   3.7863164e+00   2.2001558e+00  -5.7035045e+00   3.2360184e-01   5.1481387e-01   2.3079037e-01   6.5910886e+00   2.1936429e+00   1.3751515e+00   1.5963168e-01   5.2066149e-01   9.6394916e-02  -2.3929244e+01  -4.0755996e+01
   1.5673000e+02   1.0679448e+00   3.1958483e-02   4.3018640e+01   3.7233714e-01   1.0393455e-01  -4.3370527e-01  -9.7768799e-01  -3.3763750e-01   1.7946984e+00   2.5519446e+01   2.5377613e-01   4.4883614e+00   9.8397795e+00  -1.4809875e+00   7.6435476e-04   8.1996946e-02   4.3598328e+00   2.2123636e+00  -5.7444682e+00   3.2529861e-01   4.9282138e-01   2.5178429e-01   6.3923035e+00   2.2970905e+00   1.5325608e+00   1.5427679e-01   5.2426453e-01   9.5625604e-02  -2.4183367e+01  -4.1102023e+01
   1.5674000e+02   1.0439563e+00  -7.9943471e-03   4.2997764e+01   3.4945548e-01   9.7001760e-02  -4.5721472e-01  -2.3509452e+00  -3.1862582e-01   1.9064706e+00   1.1177228e+01   2.9974012e-01   4.5964502e+00   1.0808889e+01  -1.4817142e+00   2.2510991e-03   1.4867443e-01   5.1501147e+00   2.3366090e+00  -5.9479001e+00   3.3994610e-01   4.6996318e-01   2.8428288e-01   6.2671824e+00   2.3332936e+00   1.6890606e+00   1.5001532e-01   5.2082378e-01   9.6447763e-02  -2.4553630e+01  -4.1590363e+01
   1.5675000e+02   1.0197943e+00  -5.8364471e-02   4.3017005e+01   3.5566468e-01   9.4652630e-02  -4.8589762e-01  -2.8682901e+00  -3.0018658e-01   1.8501762e+00  -5.6294424e+00   3.4615775e-01   4.6413759e+00   4.4925611e+00  -1.4823531e+00   4.3812998e-03   2.1302008e-01   6.0370010e+00   2.5335323e+00  -6.1586066e+00   3.5944238e-01   4.4553647e-01   3.2492687e-01   6.2003253e+00   2.2527090e+00   1.7192227e+00   1.5287850e-01   5.1193714e-01   9.8505279e-02  -2.4959589e+01  -4.2099555e+01
   1.5676000e+02   9.9540997e-01  -1.1069835e-01   4.3056912e+01   3.9631109e-01   8.8292800e-02  -5.0570240e-01  -1.9804784e+00  -2.8364266e-01   1.6615080e+00  -1.8866819e+01   3.9170864e-01   4.5543602e+00  -8.7015632e+00  -1.4825856e+00   6.6778841e-03   2.2965843e-01   6.8797712e+00   2.7441866e+00  -6.2669493e+00   3.7527453e-01   4.1921498e-01   3.6622909e-01   6.1541733e+00   2.0882732e+00   1.5017691e+00   1.6827862e-01   5.0154520e-01   1.0017397e-01  -2.5367049e+01  -4.2536223e+01
   1.5677000e+02   9.7374260e-01  -1.5091312e-01   4.3097579e+01   4.8012348e-01   8.4339390e-02  -5.0601036e-01  -3.0795129e-02  -2.6959715e-01   1.4122299e+00  -2.4927807e+01   4.3499322e-01   4.3276100e+00  -2.2675026e+01  -1.4822074e+00   7.8764024e-03   1.1985183e-01   7.5905194e+00   2.9210317e+00  -6.2964160e+00   3.8363135e-01   3.9257356e-01   4.0067669e-01   6.1120981e+00   1.9029033e+00   1.0215120e+00   1.9565141e-01   4.9298214e-01   1.0005893e-01  -2.5815686e+01  -4.2890823e+01
   1.5678000e+02   9.5494385e-01  -1.6229784e-01   4.3128061e+01   6.0798146e-01   7.9297360e-02  -4.8240317e-01   2.3607186e+00  -2.5788075e-01   1.1794048e+00  -2.3282519e+01   4.7515171e-01   4.0152241e+00  -3.1238582e+01  -1.4812841e+00   5.6314954e-03  -2.2449071e-01   8.1131113e+00   3.0507898e+00  -6.3360224e+00   3.8475176e-01   3.6935684e-01   4.2302463e-01   6.0665798e+00   1.7219041e+00   3.6818449e-01   2.2897470e-01   4.8703078e-01   9.7568491e-02  -2.6350750e+01  -4.3202234e+01
   1.5679000e+02   9.3735090e-01  -1.3183379e-01   4.3150008e+01   7.6526844e-01   7.4541810e-02  -4.3689721e-01   4.5505964e+00  -2.4787126e-01   1.0082974e+00  -1.7110734e+01   5.1207622e-01   3.6924632e+00  -3.2276095e+01  -1.4800329e+00  -3.4876634e-03  -9.1191588e-01   8.4037107e+00   3.1440526e+00  -6.4151236e+00   3.7917883e-01   3.5341928e-01   4.3097454e-01   5.9993511e+00   1.5291600e+00  -3.6065065e-01   2.6212801e-01   4.8246680e-01   9.2467897e-02  -2.6954380e+01  -4.3502626e+01
   1.5680000e+02   9.2375388e-01  -5.8394500e-02   4.3173974e+01   9.2706018e-01   7.1390540e-02  -3.7928923e-01   5.7607975e+00  -2.3913950e-01   8.7974682e-01  -1.2855060e+01   5.4620524e-01   3.4139122e+00  -2.7855102e+01  -1.4786566e+00  -2.3298909e-02  -1.9811245e+00   8.4532389e+00   3.2012374e+00  -6.4677052e+00   3.6586381e-01   3.4584079e-01   4.2558617e-01   5.8839377e+00   1.3112466e+00  -1.1261433e+00   2.9294307e-01   4.7804146e-01   8.4525978e-02  -2.7536670e+01  -4.3793615e+01
   1.5681000e+02   9.1979272e-01   4.1126136e-02   4.3208583e+01   1.0693556e+00   6.8181980e-02  -3.2674577e-01   5.2543463e+00  -2.3203609e-01   7.1606934e-01  -1.6367748e+01   5.7809140e-01   3.1906628e+00  -2.2324941e+01  -1.4773672e+00  -5.6062125e-02  -3.2763216e+00   8.2864523e+00   3.1911955e+00  -6.4050939e+00   3.4335167e-01   3.4473051e-01   4.1035576e-01   5.6987889e+00   1.0864000e+00  -1.9153691e+00   3.2237820e-01   4.7337889e-01   7.3826319e-02  -2.7974868e+01  -4.4053276e+01
   1.5682000e+02   9.2469036e-01   1.3509536e-01   4.3251568e+01   1.1747163e+00   6.7780910e-02  -2.9800557e-01   2.8740197e+00  -2.2771314e-01   4.3750417e-01  -2.7856517e+01   6.0805167e-01   2.9986861e+00  -1.9197662e+01  -1.4764311e+00  -9.8785972e-02  -4.2723847e+00   7.9246098e+00   3.0626967e+00  -6.1817197e+00   3.1144082e-01   3.4833098e-01   3.8848890e-01   5.4413690e+00   8.8703945e-01  -2.6930117e+00   3.5137483e-01   4.6820609e-01   6.0523801e-02  -2.8178886e+01  -4.4268889e+01
   1.5683000e+02   9.2922423e-01   1.9290080e-01   4.3292515e+01   1.2319685e+00   6.7838210e-02  -3.0132096e-01  -3.3153941e-01  -2.2750651e-01   2.5876912e-02  -4.1162726e+01   6.3614179e-01   2.8116348e+00  -1.8705130e+01  -1.4759649e+00  -1.3771341e-01  -3.8927436e+00   7.3385287e+00   2.7765787e+00  -5.7825055e+00   2.7105099e-01   3.5840174e-01   3.6001603e-01   5.1236236e+00   7.1637725e-01  -3.4134739e+00   3.7960873e-01   4.6166580e-01   4.4012841e-02  -2.8134104e+01  -4.4456020e+01
   1.5684000e+02   9.2592103e-01   2.0298451e-01   4.3323710e+01   1.2356544e+00   6.3311840e-02  -3.2155735e-01  -2.0236390e+00  -2.3208612e-01  -4.5243211e-01  -4.7830902e+01   6.6230261e-01   2.6182982e+00  -1.9333660e+01  -1.4755260e+00  -1.4199986e-01  -4.2864507e-01   6.4079143e+00   2.3327567e+00  -5.1914362e+00   2.2321871e-01   3.8111055e-01   3.2091059e-01   4.7470223e+00   5.4019406e-01  -4.0494457e+00   4.0626720e-01   4.5264273e-01   2.3619391e-02  -2.7875967e+01  -4.4625963e+01
   1.5685000e+02   9.1980732e-01   1.7887923e-01   4.3345665e+01   1.1855538e+00   5.7009300e-02  -3.2659555e-01  -5.0381948e-01  -2.4091736e-01  -8.7744077e-01  -4.2500866e+01   6.8627102e-01   2.3988875e+00  -2.1941074e+01  -1.4738094e+00  -5.9567749e-02   8.2432110e+00   4.9296776e+00   1.7709825e+00  -4.4136139e+00   1.6916607e-01   4.2527214e-01   2.6497801e-01   4.3022460e+00   3.4012294e-01  -4.5737961e+00   4.3018951e-01   4.4027671e-01   7.4963569e-04  -2.7436776e+01  -4.4748344e+01
   1.5686000e+02   9.2984636e-01   1.5103654e-01   4.3362620e+01   1.0838642e+00   5.3399670e-02  -2.9610150e-01   3.0494045e+00  -2.5240490e-01  -1.1434346e+00  -2.6599385e+01   7.0722968e-01   2.0983667e+00  -3.0052086e+01  -1.4686741e+00   1.7905716e-01   2.3862491e+01   2.7083237e+00   1.1520781e+00  -3.4997441e+00   1.1082671e-01   4.9921186e-01   1.8704589e-01   3.8105050e+00   1.5470441e-01  -4.9337849e+00   4.4925248e-01   4.2417686e-01  -2.0596256e-02  -2.6839028e+01  -4.4772827e+01
   1.5687000e+02   9.8103195e-01   1.5103876e-01   4.3376229e+01   9.3173646e-01   5.2253750e-02  -2.3889557e-01   5.7205930e+00  -2.6455500e-01  -1.2104929e+00  -6.7058329e+00   7.2361168e-01   1.6415882e+00  -4.5677848e+01  -1.4576087e+00   6.4008133e-01   4.6102417e+01  -3.3321185e-01   5.4570009e-01  -2.5028383e+00   4.9957506e-02   6.0727220e-01   8.5331690e-02   3.3461219e+00   4.1247204e-02  -5.0734989e+00   4.6098667e-01   4.0470090e-01  -3.5869783e-02  -2.6116461e+01  -4.4671566e+01
   1.5688000e+02   1.0875464e+00   1.9292219e-01   4.3385292e+01   7.3004040e-01   4.9732740e-02  -1.8279958e-01   5.6095990e+00  -2.7560416e-01  -1.1011633e+00   1.0932961e+01   7.3346948e-01   9.8995880e-01  -6.5162937e+01  -1.4388586e+00   1.3385203e+00   6.9843897e+01  -4.0627855e+00   1.0350530e-02  -1.4203217e+00  -1.3530482e-02   7.4653786e-01  -3.7194107e-02   3.0193472e+00   2.4282732e-02  -4.9789628e+00   4.6438033e-01   3.8330459e-01  -4.2383507e-02  -2.5334147e+01  -4.4461013e+01
   1.5689000e+02   1.2307983e+00   2.6062511e-01   4.3390037e+01   4.8387331e-01   5.1050540e-02  -1.5793229e-01   2.4867299e+00  -2.8428202e-01  -8.6420742e-01   2.3695592e+01   7.3555181e-01   2.1273940e-01  -7.7721940e+01  -1.4135322e+00   2.1555664e+00   8.1704614e+01  -8.0761307e+00  -4.5495228e-01  -1.9276589e-01  -8.1531624e-02   9.0498067e-01  -1.7168803e-01   2.9712725e+00   1.1386872e-01  -4.7028139e+00   4.6073342e-01   3.6259316e-01  -4.0126410e-02  -2.4613030e+01  -4.4227532e+01
   1.5690000e+02   1.3535092e+00   3.1491107e-01   4.3394933e+01   2.0338084e-01   5.2941300e-02  -1.8045911e-01  -2.2526823e+00  -2.8979490e-01  -5.4703476e-01   3.1717266e+01   7.3062353e-01  -4.8854621e-01  -7.0128561e+01  -1.3888101e+00   2.7258860e+00   5.7031960e+01  -1.1808708e+01  -9.1761497e-01   1.2736530e+00  -1.5584218e-01   1.0640230e+00  -3.0504157e-01   3.3198443e+00   3.2646695e-01  -4.3667618e+00   4.5280735e-01   3.4585779e-01  -3.1688520e-02  -2.4088155e+01  -4.4099686e+01
   1.5691000e+02   1.3877510e+00   3.1706476e-01   4.3407461e+01  -1.0025078e-01   4.5951220e-02  -2.3716140e-01  -5.6702295e+00  -2.9182479e-01  -1.9753496e-01   3.4949980e+01   7.2167392e-01  -8.9133330e-01  -4.0278709e+01  -1.3817784e+00   2.3257375e+00  -4.0014854e+01  -1.4881666e+01  -1.4388583e+00   3.0674459e+00  -2.3655893e-01   1.2058657e+00  -4.2545667e-01   3.9663413e+00   6.5506883e-01  -4.1194616e+00   4.4407510e-01   3.3645715e-01  -2.2085843e-02  -2.3754489e+01  -4.4068740e+01
   1.5692000e+02   1.2998914e+00   2.4888718e-01   4.3434312e+01  -4.1705027e-01   4.3773980e-02  -2.9356143e-01  -5.6400025e+00  -2.9063106e-01   1.2586496e-01   3.2339992e+01   7.1237302e-01  -9.2721664e-01  -3.5883336e+00  -1.4223030e+00  -1.6379157e-01  -2.4895291e+02  -1.7280889e+01  -2.0175558e+00   5.1797891e+00  -3.2080362e-01   1.3192239e+00  -5.2594168e-01   4.5769534e+00   1.0717022e+00  -4.0321926e+00   4.3808486e-01   3.3773723e-01  -1.5444695e-02  -2.3427398e+01  -4.3898717e+01
   1.5693000e+02   1.1198945e+00   1.1503444e-01   4.3476519e+01  -7.3725254e-01   3.5466090e-02  -3.2325804e-01  -2.9696608e+00  -2.8703771e-01   3.6627549e-01   2.4041053e+01   7.0527534e-01  -7.0739711e-01   2.1981953e+01  -1.5517940e+00  -6.0875444e+00  -5.9237529e+02  -1.9098368e+01  -2.6019084e+00   7.4279864e+00  -4.0080174e-01   1.3989191e+00  -6.0190680e-01   4.9540200e+00   1.5611982e+00  -4.0112557e+00   4.3543652e-01   3.5279939e-01  -8.9782804e-03  -2.2958528e+01  -4.3367075e+01
   1.5694000e+02   9.3396053e-01  -6.9439257e-02   4.3526118e+01  -1.0492550e+00   3.7184960e-02  -3.2424388e-01  -9.8584421e-02  -2.8228201e-01   4.8247440e-01   1.1619891e+01   7.0122847e-01  -4.0242233e-01   3.0497478e+01  -1.8129857e+00  -1.6458640e+01  -1.0371096e+03  -2.0259541e+01  -3.1292563e+00   9.4721708e+00  -4.6493760e-01   1.4426220e+00  -6.4787540e-01   5.2760623e+00   2.1069518e+00  -3.8325818e+00   4.3082838e-01   3.8330782e-01   7.2992817e-03  -2.2384523e+01  -4.2490502e+01
   1.5695000e+02   8.3500149e-01  -2.9462988e-01   4.3569898e+01  -1.3397571e+00   2.8705190e-02  -3.1207033e-01   1.2173552e+00  -2.7797707e-01   4.3717272e-01  -4.5301685e+00   6.9984155e-01  -1.3625687e-01   2.6616546e+01  -2.2314306e+00  -3.1066632e+01  -1.4607992e+03  -2.0582057e+01  -3.5680722e+00   1.0945947e+01  -5.0487519e-01   1.4491880e+00  -6.5891234e-01   5.8860278e+00   2.6645961e+00  -3.3220318e+00   4.1608684e-01   4.2886667e-01   4.2142443e-02  -2.1830437e+01  -4.1466162e+01
   1.5696000e+02   8.5960404e-01  -5.6090911e-01   4.3600246e+01  -1.6000149e+00   3.0137580e-02  -3.0892361e-01   3.1467174e-01  -2.7627842e-01   1.7641811e-01  -2.6075460e+01   7.0035974e-01   5.4341876e-02   1.9059874e+01  -2.8040758e+00  -4.7995517e+01  -1.6928885e+03  -1.9998659e+01  -3.9393423e+00   1.1664554e+01  -5.2260867e-01   1.4197680e+00  -6.3605116e-01   6.9652837e+00   3.1899424e+00  -2.5289756e+00   3.8799169e-01   4.8769437e-01   9.4532120e-02  -2.1370778e+01  -4.0518653e+01
   1.5697000e+02   9.6614649e-01  -8.6860823e-01   4.3622085e+01  -1.8314839e+00   2.5840400e-02  -3.3658404e-01  -2.7660424e+00  -2.8003448e-01  -3.6870378e-01  -5.4512190e+01   7.0236125e-01   2.0220629e-01   1.4786441e+01  -3.5052357e+00  -6.4310165e+01  -1.6314648e+03  -1.8697747e+01  -4.2916123e+00   1.1770456e+01  -5.2983921e-01   1.3598019e+00  -5.8927462e-01   8.3700628e+00   3.6733240e+00  -1.7150597e+00   3.5358656e-01   5.5710122e-01   1.5231469e-01  -2.0977393e+01  -3.9790940e+01
   1.5698000e+02   1.0737644e+00  -1.2020739e+00   4.3648067e+01  -2.0398330e+00   2.3204790e-02  -4.0710901e-01  -7.0524971e+00  -2.9264671e-01  -1.2532017e+00  -8.8449796e+01   7.0605435e-01   3.7010969e-01   1.6790340e+01  -4.2966652e+00  -7.7383894e+01  -1.3073729e+03  -1.7047450e+01  -4.6509501e+00   1.1672752e+01  -5.4088542e-01   1.2787607e+00  -5.3357913e-01   9.7057340e+00   4.1262934e+00  -1.2160191e+00   3.2806397e-01   6.3349007e-01   1.9774525e-01  -2.0572930e+01  -3.9319568e+01
   1.5699000e+02   1.1232353e+00  -1.5202617e+00   4.3689239e+01  -2.2203498e+00   1.4782310e-02  -5.2129975e-01  -1.1419074e+01  -3.1760178e-01  -2.4854785e+00  -1.2322767e+02   7.1217942e-01   6.1140994e-01   2.4130025e+01  -5.1354168e+00  -8.5725193e+01  -8.3412988e+02  -1.5388224e+01  -4.9951322e+00   1.1778809e+01  -5.6457362e-01   1.1871187e+00  -4.8137935e-01   1.0562666e+01   4.5611404e+00  -1.2871511e+00   3.2657486e-01   7.1239475e-01   2.1644459e-01  -2.0116714e+01  -3.9072535e+01
   1.5700000e+02   1.1100237e+00  -1.7580977e+00   4.3752055e+01  -2.3457616e+00   1.0427830e-02  -6.8014123e-01  -1.5884148e+01  -3.5779274e-01  -4.0059829e+00  -1.5205045e+02   7.2144516e-01   9.2316412e-01   3.1175417e+01  -5.9879901e+00  -8.9070099e+01  -3.3449061e+02  -1.3872971e+01  -5.2513055e+00   1.2223878e+01  -5.9876246e-01   1.0926796e+00  -4.3686074e-01   1.0715414e+01   4.9716573e+00  -1.9805437e+00   3.5632583e-01   7.8854083e-01   2.0439818e-01  -1.9631934e+01  -3.8978287e+01
   1.5701000e+02   1.0727671e+00  -1.8444180e+00   4.3841280e+01  -2.3660188e+00  -1.6042800e-03  -8.9302785e-01  -2.1288662e+01  -4.1478530e-01  -5.6816137e+00  -1.6756307e+02   7.3384191e-01   1.2336661e+00   3.1050194e+01  -6.8367611e+00  -8.8083307e+01   9.8679178e+01  -1.2409139e+01  -5.3090509e+00   1.2811865e+01  -6.3021390e-01   9.9852851e-01  -3.9474723e-01   1.0205560e+01   5.3022000e+00  -3.1512061e+00   4.1439790e-01   8.5664267e-01   1.6874971e-01  -1.9204770e+01  -3.8966665e+01
   1.5702000e+02   1.0547959e+00  -1.7436635e+00   4.3959457e+01  -2.2287598e+00  -1.4152050e-02  -1.1812947e+00  -2.8826684e+01  -4.8832589e-01  -7.3299388e+00  -1.6483251e+02   7.4830928e-01   1.4380182e+00   2.0435210e+01  -7.6636150e+00  -8.3873176e+01   4.2101309e+02  -1.0743835e+01  -5.0712896e+00   1.3150259e+01  -6.4079329e-01   9.0375062e-01  -3.4381611e-01   9.2922614e+00   5.4673194e+00  -4.5832622e+00   4.9159048e-01   9.1321718e-01   1.2281392e-01  -1.8950751e+01  -3.9009278e+01
   1.5703000e+02   1.0721581e+00  -1.4966530e+00   4.4098807e+01  -1.9170552e+00  -2.6470650e-02  -1.5808081e+00  -3.9951344e+01  -5.7624813e-01  -8.7590584e+00  -1.4291196e+02   7.6281026e-01   1.4388529e+00   8.3477930e-02  -8.4362745e+00  -7.7543724e+01   6.3294522e+02  -8.6486712e+00  -4.5212662e+00   1.2860665e+01  -6.1676951e-01   8.0612274e-01  -2.7341023e-01   8.2680078e+00   5.4359928e+00  -6.0949239e+00   5.7807579e-01   9.5778826e-01   7.8134959e-02  -1.8945555e+01  -3.9110526e+01
   1.5704000e+02   1.1112692e+00  -1.2077841e+00   4.4234848e+01  -1.4763578e+00  -4.2742650e-02  -2.1248145e+00  -5.4400636e+01  -6.7470540e-01  -9.8005564e+00  -1.0414980e+02   7.7471664e-01   1.1775946e+00  -2.6125830e+01  -9.1189897e+00  -6.9942417e+01   7.6013069e+02  -6.0650019e+00  -3.7573962e+00   1.1773951e+01  -5.5633171e-01   7.0483247e-01  -1.7918223e-01   7.2601586e+00   5.2841949e+00  -7.5333478e+00   6.6512168e-01   9.9188238e-01   3.8620032e-02  -1.9178442e+01  -3.9266360e+01
   1.5705000e+02   1.1479789e+00  -9.7762054e-01   4.4335880e+01  -9.9900572e-01  -7.7807670e-02  -2.8178837e+00  -6.9306924e+01  -7.7886207e-01  -1.0355806e+01  -5.5524978e+01   7.8147885e-01   6.6316075e-01  -5.1443389e+01  -9.6880084e+00  -6.1651344e+01   8.2910734e+02  -3.1595157e+00  -2.9747352e+00   1.0013171e+01  -4.7150415e-01   6.0247853e-01  -6.6513042e-02   6.2409784e+00   5.1464959e+00  -8.6865906e+00   7.4204129e-01   1.0161804e+00   3.0092848e-03  -1.9555913e+01  -3.9460150e+01
   1.5706000e+02   1.1626390e+00  -8.4775082e-01   4.4385646e+01  -5.7431756e-01  -1.1029437e-01  -3.6443828e+00  -8.2649908e+01  -8.8399663e-01  -1.0436939e+01  -8.1133272e+00   7.8148744e-01  -8.8058209e-03  -6.7196657e+01  -1.0138403e+01  -5.3189718e+01   8.4616256e+02  -2.3799903e-01  -2.3862728e+00   7.9067317e+00  -3.8213418e-01   5.0584760e-01   4.9727992e-02   5.2499209e+00   5.1069278e+00  -9.2949080e+00   7.9546599e-01   1.0281890e+00  -2.7706980e-02  -1.9987968e+01  -3.9728172e+01
   1.5707000e+02   1.1431254e+00  -8.0248211e-01   4.4396074e+01  -2.4600192e-01  -1.5504238e-01  -4.5903095e+00  -9.4592671e+01  -9.8632672e-01  -1.0138730e+01   2.9820931e+01   7.7468590e-01  -6.8116572e-01  -6.7235990e+01  -1.0491274e+01  -4.5088295e+01   8.1014234e+02   2.4638604e+00  -2.1209539e+00   5.7790394e+00  -3.0502426e-01   4.2344235e-01   1.5289676e-01   4.4418899e+00   5.1476776e+00  -9.2714284e+00   8.1629801e-01   1.0234571e+00  -4.9756522e-02  -2.0472492e+01  -4.0155031e+01
   1.5708000e+02   1.0871431e+00  -8.0380954e-01   4.4397134e+01  -1.5210977e-03  -2.1422892e-01  -5.6377177e+00  -1.0474082e+02  -1.0831025e+00  -9.5654412e+00   5.7328891e+01   7.6234618e-01  -1.2196292e+00  -5.3846346e+01  -1.0792186e+01  -3.7665475e+01   7.4228195e+02   4.8811984e+00  -2.1856523e+00   3.7860769e+00  -2.4694520e-01   3.6143070e-01   2.3467625e-01   3.8736049e+00   5.2217677e+00  -8.8602021e+00   8.0707846e-01   9.9985406e-01  -6.1846881e-02  -2.1042795e+01  -4.0752452e+01
   1.5709000e+02   1.0068638e+00  -8.1433197e-01   4.4418009e+01   2.0820036e-01  -2.8476002e-01  -6.7651930e+00  -1.1274753e+02  -1.1723334e+00  -8.7936689e+00   7.7177231e+01   7.4603464e-01  -1.5946514e+00  -3.7502222e+01  -1.1084993e+01  -3.0925177e+01   6.7402979e+02   6.9967369e+00  -2.5134931e+00   1.9511171e+00  -2.0669628e-01   3.2328388e-01   2.9521052e-01   3.4322832e+00   5.3378581e+00  -8.4753403e+00   7.7975660e-01   9.6001876e-01  -6.5583678e-02  -2.1675493e+01  -4.1422327e+01
   1.5710000e+02   9.2574273e-01  -8.0110462e-01   4.4476065e+01   4.3330514e-01  -3.6130718e-01  -7.9686552e+00  -1.2034622e+02  -1.2525718e+00  -7.8772420e+00   9.1642694e+01   7.2649558e-01  -1.8911825e+00  -2.9653108e+01  -1.1379114e+01  -2.4824390e+01   6.1007878e+02   8.6836503e+00  -3.0172202e+00   3.0307245e-01  -1.8106587e-01   3.1235007e-01   3.3473867e-01   2.9613151e+00   5.5400055e+00  -8.4216949e+00   7.4725136e-01   9.0993491e-01  -6.3089148e-02  -2.2296555e+01  -4.2040949e+01
   1.5711000e+02   8.6590652e-01  -7.4333938e-01   4.4573705e+01   7.0006640e-01  -4.5131885e-01  -9.2568550e+00  -1.2881998e+02  -1.3227448e+00  -6.8515186e+00   1.0257234e+02   7.0325597e-01  -2.2385410e+00  -3.4735850e+01  -1.1645263e+01  -1.9538268e+01   5.2861217e+02   9.7241286e+00  -3.5981052e+00  -1.1028343e+00  -1.6654753e-01   3.3237550e-01   3.4945741e-01   2.3468936e+00   5.8462553e+00  -8.7772298e+00   7.1766104e-01   8.5641920e-01  -5.7123172e-02  -2.2851542e+01  -4.2526243e+01
   1.5712000e+02   8.3672603e-01  -6.4193898e-01   4.4698983e+01   1.0074484e+00  -5.5743064e-01  -1.0621405e+01  -1.3645502e+02  -1.3819488e+00  -5.7296588e+00   1.1218598e+02   6.7528188e-01  -2.7071458e+00  -4.6860479e+01  -1.1843713e+01  -1.5376709e+01   4.1615593e+02   9.9783944e+00  -4.1529007e+00  -2.2745065e+00  -1.5713381e-01   3.8527979e-01   3.3539000e-01   1.5753625e+00   6.2374881e+00  -9.4278430e+00   6.9229169e-01   8.0492958e-01  -5.0107415e-02  -2.3361038e+01  -4.2867569e+01
   1.5713000e+02   8.3060496e-01  -5.1319260e-01   4.4829544e+01   1.3309864e+00  -6.7775177e-01  -1.2025885e+01  -1.4044799e+02  -1.4293122e+00  -4.5093749e+00   1.2202839e+02   6.4219364e-01  -3.2529496e+00  -5.4580385e+01  -1.1950964e+01  -1.2488773e+01   2.8879361e+02   9.5006504e+00  -4.6027707e+00  -3.3166232e+00  -1.4437973e-01   4.6905841e-01   2.9346019e-01   7.6713708e-01   6.6743766e+00  -1.0143989e+01   6.6612680e-01   7.5783602e-01  -4.1650005e-02  -2.3906969e+01  -4.3119675e+01
   1.5714000e+02   8.2629860e-01  -3.7481888e-01   4.4939292e+01   1.6300572e+00  -8.1170931e-01  -1.3419615e+01  -1.3937302e+02  -1.4641117e+00  -3.1990726e+00   1.3103023e+02   6.0501605e-01  -3.7601584e+00  -5.0720878e+01  -1.1960215e+01  -1.0649042e+01   1.8397307e+02   8.4852317e+00  -4.9114527e+00  -4.3517347e+00  -1.2145085e-01   5.7783834e-01   2.2996757e-01   9.8800257e-02   7.0965963e+00  -1.0683698e+01   6.3148265e-01   7.1498890e-01  -2.8521264e-02  -2.4550169e+01  -4.3329530e+01
   1.5715000e+02   8.0164088e-01  -2.4201587e-01   4.5008563e+01   1.8663450e+00  -9.6239721e-01  -1.4753814e+01  -1.3341985e+02  -1.4861685e+00  -1.8488758e+00   1.3501968e+02   5.6583853e-01  -4.1390472e+00  -3.7888881e+01  -1.1869611e+01  -9.2004363e+00   1.4486055e+02   7.1447910e+00  -5.0829454e+00  -5.4215270e+00  -8.7034039e-02   7.0325236e-01   1.5373519e-01  -3.1674229e-01   7.4331725e+00  -1.0916242e+01   5.8352054e-01   6.7692010e-01  -6.8834044e-03  -2.5260975e+01  -4.3460032e+01
   1.5716000e+02   7.5047727e-01  -1.3068119e-01   4.5035050e+01   2.0236302e+00  -1.1220805e+00  -1.5995433e+01  -1.2416187e+02  -1.4961927e+00  -5.5236761e-01   1.2965082e+02   5.2664370e-01  -4.3873090e+00  -2.4826175e+01  -1.1680359e+01  -7.0818744e+00   2.1185619e+02   5.6619206e+00  -5.1426716e+00  -6.4824780e+00  -4.4846592e-02   8.3596226e-01   7.3795451e-02  -4.7481603e-01   7.6403612e+00  -1.0888743e+01   5.2387729e-01   6.4765220e-01   2.4784650e-02  -2.5944382e+01  -4.3404642e+01
   1.5717000e+02   6.8776523e-01  -5.3025036e-02   4.5034416e+01   2.1133718e+00  -1.2985515e+00  -1.7139817e+01  -1.1443849e+02  -1.4955555e+00   6.0018333e-01   1.1525509e+02   4.8799540e-01  -4.5710233e+00  -1.8371434e+01  -1.1406036e+01  -2.9329200e+00   4.1489544e+02   4.2104515e+00  -5.0951872e+00  -7.4934025e+00   1.4119240e-03   9.6809797e-01  -1.6406375e-03  -4.7256909e-01   7.7049128e+00  -1.0787735e+01   4.6021122e-01   6.3423669e-01   6.2230835e-02  -2.6544243e+01  -4.3073355e+01
   1.5718000e+02   6.3613877e-01  -2.7834805e-03   4.5027016e+01   2.1681326e+00  -1.2985515e+00  -1.8214583e+01  -1.0747651e+02  -1.4854371e+00   1.5868924e+00   9.8670902e+01   4.4846556e-01  -4.7599130e+00  -1.8888965e+01  -1.1073129e+01   4.6141734e+00   7.5470934e+02   2.9321778e+00  -4.8760579e+00  -8.4631354e+00   5.2598643e-02   1.0964055e+00  -6.6456293e-02  -5.3110468e-01   7.5848185e+00  -1.0852064e+01   4.0310520e-01   6.4284660e-01   9.2972386e-02  -2.7115802e+01  -4.2455000e+01
   1.5719000e+02   6.0896450e-01   5.3712625e-02   4.5023130e+01   2.2283242e+00  -1.4894038e+00  -1.9261037e+01  -1.0464548e+02  -1.4660764e+00   2.4793271e+00   8.9243475e+01   4.0566491e-01  -4.9791446e+00  -2.1923163e+01  -1.0696894e+01   1.6381341e+01   1.1767167e+03   1.7975870e+00  -4.3236505e+00  -9.3487506e+00   1.1126574e-01   1.2238762e+00  -1.1985441e-01  -1.0363877e+00   7.1411295e+00  -1.1323077e+01   3.6382685e-01   6.7355383e-01   9.7259330e-02  -2.7784861e+01  -4.1614368e+01
   1.5720000e+02   6.0506873e-01   1.6587289e-01   4.5017182e+01   2.3222012e+00  -1.6931476e+00  -2.0303077e+01  -1.0420393e+02  -1.4366489e+00   3.4061590e+00   9.2683188e+01   3.5807796e-01  -5.2130159e+00  -2.3387134e+01  -1.0255680e+01   3.2182299e+01   1.5800959e+03   4.2785123e-01  -3.2101306e+00  -9.9025302e+00   1.7006130e-01   1.3583148e+00  -1.7174712e-01  -2.4945354e+00   6.1533800e+00  -1.2455526e+01   3.5414727e-01   7.1718158e-01   5.3677528e-02  -2.8640836e+01  -4.0663477e+01
   1.5721000e+02   6.1152280e-01   3.7347836e-01   4.4988778e+01   2.4480214e+00  -1.9064598e+00  -2.1341110e+01  -1.0380338e+02  -1.3955188e+00   4.4894385e+00   1.0832795e+02   3.0567989e-01  -5.4433554e+00  -2.3033946e+01  -9.6960151e+00   5.1099014e+01   1.8916714e+03  -1.9573373e+00  -1.3661878e+00  -9.6346759e+00   1.9823330e-01   1.5081865e+00  -2.4714034e-01  -5.3493310e+00   4.4432845e+00  -1.4572351e+01   3.8661416e-01   7.5722352e-01  -5.2769464e-02  -2.9671372e+01  -3.9752506e+01
   1.5722000e+02   6.0656297e-01   6.8296765e-01   4.4905581e+01   2.5690207e+00  -2.1225794e+00  -2.2361651e+01  -1.0205407e+02  -1.3405450e+00   5.8039470e+00   1.3145085e+02   2.4923313e-01  -5.6693075e+00  -2.2595212e+01  -8.9551842e+00   7.2258058e+01   2.1159044e+03  -6.3960930e+00   1.1579823e+00  -7.8345458e+00   1.3555681e-01   1.6770183e+00  -3.8543011e-01  -9.7896930e+00   1.9820347e+00  -1.8112638e+01   4.7572489e-01   7.7741116e-01  -2.2594345e-01  -3.0761327e+01  -3.9052904e+01
   1.5723000e+02   5.6537694e-01   1.0543299e+00   4.4728164e+01   2.6182694e+00  -2.3573952e+00  -2.3323987e+01  -9.6233636e+01  -1.2693574e+00   7.3769378e+00   1.5729908e+02   1.8957550e-01  -5.8986153e+00  -2.2930780e+01  -7.9803660e+00   9.4748832e+01   2.2490774e+03  -1.3908802e+01   3.9903098e+00  -3.5795800e+00  -9.9558624e-02   1.8571746e+00  -6.3313757e-01  -1.5687984e+01  -1.0958149e+00  -2.3534516e+01   6.4040200e-01   7.7154735e-01  -4.5876569e-01  -3.1693486e+01  -3.8677137e+01
   1.5724000e+02   4.7069681e-01   1.4099359e+00   4.4416508e+01   2.5120091e+00  -2.5970061e+00  -2.4145277e+01  -8.2128947e+01  -1.1796844e+00   9.1932547e+00   1.8163169e+02   1.2743896e-01  -6.1272785e+00  -2.2866317e+01  -6.7572872e+00   1.1645724e+02   2.1708406e+03  -2.5081442e+01   6.4559259e+00   4.0699325e+00  -5.8543738e-01   2.0235406e+00  -1.0289671e+00  -2.2597384e+01  -4.5044720e+00  -3.1054748e+01   9.0113580e-01   7.4875581e-01  -7.3388357e-01  -3.2199259e+01  -3.8619914e+01
   1.5725000e+02   3.1951074e-01   1.6694276e+00   4.3935354e+01   2.1783595e+00  -2.8484773e+00  -2.4717479e+01  -5.7220216e+01  -1.0699393e+00   1.1176634e+01   1.9833796e+02   6.3915851e-02  -6.2960604e+00  -1.6878191e+01  -5.3410342e+00   1.3368959e+02   1.7232353e+03  -3.9546533e+01   7.8121379e+00   1.5558801e+01  -1.3607229e+00   2.1315411e+00  -1.5814757e+00  -2.9757035e+01  -7.8542599e+00  -4.0433024e+01   1.2659051e+00   7.2910129e-01  -1.0247103e+00  -3.2140859e+01  -3.8818582e+01
   1.5726000e+02   1.2442299e-01   1.7875123e+00   4.3260513e+01   1.5925400e+00  -3.1069958e+00  -2.4948494e+01  -2.3101490e+01  -9.3995202e-01   1.3179321e+01   2.0026869e+02   1.2403352e-03  -6.2696000e+00   2.6460333e+00  -3.8480066e+00   1.4259646e+02   8.9068688e+02  -5.5774957e+01   7.6675934e+00   3.0299741e+01  -2.3902479e+00   2.1286422e+00  -2.2498466e+00  -3.6234499e+01  -1.0764738e+01  -5.0887566e+01   1.7129993e+00   7.3175840e-01  -1.2992264e+00  -3.1656203e+01  -3.9204872e+01
   1.5727000e+02  -8.1069084e-02   1.7675087e+00   4.2388391e+01   7.9197527e-01  -3.3561179e+00  -2.4808468e+01   1.4002561e+01  -7.9130142e-01   1.5023717e+01   1.8443960e+02  -5.7544390e-02  -5.9515370e+00   3.1806304e+01  -2.4120456e+00   1.4096510e+02  -1.6313597e+02  -7.1573034e+01   6.2491492e+00   4.6516582e+01  -3.5543574e+00   1.9803000e+00  -2.9454703e+00  -4.1208177e+01  -1.2917207e+01  -6.1065093e+01   2.1857134e+00   7.6324364e-01  -1.5234612e+00  -3.1015251e+01  -3.9602755e+01
   1.5728000e+02  -2.4536623e-01   1.6472896e+00   4.1350697e+01  -1.3177630e-01  -3.6015157e+00  -2.4347825e+01   4.6064375e+01  -6.2706775e-01   1.6559645e+01   1.5359283e+02  -1.1046601e-01  -5.4394221e+00   5.1211493e+01  -1.1550482e+00   1.2865225e+02  -1.2312845e+03  -8.4916867e+01   4.2212944e+00   6.1650258e+01  -4.6740589e+00   1.6948901e+00  -3.5602832e+00  -4.4066594e+01  -1.3992618e+01  -6.9187254e+01   2.6048341e+00   8.1236883e-01  -1.6624982e+00  -3.0373839e+01  -3.9705424e+01
   1.5729000e+02  -3.2769193e-01   1.4714485e+00   4.0227701e+01  -1.0478280e+00  -3.8394078e+00  -2.3673781e+01   6.7404380e+01  -4.5150261e-01   1.7670898e+01   1.1112522e+02  -1.5752973e-01  -4.9261118e+00   5.1331031e+01  -1.9048560e-01   1.0619355e+02  -2.2458703e+03  -9.4371747e+01   2.2184692e+00   7.3286827e+01  -5.5618763e+00   1.3278239e+00  -4.0054400e+00  -4.4177741e+01  -1.3681617e+01  -7.3568400e+01   2.8937277e+00   8.5563802e-01  -1.6847429e+00  -2.9843588e+01  -3.9379418e+01
   1.5730000e+02  -3.2745289e-01   1.2716945e+00   3.9129462e+01  -1.8234654e+00  -4.0631478e+00  -2.2913648e+01   7.6013270e+01  -2.6989690e-01   1.8254369e+01   5.8347165e+01  -1.9963000e-01  -4.4985297e+00   4.2758202e+01   3.6156206e-01   7.2654723e+01  -3.3538828e+03  -9.9185185e+01   5.3838700e-01   8.0068272e+01  -6.0759484e+00   9.5551243e-01  -4.2337388e+00  -4.0967480e+01  -1.1893632e+01  -7.3198985e+01   3.0034082e+00   8.7221750e-01  -1.5734224e+00  -2.9559463e+01  -3.8736521e+01
   1.5731000e+02  -2.8198052e-01   1.0662932e+00   3.8149543e+01  -2.3835317e+00  -4.2885494e+00  -2.2182768e+01   7.3087995e+01  -8.8402939e-02   1.8224541e+01  -2.9827932e+00  -2.3769244e-01  -4.1591439e+00   3.3938585e+01   3.5751210e-01   2.4546291e+01  -4.8108433e+03  -9.9353363e+01  -8.3268583e-01   8.1975338e+01  -6.1558933e+00   6.3354915e-01  -4.2370866e+00  -3.4373933e+01  -8.9565107e+00  -6.7973803e+01   2.9240266e+00   8.5806883e-01  -1.3355932e+00  -2.9484776e+01  -3.7785072e+01
   1.5732000e+02  -2.4305322e-01   8.6736226e-01   3.7340557e+01  -2.7312437e+00  -4.4956736e+00  -2.1563668e+01   6.1910002e+01   8.6426678e-02   1.7541689e+01  -6.8285275e+01  -2.7235255e-01  -3.8786880e+00   2.8045589e+01  -3.8208601e-01  -4.2956370e+01  -6.7502660e+03  -9.5400913e+01  -2.0374840e+00   8.0025549e+01  -5.8294501e+00   3.7191800e-01  -4.0353172e+00  -2.4885524e+01  -5.5708611e+00  -5.8725399e+01   2.6814338e+00   8.2823017e-01  -1.0011783e+00  -2.9457391e+01  -3.6426174e+01
   1.5733000e+02  -2.4840718e-01   6.8692113e-01   3.6716605e+01  -2.9097793e+00  -4.7119652e+00  -2.1095853e+01   4.6781512e+01   2.4838195e-01   1.6240083e+01  -1.3016060e+02  -3.0365451e-01  -3.5976906e+00   2.8099741e+01  -2.0461547e+00  -1.3208808e+02  -8.9131711e+03  -8.8104776e+01  -3.1649879e+00   7.5548011e+01  -5.1940879e+00   1.4264436e-01  -3.6677327e+00  -1.3443293e+01  -2.5816568e+00  -4.7136424e+01   2.3253028e+00   8.0820287e-01  -6.1691434e-01  -2.9308457e+01  -3.4639730e+01
   1.5734000e+02  -2.9927940e-01   5.3803751e-01   3.6261362e+01  -2.9563725e+00  -4.9133026e+00  -2.0773437e+01   3.2241616e+01   3.9237697e-01   1.4432092e+01  -1.8079902e+02  -3.3144594e-01  -3.2957770e+00   3.0191363e+01  -4.7601232e+00  -2.3813414e+02  -1.0604606e+04  -7.8349074e+01  -4.2049222e+00   6.9415741e+01  -4.3816139e+00  -9.2865228e-02  -3.1835014e+00  -1.4065652e+00  -7.4073826e-01  -3.5253063e+01   1.9136730e+00   8.2105217e-01  -2.3507527e-01  -2.8801695e+01  -3.2504586e+01
   1.5735000e+02  -3.6483690e-01   4.2838059e-01   3.5939910e+01  -2.8915701e+00  -5.1251824e+00  -2.0555791e+01   2.1764573e+01   5.1494173e-01   1.2279195e+01  -2.1528977e+02  -3.5577955e-01  -2.9923412e+00   3.0343578e+01  -8.5298606e+00  -3.4967836e+02  -1.1154423e+04  -6.6872913e+01  -5.1579794e+00   6.1967116e+01  -3.5164421e+00  -3.5506680e-01  -2.6310052e+00   9.8916632e+00  -5.4646961e-01  -2.4706722e+01   1.5027732e+00   8.7766431e-01   1.0125193e-01  -2.7750002e+01  -3.0334684e+01
   1.5736000e+02  -4.1090790e-01   3.5813303e-01   3.5710827e+01  -2.7359468e+00  -5.3317337e+00  -2.0390994e+01   1.6479766e+01   6.1426346e-01   9.9468294e+00  -2.3323653e+02  -3.7678741e-01  -2.6941283e+00   2.9821289e+01  -1.3249137e+01  -4.5409500e+02  -1.0441663e+04  -5.4203194e+01  -6.0734883e+00   5.3474576e+01  -2.6891067e+00  -6.2977114e-01  -2.0517860e+00   1.9547779e+01  -2.1532477e+00  -1.6226493e+01   1.1432209e+00   9.7650852e-01   3.6672967e-01  -2.6139740e+01  -2.8640890e+01
   1.5737000e+02  -4.2394875e-01   3.2873107e-01   3.5539682e+01  -2.5171715e+00  -5.5329564e+00  -2.0243211e+01   1.4778279e+01   6.8990472e-01   7.5721608e+00  -2.3746686e+02  -3.9460661e-01  -2.4010278e+00   2.9310047e+01  -1.8742994e+01  -5.4242864e+02  -8.8333641e+03  -4.0880122e+01  -6.9354708e+00   4.4410777e+01  -1.9564907e+00  -8.7207202e-01  -1.4811174e+00   2.7124732e+01  -5.3283982e+00  -9.8409195e+00   8.7354099e-01   1.1109972e+00   5.5441782e-01  -2.4087370e+01  -2.7827626e+01
   1.5738000e+02  -4.1659070e-01   3.4460533e-01   3.5415949e+01  -2.2538457e+00  -5.7379034e+00  -2.0101334e+01   1.4187640e+01   7.4239806e-01   5.2518803e+00  -2.3202805e+02  -4.0931507e-01  -2.1073131e+00   2.9371475e+01  -2.4814322e+01  -6.1012387e+02  -6.7695232e+03  -2.7622505e+01  -7.6097828e+00   3.5381269e+01  -1.3524511e+00  -1.0286577e+00  -9.5138542e-01   3.2601501e+01  -9.4619772e+00  -5.4195495e+00   7.1418933e-01   1.2769612e+00   6.7174289e-01  -2.1796388e+01  -2.8044918e+01
   1.5739000e+02  -4.1841059e-01   4.0012256e-01   3.5360878e+01  -1.9435411e+00  -5.9361468e+00  -1.9969046e+01   1.3228829e+01   7.7279230e-01   3.0374773e+00  -2.2144030e+02  -4.2080969e-01  -1.7956278e+00   3.1168526e+01  -3.1276181e+01  -6.5559115e+02  -4.5467280e+03  -1.5319738e+01  -7.9665148e+00   2.6992075e+01  -8.9285051e-01  -1.0665409e+00  -4.9251713e-01   3.6219638e+01  -1.3659351e+01  -2.9748301e+00   6.7019673e-01   1.4749422e+00   7.3327917e-01  -1.9469239e+01  -2.9205244e+01
   1.5740000e+02  -4.5465768e-01   4.7199391e-01   3.5412187e+01  -1.5754019e+00  -6.1338173e+00  -1.9855209e+01   1.1383723e+01   7.8238333e-01   9.5369039e-01  -2.0837869e+02  -4.2881646e-01  -1.4498284e+00   3.4579941e+01  -3.7951227e+01  -6.7910996e+02  -2.3518811e+03  -4.8592037e+00  -8.0332776e+00   1.9820461e+01  -5.7779138e-01  -9.9212451e-01  -1.2781137e-01   3.8224065e+01  -1.6924769e+01  -2.6391645e+00   7.3780132e-01   1.7083217e+00   7.5075373e-01  -1.7195091e+01  -3.1033703e+01
   1.5741000e+02  -5.2564205e-01   5.3108688e-01   3.5592660e+01  -1.1556507e+00  -6.3301126e+00  -1.9760095e+01   9.5113516e+00   7.7277742e-01  -9.6830823e-01  -1.9219986e+02  -4.3302585e-01  -1.0669222e+00   3.8290624e+01  -4.4659896e+01  -6.8268876e+02  -3.5788039e+02   3.0813097e+00  -7.9905328e+00   1.4468537e+01  -3.9630556e-01  -8.4800720e-01   1.3035274e-01   3.8620712e+01  -1.8379439e+01  -4.4542981e+00   9.0515088e-01   1.9806955e+00   7.2405939e-01  -1.4917091e+01  -3.3087517e+01
   1.5742000e+02  -6.0522828e-01   5.6163010e-01   3.5890995e+01  -7.3237471e-01  -6.5316219e+00  -1.9667703e+01   9.2392701e+00   7.4597049e-01  -2.6893461e+00  -1.7210378e+02  -4.3329003e-01  -6.6311340e-01   4.0380876e+01  -5.1237849e+01  -6.7012635e+02   1.2562414e+03   8.1225420e+00  -8.0277724e+00   1.1480124e+01  -3.3121010e-01  -6.9050673e-01   2.7978293e-01   3.7141931e+01  -1.7462467e+01  -8.0682964e+00   1.1455234e+00   2.2916143e+00   6.4359838e-01  -1.2496588e+01  -3.4788007e+01
   1.5743000e+02  -6.5630220e-01   5.7128612e-01   3.6264260e+01  -4.0616897e-01  -6.7253962e+00  -1.9561911e+01   1.0579184e+01   7.0422671e-01  -4.1824199e+00  -1.4930739e+02  -4.2967289e-01  -2.5977976e-01   4.0333365e+01  -5.7570226e+01  -6.4631157e+02   2.3814779e+03   1.0226412e+01  -8.2384108e+00   1.1047217e+01  -3.5850229e-01  -5.6490746e-01   3.2544085e-01   3.3552870e+01  -1.4060934e+01  -1.2553901e+01   1.4132181e+00   2.6312949e+00   5.0519983e-01  -9.8472180e+00  -3.5617811e+01
   1.5744000e+02  -6.4898546e-01   5.8474884e-01   3.6647301e+01  -2.9682671e-01  -6.9228375e+00  -1.9444414e+01   1.1749700e+01   6.4989453e-01  -5.4392237e+00  -1.2568038e+02  -4.2249251e-01   1.1678692e-01   3.7656668e+01  -6.3601948e+01  -6.1606517e+02   3.0246399e+03   9.7034219e+00  -8.5473396e+00   1.2750718e+01  -4.4108541e-01  -4.9098018e-01   2.8027831e-01   2.7981935e+01  -8.5514061e+00  -1.6526826e+01   1.6520574e+00   2.9801464e+00   3.2206009e-01  -7.0019305e+00  -3.5329315e+01
   1.5745000e+02  -5.7636175e-01   6.2232674e-01   3.6971136e+01  -4.6156956e-01  -7.1114552e+00  -1.9331496e+01   1.1291764e+01   5.8529378e-01  -6.4630527e+00  -1.0238290e+02  -4.1250479e-01   4.2144776e-01   3.0466084e+01  -6.9320071e+01  -5.8348800e+02   3.2577167e+03   7.1936526e+00  -8.6219548e+00   1.5568005e+01  -5.2437507e-01  -4.6094339e-01   1.6978919e-01   2.1012843e+01  -1.7305874e+00  -1.8568616e+01   1.8136125e+00   3.3148289e+00   1.2291696e-01  -4.1276954e+00  -3.4004613e+01
   1.5746000e+02  -4.6288959e-01   6.8309699e-01   3.7190412e+01  -8.2319674e-01  -7.3041982e+00  -1.9237194e+01   9.4302067e+00   5.1263952e-01  -7.2648211e+00  -8.0176834e+01  -4.0083115e-01   6.1629093e-01   1.9484317e+01  -7.4737119e+01  -5.5165025e+02   3.1837751e+03   3.6432927e+00  -7.9039428e+00   1.8113341e+01  -5.4202522e-01  -4.4784780e-01   3.4482336e-02   1.3577964e+01   5.4070057e+00  -1.7806321e+01   1.8744310e+00   3.6166467e+00  -5.9085114e-02  -1.5594889e+00  -3.2014029e+01
   1.5747000e+02  -3.5510888e-01   7.5119551e-01   3.7295305e+01  -1.1903616e+00  -7.4951077e+00  -1.9159864e+01   7.7330095e+00   4.3401219e-01  -7.8583055e+00  -5.9348448e+01  -3.8864882e-01   6.9490632e-01   7.8615388e+00  -7.9882848e+01  -5.2206875e+02   2.9581500e+03   1.6132850e-01  -5.8092471e+00   1.9025642e+01  -4.3303985e-01  -4.2103490e-01  -7.5254608e-02   6.6354004e+00   1.1946032e+01  -1.4296438e+01   1.8439943e+00   3.8784068e+00  -1.9956046e-01   0.0000000e+00  -2.9839891e+01
   1.5748000e+02  -2.9626899e-01   8.1172483e-01   3.7302612e+01  -1.3834633e+00  -7.6864183e+00  -1.9084635e+01   7.5228821e+00   3.5153212e-01  -8.2397276e+00  -3.8142210e+01  -3.7687911e-01   6.8254625e-01  -1.2360070e+00  -8.4782430e+01  -4.9436285e+02   2.7705900e+03  -2.2031021e+00  -2.0049592e+00   1.7468082e+01  -1.6397774e-01  -3.6360614e-01  -1.1242642e-01   8.1799439e-01   1.7266635e+01  -8.8863431e+00   1.7576499e+00   4.1053725e+00  -2.9169943e-01   0.0000000e+00  -2.7866041e+01
   1.5749000e+02  -3.0377715e-01   8.5932870e-01   3.7243504e+01  -1.3554005e+00  -7.8760673e+00  -1.8994652e+01   8.9983001e+00   2.6759441e-01  -8.3817382e+00  -1.4201056e+01  -3.6589398e-01   6.3383330e-01  -4.8712955e+00  -8.9427035e+01  -4.6653577e+02   2.7827077e+03  -2.7202411e+00   3.3595435e+00   1.3522010e+01   2.5258888e-01  -2.8450232e-01  -4.9655410e-02  -3.6904653e+00   2.1136736e+01  -2.6649417e+00   1.6551675e+00   4.3063801e+00  -3.4484631e-01   0.0000000e+00  -2.6241677e+01
   1.5750000e+02  -3.6274071e-01   9.0431295e-01   3.7152536e+01  -1.1889272e+00  -8.0661174e+00  -1.8877221e+01   1.1743150e+01   1.8486285e-01  -8.2575590e+00   1.2417915e+01  -3.5551527e-01   6.0326958e-01  -3.0563716e+00  -9.3771665e+01  -4.3606980e+02   3.0465972e+03  -1.2932991e+00   9.5733334e+00   8.2125492e+00   7.5395641e-01  -2.1756864e-01   1.0846268e-01  -7.0248965e+00   2.3637848e+01   3.4924992e+00   1.5608008e+00   4.4793887e+00  -3.7326862e-01  -1.7199413e+00  -2.4816400e+01
   1.5751000e+02  -4.3341247e-01   9.7121068e-01   3.7058091e+01  -1.0026244e+00  -8.2549643e+00  -1.8728538e+01   1.4868253e+01   1.0608981e-01  -7.8583711e+00   3.9918792e+01  -3.4535605e-01   6.1095790e-01   7.6883203e-01  -9.7765128e+01  -4.0187042e+02   3.4199385e+03   1.3526787e+00   1.5482794e+01   3.1200979e+00   1.2452539e+00  -2.0456693e-01   3.2077976e-01  -9.2922133e+00   2.4963925e+01   9.0032741e+00   1.4801466e+00   4.6032044e+00  -3.8188211e-01  -4.1182334e+00  -2.3267676e+01
   1.5752000e+02  -4.7034652e-01   1.0773543e+00   3.6978583e+01  -8.7853482e-01  -8.4399724e+00  -1.8560517e+01   1.6802096e+01   3.3886837e-02  -7.1982083e+00   6.6016285e+01  -3.3513659e-01   6.4506361e-01   3.4105714e+00  -1.0138607e+02  -3.6597591e+02   3.5894510e+03   3.8287829e+00   1.9809497e+01  -2.5263216e-01   1.6336769e+00  -2.7065041e-01   5.1693094e-01  -1.0213382e+01   2.5198552e+01   1.3479786e+01   1.4075210e+00   4.6414687e+00  -3.5715488e-01  -6.0747355e+00  -2.1394727e+01
   1.5753000e+02  -4.4947904e-01   1.2092989e+00   3.6922522e+01  -8.5009683e-01  -8.6214854e+00  -1.8397840e+01   1.6267680e+01  -2.9555149e-02  -6.3190443e+00   8.7916401e+01  -3.2479174e-01   6.8290579e-01   3.7842179e+00  -1.0466892e+02  -3.3333907e+02   3.2636837e+03   4.6867261e+00   2.1585350e+01  -1.0598201e+00   1.8603760e+00  -4.1107540e-01   6.2205961e-01  -9.0557469e+00   2.4219714e+01   1.6674651e+01   1.3298155e+00   4.5528531e+00  -2.6946224e-01  -6.8156603e+00  -1.9308572e+01
   1.5754000e+02  -3.8425166e-01   1.3256829e+00   3.6889633e+01  -9.1830104e-01  -8.8012796e+00  -1.8258081e+01   1.3975901e+01  -8.2652226e-02  -5.2814657e+00   1.0375785e+02  -3.1440714e-01   7.0853520e-01   2.5629410e+00  -1.0771466e+02  -3.0948289e+02   2.3856184e+03   3.2319755e+00   2.0523704e+01   6.3402192e-01   1.9136315e+00  -5.9906211e-01   5.9262978e-01  -4.9363928e+00   2.1789952e+01   1.8467537e+01   1.2264434e+00   4.3009514e+00  -8.7775502e-02  -6.0813112e+00  -1.7381520e+01
   1.5755000e+02  -3.1488791e-01   1.3844631e+00   3.6873868e+01  -1.0645653e+00  -8.9842250e+00  -1.8133133e+01   1.2494801e+01  -1.2436543e-01  -4.1399021e+00   1.1415636e+02  -3.0404730e-01   7.2376725e-01   1.5232045e+00  -1.1066897e+02  -2.9789960e+02   1.1583283e+03  -2.9580212e-02   1.7108129e+01   4.0294019e+00   1.8216707e+00  -8.0383366e-01   4.4092283e-01   2.6762555e+00   1.7756740e+01   1.8861926e+01   1.0756480e+00   3.8660286e+00   2.0002789e-01  -4.1970641e+00  -1.6062612e+01
   1.5756000e+02  -2.8307970e-01   1.3688885e+00   3.6866887e+01  -1.2527539e+00  -9.1651078e+00  -1.7995171e+01   1.3796232e+01  -1.5402620e-01  -2.9314767e+00   1.2084255e+02  -2.9369492e-01   7.3693357e-01   1.3166320e+00  -1.1366536e+02  -2.9885578e+02  -9.5617726e+01  -3.6804530e+00   1.2348545e+01   8.0485540e+00   1.6343075e+00  -1.0021799e+00   2.2922203e-01   1.3527332e+01   1.2286297e+01   1.7943712e+01   8.7096056e-01   3.2593468e+00   5.7313674e-01  -1.8231064e+00  -1.5671757e+01
   1.5757000e+02  -3.1375323e-01   1.2940111e+00   3.6859266e+01  -1.4326118e+00  -9.3457614e+00  -1.7820976e+01   1.7419462e+01  -1.7136211e-01  -1.6959581e+00   1.2355186e+02  -2.8343184e-01   7.3839850e-01   1.4649335e-01  -1.1677978e+02  -3.0957111e+02  -1.0715331e+03  -6.1917603e+00   7.3844309e+00   1.1792236e+01   1.4036122e+00  -1.1796466e+00   3.6988588e-02   2.6448815e+01   6.0413730e+00   1.5777633e+01   6.3757950e-01   2.5310130e+00   9.8021893e-01   0.0000000e+00  -1.6213953e+01
   1.5758000e+02  -4.0753677e-01   1.1945250e+00   3.6839626e+01  -1.5535296e+00  -9.5199406e+00  -1.7608560e+01   2.1241610e+01  -1.7675661e-01  -4.9906080e-01   1.1968972e+02  -2.7353528e-01   7.0879375e-01  -2.9604751e+00  -1.2003616e+02  -3.2529773e+02  -1.5726616e+03  -6.6788705e+00   3.1266414e+00   1.4824561e+01   1.1702933e+00  -1.3287910e+00  -7.7273488e-02   3.9639609e+01   1.7074383e-01   1.2373774e+01   4.3503260e-01   1.7629832e+00   1.3584293e+00   0.0000000e+00  -1.7308543e+01
   1.5759000e+02  -5.3988820e-01   1.1041775e+00   3.6794866e+01  -1.5837699e+00  -9.6953802e+00  -1.7374239e+01   2.3432082e+01  -1.7138945e-01   5.7945563e-01   1.0785164e+02  -2.6429303e-01   6.4719548e-01  -6.1598268e+00  -1.2343066e+02  -3.4090363e+02  -1.5605898e+03  -5.2310464e+00   5.2132959e-02   1.7236758e+01   9.5724637e-01  -1.4500732e+00  -9.7755755e-02   5.1196066e+01  -3.9514020e+00   7.8191482e+00   3.4171451e-01   1.0501086e+00   1.6577044e+00   0.0000000e+00  -1.8338512e+01
   1.5760000e+02  -6.6882692e-01   1.0384567e+00   3.6715175e+01  -1.5284681e+00  -9.8650330e+00  -1.7141496e+01   2.3274376e+01  -1.5710077e-01   1.4735184e+00   8.9406278e+01  -2.5582373e-01   5.7076194e-01  -7.6433541e+00  -1.2692714e+02  -3.5227664e+02  -1.1373017e+03  -2.7447991e+00  -1.8051141e+00   1.9481277e+01   7.6972536e-01  -1.5527865e+00  -4.9058503e-02   5.9625986e+01  -5.1605874e+00   2.4627508e+00   4.2622269e-01   4.7797210e-01   1.8554789e+00   0.0000000e+00  -1.8773510e+01
   1.5761000e+02  -7.5204798e-01   9.9033491e-01   3.6602066e+01  -1.4299985e+00  -1.0032852e+01  -1.6931607e+01   2.0988846e+01  -1.3618071e-01   2.1382612e+00   6.6474277e+01  -2.4812825e-01   4.9165995e-01  -7.9101991e+00  -1.3045026e+02  -3.5702957e+02  -4.7529245e+02  -4.2048134e-01  -2.7142542e+00   2.2045658e+01   6.0244182e-01  -1.6513781e+00   2.2844172e-02   6.4143775e+01  -2.9905819e+00  -3.0265620e+00   7.1485002e-01   1.0438345e-01   1.9550113e+00   0.0000000e+00  -1.8416267e+01
   1.5762000e+02  -7.6617706e-01   9.3928840e-01   3.6470189e+01  -1.3404972e+00  -1.0199698e+01  -1.6753754e+01   1.7785284e+01  -1.1110951e-01   2.5548208e+00   4.1655966e+01  -2.4128353e-01   4.0285200e-01  -8.8807955e+00  -1.3392256e+02  -3.5461235e+02   2.4172140e+02   8.1646579e-01  -3.0323492e+00   2.5134737e+01   4.5201690e-01  -1.7578068e+00   7.4984935e-02   6.4725930e+01   1.9996251e+00  -7.7894250e+00   1.1718550e+00  -5.1707662e-02   1.9748831e+00   0.0000000e+00  -1.7404555e+01
   1.5763000e+02  -7.1804423e-01   8.6466023e-01   3.6338938e+01  -1.2935788e+00  -1.0366772e+01  -1.6601053e+01   1.5270095e+01  -8.4210490e-02   2.7389220e+00   1.8410117e+01  -2.3549203e-01   2.9260441e-01  -1.1024758e+01  -1.3730761e+02  -3.4619361e+02   8.4187431e+02   7.4212404e-01  -2.9756732e+00   2.8526359e+01   3.2791315e-01  -1.8748475e+00   8.8067089e-02   6.2037701e+01   8.3843650e+00  -1.1000310e+01   1.7094972e+00  -1.1607322e-02   1.9400958e+00  -7.1872950e-01  -1.6083247e+01
   1.5764000e+02  -6.4300849e-01   7.5646806e-01   3.6223134e+01  -1.3005120e+00  -1.0528174e+01  -1.6456258e+01   1.4479574e+01  -5.7419483e-02   2.7292810e+00  -9.6409636e-01  -2.3087086e-01   1.7043064e-01  -1.2217378e+01  -1.4060231e+02  -3.3418103e+02   1.2012580e+03  -1.0722551e-01  -2.4837604e+00   3.1668900e+01   2.5167492e-01  -1.9940836e+00   7.4664804e-02   5.7173798e+01   1.4548639e+01  -1.2105429e+01   2.2251458e+00   1.7443731e-01   1.8751952e+00  -2.2911353e+00  -1.4828523e+01
   1.5765000e+02  -5.8891414e-01   6.2145972e-01   3.6130461e+01  -1.3575611e+00  -1.0695650e+01  -1.6296728e+01   1.5952966e+01  -3.2266053e-02   2.5664131e+00  -1.6286792e+01  -2.2725279e-01   6.5713528e-02  -1.0471711e+01  -1.4380287e+02  -3.2126255e+02   1.2918476e+03  -7.7643150e-01  -1.2641813e+00   3.3970485e+01   2.4256974e-01  -2.0989927e+00   7.0780137e-02   5.1193237e+01   1.9429350e+01  -1.1007706e+01   2.6427255e+00   4.4891375e-01   1.7979456e+00  -4.0637980e+00  -1.3843890e+01
   1.5766000e+02  -5.8935130e-01   4.8146790e-01   3.6063375e+01  -1.4464882e+00  -1.0857109e+01  -1.6103840e+01   1.9288771e+01  -9.9568131e-03   2.2824738e+00  -2.8393932e+01  -2.2423603e-01   2.6039294e-03  -6.3109599e+00  -1.4689756e+02  -3.0961321e+02   1.1649341e+03  -3.4629657e-01   1.0367629e+00   3.5088137e+01   3.0212908e-01  -2.1710054e+00   1.1690157e-01   4.4775017e+01   2.2815372e+01  -8.0730487e+00   2.9345974e+00   7.6621939e-01   1.7167234e+00  -5.9985386e+00  -1.3088509e+01
   1.5767000e+02  -6.4259873e-01   3.6267163e-01   3.6021176e+01  -1.5364511e+00  -1.1015246e+01  -1.5877315e+01   2.2652516e+01   8.5496231e-03   1.9022452e+00  -3.8022857e+01  -2.2142076e-01  -1.8812094e-02  -2.1416023e+00  -1.4988242e+02  -3.0071938e+02   8.8938335e+02   1.7638485e+00   4.6414280e+00   3.5003823e+01   4.1133773e-01  -2.1948969e+00   2.4011343e-01   3.8227383e+01   2.5123618e+01  -3.9534447e+00   3.1143613e+00   1.0982106e+00   1.6325016e+00  -8.0110917e+00  -1.2391697e+01
   1.5768000e+02  -7.1380555e-01   2.8230306e-01   3.5999986e+01  -1.5999512e+00  -1.1171778e+01  -1.5633553e+01   2.4376243e+01   2.2538177e-02   1.4502226e+00  -4.5202264e+01  -2.1862081e-01  -1.9979763e-02  -1.1676694e-01  -1.5277044e+02  -2.9537043e+02   5.3489502e+02   5.6844488e+00   9.5052684e+00   3.3893752e+01   5.4081162e-01  -2.1614150e+00   4.4518450e-01   3.1700318e+01   2.6935584e+01   6.2151273e-01   3.2111630e+00   1.4283079e+00   1.5425565e+00  -9.9865996e+00  -1.1603317e+01
   1.5769000e+02  -7.5895018e-01   2.4256504e-01   3.5992188e+01  -1.6304095e+00  -1.1322924e+01  -1.5389792e+01   2.4376076e+01   3.1587748e-02   9.5600740e-01  -4.9421520e+01  -2.1587835e-01  -2.3978485e-02  -3.9987214e-01  -1.5559472e+02  -2.9345970e+02   1.9107318e+02   1.1120328e+01   1.5314478e+01   3.1997549e+01   6.6432074e-01  -2.0691023e+00   7.1550559e-01   2.5367798e+01   2.8611661e+01   4.9914384e+00   3.2465892e+00   1.7435643e+00   1.4438286e+00  -1.1803681e+01  -1.0673777e+01
   1.5770000e+02  -7.5239212e-01   2.3336998e-01   3.5988712e+01  -1.6421901e+00  -1.1476649e+01  -1.5153232e+01   2.3656040e+01   3.5618871e-02   4.5393193e-01  -5.0207547e+01  -2.1330657e-01  -3.8154914e-02  -1.4176429e+00  -1.5840590e+02  -2.9395971e+02  -5.0001044e+01   1.7463527e+01   2.1602261e+01   2.9603172e+01   7.6814451e-01  -1.9270571e+00   1.0205311e+00   1.9474012e+01   3.0149213e+01   8.6596747e+00   3.2268636e+00   2.0307975e+00   1.3351064e+00  -1.3375269e+01  -9.6520835e+00
   1.5771000e+02  -7.0057457e-01   2.3793019e-01   3.5983069e+01  -1.6551540e+00  -1.1624357e+01  -1.4921918e+01   2.3131383e+01   3.4922120e-02  -1.8982396e-02  -4.7291432e+01  -2.1092747e-01  -5.3534068e-02  -1.5379154e+00  -1.6125081e+02  -2.9539494e+02  -1.4352302e+02   2.3960039e+01   2.7877744e+01   2.7056302e+01   8.5389824e-01  -1.7556930e+00   1.3254082e+00   1.4272157e+01   3.1274924e+01   1.1351215e+01   3.1483686e+00   2.2771738e+00   1.2175494e+00  -1.4665500e+01  -8.6281176e+00
   1.5772000e+02  -6.3597590e-01   2.3779914e-01   3.5973008e+01  -1.6789342e+00  -1.1771378e+01  -1.4690537e+01   2.3138028e+01   3.0141515e-02  -4.2753011e-01  -4.0854771e+01  -2.0863901e-01  -5.7768996e-02  -4.2349281e-01  -1.6414983e+02  -2.9649614e+02  -1.1012026e+02   2.9862524e+01   3.3678173e+01   2.4692774e+01   9.3417155e-01  -1.5817196e+00   1.5982955e+00   9.9364096e+00   3.1670726e+01   1.3022660e+01   3.0085947e+00   2.4731490e+00   1.0942536e+00  -1.5636713e+01  -7.6639292e+00
   1.5773000e+02  -5.9696524e-01   2.1867339e-01   3.5958846e+01  -1.7088635e+00  -1.1916566e+01  -1.4451787e+01   2.3875051e+01   2.2093046e-02  -7.5459884e-01  -3.2706873e+01  -2.0630902e-01  -4.7796752e-02   9.9722436e-01  -1.6709692e+02  -2.9655819e+02  -6.2048592e+00   3.4528665e+01   3.8553697e+01   2.2739800e+01   1.0226890e+00  -1.4289160e+00   1.8132639e+00   6.5008325e+00   3.1205245e+01   1.3817794e+01   2.8156678e+00   2.6158958e+00   9.6980849e-01  -1.6172490e+01  -6.7598545e+00
   1.5774000e+02  -6.0525731e-01   1.7659901e-01   3.5941309e+01  -1.7354827e+00  -1.2059232e+01  -1.4198597e+01   2.5319006e+01   1.1429350e-02  -1.0164601e+00  -2.6186130e+01  -2.0386772e-01  -2.9797376e-02   1.7999376e+00  -1.7006984e+02  -2.9538560e+02   1.1725883e+02   3.7520445e+01   4.2084196e+01   2.1277959e+01   1.1248050e+00  -1.3107432e+00   1.9517068e+00   3.8624517e+00   3.0029458e+01   1.3991894e+01   2.5914779e+00   2.7112045e+00   8.4984616e-01  -1.6090328e+01  -5.8858650e+00
   1.5775000e+02  -6.5391386e-01   1.1991551e-01   3.5921095e+01  -1.7556502e+00  -1.2199435e+01  -1.3931180e+01   2.6741706e+01  -1.5393754e-03  -1.2472984e+00  -2.3083824e+01  -2.0129153e-01  -8.4901752e-03   2.1307201e+00  -1.7303721e+02  -2.9296942e+02   2.4161769e+02   3.8713871e+01   4.3979242e+01   2.0256509e+01   1.2349789e+00  -1.2286530e+00   2.0056548e+00   1.8545762e+00   2.8489325e+01   1.3833316e+01   2.3664911e+00   2.7714675e+00   7.4078820e-01  -1.5254260e+01  -5.0477923e+00
   1.5776000e+02  -7.1416516e-01   6.3799013e-02   3.5899759e+01  -1.7706515e+00  -1.2332476e+01  -1.3657387e+01   2.7379321e+01  -1.6678923e-02  -1.4647412e+00  -2.1744286e+01  -1.9852480e-01   1.9107686e-02   2.7597861e+00  -1.7596219e+02  -2.8918539e+02   3.7840339e+02   3.8316953e+01   4.4200623e+01   1.9518579e+01   1.3431644e+00  -1.1747855e+00   1.9807834e+00   3.4428140e-01   2.6948438e+01   1.3595408e+01   2.1691603e+00   2.8095539e+00   6.4985272e-01  -1.3677246e+01  -4.3173422e+00
   1.5777000e+02  -7.5521489e-01   2.1558957e-02   3.5880189e+01  -1.7767010e+00  -1.2468611e+01  -1.3381806e+01   2.7558047e+01  -3.3740047e-02  -1.6573148e+00  -1.9257356e+01  -1.9544203e-01   5.9824528e-02   4.0716843e+00  -1.7880491e+02  -2.8380904e+02   5.3763507e+02   3.6751819e+01   4.3002221e+01   1.8849563e+01   1.4445099e+00  -1.1364309e+00   1.8945991e+00  -7.0108306e-01   2.5640452e+01   1.3453128e+01   2.0161234e+00   2.8325224e+00   5.8408359e-01  -1.1540172e+01  -3.8070458e+00
   1.5778000e+02  -7.6116504e-01  -8.2801854e-04   3.5865672e+01  -1.7654331e+00  -1.2600448e+01  -1.3101601e+01   2.8020479e+01  -5.2257438e-02  -1.8033401e+00  -1.4602529e+01  -1.9184732e-01   1.2060154e-01   6.0777008e+00  -1.8153317e+02  -2.7673523e+02   7.0738124e+02   3.4490956e+01   4.0841908e+01   1.8061082e+01   1.5434560e+00  -1.1013772e+00   1.7699819e+00  -1.2137144e+00   2.4598737e+01   1.3492236e+01   1.9080995e+00   2.8401067e+00   5.4794907e-01  -9.1440964e+00  -3.6271052e+00
   1.5779000e+02  -7.3658035e-01  -5.8439424e-03   3.5858573e+01  -1.7338453e+00  -1.2726671e+01  -1.2816306e+01   2.8529493e+01  -7.1726945e-02  -1.8988292e+00  -9.5489062e+00  -1.8752566e-01   2.0312486e-01   8.2523319e+00  -1.8413718e+02  -2.6802354e+02   8.7116914e+02   3.1926107e+01   3.8217409e+01   1.7080110e+01   1.6492599e+00  -1.0634168e+00   1.6284101e+00  -1.1084279e+00   2.3667679e+01   1.3715931e+01   1.8324319e+00   2.8282916e+00   5.4134864e-01  -6.8154665e+00  -3.8337036e+00
   1.5780000e+02  -7.0207840e-01  -2.7303181e-03   3.5859812e+01  -1.6894905e+00  -1.2851919e+01  -1.2528921e+01   2.8738521e+01  -9.1887474e-02  -1.9681135e+00  -6.9284323e+00  -1.8237673e-01   2.9566740e-01   9.2542543e+00  -1.8662862e+02  -2.5780330e+02   1.0220237e+03   2.9294792e+01   3.5509128e+01   1.5997961e+01   1.7685109e+00  -1.0258770e+00   1.4860276e+00  -3.8242729e-01   2.2593071e+01   1.4068242e+01   1.7703455e+00   2.7940958e+00   5.5968400e-01  -4.8022627e+00  -4.3920163e+00
   1.5781000e+02  -6.8264659e-01  -2.8629345e-03   3.5868903e+01  -1.6470515e+00  -1.2975564e+01  -1.2237348e+01   2.9157351e+01  -1.1282049e-01  -2.0455017e+00  -7.7388236e+00  -1.7655565e-01   3.7262942e-01   7.6962024e+00  -1.8902354e+02  -2.4636109e+02   1.1442209e+03   2.6669193e+01   3.2902227e+01   1.5054678e+01   1.9012923e+00  -1.0010992e+00   1.3521967e+00   8.6941294e-01   2.1144467e+01   1.4468227e+01   1.7056470e+00   2.7384591e+00   5.9567091e-01  -3.2282669e+00  -5.2038854e+00
   1.5782000e+02  -6.9342083e-01  -1.3931813e-02   3.5884074e+01  -1.6204191e+00  -1.3093994e+01  -1.1936794e+01   3.0055401e+01  -1.3473829e-01  -2.1439808e+00  -9.8479085e+00  -1.7047942e-01   4.0794122e-01   3.5311800e+00  -1.9132655e+02  -2.3428296e+02   1.2078127e+03   2.3986052e+01   3.0411128e+01   1.4550206e+01   2.0422996e+00  -1.0058455e+00   1.2288861e+00   2.5209349e+00   1.9208019e+01   1.4820168e+01   1.6309105e+00   2.6663921e+00   6.4172576e-01  -2.1195505e+00  -6.1793593e+00
   1.5783000e+02  -7.3169781e-01  -3.7062120e-02   3.5902434e+01  -1.6146684e+00  -1.3210018e+01  -1.1625692e+01   3.1110206e+01  -1.5765162e-01  -2.2433148e+00  -9.9333963e+00  -1.6459596e-01   3.9866329e-01  -9.2779337e-01  -1.9352815e+02  -2.2231376e+02   1.1969201e+03   2.1114671e+01   2.7960360e+01   1.4712481e+01   2.1840923e+00  -1.0549788e+00   1.1114794e+00   4.4732827e+00   1.6828717e+01   1.5004949e+01   1.5487761e+00   2.5853691e+00   6.9164958e-01  -1.4565051e+00  -7.2758898e+00
   1.5784000e+02  -7.8042803e-01  -6.7775210e-02   3.5920510e+01  -1.6245366e+00  -1.3323979e+01  -1.1303570e+01   3.2212172e+01  -1.8120987e-01  -2.3075041e+00  -6.4189326e+00  -1.5911207e-01   3.6895218e-01  -2.9711106e+00  -1.9561673e+02  -2.1109867e+02   1.1215089e+03   1.7970606e+01   2.5466416e+01   1.5621306e+01   2.3192852e+00  -1.1562318e+00   9.9308949e-01   6.6241875e+00   1.4202721e+01   1.4893154e+01   1.4691985e+00   2.5042257e+00   7.4049718e-01  -1.1928579e+00  -8.4565635e+00
   1.5785000e+02  -8.1862507e-01  -9.8392080e-02   3.5935863e+01  -1.6414110e+00  -1.3432899e+01  -1.0970006e+01   3.3356423e+01  -2.0478589e-01  -2.3091621e+00  -1.6579993e-01  -1.5394805e-01   3.4724740e-01  -2.1704777e+00  -1.9759507e+02  -2.0113913e+02   9.9595430e+02   1.4655948e+01   2.2893446e+01   1.7220981e+01   2.4400258e+00  -1.3071431e+00   8.7121996e-01   8.7882286e+00   1.1618836e+01   1.4399497e+01   1.4044294e+00   2.4332541e+00   7.8307376e-01  -1.2521503e+00  -9.6215035e+00
   1.5786000e+02  -8.3139806e-01  -1.2112047e-01   3.5949179e+01  -1.6620456e+00  -1.3538838e+01  -1.0625649e+01   3.4435621e+01  -2.2763506e-01  -2.2367329e+00   7.2429209e+00  -1.4888074e-01   3.4752424e-01   2.7683173e-02  -1.9948401e+02  -1.9290369e+02   8.2354366e+02   1.1508725e+01   2.0257244e+01   1.9343751e+01   2.5361293e+00  -1.4942379e+00   7.5136250e-01   1.0668365e+01   9.3692414e+00   1.3556310e+01   1.3630782e+00   2.3834344e+00   8.1317982e-01  -1.5234933e+00  -1.0586173e+01
   1.5787000e+02  -8.1634114e-01  -1.3147579e-01   3.5964275e+01  -1.6909509e+00  -1.3642143e+01  -1.0269912e+01   3.5573710e+01  -2.4897126e-01  -2.0860857e+00   1.5064720e+01  -1.4373185e-01   3.6505586e-01   1.7531622e+00  -2.0131243e+02  -1.8684130e+02   6.0623925e+02   8.9495020e+00   1.7578730e+01   2.1709199e+01   2.5955887e+00  -1.6950564e+00   6.4350995e-01   1.1918923e+01   7.6738762e+00   1.2542647e+01   1.3456087e+00   2.3633365e+00   8.2503376e-01  -1.8506631e+00  -1.1120558e+01
   1.5788000e+02  -7.8412768e-01  -1.2963798e-01   3.5985135e+01  -1.7341068e+00  -1.3742124e+01  -9.9022889e+00   3.6762347e+01  -2.6802569e-01  -1.8588240e+00   2.2726168e+01  -1.3847407e-01   3.8473898e-01   1.9683121e+00  -2.0310876e+02  -1.8323695e+02   3.6043518e+02   7.2498124e+00   1.4864649e+01   2.3945919e+01   2.6092853e+00  -1.8829388e+00   5.5480929e-01   1.2288575e+01   6.6413163e+00   1.1627348e+01   1.3444921e+00   2.3754737e+00   8.1595572e-01  -2.0625183e+00  -1.1050280e+01
   1.5789000e+02  -7.5257224e-01  -1.1907861e-01   3.6012972e+01  -1.7903026e+00  -1.3836375e+01  -9.5281996e+00   3.7408929e+01  -2.8419407e-01  -1.5712252e+00   2.8759882e+01  -1.3325041e-01   3.8961548e-01   4.8765048e-01  -2.0489712e+02  -1.8204334e+02   1.1936111e+02   6.4301271e+00   1.2171835e+01   2.5665633e+01   2.5775340e+00  -2.0325780e+00   4.8623430e-01   1.1740453e+01   6.2735857e+00   1.1051258e+01   1.3498147e+00   2.4151767e+00   7.8826403e-01  -2.0459485e+00  -1.0350183e+01
   1.5790000e+02  -7.3706738e-01  -1.0498599e-01   3.6046253e+01  -1.8482572e+00  -1.3927762e+01  -9.1581215e+00   3.7007817e+01  -2.9718025e-01  -1.2539630e+00   3.1726221e+01  -1.2836615e-01   3.6346260e-01  -2.6152883e+00  -2.0669358e+02  -1.8269723e+02  -6.5389041e+01   6.3472390e+00   9.7030405e+00   2.6550197e+01   2.5140879e+00  -2.1242743e+00   4.3653436e-01   1.0471361e+01   6.5153709e+00   1.0915453e+01   1.3565188e+00   2.4728007e+00   7.4921793e-01  -1.8096119e+00  -9.1682944e+00
   1.5791000e+02  -7.4211354e-01  -9.4151906e-02   3.6082663e+01  -1.8896480e+00  -1.4014680e+01  -8.7996128e+00   3.5850868e+01  -3.0699073e-01  -9.3731000e-01   3.1665297e+01  -1.2418599e-01   3.0025576e-01  -6.3206847e+00  -2.0850097e+02  -1.8390022e+02  -1.2029923e+02   6.8721607e+00   7.8475539e+00   2.6422932e+01   2.4445845e+00  -2.1471771e+00   4.0899563e-01   8.8513726e+00   7.3088961e+00   1.1137194e+01   1.3677247e+00   2.5372520e+00   7.0899686e-01  -1.5159922e+00  -7.7897344e+00
   1.5792000e+02  -7.5936212e-01  -9.4452281e-02   3.6120433e+01  -1.8947790e+00  -1.4099191e+01  -8.4516546e+00   3.4795817e+01  -3.1381319e-01  -6.3957999e-01   2.9773001e+01  -1.2097047e-01   2.1031012e-01  -8.9945640e+00  -2.1030347e+02  -1.8368438e+02   2.1584229e+01   8.0154765e+00   7.1202684e+00   2.5321395e+01   2.3992360e+00  -2.1027703e+00   4.1535684e-01   7.2901846e+00   8.5986836e+00   1.1505796e+01   1.3913862e+00   2.5987296e+00   6.7720216e-01  -1.4577304e+00  -6.5304562e+00
   1.5793000e+02  -7.7454185e-01  -1.1129815e-01   3.6158488e+01  -1.8510989e+00  -1.4180035e+01  -8.1045349e+00   3.4711968e+01  -3.1794141e-01  -3.7157964e-01   2.6800035e+01  -1.1878627e-01   1.1302426e-01  -9.7285853e+00  -2.1206795e+02  -1.8003289e+02   3.6514862e+02   9.9558767e+00   8.0125506e+00   2.3535764e+01   2.4019260e+00  -2.0070291e+00   4.7480304e-01   6.0757836e+00   1.0278585e+01   1.1818474e+01   1.4322923e+00   2.6503315e+00   6.5916278e-01  -1.9808856e+00  -5.6033263e+00
   1.5794000e+02  -7.7757959e-01  -1.4316565e-01   3.6196362e+01  -1.7633834e+00  -1.4260593e+01  -7.7465143e+00   3.5802061e+01  -3.1976952e-01  -1.4334926e-01   2.2823038e+01  -1.1750909e-01   2.7677763e-02  -8.5346500e+00  -2.1375302e+02  -1.7174100e+02   8.2918891e+02   1.2968517e+01   1.0807679e+01   2.1548221e+01   2.4601471e+00  -1.8871833e+00   6.0784434e-01   5.2923119e+00   1.2143862e+01   1.1998012e+01   1.4856402e+00   2.6887197e+00   6.5422944e-01  -3.3731316e+00  -5.0578208e+00
   1.5795000e+02  -7.6755484e-01  -1.8111237e-01   3.6234512e+01  -1.6580379e+00  -1.4331468e+01  -7.3742424e+00   3.7227192e+01  -3.1974594e-01   3.9798422e-02   1.8314768e+01  -1.1691360e-01  -3.5369337e-02  -6.3047100e+00  -2.1532197e+02  -1.5894172e+02   1.2799282e+03   1.7247906e+01   1.5429158e+01   1.9874174e+01   2.5613202e+00  -1.7717131e+00   8.2603918e-01   4.8549931e+00   1.3911004e+01   1.2102125e+01   1.5377640e+00   2.7136688e+00   6.5723071e-01  -5.7320128e+00  -4.8143982e+00
   1.5796000e+02  -7.5113093e-01  -2.1266061e-01   3.6274892e+01  -1.5725547e+00  -1.4403317e+01  -6.9935068e+00   3.8073555e+01  -3.1832028e-01   1.7788319e-01   1.3808477e+01  -1.1683637e-01  -8.2130971e-02  -4.6761634e+00  -2.1675594e+02  -1.4298643e+02   1.5955292e+03   2.2716984e+01   2.1393827e+01   1.8865655e+01   2.6780287e+00  -1.6781618e+00   1.1219808e+00   4.6007797e+00   1.5300746e+01   1.2244002e+01   1.5731121e+00   2.7270392e+00   6.6168788e-01  -8.8748614e+00  -4.7344979e+00
   1.5797000e+02  -7.3841694e-01  -2.2732250e-01   3.6320945e+01  -1.5337740e+00  -1.4470697e+01  -6.6141366e+00   3.7937022e+01  -3.1595776e-01   2.6945720e-01   9.1574007e+00  -1.1723978e-01  -1.2518332e-01  -4.3052348e+00  -2.1805542e+02  -1.2582083e+02   1.7165596e+03   2.8971678e+01   2.7897976e+01   1.8576421e+01   2.7791186e+00  -1.6063269e+00   1.4660272e+00   4.3771568e+00   1.6131611e+01   1.2505215e+01   1.5817937e+00   2.7321552e+00   6.6243288e-01  -1.2368148e+01  -4.6936014e+00
   1.5798000e+02  -7.3826678e-01  -2.2246623e-01   3.6376671e+01  -1.5431353e+00  -1.4528508e+01  -6.2496730e+00   3.6446364e+01  -3.1313104e-01   3.1380382e-01   4.4346619e+00  -1.1811717e-01  -1.6781000e-01  -4.2626682e+00  -2.1922617e+02  -1.0928257e+02   1.6538259e+03   3.5367112e+01   3.3989133e+01   1.8765337e+01   2.8404407e+00  -1.5411927e+00   1.8125170e+00   4.0843044e+00   1.6381880e+01   1.2896973e+01   1.5631373e+00   2.7332123e+00   6.5672653e-01  -1.5642864e+01  -4.6183882e+00
   1.5799000e+02  -7.5366158e-01  -2.0609548e-01   3.6445266e+01  -1.5803070e+00  -1.4589242e+01  -5.9082241e+00   3.4144887e+01  -3.1025572e-01   3.1662025e-01   2.8164350e-01  -1.1942288e-01  -2.0622455e-01  -3.8414553e+00  -2.2026524e+02  -9.4616775e+01   1.4665797e+03   4.1159576e+01   3.8767970e+01   1.9022086e+01   2.8503945e+00  -1.4632867e+00   2.1123381e+00   3.6684319e+00   1.6192077e+01   1.3382151e+01   1.5241074e+00   2.7337194e+00   6.4436815e-01  -1.8125787e+01  -4.4669968e+00
   1.5800000e+02  -7.7975809e-01  -1.9169909e-01   3.6527897e+01  -1.6195574e+00  -1.4644475e+01  -5.5806900e+00   3.2753413e+01  -3.0766207e-01   2.8646857e-01  -3.0151686e+00  -1.2107568e-01  -2.3669129e-01  -3.0466740e+00  -2.2116218e+02  -8.2308857e+01   1.2307919e+03   4.5687010e+01   4.1591772e+01   1.8958524e+01   2.8096510e+00  -1.3595477e+00   2.3262330e+00   3.1346055e+00   1.5789618e+01   1.3920887e+01   1.4745265e+00   2.7346893e+00   6.2721438e-01  -1.9394424e+01  -4.2202319e+00
   1.5801000e+02  -8.0670582e-01  -1.8815228e-01   3.6622768e+01  -1.6460089e+00  -1.4699078e+01  -5.2488786e+00   3.3181143e+01  -3.0559182e-01   2.3222293e-01  -5.4245633e+00  -1.2298508e-01  -2.5801001e-01  -2.1318716e+00  -2.2191359e+02  -7.2232273e+01   1.0076583e+03   4.8524404e+01   4.2221104e+01   1.8373293e+01   2.7276798e+00  -1.2286466e+00   2.4336190e+00   2.5565111e+00   1.5386929e+01   1.4491654e+01   1.4223901e+00   2.7344082e+00   6.0808180e-01  -1.9300677e+01  -3.8901271e+00
   1.5802000e+02  -8.2555993e-01  -1.9399049e-01   3.6725446e+01  -1.6597461e+00  -1.4748868e+01  -4.9026999e+00   3.4617869e+01  -3.0416938e-01   1.6558379e-01  -6.6639144e+00  -1.2508614e-01  -2.7257677e-01  -1.4566758e+00  -2.2253244e+02  -6.3929974e+01   8.3022994e+02   4.9530844e+01   4.0850558e+01   1.7284513e+01   2.6187970e+00  -1.0795339e+00   2.4338943e+00   2.0277379e+00   1.5121580e+01   1.5086419e+01   1.3715065e+00   2.7302778e+00   5.8934976e-01  -1.7983019e+01  -3.5069653e+00
   1.5803000e+02  -8.3285334e-01  -1.9964785e-01   3.6831424e+01  -1.6670290e+00  -1.4794132e+01  -4.5481287e+00   3.5457114e+01  -3.0336827e-01   1.0169331e-01  -6.3890474e+00  -1.2739875e-01  -2.8889255e-01  -1.6315779e+00  -2.2304255e+02  -5.6868527e+01   7.0614467e+02   4.8805330e+01   3.8004880e+01   1.5851289e+01   2.4987017e+00  -9.2638851e-01   2.3415597e+00   1.5941932e+00   1.5044812e+01   1.5698526e+01   1.3220484e+00   2.7210956e+00   5.7213728e-01  -1.5778152e+01  -3.0967203e+00
   1.5804000e+02  -8.3071452e-01  -1.9366903e-01   3.6938721e+01  -1.6716371e+00  -1.4832405e+01  -4.1993969e+00   3.4873187e+01  -3.0296428e-01   6.0420603e-02  -4.1272712e+00  -1.3009614e-01  -3.2243178e-01  -3.3539230e+00  -2.2347282e+02  -5.0658550e+01   6.2099774e+02   4.6623006e+01   3.4332728e+01   1.4274607e+01   2.3809569e+00  -7.8408074e-01   2.1795363e+00   1.2369834e+00   1.5139193e+01   1.6322350e+01   1.2729612e+00   2.7077908e+00   5.5654754e-01  -1.3096633e+01  -2.6745387e+00
   1.5805000e+02  -8.2392494e-01  -1.6897160e-01   3.7048135e+01  -1.6746588e+00  -1.4873945e+01  -3.8613268e+00   3.3807005e+01  -3.0249639e-01   6.5400006e-02   4.9794029e-01  -1.3346258e-01  -3.8435206e-01  -6.1920289e+00  -2.2385527e+02  -4.5169604e+01   5.4889461e+02   4.3387321e+01   3.0396963e+01   1.2727215e+01   2.2733093e+00  -6.6597729e-01   1.9737457e+00   9.1786803e-01   1.5342699e+01   1.6956857e+01   1.2241653e+00   2.6926350e+00   5.4247088e-01  -1.0323056e+01  -2.2624209e+00
   1.5806000e+02  -8.1728625e-01  -1.2732033e-01   3.7161971e+01  -1.6776458e+00  -1.4909010e+01  -3.5262380e+00   3.3508886e+01  -3.0133754e-01   1.3296343e-01   6.7563420e+00  -1.3774816e-01  -4.7112161e-01  -8.6769547e+00  -2.2421276e+02  -4.0449108e+01   4.7204959e+02   3.9563523e+01   2.6561733e+01   1.1336246e+01   2.1760458e+00  -5.8293741e-01   1.7491509e+00   6.2675549e-01   1.5569676e+01   1.7586403e+01   1.1774061e+00   2.6781752e+00   5.3016356e-01  -7.7531866e+00  -1.9044249e+00
   1.5807000e+02  -8.1388117e-01  -7.9984992e-02   3.7283048e+01  -1.6832278e+00  -1.4940981e+01  -3.1879793e+00   3.3825866e+01  -2.9883946e-01   2.6486422e-01   1.3190079e+01  -1.4303361e-01  -5.6566973e-01  -9.4548120e+00  -2.2454788e+02  -3.6559628e+01   3.8894798e+02   3.5582924e+01   2.3005904e+01   1.0191748e+01   2.0850029e+00  -5.4149712e-01   1.5265678e+00   3.9552192e-01   1.5746471e+01   1.8171179e+01   1.1360259e+00   2.6660911e+00   5.2041646e-01  -5.5703062e+00  -1.6618977e+00
   1.5808000e+02  -8.1346953e-01  -4.3242620e-02   3.7414825e+01  -1.6927946e+00  -1.4968884e+01  -2.8470472e+00   3.4093211e+01  -2.9441608e-01   4.5452830e-01   1.8966408e+01  -1.4918232e-01  -6.4611681e-01  -8.0447076e+00  -2.2485752e+02  -3.3507955e+01   3.0516728e+02   3.1758143e+01   1.9809988e+01   9.3406183e+00   1.9980005e+00  -5.4099316e-01   1.3204773e+00   2.8038777e-01   1.5856222e+01   1.8668035e+01   1.1039037e+00   2.6557992e+00   5.1458344e-01  -3.8536870e+00  -1.5826018e+00
   1.5809000e+02  -8.1244312e-01  -3.0262446e-02   3.7561097e+01  -1.7034253e+00  -1.4993063e+01  -2.5023437e+00   3.4470350e+01  -2.8762530e-01   6.8728419e-01   2.3275589e+01  -1.5593509e-01  -6.9996044e-01  -5.3843633e+00  -2.2515436e+02  -3.1250255e+01   2.2577008e+02   2.8260967e+01   1.7034920e+01   8.7723169e+00   1.9196434e+00  -5.7175819e-01   1.1387149e+00   3.3755381e-01   1.5937296e+01   1.9042350e+01   1.0834489e+00   2.6436837e+00   5.1452615e-01  -2.6055944e+00  -1.6665682e+00
   1.5810000e+02  -8.0665043e-01  -4.3924591e-02   3.7723400e+01  -1.7080625e+00  -1.5017413e+01  -2.1473617e+00   3.5498201e+01  -2.7831482e-01   9.3414493e-01   2.4686074e+01  -1.6305365e-01  -7.2911566e-01  -2.9155220e+00  -2.2545944e+02  -2.9669743e+01   1.5805115e+02   2.5175892e+01   1.4744411e+01   8.4172896e+00   1.8606242e+00  -6.1707454e-01   9.8392247e-01   6.3435339e-01   1.6017254e+01   1.9266949e+01   1.0733922e+00   2.6238532e+00   5.2221590e-01  -1.7939725e+00  -1.8825897e+00
   1.5811000e+02  -7.9526163e-01  -7.5012055e-02   3.7897263e+01  -1.7009357e+00  -1.5034774e+01  -1.7787980e+00   3.6856369e+01  -2.6670780e-01   1.1582560e+00   2.2411109e+01  -1.7035503e-01  -7.3948578e-01  -1.0370117e+00  -2.2577298e+02  -2.8545189e+01   1.1245544e+02   2.2553598e+01   1.2971666e+01   8.1799951e+00   1.8318055e+00  -6.5919538e-01   8.5529591e-01   1.2675010e+00   1.6054366e+01   1.9324344e+01   1.0683369e+00   2.5903426e+00   5.3896630e-01  -1.3769011e+00  -2.2156309e+00
   1.5812000e+02  -7.8186137e-01  -1.0644079e-01   3.8070260e+01  -1.6839418e+00  -1.5048582e+01  -1.4048905e+00   3.7390748e+01  -2.5335353e-01   1.3289345e+00   1.7067853e+01  -1.7768360e-01  -7.3524936e-01   4.2364190e-01  -2.2606293e+02  -2.7589200e+01   9.5598855e+01   2.0395249e+01   1.1674046e+01   7.9983181e+00   1.8365291e+00  -6.8645424e-01   7.4961793e-01   2.3096747e+00   1.5960936e+01   1.9209397e+01   1.0614772e+00   2.5402476e+00   5.6452464e-01  -1.2781575e+00  -2.6660632e+00
   1.5813000e+02  -7.7089404e-01  -1.2161405e-01   3.8223686e+01  -1.6666123e+00  -1.5058036e+01  -1.0394451e+00   3.6544546e+01  -2.3897299e-01   1.4326207e+00   1.0368618e+01  -1.8491477e-01  -7.2246053e-01   1.2788826e+00  -2.2628917e+02  -2.6530269e+01   1.0589308e+02   1.8628294e+01   1.0729082e+01   7.8751805e+00   1.8662825e+00  -6.9731941e-01   6.6203042e-01   3.7132415e+00   1.5684631e+01   1.8935216e+01   1.0490867e+00   2.4767739e+00   5.9628494e-01  -1.3697915e+00  -3.2116199e+00
   1.5814000e+02  -7.6289846e-01  -1.1405932e-01   3.8337019e+01  -1.6565542e+00  -1.5065313e+01  -6.9083172e-01   3.4861334e+01  -2.2427359e-01   1.4759478e+00   4.3327101e+00  -1.9197503e-01  -7.1070855e-01   1.1751987e+00  -2.2643438e+02  -2.5152745e+01   1.3775242e+02   1.7145530e+01   9.9766592e+00   7.8544118e+00   1.9035423e+00  -6.9895939e-01   5.8741555e-01   5.2708262e+00   1.5269594e+01   1.8534356e+01   1.0333820e+00   2.4101363e+00   6.2924067e-01  -1.5089052e+00  -3.7931493e+00
   1.5815000e+02  -7.5345804e-01  -9.2210197e-02   3.8395723e+01  -1.6483401e+00  -1.5070068e+01  -3.6117834e-01   3.2965338e+01  -2.0985630e-01   1.4754851e+00  -4.6269101e-02  -1.9884139e-01  -7.1018253e-01   5.2601048e-02  -2.2650853e+02  -2.3299200e+01   1.8535454e+02   1.5880990e+01   9.2680679e+00   7.9638891e+00   1.9302734e+00  -7.0126506e-01   5.2239150e-01   6.6805576e+00   1.4856033e+01   1.8050019e+01   1.0215459e+00   2.3543108e+00   6.5743539e-01  -1.5929313e+00  -4.3366363e+00
   1.5816000e+02  -7.3687659e-01  -7.3667644e-02   3.8401890e+01  -1.6250892e+00  -1.5069151e+01  -5.2720244e-02   3.0845809e+01  -1.9623398e-01   1.4439557e+00  -3.1529473e+00  -2.0546208e-01  -7.2152183e-01  -1.1339294e+00  -2.2653394e+02  -2.0899696e+01   2.3995038e+02   1.4868577e+01   8.5006600e+00   8.1739742e+00   1.9358713e+00  -7.1018992e-01   4.6658097e-01   7.6957030e+00   1.4615694e+01   1.7535162e+01   1.0215184e+00   2.3202704e+00   6.7659566e-01  -1.5992752e+00  -4.7960782e+00
   1.5817000e+02  -7.1248616e-01  -7.2588726e-02   3.8377078e+01  -1.5748212e+00  -1.5066172e+01   2.3269583e-01   2.8541608e+01  -1.8381139e-01   1.3886842e+00  -5.5271426e+00  -2.1171608e-01  -7.3496184e-01  -1.3440013e+00  -2.2653252e+02  -1.8031871e+01   2.8678247e+02   1.4212350e+01   7.6337950e+00   8.4062837e+00   1.9197713e+00  -7.2458434e-01   4.2170495e-01   8.2324195e+00   1.4665969e+01   1.7067826e+01   1.0371632e+00   2.3101262e+00   6.8605896e-01  -1.5726248e+00  -5.1594660e+00
   1.5818000e+02  -6.8834454e-01  -9.0445235e-02   3.8350128e+01  -1.5054734e+00  -1.5060786e+01   5.0215681e-01   2.6946098e+01  -1.7270813e-01   1.3188932e+00  -6.9791009e+00  -2.1757478e-01  -7.4334218e-01  -8.3803426e-01  -2.2652041e+02  -1.4946703e+01   3.0851687e+02   1.3983930e+01   6.6860481e+00   8.5704074e+00   1.8893441e+00  -7.3769957e-01   3.8928586e-01   8.3553612e+00   1.5016216e+01   1.6763353e+01   1.0653289e+00   2.3169405e+00   6.8835593e-01  -1.5718080e+00  -5.4201503e+00
   1.5819000e+02  -6.7658348e-01  -1.1609180e-01   3.8341941e+01  -1.4428119e+00  -1.5060786e+01   7.7286887e-01   2.7071206e+01  -1.6262558e-01   1.2435091e+00  -7.5384074e+00  -2.2330826e-01  -7.4871062e-01  -5.3684395e-01  -2.2650714e+02  -1.1990747e+01   2.9559557e+02   1.4158268e+01   5.7202652e+00   8.5905988e+00   1.8562326e+00  -7.4096468e-01   3.6940881e-01   8.1956539e+00   1.5560106e+01   1.6747389e+01   1.0960817e+00   2.3300069e+00   6.8701712e-01  -1.6318067e+00  -5.5690995e+00
   1.5820000e+02  -6.8333125e-01  -1.3359596e-01   3.8361066e+01  -1.4140822e+00  -1.5049728e+01   1.0612125e+00   2.8834358e+01  -1.5310917e-01   1.1599418e+00  -8.3567392e+00  -2.2944179e-01  -7.6140344e-01  -1.2692813e+00  -2.2649701e+02  -9.4556609e+00   2.5350860e+02   1.4634590e+01   4.8346578e+00   8.4146558e+00   1.8328289e+00  -7.2734863e-01   3.6143789e-01   7.8721693e+00   1.6111575e+01   1.7104522e+01   1.1162416e+00   2.3407017e+00   6.8455697e-01  -1.7541238e+00  -5.6023925e+00
   1.5821000e+02  -7.0350430e-01  -1.3237825e-01   3.8407613e+01  -1.4329127e+00  -1.5037467e+01   1.3734999e+00   3.1228748e+01  -1.4399245e-01   1.0572120e+00  -1.0272971e+01  -2.3645879e-01  -7.9230733e-01  -3.0903894e+00  -2.2649099e+02  -7.4826355e+00   1.9730254e+02   1.5311604e+01   4.1640532e+00   8.0165959e+00   1.8290305e+00  -6.9349207e-01   3.6527978e-01   7.4725141e+00   1.6470961e+01   1.7854162e+01   1.1147850e+00   2.3447319e+00   6.8203987e-01  -1.9295292e+00  -5.5371695e+00
   1.5822000e+02  -7.2534735e-01  -1.1289370e-01   3.8477112e+01  -1.4955341e+00  -1.5021882e+01   1.7038522e+00   3.3035232e+01  -1.3548590e-01   9.3040192e-01  -1.2681013e+01  -2.4460482e-01  -8.4514524e-01  -5.2837906e+00  -2.2648846e+02  -6.0718725e+00   1.4107630e+02   1.6132915e+01   3.8504414e+00   7.4192291e+00   1.8493436e+00  -6.4075236e-01   3.8155692e-01   7.0851527e+00   1.6495361e+01   1.8932763e+01   1.0872767e+00   2.3405836e+00   6.8022426e-01  -2.1625190e+00  -5.4216687e+00
   1.5823000e+02  -7.4002230e-01  -8.3806280e-02   3.8561914e+01  -1.5865696e+00  -1.4998506e+01   2.0354707e+00   3.3161847e+01  -1.2797201e-01   7.8157894e-01  -1.4882298e+01  -2.5389784e-01  -9.1349547e-01  -6.8350236e+00  -2.2648832e+02  -5.1328260e+00   9.3904651e+01   1.7068271e+01   3.9882294e+00   6.7145746e+00   1.8913550e+00  -5.7527434e-01   4.1047793e-01   6.8357548e+00   1.6138661e+01   2.0178500e+01   1.0371709e+00   2.3271168e+00   6.8077952e-01  -2.4716931e+00  -5.3338417e+00
   1.5824000e+02  -7.4788619e-01  -5.4526695e-02   3.8651553e+01  -1.6859686e+00  -1.4973639e+01   2.3534474e+00   3.1797668e+01  -1.2180892e-01   6.1668486e-01  -1.6489408e+01  -2.6411156e-01  -9.7602443e-01  -6.2528963e+00  -2.2648952e+02  -4.5296546e+00   6.0317137e+01   1.8076356e+01   4.5897208e+00   6.0288985e+00   1.9468901e+00  -5.0672740e-01   4.5065205e-01   6.8707924e+00   1.5443778e+01   2.1373206e+01   9.7395337e-01   2.3035949e+00   6.8570986e-01  -2.8732560e+00  -5.3661603e+00
   1.5825000e+02  -7.5576876e-01  -3.0992840e-02   3.8734896e+01  -1.7715317e+00  -1.4950664e+01   2.6603306e+00   3.0688319e+01  -1.1713669e-01   4.5376461e-01  -1.6292025e+01  -2.7479030e-01  -1.0063779e+00  -3.0353463e+00  -2.2649121e+02  -4.1251110e+00   4.0454362e+01   1.9082283e+01   5.5695425e+00   5.4703541e+00   2.0053482e+00  -4.4565575e-01   4.9889857e-01   7.2517634e+00   1.4510589e+01   2.2307661e+01   9.0972945e-01   2.2726498e+00   6.9497711e-01  -3.3514007e+00  -5.5733767e+00
   1.5826000e+02  -7.6831490e-01  -1.6685385e-02   3.8804486e+01  -1.8212147e+00  -1.4921214e+01   2.9668651e+00   3.0653456e+01  -1.1371403e-01   3.2517517e-01  -1.2858944e+01  -2.8540082e-01  -9.9171620e-01   1.4661699e+00  -2.2649264e+02  -3.8152555e+00   3.0985548e+01   1.9999979e+01   6.7561316e+00   5.1077536e+00   2.0571002e+00  -4.0073291e-01   5.5075081e-01   7.8633752e+00   1.3471789e+01   2.2827769e+01   8.5602472e-01   2.2429968e+00   7.0472073e-01  -3.8600159e+00  -5.9370605e+00
   1.5827000e+02  -7.8344666e-01  -1.3767364e-02   3.8858789e+01  -1.8206102e+00  -1.4885117e+01   3.2751752e+00   3.0831010e+01  -1.1088765e-01   2.6701838e-01  -5.8156791e+00  -2.9549044e-01  -9.3586348e-01   5.5852716e+00  -2.2649322e+02  -3.5399592e+00   2.7529636e+01   2.0760680e+01   7.9388829e+00   4.9572777e+00   2.0954341e+00  -3.7717064e-01   6.0092561e-01   8.4358556e+00   1.2486272e+01   2.2886562e+01   8.2124632e-01   2.2274878e+00   7.0862419e-01  -4.3413779e+00  -6.3724725e+00
   1.5828000e+02  -7.9646823e-01  -2.0361008e-02   3.8900381e+01  -1.7711663e+00  -1.4852401e+01   3.5857827e+00   3.1060749e+01  -1.0774571e-01   3.0177827e-01   3.4759885e+00  -3.0478446e-01  -8.5369970e-01   8.2163781e+00  -2.2649262e+02  -3.2750474e+00   2.6491180e+01   2.1298906e+01   8.9208252e+00   4.9880963e+00   2.1166832e+00  -3.7642816e-01   6.4357003e-01   8.6891461e+00   1.1712172e+01   2.2559427e+01   8.0851163e-01   2.2353557e+00   7.0236721e-01  -4.7202113e+00  -6.7584456e+00
   1.5829000e+02  -8.0688010e-01  -2.7585016e-02   3.8932500e+01  -1.6903930e+00  -1.4814242e+01   3.9042200e+00   3.1843729e+01  -1.0346365e-01   4.1890132e-01   1.1712305e+01  -3.1316958e-01  -7.5967219e-01   9.4027513e+00  -2.2649080e+02  -3.0156272e+00   2.5942014e+01   2.1553621e+01   9.5580195e+00   5.1666375e+00   2.1190546e+00  -3.9696938e-01   6.7267867e-01   8.5515729e+00   1.1239535e+01   2.1973919e+01   8.1493736e-01   2.2641980e+00   6.8766095e-01  -4.9250805e+00  -7.0223595e+00
   1.5830000e+02  -8.2050164e-01  -2.2385283e-02   3.8955833e+01  -1.6012601e+00  -1.4770239e+01   4.2300343e+00   3.2581433e+01  -9.7602640e-02   5.7903852e-01   1.6013720e+01  -3.2055333e-01  -6.5528275e-01   1.0438944e+01  -2.2648785e+02  -2.7606405e+00   2.5498673e+01   2.1490920e+01   9.7776577e+00   5.4837196e+00   2.1017552e+00  -4.3526641e-01   6.8317636e-01   8.2457176e+00   1.1054621e+01   2.1229772e+01   8.3377935e-01   2.2999044e+00   6.7183137e-01  -4.9244482e+00  -7.2048630e+00
   1.5831000e+02  -8.4548273e-01   5.2949819e-03   3.8965803e+01  -1.5181280e+00  -1.4727096e+01   4.5538819e+00   3.2384750e+01  -9.0090645e-02   7.4538779e-01   1.6634927e+01  -3.2678161e-01  -5.3445449e-01   1.2082826e+01  -2.2648391e+02  -2.5144148e+00   2.4622566e+01   2.1102340e+01   9.5740010e+00   5.9290901e+00   2.0659842e+00  -4.8610340e-01   6.7248087e-01   8.1085743e+00   1.1074837e+01   2.0384394e+01   8.5812701e-01   2.3257493e+00   6.6294690e-01  -4.7179045e+00  -7.4049283e+00
   1.5832000e+02  -8.8599281e-01   5.7320924e-02   3.8949286e+01  -1.4417193e+00  -1.4676217e+01   4.8644621e+00   3.1058029e+01  -8.1017660e-02   9.0185116e-01   1.5646337e+01  -3.3175392e-01  -4.0294557e-01   1.3150892e+01  -2.2647927e+02  -2.2951663e+00   2.1924850e+01   2.0400626e+01   9.0017559e+00   6.4565198e+00   2.0172426e+00  -5.4242274e-01   6.4150851e-01   8.3341877e+00   1.1197486e+01   1.9479925e+01   8.8330586e-01   2.3329646e+00   6.6458480e-01  -4.3191487e+00  -7.6840824e+00
   1.5833000e+02  -9.3910334e-01   1.2581968e-01   3.8880783e+01  -1.3666103e+00  -1.4625510e+01   5.1521324e+00   2.8767029e+01  -7.0498769e-02   1.0461093e+00   1.4425810e+01  -3.3556794e-01  -2.8108871e-01   1.2185686e+01  -2.2647445e+02  -2.1244777e+00   1.7068859e+01   1.9440899e+01   8.1773773e+00   6.9711549e+00   1.9660702e+00  -5.9570210e-01   5.9424975e-01   8.8716983e+00   1.1327852e+01   1.8585426e+01   9.0687671e-01   2.3246297e+00   6.7403961e-01  -3.7757068e+00  -8.0345198e+00
   1.5834000e+02  -9.9674265e-01   1.9367495e-01   3.8722152e+01  -1.2932965e+00  -1.4570621e+01   5.4121007e+00   2.5996825e+01  -5.8606943e-02   1.1827379e+00   1.3662869e+01  -3.3852816e-01  -1.8991913e-01   9.1169586e+00  -2.2646990e+02  -2.0068831e+00   1.1759464e+01   1.8336792e+01   7.2587346e+00   7.3597646e+00   1.9247614e+00  -6.3765391e-01   5.3659069e-01   9.4872661e+00   1.1405578e+01   1.7823445e+01   9.2719650e-01   2.3112640e+00   6.8468582e-01  -3.1859724e+00  -8.3857362e+00
   1.5835000e+02  -1.0484217e+00   2.3883392e-01   3.8431715e+01  -1.2364454e+00  -1.4512523e+01   5.6474106e+00   2.3530993e+01  -4.5369399e-02   1.3167075e+00   1.3396956e+01  -3.4109949e-01  -1.4546009e-01   4.4459036e+00  -2.2646595e+02  -1.9274524e+00   7.9430650e+00   1.7242421e+01   6.3917673e+00   7.5708868e+00   1.9011427e+00  -6.6315561e-01   4.7603407e-01   9.9055937e+00   1.1430661e+01   1.7330073e+01   9.4212720e-01   2.3023853e+00   6.9066799e-01  -2.6695824e+00  -8.6197732e+00
   1.5836000e+02  -1.0836406e+00   2.4378886e-01   3.7984825e+01  -1.2226548e+00  -1.4452993e+01   5.8733677e+00   2.2595714e+01  -3.0886979e-02   1.4408664e+00   1.2415894e+01  -3.4375716e-01  -1.4837932e-01  -2.9192299e-01  -2.2646302e+02  -1.8666765e+00   6.0775930e+00   1.6322226e+01   5.6815664e+00   7.6474048e+00   1.8944134e+00  -6.7261465e-01   4.2208905e-01   9.9803448e+00   1.1456143e+01   1.7195417e+01   9.4881777e-01   2.3001089e+00   6.9068060e-01  -2.3220519e+00  -8.6352721e+00
   1.5837000e+02  -1.0984993e+00   2.0599168e-01   3.7394453e+01  -1.2744599e+00  -1.4395181e+01   6.1185070e+00   2.4513928e+01  -1.5418489e-02   1.5394386e+00   9.8572116e+00  -3.4677179e-01  -1.7764313e-01  -2.9263811e+00  -2.2646193e+02  -1.8161958e+00   5.0480703e+00   1.5705429e+01   5.1970140e+00   7.6642899e+00   1.8976889e+00  -6.7114252e-01   3.8480366e-01   9.7736366e+00   1.1534826e+01   1.7437973e+01   9.4419264e-01   2.2990356e+00   6.8788832e-01  -2.1778485e+00  -8.4162599e+00
   1.5838000e+02  -1.1015191e+00   1.4264846e-01   3.6715859e+01  -1.3923326e+00  -1.4332958e+01   6.4080627e+00   2.8955572e+01   6.7859012e-04   1.6024547e+00   6.3016149e+00  -3.5013044e-01  -2.0452543e-01  -2.6882301e+00  -2.2646397e+02  -1.7902565e+00   2.5939335e+00   1.5438934e+01   4.9777685e+00   7.6758312e+00   1.9050298e+00  -6.6440618e-01   3.7036320e-01   9.4883850e+00   1.1641618e+01   1.7989741e+01   9.2568740e-01   2.2918476e+00   6.8631211e-01  -2.2138152e+00  -8.0490661e+00
   1.5839000e+02  -1.1080372e+00   8.3762538e-02   3.6038510e+01  -1.5537750e+00  -1.4266667e+01   6.7409299e+00   3.3286716e+01   1.6911665e-02   1.6162450e+00   1.3790256e+00  -3.5349049e-01  -1.9621956e-01   8.3058750e-01  -2.2647076e+02  -1.8330871e+00  -4.2830667e+00   1.5471610e+01   5.0465071e+00   7.7084173e+00   1.9164397e+00  -6.5480315e-01   3.7698365e-01   9.3393494e+00   1.1635895e+01   1.8717338e+01   8.9205260e-01   2.2756763e+00   6.8728738e-01  -2.3978494e+00  -7.6983341e+00
   1.5840000e+02  -1.1272830e+00   5.4954777e-02   3.5458755e+01  -1.7277569e+00  -1.4192182e+01   7.0888653e+00   3.4793540e+01   3.2442480e-02   1.5461095e+00  -7.0135498e+00  -3.5613541e-01  -1.1593534e-01   8.0284212e+00  -2.2648396e+02  -2.0146241e+00  -1.8153695e+01   1.5644636e+01   5.4024651e+00   7.7593478e+00   1.9376836e+00  -6.4107043e-01   3.9524194e-01   9.4234115e+00   1.1325409e+01   1.9478988e+01   8.4399605e-01   2.2545033e+00   6.8885220e-01  -2.6902958e+00  -7.5232033e+00
   1.5841000e+02  -1.1545447e+00   6.4054243e-02   3.5020169e+01  -1.8842579e+00  -1.4118557e+01   7.4203601e+00   3.3149480e+01   4.6077592e-02   1.3564361e+00  -1.8967337e+01  -3.5712486e-01   5.8011195e-02   1.7394654e+01  -2.2650438e+02  -2.3928084e+00  -3.7818429e+01   1.5734154e+01   6.0117377e+00   7.7912871e+00   1.9765472e+00  -6.2091516e-01   4.1257906e-01   9.6718919e+00   1.0570784e+01   2.0161659e+01   7.8483660e-01   2.2365537e+00   6.8754862e-01  -3.0191535e+00  -7.5920937e+00
   1.5842000e+02  -1.1730486e+00   1.0174334e-01   3.4672062e+01  -1.9949178e+00  -1.4040520e+01   7.7204123e+00   3.0005223e+01   5.6682427e-02   1.0530451e+00  -3.0339100e+01  -3.5566655e-01   3.1035404e-01   2.5234285e+01  -2.2652966e+02  -2.9246290e+00  -5.3182057e+01   1.5577079e+01   6.8246789e+00   7.7228270e+00   2.0393062e+00  -5.9389314e-01   4.1889713e-01   9.9191031e+00   9.3480565e+00   2.0697530e+01   7.2081613e-01   2.2295570e+00   6.8037054e-01  -3.3134960e+00  -7.8758167e+00
   1.5843000e+02  -1.1646614e+00   1.5022340e-01   3.4306901e+01  -2.0390479e+00  -1.3959733e+01   7.9902452e+00   2.6983284e+01   6.3643437e-02   6.8807994e-01  -3.6496515e+01  -3.5151488e-01   5.8626663e-01   2.7591259e+01  -2.2655099e+02  -3.3461699e+00  -4.2154097e+01   1.5151881e+01   7.7890972e+00   7.4541300e+00   2.1283817e+00  -5.6216064e-01   4.1014577e-01   9.9876699e+00   7.7769181e+00   2.1067737e+01   6.6045662e-01   2.2377230e+00   6.6610638e-01  -3.5521704e+00  -8.2767793e+00
   1.5844000e+02  -1.1232345e+00   1.9037278e-01   3.3841394e+01  -2.0130396e+00  -1.3878946e+01   8.2393169e+00   2.4907178e+01   6.6981934e-02   3.2521622e-01  -3.6286372e+01  -3.4509829e-01   8.1836587e-01   2.3209924e+01  -2.2654936e+02  -3.0706874e+00   2.7548251e+01   1.4524331e+01   8.8375600e+00   6.9427239e+00   2.2400130e+00  -5.3002845e-01   3.8819458e-01   9.7443509e+00   6.1183937e+00   2.1281358e+01   6.1308919e-01   2.2613298e+00   6.4663596e-01  -3.7617247e+00  -8.6602053e+00
   1.5845000e+02  -1.0595421e+00   2.0779713e-01   3.3259840e+01  -1.9287568e+00  -1.3793404e+01   8.4771474e+00   2.3783050e+01   6.7224077e-02   1.5104521e-02  -3.1011170e+01  -3.3728271e-01   9.6294407e-01   1.4457819e+01  -2.2649347e+02  -1.1591003e+00   1.9115871e+02   1.3722336e+01   9.8481051e+00   6.2586618e+00   2.3636807e+00  -5.0397935e-01   3.5838525e-01   9.1578247e+00   4.7279752e+00   2.1335497e+01   5.8699029e-01   2.2975747e+00   6.2737974e-01  -3.9558052e+00  -8.9147842e+00
   1.5846000e+02  -9.9428619e-01   1.9955048e-01   3.2603424e+01  -1.8036877e+00  -1.3706085e+01   8.7073603e+00   2.3021285e+01   6.5165461e-02  -2.1540483e-01  -2.3050935e+01  -3.2896294e-01   1.0172284e+00   5.4284316e+00  -2.2634248e+02   3.5503990e+00   4.7094993e+02   1.2663313e+01   1.0642115e+01   5.5617118e+00   2.4851588e+00  -4.9201552e-01   3.2604299e-01   8.3420157e+00   3.9502959e+00   2.1195833e+01   5.8757483e-01   2.3416432e+00   6.1561745e-01  -4.0813043e+00  -9.0271295e+00
   1.5847000e+02  -9.4639025e-01   1.7624343e-01   3.1944323e+01  -1.6541001e+00  -1.3614469e+01   8.9322044e+00   2.2484415e+01   6.1594047e-02  -3.6740449e-01  -1.5199966e+01  -3.2068217e-01   1.0167304e+00  -4.9797656e-02  -2.2605852e+02   1.2018073e+01   8.4676740e+02   1.1181037e+01   1.1062932e+01   5.0373873e+00   2.5921392e+00  -5.0137993e-01   2.9238995e-01   7.5367803e+00   3.9718189e+00   2.0840206e+01   6.1632914e-01   2.3876916e+00   6.1723387e-01  -4.0387077e+00  -9.1131965e+00
   1.5848000e+02  -9.2555565e-01   1.5661119e-01   3.1355922e+01  -1.4948956e+00  -1.3525546e+01   9.1610161e+00   2.2881161e+01   5.7201024e-02  -4.5080469e-01  -8.3400200e+00  -3.1240558e-01   1.0197809e+00   3.0505261e-01  -2.2562307e+02   2.4400175e+01   1.2382102e+03   9.0932427e+00   1.1044387e+01   4.8444050e+00   2.6798163e+00  -5.3602493e-01   2.5202396e-01   7.0228484e+00   4.7304411e+00   2.0320923e+01   6.7100776e-01   2.4301569e+00   6.3401514e-01  -3.7534558e+00  -9.3865592e+00
   1.5849000e+02  -9.3171027e-01   1.5751256e-01   3.0881733e+01  -1.3419578e+00  -1.3432727e+01   9.4044322e+00   2.4341617e+01   5.2636268e-02  -4.6970632e-01  -1.8901625e+00  -3.0362658e-01   1.0739403e+00   5.4159348e+00  -2.2503590e+02   3.9883416e+01   1.5483240e+03   6.2590152e+00   1.0621276e+01   5.0785091e+00   2.7526567e+00  -5.9487242e-01   1.9412442e-01   7.0087043e+00   5.9483670e+00   1.9728022e+01   7.4643835e-01   2.4650972e+00   6.6346476e-01  -3.2332382e+00  -1.0067827e+01
   1.5850000e+02  -9.5670231e-01   1.8478493e-01   3.0530025e+01  -1.2084489e+00  -1.3336126e+01   9.6577801e+00   2.5334784e+01   4.8435096e-02  -4.3544743e-01   3.4258881e+00  -2.9382032e-01   1.1810589e+00   1.0711863e+01  -2.2429897e+02   5.7231992e+01   1.7348577e+03   2.6466699e+00   9.9136182e+00   5.7462621e+00   2.8212353e+00  -6.7128581e-01   1.0783077e-01   7.5636355e+00   7.2533599e+00   1.9089644e+01   8.3575208e-01   2.4905699e+00   7.0106791e-01  -2.5817969e+00  -1.1288319e+01
   1.5851000e+02  -9.8562786e-01   2.3142296e-01   3.0292794e+01  -1.0966221e+00  -1.3234311e+01   9.8994017e+00   2.4162168e+01   4.4818684e-02  -3.7927144e-01   5.6175990e+00  -2.8288942e-01   1.2980337e+00   1.1697481e+01  -2.2341530e+02   7.5392329e+01   1.8160337e+03  -1.5792716e+00   9.0739077e+00   6.7577068e+00   2.8969235e+00  -7.5431815e-01  -9.9998626e-03   8.6318911e+00   8.3217065e+00   1.8368601e+01   9.3248104e-01   2.5061079e+00   7.4291999e-01  -1.9691173e+00  -1.3048814e+01
   1.5852000e+02  -1.0006814e+00   2.8167892e-01   3.0162245e+01  -9.9852828e-01  -1.3131351e+01   1.0110818e+01   2.1141581e+01   4.1518051e-02  -3.4994262e-01   2.9328827e+00  -2.7128273e-01   1.3697723e+00   7.1738548e+00  -2.2239749e+02   9.3661817e+01   1.8269488e+03  -6.0300616e+00   8.2169130e+00   7.9666810e+00   2.9854439e+00  -8.3172419e-01  -1.4936477e-01   1.0076618e+01   8.9709809e+00   1.7530591e+01   1.0321956e+00   2.5123227e+00   7.8670415e-01  -1.5624015e+00  -1.5222651e+01
   1.5853000e+02  -9.8772920e-01   3.1484082e-01   3.0131352e+01  -9.0873989e-01  -1.3030510e+01   1.0292904e+01   1.8208678e+01   3.7786344e-02  -3.9508263e-01  -4.5140012e+00  -2.5977356e-01   1.3636170e+00  -6.1552433e-01  -2.2125784e+02   1.1170323e+02   1.8041414e+03  -1.0186888e+01   7.3883732e+00   9.2405278e+00   3.0812166e+00  -8.9440059e-01  -2.8868296e-01   1.1722418e+01   9.1724360e+00   1.6575757e+01   1.1321833e+00   2.5115383e+00   8.3061821e-01  -1.4588976e+00  -1.7602351e+01
   1.5854000e+02  -9.4328368e-01   3.1210750e-01   3.0181081e+01  -8.3131717e-01  -1.2924742e+01   1.0458645e+01   1.6574036e+01   3.2729135e-02  -5.2937221e-01  -1.3428958e+01  -2.4908275e-01   1.2848101e+00  -7.8806927e+00  -2.1998720e+02   1.2964299e+02   1.7939754e+03  -1.3558762e+01   6.5783378e+00   1.0489659e+01   3.1679732e+00  -9.3997019e-01  -4.0267532e-01   1.3375203e+01   9.0174385e+00   1.5538616e+01   1.2300006e+00   2.5088474e+00   8.7150750e-01  -1.6732717e+00  -1.9967277e+01
   1.5855000e+02  -8.8114177e-01   2.7009915e-01   3.0272409e+01  -7.6884304e-01  -1.2818058e+01   1.0619579e+01   1.6093479e+01   2.5734499e-02  -7.2458813e-01  -1.9521592e+01  -2.3961299e-01   1.1651612e+00  -1.1964895e+01  -2.1854780e+02   1.4804255e+02   1.8399565e+03  -1.5804104e+01   5.7675424e+00   1.1636170e+01   3.2269877e+00  -9.7193940e-01  -4.7087499e-01   1.4808836e+01   8.6720659e+00   1.4481841e+01   1.3228939e+00   2.5114425e+00   9.0440183e-01  -2.1703413e+00  -2.2107802e+01
   1.5856000e+02  -8.3223274e-01   2.0843815e-01   3.0353241e+01  -7.0780154e-01  -1.2709138e+01   1.0787169e+01   1.6758940e+01   1.6645225e-02  -9.3552863e-01  -2.1094051e+01  -2.3141868e-01   1.0396517e+00  -1.2550943e+01  -2.1688948e+02   1.6759845e+02   1.9555901e+03  -1.6764592e+01   4.9873146e+00   1.2551789e+01   3.2478579e+00  -9.9419607e-01  -4.8194862e-01   1.5805049e+01   8.3142633e+00   1.3474869e+01   1.4078664e+00   2.5248161e+00   9.2476656e-01  -2.9032926e+00  -2.3835622e+01
   1.5857000e+02  -8.2865867e-01   1.5881058e-01   3.0372101e+01  -6.1610563e-01  -1.2602396e+01   1.0977061e+01   1.8989187e+01   5.6894839e-03  -1.1238780e+00  -1.8834937e+01  -2.2433965e-01   9.3008287e-01  -1.0956885e+01  -2.1498024e+02   1.8882007e+02   2.1221615e+03  -1.6425473e+01   4.3456107e+00   1.3016337e+01   3.2344444e+00  -1.0048075e+00  -4.3365638e-01   1.6280763e+01   8.0453900e+00   1.2551865e+01   1.4804879e+00   2.5478024e+00   9.3160118e-01  -3.8352068e+00  -2.5033328e+01
   1.5858000e+02  -8.8028278e-01   1.4543003e-01   3.0297664e+01  -4.5423895e-01  -1.2492732e+01   1.1196760e+01   2.1969890e+01  -6.6263155e-03  -1.2617269e+00  -1.3784893e+01  -2.1819996e-01   8.3817534e-01  -9.1907532e+00  -2.1282149e+02   2.1187803e+02   2.3057961e+03  -1.4866636e+01   3.9801171e+00   1.2774955e+01   3.2011563e+00  -9.9424498e-01  -3.3140846e-01   1.6374739e+01   7.8124097e+00   1.1676953e+01   1.5332734e+00   2.5712004e+00   9.2789482e-01  -4.9329322e+00  -2.5704885e+01
   1.5859000e+02  -9.6534441e-01   1.7476735e-01   3.0141907e+01  -1.9766504e-01  -1.2373156e+01   1.1431887e+01   2.3512726e+01  -1.9641495e-02  -1.3335303e+00  -7.1803353e+00  -2.1291485e-01   7.5456110e-01  -8.3614233e+00  -2.1043171e+02   2.3645065e+02   2.4572618e+03  -1.2244520e+01   3.9542386e+00   1.1690883e+01   3.1618092e+00  -9.5049273e-01  -1.8724799e-01   1.6384914e+01   7.3956181e+00   1.0770726e+01   1.5562235e+00   2.5824664e+00   9.1771201e-01  -6.1429608e+00  -2.5975044e+01
   1.5860000e+02  -1.0426489e+00   2.3586319e-01   2.9960641e+01   1.4278398e-01  -1.2259309e+01   1.1658291e+01   2.2640456e+01  -3.2678805e-02  -1.3375633e+00  -4.0330299e-01  -2.0847326e-01   6.7163145e-01  -8.2929650e+00  -2.0782337e+02   2.6152899e+02   2.5078342e+03  -8.8180399e+00   4.1708692e+00   9.8670938e+00   3.1186397e+00  -8.6834515e-01  -1.8864229e-02   1.6578702e+01   6.4789107e+00   9.7806891e+00   1.5393920e+00   2.5729254e+00   9.0259548e-01  -7.3561562e+00  -2.6005932e+01
   1.5861000e+02  -1.0756905e+00   3.0433321e-01   2.9816786e+01   5.1819570e-01  -1.2136066e+01   1.1864118e+01   2.0582643e+01  -4.5080445e-02  -1.2756902e+00   6.1873155e+00  -2.0489710e-01   5.8617175e-01  -8.5459697e+00  -2.0500410e+02   2.8550474e+02   2.3975748e+03  -4.9620059e+00   4.3880918e+00   7.6453977e+00   3.0587604e+00  -7.5635876e-01   1.5241644e-01   1.7038387e+01   4.7573096e+00   8.7127710e+00   1.4753489e+00   2.5419445e+00   8.7996972e-01  -8.4098246e+00  -2.5899885e+01
   1.5862000e+02  -1.0548732e+00   3.5106265e-01   2.9740247e+01   8.5342503e-01  -1.2019182e+01   1.2054443e+01   1.9032491e+01  -5.6179736e-02  -1.1471389e+00   1.2855128e+01  -2.0212835e-01   5.0645207e-01  -7.9719681e+00  -2.0199927e+02   3.0665560e+02   2.1150869e+03  -1.0981778e+00   4.3350688e+00   5.4924546e+00   2.9605112e+00  -6.3614753e-01   3.0565247e-01   1.7648694e+01   2.0447294e+00   7.6218871e+00   1.3610071e+00   2.4969303e+00   8.4399285e-01  -9.1575549e+00  -2.5680732e+01
   1.5863000e+02  -1.0027520e+00   3.5710464e-01   2.9723943e+01   1.0710817e+00  -1.1894621e+01   1.2243155e+01   1.8871249e+01  -6.5388839e-02  -9.5995541e-01   1.8718347e+01  -1.9996823e-01   4.4690322e-01  -5.9548856e+00  -1.9885991e+02   3.2358896e+02   1.6933359e+03   2.3919701e+00   3.8361542e+00   3.8557361e+00   2.8057417e+00  -5.3444295e-01   4.2546351e-01   1.8132001e+01  -1.6287617e+00   6.6000535e+00   1.1998825e+00   2.4512124e+00   7.8787819e-01  -9.5179572e+00  -2.5297616e+01
   1.5864000e+02  -9.5661052e-01   3.2530941e-01   2.9747978e+01   1.1235094e+00  -1.1772925e+01   1.2442588e+01   1.9943273e+01  -7.2344375e-02  -7.3650116e-01   2.2345424e+01  -1.9820671e-01   4.0904181e-01  -3.7861409e+00  -1.9563724e+02   3.3516932e+02   1.1580360e+03   5.2351934e+00   2.8839037e+00   3.0590342e+00   2.5906502e+00  -4.7296639e-01   5.0533800e-01   1.8111530e+01  -5.9786361e+00   5.7717718e+00   1.0046095e+00   2.4210106e+00   7.0665380e-01  -9.4895708e+00  -2.4644783e+01
   1.5865000e+02  -9.4360875e-01   2.7722652e-01   2.9798563e+01   1.0092499e+00  -1.1645156e+01   1.2656488e+01   2.1389966e+01  -7.6903678e-02  -4.9873730e-01   2.3776387e+01  -1.9676237e-01   3.8021817e-01  -2.8823641e+00  -1.9236265e+02   3.4019891e+02   5.0295876e+02   7.3148756e+00   1.6452752e+00   3.2303982e+00   2.3290489e+00  -4.6141277e-01   5.4730298e-01   1.7229184e+01  -1.0502768e+01   5.2830196e+00   7.9684919e-01   2.4215296e+00   5.9969815e-01  -9.1613116e+00  -2.3617945e+01
   1.5866000e+02  -9.6723896e-01   2.3806892e-01   2.9868633e+01   7.6312081e-01  -1.1516011e+01   1.2880757e+01   2.2426925e+01  -7.9018847e-02  -2.5607593e-01   2.4266137e+01  -1.9571858e-01   3.4383437e-01  -3.6383800e+00  -1.8907006e+02   3.3756039e+02  -2.6385179e+02   8.6588402e+00   3.9831038e-01   4.2752336e+00   2.0464746e+00  -4.9634866e-01   5.5888990e-01   1.5264938e+01  -1.4575363e+01   5.2578956e+00   6.0196741e-01   2.4616504e+00   4.7287126e-01  -8.6832720e+00  -2.2144240e+01
   1.5867000e+02  -1.0082809e+00   2.2301651e-01   2.9950301e+01   4.3089753e-01  -1.1384574e+01   1.3110629e+01   2.2987197e+01  -7.8649264e-02  -9.0634239e-03   2.4701251e+01  -1.9523490e-01   2.9200481e-01  -5.1829556e+00  -1.8582985e+02   3.2678502e+02  -1.0775374e+03   9.3862487e+00  -5.6907560e-01   5.9458422e+00   1.7696772e+00  -5.6556712e-01   5.4943110e-01   1.2263659e+01  -1.7601750e+01   5.7557853e+00   4.4049658e-01   2.5377909e+00   3.3959713e-01  -8.2177334e+00  -2.0199026e+01
   1.5868000e+02  -1.0367859e+00   2.3270720e-01   3.0032326e+01   4.5544062e-02  -1.1253539e+01   1.3343748e+01   2.3311892e+01  -7.5793808e-02   2.3845107e-01   2.4751449e+01  -1.9539566e-01   2.3208105e-01  -5.9923760e+00  -1.8274839e+02   3.0832628e+02  -1.8458742e+03   9.6357275e+00  -1.0405112e+00   7.9836287e+00   1.5187204e+00  -6.5462952e-01   5.2731853e-01   8.6116069e+00  -1.9190815e+01   6.7643088e+00   3.2212309e-01   2.6314763e+00   2.1873977e-01  -7.8889224e+00  -1.7834534e+01
   1.5869000e+02  -1.0314328e+00   2.5664481e-01   3.0104797e+01  -3.7528620e-01  -1.1116086e+01   1.3573390e+01   2.2964238e+01  -7.0642027e-02   4.6728980e-01   2.2883873e+01  -1.9615829e-01   1.7659554e-01  -5.5485511e+00  -1.7993311e+02   2.8330862e+02  -2.5017660e+03   9.5009875e+00  -8.9697091e-01   1.0202138e+01   1.3052894e+00  -7.5131297e-01   4.9864827e-01   4.9355824e+00  -1.9246985e+01   8.2081351e+00   2.4612782e-01   2.7156114e+00   1.2860465e-01  -7.7428059e+00  -1.5191507e+01
   1.5870000e+02  -9.9492850e-01   2.8024803e-01   3.0164137e+01  -8.1256174e-01  -1.0976285e+01   1.3788263e+01   2.1487238e+01  -6.3730719e-02   6.4258558e-01   1.7529578e+01  -1.9741723e-01   1.3159298e-01  -4.5002563e+00  -1.7745138e+02   2.5316464e+02  -3.0143980e+03   9.0261867e+00  -1.1889653e-01   1.2441381e+01   1.1353828e+00  -8.4577232e-01   4.6715012e-01   1.8533854e+00  -1.7924058e+01   9.9522155e+00   2.0731645e-01   2.7666761e+00   8.0753372e-02  -7.7442381e+00  -1.2477151e+01
   1.5871000e+02  -9.5253530e-01   2.9128255e-01   3.0214956e+01  -1.2318636e+00  -1.0838316e+01   1.3984576e+01   1.9631343e+01  -5.5931107e-02   7.3076095e-01   8.8175364e+00  -1.9907064e-01   9.6390619e-02  -3.5202360e+00  -1.7531563e+02   2.1944023e+02  -3.3724406e+03   8.2737660e+00   1.2140234e+00   1.4488660e+01   1.0124161e+00  -9.2822229e-01   4.3549443e-01  -2.3701475e-01  -1.5497950e+01   1.1804762e+01   2.0307236e-01   2.7737225e+00   7.7782861e-02  -7.8102450e+00  -9.9265457e+00
   1.5872000e+02  -9.3398635e-01   2.8336057e-01   3.0269474e+01  -1.5814999e+00  -1.0695077e+01   1.4169744e+01   1.8516804e+01  -4.8209709e-02   7.2218619e-01  -8.5747504e-01  -2.0107709e-01   6.4735549e-02  -3.1655069e+00  -1.7351145e+02   1.8368553e+02  -3.5754704e+03   7.4102100e+00   2.9486149e+00   1.6079718e+01   9.3801217e-01  -9.8771035e-01   4.0741798e-01  -1.2044601e+00  -1.2269581e+01   1.3533037e+01   2.3666329e-01   2.7389528e+00   1.1537608e-01  -7.8555683e+00  -7.7651674e+00
   1.5873000e+02  -9.5321716e-01   2.5733307e-01   3.0342829e+01  -1.8082954e+00  -1.0553213e+01   1.4354396e+01   1.8465193e+01  -4.1331570e-02   6.3706639e-01  -8.5119809e+00  -2.0350609e-01   2.5678403e-02  -3.9057147e+00  -1.7203616e+02   1.4746040e+02  -3.6225128e+03   6.7189062e+00   4.8928154e+00   1.6976782e+01   9.0990200e-01  -1.0137410e+00   3.8895403e-01  -1.1011273e+00  -8.5365318e+00   1.4893456e+01   3.1409372e-01   2.6723400e+00   1.8605363e-01  -7.8222625e+00  -6.1768695e+00
   1.5874000e+02  -1.0017067e+00   2.2077124e-01   3.0444457e+01  -1.8878009e+00  -1.0406765e+01   1.4547228e+01   1.9283184e+01  -3.5705788e-02   5.1111972e-01  -1.2594666e+01  -2.0646485e-01  -2.3979536e-02  -4.9657939e+00  -1.7090305e+02   1.1261593e+02  -3.4844466e+03   6.5052543e+00   6.8314611e+00   1.7052501e+01   9.1869608e-01  -1.0002138e+00   3.8694339e-01  -4.5148613e-02  -4.6049002e+00   1.5678373e+01   4.3649420e-01   2.5854631e+00   2.8176812e-01  -7.6876837e+00  -5.2853233e+00
   1.5875000e+02  -1.0574761e+00   1.8461200e-01   3.0572319e+01  -1.8389529e+00  -1.0261291e+01   1.4753803e+01   2.0657537e+01  -3.1384009e-02   3.8016295e-01  -1.3095677e+01  -2.1002672e-01  -8.0429396e-02  -5.6449860e+00  -1.7011633e+02   8.1454481e+01  -3.1161453e+03   6.9326243e+00   8.5435137e+00   1.6361761e+01   9.4757252e-01  -9.4961350e-01   4.0515130e-01   1.8233149e+00  -8.1076380e-01   1.5770490e+01   5.9456655e-01   2.4876501e+00   3.9425523e-01  -7.4362228e+00  -5.1153462e+00
   1.5876000e+02  -1.0983112e+00   1.5886278e-01   3.0715411e+01  -1.7092141e+00  -1.0111004e+01   1.4974093e+01   2.2028978e+01  -2.8199873e-02   2.6609709e-01  -1.1406586e+01  -2.1430286e-01  -1.4750983e-01  -6.7080435e+00  -1.6964659e+02   5.6097038e+01  -2.5357443e+03   7.9359362e+00   9.8374706e+00   1.5166850e+01   9.7700388e-01  -8.7419886e-01   4.4122392e-01   4.3312004e+00   2.4929850e+00   1.5190744e+01   7.7006426e-01   2.3849420e+00   5.1437018e-01  -7.0400291e+00  -5.5699099e+00
   1.5877000e+02  -1.1107810e+00   1.4975102e-01   3.0860208e+01  -1.5501856e+00  -9.9575657e+00   1.5202827e+01   2.2873434e+01  -2.6040020e-02   1.6376602e-01  -1.0233107e+01  -2.1950283e-01  -2.3517249e-01  -8.7662663e+00  -1.6942459e+02   3.7461138e+01  -1.8635900e+03   9.2862294e+00   1.0582954e+01   1.3840526e+01   9.9109328e-01  -7.9217657e-01   4.8717989e-01   7.2673259e+00   5.0164167e+00   1.4100824e+01   9.4208610e-01   2.2812988e+00   6.3207125e-01  -6.4785444e+00  -6.4679799e+00
   1.5878000e+02  -1.0950111e+00   1.5788156e-01   3.0995526e+01  -1.4010867e+00  -9.8066486e+00   1.5434946e+01   2.3211821e+01  -2.5044925e-02   4.7874000e-02  -1.1589202e+01  -2.2590395e-01  -3.5034219e-01  -1.1516970e+01  -1.6935736e+02   2.5014143e+01  -1.2446995e+03   1.0703203e+01   1.0728527e+01   1.2697385e+01   9.8115880e-01  -7.2076345e-01   5.3247790e-01   1.0366053e+01   6.6218075e+00   1.2733352e+01   1.0926802e+00   2.1810534e+00   7.3737910e-01  -5.7515885e+00  -7.5913287e+00
   1.5879000e+02  -1.0643666e+00   1.7716882e-01   3.1116224e+01  -1.2849242e+00  -9.6465069e+00   1.5666084e+01   2.3113808e+01  -2.5562499e-02  -1.0230891e-01  -1.5018291e+01  -2.3365124e-01  -4.8023939e-01  -1.2989720e+01  -1.6935313e+02   1.7438789e+01  -7.5753538e+02   1.1957165e+01   1.0318191e+01   1.1894353e+01   9.4640011e-01  -6.7057840e-01   5.6732386e-01   1.3320339e+01   7.3490143e+00   1.1321012e+01   1.2099920e+00   2.0908817e+00   8.2171714e-01  -4.9024284e+00  -8.7375436e+00
   1.5880000e+02  -1.0384111e+00   1.9668903e-01   3.1224886e+01  -1.2131591e+00  -9.4884279e+00   1.5892827e+01   2.2674305e+01  -2.7917132e-02  -2.8445639e-01  -1.8214748e+01  -2.4250812e-01  -5.8704538e-01  -1.0680600e+01  -1.6933726e+02   1.3327799e+01  -4.1109903e+02   1.2899908e+01   9.4884657e+00   1.1447521e+01   8.9326107e-01  -6.4412454e-01   5.8527887e-01   1.5812739e+01   7.3909256e+00   1.0065741e+01   1.2898473e+00   2.0191638e+00   8.7943214e-01  -4.0080261e+00  -9.7389391e+00
   1.5881000e+02  -1.0329495e+00   2.0630889e-01   3.1329517e+01  -1.1878573e+00  -9.3273121e+00   1.6120831e+01   2.2800462e+01  -3.2148969e-02  -4.7025278e-01  -1.8579639e+01  -2.5190282e-01  -6.3721061e-01  -5.0165221e+00  -1.6925801e+02   1.1469012e+01  -1.8587863e+02   1.3432940e+01   8.4357890e+00   1.1284108e+01   8.3358924e-01  -6.3745593e-01   5.8474115e-01   1.7562586e+01   7.0320470e+00   9.1111733e+00   1.3353604e+00   1.9722995e+00   9.0959124e-01  -3.1246664e+00  -1.0442948e+01
   1.5882000e+02  -1.0529804e+00   2.0189473e-01   3.1438948e+01  -1.1986504e+00  -9.1646494e+00   1.6364915e+01   2.4408373e+01  -3.7858457e-02  -6.1593278e-01  -1.4568000e+01  -2.6124646e-01  -6.2881908e-01   8.3915288e-01  -1.6909211e+02   1.0950890e+01  -5.1812252e+01   1.3521020e+01   7.3746026e+00   1.1266534e+01   7.8134846e-01  -6.4261946e-01   5.6877438e-01   1.8443870e+01   6.5460850e+00   8.5192639e+00   1.3542627e+00   1.9505987e+00   9.1705816e-01  -2.2811796e+00  -1.0747228e+01
   1.5883000e+02  -1.0906020e+00   1.8585992e-01   3.1559522e+01  -1.2234282e+00  -9.0017002e+00   1.6635528e+01   2.7061344e+01  -4.4217101e-02  -6.7874409e-01  -6.2811308e+00  -2.7022395e-01  -5.8880878e-01   4.0010294e+00  -1.6885201e+02   1.1271059e+01   3.2016899e+01   1.3230211e+01   6.4907244e+00   1.1218744e+01   7.4869985e-01  -6.4982886e-01   5.4350434e-01   1.8573374e+01   6.1136765e+00   8.2706565e+00   1.3555634e+00   1.9474830e+00   9.1106094e-01  -1.5046991e+00  -1.0660466e+01
   1.5884000e+02  -1.1283433e+00   1.6442149e-01   3.1694773e+01  -1.2374268e+00  -8.8286670e+00   1.6927899e+01   2.9237020e+01  -5.0154594e-02  -6.3452224e-01   4.4221857e+00  -2.7884254e-01  -5.4899274e-01   3.9816038e+00  -1.6857830e+02   1.2399063e+01   1.1280044e+02   1.2719861e+01   5.9022745e+00   1.0976691e+01   7.4276341e-01  -6.4977841e-01   5.1601592e-01   1.8250500e+01   5.8031749e+00   8.2852014e+00   1.3469740e+00   1.9532464e+00   9.0118210e-01  -8.2803239e-01  -1.0305091e+01
   1.5885000e+02  -1.1485706e+00   1.4362721e-01   3.1846525e+01  -1.2242946e+00  -8.6554045e+00   1.7231248e+01   3.0334925e+01  -5.4685185e-02  -4.9175776e-01   1.4276447e+01  -2.8725428e-01  -5.2382253e-01   2.5170210e+00  -1.6830677e+02   1.4719532e+01   2.3204691e+02   1.2166956e+01   5.6397368e+00   1.0437657e+01   7.6432075e-01  -6.3602951e-01   4.9239653e-01   1.7784472e+01   5.5949158e+00   8.4532822e+00   1.3330781e+00   1.9603834e+00   8.9331573e-01  -2.6836898e-01  -9.8459058e+00
   1.5886000e+02  -1.1448419e+00   1.2481481e-01   3.2015692e+01  -1.1816263e+00  -8.4825432e+00   1.7547936e+01   3.1668817e+01  -5.7199825e-02  -2.8817545e-01   2.0358231e+01  -2.9555841e-01  -5.0788157e-01   1.5940968e+00  -1.6803552e+02   1.8843642e+01   4.1241093e+02   1.1665248e+01   5.6532153e+00   9.5821799e+00   8.0915394e-01  -6.0635202e-01   4.7586694e-01   1.7356593e+01   5.4143550e+00   8.6718745e+00   1.3143675e+00   1.9661836e+00   8.8820477e-01   0.0000000e+00  -9.4086794e+00
   1.5887000e+02  -1.1264436e+00   1.0353507e-01   3.2201956e+01  -1.1188772e+00  -8.3048689e+00   1.7889753e+01   3.4181689e+01  -5.7601230e-02  -7.4920091e-02   2.1325536e+01  -3.0377804e-01  -4.9328777e-01   1.4593801e+00  -1.6772550e+02   2.5346833e+01   6.5031914e+02   1.1175337e+01   5.8569880e+00   8.4662834e+00   8.7131507e-01  -5.6216606e-01   4.6528985e-01   1.7007125e+01   5.1534412e+00   8.8705211e+00   1.2879037e+00   1.9716250e+00   8.8277088e-01   0.0000000e+00  -9.0525033e+00
   1.5888000e+02  -1.1118828e+00   7.4415174e-02   3.2402645e+01  -1.0494201e+00  -8.1221527e+00   1.8257663e+01   3.6790993e+01  -5.6341374e-02   9.3150708e-02   1.6807080e+01  -3.1194407e-01  -4.8094926e-01   1.2338510e+00  -1.6732943e+02   3.4577603e+01   9.2307702e+02   1.0559894e+01   6.1728071e+00   7.1829401e+00   9.4615408e-01  -5.0637430e-01   4.5520258e-01   1.6703889e+01   4.7012308e+00   9.0224880e+00   1.2493558e+00   1.9787784e+00   8.7267898e-01   0.0000000e+00  -8.7913566e+00
   1.5889000e+02  -1.1165571e+00   3.6369061e-02   3.2612391e+01  -9.8186855e-01  -7.9344517e+00   1.8638863e+01   3.8120003e+01  -5.4380940e-02   1.6517623e-01   7.2025525e+00  -3.2004611e-01  -4.6707338e-01   1.3875881e+00  -1.6681444e+02   4.6663187e+01   1.2085584e+03   9.6775813e+00   6.5361696e+00   5.8018596e+00   1.0313725e+00  -4.4104564e-01   4.3804498e-01   1.6412398e+01   3.9835688e+00   9.1460971e+00   1.1950350e+00   1.9887979e+00   8.5462364e-01   0.0000000e+00  -8.6264079e+00
   1.5890000e+02  -1.1433893e+00  -7.4858489e-03   3.2824275e+01  -9.1600741e-01  -7.7456049e+00   1.9020234e+01   3.8137074e+01  -5.2975024e-02   1.1167772e-01  -5.3498512e+00  -3.2793272e-01  -4.3792798e-01   2.9145396e+00  -1.6615996e+02   6.1624717e+01   1.4961530e+03   8.4622759e+00   6.8858156e+00   4.3342284e+00   1.1266369e+00  -3.6663223e-01   4.0780615e-01   1.6108507e+01   2.9844568e+00   9.2875969e+00   1.1234011e+00   2.0013126e+00   8.2750617e-01   0.0000000e+00  -8.5435975e+00
   1.5891000e+02  -1.1816720e+00  -5.3251797e-02   3.3032838e+01  -8.4397372e-01  -7.5500543e+00   1.9395729e+01   3.7549526e+01  -5.3276646e-02  -5.7175288e-02  -1.6885301e+01  -3.3532829e-01  -3.8164036e-01   5.6287620e+00  -1.6534859e+02   7.9385909e+01   1.7761192e+03   6.9765245e+00   7.1623931e+00   2.7411117e+00   1.2325644e+00  -2.8302561e-01   3.6333713e-01   1.5769422e+01   1.7572749e+00   9.5014737e+00   1.0362438e+00   2.0151121e+00   7.9229577e-01   0.0000000e+00  -8.5086869e+00
   1.5892000e+02  -1.2144760e+00  -9.8624647e-02   3.3237178e+01  -7.5573081e-01  -7.3520401e+00   1.9766821e+01   3.7109230e+01  -5.5966418e-02  -2.9417349e-01  -2.3699820e+01  -3.4191327e-01  -2.9413178e-01   8.7508575e+00  -1.6436539e+02   9.9669504e+01   2.0283595e+03   5.4231179e+00   7.3137231e+00   9.7474448e-01   1.3481843e+00  -1.9152782e-01   3.0958266e-01   1.5372186e+01   4.2243951e-01   9.8354630e+00   9.3871683e-01   2.0291722e+00   7.5106036e-01   0.0000000e+00  -8.4759480e+00
   1.5893000e+02  -1.2296274e+00  -1.4309009e-01   3.3440770e+01  -6.4865114e-01  -7.1515049e+00   2.0144438e+01   3.7761714e+01  -6.1149434e-02  -5.4181999e-01  -2.4764650e+01  -3.4741473e-01  -1.7998145e-01   1.1415034e+01  -1.6319544e+02   1.2197217e+02   2.2302666e+03   4.0788303e+00   7.2938497e+00  -9.5525165e-01   1.4670102e+00  -9.6689782e-02   2.5596412e-01   1.4887990e+01  -8.7120759e-01   1.0305489e+01   8.3744911e-01   2.0429244e+00   7.0604583e-01   0.0000000e+00  -8.3833321e+00
   1.5894000e+02  -1.2263207e+00  -1.8693677e-01   3.3648582e+01  -5.3467843e-01  -6.9463287e+00   2.0545790e+01   4.0135188e+01  -6.8541705e-02  -7.6131606e-01  -2.1949608e+01  -3.5164824e-01  -4.7896705e-02   1.3208474e+01  -1.6181575e+02   1.4562661e+02   2.3654437e+03   3.1988613e+00   7.0621823e+00  -2.9274921e+00   1.5751948e+00  -6.8468353e-03   2.1265552e-01   1.4305156e+01  -2.0050748e+00   1.0880641e+01   7.3793614e-01   2.0556729e+00   6.5925062e-01   0.0000000e+00  -8.1669837e+00
   1.5895000e+02  -1.2140185e+00  -2.3031771e-01   3.3864361e+01  -4.3590485e-01  -6.7382304e+00   2.0984154e+01   4.3836414e+01  -7.7758961e-02  -9.4279329e-01  -1.8147723e+01  -3.5453073e-01   9.2178826e-02   1.4007553e+01  -1.6019733e+02   1.6979760e+02   2.4170989e+03   2.9189430e+00   6.5913975e+00  -4.7123349e+00   1.6550917e+00   6.7640652e-02   1.8654719e-01   1.3655059e+01  -2.9309200e+00   1.1488618e+01   6.4312827e-01   2.0659919e+00   6.1234521e-01   0.0000000e+00  -7.7848839e+00
   1.5896000e+02  -1.2063040e+00  -2.7352436e-01   3.4089790e+01  -3.7207787e-01  -6.5228556e+00   2.1461788e+01   4.7763383e+01  -8.8501281e-02  -1.0948442e+00  -1.5205093e+01  -3.5609528e-01   2.2873267e-01   1.3655384e+01  -1.5832313e+02   1.9347500e+02   2.3677408e+03   3.1900296e+00   5.8789991e+00  -6.0581343e+00   1.6924982e+00   1.1802696e-01   1.7875194e-01   1.3010808e+01  -3.6684121e+00   1.2031761e+01   5.5376811e-01   2.0717198e+00   5.6678718e-01   0.0000000e+00  -7.2277938e+00
   1.5897000e+02  -1.2134389e+00  -3.1756240e-01   3.4324740e+01  -3.5113473e-01  -6.3041576e+00   2.1970403e+01   5.0861487e+01  -1.0061684e-01  -1.2323473e+00  -1.3750313e+01  -3.5643708e-01   3.5537230e-01   1.2663963e+01  -1.5620281e+02   2.1564850e+02   2.2173493e+03   3.8038075e+00   4.9588090e+00  -6.8113680e+00   1.6823365e+00   1.4060512e-01   1.8472730e-01   1.2474931e+01  -4.2680619e+00   1.2407993e+01   4.6981999e-01   2.0704078e+00   5.2405766e-01   0.0000000e+00  -6.5269397e+00
   1.5898000e+02  -1.2367073e+00  -3.6261214e-01   3.4566608e+01  -3.6562629e-01  -6.0776674e+00   2.2496373e+01   5.2596946e+01  -1.1412866e-01  -1.3727422e+00  -1.4039483e+01  -3.5556681e-01   4.8044349e-01   1.2507119e+01  -1.5386597e+02   2.3558085e+02   1.9932354e+03   4.4985148e+00   3.9015337e+00  -6.9747177e+00   1.6297330e+00   1.3770400e-01   1.9684465e-01   1.2159312e+01  -4.7712211e+00   1.2529639e+01   3.9207929e-01   2.0599135e+00   4.8572528e-01   0.0000000e+00  -5.7517286e+00
   1.5899000e+02  -1.2676916e+00  -4.0643648e-01   3.4809391e+01  -3.9248749e-01  -5.8493437e+00   2.3025791e+01   5.2941894e+01  -1.2913959e-01  -1.5239961e+00  -1.5125388e+01  -3.5328369e-01   6.2500946e-01   1.4456597e+01  -1.5134395e+02   2.5293673e+02   1.7355880e+03   5.0787122e+00   2.7976956e+00  -6.6846335e+00   1.5472645e+00   1.1590819e-01   2.0810080e-01   1.2153054e+01  -5.1909916e+00   1.2334685e+01   3.2301513e-01   2.0390110e+00   4.5313403e-01   0.0000000e+00  -4.9866970e+00
   1.5900000e+02  -1.2938638e+00  -4.4755741e-01   3.5044116e+01  -3.9658699e-01  -5.6117381e+00   2.3545918e+01   5.2012658e+01  -1.4561651e-01  -1.6726373e+00  -1.4864129e+01  -3.4926963e-01   8.0047643e-01   1.7546697e+01  -1.4866277e+02   2.6773764e+02   1.4800914e+03   5.4774805e+00   1.7421242e+00  -6.1572914e+00   1.4506510e+00   8.3181699e-02   2.1506733e-01   1.2477105e+01  -5.5222798e+00   1.1782547e+01   2.6610347e-01   2.0077649e+00   4.2690621e-01   0.0000000e+00  -4.2845668e+00
   1.5901000e+02  -1.3062823e+00  -4.9065639e-01   3.5262156e+01  -3.4069786e-01  -5.3718407e+00   2.4046151e+01   5.0023294e+01  -1.6334544e-01  -1.8007146e+00  -1.2807730e+01  -3.4335704e-01   9.9165330e-01   1.9117687e+01  -1.4584984e+02   2.8028904e+02   1.2551400e+03   5.7535588e+00   8.2075562e-01  -5.6301390e+00   1.3547246e+00   4.6679039e-02   2.1858937e-01   1.3065754e+01  -5.7630800e+00   1.0845811e+01   2.2395533e-01   1.9674668e+00   4.0655137e-01   0.0000000e+00  -3.6393645e+00
   1.5902000e+02  -1.3027107e+00  -5.4640957e-01   3.5460662e+01  -2.0220992e-01  -5.1272450e+00   2.4519794e+01   4.7364283e+01  -1.8213903e-01  -1.9109441e+00  -1.1022949e+01  -3.3573425e-01   1.1630303e+00   1.7137696e+01  -1.4293509e+02   2.9111450e+02   1.0825452e+03   6.0345572e+00   9.1360727e-02  -5.2887626e+00   1.2702344e+00   1.1547181e-02   2.2224636e-01   1.3794226e+01  -5.9280780e+00   9.5161331e+00   1.9652780e-01   1.9201586e+00   3.9044608e-01   0.0000000e+00  -3.0009079e+00
   1.5903000e+02  -1.2855845e+00  -6.2479773e-01   3.5644734e+01   1.0436685e-02  -4.8772635e+00   2.4960413e+01   4.4061925e+01  -2.0204081e-01  -2.0262958e+00  -1.1535167e+01  -3.2695929e-01   1.2774549e+00   1.1442461e+01  -1.3993945e+02   3.0084513e+02   9.7306310e+02   6.4377822e+00  -4.2790816e-01  -5.2028963e+00   1.2015046e+00  -1.9785092e-02   2.2988639e-01   1.4537647e+01  -6.0530351e+00   7.8261102e+00   1.8040588e-01   1.8677494e+00   3.7648179e-01   0.0000000e+00  -2.3120347e+00
   1.5904000e+02  -1.2590922e+00  -7.2849050e-01   3.5824246e+01   2.5661363e-01  -4.6232140e+00   2.5357394e+01   3.9698046e+01  -2.2338875e-01  -2.1759292e+00  -1.4963342e+01  -3.1774696e-01   1.3189123e+00   4.1457450e+00  -1.3686688e+02   3.1008282e+02   9.2376917e+02   7.0171174e+00  -7.6705085e-01  -5.3145704e+00   1.1457325e+00  -4.7722493e-02   2.4355171e-01   1.5232122e+01  -6.1793707e+00   5.8689926e+00   1.6951704e-01   1.8108629e+00   3.6342699e-01   0.0000000e+00  -1.5409726e+00
   1.5905000e+02  -1.2268692e+00  -8.5115542e-01   3.6008913e+01   4.8592639e-01  -4.3686489e+00   2.5696335e+01   3.3894138e+01  -2.4677884e-01  -2.3852947e+00  -2.0936549e+01  -3.0870896e-01   1.2972891e+00  -2.1623203e+00  -1.3370725e+02   3.1924598e+02   9.1631638e+02   7.7409051e+00  -1.0011122e+00  -5.4731684e+00   1.0950497e+00  -7.4716752e-02   2.6259678e-01   1.5889948e+01  -6.3340532e+00   3.7955200e+00   1.5733377e-01   1.7479059e+00   3.5244614e-01   0.0000000e+00  -6.7311313e-01
   1.5906000e+02  -1.1901540e+00  -9.7960454e-01   3.6204147e+01   6.6728229e-01  -4.1066926e+00   2.5957222e+01   2.6088715e+01  -2.7296162e-01  -2.6693699e+00  -2.8407522e+01  -3.0027064e-01   1.2305142e+00  -6.6774938e+00  -1.3044533e+02   3.2842881e+02   9.1828238e+02   8.5252422e+00  -1.2171537e+00  -5.5180175e+00   1.0411272e+00  -1.0406987e-01   2.8446037e-01   1.6584242e+01  -6.5228137e+00   1.7931115e+00   1.3967025e-01   1.6752376e+00   3.4766174e-01   0.0000000e+00   0.0000000e+00
   1.5907000e+02  -1.1485156e+00  -1.0974786e+00   3.6407757e+01   7.9847069e-01  -3.8452520e+00   2.6115704e+01   1.5848145e+01  -3.0269035e-01  -3.0276092e+00  -3.5823928e+01  -2.9274777e-01   1.1289373e+00  -1.0157693e+01  -1.2707502e+02   3.3743841e+02   9.0096037e+02   9.3073247e+00  -1.4808199e+00  -5.3857037e+00   9.7989781e-01  -1.3878479e-01   3.0672363e-01   1.7418909e+01  -6.7196358e+00   4.7003315e-02   1.1622621e-01   1.5891538e+00   3.5479367e-01   0.0000000e+00   0.0000000e+00
   1.5908000e+02  -1.1037332e+00  -1.1907733e+00   3.6608457e+01   8.9360526e-01  -3.5795141e+00   2.6157224e+01   4.1520089e+00  -3.3652971e-01  -3.4400894e+00  -4.1248021e+01  -2.8642880e-01   9.9511542e-01  -1.3382183e+01  -1.2360836e+02   3.4601603e+02   8.5776250e+02   1.0092009e+01  -1.8210015e+00  -5.1485381e+00   9.1325158e-01  -1.8038306e-01   3.2900627e-01   1.8471047e+01  -6.8657735e+00  -1.3078688e+00   8.9694226e-02   1.4889624e+00   3.7807528e-01   0.0000000e+00   0.0000000e+00
   1.5909000e+02  -1.0622657e+00  -1.2539918e+00   3.6788594e+01   9.6489399e-01  -3.3208810e+00   2.6091508e+01  -6.5715711e+00  -3.7470069e-01  -3.8713073e+00  -4.3121783e+01  -2.8152850e-01   8.3662655e-01  -1.5848887e+01  -1.2006867e+02   3.5398327e+02   7.9672327e+02   1.0954883e+01  -2.2190808e+00  -4.9460466e+00   8.4693068e-01  -2.2812230e-01   3.5332638e-01   1.9739692e+01  -6.9069550e+00  -2.2100923e+00   6.3046910e-02   1.3789185e+00   4.1729241e-01   0.0000000e+00   0.0000000e+00
   1.5910000e+02  -1.0321255e+00  -1.2921150e+00   3.6929914e+01   1.0121327e+00  -3.0595549e+00   2.5950458e+01  -1.4104943e+01  -4.1703663e-01  -4.2815668e+00  -4.1025954e+01  -2.7804807e-01   6.7546181e-01  -1.6116474e+01  -1.1647815e+02   3.6121645e+02   7.2331816e+02   1.2001051e+01  -2.6102735e+00  -4.8867758e+00   7.8691689e-01  -2.7929277e-01   3.8280177e-01   2.1135476e+01  -6.8394475e+00  -2.6623746e+00   3.7005865e-02   1.2672946e+00   4.6734289e-01   0.0000000e+00   0.0000000e+00
   1.5911000e+02  -1.0174695e+00  -1.3159791e+00   3.7020348e+01   1.0254551e+00  -2.8061357e+00   2.5771915e+01  -1.7854383e+01  -4.6296168e-01  -4.6300324e+00  -3.4846561e+01  -2.7571473e-01   5.3980149e-01  -1.3566032e+01  -1.1285075e+02   3.6758371e+02   6.3672626e+02   1.3300048e+01  -2.9081162e+00  -5.0016005e+00   7.3689203e-01  -3.3033189e-01   4.1989460e-01   2.2513251e+01  -6.7187661e+00  -2.7081960e+00   9.5575802e-03   1.1631311e+00   5.2083281e-01   0.0000000e+00   0.0000000e+00
   1.5912000e+02  -1.0174856e+00  -1.3342568e+00   3.7061777e+01   9.9772953e-01  -2.5475598e+00   2.5583981e+01  -1.8793375e+01  -5.1148199e-01  -4.8773785e+00  -2.4734612e+01  -2.7413579e-01   4.4213211e-01  -9.7669379e+00  -1.0918723e+02   3.7295685e+02   5.3731344e+02   1.4839996e+01  -3.0353106e+00  -5.2595997e+00   6.9751699e-01  -3.7777497e-01   4.6557351e-01   2.3722652e+01  -6.6288976e+00  -2.4158054e+00  -2.2297554e-02   1.0730449e+00   5.7163126e-01   0.0000000e+00   0.0000000e+00
   1.5913000e+02  -1.0292611e+00  -1.3481476e+00   3.7072710e+01   9.3451235e-01  -2.2955554e+00   2.5401443e+01  -1.8253829e+01  -5.6132020e-01  -5.0018002e+00  -1.2442172e+01  -2.7304713e-01   3.6987417e-01  -7.2257945e+00  -1.0547422e+02   3.7731884e+02   4.3619927e+02   1.6539273e+01  -2.9435603e+00  -5.6135014e+00   6.6703540e-01  -4.1838104e-01   5.1939996e-01   2.4657657e+01  -6.6246235e+00  -1.8710818e+00  -5.9948324e-02   1.0000604e+00   6.1690992e-01   0.0000000e+00   0.0000000e+00
   1.5914000e+02  -1.0493720e+00  -1.3530505e+00   3.7080325e+01   8.5360009e-01  -2.0439696e+00   2.5230216e+01  -1.7122625e+01  -6.1110812e-01  -5.0064736e+00  -4.6733120e-01  -2.7233644e-01   3.0767033e-01  -6.2203834e+00  -1.0169465e+02   3.8083652e+02   3.5176832e+02   1.8320648e+01  -2.6174507e+00  -6.0384822e+00   6.4288300e-01  -4.4893738e-01   5.7996538e-01   2.5298226e+01  -6.6726133e+00  -1.1620676e+00  -1.0119729e-01   9.4438672e-01   6.5680465e-01  -5.8703132e-01   0.0000000e+00
   1.5915000e+02  -1.0735968e+00  -1.3448228e+00   3.7108352e+01   7.7828777e-01  -1.7916963e+00   2.5068637e+01  -1.6157918e+01  -6.5946784e-01  -4.9087756e+00   9.7697971e+00  -2.7188703e-01   2.5492542e-01  -5.2744912e+00  -9.7845703e+01   3.8375811e+02   2.9215881e+02   2.0146977e+01  -2.0666768e+00  -6.5529070e+00   6.2402702e-01  -4.6652084e-01   6.4540400e-01   2.5695325e+01  -6.6362814e+00  -3.6595770e-01  -1.3959436e-01   9.0495764e-01   6.9267001e-01  -1.8979332e+00   0.0000000e+00
   1.5916000e+02  -1.0971142e+00  -1.3246536e+00   3.7168673e+01   7.3117546e-01  -1.5420013e+00   2.4912244e+01  -1.5639275e+01  -7.0506611e-01  -4.7342397e+00   1.7453585e+01  -2.7155496e-01   2.1302597e-01  -4.1899446e+00  -9.3948902e+01   3.8623656e+02   2.4784491e+02   2.1973008e+01  -1.3145363e+00  -7.2133921e+00   6.1228876e-01  -4.6878072e-01   7.1333384e-01   2.5895492e+01  -6.3233683e+00   4.4804947e-01  -1.6601748e-01   8.8085480e-01   7.2564555e-01  -3.3657158e+00   0.0000000e+00
   1.5917000e+02  -1.1147136e+00  -1.2994409e+00   3.7257035e+01   7.2719175e-01  -1.2948846e+00   2.4764256e+01  -1.4798875e+01  -7.4677128e-01  -4.5169455e+00   2.1729420e+01  -2.7125715e-01   1.7523886e-01  -3.7787114e+00  -9.0039307e+01   3.8836075e+02   2.1241928e+02   2.3725228e+01  -3.9020704e-01  -8.0746929e+00   6.1039942e-01  -4.5422749e-01   7.8073132e-01   2.5893246e+01  -5.5774717e+00   1.2207274e+00  -1.7347257e-01   8.7176126e-01   7.5613502e-01  -4.9970317e+00   0.0000000e+00
   1.5918000e+02  -1.1214790e+00  -1.2775943e+00   3.7354096e+01   7.6395397e-01  -1.0493722e+00   2.4635323e+01  -1.2893286e+01  -7.8387787e-01  -4.2870714e+00   2.2987414e+01  -2.7102722e-01   1.3123995e-01  -4.3998910e+00  -8.6137466e+01   3.9041878e+02   2.0580329e+02   2.5327506e+01   6.5535391e-01  -9.1351765e+00   6.1816722e-01  -4.2368851e-01   8.4464379e-01   2.5644210e+01  -4.3568054e+00   1.9156775e+00  -1.6250272e-01   8.7686287e-01   7.8330090e-01  -6.7929124e+00   0.0000000e+00
   1.5919000e+02  -1.1165080e+00  -1.2645349e+00   3.7434186e+01   8.2291732e-01  -8.0540677e-01   2.4532012e+01  -1.0331099e+01  -8.1644211e-01  -4.0527287e+00   2.3434272e+01  -2.7099051e-01   7.7568719e-02  -5.3671230e+00  -8.2230003e+01   3.9299211e+02   2.5733220e+02   2.6706219e+01   1.7187098e+00  -1.0325284e+01   6.3174115e-01  -3.8206125e-01   9.0251198e-01   2.5090108e+01  -2.7329283e+00   2.5193773e+00  -1.4236560e-01   8.9317699e-01   8.0397013e-01  -8.7188434e+00   0.0000000e+00
   1.5920000e+02  -1.1062572e+00  -1.2632409e+00   3.7475309e+01   8.9100441e-01  -8.0540677e-01   2.4447644e+01  -8.4367897e+00  -8.4552315e-01  -3.7988946e+00   2.5383408e+01  -2.7124832e-01   2.5863761e-02  -5.1704958e+00  -7.8280780e+01   3.9667912e+02   3.6870158e+02   2.7780226e+01   2.6502638e+00  -1.1561831e+01   6.4770327e-01  -3.3756714e-01   9.5163783e-01   2.4133273e+01  -7.9920366e-01   3.0123348e+00  -1.2695887e-01   9.1507530e-01   8.1144231e-01  -1.0680061e+01   0.0000000e+00
   1.5921000e+02  -1.0988327e+00  -1.2754663e+00   3.7462331e+01   9.7535510e-01  -5.6012354e-01   2.4363314e+01  -8.4329990e+00  -8.7254932e-01  -3.4994866e+00   2.9940798e+01  -2.7184195e-01  -1.3505439e-02  -3.9369200e+00  -7.4261818e+01   4.0171652e+02   5.0374015e+02   2.8462751e+01   3.3229751e+00  -1.2779357e+01   6.6693337e-01  -2.9844739e-01   9.8961011e-01   2.2561148e+01   1.4417474e+00   3.3379128e+00  -1.2876711e-01   9.3517610e-01   7.9506580e-01  -1.2530675e+01   0.0000000e+00
   1.5922000e+02  -1.0910421e+00  -1.2968788e+00   3.7385054e+01   1.0865821e+00  -3.1650188e-01   2.4259965e+01  -1.0334854e+01  -8.9804275e-01  -3.1271046e+00   3.7238199e+01  -2.7284384e-01  -4.9374176e-02  -3.5868737e+00  -7.0170255e+01   4.0798243e+02   6.2659059e+02   2.8718985e+01   3.7023962e+00  -1.3892893e+01   6.9272635e-01  -2.7062987e-01   1.0166083e+00   2.0053308e+01   4.1218214e+00   3.3779968e+00  -1.5513010e-01   9.4514807e-01   7.4229592e-01  -1.4133184e+01   0.0000000e+00
   1.5923000e+02  -1.0645873e+00  -1.3125027e+00   3.7233695e+01   1.2210862e+00  -7.6088790e-02   2.4130813e+01  -1.2915197e+01  -9.2121703e-01  -2.6657545e+00   4.6135013e+01  -2.7444918e-01  -1.0286849e-01  -5.3494312e+00  -6.6015468e+01   4.1547540e+02   7.4929739e+02   2.8625636e+01   3.8464042e+00  -1.4780796e+01   7.2521961e-01  -2.5817969e-01   1.0373120e+00   1.6347136e+01   7.4376630e+00   2.9317334e+00  -2.0694135e-01   9.3611095e-01   6.4463912e-01  -1.5412890e+01   0.0000000e+00
   1.5924000e+02  -9.9979000e-01  -1.3022592e+00   3.6992600e+01   1.3707154e+00   1.6415241e-01   2.3981558e+01  -1.4925543e+01  -9.4066861e-01  -2.1211752e+00   5.4457929e+01  -2.7712309e-01  -2.0560762e-01  -1.0273913e+01  -6.1796814e+01   4.2452032e+02   9.0449170e+02   2.8325272e+01   3.8689931e+00  -1.5318030e+01   7.5872567e-01  -2.6374035e-01   1.0591760e+00   1.1454545e+01   1.1476727e+01   1.7694999e+00  -2.7644100e-01   9.0072033e-01   5.0476758e-01  -1.6343661e+01   0.0000000e+00
   1.5925000e+02  -8.9398335e-01  -1.2555465e+00   3.6640330e+01   1.5290410e+00   4.0026832e-01   2.3820986e+01  -1.6057155e+01  -9.5499663e-01  -1.5058280e+00   6.1534726e+01  -2.8164271e-01  -3.8946439e-01  -1.8385677e+01  -5.7494199e+01   4.3545628e+02   1.0935956e+03   2.7948570e+01   3.8911249e+00  -1.5397151e+01   7.8284018e-01  -2.8686134e-01   1.0875211e+00   5.8222991e+00   1.6030271e+01  -2.4678454e-01  -3.4656056e-01   8.3798614e-01   3.3913778e-01  -1.6941649e+01  -1.2700877e+00
   1.5926000e+02  -7.6844962e-01  -1.1843286e+00   3.6163616e+01   1.6726888e+00   6.4073871e-01   2.3655298e+01  -1.6568872e+01  -9.6299792e-01  -8.2537783e-01   6.8045012e+01  -2.8875673e-01  -6.5017453e-01  -2.6071014e+01  -5.3074921e+01   4.4842979e+02   1.2973514e+03   2.7539352e+01   3.9712534e+00  -1.4913739e+01   7.8395962e-01  -3.2301012e-01   1.1200277e+00   3.2349893e-01   2.0510275e+01  -3.0497174e+00  -3.9634234e-01   7.5676773e-01   1.7254696e-01  -1.7246673e+01  -3.4719457e+00
   1.5927000e+02  -6.5798626e-01  -1.1182908e+00   3.5580159e+01   1.7554002e+00   8.7186988e-01   2.3493240e+01  -1.6205795e+01  -9.6395296e-01  -1.0705484e-01   7.1832299e+01  -2.9873908e-01  -9.3816198e-01  -2.8798745e+01  -4.8511121e+01   4.6330217e+02   1.4872375e+03   2.6960313e+01   4.0780074e+00  -1.3771203e+01   7.4836658e-01  -3.6630731e-01   1.1438718e+00  -4.0295657e+00   2.4021737e+01  -6.2710030e+00  -4.0965392e-01   6.7189806e-01   2.6933790e-02  -1.7226807e+01  -5.9135392e+00
   1.5928000e+02  -5.8806000e-01  -1.0810479e+00   3.4949152e+01   1.7399802e+00   1.1047199e+00   2.3346304e+01  -1.4693599e+01  -9.5806932e-01   5.7446141e-01   6.8151625e+01  -3.1118624e-01  -1.1843053e+00  -2.4614329e+01  -4.3790811e+01   4.7938639e+02   1.6084225e+03   2.5950145e+01   4.0952303e+00  -1.1953836e+01   6.6928669e-01  -4.1427753e-01   1.1400623e+00  -6.4804610e+00   2.5634689e+01  -9.2944322e+00  -3.8077945e-01   5.9428248e-01  -8.6965417e-02  -1.6769147e+01  -8.4891606e+00
   1.5929000e+02  -5.5926822e-01  -1.0743745e+00   3.4352168e+01   1.6319023e+00   1.3344187e+00   2.3212784e+01  -1.3351970e+01  -9.4659614e-01   1.1267841e+00   5.5232266e+01  -3.2512074e-01  -1.3306880e+00  -1.4638275e+01  -3.8914175e+01   4.9526303e+02   1.5876638e+03   2.4341561e+01   3.8417090e+00  -9.6262645e+00   5.5397022e-01  -4.7038779e-01   1.0940809e+00  -6.7675654e+00   2.4783224e+01  -1.1523978e+01  -3.1436166e-01   5.2499768e-01  -1.6892983e-01  -1.5804155e+01  -1.1032424e+01
   1.5930000e+02  -5.5519273e-01  -1.0836937e+00   3.3862672e+01   1.4746672e+00   1.5698471e+00   2.3071387e+01  -1.4139704e+01  -9.3147467e-01   1.4865950e+00   3.5981090e+01  -3.3933817e-01  -1.3548005e+00  -2.4112495e+00  -3.3892435e+01   5.0906467e+02   1.3801637e+03   2.2208487e+01   3.1539711e+00  -7.1472129e+00   4.2324915e-01  -5.4192444e-01   1.0049710e+00  -5.1499718e+00   2.1518995e+01  -1.2665105e+01  -2.2322024e-01   4.5838191e-01  -2.2268430e-01  -1.4401834e+01  -1.3352877e+01
   1.5931000e+02  -5.6252013e-01  -1.0894862e+00   3.3525275e+01   1.3179817e+00   1.7968529e+00   2.2899716e+01  -1.7167097e+01  -9.1486386e-01   1.6337747e+00   1.4717971e+01  -3.5271981e-01  -1.2659936e+00   8.8806886e+00  -2.8755964e+01   5.1922465e+02   1.0159985e+03   1.9830526e+01   1.9647081e+00  -4.9176997e+00   3.0112926e-01  -6.3431030e-01   8.8624698e-01  -2.2547126e+00   1.6462121e+01  -1.2835200e+01  -1.2603746e-01   3.8717040e-01  -2.5000839e-01  -1.2765289e+01  -1.5325170e+01
   1.5932000e+02  -5.8174383e-01  -1.0776451e+00   3.3339376e+01   1.1946017e+00   2.0267809e+00   2.2692582e+01  -2.0713393e+01  -8.9873320e-01   1.5867928e+00  -4.6981913e+00  -3.6439044e-01  -1.0893178e+00   1.7667581e+01  -2.3551143e+01   5.2513143e+02   5.9067772e+02   1.7510494e+01   3.1534237e-01  -3.1681625e+00   2.0156414e-01  -7.4588193e-01   7.5844434e-01   1.1416428e+00   1.0554409e+01  -1.2468893e+01  -4.1759475e-02   3.0386110e-01  -2.4957345e-01  -1.1129542e+01  -1.6969924e+01
   1.5933000e+02  -6.2023133e-01  -1.0469070e+00   3.3257616e+01   1.1172025e+00   2.2473697e+00   2.2461261e+01  -2.3132099e+01  -8.8444245e-01   1.4054809e+00  -1.8131189e+01  -3.7383985e-01  -8.6179181e-01   2.2752601e+01  -1.8320060e+01   5.2716785e+02   2.0364195e+02   1.5426776e+01  -1.6422376e+00  -1.8720893e+00   1.2295543e-01  -8.6689767e-01   6.3999563e-01   4.2842103e+00   4.7773867e+00  -1.2096485e+01   1.8712170e-02   2.0216780e-01  -2.1994074e-01  -9.6705371e+00  -1.8414933e+01
   1.5934000e+02  -6.7576443e-01  -1.0035541e+00   3.3214001e+01   1.0824627e+00   2.4709951e+00   2.2220154e+01  -2.4110680e+01  -8.7235053e-01   1.1887943e+00  -2.1668655e+01  -3.8098231e-01  -6.2647755e-01   2.3531427e+01  -1.3089397e+01   5.2623189e+02  -9.3595975e+01   1.3665128e+01  -3.6513436e+00  -8.2394483e-01   5.3285669e-02  -9.8327008e-01   5.4328254e-01   6.5884992e+00  -6.6682981e-02  -1.2126161e+01   5.6962709e-02   8.2734641e-02  -1.6187312e-01  -8.5135010e+00  -1.9769995e+01
   1.5935000e+02  -7.3041080e-01  -9.5009887e-01   3.3157996e+01   1.0771059e+00   2.6902660e+00   2.1976201e+01  -2.4395333e+01  -8.6177675e-01   1.0399975e+00  -1.4879678e+01  -3.8610618e-01  -4.2088776e-01   2.0558979e+01  -7.8807012e+00   5.2325626e+02  -2.9756254e+02   1.2307685e+01  -5.4214998e+00   2.0369734e-01  -2.0445441e-02  -1.0820347e+00   4.7533527e-01   7.7806303e+00  -3.4866994e+00  -1.2729778e+01   8.3315163e-02  -4.1282988e-02  -7.7411645e-02  -7.7585033e+00  -2.1037525e+01
   1.5936000e+02  -7.6451479e-01  -8.8579366e-01   3.3064362e+01   1.0912721e+00   2.9053544e+00   2.1728892e+01  -2.4730937e+01  -8.5143831e-01   1.0189700e+00  -2.1027577e+00  -3.8977547e-01  -2.7213204e-01   1.4875572e+01  -2.7165113e+00   5.1908363e+02  -4.1726351e+02   1.1431829e+01  -6.7481143e+00   1.3139331e+00  -1.0527726e-01  -1.1550901e+00   4.3841604e-01   7.9476668e+00  -5.3625734e+00  -1.3868138e+01   1.0837299e-01  -1.4635732e-01   3.1158717e-02  -7.4630314e+00  -2.2138176e+01
   1.5937000e+02  -7.7475205e-01  -8.1461505e-01   3.2922881e+01   1.1294230e+00   3.1233648e+00   2.1472640e+01  -2.5625177e+01  -8.4000852e-01   1.1299420e+00   1.1097198e+01  -3.9263942e-01  -1.8839479e-01   8.3737249e+00   2.3917999e+00   5.1449992e+02  -4.5837120e+02   1.1060045e+01  -7.5816435e+00   2.4273698e+00  -1.9940412e-01  -1.2002924e+00   4.2904008e-01   7.4415144e+00  -5.9132789e+00  -1.5382944e+01   1.3641084e-01  -2.0860637e-01   1.5974152e-01  -7.6331523e+00  -2.3023633e+01
   1.5938000e+02  -7.7592705e-01  -7.4634187e-01   3.2730131e+01   1.2005217e+00   3.3354738e+00   2.1203194e+01  -2.6944589e+01  -8.2645991e-01   1.3431265e+00   2.1318450e+01  -3.9513098e-01  -1.4768570e-01   4.0709088e+00   7.4515639e+00   5.1000409e+02  -4.4958216e+02   1.1124381e+01  -7.9821944e+00   3.3593448e+00  -2.9337762e-01  -1.2207522e+00   4.3858764e-01   6.6774862e+00  -5.5687285e+00  -1.7044879e+01   1.6334295e-01  -2.1374971e-01   3.0099617e-01  -8.2131472e+00  -2.3743333e+01
   1.5939000e+02  -7.8454998e-01  -6.9119515e-01   3.2493340e+01   1.2941821e+00   3.5404781e+00   2.0925400e+01  -2.7779360e+01  -8.1017617e-01   1.6176129e+00   2.7448645e+01  -3.9726527e-01  -1.0775792e-01   3.9927785e+00   1.2471687e+01   5.0540490e+02  -4.5991943e+02   1.1466894e+01  -8.0272715e+00   3.9636668e+00  -3.7664837e-01  -1.2235006e+00   4.5710773e-01   5.9967005e+00  -4.7810290e+00  -1.8546556e+01   1.7852193e-01  -1.5946892e-01   4.4686952e-01  -9.0656575e+00  -2.4413699e+01
   1.5940000e+02  -8.0197383e-01  -6.5213141e-01   3.2238876e+01   1.3707925e+00   3.7480607e+00   2.0641467e+01  -2.8393311e+01  -7.9098474e-01   1.9090216e+00   2.9140868e+01  -3.9863961e-01  -2.6758007e-02   8.0999912e+00   1.7437509e+01   4.9981128e+02  -5.5936224e+02   1.1874090e+01  -7.7580957e+00   4.2397245e+00  -4.4725606e-01  -1.2185355e+00   4.7610928e-01   5.6994127e+00  -3.8541896e+00  -1.9554680e+01   1.6894258e-01  -5.0624665e-02   5.9292946e-01  -1.0006704e+01  -2.5189218e+01
   1.5941000e+02  -8.1650787e-01  -6.1933329e-01   3.2008454e+01   1.3852337e+00   3.9500283e+00   2.0334693e+01  -3.0677394e+01  -7.6923212e-01   2.1654209e+00   2.5639934e+01  -3.9859472e-01   1.2079323e-01   1.4755124e+01   2.2314166e+01   4.9205442e+02  -7.7568573e+02   1.2062216e+01  -7.1448516e+00   4.3740762e+00  -5.1652095e-01  -1.2178177e+00   4.8637630e-01   6.0451345e+00  -2.9168756e+00  -1.9878838e+01   1.2571503e-01   1.0546015e-01   7.3818028e-01  -1.0852786e+01  -2.6233866e+01
   1.5942000e+02  -8.1899880e-01  -5.7402166e-01   3.1840431e+01   1.3297295e+00   4.1520533e+00   1.9975418e+01  -3.5927564e+01  -7.4576495e-01   2.3367278e+00   1.7130691e+01  -3.9652119e-01   3.2954629e-01   2.0875306e+01   2.7069905e+01   4.8092430e+02  -1.1130115e+03   1.1670217e+01  -6.0861208e+00   4.6871959e+00  -6.0253755e-01  -1.2323276e+00   4.7461336e-01   7.0833521e+00  -2.0247424e+00  -1.9640427e+01   5.2375937e-02   2.9945453e-01   8.7934286e-01  -1.1450771e+01  -2.7633260e+01
   1.5943000e+02  -8.1082459e-01  -4.9967941e-01   3.1755263e+01   1.2504583e+00   4.3478902e+00   1.9537857e+01  -4.3756117e+01  -7.2163956e-01   2.4017275e+00   6.4999637e+00  -3.9215419e-01   5.6434791e-01   2.3480162e+01   3.1672679e+01   4.6513931e+02  -1.5784996e+03   1.0412895e+01  -4.4990418e+00   5.4627580e+00  -7.1669693e-01  -1.2670124e+00   4.2626868e-01   8.5437967e+00  -1.2434759e+00  -1.9284544e+01  -3.1084489e-02   5.1861417e-01   1.0066984e+00  -1.1735636e+01  -2.9326819e+01
   1.5944000e+02  -7.9848912e-01  -3.9346559e-01   3.1752640e+01   1.2169898e+00   4.5401749e+00   1.9012424e+01  -5.2543257e+01  -6.9768865e-01   2.3827596e+00  -1.8967845e+00  -3.8563472e-01   7.8413506e-01   2.1978715e+01   3.6068059e+01   4.4369687e+02  -2.1442435e+03   8.2819727e+00  -2.4263662e+00   6.7251271e+00  -8.5409820e-01  -1.3172691e+00   3.3409847e-01   9.9623060e+00  -6.5141541e-01  -1.9366668e+01  -9.6944137e-02   7.4609822e-01   1.1070905e+00  -1.1757033e+01  -3.1158902e+01
   1.5945000e+02  -7.8607101e-01  -2.6892887e-01   3.1813331e+01   1.2714259e+00   4.7228911e+00   1.8410234e+01  -6.0218974e+01  -6.7418137e-01   2.3363713e+00  -4.6388302e+00  -3.7732952e-01   9.6633488e-01   1.8219982e+01   4.0188050e+01   4.1674915e+02  -2.6947725e+03   5.5789694e+00  -3.8423304e-02   8.1251196e+00  -9.9450968e-01  -1.3706392e+00   2.0406044e-01   1.0917267e+01  -3.1229553e-01  -2.0215923e+01  -1.2830749e-01   9.6204340e-01   1.1711373e+00  -1.1626448e+01  -3.3018879e+01
   1.5946000e+02  -7.7631376e-01  -1.4427522e-01   3.1907172e+01   1.3917504e+00   4.9026280e+00   1.7758508e+01  -6.5172617e+01  -6.5071013e-01   2.3302784e+00  -6.0928630e-01  -3.6762161e-01   1.1094387e+00   1.4310380e+01   4.3994386e+01   3.8609964e+02  -3.0649512e+03   2.7656463e+00   2.4576756e+00   9.0879719e+00  -1.1116395e+00  -1.4130451e+00   5.3729297e-02   1.1189703e+01  -2.5182418e-01  -2.1696765e+01  -1.3225043e-01   1.1478191e+00   1.1987426e+00  -1.1434736e+01  -3.4948768e+01
   1.5947000e+02  -7.7449439e-01  -2.7575681e-02   3.2005769e+01   1.5015667e+00   5.0712495e+00   1.7092522e+01  -6.6598622e+01  -6.2633293e-01   2.4179893e+00   8.7710806e+00  -3.5684258e-01   1.2189187e+00   1.0948004e+01   4.7501421e+01   3.5458747e+02  -3.1512167e+03   2.5845722e-01   4.9081901e+00   9.1536710e+00  -1.1843864e+00  -1.4359008e+00  -9.4039753e-02   1.0791264e+01  -4.1633168e-01  -2.3234982e+01  -1.3672828e-01   1.2918282e+00   1.2003555e+00  -1.1190907e+01  -3.7136259e+01
   1.5948000e+02  -7.8240858e-01   8.5218675e-02   3.2090502e+01   1.5330796e+00   5.2343132e+00   1.6446091e+01  -6.4643133e+01  -5.9991122e-01   2.6193904e+00   2.0140114e+01  -3.4518080e-01   1.3095863e+00   9.0667611e+00   5.0743102e+01   3.2485327e+02  -2.9734195e+03  -1.6845259e+00   7.2481857e+00   8.2156806e+00  -1.2039219e+00  -1.4407514e+00  -2.1838842e-01   9.9450331e+00  -6.1840222e-01  -2.4129768e+01  -1.7364909e-01   1.3921351e+00   1.1945978e+00  -1.0844299e+01  -3.9839203e+01
   1.5949000e+02  -7.9081505e-01   1.9685641e-01   3.2154682e+01   1.4828113e+00   5.3902150e+00   1.5836250e+01  -6.0984012e+01  -5.7053896e-01   2.9113177e+00   2.9192729e+01  -3.3228843e-01   1.4352874e+00   1.2570104e+01   5.3733032e+01   2.9830217e+02  -2.6551108e+03  -2.9332030e+00   9.4851137e+00   6.4930453e+00  -1.1730393e+00  -1.4390724e+00  -3.0603407e-01   9.0534781e+00  -5.6281911e-01  -2.3959724e+01  -2.5886044e-01   1.4549942e+00   1.2021751e+00  -1.0389234e+01  -4.3292042e+01
   1.5950000e+02  -7.8577716e-01   2.9091781e-01   3.2202556e+01   1.4018508e+00   5.5435386e+00   1.5251897e+01  -5.8435360e+01  -5.3793977e-01   3.2307092e+00   3.1939149e+01  -3.1704030e-01   1.6737464e+00   2.3845904e+01   5.6470943e+01   2.7468360e+02  -2.3618566e+03  -3.4564196e+00   1.1644346e+01   4.3581507e+00  -1.1021818e+00  -1.4468335e+00  -3.5287112e-01   8.4977154e+00  -9.4800270e-03  -2.2784199e+01  -3.8186999e-01   1.4922098e+00   1.2355068e+00  -9.8900415e+00  -4.7507866e+01
   1.5951000e+02  -7.6237755e-01   3.3227696e-01   3.2243991e+01   1.3435376e+00   5.6933097e+00   1.4663365e+01  -5.8853206e+01  -5.0271122e-01   3.4900301e+00   2.5932089e+01  -2.9794142e-01   2.0616902e+00   3.8794374e+01   5.8965497e+01   2.5267261e+02  -2.2010991e+03  -3.3288676e+00   1.3708011e+01   2.2185873e+00  -1.0083981e+00  -1.4774068e+00  -3.6249533e-01   8.4041433e+00   1.0262094e+00  -2.1068277e+01  -5.1189243e-01   1.5180533e+00   1.2905441e+00  -9.4293733e+00  -5.2122475e+01
   1.5952000e+02  -7.3007105e-01   2.9324205e-01   3.2287027e+01   1.3249816e+00   5.8288142e+00   1.4042079e+01  -6.2128527e+01  -4.6634511e-01   3.5997506e+00   1.0972059e+01  -2.7375404e-01   2.5727755e+00   5.1108533e+01   6.1233202e+01   2.3112728e+02  -2.1545328e+03  -2.6717300e+00   1.5588020e+01   4.5734723e-01  -9.1290844e-01  -1.5369080e+00  -3.4360024e-01   8.6765982e+00   2.2375711e+00  -1.9424413e+01  -6.1474365e-01   1.5447469e+00   1.3495773e+00  -9.1132089e+00  -5.6545686e+01
   1.5953000e+02  -7.0444390e-01   1.7854366e-01   3.2334394e+01   1.3278853e+00   5.9693608e+00   1.3365551e+01  -6.7652808e+01  -4.3100910e-01   3.4923674e+00  -1.0738327e+01  -2.4422409e-01   3.1079102e+00   5.3513470e+01   6.3290742e+01   2.0988887e+02  -2.1238407e+03  -1.6021113e+00   1.7111109e+01  -7.0169607e-01  -8.3193467e-01  -1.6218658e+00  -3.0521643e-01   9.1077828e+00   3.2529386e+00  -1.8273506e+01  -6.6912243e-01   1.5778286e+00   1.3926430e+00  -9.0366162e+00  -6.0224935e+01
   1.5954000e+02  -6.9308280e-01   2.5990576e-02   3.2385744e+01   1.3279973e+00   6.0914581e+00   1.2616357e+01  -7.4919482e+01  -3.9910952e-01   3.1442709e+00  -3.4809651e+01  -2.1056800e-01   3.5193367e+00   4.1142651e+01   6.5155851e+01   1.8965543e+02  -2.0233440e+03  -1.6649760e-01   1.8059733e+01  -1.3229479e+00  -7.6790944e-01  -1.7188759e+00  -2.5168475e-01   9.5175823e+00   3.8928945e+00  -1.7652712e+01  -6.7386230e-01   1.6148494e+00   1.4088136e+00  -9.2568656e+00  -6.2886082e+01
   1.5955000e+02  -6.9165449e-01  -1.1196006e-01   3.2441162e+01   1.3209648e+00   6.2183110e+00   1.1791373e+01  -8.2498323e+01  -3.7277958e-01   2.5830995e+00  -5.6117139e+01  -1.7495075e-01   3.7116327e+00   1.9229604e+01   6.6843228e+01   1.7126700e+02  -1.8388436e+03   1.6893088e+00   1.8303442e+01  -1.7056299e+00  -7.1068791e-01  -1.8085400e+00  -1.8325177e-01   9.9134256e+00   4.2209271e+00  -1.7292315e+01  -6.4398076e-01   1.6489869e+00   1.4007190e+00  -9.8032568e+00  -6.4673452e+01
   1.5956000e+02  -6.9380142e-01  -1.9054573e-01   3.2501911e+01   1.3193424e+00   6.3193807e+00   1.0909601e+01  -8.8177204e+01  -3.5349173e-01   1.8754794e+00  -7.0762005e+01  -1.3970536e-01   3.6680040e+00  -4.3628691e+00   6.8362699e+01   1.5501437e+02  -1.6252624e+03   3.9357186e+00   1.7876803e+01  -2.1793807e+00  -6.4822301e-01  -1.8731489e+00  -1.0140950e-01   1.0364082e+01   4.4371956e+00  -1.6856854e+01  -5.9965838e-01   1.6745157e+00   1.3791778e+00  -1.0562442e+01  -6.5933350e+01
   1.5957000e+02  -6.9867060e-01  -1.8868936e-01   3.2568850e+01   1.3323571e+00   6.4256071e+00   1.0003317e+01  -9.0628434e+01  -3.4180764e-01   1.1130205e+00  -7.6245892e+01  -1.0683684e-01   3.4217163e+00  -2.4628774e+01   6.9730227e+01   1.4066580e+02  -1.4348577e+03   6.3700351e+00   1.6957118e+01  -2.8937804e+00  -5.7757120e-01  -1.9035406e+00  -1.2176312e-02   1.0856593e+01   4.7039067e+00  -1.6205917e+01  -5.5564936e-01   1.6897460e+00   1.3534628e+00  -1.1286264e+01  -6.6957080e+01
   1.5958000e+02  -7.0798583e-01  -1.1532264e-01   3.2640941e+01   1.3559008e+00   6.5127540e+00   9.1026767e+00  -9.0064026e+01  -3.3730729e-01   3.9399061e-01  -7.1902990e+01  -7.7472354e-02   3.0610394e+00  -3.6067690e+01   7.0971652e+01   1.2805670e+02  -1.2609095e+03   8.7329755e+00   1.5803795e+01  -3.7605811e+00  -5.0726454e-01  -1.9015041e+00   7.5262185e-02   1.1349402e+01   5.0390453e+00  -1.5465129e+01  -5.1666988e-01   1.6962180e+00   1.3262476e+00  -1.1764405e+01  -6.7920553e+01
   1.5959000e+02  -7.2340974e-01  -3.4517430e-03   3.2715301e+01   1.3777813e+00   6.5986976e+00   8.2336653e+00  -8.6901139e+01  -3.3883686e-01  -2.0839614e-01  -6.0238675e+01  -5.1793755e-02   2.6812438e+00  -3.7979560e+01   7.2110666e+01   1.1736134e+02  -1.0695359e+03   1.0761599e+01   1.4666853e+01  -4.5671432e+00  -4.5050280e-01  -1.8773743e+00   1.5248121e-01   1.1773135e+01   5.3833527e+00  -1.4855433e+01  -4.7915121e-01   1.6958934e+00   1.2955264e+00  -1.1862479e+01  -6.8826775e+01
   1.5960000e+02  -7.4851933e-01   1.0740215e-01   3.2788067e+01   1.3888003e+00   6.6700882e+00   7.4227809e+00  -8.1088444e+01  -3.4491407e-01  -6.6158616e-01  -4.5319002e+01  -2.9536388e-02   2.3279358e+00  -3.5330804e+01   7.3160223e+01   1.0879111e+02  -8.5702337e+02   1.2280745e+01   1.3719456e+01  -5.1274374e+00  -4.1625698e-01  -1.8448969e+00   2.1571082e-01   1.2048154e+01   5.6891079e+00  -1.4500291e+01  -4.3654671e-01   1.6892342e+00   1.2585871e+00  -1.1554296e+01  -6.9571242e+01
   1.5961000e+02  -7.8503993e-01   1.8591826e-01   3.2855786e+01   1.3907470e+00   6.7313947e+00   6.6873934e+00  -7.3538749e+01  -3.5406090e-01  -9.6637121e-01  -3.0478505e+01  -1.0396909e-02   2.0055461e+00  -3.2238964e+01   7.4129808e+01   1.0220688e+02  -6.5842309e+02   1.3333114e+01   1.3040259e+01  -5.3690024e+00  -4.0524968e-01  -1.8163649e+00   2.6714223e-01   1.2143302e+01   5.9280767e+00  -1.4391120e+01  -3.8484100e-01   1.6764593e+00   1.2140644e+00  -1.1001849e+01  -7.0107509e+01
   1.5962000e+02  -8.2582303e-01   2.1245460e-01   3.2917356e+01   1.3922979e+00   6.8013528e+00   6.0199788e+00  -6.6741462e+01  -3.6506968e-01  -1.1499002e+00  -1.8352898e+01   5.7508607e-03   1.6964499e+00  -3.0909626e+01   7.5041422e+01   9.7077805e+01  -5.1290727e+02   1.4126988e+01   1.2615001e+01  -5.3202540e+00  -4.1238700e-01  -1.8000836e+00   3.1247275e-01   1.2065610e+01   6.0879305e+00  -1.4481881e+01  -3.2581835e-01   1.6604306e+00   1.1631840e+00  -1.0492611e+01  -7.0481310e+01
   1.5963000e+02  -8.5891566e-01   1.8233656e-01   3.2974957e+01   1.3970771e+00   6.8434079e+00   5.3942383e+00  -6.2574044e+01  -3.7719022e-01  -1.2578713e+00  -1.0797113e+01   1.8728118e-02   1.3699905e+00  -3.2645941e+01   7.5930169e+01   9.2670132e+01  -4.4076737e+02   1.4856317e+01   1.2379585e+01  -5.0650014e+00  -4.3164649e-01  -1.7999863e+00   3.5658042e-01   1.1847781e+01   6.1769702e+00  -1.4719170e+01  -2.6734481e-01   1.6470993e+00   1.1107879e+00  -1.0273617e+01  -7.0777079e+01
   1.5964000e+02  -8.7748748e-01   1.1239602e-01   3.3033715e+01   1.4002512e+00   6.9034539e+00   4.7794979e+00  -6.1474047e+01  -3.9017501e-01  -1.3405421e+00  -8.2670796e+00   2.8021816e-02   9.9240568e-01  -3.7758478e+01   7.6815969e+01   8.8165707e+01  -4.5044250e+02   1.5593498e+01   1.2287380e+01  -4.7070516e+00  -4.5893192e-01  -1.8158784e+00   4.0024547e-01   1.1567665e+01   6.2234411e+00  -1.5004060e+01  -2.2090284e-01   1.6425272e+00   1.0645074e+00  -1.0447867e+01  -7.1082979e+01
   1.5965000e+02  -8.8193891e-01   3.6749895e-02   3.3100608e+01   1.3966044e+00   6.9383470e+00   4.1480101e+00  -6.3148779e+01  -4.0415344e-01  -1.4354762e+00  -9.4934067e+00   3.3024465e-02   5.5405962e-01  -4.3834606e+01   7.7676293e+01   8.2882703e+01  -5.2830035e+02   1.6326494e+01   1.2321603e+01  -4.3450356e+00  -4.9195594e-01  -1.8434416e+00   4.4060534e-01   1.1340564e+01   6.2715595e+00  -1.5248326e+01  -1.9644393e-01   1.6489097e+00   1.0310443e+00  -1.0993485e+01  -7.1476888e+01
   1.5966000e+02  -8.7549479e-01  -1.6177420e-02   3.3182025e+01   1.3883160e+00   6.9735266e+00   3.4814105e+00  -6.6659955e+01  -4.1939805e-01  -1.5569009e+00  -1.2142470e+01   3.3511927e-02   9.3338944e-02  -4.6072068e+01   7.8457817e+01   7.6640272e+01  -6.2424314e+02   1.7011514e+01   1.2444990e+01  -4.0645625e+00  -5.2912867e-01  -1.8752890e+00   4.7394066e-01   1.1257901e+01   6.3918494e+00  -1.5466145e+01  -1.9641402e-01   1.6632031e+00   1.0129493e+00  -1.1806813e+01  -7.1993029e+01
   1.5967000e+02  -8.6059962e-01  -4.3791345e-02   3.3280356e+01   1.3839275e+00   7.0081906e+00   2.7685569e+00  -7.1285360e+01  -4.3605892e-01  -1.6927282e+00  -1.3582734e+01   2.9576021e-02  -3.5821719e-01  -4.5155613e+01   7.9119388e+01   6.9824634e+01  -6.8156372e+02   1.7554966e+01   1.2560941e+01  -3.9181080e+00  -5.6908909e-01  -1.9038079e+00   4.9720664e-01   1.1256494e+01   6.6700124e+00  -1.5758883e+01  -2.1455449e-01   1.6793169e+00   1.0073710e+00  -1.2697598e+01  -7.2541966e+01
   1.5968000e+02  -8.4046414e-01  -6.0269583e-02   3.3392628e+01   1.3900468e+00   7.0217124e+00   2.0102882e+00  -7.5826870e+01  -4.5390659e-01  -1.8052493e+00  -1.1252110e+01   2.1155944e-02  -8.1590495e-01  -4.5768776e+01   7.9663306e+01   6.3063829e+01  -6.7608056e+02   1.7877844e+01   1.2551117e+01  -3.9126315e+00  -6.0990880e-01  -1.9237672e+00   5.0917947e-01   1.1107658e+01   7.1080056e+00  -1.6205713e+01  -2.4042827e-01   1.6909270e+00   1.0055267e+00  -1.3468356e+01  -7.2943690e+01
   1.5969000e+02  -8.2336294e-01  -7.5241003e-02   3.3513301e+01   1.4053233e+00   7.0396459e+00   1.2268512e+00  -7.8343704e+01  -4.7232163e-01  -1.8557999e+00  -5.0550574e+00   8.1624368e-03  -1.2824237e+00  -4.6651877e+01   8.0124485e+01   5.6848415e+01  -6.2154137e+02   1.8025073e+01   1.2348075e+01  -4.0179926e+00  -6.4838563e-01  -1.9334639e+00   5.1132196e-01   1.0619068e+01   7.5661604e+00  -1.6782454e+01  -2.6431994e-01   1.6932568e+00   9.9629216e-01  -1.4042696e+01  -7.3076406e+01
   1.5970000e+02  -8.2001925e-01  -9.0588861e-02   3.3638002e+01   1.4236064e+00   7.0365520e+00   4.4532077e-01  -7.8153043e+01  -4.9061322e-01  -1.8376940e+00   1.8105947e+00  -9.2501489e-03  -1.7333140e+00  -4.5089027e+01   8.0536427e+01   5.1384460e+01  -5.4639550e+02   1.8099668e+01   1.1950242e+01  -4.1804908e+00  -6.8097395e-01  -1.9345898e+00   5.0739396e-01   9.7257402e+00   7.8548998e+00  -1.7388572e+01  -2.7946868e-01   1.6841107e+00   9.7209063e-01  -1.4424021e+01  -7.2869551e+01
   1.5971000e+02  -8.3328849e-01  -1.0762161e-01   3.3764762e+01   1.4415276e+00   7.0396459e+00  -3.1416375e-01  -7.5948452e+01  -5.0828316e-01  -1.7705506e+00   6.7143368e+00  -3.0687687e-02  -2.1444419e+00  -4.1112788e+01   8.0919451e+01   4.6702331e+01  -4.6821296e+02   1.8183186e+01   1.1412531e+01  -4.3447659e+00  -7.0505460e-01  -1.9310108e+00   5.0274209e-01   8.4982486e+00   7.8341228e+00  -1.7930375e+01  -2.8155472e-01   1.6643049e+00   9.3175050e-01  -1.4632673e+01  -7.2274332e+01
   1.5972000e+02  -8.5393616e-01  -1.2521402e-01   3.3892910e+01   1.4615899e+00   7.0217697e+00  -1.0405129e+00  -7.2634912e+01  -5.2503000e-01  -1.6742402e+00   9.6310378e+00  -5.5368190e-02  -2.4767958e+00  -3.3235396e+01   8.1293321e+01   4.2810117e+01  -3.8922140e+02   1.8351292e+01   1.0855905e+01  -4.4680650e+00  -7.1963475e-01  -1.9271120e+00   5.0284269e-01   7.1777475e+00   7.4406026e+00  -1.8367024e+01  -2.6778929e-01   1.6373943e+00   8.8009427e-01  -1.4728936e+01  -7.1332338e+01
   1.5973000e+02  -8.6787989e-01  -1.3488521e-01   3.4021756e+01   1.4882832e+00   7.0080760e+00  -1.7323313e+00  -6.9181841e+01  -5.4069396e-01  -1.5629388e+00   1.1130144e+01  -8.2158249e-02  -2.6951420e+00  -2.1834615e+01   8.1676800e+01   3.9753296e+01  -3.0568208e+02   1.8621070e+01   1.0421268e+01  -4.5167368e+00  -7.2578058e-01  -1.9262979e+00   5.1131567e-01   6.0318047e+00   6.6965737e+00  -1.8703068e+01  -2.3794065e-01   1.6082905e+00   8.2451042e-01  -1.4757554e+01  -7.0129746e+01
   1.5974000e+02  -8.6389646e-01  -1.2579118e-01   3.4151454e+01   1.5210160e+00   6.9804594e+00  -2.4005261e+00  -6.6819481e+01  -5.5519483e-01  -1.4443292e+00   1.1860957e+01  -1.0998806e-01  -2.8057715e+00  -1.1062955e+01   8.2073263e+01   3.7561565e+01  -2.1917304e+02   1.8934596e+01   1.0206015e+01  -4.4568846e+00  -7.2667868e-01  -1.9301796e+00   5.2889517e-01   5.2024175e+00   5.6824183e+00  -1.8951687e+01  -1.9586212e-01   1.5813755e+00   7.7077157e-01  -1.4719436e+01  -6.8750081e+01
   1.5975000e+02  -8.3742531e-01  -9.4954296e-02   3.4284944e+01   1.5506404e+00   6.9542752e+00  -3.0624807e+00  -6.6195462e+01  -5.6839807e-01  -1.3126975e+00   1.3163167e+01  -1.3813576e-01  -2.8435020e+00  -3.7730434e+00   8.2473450e+01   3.6073825e+01  -1.4877405e+02   1.9229812e+01   1.0257362e+01  -4.2528883e+00  -7.2718632e-01  -1.9388897e+00   5.5363116e-01   4.7095295e+00   4.4838087e+00  -1.9109516e+01  -1.4881704e-01   1.5592934e+00   7.2146022e-01  -1.4628511e+01  -6.7314967e+01
   1.5976000e+02  -7.9503182e-01  -5.0318861e-02   3.4428271e+01   1.5657177e+00   6.9157152e+00  -3.7263654e+00  -6.6388471e+01  -5.8004370e-01  -1.1555326e+00   1.5716492e+01  -1.6626542e-01  -2.8471757e+00  -3.6737810e-01   8.2868205e+01   3.4811174e+01  -1.2626511e+02   1.9450460e+01   1.0565818e+01  -3.8988452e+00  -7.3258585e-01  -1.9519461e+00   5.8191712e-01   4.4547013e+00   3.1805270e+00  -1.9176831e+01  -1.0453099e-01   1.5427013e+00   6.7616399e-01  -1.4508443e+01  -6.5954834e+01
   1.5977000e+02  -7.5446561e-01  -4.1149086e-03   3.4589013e+01   1.5643154e+00   6.8688472e+00  -4.3853376e+00  -6.5897213e+01  -5.8976729e-01  -9.6250389e-01   1.9302871e+01  -1.9428918e-01  -2.8417621e+00   5.4136312e-01   8.3242738e+01   3.3166247e+01  -1.6449263e+02   1.9543236e+01   1.1069341e+01  -3.4508226e+00  -7.4758099e-01  -1.9686682e+00   6.0948903e-01   4.2494662e+00   1.8413029e+00  -1.9204886e+01  -6.8357499e-02   1.5309584e+00   6.3166076e-01  -1.4377076e+01  -6.4760793e+01
   1.5978000e+02  -7.3669451e-01   3.5689143e-02   3.4774758e+01   1.5567661e+00   6.8192291e+00  -5.0317918e+00  -6.4645427e+01  -5.9710362e-01  -7.2360544e-01   2.3889845e+01  -2.2216568e-01  -2.8320464e+00   9.7157235e-01   8.3567191e+01   3.0793893e+01  -2.3723549e+02   1.9459371e+01   1.1677667e+01  -2.9928882e+00  -7.7632488e-01  -1.9879407e+00   6.3171442e-01   3.8806638e+00   5.0617637e-01  -1.9321228e+01  -4.1743199e-02   1.5233807e+00   5.8258924e-01  -1.4238156e+01  -6.3759720e+01
   1.5979000e+02  -7.5823987e-01   6.8740954e-02   3.4993325e+01   1.5546182e+00   6.7600998e+00  -5.6718876e+00  -6.4009574e+01  -6.0156165e-01  -4.3637511e-01   2.8723033e+01  -2.4981114e-01  -2.8141329e+00   1.7913467e+00   8.3812080e+01   2.7776957e+01  -3.0169353e+02   1.9134336e+01   1.2294278e+01  -2.5758383e+00  -8.2234654e-01  -2.0077776e+00   6.4374822e-01   3.1720694e+00  -8.1291754e-01  -1.9661558e+01  -2.2300602e-02   1.5197856e+00   5.2362321e-01  -1.4052433e+01  -6.2900051e+01
   1.5980000e+02  -8.2419368e-01   1.0099836e-01   3.5253551e+01   1.5584846e+00   6.7009133e+00  -6.3217694e+00  -6.4988184e+01  -6.0280248e-01  -1.1594069e-01   3.2043442e+01  -2.7701792e-01  -2.7759169e+00   3.8216010e+00   8.3971880e+01   2.4484369e+01  -3.2925885e+02   1.8510038e+01   1.2857009e+01  -2.1975611e+00  -8.8760359e-01  -2.0253974e+00   6.4127337e-01   2.0800548e+00  -2.1193985e+00  -2.0245355e+01  -6.2362786e-03   1.5194200e+00   4.5293714e-01  -1.3753569e+01  -6.2102400e+01
   1.5981000e+02  -9.1970909e-01   1.4167944e-01   3.5564539e+01   1.5577170e+00   6.6266007e+00  -6.9940755e+00  -6.7230612e+01  -6.0069770e-01   2.1688652e-01   3.3282721e+01  -3.0344496e-01  -2.7041342e+00   7.1782718e+00   8.4066852e+01   2.1375851e+01  -3.1085174e+02   1.7556976e+01   1.3344436e+01  -1.8393257e+00  -9.7043680e-01  -2.0380422e+00   6.2181899e-01   7.3279458e-01  -3.3892261e+00  -2.0931131e+01   8.4166508e-03   1.5192148e+00   3.7487311e-01  -1.3274964e+01  -6.1303004e+01
   1.5982000e+02  -1.0124699e+00   1.9875504e-01   3.5931105e+01   1.5424537e+00   6.5541788e+00  -7.6915552e+00  -6.9747966e+01  -5.9518322e-01   5.5572279e-01   3.3883627e+01  -3.2877325e-01  -2.6010432e+00   1.0309102e+01   8.4126317e+01   1.8797983e+01  -2.5778687e+02   1.6287724e+01   1.3743053e+01  -1.5110847e+00  -1.0632703e+00  -2.0438412e+00   5.8594064e-01  -6.1723151e-01  -4.5356473e+00  -2.1489757e+01   2.0891747e-02   1.5136007e+00   2.9936703e-01  -1.2576345e+01  -6.0470135e+01
   1.5983000e+02  -1.0694867e+00   2.7431406e-01   3.6345916e+01   1.5151071e+00   6.4655995e+00  -8.4092937e+00  -7.1773846e+01  -5.8608657e-01   9.1145298e-01   3.5573020e+01  -3.5280793e-01  -2.4790504e+00   1.2199278e+01   8.4170942e+01   1.6659367e+01  -2.1386153e+02   1.4785374e+01   1.4044041e+01  -1.2371298e+00  -1.1526527e+00  -2.0420168e+00   5.3734563e-01  -1.6818577e+00  -5.4384401e+00  -2.1722978e+01   2.9467169e-02   1.4966521e+00   2.3781561e-01  -1.1682527e+01  -5.9623009e+01
   1.5984000e+02  -1.0708855e+00   3.6255423e-01   3.6783378e+01   1.4869972e+00   6.3755879e+00  -9.1395456e+00  -7.3025190e+01  -5.7313329e-01   1.2943886e+00   3.8293561e+01  -3.7541968e-01  -2.3447928e+00   1.3425756e+01   8.4200420e+01   1.4079286e+01  -2.5800810e+02   1.3191190e+01   1.4260386e+01  -9.9265636e-01  -1.2228493e+00  -2.0324822e+00   4.8189002e-01  -2.2638851e+00  -5.9984637e+00  -2.1541218e+01   3.3776367e-02   1.4648557e+00   1.9770224e-01  -1.0677922e+01  -5.8810105e+01
   1.5985000e+02  -1.0139287e+00   4.5169484e-01   3.7200278e+01   1.4649198e+00   6.2769818e+00  -9.8765734e+00  -7.3702780e+01  -5.5612665e-01   1.6966862e+00   4.0229758e+01  -3.9639968e-01  -2.1906751e+00   1.5411770e+01   8.4185635e+01   9.2301392e+00  -4.8491472e+02   1.1657247e+01   1.4439606e+01  -6.6421891e-01  -1.2610014e+00  -2.0152651e+00   4.2590451e-01  -2.3444963e+00  -6.1745207e+00  -2.0958513e+01   3.6063772e-02   1.4185699e+00   1.7912288e-01  -9.6687463e+00  -5.8068822e+01
   1.5986000e+02  -9.1548271e-01   5.3076115e-01   3.7549091e+01   1.4440464e+00   6.1698387e+00  -1.0614990e+01  -7.3841694e+01  -5.3506935e-01   2.0983973e+00   4.0171112e+01  -4.1539248e-01  -2.0022792e+00   1.8839593e+01   8.4066025e+01  -4.4317857e-01  -9.6733178e+02   1.0290310e+01   1.4660488e+01  -8.8119380e-02  -1.2609883e+00  -1.9899712e+00   3.7439767e-01  -2.0835449e+00  -5.9976170e+00  -2.0038442e+01   4.0855666e-02   1.3615577e+00   1.7502016e-01  -8.7397296e+00  -5.7392142e+01
   1.5987000e+02  -8.0849473e-01   5.9762290e-01   3.7799700e+01   1.4122300e+00   6.0521532e+00  -1.1350515e+01  -7.3552491e+01  -5.1019368e-01   2.4767288e+00   3.7833153e+01  -4.3202548e-01  -1.7779305e+00   2.2434873e+01   8.3757534e+01  -1.7418290e+01  -1.6975111e+03   9.1211152e+00   1.4986898e+01   8.5123397e-01  -1.2246074e+00  -1.9553208e+00   3.2999289e-01  -1.7400713e+00  -5.5566330e+00  -1.8889593e+01   5.3005449e-02   1.2990289e+00   1.7468919e-01  -7.9287212e+00  -5.6723124e+01
   1.5988000e+02  -7.2419281e-01   6.5831181e-01   3.7949981e+01   1.3605678e+00   5.9352698e+00  -1.2091216e+01  -7.4070084e+01  -4.8203535e-01   2.8014475e+00   3.2471867e+01  -4.4609783e-01  -1.5350159e+00   2.4291457e+01   8.3176050e+01  -4.2714295e+01  -2.5296006e+03   8.1372710e+00   1.5408307e+01   2.1163544e+00  -1.1600491e+00  -1.9090107e+00   2.9325669e-01  -1.5470322e+00  -4.9636949e+00  -1.7708725e+01   7.4940722e-02   1.2351039e+00   1.6801299e-01  -7.2428817e+00  -5.6001975e+01
   1.5989000e+02  -6.7361861e-01   7.1666246e-01   3.8018746e+01   1.2922858e+00   5.8068127e+00  -1.2853977e+01  -7.6276106e+01  -4.5141000e-01   3.0447014e+00   2.4325390e+01  -4.5761158e-01  -1.2939881e+00   2.4102780e+01   8.2267787e+01  -7.4729432e+01  -3.2015137e+03   7.3283577e+00   1.5834437e+01   3.4731984e+00  -1.0781113e+00  -1.8481739e+00   2.6397718e-01  -1.6384240e+00  -4.3309563e+00  -1.6743252e+01   1.0524965e-01   1.1709409e+00   1.4774744e-01  -6.6724659e+00  -5.5211043e+01
   1.5990000e+02  -6.4606858e-01   7.6785359e-01   3.8033480e+01   1.2213964e+00   5.6698185e+00  -1.3643878e+01  -7.8990138e+01  -4.1921008e-01   3.1990006e+00   1.5429924e+01  -4.6663965e-01  -1.0617736e+00   2.3221454e+01   8.1026871e+01  -1.0948938e+02  -3.4759947e+03   6.6971408e+00   1.6140344e+01   4.5900475e+00  -9.8779097e-01  -1.7703220e+00   2.4214658e-01  -2.0694425e+00  -3.7707097e+00  -1.6158686e+01   1.4016168e-01   1.1046798e+00   1.0940405e-01  -6.1863847e+00  -5.4369592e+01
   1.5991000e+02  -6.2088274e-01   8.0360854e-01   3.8020874e+01   1.1619903e+00   5.5258915e+00  -1.4448997e+01  -8.0511844e+01  -3.8628584e-01   3.2686954e+00   6.9694763e+00  -4.7316263e-01  -8.2884257e-01   2.3293100e+01   7.9489700e+01  -1.4241136e+02  -3.2921981e+03   6.2568533e+00   1.6220948e+01   5.2337368e+00  -8.9426743e-01  -1.6744953e+00   2.2784458e-01  -2.8483722e+00  -3.3996930e+00  -1.5940746e+01   1.7655311e-01   1.0334570e+00   5.0851043e-02  -5.7495761e+00  -5.3501989e+01
   1.5992000e+02  -5.8108188e-01   8.2052680e-01   3.8000761e+01   1.1184605e+00   5.3712502e+00  -1.5251978e+01  -8.0298069e+01  -3.5347332e-01   3.2554780e+00  -1.3217414e+00  -4.7698134e-01  -5.7686816e-01   2.5197441e+01   7.7711057e+01  -1.7024213e+02  -2.7830767e+03   6.0064138e+00   1.6031769e+01   5.3809544e+00  -8.0029103e-01  -1.5624314e+00   2.2027218e-01  -3.9096412e+00  -3.3163333e+00  -1.5910830e+01   2.1370012e-01   9.5637277e-01  -2.6070523e-02  -5.3430464e+00  -5.2603965e+01
   1.5993000e+02  -5.2438124e-01   8.2188391e-01   3.7983964e+01   1.0830436e+00   5.2127700e+00  -1.6037766e+01  -7.8578794e+01  -3.2156739e-01   3.1637708e+00  -9.1707193e+00  -4.7777576e-01  -2.9340705e-01   2.8346111e+01   7.5739733e+01  -1.9185000e+02  -2.1607878e+03   5.8845148e+00   1.5595907e+01   5.1681857e+00  -7.0846890e-01  -1.4393058e+00   2.1691402e-01  -5.0540115e+00  -3.5447720e+00  -1.5832820e+01   2.5253673e-01   8.7623703e-01  -1.1285444e-01  -4.9540860e+00  -5.1632629e+01
   1.5994000e+02  -4.6666574e-01   8.1366681e-01   3.7973356e+01   1.0399968e+00   5.0460393e+00  -1.6790105e+01  -7.5233965e+01  -2.9122834e-01   3.0070757e+00  -1.5669510e+01  -4.7530666e-01   1.3851191e-02   3.0725824e+01   7.3614235e+01  -2.0776958e+02  -1.5919573e+03   5.7521002e+00   1.4988006e+01   4.7804963e+00  -6.2194577e-01  -1.3133365e+00   2.1373522e-01  -5.9540075e+00  -3.9946457e+00  -1.5527460e+01   2.9330361e-01   7.9862257e-01  -1.9417252e-01  -4.5569616e+00  -5.0531965e+01
   1.5995000e+02  -4.3222331e-01   8.0048503e-01   3.7966469e+01   9.7169657e-01   4.8698548e+00  -1.7482614e+01  -6.9250902e+01  -2.6284897e-01   2.8120819e+00  -1.9499384e+01  -4.6960417e-01   3.1867343e-01   3.0482223e+01   7.1373673e+01  -2.1929838e+02  -1.1528804e+03   5.4417531e+00   1.4323166e+01   4.3804008e+00  -5.4326435e-01  -1.1939534e+00   2.0665913e-01  -6.2574066e+00  -4.4825539e+00  -1.4907064e+01   3.3360822e-01   7.2907142e-01  -2.5169504e-01  -4.1199676e+00  -4.9273471e+01
   1.5996000e+02  -4.3671195e-01   7.8517843e-01   3.7959089e+01   8.6106221e-01   4.6894877e+00  -1.8079397e+01  -5.9678237e+01  -2.3638627e-01   2.6223610e+00  -1.8972087e+01  -4.6093893e-01   5.9783176e-01   2.7915833e+01   6.9059739e+01  -2.2785687e+02  -8.5584835e+02   4.8511029e+00   1.3747328e+01   4.0982976e+00  -4.7305941e-01  -1.0893597e+00   1.9353137e-01  -5.6936277e+00  -4.8036673e+00  -1.3942409e+01   3.6823923e-01   6.7086650e-01  -2.6935069e-01  -3.6424791e+00  -4.7893582e+01
   1.5997000e+02  -4.7682748e-01   7.7231141e-01   3.7949047e+01   6.9136648e-01   4.5005835e+00  -1.8547975e+01  -4.6857845e+01  -2.1133486e-01   2.4840997e+00  -1.3826130e+01  -4.4960519e-01   8.4950765e-01   2.5167589e+01   6.6705568e+01  -2.3474051e+02  -6.8836410e+02   3.9944837e+00   1.3413158e+01   4.0495331e+00  -4.1047756e-01  -1.0049471e+00   1.7525440e-01  -4.1318514e+00  -4.8079286e+00  -1.2629683e+01   3.9030063e-01   6.2456066e-01  -2.3743447e-01  -3.1693784e+00  -4.6494294e+01
   1.5998000e+02  -5.3258401e-01   7.7060332e-01   3.7937641e+01   4.4917516e-01   4.3118512e+00  -1.8873969e+01  -3.2599444e+01  -1.8691864e-01   2.4243999e+00  -5.9699801e+00  -4.3573438e-01   1.0902530e+00   2.4074534e+01   6.4324932e+01  -2.4108357e+02  -6.3430588e+02   2.9741681e+00   1.3437047e+01   4.3357184e+00  -3.5506027e-01  -9.4308691e-01   1.5535242e-01  -1.6079170e+00  -4.4370088e+00  -1.0980229e+01   3.9307919e-01   5.8837473e-01  -1.5510069e-01  -2.7622704e+00  -4.5206014e+01
   1.5999000e+02  -5.7836735e-01   7.8863501e-01   3.7927145e+01   1.3037339e-01   4.1207125e+00  -1.9067296e+01  -1.9332690e+01  -1.6238502e-01   2.4409501e+00   1.6550269e+00  -4.1936936e-01   1.3287538e+00   2.3850077e+01   6.1907944e+01  -2.4792361e+02  -6.8400414e+02   1.8910025e+00   1.3846559e+01   5.0241785e+00  -3.0821134e-01  -9.0339180e-01   1.3784934e-01   1.6599675e+00  -3.7108360e+00  -9.0276563e+00   3.7286954e-01   5.5882848e-01  -3.1372140e-02  -2.4487851e+00  -4.4134560e+01
   1.6000000e+02  -5.9655147e-01   8.2609104e-01   3.7917331e+01  -2.5287075e-01   3.9320375e+00  -1.9152993e+01  -8.5696234e+00  -1.3725345e-01   2.5064428e+00   6.5492702e+00  -4.0069018e-01   1.5506906e+00   2.2193684e+01   5.9422750e+01  -2.5626639e+02  -8.3427825e+02   7.8126602e-01   1.4558636e+01   6.1245267e+00  -2.7318765e-01  -8.8243201e-01   1.2447983e-01   5.2948321e+00  -2.7195211e+00  -6.8615767e+00   3.3209158e-01   5.3200715e-01   1.1532916e-01  -2.2098841e+00  -4.3337505e+01
   1.6001000e+02  -5.8697335e-01   8.6927444e-01   3.7905228e+01  -6.6379465e-01   3.7398674e+00  -1.9153972e+01  -9.7951453e-02  -1.1138181e-01   2.5869153e+00   8.0472463e+00  -3.8006074e-01   1.7372671e+00   1.8657649e+01   5.6824761e+01  -2.6699378e+02  -1.0727389e+03  -3.6043986e-01   1.5388793e+01   7.5662860e+00  -2.5366903e-01  -8.7320330e-01   1.1354514e-01   8.8280226e+00  -1.6390568e+00  -4.6808418e+00   2.8075818e-01   5.0549011e-01   2.5965273e-01  -2.0139487e+00  -4.2823326e+01
   1.6002000e+02  -5.6603672e-01   8.9612417e-01   3.7888273e+01  -1.0419183e+00   3.5508486e+00  -1.9080978e+01   7.2994460e+00  -8.4868443e-02   2.6581786e+00   7.1263272e+00  -3.5798419e-01   1.8745618e+00   1.3729473e+01   5.4073275e+01  -2.8063323e+02  -1.3639448e+03  -1.5268829e+00   1.6055971e+01   9.1774027e+00  -2.5152226e-01  -8.6557525e-01   1.0165807e-01   1.1760814e+01  -7.0538244e-01  -2.7931559e+00   2.3455001e-01   4.7997314e-01   3.7467344e-01  -1.8240670e+00  -4.2508850e+01
   1.6003000e+02  -5.5469542e-01   8.8735713e-01   3.7867065e+01  -1.3271557e+00   3.3607412e+00  -1.8933962e+01   1.4701599e+01  -5.7920799e-02   2.7089785e+00   5.0799963e+00  -3.3509191e-01   1.9498981e+00   7.5336292e+00   5.1143335e+01  -2.9713421e+02  -1.6500980e+03  -2.6276346e+00   1.6220293e+01   1.0702863e+01  -2.6522487e-01  -8.4857270e-01   8.7048293e-02   1.3685061e+01  -1.3801620e-01  -1.5103865e+00   2.0884166e-01   4.5926242e-01   4.3973273e-01  -1.6089821e+00  -4.2212464e+01
   1.6004000e+02  -5.6364859e-01   8.3550643e-01   3.7845118e+01  -1.4927999e+00   3.1721235e+00  -1.8711042e+01   2.2291955e+01  -3.0782790e-02   2.7352746e+00   2.6296034e+00  -3.1202467e-01   1.9625616e+00   1.2663478e+00   4.8019627e+01  -3.1570653e+02  -1.8572322e+03  -3.4467019e+00   1.5581535e+01   1.1874929e+01  -2.9003895e-01  -8.1437477e-01   7.1943716e-02   1.4472095e+01  -5.3795085e-02  -9.9024207e-01   2.1058969e-01   4.4825779e-01   4.4813037e-01  -1.3778843e+00  -4.1744214e+01
   1.6005000e+02  -5.8706264e-01   7.4655447e-01   3.7826867e+01  -1.5568359e+00   2.9890635e+00  -1.8419762e+01   2.9128059e+01  -3.7721369e-03   2.7293503e+00  -5.9242418e-01  -2.8921551e-01   1.9334200e+00  -2.9141593e+00   4.4685957e+01  -3.3489104e+02  -1.9184507e+03  -3.7044737e+00   1.3993265e+01   1.2488966e+01  -3.1877047e-01  -7.6221308e-01   6.2567856e-02   1.4374504e+01  -4.0865979e-01  -1.1136520e+00   2.3355232e-01   4.4998838e-01   4.1040070e-01  -1.1800322e+00  -4.1011355e+01
   1.6006000e+02  -6.0822523e-01   6.3500704e-01   3.7816075e+01  -1.5657703e+00   2.8094413e+00  -1.8078576e+01   3.4118548e+01   2.2593318e-02   2.6709556e+00  -5.8394715e+00  -2.6680898e-01   1.8911110e+00  -4.2308969e+00   4.1134073e+01  -3.5306542e+02  -1.8174382e+03  -3.1869659e+00   1.1536824e+01   1.2447350e+01  -3.4202992e-01  -6.9905434e-01   6.7224909e-02   1.3918025e+01  -1.0129393e+00  -1.4792974e+00   2.6133938e-01   4.6357253e-01   3.4976304e-01  -1.0648408e+00  -4.0052175e+01
   1.6007000e+02  -6.1144488e-01   5.1598247e-01   3.7814920e+01  -1.5688623e+00   2.6337724e+00  -1.7704852e+01   3.7372407e+01   4.7534041e-02   2.5340463e+00  -1.3690936e+01  -2.4481420e-01   1.8490721e+00  -4.2038901e+00   3.7385338e+01  -3.6907356e+02  -1.6008138e+03  -1.8383894e+00   8.5142976e+00   1.1767930e+01  -3.4961724e-01  -6.3592441e-01   9.3577364e-02   1.3642841e+01  -1.6311749e+00  -1.5665732e+00   2.7640167e-01   4.8474198e-01   2.9100097e-01  -1.0593174e+00  -3.8994992e+01
   1.6008000e+02  -5.9237951e-01   3.9794570e-01   3.7823400e+01  -1.5989892e+00   2.4604527e+00  -1.7304674e+01   4.0017815e+01   7.0136516e-02   2.3056571e+00  -2.2838912e+01  -2.2327591e-01   1.8040176e+00  -4.5054532e+00   3.3495526e+01  -3.8244159e+02  -1.3368034e+03   2.2379975e-01   5.3559458e+00   1.0575682e+01  -3.3411751e-01  -5.8244077e-01   1.4549731e-01   1.3866403e+01  -2.1068219e+00  -9.9727087e-01   2.6909649e-01   5.0878223e-01   2.4923195e-01  -1.1877885e+00  -3.7990348e+01
   1.6009000e+02  -5.6116062e-01   2.7986778e-01   3.7838833e+01  -1.6662442e+00   2.2925760e+00  -1.6874394e+01   4.3027975e+01   8.9535634e-02   1.9910890e+00  -3.1456819e+01  -2.0236086e-01   1.7442046e+00  -5.9813022e+00   2.9528694e+01  -3.9320133e+02  -1.0759740e+03   2.7200622e+00   2.4820071e+00   9.0849353e+00  -2.9450444e-01  -5.4310378e-01   2.2032266e-01   1.4562761e+01  -2.4164532e+00   2.8834285e-01   2.4232509e-01   5.3362019e-01   2.2521813e-01  -1.4709393e+00  -3.7125156e+01
   1.6010000e+02  -5.3693690e-01   1.5488295e-01   3.7854461e+01  -1.7635070e+00   2.1284809e+00  -1.6406987e+01   4.6740736e+01   1.0496332e-01   1.6005432e+00  -3.9054570e+01  -1.8238397e-01   1.6553073e+00  -8.8897280e+00   2.5527092e+01  -4.0163085e+02  -8.4295197e+02   5.2665841e+00   1.8382999e-01   7.5665869e+00  -2.3730524e-01  -5.1681332e-01   3.0868605e-01   1.5423609e+01  -2.6371061e+00   2.0361896e+00   2.0977251e-01   5.6096247e-01   2.0907724e-01  -1.9033214e+00  -3.6381766e+01
   1.6011000e+02  -5.3776004e-01   1.7879006e-02   3.7856082e+01  -1.8773792e+00   1.9713759e+00  -1.5893353e+01   5.1363352e+01   1.1571756e-01   1.1409562e+00  -4.5958710e+01  -1.6370065e-01   1.5336123e+00  -1.2169495e+01   2.1511464e+01  -4.0789008e+02  -6.2592338e+02   7.5069732e+00  -1.4288463e+00   6.2882557e+00  -1.7498066e-01  -4.9878858e-01   3.9799732e-01   1.6083250e+01  -2.8902462e+00   3.8075422e+00   1.8863203e-01   5.9537812e-01   1.8897071e-01  -2.4542519e+00  -3.5691877e+01
   1.6012000e+02  -5.7179048e-01  -1.2809302e-01   3.7817665e+01  -1.9954607e+00   1.8162762e+00  -1.5320039e+01   5.7331380e+01   1.2119577e-01   6.2196813e-01  -5.1898802e+01  -1.4659573e-01   1.3863681e+00  -1.4724424e+01   1.7497205e+01  -4.1164614e+02  -3.7560600e+02   9.2133911e+00  -2.4112836e+00   5.4406646e+00  -1.2186612e-01  -4.8311400e-01   4.7739391e-01   1.6319790e+01  -3.2928886e+00   5.1632491e+00   1.9157643e-01   6.4238458e-01   1.5879808e-01  -3.0643247e+00  -3.4998795e+01
   1.6013000e+02  -6.3318351e-01  -2.6975453e-01   3.7698814e+01  -2.1080836e+00   1.6670207e+00  -1.4675799e+01   6.4424051e+01   1.2101037e-01   6.3720515e-02  -5.5824762e+01  -1.3138856e-01   1.2102370e+00  -1.7613111e+01   1.3493908e+01  -4.1222813e+02  -5.8198295e+01   1.0299615e+01  -2.9226044e+00   5.1042430e+00  -8.8702679e-02  -4.6448964e-01   5.4065462e-01   1.6110782e+01  -3.9068564e+00   5.8419445e+00   2.2331931e-01   7.0630424e-01   1.2040255e-01  -3.6455236e+00  -3.4277239e+01
   1.6014000e+02  -7.0233709e-01  -3.8717958e-01   3.7447640e+01  -2.2082404e+00   1.5292244e+00  -1.3965291e+01   7.1050769e+01   1.1514177e-01  -5.0044365e-01  -5.6416417e+01  -1.1858532e-01   9.8608156e-01  -2.2415544e+01   9.5008053e+00  -4.0932428e+02   2.9038419e+02   1.0806965e+01  -3.1473384e+00   5.2551921e+00  -7.8688280e-02  -4.3902654e-01   5.8603297e-01   1.5589674e+01  -4.7082883e+00   5.8368795e+00   2.8195204e-01   7.8831730e-01   8.0408421e-02  -4.1297600e+00  -3.3547693e+01
   1.6015000e+02  -7.4992680e-01  -4.6284097e-01   3.7011006e+01  -2.2902523e+00   1.3956106e+00  -1.3210847e+01   7.5444399e+01   1.0410294e-01  -1.0240575e+00  -5.2361389e+01  -1.0875201e-01   7.0651754e-01  -2.7956402e+01   5.5230246e+00  -4.0335703e+02   5.9672529e+02   1.0899753e+01  -3.2287066e+00   5.7602008e+00  -8.7513129e-02  -4.0485565e-01   6.1522341e-01   1.4963942e+01  -5.6086252e+00   5.3272049e+00   3.6125145e-01   8.8553777e-01   4.5274567e-02  -4.5310477e+00  -3.2883605e+01
   1.6016000e+02  -7.4700774e-01  -4.9235856e-01   3.6351302e+01  -2.3477845e+00   1.2720236e+00  -1.2442998e+01   7.6784938e+01   8.8988790e-02  -1.4589767e+00  -4.3491913e+01  -1.0218242e-01   3.9689870e-01  -3.0961884e+01   1.5887071e+00  -3.9503960e+02   8.3174340e+02   1.0847200e+01  -3.2510761e+00   6.3691535e+00  -1.0635049e-01  -3.6283551e-01   6.3331423e-01   1.4411180e+01  -6.4952723e+00   4.5535702e+00   4.5232588e-01   9.9170725e-01   1.7318784e-02  -4.9587846e+00  -3.2387335e+01
   1.6017000e+02  -6.8084184e-01  -4.9049274e-01   3.5470219e+01  -2.3730908e+00   1.1545100e+00  -1.1694283e+01   7.4871466e+01   7.1252416e-02  -1.7807623e+00  -3.2178559e+01  -9.8641136e-02   1.0816058e-01  -2.8873812e+01  -2.2595958e+00  -3.8466571e+02   1.0373889e+03   1.0968711e+01  -3.2616351e+00   6.7745733e+00  -1.2498635e-01  -3.1685732e-01   6.4837895e-01   1.3985889e+01  -7.2598590e+00   3.7304890e+00   5.4632211e-01   1.0988360e+00  -7.4266288e-03  -5.5854732e+00  -3.2162844e+01
   1.6018000e+02  -5.6777450e-01  -4.8784636e-01   3.4429200e+01  -2.3530982e+00   1.0495441e+00  -1.0991617e+01   7.0266578e+01   5.2303310e-02  -2.0012555e+00  -2.2049326e+01  -9.7315104e-02  -1.0362937e-01  -2.1178995e+01  -5.9792310e+00  -3.7192683e+02   1.2738876e+03   1.1523548e+01  -3.2685173e+00   6.7507462e+00  -1.3385772e-01  -2.7332040e-01   6.6917503e-01   1.3556382e+01  -7.8283833e+00   2.9699034e+00   6.3952803e-01   1.1992466e+00  -3.8901857e-02  -6.5790512e+00  -3.2287773e+01
   1.6019000e+02  -4.5181367e-01  -5.1795411e-01   3.3339166e+01  -2.2639375e+00   9.4669817e-01  -1.0338436e+01   6.5318119e+01   3.3134814e-02  -2.1548900e+00  -1.5363448e+01  -9.7017962e-02  -2.0097892e-01  -9.7349555e+00  -9.5241024e+00  -3.5626103e+02   1.5665798e+03   1.2595740e+01  -3.1955060e+00   6.2717426e+00  -1.2618325e-01  -2.3960205e-01   7.0269323e-01   1.2791419e+01  -8.1851546e+00   2.1957436e+00   7.3784507e-01   1.2883596e+00  -9.0099757e-02  -8.0211148e+00  -3.2763927e+01
   1.6020000e+02  -3.8348685e-01  -5.9666293e-01   3.2322202e+01  -2.0867427e+00   8.4952453e-01  -9.7007152e+00   6.3772099e+01   1.4012690e-02  -2.2763400e+00  -1.2145003e+01  -9.6538598e-02  -1.7750880e-01   2.3470125e+00  -1.2839837e+01  -3.3697264e+02   1.9288399e+03   1.4083316e+01  -2.8664511e+00   5.5211241e+00  -1.0149741e-01  -2.2178087e-01   7.5349039e-01   1.1276283e+01  -8.3495071e+00   1.1500634e+00   8.5360616e-01   1.3665241e+00  -1.7181969e-01  -9.8799907e+00  -3.3498098e+01
   1.6021000e+02  -3.8975127e-01  -7.0308561e-01   3.1475698e+01  -1.8485957e+00   8.4952453e-01  -9.0230135e+00   6.7770167e+01  -5.6046115e-03  -2.3821334e+00  -1.0579333e+01  -9.4980985e-02  -5.7981426e-02   1.1952737e+01  -1.5874034e+01  -3.1294100e+02   2.4031636e+03   1.5752502e+01  -2.0856476e+00   4.8304265e+00  -6.8423606e-02  -2.2278106e-01   8.2283424e-01   8.7528994e+00  -8.3206802e+00  -4.0001647e-01   9.9332015e-01   1.4364347e+00  -2.8611875e-01  -1.2028582e+01  -3.4348539e+01
   1.6022000e+02  -4.5900209e-01  -7.8319480e-01   3.0844293e+01  -1.6319098e+00   7.6633105e-01  -8.2713796e+00   7.5163400e+01  -2.6512380e-02  -2.4625527e+00  -8.0419377e+00  -9.2055940e-02   1.0075385e-01   1.5873528e+01  -1.8589340e+01  -2.8283351e+02   3.0107492e+03   1.7253892e+01  -7.6472763e-01   4.5997749e+00  -4.2167934e-02  -2.4220173e-01   9.0547978e-01   5.3232589e+00  -8.0747503e+00  -2.3883123e+00   1.1477540e+00   1.4972342e+00  -4.2251232e-01  -1.4251810e+01  -3.5200402e+01
   1.6023000e+02  -5.5176714e-01  -7.8545241e-01   3.0407376e+01  -1.5131476e+00   6.9190384e-01  -7.4592766e+00   8.1210293e+01  -4.8901215e-02  -2.4923305e+00  -2.9777765e+00  -8.8225345e-02   2.2037684e-01   1.1962298e+01  -2.0961420e+01  -2.4627450e+02   3.6559009e+03   1.8166581e+01   9.9516671e-01   5.1705376e+00  -3.5952566e-02  -2.7756675e-01   9.8745305e-01   1.4465190e+00  -7.6016103e+00  -4.4485267e+00   1.2965408e+00   1.5419561e+00  -5.6152286e-01  -1.6273698e+01  -3.6013983e+01
   1.6024000e+02  -6.2716673e-01  -7.0122902e-01   3.0098124e+01  -1.4987685e+00   6.2647206e-01  -6.6311601e+00   8.2811651e+01  -7.2113776e-02  -2.4508842e+00   4.1446345e+00  -8.4596249e-02   2.2985655e-01   9.4797161e-01  -2.2966164e+01  -2.0496755e+02   4.1306950e+03   1.8167875e+01   2.9129798e+00   6.6388288e+00  -5.1915547e-02  -3.2508894e-01   1.0501873e+00  -2.3163665e+00  -6.8870589e+00  -6.2432160e+00   1.4228386e+00   1.5620056e+00  -6.8477059e-01  -1.7845406e+01  -3.6792985e+01
   1.6025000e+02  -6.6881242e-01  -5.7152216e-01   2.9836414e+01  -1.5320750e+00   5.7055138e-01  -5.8314014e+00   7.9975870e+01  -9.5070219e-02  -2.3338034e+00   1.1708081e+01  -8.2569177e-02   9.5464611e-02  -1.3439194e+01  -2.4578375e+01  -1.6252361e+02   4.2443940e+03   1.7252502e+01   4.6329295e+00   8.7314046e+00  -7.8917756e-02  -3.7895156e-01   1.0800343e+00  -5.6258319e+00  -5.8713179e+00  -7.7245188e+00   1.5210500e+00   1.5536287e+00  -7.8406350e-01  -1.8870430e+01  -3.7509064e+01
   1.6026000e+02  -6.9145498e-01  -4.5606678e-01   2.9552540e+01  -1.5406056e+00   5.2099053e-01  -5.0846644e+00   7.4673700e+01  -1.1676309e-01  -2.1551297e+00   1.7867367e+01  -8.3299339e-02  -1.5948094e-01  -2.5494556e+01  -2.5787076e+01  -1.2304049e+02   3.9483112e+03   1.5775948e+01   5.8755598e+00   1.0910954e+01  -9.9570599e-02  -4.3083221e-01   1.0753120e+00  -8.4556119e+00  -4.4998392e+00  -9.0190701e+00   1.5899803e+00   1.5184320e+00  -8.6106704e-01  -1.9460115e+01  -3.8085846e+01
   1.6027000e+02  -7.2167409e-01  -3.9482800e-01   2.9202505e+01  -1.4716783e+00   4.7738844e-01  -4.3864896e+00   6.9817480e+01  -1.3654724e-01  -1.9432860e+00   2.1184367e+01  -8.7291654e-02  -4.6923399e-01  -3.0975305e+01  -2.6611092e+01  -8.9612918e+01   3.3427577e+03   1.4191582e+01   6.5456884e+00   1.2655094e+01  -1.0072429e-01  -4.7178680e-01   1.0443569e+00  -1.0910585e+01  -2.8548784e+00  -1.0145156e+01   1.6231860e+00   1.4579783e+00  -9.1878314e-01  -1.9821216e+01  -3.8448503e+01
   1.6028000e+02  -7.7212039e-01  -3.9116927e-01   2.8779871e+01  -1.3037947e+00   4.3682303e-01  -3.7090230e+00   6.7746665e+01  -1.5416901e-01  -1.7258222e+00   2.1746385e+01  -9.4468705e-02  -7.7411492e-01  -3.0488093e+01  -2.7104326e+01  -6.3619365e+01   2.5993552e+03   1.2742558e+01   6.7191171e+00   1.3638206e+01  -7.8977523e-02  -4.9564851e-01   9.9730649e-01  -1.3013809e+01  -1.1993268e+00  -1.0971360e+01   1.6106929e+00   1.3708020e+00  -9.5580358e-01  -2.0103079e+01  -3.8579168e+01
   1.6029000e+02  -8.3213076e-01  -4.2324709e-01   2.8319824e+01  -1.0317899e+00   4.0674274e-01  -3.0232760e+00   6.8574698e+01  -1.6955765e-01  -1.5108479e+00   2.1497427e+01  -1.0448396e-01  -1.0458130e+00  -2.7169809e+01  -2.7342620e+01  -4.4664901e+01   1.8954464e+03   1.1472174e+01   6.5384253e+00   1.3700087e+01  -3.8304423e-02  -5.0079506e-01   9.4106291e-01  -1.4667461e+01   1.5764548e-01  -1.1439713e+01   1.5487604e+00   1.2561324e+00  -9.6899935e-01  -2.0392783e+01  -3.8533183e+01
   1.6030000e+02  -8.7514781e-01  -4.6549600e-01   2.7892140e+01  -6.4775223e-01   3.8348066e-01  -2.3136149e+00   7.0966109e+01  -1.8259031e-01  -1.2862972e+00   2.2455074e+01  -1.1683492e-01  -1.2677413e+00  -2.2192827e+01  -2.7388969e+01  -3.0751469e+01   1.3913432e+03   1.0455222e+01   6.1511814e+00   1.2741169e+01   1.5884186e-02  -4.8896125e-01   8.8174994e-01  -1.5762847e+01   1.0210403e+00  -1.1702808e+01   1.4438951e+00   1.1186089e+00  -9.5833433e-01  -2.0783880e+01  -3.8390252e+01
   1.6031000e+02  -8.7418910e-01  -4.9681015e-01   2.7581332e+01  -1.5489735e-01   3.6526060e-01  -1.5739963e+00   7.3961862e+01  -1.9301047e-01  -1.0353424e+00   2.5095472e+01  -1.3076359e-01  -1.4137742e+00  -1.4603291e+01  -2.7258617e+01  -1.8499151e+01   1.2252318e+03   9.8952684e+00   5.7137492e+00   1.0703833e+01   7.9934333e-02  -4.6299726e-01   8.2883901e-01  -1.6264100e+01   1.3409535e+00  -1.2009739e+01   1.3074079e+00   9.6798044e-01  -9.2719051e-01  -2.1367223e+01  -3.8198572e+01
   1.6032000e+02  -8.2087040e-01  -4.9548000e-01   2.7449818e+01   3.9516821e-01   3.5672353e-01  -8.0643782e-01   7.6755847e+01  -2.0046167e-01  -7.4667397e-01   2.8866847e+01  -1.4518938e-01  -1.4513446e+00  -3.7570425e+00  -2.6910135e+01  -3.5629056e+00   1.4936245e+03   9.9953435e+00   5.3650578e+00   7.6724950e+00   1.5013203e-01  -4.2581896e-01   7.9371613e-01  -1.6192274e+01   1.1631340e+00  -1.2510811e+01   1.1487171e+00   8.1531104e-01  -8.7986873e-01  -2.2163094e+01  -3.7983323e+01
   1.6033000e+02  -7.3435709e-01  -4.4295469e-01   2.7507089e+01   8.9659878e-01   3.5374415e-01  -2.6973075e-02   7.7946475e+01  -2.0458792e-01  -4.2012624e-01   3.2654773e+01  -1.5882677e-01  -1.3600288e+00   9.1315796e+00  -2.6270464e+01   1.8346533e+01   2.1909438e+03   1.0747425e+01   5.1731637e+00   4.0066026e+00   2.1934258e-01  -3.8093979e-01   7.8281536e-01  -1.5598057e+01   5.8780476e-01  -1.3146896e+01   9.7415954e-01   6.6977738e-01  -8.1974938e-01  -2.3068443e+01  -3.7771948e+01
   1.6034000e+02  -6.4682121e-01  -3.4243557e-01   2.7718834e+01   1.2435226e+00   3.6273958e-01   7.3319649e-01   7.6016956e+01  -2.0520346e-01  -7.3261704e-02   3.4686454e+01  -1.7060025e-01  -1.1613686e+00   1.9866019e+01  -2.5285408e+01   4.9473888e+01   3.1127356e+03   1.1813801e+01   5.1246741e+00   3.6270767e-01   2.7766437e-01  -3.3326679e-01   7.9144047e-01  -1.4566142e+01  -2.5184455e-01  -1.3638644e+01   7.9103097e-01   5.3718893e-01  -7.4828845e-01  -2.3858218e+01  -3.7579555e+01
   1.6035000e+02  -5.8197659e-01  -2.2582580e-01   2.8039622e+01   1.3982497e+00   3.7746460e-01   1.4361132e+00   7.0291669e+01  -2.0249158e-01   2.5634481e-01   3.2960651e+01  -1.8013498e-01  -9.2606007e-01   2.3530856e+01  -2.3963525e+01   8.7745075e+01   3.8271187e+03   1.2656414e+01   5.1487500e+00  -2.4827655e+00   3.1785519e-01  -2.8861072e-01   8.0433894e-01  -1.3203134e+01  -1.1977903e+00  -1.3604254e+01   6.1206512e-01   4.1974390e-01  -6.6576281e-01  -2.4293579e+01  -3.7417111e+01
   1.6036000e+02  -5.5234338e-01  -1.3348278e-01   2.8428600e+01   1.4023133e+00   4.0152883e-01   2.0550691e+00   6.1895596e+01  -1.9709584e-01   5.2226795e-01   2.6592314e+01  -1.8782976e-01  -7.3181920e-01   1.9424087e+01  -2.2374599e+01   1.2663507e+02   3.8889999e+03   1.2847045e+01   5.1473906e+00  -3.9770131e+00   3.3856684e-01  -2.5181206e-01   8.0380416e-01  -1.1643005e+01  -2.0847874e+00  -1.2849951e+01   4.5376258e-01   3.1696224e-01  -5.7451240e-01  -2.4270169e+01  -3.7324013e+01
   1.6037000e+02  -5.6862669e-01  -8.8644710e-02   2.8840719e+01   1.3270738e+00   4.2524928e-01   2.5900844e+00   5.3501522e+01  -1.8991321e-01   6.9899638e-01   1.7672842e+01  -1.9449186e-01  -6.1949476e-01   1.1232443e+01  -2.0609623e+01   1.5866280e+02   3.2027724e+03   1.2262142e+01   5.0381582e+00  -4.0834558e+00   3.4052768e-01  -2.2483979e-01   7.7879538e-01  -1.0087512e+01  -2.7839822e+00  -1.1619692e+01   3.2773863e-01   2.2735606e-01  -4.8101523e-01  -2.3848468e+01  -3.7350550e+01
   1.6038000e+02  -6.3936955e-01  -8.5933106e-02   2.9215180e+01   1.2227787e+00   4.5286584e-01   3.0604872e+00   4.7040288e+01  -1.8173316e-01   7.9734418e-01   9.8347809e+00  -2.0087561e-01  -5.8353718e-01   3.5957584e+00  -1.8748949e+01   1.7965631e+02   2.0993515e+03   1.1030101e+01   4.7898095e+00  -3.2106849e+00   3.2159312e-01  -2.0651911e-01   7.2747695e-01  -8.7634834e+00  -3.2399653e+00  -1.0462014e+01   2.3434309e-01   1.4944608e-01  -3.9359070e-01  -2.3175219e+01  -3.7535327e+01
   1.6039000e+02  -7.5766417e-01  -9.4448107e-02   2.9493269e+01   1.1071864e+00   4.8747249e-01   3.4796439e+00   4.1915669e+01  -1.7313064e-01   8.3875802e-01   4.1413838e+00  -2.0742365e-01  -5.9258842e-01  -9.0512364e-01  -1.6853469e+01   1.8976401e+02   1.0107697e+03   9.3505414e+00   4.4174015e+00  -1.8345853e+00   2.7772077e-01  -1.9444952e-01   6.5341414e-01  -7.8050914e+00  -3.4711528e+00  -9.8180585e+00   1.6586403e-01   8.1946188e-02  -3.1778259e-01  -2.2384955e+01  -3.7899628e+01
   1.6040000e+02  -8.8813126e-01  -7.8179387e-02   2.9661732e+01   9.8951955e-01   5.2551689e-01   3.8415898e+00   3.6194588e+01  -1.6468398e-01   8.2258444e-01  -1.6173584e+00  -2.1431337e-01  -6.2027655e-01  -2.7688136e+00  -1.4964217e+01   1.9132872e+02   1.5647137e+02   7.4067499e+00   3.9473716e+00  -2.5769635e-01   2.0860600e-01  -1.8746408e-01   5.6240021e-01  -7.1939545e+00  -3.5278197e+00  -9.8066888e+00   1.1523899e-01   2.4740249e-02  -2.5387161e-01  -2.1550746e+01  -3.8423600e+01
   1.6041000e+02  -9.7344009e-01  -2.2614113e-02   2.9766505e+01   9.0351700e-01   5.6654067e-01   4.1281675e+00   2.8657768e+01  -1.5722277e-01   7.2359185e-01  -9.8992585e+00  -2.2158425e-01  -6.5320159e-01  -3.2925035e+00  -1.3109379e+01   1.8662974e+02  -4.6989795e+02   5.4566371e+00   3.3976582e+00   1.2931545e+00   1.2279482e-01  -1.8593000e-01   4.6372979e-01  -6.8084814e+00  -3.4326525e+00  -1.0346059e+01   8.1666394e-02  -1.9462218e-02  -1.9909700e-01  -2.0726319e+01  -3.9035886e+01
   1.6042000e+02  -9.6856254e-01   5.9277651e-02   2.9875231e+01   9.1229131e-01   6.1237729e-01   4.3228458e+00   1.9467835e+01  -1.5174131e-01   5.2553123e-01  -1.9806063e+01  -2.2913571e-01  -6.7771000e-01  -2.4508409e+00  -1.1317012e+01   1.7726947e+02  -9.3602734e+02   3.8848729e+00   2.7969213e+00   2.4985893e+00   3.7611336e-02  -1.8903128e-01   3.7161282e-01  -6.5445690e+00  -3.1728617e+00  -1.1319545e+01   6.8368468e-02  -4.5596004e-02  -1.5216479e-01  -1.9999264e+01  -3.9633837e+01
   1.6043000e+02  -8.7790393e-01   1.4368794e-01   3.0033986e+01   1.0575555e+00   6.5534913e-01   4.4231431e+00   1.0029727e+01  -1.4892731e-01   2.5908810e-01  -2.6644313e+01  -2.3663145e-01  -6.7028367e-01   7.4263234e-01  -9.6233444e+00   1.6466326e+02  -1.2606208e+03   3.0190597e+00   2.2152708e+00   3.0328572e+00  -2.8109853e-02  -1.9164438e-01   3.0087783e-01  -6.3779003e+00  -2.7609576e+00  -1.2556223e+01   7.4689495e-02  -5.0292420e-02  -1.1451354e-01  -1.9467053e+01  -4.0130483e+01
   1.6044000e+02  -7.5822017e-01   2.1544420e-01   3.0258298e+01   1.2963661e+00   6.9849285e-01   4.4419040e+00   1.8760884e+00  -1.4882693e-01  -1.1699409e-02  -2.7078751e+01  -2.4348761e-01  -6.0588894e-01   6.4394732e+00  -8.0653860e+00   1.5033380e+02  -1.4329467e+03   2.8379997e+00   1.7666641e+00   2.8437459e+00  -6.4796234e-02  -1.8498199e-01   2.5809758e-01  -6.2924422e+00  -2.2807853e+00  -1.3720333e+01   9.0343867e-02  -3.6725211e-02  -8.6798405e-02  -1.9162499e+01  -4.0508555e+01
   1.6045000e+02  -6.8042610e-01   2.7501381e-01   3.0547673e+01   1.5170616e+00   7.4100632e-01   4.3943326e+00  -4.7571352e+00  -1.5098147e-01  -2.3641363e-01  -2.2471422e+01  -2.4911360e-01  -4.8359202e-01   1.2229692e+01  -6.6636301e+00   1.3562208e+02  -1.4711713e+03   2.8845164e+00   1.5743329e+00   2.2629766e+00  -7.7761880e-02  -1.6187584e-01   2.3609902e-01  -6.1933664e+00  -1.8560212e+00  -1.4379919e+01   9.9297363e-02  -1.5179948e-02  -6.5595548e-02  -1.9018139e+01  -4.0830197e+01
   1.6046000e+02  -6.8008048e-01   3.2790412e-01   3.0897011e+01   1.6304544e+00   7.8512407e-01   4.2871350e+00  -1.0719768e+01  -1.5471032e-01  -3.9298620e-01  -1.5657257e+01  -2.5326692e-01  -3.3811828e-01   1.4547374e+01  -5.4225504e+00   1.2122780e+02  -1.4394287e+03   2.5511079e+00   1.7228667e+00   1.7833499e+00  -8.1255960e-02  -1.2191553e-01   2.1847124e-01  -5.9518924e+00  -1.5746341e+00  -1.4305325e+01   9.2420729e-02   2.6526658e-03  -4.5780262e-02  -1.8936391e+01  -4.1191466e+01
   1.6047000e+02  -7.3759716e-01   3.6973991e-01   3.1299728e+01   1.6308216e+00   8.2712188e-01   4.1227110e+00  -1.6442398e+01  -1.5931775e-01  -4.7989789e-01  -8.6911692e+00  -2.5615156e-01  -2.1401093e-01   1.2410736e+01  -4.3475642e+00   1.0704043e+02  -1.4187369e+03   1.5312720e+00   2.2255719e+00   1.7277108e+00  -8.6341600e-02  -7.1307883e-02   1.9182690e-01  -5.5626067e+00  -1.4459981e+00  -1.3699105e+01   7.6706708e-02   1.1419585e-02  -2.6723585e-02  -1.8904583e+01  -4.1646455e+01
   1.6048000e+02  -8.0418612e-01   3.8683264e-01   3.1746598e+01   1.5756697e+00   8.6505168e-01   3.9109650e+00  -2.1174594e+01  -1.6429617e-01  -5.1587469e-01  -3.5976800e+00  -2.5823276e-01  -1.3719477e-01   7.6816155e+00  -3.4483929e+00   9.2599177e+01  -1.4441249e+03   4.4120837e-03   3.0103727e+00   2.0935577e+00  -9.5264716e-02  -1.8373066e-02   1.5509658e-01  -5.2160445e+00  -1.4240735e+00  -1.3074721e+01   6.9661015e-02   1.5017532e-02  -1.4241172e-02  -1.8996117e+01  -4.2151611e+01
   1.6049000e+02  -8.4604501e-01   3.7252701e-01   3.2224477e+01   1.5222917e+00   9.0028859e-01   3.6694719e+00  -2.4149317e+01  -1.6942602e-01  -5.2981133e-01  -1.3936639e+00  -2.6005734e-01  -1.1559363e-01   2.1601144e+00  -2.7269820e+00   7.7910255e+01  -1.4688922e+03  -1.5946632e+00   3.9274477e+00   2.6474480e+00  -1.0531227e-01   3.0777750e-02   1.1682336e-01  -5.1436535e+00  -1.4612677e+00  -1.2864022e+01   8.4005293e-02   2.2101487e-02  -1.5087852e-02  -1.9256213e+01  -4.2608777e+01
   1.6050000e+02  -8.6490445e-01   3.3996859e-01   3.2716901e+01   1.4850472e+00   9.3478065e-01   3.4110202e+00  -2.5845169e+01  -1.7462137e-01  -5.3516094e-01  -5.3496025e-01  -2.6216870e-01  -1.4864455e-01  -3.3050926e+00  -2.1758519e+00   6.3722859e+01  -1.4187397e+03  -2.9272040e+00   4.7979083e+00   3.1578748e+00  -1.1413855e-01   7.3824153e-02   8.4734044e-02  -5.4015658e+00  -1.5477926e+00  -1.3114354e+01   1.1852442e-01   3.8624681e-02  -3.0453678e-02  -1.9635229e+01  -4.2970285e+01
   1.6051000e+02  -8.8392671e-01   3.1494596e-01   3.3208681e+01   1.4483225e+00   9.6428797e-01   3.1376583e+00  -2.7336184e+01  -1.7967756e-01  -5.2010782e-01   1.5053118e+00  -2.6505168e-01  -2.3042456e-01  -8.1780004e+00  -1.7872063e+00   5.0985351e+01  -1.2737508e+03  -3.9044789e+00   5.4813728e+00   3.5415825e+00  -1.2066842e-01   1.1132151e-01   5.9973723e-02  -5.8532975e+00  -1.7038394e+00  -1.3528839e+01   1.6213995e-01   6.4087574e-02  -5.5396869e-02  -2.0022763e+01  -4.3269010e+01
   1.6052000e+02  -9.2135662e-01   3.1513573e-01   3.3697783e+01   1.4008493e+00   9.9522769e-01   2.8450252e+00  -2.9263319e+01  -1.8423946e-01  -4.6971362e-01   5.0394195e+00  -2.6905087e-01  -3.4705960e-01  -1.1663504e+01  -1.5483623e+00   4.0193599e+01  -1.0791752e+03  -4.5927685e+00   5.9159095e+00   3.8071234e+00  -1.2270155e-01   1.4505479e-01   4.0214895e-02  -6.3198893e+00  -1.9292002e+00  -1.3758438e+01   2.0417498e-01   9.3572992e-02  -8.3320870e-02  -2.0328358e+01  -4.3566512e+01
   1.6053000e+02  -9.7478238e-01   3.3764412e-01   3.4200268e+01   1.3458450e+00   1.0184898e+00   2.5289092e+00  -3.1611595e+01  -1.8796231e-01  -3.8490789e-01   8.4805731e+00  -2.7422963e-01  -4.7051631e-01  -1.2345671e+01  -1.4304015e+00   3.1265139e+01  -8.9284594e+02  -5.0500875e+00   6.1313479e+00   3.9452040e+00  -1.1570214e-01   1.7719118e-01   2.5190960e-02  -6.6974004e+00  -2.1852937e+00  -1.3652387e+01   2.4047004e-01   1.2230131e-01  -1.0979816e-01  -2.0542617e+01  -4.3903023e+01
   1.6054000e+02  -1.0218517e+00   3.6741921e-01   3.4733269e+01   1.2906178e+00   1.0422675e+00   2.1907666e+00  -3.3814265e+01  -1.9057375e-01  -2.7270077e-01   1.1220713e+01  -2.8026678e-01  -5.6215359e-01  -9.1637276e+00  -1.3929455e+00   2.3897062e+01  -7.3680768e+02  -5.2914555e+00   6.2383220e+00   3.9242148e+00  -9.5680472e-02   2.0993921e-01   1.7770877e-02  -6.9588720e+00  -2.4395498e+00  -1.3273006e+01   2.7177955e-01   1.4841721e-01  -1.3270227e-01  -2.0723874e+01  -4.4280503e+01
   1.6055000e+02  -1.0319271e+00   3.9457834e-01   3.5287348e+01   1.2333410e+00   1.0593417e+00   1.8394404e+00  -3.5132616e+01  -1.9185068e-01  -1.3801279e-01   1.3468797e+01  -2.8653218e-01  -5.9074075e-01  -2.8587162e+00  -1.3983636e+00   1.7922202e+01  -5.9748609e+02  -5.3692965e+00   6.3726013e+00   3.7589188e+00  -6.3536648e-02   2.4461096e-01   2.0361239e-02  -7.0872324e+00  -2.6949826e+00  -1.2734831e+01   2.9869147e-01   1.7246459e-01  -1.5021263e-01  -2.0931338e+01  -4.4678011e+01
   1.6056000e+02  -9.7995208e-01   4.1889040e-01   3.5817485e+01   1.1585190e+00   1.0722332e+00   1.4867670e+00  -3.5267338e+01  -1.9171208e-01   4.8830736e-03   1.4289587e+01  -2.9235327e-01  -5.5177100e-01   3.8969751e+00  -1.4198488e+00   1.3307283e+01  -4.6149185e+02  -5.4033629e+00   6.6156769e+00   3.5363501e+00  -2.5770713e-02   2.8018602e-01   3.1816008e-02  -7.0355374e+00  -2.9575194e+00  -1.2072014e+01   3.1909118e-01   1.9537366e-01  -1.5994926e-01  -2.1176435e+01  -4.5081211e+01
   1.6057000e+02  -8.5714554e-01   4.3901401e-01   3.6267395e+01   1.0508132e+00   1.0856977e+00   1.1401904e+00  -3.4657661e+01  -1.9035331e-01   1.2826955e-01   1.2338648e+01  -2.9728874e-01  -4.6834321e-01   8.3427785e+00  -1.4420890e+00   9.9643527e+00  -3.3429304e+02  -5.4773490e+00   6.9468565e+00   3.3473418e+00   9.3880324e-03   3.1276882e-01   4.8670004e-02  -6.7640077e+00  -3.1970403e+00  -1.1253920e+01   3.2978199e-01   2.1728481e-01  -1.6055934e-01  -2.1436240e+01  -4.5500162e+01
   1.6058000e+02  -6.7793947e-01   4.4432928e-01   3.6600180e+01   9.1352926e-01   1.0948651e+00   8.0567731e-01  -3.3451310e+01  -1.8821357e-01   2.0758617e-01   7.9316617e+00  -3.0118034e-01  -3.6890408e-01   9.9439130e+00  -1.4585950e+00   7.6848270e+00  -2.2795256e+02  -5.5305870e+00   7.2644003e+00   3.2009084e+00   3.7017199e-02   3.3709008e-01   6.8680218e-02  -6.3026587e+00  -3.3646363e+00  -1.0283354e+01   3.2942709e-01   2.3751511e-01  -1.5356009e-01  -2.1691076e+01  -4.5960311e+01
   1.6059000e+02  -4.8037853e-01   4.2268602e-01   3.6807539e+01   7.6640911e-01   1.0952661e+00   4.9609756e-01  -3.0957975e+01  -1.8576442e-01   2.3956967e-01   3.1983497e+00  -3.0394944e-01  -2.6139562e-01   1.0750846e+01  -1.4683084e+00   6.2065513e+00  -1.4782757e+02  -5.3876733e+00   7.4541302e+00   3.0241116e+00   5.7650837e-02   3.4948467e-01   9.2260923e-02  -5.7567817e+00  -3.4330402e+00  -9.2432499e+00   3.1963090e-01   2.5476662e-01  -1.4309125e-01  -2.1942017e+01  -4.6483825e+01
   1.6060000e+02  -3.1427362e-01   3.7586384e-01   3.6903858e+01   6.2673587e-01   1.1000790e+00   2.2361805e-01  -2.7247951e+01  -1.8332512e-01   2.3956752e-01  -2.1437338e-04  -3.0536476e-01  -1.3038141e-01   1.3101421e+01  -1.4727815e+00   5.2838608e+00  -9.2269055e+01  -4.8988513e+00   7.4505533e+00   2.7438252e+00   7.4880674e-02   3.5002948e-01   1.2081744e-01  -5.2569111e+00  -3.4018018e+00  -8.2474606e+00   3.0365277e-01   2.6730598e-01  -1.3382235e-01  -2.2201048e+01  -4.7071127e+01
   1.6061000e+02  -2.1903375e-01   3.2322595e-01   3.6916305e+01   4.9541699e-01   1.0981309e+00  -1.0887120e-02  -2.3450517e+01  -1.8112666e-01   2.1639286e-01  -2.3174658e+00  -3.0506701e-01   3.6985407e-02   1.6736682e+01  -1.4743267e+00   4.7107066e+00  -5.7315411e+01  -4.0749326e+00   7.2671195e+00   2.3738664e+00   9.0901801e-02   3.4188971e-01   1.5433634e-01  -4.9113061e+00  -3.2855270e+00  -7.3632709e+00   2.8440354e-01   2.7345474e-01  -1.2853457e-01  -2.2450310e+01  -4.7674521e+01
   1.6062000e+02  -2.0484572e-01   2.8777203e-01   3.6875678e+01   3.5660995e-01   1.0968704e+00  -2.1361244e-01  -2.0272532e+01  -1.7954162e-01   1.5581558e-01  -6.0577285e+00  -3.0280317e-01   2.3000717e-01   1.9302177e+01  -1.4750242e+00   4.3248102e+00  -3.8589640e+01  -3.0869048e+00   6.9811605e+00   2.0340267e+00   1.0437353e-01   3.2867004e-01   1.9044249e-01  -4.7656173e+00  -3.1062151e+00  -6.5943002e+00   2.6337716e-01   2.7221894e-01  -1.2722728e-01  -2.2631858e+01  -4.8213190e+01
   1.6063000e+02  -2.5174057e-01   2.7732477e-01   3.6810489e+01   1.9176326e-01   1.0925159e+00  -3.9195942e-01  -1.7834697e+01  -1.7915230e-01   3.6855552e-02  -1.1896003e+01  -2.9855748e-01   4.2494200e-01   1.9493482e+01  -1.4762808e+00   4.0152309e+00  -3.0957934e+01  -2.1375173e+00   6.6800564e+00   1.8779504e+00   1.1211865e-01   3.1257990e-01   2.2531370e-01  -4.7880617e+00  -2.8823869e+00  -5.9273221e+00   2.4124800e-01   2.6364071e-01  -1.2856497e-01  -2.2697537e+01  -4.8635454e+01
   1.6064000e+02  -3.2728728e-01   2.7701010e-01   3.6741221e+01   7.3715830e-05   1.0885625e+00  -5.5208925e-01  -1.6012983e+01  -1.8054187e-01  -1.4058306e-01  -1.7743861e+01  -2.9252900e-01   6.0040312e-01   1.7546112e+01  -1.4787196e+00   3.7228484e+00  -2.9238252e+01  -1.3719325e+00   6.4207255e+00   1.9847829e+00   1.1228564e-01   2.9480636e-01   2.5522880e-01  -4.9261163e+00  -2.6250119e+00  -5.3704748e+00   2.1925462e-01   2.4880761e-01  -1.3191736e-01  -2.2633996e+01  -4.8934490e+01
   1.6065000e+02  -4.0757594e-01   2.5988574e-01   3.6675997e+01  -1.9569983e-01   1.0827756e+00  -6.9273728e-01  -1.4064803e+01  -1.8403185e-01  -3.5034150e-01  -2.0975844e+01  -2.8513715e-01   7.3453593e-01   1.3413280e+01  -1.4823192e+00   3.4289762e+00  -2.9387217e+01  -8.8452960e-01   6.2253625e+00   2.3063825e+00   1.0596603e-01   2.7689367e-01   2.7721126e-01  -5.1704537e+00  -2.3417677e+00  -4.9460031e+00   1.9930771e-01   2.2955646e-01  -1.3762704e-01  -2.2444698e+01  -4.9110080e+01
   1.6066000e+02  -4.8454871e-01   2.0772026e-01   3.6614558e+01  -3.6463277e-01   1.0734937e+00  -7.9976261e-01  -1.0702533e+01  -1.8958803e-01  -5.5693358e-01  -2.0659208e+01  -2.7700842e-01   8.0690848e-01   7.2372556e+00  -1.4866387e+00   3.1377725e+00  -2.9120373e+01  -7.3011968e-01   6.0935819e+00   2.7161116e+00   9.6313814e-02   2.6135353e-01   2.8881738e-01  -5.5318923e+00  -2.0439830e+00  -4.6678012e+00   1.8257459e-01   2.0797777e-01  -1.4565061e-01  -2.2154637e+01  -4.9163234e+01
   1.6067000e+02  -5.5736970e-01   1.2479943e-01   3.6559077e+01  -4.8466855e-01   1.0630659e+00  -8.5334029e-01  -5.3577682e+00  -1.9685029e-01  -7.2802478e-01  -1.7109119e+01  -2.6882268e-01   8.1244744e-01   5.5389546e-01  -1.4909702e+00   2.8581200e+00  -2.7965247e+01  -9.0348782e-01   6.0128422e+00   3.0968746e+00   8.6450038e-02   2.5076566e-01   2.8861640e-01  -5.9868401e+00  -1.7477094e+00  -4.5315009e+00   1.6873953e-01   1.8596789e-01  -1.5475733e-01  -2.1824424e+01  -4.9117980e+01
   1.6068000e+02  -6.2011790e-01   3.4853406e-02   3.6519686e+01  -5.4561585e-01   1.0539559e+00  -8.4577192e-01   7.5683738e-01  -2.0516144e-01  -8.3417537e-01  -1.0615060e+01  -2.6112439e-01   7.6474620e-01  -4.7701233e+00  -1.4945449e+00   2.5992283e+00  -2.5889172e+01  -1.3181464e+00   5.9655871e+00   3.3757884e+00   7.8266475e-02   2.4610292e-01   2.7770510e-01  -6.4774695e+00  -1.4641611e+00  -4.5208309e+00   1.5698299e-01   1.6515428e-01  -1.6320249e-01  -2.1531643e+01  -4.9013172e+01
   1.6069000e+02  -6.5867281e-01  -3.3480471e-02   3.6507291e+01  -5.4364279e-01   1.0470804e+00  -7.8953997e-01   5.6231943e+00  -2.1362710e-01  -8.5172853e-01  -1.7553163e+00  -2.5417793e-01   6.9157158e-01  -7.3174626e+00  -1.4968714e+00   2.3784750e+00  -2.2075331e+01  -1.8047369e+00   5.9389716e+00   3.5071255e+00   7.2899359e-02   2.4585554e-01   2.6058514e-01  -6.9401329e+00  -1.1979575e+00  -4.6260898e+00   1.4722707e-01   1.4721901e-01  -1.6977396e-01  -2.1343201e+01  -4.8883019e+01
   1.6070000e+02  -6.5936472e-01  -6.1611817e-02   3.6522363e+01  -4.7824971e-01   1.0407778e+00  -7.0686226e-01   8.2677708e+00  -2.2133669e-01  -7.7871310e-01   7.3015433e+00  -2.4787395e-01   6.2980731e-01  -6.1764271e+00  -1.4979840e+00   2.2163774e+00  -1.6209763e+01  -2.1599048e+00   5.9285444e+00   3.4524776e+00   7.1749293e-02   2.4683761e-01   2.4394584e-01  -7.3333393e+00  -9.5774470e-01  -4.8524539e+00   1.4027296e-01   1.3397713e-01  -1.7419701e-01  -2.1292877e+01  -4.8744865e+01
   1.6071000e+02  -6.2062292e-01  -4.9355637e-02   3.6553281e+01  -3.5391759e-01   1.0337305e+00  -6.1562758e-01   9.1234685e+00  -2.2770266e-01  -6.4663695e-01   1.3207615e+01  -2.4179078e-01   6.1010993e-01  -1.9697372e+00  -1.4984470e+00   2.1164293e+00  -9.9948003e+00  -2.2332540e+00   5.9327263e+00   3.1832831e+00   7.6609588e-02   2.4604222e-01   2.3388149e-01  -7.6585510e+00  -7.5964418e-01  -5.2080225e+00   1.3708552e-01   1.2673814e-01  -1.7687435e-01  -2.1366785e+01  -4.8589371e+01
   1.6072000e+02  -5.5509103e-01  -1.3414524e-02   3.6584084e+01  -1.8162271e-01   1.0285738e+00  -5.2564438e-01   8.9983198e+00  -2.3258746e-01  -4.9998689e-01   1.4665006e+01  -2.3542127e-01   6.4069505e-01   3.0585120e+00  -1.4992246e+00   2.0540240e+00  -6.2405301e+00  -1.9747654e+00   5.9496010e+00   2.7060836e+00   8.8675566e-02   2.4200716e-01   2.3359505e-01  -7.9425768e+00  -6.1581299e-01  -5.6914164e+00   1.3816535e-01   1.2562448e-01  -1.7823390e-01  -2.1520734e+01  -4.8390039e+01
   1.6073000e+02  -4.8048506e-01   2.2250105e-02   3.6602025e+01   2.2494888e-02   1.0234172e+00  -4.4356570e-01   8.2078678e+00  -2.3610307e-01  -3.6389362e-01   1.3609327e+01  -2.2840749e-01   7.0666371e-01   6.5968657e+00  -1.5015268e+00   1.9825387e+00  -7.1485323e+00  -1.4228099e+00   5.9761020e+00   2.0765165e+00   1.0753820e-01   2.3481674e-01   2.4303397e-01  -8.1978606e+00  -5.2117827e-01  -6.2826850e+00   1.4331372e-01   1.2969953e-01  -1.7810032e-01  -2.1710342e+01  -4.8121268e+01
   1.6074000e+02  -4.1078739e-01   3.7338410e-02   3.6601214e+01   2.3999032e-01   1.0210681e+00  -3.7665267e-01   6.6913033e+00  -2.3843998e-01  -2.4638858e-01   1.1750504e+01  -2.2065290e-01   7.8186262e-01   7.5198907e+00  -1.5065662e+00   1.8466234e+00  -1.3591528e+01  -6.7653549e-01   6.0113609e+00   1.3796472e+00   1.3114749e-01   2.2533655e-01   2.5991776e-01  -8.4088827e+00  -4.5762703e-01  -6.9342142e+00   1.5159685e-01   1.3759211e-01  -1.7585535e-01  -2.1898158e+01  -4.7764169e+01
   1.6075000e+02  -3.5518355e-01   2.2912283e-02   3.6583272e+01   4.5366425e-01   1.0170001e+00  -3.2908421e-01   4.7568460e+00  -2.3992068e-01  -1.6068724e-01   8.5701347e+00  -2.1228330e-01   8.4399087e-01   6.2128254e+00  -1.5150446e+00   1.5996894e+00  -2.4693406e+01   1.2893883e-01   6.0672045e+00   7.0642939e-01   1.5645250e-01   2.1461763e-01   2.8080930e-01  -8.5505377e+00  -4.1709644e-01  -7.5844877e+00   1.6167434e-01   1.4789640e-01  -1.7142014e-01  -2.2049033e+01  -4.7310098e+01
   1.6076000e+02  -3.2024970e-01  -1.5132341e-02   3.6554721e+01   6.4928414e-01   1.0147083e+00  -2.9760698e-01   3.1477230e+00  -2.4101188e-01  -1.2144288e-01   3.9244355e+00  -2.0353559e-01   8.8211820e-01   3.8127330e+00  -1.5262025e+00   1.2319877e+00  -3.6770166e+01   8.4779896e-01   6.1660062e+00   1.4298758e-01   1.7991899e-01   2.0355444e-01   3.0183660e-01  -8.6166079e+00  -4.1363096e-01  -8.1936432e+00   1.7252974e-01   1.5931581e-01  -1.6581369e-01  -2.2130893e+01  -4.6763851e+01
   1.6077000e+02  -3.1014098e-01  -5.8617962e-02   3.6522719e+01   8.1478267e-01   1.0101819e+00  -2.7500128e-01   2.2605702e+00  -2.4215737e-01  -1.2644813e-01  -5.0052472e-01  -1.9470738e-01   8.9043676e-01   8.3185617e-01  -1.5363908e+00   8.0947770e-01  -4.2251002e+01   1.3482785e+00   6.3175506e+00  -2.4915949e-01   1.9786455e-01   1.9263972e-01   3.1935334e-01  -8.6335604e+00  -4.6580668e-01  -8.7572076e+00   1.8382730e-01   1.7071770e-01  -1.6045134e-01  -2.2118094e+01  -4.6140113e+01
   1.6078000e+02  -3.2494286e-01  -8.6113272e-02   3.6492549e+01   9.4201599e-01   1.0082911e+00  -2.5603547e-01   1.8965808e+00  -2.4364309e-01  -1.5988571e-01  -3.3437587e+00  -1.8616407e-01   8.6229529e-01  -2.8141468e+00  -1.5373399e+00   5.0614727e-01  -3.0333042e+01   1.5438445e+00   6.5013661e+00  -4.5691608e-01   2.0719623e-01   1.8206310e-01   3.3056863e-01  -8.6384502e+00  -5.7640322e-01  -9.2858628e+00   1.9539993e-01   1.8110795e-01  -1.5589142e-01  -2.2003950e+01  -4.5466272e+01
   1.6079000e+02  -3.5953648e-01  -8.4095241e-02   3.6467460e+01   1.0307437e+00   1.0046242e+00  -2.4015211e-01   1.5883355e+00  -2.4557576e-01  -2.0405702e-01  -4.4171308e+00  -1.7827780e-01   7.9706144e-01  -6.5233850e+00  -1.5146189e+00   6.1081980e-01   1.0467252e+01   1.4268495e+00   6.6739868e+00  -5.1611981e-01   2.0654309e-01   1.7214582e-01   3.3402144e-01  -8.6376009e+00  -7.3310272e-01  -9.7850790e+00   2.0656244e-01   1.8965253e-01  -1.5129944e-01  -2.1818130e+01  -4.4791777e+01
   1.6080000e+02  -4.0443449e-01  -5.3393218e-02   3.6449323e+01   1.0884753e+00   1.0027907e+00  -2.3229157e-01   7.8605399e-01  -2.4788931e-01  -2.4172115e-01  -3.7664130e+00  -1.7130981e-01   7.0563329e-01  -9.1428151e+00  -1.4475739e+00   1.5020013e+00   8.9118151e+01   1.0693410e+00   6.7919045e+00  -4.9478070e-01   1.9683633e-01   1.6359108e-01   3.2974868e-01  -8.6002131e+00  -9.1808830e-01  -1.0250521e+01   2.1611939e-01   1.9582428e-01  -1.4507661e-01  -2.1614960e+01  -4.4174315e+01
   1.6081000e+02  -4.4814952e-01  -6.8502613e-03   3.6438970e+01   1.1258204e+00   1.0019313e+00  -2.3879678e-01  -6.5052040e-01  -2.5040398e-01  -2.6135727e-01  -1.9636117e+00  -1.6535476e-01   6.0434802e-01  -1.0128527e+01  -1.3133554e+00   3.5667049e+00   2.0647036e+02   5.8630908e-01   6.8337212e+00  -4.7110663e-01   1.8081665e-01   1.5727320e-01   3.1906809e-01  -8.4909788e+00  -1.1163554e+00  -1.0667869e+01   2.2300569e-01   1.9958690e-01  -1.3591189e-01  -2.1437604e+01  -4.3649325e+01
   1.6082000e+02  -4.8011384e-01   3.9738419e-02   3.6436048e+01   1.1518227e+00   9.9843626e-01  -2.5849527e-01  -1.9698494e+00  -2.5293558e-01  -2.6265335e-01  -1.2960790e-01  -1.6034172e-01   5.0972765e-01  -9.4620376e+00  -1.0985104e+00   7.0008613e+00   3.4341564e+02   9.9024865e-02   6.8085248e+00  -4.9827405e-01   1.6211361e-01   1.5390603e-01   3.0409659e-01  -8.2929431e+00  -1.3218518e+00  -1.1009595e+01   2.2691066e-01   2.0139454e-01  -1.2349560e-01  -2.1302260e+01  -4.3223247e+01
   1.6083000e+02  -4.9369612e-01   7.6491593e-02   3.6438834e+01   1.1719013e+00   9.9373800e-01  -2.8270371e-01  -2.4208438e+00  -2.5533938e-01  -2.4962227e-01   1.3031074e+00  -1.5606127e-01   4.3584369e-01  -7.3883960e+00  -8.1424788e-01   1.1534508e+01   4.5336470e+02  -2.9539623e-01   6.7440450e+00  -5.7604417e-01   1.4449561e-01   1.5393327e-01   2.8704374e-01  -8.0181211e+00  -1.5323691e+00  -1.1234560e+01   2.2844193e-01   2.0178385e-01  -1.0897399e-01  -2.1202948e+01  -4.2882767e+01
   1.6084000e+02  -4.8835317e-01   1.0231057e-01   3.6444290e+01   1.1887871e+00   9.9161806e-01  -3.0595901e-01  -2.3255299e+00  -2.5746100e-01  -2.2119022e-01   2.8432057e+00  -1.5223946e-01   3.8937097e-01  -4.6472718e+00  -4.9589508e-01   1.6388590e+01   4.8540820e+02  -5.5370940e-01   6.6691449e+00  -6.6729393e-01   1.3103617e-01   1.5757515e-01   2.6949270e-01  -7.7180682e+00  -1.7412489e+00  -1.1312973e+01   2.2864603e-01   2.0077910e-01  -9.4906092e-02  -2.1117609e+01  -4.2596373e+01
   1.6085000e+02  -4.6961839e-01   1.2213573e-01   3.6448514e+01   1.2049635e+00   9.8720628e-01  -3.3082610e-01  -2.4867087e+00  -2.5910123e-01  -1.7292641e-01   4.8263809e+00  -1.4861524e-01   3.6915204e-01  -2.0218926e+00  -1.7656400e-01   2.0654079e+01   4.2654890e+02  -6.9503137e-01   6.6095085e+00  -7.4550248e-01   1.2333390e-01   1.6495881e-01   2.5220780e-01  -7.4695229e+00  -1.9389879e+00  -1.1263395e+01   2.2822890e-01   1.9762764e-01  -8.4259206e-02  -2.1018509e+01  -4.2320862e+01
   1.6086000e+02  -4.4657606e-01   1.4254467e-01   3.6447871e+01   1.2238835e+00   9.8388313e-01  -3.6438503e-01  -3.3558936e+00  -2.6004028e-01  -1.0271982e-01   7.0206592e+00  -1.4499143e-01   3.6869136e-01  -4.6068626e-02   1.3755899e-01   2.3734008e+01   3.0799284e+02  -7.8087369e-01   6.5911558e+00  -8.1842614e-01   1.2161499e-01   1.7624863e-01   2.3558278e-01  -7.3380166e+00  -2.1120764e+00  -1.1141830e+01   2.2731798e-01   1.9104445e-01  -7.9116996e-02  -2.0884640e+01  -4.2017426e+01
   1.6087000e+02  -4.2786341e-01   1.6804405e-01   3.6440359e+01   1.2484949e+00   9.8078916e-01  -4.1318312e-01  -4.8798091e+00  -2.6006148e-01  -1.0742872e-02   9.1976945e+00  -1.4131970e-01   3.7288577e-01   4.1944132e-01   4.5833244e-01   2.5442984e+01   1.7089758e+02  -8.8865344e-01   6.6388366e+00  -9.1165378e-01   1.2545020e-01   1.9149658e-01   2.2018243e-01  -7.3555162e+00  -2.2380608e+00  -1.0989892e+01   2.2570169e-01   1.7982009e-01  -7.9887950e-02  -2.0703637e+01  -4.1659562e+01
   1.6088000e+02  -4.1830395e-01   1.9885946e-01   3.6426023e+01   1.2781350e+00   9.7597631e-01  -4.7677686e-01  -6.3593736e+00  -2.5898613e-01   9.9126710e-02   1.0986958e+01  -1.3778947e-01   3.5795347e-01  -1.4932301e+00   7.8316865e-01   2.5874689e+01   4.3170546e+01  -1.0844469e+00   6.7665464e+00  -1.0437472e+00   1.3396470e-01   2.1028194e-01   2.0680599e-01  -7.5108438e+00  -2.2939081e+00  -1.0814307e+01   2.2278476e-01   1.6352313e-01  -8.5123043e-02  -2.0474259e+01  -4.1242074e+01
   1.6089000e+02  -4.1794356e-01   2.3119005e-01   3.6406341e+01   1.3068351e+00   9.6755383e-01  -5.4806344e-01  -7.1286581e+00  -2.5673848e-01   2.1658178e-01   1.1745507e+01  -1.3477226e-01   3.0572566e-01  -5.2227815e+00   1.0802681e+00   2.5298252e+01  -5.7643698e+01  -1.3904495e+00   6.9637285e+00  -1.2136378e+00   1.4549264e-01   2.3154590e-01   1.9605682e-01  -7.7421991e+00  -2.2711012e+00  -1.0609153e+01   2.1755019e-01   1.4288200e-01  -9.2143508e-02  -2.0220748e+01  -4.0800685e+01
   1.6090000e+02  -4.2371356e-01   2.5966215e-01   3.6383466e+01   1.3257699e+00   9.6348583e-01  -6.2319182e-01  -7.5128382e+00  -2.5333433e-01   3.3257040e-01   1.1598862e+01  -1.3264923e-01   2.1517041e-01  -9.0555248e+00   1.3108513e+00   2.4085063e+01  -1.2131889e+02  -1.7869637e+00   7.1930963e+00  -1.3967168e+00   1.5748589e-01   2.5372933e-01   1.8775326e-01  -7.9656398e+00  -2.1820474e+00  -1.0376332e+01   2.0922457e-01   1.1961617e-01  -9.8376596e-02  -1.9981555e+01  -4.0400095e+01
   1.6091000e+02  -4.3230089e-01   2.7990320e-01   3.6359703e+01   1.3288567e+00   9.5575090e-01  -7.0427256e-01  -8.1080742e+00  -2.4878090e-01   4.4790667e-01   1.1533627e+01  -1.3167878e-01   9.8571027e-02  -1.1659938e+01   1.4589839e+00   2.2588518e+01  -1.4965455e+02  -2.2545866e+00   7.4106964e+00  -1.5451400e+00   1.6702869e-01   2.7516943e-01   1.8053865e-01  -8.1314272e+00  -2.0554153e+00  -1.0136662e+01   1.9820021e-01   9.5857071e-02  -1.0260214e-01  -1.9768315e+01  -4.0089398e+01
   1.6092000e+02  -4.4184907e-01   2.8989110e-01   3.6337137e+01   1.3169253e+00   9.4818786e-01  -7.9131632e-01  -8.7043753e+00  -2.4305255e-01   5.6595489e-01   1.1804822e+01  -1.3196797e-01  -2.8861366e-02  -1.2743239e+01   1.5361258e+00   2.1035868e+01  -1.5526495e+02  -2.7972576e+00   7.5852482e+00  -1.6041936e+00   1.7163912e-01   2.9469313e-01   1.7223225e-01  -8.2544019e+00  -1.9178278e+00  -9.9386235e+00   1.8628637e-01   7.3472908e-02  -1.0543603e-01  -1.9548288e+01  -3.9875835e+01
   1.6093000e+02  -4.5142450e-01   2.9009697e-01   3.6317317e+01   1.2970750e+00   9.3753084e-01  -8.7919382e-01  -8.7877503e+00  -2.3617679e-01   6.8149661e-01   1.1554173e+01  -1.3355154e-01  -1.5981475e-01  -1.3095338e+01   1.5661880e+00   1.9521938e+01  -1.5139304e+02  -3.4197071e+00   7.6967513e+00  -1.5463344e+00   1.7002719e-01   3.1204497e-01   1.6106126e-01  -8.4017842e+00  -1.7759891e+00  -9.8450718e+00   1.7605622e-01   5.3685255e-02  -1.0895360e-01  -1.9272515e+01  -3.9730623e+01
   1.6094000e+02  -4.5984774e-01   2.8268797e-01   3.6300939e+01   1.2783228e+00   9.2870729e-01  -9.6350874e-01  -8.4314920e+00  -2.2828217e-01   7.8421270e-01   1.0271608e+01  -1.3646601e-01  -2.9439312e-01  -1.3457837e+01   1.5716602e+00   1.8083227e+01  -1.4387103e+02  -4.0829277e+00   7.7326704e+00  -1.3900993e+00   1.6272564e-01   3.2783378e-01   1.4692905e-01  -8.6418383e+00  -1.6224128e+00  -9.8985364e+00   1.6968084e-01   3.7102011e-02  -1.1567982e-01  -1.8929381e+01  -3.9619913e+01
   1.6095000e+02  -4.6556226e-01   2.7067110e-01   3.6287759e+01   1.2666916e+00   9.1805028e-01  -1.0440042e+00  -8.0495438e+00  -2.1957181e-01   8.6648015e-01   8.2267450e+00  -1.4070152e-01  -4.2801359e-01  -1.3362046e+01   1.5678554e+00   1.6751220e+01  -1.3320073e+02  -4.6962638e+00   7.6976913e+00  -1.1870936e+00   1.5228945e-01   3.4308531e-01   1.3178284e-01  -8.9940204e+00  -1.4568538e+00  -1.0087803e+01   1.6789357e-01   2.3845328e-02  -1.2734669e-01  -1.8565334e+01  -3.9528032e+01
   1.6096000e+02  -4.6708139e-01   2.5766738e-01   3.6276818e+01   1.2619500e+00   9.0710678e-01  -1.1193654e+00  -7.5361217e+00  -2.1032164e-01   9.2097262e-01   5.4492469e+00  -1.4613642e-01  -5.4957389e-01  -1.2156031e+01   1.5628112e+00   1.5522311e+01  -1.2289097e+02  -5.1718365e+00   7.6206903e+00  -9.9603333e-01   1.4263522e-01   3.5857206e-01   1.1892752e-01  -9.4269233e+00  -1.2994738e+00  -1.0332722e+01   1.6961432e-01   1.3571166e-02  -1.4386316e-01  -1.8242046e+01  -3.9444493e+01
   1.6097000e+02  -4.6315439e-01   2.4751988e-01   3.6266842e+01   1.2577923e+00   8.9335580e-01  -1.1837431e+00  -6.4377691e+00  -2.0093783e-01   9.3454032e-01   1.3567702e+00  -1.5257660e-01  -6.5168134e-01  -1.0210745e+01   1.5594827e+00   1.4309046e+01  -1.2132647e+02  -5.4739630e+00   7.5422620e+00  -8.6474313e-01   1.3764728e-01   3.7417382e-01   1.1172425e-01  -9.8746348e+00  -1.1794500e+00  -1.0506650e+01   1.7232461e-01   5.5289018e-03  -1.6294418e-01  -1.7993007e+01  -3.9355883e+01
   1.6098000e+02  -4.5318201e-01   2.4292916e-01   3.6256840e+01   1.2454851e+00   8.8120909e-01  -1.2329691e+00  -4.9226024e+00  -1.9200060e-01   8.8989559e-01  -4.4644733e+00  -1.5979173e-01  -7.3054930e-01  -7.8867964e+00   1.5581314e+00   1.2979769e+01  -1.3292772e+02  -5.6097892e+00   7.4969277e+00  -8.1845485e-01   1.3970502e-01   3.8884111e-01   1.1228795e-01  -1.0242871e+01  -1.1134925e+00  -1.0499537e+01   1.7316745e-01  -1.1851253e-03  -1.8096922e-01  -1.7833321e+01  -3.9270556e+01
   1.6099000e+02  -4.3849337e-01   2.4406947e-01   3.6246756e+01   1.2181046e+00   8.6831754e-01  -1.2690370e+00  -3.6067861e+00  -1.8418559e-01   7.7774825e-01  -1.1214734e+01  -1.6745504e-01  -7.7647015e-01  -4.5920848e+00   1.5580646e+00   1.1470132e+01  -1.5096370e+02  -5.6088077e+00   7.5105870e+00  -8.4430630e-01   1.4866727e-01   4.0129533e-01   1.2066951e-01  -1.0446026e+01  -1.1083100e+00  -1.0282783e+01   1.7057826e-01  -7.1665209e-03  -1.9499471e-01  -1.7776112e+01  -3.9220733e+01
   1.6100000e+02  -4.2309825e-01   2.4902009e-01   3.6237428e+01   1.1732861e+00   8.5542599e-01  -1.2956463e+00  -2.6609307e+00  -1.7806763e-01   6.0812587e-01  -1.6962238e+01  -1.7512305e-01  -7.7766860e-01  -1.1984451e-01   1.5585569e+00   9.8484953e+00  -1.6216364e+02  -5.5317653e+00   7.6034726e+00  -8.8700439e-01   1.6166876e-01   4.1058984e-01   1.3474864e-01  -1.0473084e+01  -1.1697726e+00  -9.9254679e+00   1.6547275e-01  -1.2257736e-02  -2.0440406e-01  -1.7811511e+01  -3.9218258e+01
   1.6101000e+02  -4.1211356e-01   2.5595068e-01   3.6229542e+01   1.1140391e+00   8.4161771e-01  -1.3140543e+00  -1.8408010e+00  -1.7394911e-01   4.0823109e-01  -1.9989478e+01  -1.8232450e-01  -7.3136066e-01   4.6307931e+00   1.5591410e+00   8.2737512e+00  -1.5747441e+02  -5.4610560e+00   7.7795163e+00  -8.7167832e-01   1.7410139e-01   4.1593131e-01   1.5092977e-01  -1.0394100e+01  -1.2852812e+00  -9.5510365e+00   1.6086337e-01  -1.5501775e-02  -2.1071414e-01  -1.7894209e+01  -3.9236377e+01
   1.6102000e+02  -4.0906794e-01   2.6447437e-01   3.6222656e+01   1.0468060e+00   8.2775213e-01  -1.3240951e+00  -1.0040784e+00  -1.7182217e-01   2.0915952e-01  -1.9907157e+01  -1.8864344e-01  -6.4314364e-01   8.8217023e+00   1.5595957e+00   6.9007197e+00  -1.3730315e+02  -5.4544460e+00   8.0093929e+00  -7.4389834e-01   1.8157859e-01   4.1638812e-01   1.6547388e-01  -1.0295276e+01  -1.4094597e+00  -9.2675700e+00   1.5996064e-01  -1.5685764e-02  -2.1602052e-01  -1.7967634e+01  -3.9242497e+01
   1.6103000e+02  -4.1453853e-01   2.7465788e-01   3.6215531e+01   9.7803187e-01   8.1388655e-01  -1.3276864e+00  -3.5912826e-01  -1.7145097e-01   3.3659762e-02  -1.7549976e+01  -1.9375775e-01  -5.2243628e-01   1.2070736e+01   1.5598628e+00   5.8137629e+00  -1.0869568e+02  -5.5120808e+00   8.2290648e+00  -5.0210428e-01   1.8181839e-01   4.1116722e-01   1.7588917e-01  -1.0225246e+01  -1.4889769e+00  -9.1179700e+00   1.6414674e-01  -1.2206564e-02  -2.2159913e-01  -1.7990309e+01  -3.9223738e+01
   1.6104000e+02  -4.2614982e-01   2.8539569e-01   3.6207265e+01   9.1284101e-01   8.0196903e-01  -1.3301674e+00  -2.4809989e-01  -1.7245621e-01  -1.0388871e-01  -1.3754848e+01  -1.9747860e-01  -3.8275650e-01   1.3967977e+01   1.5599720e+00   5.0115257e+00  -8.0223718e+01  -5.5810887e+00   8.3670648e+00  -1.9938658e-01   1.7537700e-01   4.0027135e-01   1.8177709e-01  -1.0185681e+01  -1.5051433e+00  -9.0745901e+00   1.7230424e-01  -5.6047552e-03  -2.2733095e-01  -1.7946949e+01  -3.9183586e+01
   1.6105000e+02  -4.3912572e-01   2.9440010e-01   3.6197780e+01   8.5605202e-01   7.8581162e-01  -1.3370094e+00  -6.8420411e-01  -1.7434145e-01  -1.9167723e-01  -8.7788514e+00  -1.9978902e-01  -2.4158906e-01   1.4116744e+01   1.5599912e+00   4.4318273e+00  -5.7969841e+01  -5.5850399e+00   8.3844495e+00   7.9704097e-02   1.6508236e-01   3.8496730e-01   1.8483028e-01  -1.0146198e+01  -1.4858810e+00  -9.0655063e+00   1.8164564e-01   2.5543544e-03  -2.3188948e-01  -1.7848727e+01  -3.9131423e+01
   1.6106000e+02  -4.4807243e-01   2.9968035e-01   3.6187273e+01   8.1218541e-01   7.7641511e-01  -1.3511212e+00  -1.4111807e+00  -1.7657051e-01  -2.2587277e-01  -3.4195541e+00  -2.0083720e-01  -1.1560120e-01   1.2598786e+01   1.5600010e+00   3.9963880e+00  -4.3543937e+01  -5.4561947e+00   8.2900741e+00   2.4855137e-01   1.5479840e-01   3.6767449e-01   1.8796955e-01  -1.0065340e+01  -1.4713043e+00  -9.0118403e+00   1.8901447e-01   1.0152921e-02  -2.3357198e-01  -1.7727529e+01  -3.9080776e+01
   1.6107000e+02  -4.5021603e-01   3.0062870e-01   3.6175676e+01   7.8382373e-01   7.5945556e-01  -1.3705015e+00  -1.9380325e+00  -1.7873261e-01  -2.1915667e-01   6.7161005e-01  -2.0083929e-01  -1.1601450e-02   1.0399975e+01   1.5600845e+00   3.6442902e+00  -3.5209779e+01  -5.1595970e+00   8.1275189e+00   2.5204585e-01   1.4803043e-01   3.5131784e-01   1.9384865e-01  -9.9119670e+00  -1.4780774e+00  -8.8654066e+00   1.9201044e-01   1.5130293e-02  -2.3142999e-01  -1.7625272e+01  -3.9051606e+01
   1.6108000e+02  -4.4759067e-01   2.9796825e-01   3.6163006e+01   7.7103939e-01   7.4610564e-01  -1.3875815e+00  -1.7079962e+00  -1.8061800e-01  -1.9166184e-01   2.7494828e+00  -1.9997463e-01   7.4267683e-02   8.5869133e+00   1.5603181e+00   3.3400546e+00  -3.0423561e+01  -4.7116871e+00   7.9514616e+00   8.6203830e-02   1.4668367e-01   3.3847851e-01   2.0335761e-01  -9.6884373e+00  -1.4965615e+00  -8.6263675e+00   1.8991881e-01   1.6257110e-02  -2.2600003e-01  -1.7574420e+01  -3.9058075e+01
   1.6109000e+02  -4.4522136e-01   2.9326851e-01   3.6150062e+01   7.7282286e-01   7.3189629e-01  -1.3958400e+00  -8.2585308e-01  -1.8213754e-01  -1.5545187e-01   3.6209966e+00  -1.9842200e-01   1.4240121e-01   6.8133528e+00   1.5607499e+00   3.0656543e+00  -2.7440024e+01  -4.1817451e+00   7.8015416e+00  -2.1466179e-01   1.5059940e-01   3.3068382e-01   2.1520559e-01  -9.4371498e+00  -1.5047522e+00  -8.3338740e+00   1.8399512e-01   1.3795495e-02  -2.1901844e-01  -1.7578561e+01  -3.9090266e+01
   1.6110000e+02  -4.4653769e-01   2.8836145e-01   3.6138294e+01   7.8860470e-01   7.1728587e-01  -1.3942822e+00   1.5578516e-01  -1.8324556e-01  -1.1468752e-01   4.0764353e+00  -1.9643505e-01   1.8556066e-01   4.3159450e+00   1.5613547e+00   2.8098661e+00  -2.5578823e+01  -3.6565723e+00   7.6914251e+00  -5.9843415e-01   1.5821957e-01   3.2815439e-01   2.2704088e-01  -9.2084174e+00  -1.4837132e+00  -8.0518597e+00   1.7661784e-01   9.4046550e-03  -2.1237020e-01  -1.7617562e+01  -3.9126015e+01
   1.6111000e+02  -4.5100680e-01   2.8470107e-01   3.6128603e+01   8.1834699e-01   7.0256085e-01  -1.3864682e+00   7.8139577e-01  -1.8392725e-01  -7.2271172e-02   4.2416349e+00  -1.9429257e-01   2.0131842e-01   1.5757760e+00   1.5619596e+00   2.5687074e+00  -2.4115874e+01  -3.2001496e+00   7.6171470e+00  -1.0081108e+00   1.6767560e-01   3.3007089e-01   2.3696073e-01  -9.0297565e+00  -1.4256177e+00  -7.8526120e+00   1.6999421e-01   5.1018581e-03  -2.0735792e-01  -1.7667600e+01  -3.9156410e+01
   1.6112000e+02  -4.5600878e-01   2.8244344e-01   3.6120468e+01   8.6163977e-01   6.9001308e-01  -1.3808029e+00   5.6653538e-01  -1.8417953e-01  -2.9511063e-02   4.2760110e+00  -1.9222828e-01   1.9408287e-01  -7.2355503e-01   1.5621527e+00   2.3540242e+00  -2.1468312e+01  -2.8546676e+00   7.5682704e+00  -1.3932474e+00   1.7731201e-01   3.3506424e-01   2.4403177e-01  -8.9213319e+00  -1.3337055e+00  -7.7933564e+00   1.6559718e-01   2.1447949e-03  -2.0472055e-01  -1.7704490e+01  -3.9179008e+01
   1.6113000e+02  -4.5924291e-01   2.7921800e-01   3.6112591e+01   9.1676197e-01   6.7798096e-01  -1.3852229e+00  -4.4200770e-01  -1.8396812e-01   1.6599343e-02   4.6110406e+00  -1.9042119e-01   1.6903800e-01  -2.5044870e+00   1.5612130e+00   2.1875847e+00  -1.6643954e+01  -2.6505206e+00   7.5382038e+00  -1.7103786e+00   1.8559183e-01   3.4161077e-01   2.4796155e-01  -8.9099536e+00  -1.2233591e+00  -7.9027478e+00   1.6435390e-01   7.8546785e-04  -2.0459676e-01  -1.7706026e+01  -3.9183689e+01
   1.6114000e+02  -4.5886607e-01   2.7062010e-01   3.6104259e+01   9.7974740e-01   6.6090682e-01  -1.3974233e+00  -1.2200385e+00  -1.8319618e-01   7.2395701e-02   5.5796358e+00  -1.8897692e-01   1.3326552e-01  -3.5772482e+00   1.5581396e+00   2.0800570e+00  -1.0752769e+01  -2.5903170e+00   7.5280227e+00  -1.9235769e+00   1.9104057e-01   3.4825550e-01   2.4881130e-01  -9.0051633e+00  -1.1167864e+00  -8.1736457e+00   1.6661735e-01   7.5535388e-04  -2.0625153e-01  -1.7664588e+01  -3.9163479e+01
   1.6115000e+02  -4.5339090e-01   2.5383433e-01   3.6095652e+01   1.0438328e+00   6.4767149e-01  -1.4087268e+00  -1.1303513e+00  -1.8178929e-01   1.3583934e-01   6.3443637e+00  -1.8791501e-01   9.5217533e-02  -3.8047986e+00   1.5519059e+00   2.0196791e+00  -6.0377939e+00  -2.6385035e+00   7.5312783e+00  -2.0219172e+00   1.9256768e-01   3.5386748e-01   2.4694445e-01  -9.1814670e+00  -1.0277707e+00  -8.5554133e+00   1.7167977e-01   1.7615499e-03  -2.0843536e-01  -1.7588033e+01  -3.9126791e+01
   1.6116000e+02  -4.4313217e-01   2.3119050e-01   3.6086780e+01   1.1002158e+00   6.3243082e-01  -1.4168951e+00  -8.1682856e-01  -1.7989057e-01   1.8582080e-01   4.9981458e+00  -1.8723372e-01   5.6638563e-02  -3.8578969e+00   1.5421174e+00   1.9782940e+00  -4.1385020e+00  -2.7517431e+00   7.5238556e+00  -2.0217780e+00   1.8983788e-01   3.5809785e-01   2.4278518e-01  -9.3978782e+00  -9.5935164e-01  -8.9679888e+00   1.7772057e-01   3.6823625e-03  -2.1020598e-01  -1.7481705e+01  -3.9084928e+01
   1.6117000e+02  -4.3116869e-01   2.0938528e-01   3.6076645e+01   1.1402090e+00   6.1959656e-01  -1.4265619e+00  -9.6667726e-01  -1.7789537e-01   1.9809443e-01   1.2273632e+00  -1.8700459e-01   9.4907567e-03  -4.7147807e+00   1.5303191e+00   1.9225996e+00  -5.5694450e+00  -2.9170790e+00   7.4862813e+00  -1.9374852e+00   1.8318789e-01   3.6159969e-01   2.3635886e-01  -9.6236420e+00  -9.1411790e-01  -9.3412550e+00   1.8276113e-01   6.5504802e-03  -2.1131729e-01  -1.7337034e+01  -3.9033458e+01
   1.6118000e+02  -4.2118238e-01   1.9492398e-01   3.6063974e+01   1.1588097e+00   6.0349645e-01  -1.4418702e+00  -1.5308341e+00  -1.7622137e-01   1.7125935e-01  -2.6835083e+00  -1.8732465e-01  -4.9491505e-02  -5.8982262e+00   1.5220366e+00   1.8243834e+00  -9.8216239e+00  -3.1328934e+00   7.4254833e+00  -1.7685548e+00   1.7328409e-01   3.6535553e-01   2.2736671e-01  -9.8331749e+00  -8.8871767e-01  -9.6481497e+00   1.8594822e-01   1.0441225e-02  -2.1213154e-01  -1.7152292e+01  -3.8963511e+01
   1.6119000e+02  -4.1444038e-01   1.9040512e-01   3.6048664e+01   1.1581929e+00   5.9037571e-01  -1.4650276e+00  -2.3157383e+00  -1.7510640e-01   1.2378362e-01  -4.7475729e+00  -1.8812973e-01  -1.0454600e-01  -5.5054500e+00   1.5289626e+00   1.6719284e+00  -1.5245499e+01  -3.3689757e+00   7.3620281e+00  -1.5295778e+00   1.6121836e-01   3.6966327e-01   2.1602926e-01  -9.9992320e+00  -8.6621927e-01  -9.9031058e+00   1.8797442e-01   1.5326436e-02  -2.1327879e-01  -1.6945121e+01  -3.8875963e+01
   1.6120000e+02  -4.1065177e-01   1.9448248e-01   3.6032000e+01   1.1476915e+00   5.7662473e-01  -1.4940177e+00  -2.8990080e+00  -1.7462943e-01   7.0841971e-02  -5.2941644e+00  -1.8914620e-01  -1.3409480e-01  -2.9548792e+00   1.5698591e+00   1.4802434e+00  -1.9168493e+01  -3.5835570e+00   7.3076821e+00  -1.2732336e+00   1.4879484e-01   3.7403727e-01   2.0368461e-01  -1.0120902e+01  -8.3749676e-01  -1.0132056e+01   1.9033478e-01   2.0926689e-02  -2.1538784e-01  -1.6721652e+01  -3.8761277e+01
   1.6121000e+02  -4.1087511e-01   2.0404335e-01   3.6015424e+01   1.1394787e+00   5.5932140e-01  -1.5164709e+00  -2.2453206e+00  -1.7479166e-01   1.6793281e-02  -5.4048691e+00  -1.9009901e-01  -1.3531732e-01  -1.2225206e-01   1.6680976e+00   1.2875649e+00  -1.9267851e+01  -3.7656216e+00   7.2578485e+00  -1.0680130e+00   1.3807946e-01   3.7792302e-01   1.9225608e-01  -1.0242815e+01  -8.1869990e-01  -1.0345320e+01   1.9416679e-01   2.6614524e-02  -2.1911433e-01  -1.6457557e+01  -3.8587530e+01
   1.6122000e+02  -4.1687066e-01   2.1614475e-01   3.5999540e+01   1.1424226e+00   5.5932140e-01  -1.5168336e+00  -3.6269901e-02  -1.7547479e-01  -3.1749059e-02  -4.8542339e+00  -1.9095770e-01  -1.2846535e-01   6.8519719e-01   1.8429298e+00   1.1326903e+00  -1.5487461e+01  -3.9362197e+00   7.1916569e+00  -9.6462428e-01   1.3041461e-01   3.8123711e-01   1.8297895e-01  -1.0416039e+01  -8.2527314e-01  -1.0526808e+01   1.9940501e-01   3.1429123e-02  -2.2492494e-01  -1.6131985e+01  -3.8333999e+01
   1.6123000e+02  -4.2776978e-01   2.2862343e-01   3.5984408e+01   1.1579987e+00   5.4637256e-01  -1.4930485e+00   2.3785066e+00  -1.7633701e-01  -5.4833383e-02  -2.3084324e+00  -1.9200726e-01  -1.4312089e-01  -1.4655543e+00   2.0929736e+00   1.0329366e+00  -9.9753733e+00  -4.1223059e+00   7.0884599e+00  -9.8330892e-01   1.2599084e-01   3.8451564e-01   1.7565528e-01  -1.0647639e+01  -8.4791818e-01  -1.0639475e+01   2.0471010e-01   3.4258201e-02  -2.3264436e-01  -1.5763725e+01  -3.8023274e+01
   1.6124000e+02  -4.3929280e-01   2.3957609e-01   3.5970327e+01   1.1815135e+00   5.3164754e-01  -1.4546829e+00   3.8365672e+00  -1.7684199e-01  -2.9691640e-02   2.5141743e+00  -1.9368987e-01  -1.9757772e-01  -5.4456830e+00   2.3825311e+00   9.8297106e-01  -4.9965526e+00  -4.3365018e+00   6.9576155e+00  -1.1091637e+00   1.2418408e-01   3.8884196e-01   1.6909126e-01  -1.0900417e+01  -8.7016454e-01  -1.0656333e+01   2.0840012e-01   3.4261260e-02  -2.4154915e-01  -1.5409647e+01  -3.7711885e+01
   1.6125000e+02  -4.4697522e-01   2.4711178e-01   3.5957956e+01   1.2067189e+00   5.1508906e-01  -1.4101620e+00   4.4520878e+00  -1.7646044e-01   4.8171213e-02   7.7862853e+00  -1.9630120e-01  -2.8133024e-01  -8.3752521e+00   2.6527454e+00   9.6726181e-01  -1.5709249e+00  -4.5707656e+00   6.8355905e+00  -1.2945031e+00   1.2387662e-01   3.9550203e-01   1.6194260e-01  -1.1130718e+01  -8.8398983e-01  -1.0596707e+01   2.0982895e-01   3.1379644e-02  -2.5098690e-01  -1.5140904e+01  -3.7458070e+01
   1.6126000e+02  -4.4973891e-01   2.5029900e-01   3.5947669e+01   1.2287566e+00   5.0443205e-01  -1.3672794e+00   4.2882577e+00  -1.7489167e-01   1.5885204e-01   1.1068082e+01  -1.9982425e-01  -3.6558870e-01  -8.4258456e+00   2.8559880e+00   9.7025941e-01   2.9976031e-01  -4.8217148e+00   6.7506927e+00  -1.4806914e+00   1.2346068e-01   4.0539189e-01   1.5314217e-01  -1.1333632e+01  -8.8054713e-01  -1.0519997e+01   2.0999667e-01   2.6445052e-02  -2.6074393e-01  -1.4996501e+01  -3.7279284e+01
   1.6127000e+02  -4.4966864e-01   2.4996847e-01   3.5939107e+01   1.2442995e+00   4.8884759e-01  -1.3344626e+00   3.2816773e+00  -1.7220103e-01   2.6629486e-01   1.0744283e+01  -2.0403047e-01  -4.2976777e-01  -6.4179078e+00   2.9787452e+00   9.8053868e-01   1.0279266e+00  -5.1099791e+00   6.7055145e+00  -1.6187655e+00   1.2115331e-01   4.1841466e-01   1.4205511e-01  -1.1541235e+01  -8.4828873e-01  -1.0481335e+01   2.1064829e-01   2.0606749e-02  -2.7061665e-01  -1.4951022e+01  -3.7139077e+01
   1.6128000e+02  -4.4920202e-01   2.4814810e-01   3.5931489e+01   1.2513803e+00   4.7566956e-01  -1.3168060e+00   1.7656679e+00  -1.6882428e-01   3.3276396e-01   6.6469095e+00  -2.0859919e-01  -4.6415484e-01  -3.4387067e+00   3.0351574e+00   9.9127748e-01   1.0738802e+00  -5.4398750e+00   6.6804489e+00  -1.6780982e+00   1.1596852e-01   4.3323764e-01   1.2869468e-01  -1.1760378e+01  -7.7790803e-01  -1.0497460e+01   2.1267333e-01   1.4472794e-02  -2.7978454e-01  -1.4951245e+01  -3.6995668e+01
   1.6129000e+02  -4.4984788e-01   2.4738454e-01   3.5924213e+01   1.2503651e+00   4.6518444e-01  -1.3168554e+00  -4.9437521e-03  -1.6536519e-01   3.4060428e-01   7.8403200e-01  -2.1317835e-01  -4.6495472e-01  -7.9987792e-02   3.0489643e+00   9.9904545e-01   7.7679692e-01  -5.7728950e+00   6.6488290e+00  -1.6616537e+00   1.0873530e-01   4.4775079e-01   1.1406973e-01  -1.1964001e+01  -6.6465886e-01  -1.0541576e+01   2.1551236e-01   7.8861587e-03  -2.8711213e-01  -1.4954355e+01  -3.6827862e+01
   1.6130000e+02  -4.5231737e-01   2.5023488e-01   3.5917134e+01   1.2453152e+00   4.4833948e-01  -1.3318205e+00  -1.4965099e+00  -1.6228270e-01   3.0359273e-01  -3.7011550e+00  -2.1754264e-01  -4.4427286e-01   2.0681861e+00   3.0414621e+00   1.0022125e+00   3.1670823e-01  -6.0572162e+00   6.6019641e+00  -1.6159992e+00   1.0225952e-01   4.6013760e-01   1.0039581e-01  -1.2144407e+01  -5.1931140e-01  -1.0561192e+01   2.1784852e-01   6.5858853e-04  -2.9179047e-01  -1.4923154e+01  -3.6608149e+01
   1.6131000e+02  -4.5608513e-01   2.5746165e-01   3.5910482e+01   1.2432654e+00   4.3602088e-01  -1.3534580e+00  -2.1637505e+00  -1.5972666e-01   2.5189253e-01  -5.1700197e+00  -2.2171514e-01  -4.2631740e-01   1.7955459e+00   3.0271905e+00   9.9972274e-01  -2.4897941e-01  -6.2310801e+00   6.5496536e+00  -1.6136300e+00   1.0019925e-01   4.6968077e-01   9.0736137e-02  -1.2298086e+01  -3.6538458e-01  -1.0508657e+01   2.1828476e-01  -6.6716093e-03  -2.9310255e-01  -1.4845895e+01  -3.6316013e+01
   1.6132000e+02  -4.5961927e-01   2.6626138e-01   3.5904640e+01   1.2500486e+00   4.2249908e-01  -1.3762202e+00  -2.2762168e+00  -1.5758004e-01   2.1175748e-01  -4.0135046e+00  -2.2581962e-01  -4.2071925e-01   5.5981504e-01   3.0139737e+00   9.9062870e-01  -9.0940360e-01  -6.2147635e+00   6.5057387e+00  -1.7153176e+00   1.0524256e-01   4.7653966e-01   8.8079200e-02  -1.2371986e+01  -2.2011440e-01  -1.0363926e+01   2.1552210e-01  -1.2771115e-02  -2.8992708e-01  -1.4757803e+01  -3.5977048e+01
   1.6133000e+02  -4.6229764e-01   2.7140659e-01   3.5899880e+01   1.2658455e+00   4.0777407e-01  -1.3962647e+00  -2.0044496e+00  -1.5557271e-01   1.9845327e-01  -1.3304215e+00  -2.2981308e-01  -4.1055735e-01   1.0161896e+00   3.0047475e+00   9.7461433e-01  -1.6014368e+00  -5.9631429e+00   6.4915025e+00  -1.9398258e+00   1.1787074e-01   4.8108490e-01   9.4092761e-02  -1.2284542e+01  -8.6917766e-02  -1.0134232e+01   2.0861276e-01  -1.5874779e-02  -2.8094439e-01  -1.4700507e+01  -3.5641665e+01
   1.6134000e+02  -4.6507050e-01   2.6901635e-01   3.5896110e+01   1.2848273e+00   3.9167395e-01  -1.4089473e+00  -1.2682674e+00  -1.5341856e-01   2.1350785e-01   1.5054585e+00  -2.3342499e-01  -3.7289438e-01   3.7662971e+00   2.9996312e+00   9.5362655e-01  -2.0987779e+00  -5.5137511e+00   6.5285810e+00  -2.2627756e+00   1.3635613e-01   4.8366300e-01   1.0820353e-01  -1.1988772e+01   4.4288166e-02  -9.8388113e+00   1.9740314e-01  -1.4319849e-02  -2.6534377e-01  -1.4679896e+01  -3.5334289e+01
   1.6135000e+02  -4.6789533e-01   2.5946595e-01   3.5892747e+01   1.2990379e+00   3.7924077e-01  -1.4161426e+00  -7.1952485e-01  -1.5100596e-01   2.3947708e-01   2.5969223e+00  -2.3634209e-01  -3.0360351e-01   6.9290869e+00   2.9975445e+00   9.3452797e-01  -1.9098581e+00  -4.9602542e+00   6.6167215e+00  -2.6372129e+00   1.5768418e-01   4.8458806e-01   1.2803400e-01  -1.1497151e+01   1.9065339e-01  -9.4982610e+00   1.8280844e-01  -7.1835062e-03  -2.4337989e-01  -1.4673569e+01  -3.5040393e+01
   1.6136000e+02  -4.6784639e-01   2.4703967e-01   3.5888710e+01   1.3029131e+00   3.6497412e-01  -1.4255907e+00  -9.4481252e-01  -1.4857338e-01   2.4151825e-01   2.0411785e-01  -2.3842383e-01  -2.2023172e-01   8.3371788e+00   2.9972051e+00   9.3219322e-01  -2.3347505e-01  -4.3998061e+00   6.7380402e+00  -3.0129588e+00   1.7883785e-01   4.8396408e-01   1.5087637e-01  -1.0865338e+01   3.5962103e-01  -9.1335910e+00   1.6662270e-01   5.2556078e-03  -2.1649651e-01  -1.4650139e+01  -3.4727269e+01
   1.6137000e+02  -4.6146529e-01   2.3780849e-01   3.5882654e+01   1.2953765e+00   3.4990533e-01  -1.4410393e+00  -1.5448566e+00  -1.4669453e-01   1.8622512e-01  -5.5293135e+00  -2.3975982e-01  -1.4581274e-01   7.4418981e+00   2.9976095e+00   9.7156559e-01   3.9372364e+00  -3.8960907e+00   6.8777319e+00  -3.3437475e+00   1.9777949e-01   4.8155911e-01   1.7468136e-01  -1.0162848e+01   5.4015988e-01  -8.7724348e+00   1.5095031e-01   2.1599572e-02  -1.8722695e-01  -1.4588325e+01  -3.4372797e+01
   1.6138000e+02  -4.4835252e-01   2.3738966e-01   3.5873558e+01   1.2799112e+00   3.3581057e-01  -1.4610863e+00  -2.0047024e+00  -1.4601510e-01   6.6488704e-02  -1.1973642e+01  -2.4055123e-01  -9.1547003e-02   5.4265741e+00   2.9981815e+00   1.0858692e+00   1.1430363e+01  -3.4626683e+00   7.0234918e+00  -3.5917821e+00   2.1356563e-01   4.7697005e-01   1.9807789e-01  -9.4471720e+00   7.1562857e-01  -8.4560881e+00   1.3780522e-01   3.9973941e-02  -1.5860756e-01  -1.4492341e+01  -3.3981189e+01
   1.6139000e+02  -4.3202930e-01   2.4814730e-01   3.5860992e+01   1.2638849e+00   3.2125744e-01  -1.4824717e+00  -2.1385443e+00  -1.4693229e-01  -9.2835468e-02  -1.5932417e+01  -2.4095277e-01  -5.2922501e-02   3.8624502e+00   2.9987519e+00   1.3067355e+00   2.2086626e+01  -3.0759411e+00   7.1593372e+00  -3.7361558e+00   2.2582744e-01   4.6983819e-01   2.2015699e-01  -8.7519381e+00   8.7329027e-01  -8.2351271e+00   1.2903151e-01   5.8915660e-02  -1.3291809e-01  -1.4377015e+01  -3.3573176e+01
   1.6140000e+02  -4.1831606e-01   2.6708965e-01   3.5844119e+01   1.2561096e+00   3.0532921e-01  -1.4989641e+00  -1.6492334e+00  -1.4947370e-01  -2.5496909e-01  -1.6213362e+01  -2.4106473e-01  -2.4375690e-02   2.8546810e+00   2.9994722e+00   1.6416950e+00   3.3495955e+01  -2.7066678e+00   7.2758088e+00  -3.7766957e+00   2.3428828e-01   4.5981919e-01   2.4049965e-01  -8.1007133e+00   9.9215422e-01  -8.1519944e+00   1.2621719e-01   7.8042057e-02  -1.1097748e-01  -1.4235285e+01  -3.3159004e+01
   1.6141000e+02  -4.1325558e-01   2.8753262e-01   3.5820440e+01   1.2622284e+00   2.8905721e-01  -1.5043337e+00  -5.3696695e-01  -1.5339206e-01  -3.9250941e-01  -1.3754033e+01  -2.4112807e-01  -1.9787303e-02   4.5883875e-01   3.0007009e+00   2.0489640e+00   4.0726895e+01  -2.3465648e+00   7.3744901e+00  -3.7256891e+00   2.3845744e-01   4.4647168e-01   2.5912132e-01  -7.5301589e+00   1.0426457e+00  -8.2232965e+00   1.3053604e-01   9.8001979e-02  -9.2829652e-02  -1.4028783e+01  -3.2721463e+01
   1.6142000e+02  -4.2132263e-01   3.0427108e-01   3.5787115e+01   1.2808014e+00   2.7467597e-01  -1.4997577e+00   4.5760158e-01  -1.5830538e-01  -4.9193853e-01  -9.9429114e+00  -2.4169497e-01  -7.0267892e-02  -5.0480589e+00   3.0028451e+00   2.4442253e+00   3.9526133e+01  -2.0229167e+00   7.4568824e+00  -3.5943691e+00   2.3748304e-01   4.2951629e-01   2.7576113e-01  -7.0901476e+00   1.0119964e+00  -8.4349793e+00   1.4228191e-01   1.1959527e-01  -7.8928785e-02  -1.3710934e+01  -3.2232147e+01
   1.6143000e+02  -4.4218292e-01   3.1702709e-01   3.5745152e+01   1.3035969e+00   2.6029473e-01  -1.4935013e+00   6.2563859e-01  -1.6383277e-01  -5.5340794e-01  -6.1469416e+00  -2.4355445e-01  -1.9954443e-01  -1.2927653e+01   3.0061369e+00   2.7497012e+00   3.0547586e+01  -1.8003850e+00   7.5195157e+00  -3.3929600e+00   2.3051128e-01   4.0956319e-01   2.8888831e-01  -6.8366619e+00   9.1401795e-01  -8.7440244e+00   1.6007361e-01   1.4247930e-01  -7.0652996e-02  -1.3254441e+01  -3.1677144e+01
   1.6144000e+02  -4.6719722e-01   3.2828441e-01   3.5701916e+01   1.3204633e+00   2.4574160e-01  -1.4923567e+00   1.1446226e-01  -1.6972021e-01  -5.8957212e-01  -3.6164178e+00  -2.4742074e-01  -4.0023914e-01  -2.0069471e+01   3.0104385e+00   2.9360898e+00   1.8638862e+01  -1.7332191e+00   7.5549883e+00  -3.1425495e+00   2.1754752e-01   3.8845507e-01   2.9604573e-01  -6.8096249e+00   7.6997833e-01  -9.0803286e+00   1.8074744e-01   1.6440005e-01  -6.9372694e-02  -1.2680680e+01  -3.1075914e+01
   1.6145000e+02  -4.8312213e-01   3.3906762e-01   3.5667493e+01   1.3256050e+00   2.2941230e-01  -1.4968043e+00  -4.4475712e-01  -1.7585693e-01  -6.1464205e-01  -2.5069933e+00  -2.5353028e-01  -6.2467361e-01  -2.2443447e+01   3.0152949e+00   3.0197708e+00   8.3680974e+00  -1.7896211e+00   7.5428037e+00  -2.8874674e+00   2.0020176e-01   3.6854852e-01   2.9587168e-01  -6.9782564e+00   5.9891517e-01  -9.3610456e+00   2.0040996e-01   1.8180834e-01  -7.4756331e-02  -1.2075895e+01  -3.0494679e+01
   1.6146000e+02  -4.8257323e-01   3.4796162e-01   3.5648236e+01   1.3214139e+00   2.1399974e-01  -1.5059090e+00  -9.1046815e-01  -1.8217711e-01  -6.3310365e-01  -1.8461593e+00  -2.6145950e-01  -8.0684232e-01  -1.8216871e+01   3.0202456e+00   3.0374521e+00   1.7681356e+00  -1.8673651e+00   7.4472150e+00  -2.6980278e+00   1.8148725e-01   3.5193750e-01   2.8943329e-01  -7.2446539e+00   4.2618340e-01  -9.5239759e+00   2.1605204e-01   1.9140224e-01  -8.4811878e-02  -1.1543527e+01  -3.0016800e+01
   1.6147000e+02  -4.6910761e-01   3.5306705e-01   3.5644405e+01   1.3162555e+00   2.0116548e-01  -1.5212539e+00  -1.5344894e+00  -1.8854782e-01  -6.3821638e-01  -5.1127288e-01  -2.7033694e-01  -9.0199376e-01  -9.5151442e+00   3.0250497e+00   3.0281750e+00  -9.2771004e-01  -1.8956461e+00   7.2409362e+00  -2.6342039e+00   1.6431958e-01   3.4043320e-01   2.7936736e-01  -7.5319207e+00   2.7725191e-01  -9.5671191e+00   2.2703323e-01   1.9143641e-01  -9.7891705e-02  -1.1135171e+01  -2.9685833e+01
   1.6148000e+02  -4.5225080e-01   3.5354796e-01   3.5651916e+01   1.3164492e+00   1.8363298e-01  -1.5402309e+00  -1.8977008e+00  -1.9466517e-01  -6.1284423e-01   2.5372142e+00  -2.7921876e-01  -9.0282192e-01  -8.2815626e-02   3.0296458e+00   3.0267527e+00  -1.4223554e-01  -1.8969748e+00   6.9333203e+00  -2.6888424e+00   1.4991749e-01   3.3553949e-01   2.6792789e-01  -7.8321685e+00   1.5615705e-01  -9.5511432e+00   2.3508656e-01   1.8229944e-01  -1.1356401e-01  -1.0837795e+01  -2.9489725e+01
   1.6149000e+02  -4.3962782e-01   3.4923189e-01   3.5664550e+01   1.3203399e+00   1.6759016e-01  -1.5531034e+00  -1.2872485e+00  -2.0001919e-01  -5.3647543e-01   7.6368805e+00  -2.8743711e-01  -8.3668667e-01   6.6135248e+00   3.0340274e+00   3.0623365e+00   3.5583878e+00  -1.9685916e+00   6.5718330e+00  -2.7938704e+00   1.3777170e-01   3.3805041e-01   2.5558664e-01  -8.1756313e+00   4.9600474e-02  -9.5348710e+00   2.4211745e-01   1.6606994e-01  -1.3141643e-01  -1.0599921e+01  -2.9378731e+01
   1.6150000e+02  -4.3334284e-01   3.4001648e-01   3.5675769e+01   1.3201656e+00   1.5200571e-01  -1.5525869e+00   5.1641467e-02  -2.0403086e-01  -4.0229922e-01   1.3417621e+01  -2.9485721e-01  -7.5682161e-01   7.9865060e+00   3.0381532e+00   3.1560966e+00   9.3760099e+00  -2.2054422e+00   6.2188553e+00  -2.8887815e+00   1.2704112e-01   3.4781006e-01   2.4155458e-01  -8.5785110e+00  -4.6686439e-02  -9.5085370e+00   2.4783372e-01   1.4512781e-01  -1.4999094e-01  -1.0370209e+01  -2.9294690e+01
   1.6151000e+02  -4.3268490e-01   3.2674220e-01   3.5680234e+01   1.3082275e+00   1.3430131e-01  -1.5412845e+00   1.1302468e+00  -2.0619653e-01  -2.1787355e-01   1.8442567e+01  -3.0181661e-01  -7.1062708e-01   4.6194526e+00   3.0419099e+00   3.3130789e+00   1.5698227e+01  -2.6111214e+00   5.9293478e+00  -2.9567440e+00   1.1779982e-01   3.6396726e-01   2.2561087e-01  -9.0016751e+00  -1.2491572e-01  -9.4099689e+00   2.4978214e-01   1.2090834e-01  -1.6713451e-01  -1.0146092e+01  -2.9215141e+01
   1.6152000e+02  -4.3888361e-01   3.1195133e-01   3.5675336e+01   1.2821974e+00   1.2255568e-01  -1.5303981e+00   1.0886338e+00  -2.0608609e-01   9.4678238e-03   2.2734137e+01  -3.0875177e-01  -7.0813285e-01   2.4942378e-01   3.0451184e+00   3.5119342e+00   1.9885530e+01  -3.0962859e+00   5.7369339e+00  -3.0095183e+00   1.1110346e-01   3.8553506e-01   2.0880579e-01  -9.3730844e+00  -1.7668912e-01  -9.1944339e+00   2.4569190e-01   9.3844834e-02  -1.8130453e-01  -9.9756194e+00  -2.9155190e+01
   1.6153000e+02  -4.5425836e-01   2.9862987e-01   3.5662896e+01   1.2460517e+00   1.0473669e-01  -1.5317100e+00  -1.3118751e-01  -2.0343596e-01   2.6319419e-01   2.5372637e+01  -3.1590923e-01  -7.3041643e-01  -2.2283580e+00   3.0475772e+00   3.7099106e+00   1.9797643e+01  -3.5742474e+00   5.6433369e+00  -3.0715091e+00   1.0815783e-01   4.1179211e-01   1.9251711e-01  -9.6648462e+00  -1.9185377e-01  -8.8708856e+00   2.3558137e-01   6.4433959e-02  -1.9252345e-01  -9.8934470e+00  -2.9111208e+01
   1.6154000e+02  -4.7616392e-01   2.8720009e-01   3.5649057e+01   1.2057223e+00   9.1043000e-02  -1.5496402e+00  -1.7930197e+00  -1.9845959e-01   4.9567066e-01   2.3247647e+01  -3.2332282e-01  -7.5625398e-01  -2.5837554e+00   3.0491823e+00   3.8679939e+00   1.5808329e+01  -4.0189892e+00   5.6166353e+00  -3.1715576e+00   1.0959921e-01   4.4236196e-01   1.7736171e-01  -9.9078404e+00  -1.5728903e-01  -8.4801275e+00   2.2145501e-01   3.4114857e-02  -2.0198530e-01  -9.8908413e+00  -2.9044058e+01
   1.6155000e+02  -4.9556963e-01   2.7308429e-01   3.5640956e+01   1.1641553e+00   7.4140740e-02  -1.5817310e+00  -3.2090740e+00  -1.9204218e-01   6.3960030e-01   1.4392964e+01  -3.3086575e-01  -7.6956046e-01  -1.3306478e+00   3.0500277e+00   3.9714359e+00   1.0344195e+01  -4.4359283e+00   5.6115568e+00  -3.3268916e+00   1.1552659e-01   4.7722465e-01   1.6295919e-01  -1.0130200e+01  -6.6005798e-02  -8.0540650e+00   2.0524525e-01   4.7346250e-03  -2.1100708e-01  -9.9546054e+00  -2.8928140e+01
   1.6156000e+02  -5.0383594e-01   2.4868889e-01   3.5642755e+01   1.1203093e+00   5.8498990e-02  -1.6216693e+00  -3.9938323e+00  -1.8554679e-01   6.4714078e-01   7.5404799e-01  -3.3827244e-01  -7.5639646e-01   1.3164000e+00   3.0503616e+00   4.0278491e+00   5.6413247e+00  -4.8366937e+00   5.6005554e+00  -3.5315524e+00   1.2580829e-01   5.1651080e-01   1.4854703e-01  -1.0333927e+01   7.7880864e-02  -7.5974358e+00   1.8740816e-01  -2.2759957e-02  -2.2055894e-01  -1.0082406e+01  -2.8774745e+01
   1.6157000e+02  -4.9972385e-01   2.1063334e-01   3.5653811e+01   1.0718298e+00   4.0508120e-02  -1.6609923e+00  -3.9322990e+00  -1.8033358e-01   5.1870169e-01  -1.2843909e+01  -3.4522474e-01  -7.1144828e-01   4.4948177e+00   3.0504687e+00   4.0536746e+00   2.5825516e+00  -5.2414120e+00   5.5791315e+00  -3.7672373e+00   1.4018676e-01   5.5967728e-01   1.3387402e-01  -1.0532796e+01   2.6717759e-01  -7.0980223e+00   1.6720187e-01  -4.8967708e-02  -2.3140541e-01  -1.0255833e+01  -2.8603772e+01
   1.6158000e+02  -4.8930382e-01   1.6586457e-01   3.5668911e+01   1.0189382e+00   2.5954990e-02  -1.6904441e+00  -2.9451853e+00  -1.7727603e-01   3.0305010e-01  -2.1565160e+01  -3.5147652e-01  -6.4179077e-01   6.9657514e+00   3.0505899e+00   4.0631391e+00   9.4644605e-01  -5.6612433e+00   5.5559035e+00  -4.0161729e+00   1.5836590e-01   6.0492764e-01   1.1950901e-01  -1.0768101e+01   4.8790219e-01  -6.5527478e+00   1.4373341e-01  -7.5642841e-02  -2.4427941e-01  -1.0442518e+01  -2.8429674e+01
   1.6159000e+02  -4.7994630e-01   1.2982347e-01   3.5680642e+01   9.6589752e-01   5.4431000e-03  -1.6992570e+00  -8.8128701e-01  -1.7653532e-01   7.1408949e-02  -2.3164115e+01  -3.5686551e-01  -5.5566708e-01   8.6123690e+00   3.0508823e+00   4.0624456e+00  -6.9345305e-02  -6.0797409e+00   5.5586569e+00  -4.2566261e+00   1.7979577e-01   6.4986657e-01   1.0642188e-01  -1.1085526e+01   7.0459862e-01  -5.9929754e+00   1.1690113e-01  -1.0458827e-01  -2.5989585e-01  -1.0624756e+01  -2.8270201e+01
   1.6160000e+02  -4.7437553e-01   1.1855553e-01   3.5683843e+01   9.1878529e-01  -1.1058080e-02  -1.6792491e+00   2.0007843e+00  -1.7770459e-01  -1.1955428e-01  -1.9096323e+01  -3.6124190e-01  -4.5415913e-01   1.0150794e+01   3.0513836e+00   4.0475577e+00  -1.4887954e+00  -6.4719427e+00   5.6293680e+00  -4.4618752e+00   2.0310551e-01   6.9239824e-01   9.5489011e-02  -1.1517698e+01   8.7659346e-01  -5.4840278e+00   8.8115445e-02  -1.3636191e-01  -2.7868216e-01  -1.0799821e+01  -2.8135878e+01
   1.6161000e+02  -4.6865506e-01   1.4093537e-01   3.5678663e+01   8.8282149e-01  -2.8132220e-02  -1.6337119e+00   4.5537289e+00  -1.8019395e-01  -2.5171156e-01  -1.3215728e+01  -3.6443045e-01  -3.3464173e-01   1.1951740e+01   3.0519579e+00   4.0046772e+00  -4.2880519e+00  -6.8308775e+00   5.7916593e+00  -4.6112863e+00   2.2609159e-01   7.3076839e-01   8.7175249e-02  -1.2069937e+01   9.9277970e-01  -5.0952319e+00   6.0342081e-02  -1.6965909e-01  -3.0017459e-01  -1.0962383e+01  -2.8017110e+01
   1.6162000e+02  -4.5455001e-01   1.9371521e-01   3.5669048e+01   8.6126717e-01  -4.5091780e-02  -1.5795994e+00   5.4112422e+00  -1.8357580e-01  -3.4123285e-01  -8.9521288e+00  -3.6619657e-01  -1.9143490e-01   1.4320683e+01   3.0522186e+00   3.9140870e+00  -9.0590177e+00  -7.1518150e+00   6.0279864e+00  -4.6990836e+00   2.4661733e-01   7.6331221e-01   8.1505726e-02  -1.2701179e+01   1.0802936e+00  -4.8674936e+00   3.6891997e-02  -2.0191928e-01  -3.2273579e-01  -1.1108933e+01  -2.7900920e+01
   1.6163000e+02  -4.2505137e-01   2.6154748e-01   3.5658891e+01   8.5510505e-01  -5.7238480e-02  -1.5413963e+00   3.8203161e+00  -1.8772228e-01  -4.1790067e-01  -7.6667822e+00  -3.6620996e-01  -1.5493561e-02   1.7594134e+01   3.0514613e+00   3.7594523e+00  -1.5463468e+01  -7.4001829e+00   6.2885823e+00  -4.7380352e+00   2.6363566e-01   7.8857722e-01   7.8464403e-02  -1.3337292e+01   1.1866966e+00  -4.7991500e+00   1.9809983e-02  -2.3055314e-01  -3.4417536e-01  -1.1246694e+01  -2.7784125e+01
   1.6164000e+02  -3.7928455e-01   3.2370019e-01   3.5649996e+01   8.6348182e-01  -7.1505130e-02  -1.5369904e+00   4.4058765e-01  -1.9271903e-01  -5.0301981e-01  -8.5119142e+00  -3.6407230e-01   1.9963448e-01   2.1512804e+01   3.0486803e+00   3.5405375e+00  -2.1891478e+01  -7.5127940e+00   6.5169798e+00  -4.7535499e+00   2.7740506e-01   8.0546160e-01   7.8455973e-02  -1.3912737e+01   1.3491388e+00  -4.8550899e+00   9.4160172e-03  -2.5353711e-01  -3.6257654e-01  -1.1381821e+01  -2.7658927e+01
   1.6165000e+02  -3.2278336e-01   3.6346085e-01   3.5642549e+01   8.8520673e-01  -8.8693860e-02  -1.5643291e+00  -2.7338686e+00  -1.9860628e-01  -5.9203407e-01  -8.9014260e+00  -3.5935385e-01   4.5718769e-01   2.5755321e+01   3.0427906e+00   3.2764853e+00  -2.6405226e+01  -7.4182902e+00   6.6639426e+00  -4.7700702e+00   2.8880846e-01   8.1308933e-01   8.2354954e-02  -1.4378783e+01   1.5701822e+00  -4.9930069e+00   5.0383929e-03  -2.6908697e-01  -3.7636985e-01  -1.1512369e+01  -2.7509973e+01
   1.6166000e+02  -2.6405380e-01   3.7395303e-01   3.5636169e+01   9.2039437e-01  -1.0273133e-01  -1.6052695e+00  -4.0940369e+00  -2.0510801e-01  -6.5324825e-01  -6.1214178e+00  -3.5159402e-01   7.6064087e-01   3.0345318e+01   3.0332141e+00   2.9925753e+00  -2.8391000e+01  -7.0657714e+00   6.6948590e+00  -4.8023103e+00   2.9839526e-01   8.1086282e-01   9.1058557e-02  -1.4691917e+01   1.8159396e+00  -5.1881978e+00   5.9321188e-03  -2.7530568e-01  -3.8423102e-01  -1.1628224e+01  -2.7323826e+01
   1.6167000e+02  -2.1159172e-01   3.5810381e-01   3.5630345e+01   9.7082004e-01  -1.2267026e-01  -1.6389794e+00  -3.3709924e+00  -2.1155388e-01  -6.4727887e-01   5.9693776e-01  -3.4029754e-01   1.1138709e+00   3.5323000e+01   3.0209763e+00   2.7093488e+00  -2.8322644e+01  -6.4599808e+00   6.6129881e+00  -4.8462458e+00   3.0569851e-01   7.9877203e-01   1.0488215e-01  -1.4826921e+01   2.0270733e+00  -5.4491006e+00   1.1943916e-02  -2.7034763e-01  -3.8569203e-01  -1.1704919e+01  -2.7083817e+01
   1.6168000e+02  -1.7378516e-01   3.2532913e-01   3.5624473e+01   1.0380358e+00  -1.3802553e-01  -1.6529367e+00  -1.3957320e+00  -2.1706873e-01  -5.5376577e-01   9.3513102e+00  -3.2488214e-01   1.5257471e+00   4.1187624e+01   3.0104038e+00   2.4487384e+00  -2.6061046e+01  -5.6682018e+00   6.4708281e+00  -4.8677412e+00   3.0919240e-01   7.7769643e-01   1.2292489e-01  -1.4779660e+01   2.1418416e+00  -5.8199531e+00   2.3703131e-02  -2.5285692e-01  -3.8166088e-01  -1.1719062e+01  -2.6773437e+01
   1.6169000e+02  -1.5969695e-01   2.8921052e-01   3.5618178e+01   1.1193580e+00  -1.5538615e-01  -1.6492605e+00   3.6762148e-01  -2.2091623e-01  -3.8666827e-01   1.6709750e+01  -3.0465889e-01   2.0068230e+00   4.8107586e+01   3.0112580e+00   2.2367819e+00  -2.1195642e+01  -4.8126676e+00   6.3475716e+00  -4.8072134e+00   3.0704447e-01   7.4966330e-01   1.4260576e-01  -1.4566052e+01   2.1224963e+00  -6.3494019e+00   4.2031784e-02  -2.2249376e-01  -3.7400674e-01  -1.1661523e+01  -2.6377330e+01
   1.6170000e+02  -1.7481326e-01   2.6600525e-01   3.5611967e+01   1.2045079e+00  -1.7005387e-01  -1.6407363e+00   8.5241552e-01  -2.2281517e-01  -1.9147034e-01   1.9519792e+01  -2.7907845e-01   2.5428981e+00   5.3607511e+01   3.0403553e+00   2.0885565e+00  -1.4822545e+01  -4.0618462e+00   6.3124013e+00  -4.6136355e+00   2.9826415e-01   7.1766427e-01   1.6030738e-01  -1.4238787e+01   1.9689108e+00  -7.0299992e+00   6.6810935e-02  -1.8042077e-01  -3.6451496e-01  -1.1514025e+01  -2.5863939e+01
   1.6171000e+02  -2.1233759e-01   2.6899581e-01   3.5607402e+01   1.2778450e+00  -1.8500807e-01  -1.6395123e+00   1.2239861e-01  -2.2304038e-01  -2.3601366e-02   1.6786898e+01  -2.4814234e-01   3.0786174e+00   5.3571936e+01   3.1206283e+00   1.9963109e+00  -9.2245607e+00  -3.5587902e+00   6.3889612e+00  -4.2858110e+00   2.8358182e-01   6.8468130e-01   1.7330367e-01  -1.3852486e+01   1.7178438e+00  -7.7641689e+00   9.5963356e-02  -1.2941535e-01  -3.5349509e-01  -1.1253930e+01  -2.5208407e+01
   1.6172000e+02  -2.5228277e-01   2.9828040e-01   3.5606178e+01   1.3266020e+00  -2.0173844e-01  -1.6480895e+00  -8.5771291e-01  -2.2218550e-01   8.5238499e-02   1.0883986e+01  -2.1260637e-01   3.5384130e+00   4.5979552e+01   3.2746648e+00   1.9358903e+00  -6.0420623e+00  -3.3184184e+00   6.5370114e+00  -3.8900302e+00   2.6563582e-01   6.5255595e-01   1.8141575e-01  -1.3400598e+01   1.4261335e+00  -8.3941436e+00   1.2525864e-01  -7.3461627e-02  -3.3900827e-01  -1.0897806e+01  -2.4442114e+01
   1.6173000e+02  -2.7410472e-01   3.3582907e-01   3.5608827e+01   1.3479934e+00  -2.2047416e-01  -1.6630620e+00  -1.4972493e+00  -2.2075388e-01   1.4411032e-01   5.8871818e+00  -1.7391151e-01   3.8538627e+00   3.1544976e+01   3.5092691e+00   1.8812215e+00  -5.4668756e+00  -3.2152317e+00   6.6616013e+00  -3.5549543e+00   2.4824762e-01   6.2165827e-01   1.8701929e-01  -1.2832595e+01   1.1544767e+00  -8.7726437e+00   1.4965548e-01  -1.6962728e-02  -3.1811226e-01  -1.0503264e+01  -2.3645129e+01
   1.6174000e+02  -2.7035179e-01   3.5496230e-01   3.5614249e+01   1.3490153e+00  -2.3216250e-01  -1.6869467e+00  -2.3884705e+00  -2.1889419e-01   1.8849436e-01   4.4384042e+00  -1.3396048e-01   3.9788764e+00   1.2501363e+01   3.7974466e+00   1.8170310e+00  -6.4190556e+00  -3.0582881e+00   6.6546131e+00  -3.4238428e+00   2.3485085e-01   5.9146641e-01   1.9373668e-01  -1.2116108e+01   9.5392991e-01  -8.8374398e+00   1.6591989e-01   3.6259982e-02  -2.8931515e-01  -1.0134818e+01  -2.2903026e+01
   1.6175000e+02  -2.4850538e-01   3.3782112e-01   3.5620092e+01   1.3407309e+00  -2.4986689e-01  -1.7235269e+00  -3.6580185e+00  -2.1637904e-01   2.5595991e-01   6.7465547e+00  -9.4723005e-02   3.9067883e+00  -7.2088029e+00   4.0819613e+00   1.7498329e+00  -6.7198099e+00  -2.6810061e+00   6.4613613e+00  -3.5580641e+00   2.2669500e-01   5.6128090e-01   2.0484303e-01  -1.1263522e+01   8.3763543e-01  -8.6520753e+00   1.7447970e-01   8.3863994e-02  -2.5394673e-01  -9.8392934e+00  -2.2281837e+01
   1.6176000e+02  -2.2367639e-01   2.8580212e-01   3.5623102e+01   1.3320114e+00  -2.6717022e-01  -1.7636307e+00  -4.0103868e+00  -2.1277925e-01   3.6639116e-01   1.1043126e+01  -5.7809186e-02   3.6736991e+00  -2.3308928e+01   4.3081677e+00   1.7186759e+00  -3.1156986e+00  -2.0220605e+00   6.1163725e+00  -3.8850156e+00   2.2195618e-01   5.3051047e-01   2.2182379e-01  -1.0334601e+01   7.7241840e-01  -8.3706654e+00   1.7875709e-01   1.2529050e-01  -2.1564068e-01  -9.6241678e+00  -2.1810451e+01
   1.6177000e+02  -2.1097838e-01   2.1742463e-01   3.5619297e+01   1.3257166e+00  -2.8676537e-01  -1.7908631e+00  -2.7232396e+00  -2.0778432e-01   5.0759007e-01   1.4119891e+01  -2.4276425e-02   3.3349937e+00  -3.3870536e+01   4.4530548e+00   1.8035510e+00   8.4875131e+00  -1.1595013e+00   5.7170304e+00  -4.2472028e+00   2.1674618e-01   4.9892341e-01   2.4335965e-01  -9.4225491e+00   7.0886345e-01  -8.1512341e+00   1.8271307e-01   1.6127195e-01  -1.7887695e-01  -9.4547144e+00  -2.1477177e+01
   1.6178000e+02  -2.2032513e-01   1.5844080e-01   3.5604786e+01   1.3192823e+00  -3.0240712e-01  -1.7972745e+00  -6.4114126e-01  -2.0147494e-01   6.4028140e-01   1.3269132e+01   5.3461559e-03   2.9435393e+00  -3.9145440e+01   4.5246448e+00   2.1238328e+00   3.2028180e+01  -2.6434366e-01   5.3781583e+00  -4.4883800e+00   2.0759885e-01   4.6722309e-01   2.6557269e-01  -8.6191087e+00   6.0217585e-01  -8.0925340e+00   1.8866923e-01   1.9281402e-01  -1.4774109e-01  -9.2898116e+00  -2.1254469e+01
   1.6179000e+02  -2.5231112e-01   1.3062636e-01   3.5578276e+01   1.3094839e+00  -3.2205957e-01  -1.7855370e+00   1.1737570e+00  -1.9432843e-01   7.2478571e-01   8.4504312e+00   3.0984302e-02   2.5448740e+00  -3.9866529e+01   4.5448703e+00   2.8127837e+00   6.8895093e+01   4.8933728e-01   5.1923066e+00  -4.5227331e+00   1.9368445e-01   4.3735164e-01   2.8385866e-01  -7.9855123e+00   4.2425351e-01  -8.2136897e+00   1.9650114e-01   2.2016535e-01  -1.2500008e-01  -9.1188074e+00  -2.1120588e+01
   1.6180000e+02  -2.9641113e-01   1.4296256e-01   3.5544284e+01   1.2974743e+00  -3.3833158e-01  -1.7642682e+00   2.1268769e+00  -1.8698843e-01   7.4459285e-01   1.9807143e+00   5.2891803e-02   2.1717608e+00  -3.7311322e+01   4.5358468e+00   3.9493166e+00   1.1365328e+02   9.9668284e-01   5.1901306e+00  -4.3754036e+00   1.7753174e-01   4.1193712e-01   2.9518455e-01  -7.5416565e+00   1.9701718e-01  -8.4529829e+00   2.0397348e-01   2.4223538e-01  -1.1106792e-01  -8.9620989e+00  -2.1059092e+01
   1.6181000e+02  -3.3585654e-01   1.8771181e-01   3.5512620e+01   1.2894827e+00  -3.5552031e-01  -1.7457863e+00   1.8481918e+00  -1.7997231e-01   7.1253049e-01  -3.2062360e+00   7.1407373e-02   1.8325186e+00  -3.3924219e+01   4.5143953e+00   5.4614360e+00   1.5121194e+02   1.2478469e+00   5.3294396e+00  -4.1685982e+00   1.6412823e-01   3.9333883e-01   2.9929215e-01  -7.2702078e+00  -4.5059144e-03  -8.6916745e+00   2.0781215e-01   2.5681113e-01  -1.0380200e-01  -8.8484959e+00  -2.1056191e+01
   1.6182000e+02  -3.5818732e-01   2.4471833e-01   3.5491998e+01   1.2922148e+00  -3.7116206e-01  -1.7408293e+00   4.9569311e-01  -1.7349845e-01   6.5868098e-01  -5.3849516e+00   8.6691272e-02   1.5091727e+00  -3.2334584e+01   4.4923908e+00   7.1017224e+00   1.6402864e+02   1.3052826e+00   5.5281526e+00  -4.0539568e+00   1.5854670e-01   3.8315995e-01   2.9808181e-01  -7.1427571e+00  -1.1145494e-01  -8.8143814e+00   2.0520456e-01   2.6167363e-01  -1.0023761e-01  -8.7975868e+00  -2.1102453e+01
   1.6183000e+02  -3.6169075e-01   2.9180866e-01   3.5483757e+01   1.3076596e+00  -3.8955400e-01  -1.7521970e+00  -1.1367627e+00  -1.6756445e-01   6.0526631e-01  -5.3414668e+00   9.8598429e-02   1.1711497e+00  -3.3802308e+01   4.4801487e+00   8.5760380e+00   1.4743157e+02   1.2489949e+00   5.6993096e+00  -4.1374531e+00   1.6300104e-01   3.8217345e-01   2.9386616e-01  -7.1452842e+00  -1.0204421e-01  -8.7688501e+00   1.9503566e-01   2.5600856e-01  -9.8569965e-02  -8.8126226e+00  -2.1190833e+01
   1.6184000e+02  -3.5278838e-01   3.1412217e-01   3.5482247e+01   1.3323185e+00  -4.0559682e-01  -1.7745754e+00  -2.2378467e+00  -1.6212652e-01   5.5640734e-01  -4.8858967e+00   1.0677645e-01   7.9773130e-01  -3.7341837e+01   4.4904833e+00   9.7168106e+00   1.1407726e+02   1.1303832e+00   5.7717169e+00  -4.4283280e+00   1.7545520e-01   3.9003759e-01   2.8784111e-01  -7.2600795e+00   1.5464392e-02  -8.5797886e+00   1.7814523e-01   2.4109904e-01  -9.8093971e-02  -8.8832150e+00  -2.1322909e+01
   1.6185000e+02  -3.4084417e-01   3.1020312e-01   3.5480063e+01   1.3602607e+00  -4.2547846e-01  -1.7982560e+00  -2.3680592e+00  -1.5710222e-01   5.1574475e-01  -4.0662589e+00   1.1091263e-01   3.9300198e-01  -4.0472932e+01   4.5411210e+00   1.0528775e+01   8.1196414e+01   9.5692875e-01   5.7204419e+00  -4.8362455e+00   1.9108086e-01   4.0507041e-01   2.7959650e-01  -7.4434917e+00   2.1747147e-01  -8.3213362e+00   1.5663716e-01   2.1987938e-01  -9.8210244e-02  -8.9891371e+00  -2.1509964e+01
   1.6186000e+02  -3.3483775e-01   2.9379634e-01   3.5472275e+01   1.3870494e+00  -4.4089102e-01  -1.8116653e+00  -1.3409246e+00  -1.5223276e-01   5.0064635e-01  -1.5098401e+00   1.1088987e-01  -2.3278971e-02  -4.1628095e+01   4.6530166e+00   1.1112820e+01   5.8404558e+01   6.9770936e-01   5.5919116e+00  -5.2329648e+00   2.0528348e-01   4.2476107e-01   2.6776939e-01  -7.6596625e+00   4.5798394e-01  -8.0817852e+00   1.3303720e-01   1.9579300e-01  -9.8735235e-02  -9.0979142e+00  -2.1746205e+01
   1.6187000e+02  -3.3931477e-01   2.8699054e-01   3.5457574e+01   1.4121783e+00  -4.6449688e-01  -1.8042784e+00   7.3868954e-01  -1.4706422e-01   5.3047282e-01   2.9826471e+00   1.0679133e-01  -4.3094021e-01  -4.0766124e+01   4.8417342e+00   1.1580591e+01   4.6777039e+01   3.2030054e-01   5.4811844e+00  -5.5274323e+00   2.1596130e-01   4.4670921e-01   2.5135331e-01  -7.9106118e+00   6.7948648e-01  -7.9383911e+00   1.0978599e-01   1.7174494e-01  -1.0065592e-01  -9.1839159e+00  -2.1997599e+01
   1.6188000e+02  -3.5026359e-01   3.0701687e-01   3.5437695e+01   1.4373693e+00  -4.8162832e-01  -1.7777630e+00   2.6515336e+00  -1.4109350e-01   6.1019702e-01   7.9724192e+00   9.8883841e-02  -8.1171548e-01  -3.8077527e+01   5.1016406e+00   1.1999574e+01   4.1898369e+01  -1.5331573e-01   5.4636666e+00  -5.6974900e+00   2.2379651e-01   4.6904547e-01   2.3089767e-01  -8.2025140e+00   8.4821568e-01  -7.9273802e+00   8.8705643e-02   1.4967425e-01  -1.0531893e-01  -9.2609662e+00  -2.2231216e+01
   1.6189000e+02  -3.5658287e-01   3.5534222e-01   3.5416211e+01   1.4620912e+00  -4.9560849e-01  -1.7527434e+00   2.5019626e+00  -1.3387738e-01   7.3417847e-01   1.2398146e+01   8.7566893e-02  -1.1527045e+00  -3.4098906e+01   5.3947165e+00   1.2361741e+01   3.6216692e+01  -6.4493861e-01   5.5514727e+00  -5.7786461e+00   2.3099732e-01   4.9019579e-01   2.0878176e-01  -8.5114943e+00   9.6417173e-01  -8.0129412e+00   7.0264031e-02   1.3059358e-01  -1.1286604e-01  -9.3667784e+00  -2.2434446e+01
   1.6190000e+02  -3.4905883e-01   4.1507279e-01   3.5397125e+01   1.4822783e+00  -5.1331289e-01  -1.7490101e+00   3.7333003e-01  -1.2506986e-01   8.9298701e-01   1.5880854e+01   7.3261138e-02  -1.4520374e+00  -2.9933283e+01   5.6634054e+00   1.2594380e+01   2.3263853e+01  -1.0851378e+00   5.7177579e+00  -5.8245678e+00   2.3970764e-01   5.0892160e-01   1.8807430e-01  -8.7989130e+00   1.0293424e+00  -8.1056396e+00   5.3469827e-02   1.1470278e-01  -1.2207514e-01  -9.5142153e+00  -2.2609245e+01
   1.6191000e+02  -3.2961894e-01   4.5933221e-01   3.5383524e+01   1.4936590e+00  -5.3359559e-01  -1.7660136e+00  -1.7003499e+00  -1.1456204e-01   1.0628207e+00   1.6983367e+01   5.6348724e-02  -1.7134675e+00  -2.6143009e+01   5.8632170e+00   1.2614086e+01   1.9705633e+00  -1.4640906e+00   5.9280873e+00  -5.8646177e+00   2.5080439e-01   5.2501451e-01   1.7060112e-01  -9.0389936e+00   1.0396089e+00  -8.1346658e+00   3.7223660e-02   1.0174719e-01  -1.3168157e-01  -9.6869818e+00  -2.2771279e+01
   1.6192000e+02  -3.1004327e-01   4.6711507e-01   3.5376336e+01   1.4944368e+00  -5.5089892e-01  -1.7946044e+00  -2.8590824e+00  -1.0271943e-01   1.1960170e+00   1.3319636e+01   3.7247552e-02  -1.9332836e+00  -2.1981617e+01   5.9830674e+00   1.2382689e+01  -2.3139692e+01  -1.8231039e+00   6.1391666e+00  -5.8831462e+00   2.6316746e-01   5.3949845e-01   1.5582976e-01  -9.2246351e+00   1.0146102e+00  -8.1070012e+00   2.2066021e-02   9.1857902e-02  -1.4130808e-01  -9.8742088e+00  -2.2946849e+01
   1.6193000e+02  -3.0050795e-01   4.3515267e-01   3.5373898e+01   1.4845724e+00  -5.6963464e-01  -1.8324869e+00  -3.7882464e+00  -9.0521027e-02   1.2311571e+00   3.5140040e+00   1.6501259e-02  -2.0989100e+00  -1.6562633e+01   6.0382419e+00   1.1937203e+01  -4.4548525e+01  -2.2256534e+00   6.3085417e+00  -5.8288867e+00   2.7376356e-01   5.5342017e-01   1.4158526e-01  -9.3645846e+00   9.9657353e-01  -8.0948976e+00   1.0123324e-02   8.6173715e-02  -1.5091871e-01  -1.0066981e+01  -2.3142670e+01
