# Supplementary material for: Measurement data obtained by an instrumented steering wheel for driver model development
Source: Data Brief. 2020 Apr 10;30:105485. doi: 10.1016/j.dib.2020.105485 (PMC7214765; doi:10.1016/j.dib.2020.105485)
Supplement: Supplementary file 1 [file mmc1.zip › Data_DIB/mmc1/Data_DIB/Data_sent/driver2_kickplate3.txt]

   1.1930000e+01   1.3814735e+00  -1.5575589e-01   4.0651914e+01  -9.1239912e-01  -1.4971387e+00  -3.5253512e-01   7.4298444e-01  -1.2564234e+00   1.0952000e-01   9.9796195e+00  -1.3656236e-01  -8.7927883e-01   1.5595270e+00  -1.5405790e+00  -1.5402483e+01  -1.3833043e+01  -3.0044464e+01   3.9395157e+00  -1.3318079e-01   1.3050029e-01   4.7948484e-01  -8.5892386e-01  -1.4558692e+01   7.3663901e+00   6.4533442e+00  -1.1027803e-01  -2.3314345e-01  -5.2681432e-01  -1.4266393e+01  -2.9689251e+01
   1.1940000e+01   1.3586697e+00  -1.6080955e-01   4.0715765e+01  -9.1920627e-01  -1.5021807e+00  -3.5629467e-01  -3.7595502e-01  -1.2551792e+00   1.1161819e-01   2.0981897e-01  -1.4455344e-01  -8.4755463e-01   3.1724201e+00  -1.5327414e+00  -1.4842612e+01   5.5987055e+01  -3.0535266e+01   4.0500873e+00  -4.2489130e-02   1.2517250e-01   4.8757966e-01  -8.7377581e-01  -1.4749978e+01   7.3324325e+00   6.3050636e+00  -1.0203157e-01  -2.2527439e-01  -5.3372418e-01  -1.4403686e+01  -2.9829447e+01
   1.1950000e+01   1.3396294e+00  -1.8306158e-01   4.0791702e+01  -9.2277393e-01  -1.5048736e+00  -3.6625419e-01  -9.9595176e-01  -1.2543270e+00   5.8806286e-02  -5.2811906e+00  -1.5139007e-01  -7.7065422e-01   7.6900407e+00  -1.5166327e+00  -1.3651238e+01   1.1913749e+02  -3.0908590e+01   4.0906019e+00   2.8743676e-02   1.1729959e-01   4.9345141e-01  -8.8601173e-01  -1.4867090e+01   7.3100926e+00   6.1868160e+00  -9.6786755e-02  -2.2043367e-01  -5.3697618e-01  -1.4554525e+01  -3.0033092e+01
   1.1960000e+01   1.3315529e+00  -2.1915122e-01   4.0873315e+01  -9.2777966e-01  -1.5091708e+00  -3.7637964e-01  -1.0125451e+00  -1.2537920e+00   1.4275648e-02  -4.4530638e+00  -1.5662409e-01  -6.4691867e-01   1.2373555e+01  -1.4972919e+00  -1.2099253e+01   1.5519842e+02  -3.1107481e+01   4.0566810e+00   9.4827031e-02   1.0791736e-01   4.9623523e-01  -8.9321224e-01  -1.4917454e+01   7.2660753e+00   6.1286389e+00  -9.5790607e-02  -2.1972900e-01  -5.3756902e-01  -1.4701938e+01  -3.0270142e+01
   1.1970000e+01   1.3350789e+00  -2.5554102e-01   4.0954835e+01  -9.3465627e-01  -1.5091708e+00  -3.7962477e-01  -3.2451335e-01  -1.2530743e+00   2.7216791e-02   1.2941142e+00  -1.6021852e-01  -4.9811514e-01   1.4880353e+01  -1.4770917e+00  -1.0553563e+01   1.5456906e+02  -3.1110098e+01   3.9658857e+00   1.5951935e-01   9.8385761e-02   4.9572263e-01  -8.9429363e-01  -1.4942312e+01   7.1805913e+00   6.1149340e+00  -9.7877193e-02  -2.2285329e-01  -5.3753274e-01  -1.4835002e+01  -3.0499351e+01
   1.1980000e+01   1.3476010e+00  -2.7436801e-01   4.1032212e+01  -9.3988438e-01  -1.5129523e+00  -3.6931189e-01   1.0312885e+00  -1.2515976e+00   1.0881197e-01   8.1595181e+00  -1.6252262e-01  -3.5210966e-01   1.4600549e+01  -1.4589580e+00  -9.3086205e+00   1.2449424e+02  -3.0935048e+01   3.8510282e+00   2.1137585e-01   9.0206587e-02   4.9237474e-01  -8.8911348e-01  -1.4992455e+01   7.0547418e+00   6.1111265e+00  -1.0043333e-01  -2.2815727e-01  -5.3892759e-01  -1.4949627e+01  -3.0673719e+01
   1.1990000e+01   1.3627413e+00  -2.6243910e-01   4.1102719e+01  -9.3968589e-01  -1.5180517e+00  -3.4348084e-01   2.5831043e+00  -1.2490441e+00   2.2940254e-01   1.2059057e+01  -1.6393621e-01  -2.2454111e-01   1.2756855e+01  -1.4496751e+00  -8.4827993e+00   8.2582119e+01  -3.0646982e+01   3.7395007e+00   2.2580752e-01   8.5150997e-02   4.8743160e-01  -8.7875598e-01  -1.5084540e+01   6.9172924e+00   6.1074762e+00  -1.0180465e-01  -2.3405928e-01  -5.4256441e-01  -1.5047246e+01  -3.0770616e+01
   1.2000000e+01   1.3702652e+00  -2.1918138e-01   4.1164738e+01  -9.3250729e-01  -1.5195987e+00  -3.0797334e-01   3.5507508e+00  -1.2456519e+00   3.2648160e-01   9.7079058e+00  -1.6458807e-01  -1.0824828e-01   1.1629283e+01  -1.4624847e+00  -8.0250124e+00   4.5778691e+01  -3.0333616e+01   3.6433257e+00   1.6938951e-01   8.5162076e-02   4.8306868e-01  -8.6561391e-01  -1.5179146e+01   6.8142356e+00   6.1321927e+00  -1.0269186e-01  -2.4038307e-01  -5.4767223e-01  -1.5141205e+01  -3.0817727e+01
   1.2010000e+01   1.3634165e+00  -1.5745953e-01   4.1218348e+01  -9.1917057e-01  -1.5217186e+00  -2.7177687e-01   3.6196462e+00  -1.2422802e+00   3.3408818e-01   7.6065793e-01  -1.6432976e-01   1.2536722e-02   1.2078500e+01  -1.5175561e+00  -7.7865480e+00   2.3846434e+01  -3.0079735e+01   3.5678920e+00   4.4088812e-03   9.1877796e-02   4.8184295e-01  -8.5243385e-01  -1.5224617e+01   6.7804049e+00   6.2310481e+00  -1.0521448e-01  -2.4810292e-01  -5.5257584e-01  -1.5242013e+01  -3.0855717e+01
   1.2020000e+01   1.3474004e+00  -9.6687015e-02   4.1266246e+01  -9.0073792e-01  -1.5236667e+00  -2.3648451e-01   3.5292359e+00  -1.2400560e+00   2.2490709e-01  -1.0918109e+01  -1.6291292e-01   1.4594685e-01   1.3341013e+01  -1.6379483e+00  -7.5967540e+00   1.8979397e+01  -2.9939756e+01   3.5187418e+00  -2.8846229e-01   1.0616072e-01   4.8563412e-01  -8.4120541e-01  -1.5203513e+01   6.8156248e+00   6.4257193e+00  -1.1103656e-01  -2.5800544e-01  -5.5586746e-01  -1.5349315e+01  -3.0900749e+01
   1.2030000e+01   1.3334460e+00  -5.3634568e-02   4.1313313e+01  -8.7655355e-01  -1.5286514e+00  -1.9548996e-01   4.0994558e+00  -1.2399189e+00   1.8548470e-02  -2.0635862e+01  -1.6001822e-01   3.0174186e-01   1.5579501e+01  -1.8378637e+00  -7.3183317e+00   2.7842235e+01  -2.9923823e+01   3.5015077e+00  -6.7847184e-01   1.2738958e-01   4.9510052e-01  -8.3325498e-01  -1.5150340e+01   6.8941636e+00   6.6818646e+00  -1.2035194e-01  -2.6978312e-01  -5.5801913e-01  -1.5468322e+01  -3.0955114e+01
   1.2040000e+01   1.3224119e+00  -3.6220196e-02   4.1364556e+01  -8.4610779e-01  -1.5267606e+00  -1.4448270e-01   5.1007254e+00  -1.2424293e+00  -2.4589903e-01  -2.6444750e+01  -1.5515187e-01   5.0088408e-01   1.9914222e+01  -2.1048929e+00  -6.8862541e+00   4.3207761e+01  -3.0025786e+01   3.5256285e+00  -1.0771554e+00   1.5250867e-01   5.0971369e-01  -8.2999039e-01  -1.5156377e+01   6.9932351e+00   6.9186162e+00  -1.3172005e-01  -2.8217329e-01  -5.6182747e-01  -1.5606128e+01  -3.1012862e+01
   1.2050000e+01   1.3017127e+00  -4.1399289e-02   4.1423428e+01  -8.1217333e-01  -1.5308859e+00  -8.5104590e-02   5.9378112e+00  -1.2477588e+00  -5.2853816e-01  -2.8263913e+01  -1.4780567e-01   7.4797530e-01   2.4709122e+01  -2.3930909e+00  -6.3224193e+00   5.6383475e+01  -3.0278460e+01   3.6057160e+00  -1.3788713e+00   1.7641765e-01   5.2788673e-01  -8.3300201e-01  -1.5349871e+01   7.1045788e+00   7.0599958e+00  -1.4253092e-01  -2.9380362e-01  -5.7019299e-01  -1.5724584e+01  -3.1029450e+01
   1.2060000e+01   1.2603841e+00  -5.7436502e-02   4.1491626e+01  -7.7975581e-01  -1.5299692e+00  -2.2849654e-02   6.2254936e+00  -1.2556296e+00  -7.8371985e-01  -2.5518169e+01  -1.3792362e-01   9.9987241e-01   2.5189712e+01  -2.6441975e+00  -5.7054342e+00   6.1698509e+01  -3.0739206e+01   3.7460321e+00  -1.5263325e+00   1.9439784e-01   5.4740166e-01  -8.4326015e-01  -1.5821832e+01   7.2262826e+00   7.0821580e+00  -1.5032108e-01  -3.0403198e-01  -5.8358946e-01  -1.5742643e+01  -3.0934188e+01
   1.2070000e+01   1.2026617e+00  -7.1277290e-02   4.1569315e+01  -7.5226133e-01  -1.5283076e+00   3.2200499e-02   5.5050153e+00  -1.2652274e+00  -9.5743242e-01  -1.7371257e+01  -1.2608146e-01   1.1943431e+00   1.9447072e+01  -2.8211975e+00  -5.1112816e+00   5.9415260e+01  -3.1378981e+01   3.9188271e+00  -1.5382866e+00   2.0464173e-01   5.6628436e-01  -8.5991311e-01  -1.6526660e+01   7.3501514e+00   7.0116437e+00  -1.5411577e-01  -3.1311157e-01  -5.9997062e-01  -1.5634219e+01  -3.0717896e+01
   1.2080000e+01   1.1470566e+00  -7.5774598e-02   4.1655397e+01  -7.3017570e-01  -1.5276774e+00   7.0708806e-02   3.8508307e+00  -1.2753229e+00  -1.0079796e+00  -5.0547154e+00  -1.1301757e-01   1.3155436e+00   1.2120042e+01  -2.9209224e+00  -4.5773847e+00   5.3389696e+01  -3.2014944e+01   4.0688620e+00  -1.4768574e+00   2.0885826e-01   5.8350063e-01  -8.7966698e-01  -1.7255681e+01   7.4520249e+00   6.8921802e+00  -1.5483496e-01  -3.2176449e-01  -6.1575481e-01  -1.5494398e+01  -3.0480982e+01
   1.2090000e+01   1.1173106e+00  -7.0067876e-02   4.1748108e+01  -7.1255285e-01  -1.5263596e+00   9.1137751e-02   2.0428945e+00  -1.2846404e+00  -9.3062519e-01   7.7354378e+00  -9.9024639e-02   1.4079856e+00   9.2442001e+00  -2.9618410e+00  -4.1091615e+00   4.6822313e+01  -3.2378734e+01   4.1501755e+00  -1.4132387e+00   2.1084146e-01   5.9853076e-01  -8.9686986e-01  -1.7732298e+01   7.4967610e+00   6.7730356e+00  -1.5484909e-01  -3.3063738e-01  -6.2629119e-01  -1.5473712e+01  -3.0363595e+01
   1.2100000e+01   1.1324501e+00  -5.6616464e-02   4.1844093e+01  -6.9805459e-01  -1.5240104e+00   9.9440615e-02   8.3028644e-01  -1.2922232e+00  -7.5731915e-01   1.7330605e+01  -8.3828637e-02   1.5280707e+00   1.2008512e+01  -2.9674454e+00  -3.7003317e+00   4.0882989e+01  -3.2263314e+01   4.1576020e+00  -1.4176421e+00   2.1461483e-01   6.1028139e-01  -9.0463817e-01  -1.7760056e+01   7.4590057e+00   6.7095356e+00  -1.5707167e-01  -3.3979891e-01  -6.2725683e-01  -1.5650230e+01  -3.0441078e+01
   1.2110000e+01   1.1920027e+00  -4.0761373e-02   4.1934865e+01  -6.8459673e-01  -1.5258439e+00   1.0601354e-01   6.5729196e-01  -1.2975950e+00  -5.3615926e-01   2.2115989e+01  -6.6797701e-02   1.7116282e+00   1.8355749e+01  -2.9569624e+00  -3.3440622e+00   3.5626946e+01  -3.1654418e+01   4.1278859e+00  -1.5180579e+00   2.2289780e-01   6.1739988e-01  -8.9872451e-01  -1.7330965e+01   7.3354423e+00   6.7173921e+00  -1.6343862e-01  -3.4837292e-01  -6.1811478e-01  -1.5979435e+01  -3.0694953e+01
   1.2120000e+01   1.2675448e+00  -2.9398247e-02   4.2005219e+01  -6.6872984e-01  -1.5246407e+00   1.1652517e-01   1.0511637e+00  -1.3006822e+00  -3.0773346e-01   2.2842580e+01  -4.7061990e-02   1.9824178e+00   2.7078962e+01  -2.9426697e+00  -3.0329377e+00   3.1112446e+01  -3.0770221e+01   4.1229478e+00  -1.6666298e+00   2.3536476e-01   6.1970198e-01  -8.8180509e-01  -1.6656187e+01   7.1510510e+00   6.7315016e+00  -1.7289429e-01  -3.5447636e-01  -6.0477030e-01  -1.6348551e+01  -3.1039504e+01
   1.2130000e+01   1.3235172e+00  -2.5901042e-02   4.2041794e+01  -6.4586770e-01  -1.5213748e+00   1.2317154e-01   6.6463643e-01  -1.3015980e+00  -9.0772242e-02   2.1696122e+01  -2.3579610e-02   2.3572856e+00   3.7486778e+01  -2.9306622e+00  -2.7566940e+00   2.7624372e+01  -2.9962821e+01   4.2010230e+00  -1.7966042e+00   2.4879662e-01   6.1835378e-01  -8.6267715e-01  -1.6068501e+01   6.9730117e+00   6.6602981e+00  -1.8126053e-01  -3.5611542e-01  -5.9641717e-01  -1.6649127e+01  -3.1357052e+01
   1.2140000e+01   1.3475342e+00  -2.8616454e-02   4.2049097e+01  -6.1194933e-01  -1.5191403e+00   1.1420887e-01  -8.9626683e-01  -1.3005126e+00   1.0910217e-01   1.9987441e+01   4.5256752e-03   2.8195052e+00   4.6221965e+01  -2.9228351e+00  -2.5103588e+00   2.4633518e+01  -2.9541086e+01   4.3807609e+00  -1.9031903e+00   2.6032074e-01   6.1512436e-01  -8.5030845e-01  -1.5844406e+01   6.8883780e+00   6.4838618e+00  -1.8469935e-01  -3.5315093e-01  -5.9805034e-01  -1.6799665e+01  -3.1529252e+01
   1.2150000e+01   1.3494746e+00  -3.6672985e-02   4.2052890e+01  -5.6578363e-01  -1.5201716e+00   8.7363962e-02  -2.6844906e+00  -1.2977135e+00   2.8031417e-01   1.7121200e+01   3.7467497e-02   3.3028140e+00   4.8330877e+01  -2.9188345e+00  -2.3038548e+00   2.0650404e+01  -2.9594545e+01   4.6237616e+00  -2.0266852e+00   2.6917352e-01   6.1193974e-01  -8.4808076e-01  -1.6056959e+01   6.9294609e+00   6.2652258e+00  -1.8303336e-01  -3.4806553e-01  -6.0700773e-01  -1.6779419e+01  -3.1492887e+01
   1.2160000e+01   1.3399825e+00  -5.3628440e-02   4.2080110e+01  -5.1089129e-01  -1.5154161e+00   4.7699658e-02  -3.9664304e+00  -1.2936348e+00   4.0827835e-01   1.2796418e+01   7.4663429e-02   3.7276426e+00   4.2482858e+01  -2.9174691e+00  -2.1530389e+00   1.5081593e+01  -2.9936747e+01   4.8508695e+00  -2.1567997e+00   2.7423399e-01   6.0984801e-01  -8.5274416e-01  -1.6525656e+01   7.0319573e+00   6.0599497e+00  -1.7844495e-01  -3.4377232e-01  -6.1638966e-01  -1.6671269e+01  -3.1298612e+01
   1.2170000e+01   1.3233507e+00  -8.2573263e-02   4.2135619e+01  -4.5618977e-01  -1.5181090e+00   4.0968171e-03  -4.3602841e+00  -1.2887167e+00   4.9242947e-01   8.4151126e+00   1.1484186e-01   4.0253383e+00   2.9769574e+01  -2.9175209e+00  -2.0605910e+00   9.2447817e+00  -3.0300666e+01   4.9788491e+00  -2.2012356e+00   2.7143209e-01   6.0724272e-01  -8.5810463e-01  -1.6970857e+01   7.0872331e+00   5.8543582e+00  -1.7161593e-01  -3.4068891e-01  -6.2034601e-01  -1.6555504e+01  -3.1030299e+01
   1.2180000e+01   1.3049018e+00  -1.1976836e-01   4.2201326e+01  -4.1414049e-01  -1.5191403e+00  -3.4063656e-02  -3.8160473e+00  -1.2832414e+00   5.4845481e-01   5.6025342e+00   1.5636379e-01   4.1592979e+00   1.3395958e+01  -2.9180929e+00  -2.0091828e+00   5.1408226e+00  -3.0506888e+01   4.9404127e+00  -2.0495952e+00   2.5530627e-01   5.9951634e-01  -8.5935803e-01  -1.7197336e+01   7.0399207e+00   5.5835150e+00  -1.6074844e-01  -3.3640925e-01  -6.1712949e-01  -1.6433359e+01  -3.0732765e+01
   1.2190000e+01   1.2928396e+00  -1.5512285e-01   4.2254456e+01  -3.9589943e-01  -1.5153588e+00  -6.6048049e-02  -3.1984393e+00  -1.2772750e+00   5.9789251e-01   4.9437694e+00   1.9813596e-01   4.1839475e+00   2.4649650e+00  -2.9186800e+00  -1.9686022e+00   4.0580582e+00  -3.0423056e+01   4.6937123e+00  -1.6479318e+00   2.2370245e-01   5.8174281e-01  -8.5473746e-01  -1.7114152e+01   6.9269783e+00   5.1844569e+00  -1.4457183e-01  -3.2821785e-01  -6.0901347e-01  -1.6322697e+01  -3.0476510e+01
   1.2200000e+01   1.2900142e+00  -1.7693566e-01   4.2283079e+01  -4.0659772e-01  -1.5209738e+00  -9.7620043e-02  -3.1571994e+00  -1.2707813e+00   6.5108422e-01   5.3191716e+00   2.4025416e-01   4.2181052e+00   3.4157700e+00  -2.9191115e+00  -1.9060630e+00   6.2539210e+00  -3.0013694e+01   4.2573606e+00  -1.0526969e+00   1.8082680e-01   5.5268013e-01  -8.4480893e-01  -1.6774048e+01   6.8158470e+00   4.6752970e+00  -1.2530585e-01  -3.1580281e-01  -5.9985521e-01  -1.6239904e+01  -3.0307737e+01
   1.2210000e+01   1.2894295e+00  -1.7409958e-01   4.2289208e+01  -4.4435418e-01  -1.5155307e+00  -1.3216954e-01  -3.4549495e+00  -1.2639013e+00   6.9035705e-01   3.9272826e+00   2.8347058e-01   4.3273382e+00   1.0923295e+01  -2.9194638e+00  -1.7962527e+00   1.0981031e+01  -2.9410444e+01   3.7282051e+00  -4.1903200e-01   1.3544794e-01   5.1628764e-01  -8.3103717e-01  -1.6378223e+01   6.7266039e+00   4.1844082e+00  -1.0804586e-01  -3.0167731e-01  -5.9253191e-01  -1.6127282e+01  -3.0160039e+01
   1.2220000e+01   1.2813556e+00  -1.3900355e-01   4.2284422e+01  -5.0261432e-01  -1.5206873e+00  -1.6636761e-01  -3.4198076e+00  -1.2571364e+00   6.7956233e-01  -1.0794715e+00   3.2811344e-01   4.4692676e+00   1.4192947e+01  -2.9199766e+00  -1.6331016e+00   1.6315111e+01  -2.8807927e+01   3.2409531e+00   9.9908111e-02   9.6261219e-02   4.7938333e-01  -8.1477492e-01  -1.6123249e+01   6.6225779e+00   3.8665090e+00  -9.7365827e-02  -2.8941046e-01  -5.8790457e-01  -1.5915346e+01  -2.9930177e+01
   1.2230000e+01   1.2616555e+00  -7.5549024e-02   4.2282371e+01  -5.7245368e-01  -1.5195987e+00  -1.8775193e-01  -2.1384320e+00  -1.2512057e+00   5.9662634e-01  -8.2935992e+00   3.7344650e-01   4.5377740e+00   6.8506342e+00  -2.9209702e+00  -1.4380563e+00   1.9504529e+01  -2.8347053e+01   2.9061954e+00   4.4256086e-01   6.8466455e-02   4.4806692e-01  -7.9735682e-01  -1.6079270e+01   6.4574796e+00   3.7960142e+00  -9.4340839e-02  -2.8157099e-01  -5.8559812e-01  -1.5594021e+01  -2.9583895e+01
   1.2240000e+01   1.2323458e+00  -2.7526430e-03   4.2291097e+01  -6.4368238e-01  -1.5250418e+00  -1.8270974e-01   5.0421928e-01  -1.2466955e+00   4.5454104e-01  -1.4208530e+01   4.1788768e-01   4.4484861e+00  -8.9287853e+00  -2.9227265e+00  -1.2515047e+00   1.8655165e+01  -2.8071670e+01   2.7685969e+00   6.3844762e-01   5.3099617e-02   4.2582923e-01  -7.8079134e-01  -1.6197394e+01   6.2259500e+00   3.9350093e+00  -9.6170964e-02  -2.7873392e-01  -5.8589684e-01  -1.5236860e+01  -2.9188061e+01
   1.2250000e+01   1.1987443e+00   5.3963375e-02   4.2310827e+01  -7.0698247e-01  -1.5222343e+00  -1.4797794e-01   3.4731804e+00  -1.2437146e+00   3.0102689e-01  -1.5351415e+01   4.5977044e-01   4.1929313e+00  -2.5555488e+01  -2.9253313e+00  -1.1082081e+00   1.4329657e+01  -2.7964397e+01   2.8084102e+00   7.4923275e-01   4.8345745e-02   4.1381303e-01  -7.6786793e-01  -1.6399179e+01   5.9685333e+00   4.1805799e+00  -9.8392981e-02  -2.7987936e-01  -5.9050852e-01  -1.4964053e+01  -2.8854199e+01
   1.2260000e+01   1.1678649e+00   7.5397530e-02   4.2338608e+01  -7.5713286e-01  -1.5259012e+00  -8.9723320e-02   5.8254618e+00  -1.2417078e+00   2.0267106e-01  -9.8355822e+00   4.9803493e-01   3.8317688e+00  -3.6116243e+01  -2.9285804e+00  -1.0197789e+00   8.8429198e+00  -2.8014014e+01   2.9754955e+00   8.1762533e-01   5.1459539e-02   4.1198382e-01  -7.6140037e-01  -1.6646089e+01   5.7379176e+00   4.4375597e+00  -9.7890981e-02  -2.8381215e-01  -6.0108890e-01  -1.4866612e+01  -2.8657749e+01
   1.2270000e+01   1.1467968e+00   5.5995281e-02   4.2373156e+01  -7.9361610e-01  -1.5245834e+00  -1.8589846e-02   7.1133474e+00  -1.2396562e+00   2.0610051e-01   3.4294427e-01   5.3252549e-01   3.4551823e+00  -3.7658653e+01  -2.9320445e+00  -9.7777992e-01   4.1998975e+00  -2.8223301e+01   3.2132939e+00   8.4066123e-01   6.0333784e-02   4.1985448e-01  -7.6305675e-01  -1.6929773e+01   5.5803662e+00   4.6682744e+00  -9.4657885e-02  -2.9048774e-01  -6.1731833e-01  -1.4970652e+01  -2.8617296e+01
   1.2280000e+01   1.1413301e+00   6.7427452e-03   4.2414122e+01  -8.1728529e-01  -1.5250418e+00   4.8866733e-02   6.7456579e+00  -1.2367475e+00   2.9078292e-01   8.4682416e+00   5.6374016e-01   3.1281569e+00  -3.2702540e+01  -2.9352283e+00  -9.6619142e-01   1.1588504e+00  -2.8587852e+01   3.4644081e+00   7.5863038e-01   7.4321857e-02   4.3658839e-01  -7.7240820e-01  -1.7247117e+01   5.5304699e+00   4.9032790e+00  -9.1482849e-02  -3.0112120e-01  -6.3634410e-01  -1.5232542e+01  -2.8699159e+01
   1.2290000e+01   1.1573287e+00  -4.5818099e-02   4.2458303e+01  -8.2669455e-01  -1.5204008e+00   9.1850863e-02   4.2984130e+00  -1.2330639e+00   3.6754843e-01   7.6765503e+00   5.9218318e-01   2.8512088e+00  -2.7694808e+01  -2.9377302e+00  -9.7023080e-01  -4.0393830e-01  -2.9072211e+01   3.6856066e+00   4.8940260e-01   9.3796507e-02   4.6103447e-01  -7.8685957e-01  -1.7586204e+01   5.5816947e+00   5.2003697e+00  -9.2030450e-02  -3.1698390e-01  -6.5391731e-01  -1.5568992e+01  -2.8831077e+01
   1.2300000e+01   1.2041182e+00  -6.9333412e-02   4.2499272e+01  -8.1818670e-01  -1.5197133e+00   9.6781227e-02   4.9303640e-01  -1.2296071e+00   3.4472795e-01  -2.2820475e+00   6.1794053e-01   2.5824586e+00  -2.6875025e+01  -2.9393754e+00  -9.7970001e-01  -9.4692081e-01  -2.9572289e+01   3.8600855e+00   7.2523385e-03   1.1860457e-01   4.9160565e-01  -8.0237838e-01  -1.7892923e+01   5.6712996e+00   5.5724458e+00  -9.8553717e-02  -3.3795042e-01  -6.6628659e-01  -1.5930243e+01  -2.8955129e+01
   1.2310000e+01   1.2937941e+00  -4.5371759e-02   4.2531923e+01  -7.8968127e-01  -1.5154161e+00   6.8635342e-02  -2.8145885e+00  -1.2275629e+00   2.0392910e-01  -1.4079885e+01   6.4087139e-01   2.2992116e+00  -2.8324694e+01  -2.9402433e+00  -9.8917239e-01  -9.4723786e-01  -2.9929181e+01   3.9795757e+00  -6.1117202e-01   1.4702681e-01   5.2590005e-01  -8.1466342e-01  -1.8059664e+01   5.7233126e+00   5.9557860e+00  -1.1079770e-01  -3.6206792e-01  -6.7136445e-01  -1.6329083e+01  -2.9073223e+01
   1.2320000e+01   1.4294048e+00   1.4219137e-02   4.2556705e+01  -7.4426280e-01  -1.5177079e+00   3.3026239e-02  -3.5609103e+00  -1.2274297e+00   1.3482481e-02  -1.9044662e+01   6.6101286e-01   2.0195881e+00  -2.7962358e+01  -2.9405590e+00  -9.9680120e-01  -7.6288065e-01  -3.0036950e+01   4.0217704e+00  -1.2254878e+00   1.7633973e-01   5.6075330e-01  -8.2073572e-01  -1.7994723e+01   5.7038910e+00   6.2551322e+00  -1.2675560e-01  -3.8643486e-01  -6.6872819e-01  -1.6771839e+01  -2.9216567e+01
   1.2330000e+01   1.5877865e+00   7.2332654e-02   4.2579410e+01  -6.9019662e-01  -1.5201716e+00   2.2796741e-02  -1.0229498e+00  -1.2286931e+00  -1.2601898e-01  -1.3950146e+01   6.7850633e-01   1.7543835e+00  -2.6520460e+01  -2.9405532e+00  -1.0028119e+00  -6.0106644e-01  -2.9975384e+01   3.9615094e+00  -1.7079491e+00   2.0391322e-01   5.9341675e-01  -8.2103204e-01  -1.7733842e+01   5.6381339e+00   6.4081348e+00  -1.4408902e-01  -4.0847147e-01  -6.5986525e-01  -1.7172041e+01  -2.9370530e+01
   1.2340000e+01   1.7164075e+00   9.2596142e-02   4.2607939e+01  -6.3689774e-01  -1.5205154e+00   5.2490769e-02   2.9694028e+00  -1.2302035e+00  -1.5128783e-01  -2.5268847e+00   6.9291766e-01   1.4462111e+00  -3.0817237e+01  -2.9403862e+00  -1.0081367e+00  -5.3247979e-01  -3.0049267e+01   3.8142206e+00  -1.9783089e+00   2.2705445e-01   6.2334862e-01  -8.2129770e-01  -1.7502723e+01   5.5805171e+00   6.3920219e+00  -1.6017219e-01  -4.2644613e-01  -6.4954820e-01  -1.7360376e+01  -2.9438946e+01
   1.2350000e+01   1.7533198e+00   6.7390405e-02   4.2648318e+01  -5.8930232e-01  -1.5169058e+00   1.0712797e-01   5.4637205e+00  -1.2308200e+00  -6.2855138e-02   8.8432693e+00   7.0270452e-01   9.8422454e-01  -4.6198654e+01  -2.9401353e+00  -1.0132724e+00  -5.1357767e-01  -3.0622953e+01   3.6595594e+00  -1.9910452e+00   2.4222126e-01   6.5234535e-01  -8.3130490e-01  -1.7611052e+01   5.5723773e+00   6.1809248e+00  -1.7058296e-01  -4.3901669e-01  -6.4527274e-01  -1.7221051e+01  -2.9313528e+01
   1.2360000e+01   1.6623496e+00   2.9455331e-02   4.2700740e+01  -5.4434478e-01  -1.5139264e+00   1.6060702e-01   5.3479047e+00  -1.2298099e+00   9.8985862e-02   1.6184100e+01   7.0556116e-01   2.9174327e-01  -6.9248127e+01  -2.9398167e+00  -1.0172977e+00  -4.0252536e-01  -3.1848304e+01   3.6038899e+00  -1.7564555e+00   2.4661077e-01   6.8205935e-01  -8.5886011e-01  -1.8220809e+01   5.6378420e+00   5.7517497e+00  -1.6930781e-01  -4.4480030e-01  -6.5249955e-01  -1.6809189e+01  -2.8983419e+01
   1.2370000e+01   1.4677358e+00   3.8009158e-02   4.2758221e+01  -4.9057218e-01  -1.5147858e+00   1.9657658e-01   3.5969564e+00  -1.2269652e+00   2.8198785e-01   1.8300199e+01   6.9965373e-01  -5.8438351e-01  -8.7612678e+01  -2.9394292e+00  -1.0170481e+00   2.4962552e-02  -3.3474924e+01   3.7133117e+00  -1.3935940e+00   2.4191066e-01   7.1175733e-01  -9.0287478e-01  -1.9191456e+01   5.7896291e+00   5.1391970e+00  -1.5249322e-01  -4.4289607e-01  -6.7039900e-01  -1.6366006e+01  -2.8589480e+01
   1.2380000e+01   1.2582627e+00   1.4467651e-01   4.2810780e+01  -4.0991372e-01  -1.5075093e+00   2.0919884e-01   1.2622260e+00  -1.2225443e+00   4.3961446e-01   1.5762661e+01   6.8535533e-01  -1.4234695e+00  -8.3908601e+01  -2.9390095e+00  -1.0066855e+00   1.0362586e+00  -3.4853142e+01   3.9724650e+00  -1.1038925e+00   2.3579125e-01   7.3871827e-01  -9.5101852e-01  -2.0105608e+01   6.0038011e+00   4.4260037e+00  -1.2174920e-01  -4.3343302e-01  -6.9309592e-01  -1.6273937e+01  -2.8406946e+01
   1.2390000e+01   1.1390487e+00   3.6410765e-01   4.2852146e+01  -2.8201083e-01  -1.5087698e+00   2.0310560e-01  -6.0932419e-01  -1.2169623e+00   5.5606507e-01   1.1645060e+01   6.6599420e-01  -1.9299331e+00  -5.0646357e+01  -2.9386981e+00  -9.7825696e-01   2.8428514e+00  -3.5331394e+01   4.3081651e+00  -1.0894423e+00   2.3910878e-01   7.6051116e-01  -9.8495528e-01  -2.0575287e+01   6.2077053e+00   3.7069767e+00  -8.3350697e-02  -4.1725067e-01  -7.1442066e-01  -1.6805068e+01  -2.8627563e+01
   1.2400000e+01   1.1597197e+00   6.7250920e-01   4.2883163e+01  -9.2058935e-02  -1.5069363e+00   1.9731298e-01  -5.7926241e-01  -1.2104121e+00   6.5315781e-01   9.7092746e+00   6.4624643e-01  -1.9687823e+00  -3.8849187e+00  -2.9388005e+00  -9.2422357e-01   5.4033396e+00  -3.4764835e+01   4.6611783e+00  -1.4729823e+00   2.6039129e-01   7.7725799e-01  -9.9014803e-01  -2.0601574e+01   6.3035738e+00   3.0771013e+00  -4.4350856e-02  -3.9560257e-01  -7.3187518e-01  -1.7844139e+01  -2.9114067e+01
   1.2410000e+01   1.2791450e+00   1.0271728e+00   4.2910968e+01   1.5854841e-01  -1.5088271e+00   2.1146381e-01   1.4150832e+00  -1.2027172e+00   7.6741323e-01   1.1425542e+01   6.2962036e-01  -1.6563932e+00   3.1238910e+01  -2.9398155e+00  -8.4313892e-01   8.1084648e+00  -3.3501797e+01   5.0176296e+00  -2.1959101e+00   3.0050159e-01   7.9175429e-01  -9.6258018e-01  -2.0509617e+01   6.2154770e+00   2.5606138e+00  -7.9512284e-03  -3.7003811e-01  -7.4773392e-01  -1.9037973e+01  -2.9534873e+01
   1.2420000e+01   1.3978084e+00   1.3831138e+00   4.2945894e+01   4.4532619e-01  -1.5017797e+00   2.4877240e-01   3.7308594e+00  -1.1933162e+00   9.3722562e-01   1.6981239e+01   6.1723433e-01  -1.2316608e+00   4.2473236e+01  -2.9424008e+00  -7.4930634e-01   9.3832583e+00  -3.2013430e+01   5.3780574e+00  -3.0034337e+00   3.5165865e-01   8.0706554e-01  -9.0836277e-01  -2.0624115e+01   5.9379781e+00   2.0587066e+00   2.8616713e-02  -3.4183875e-01  -7.6654070e-01  -2.0121151e+01  -2.9654734e+01
   1.2430000e+01   1.4312768e+00   1.6967457e+00   4.2997033e+01   7.2681502e-01  -1.5013213e+00   3.0255455e-01   5.3782147e+00  -1.1812023e+00   1.2073238e+00   2.7009813e+01   6.0816769e-01  -8.9867776e-01   3.3298304e+01  -2.9473537e+00  -6.8581795e-01   6.3488383e+00  -3.0617490e+01   5.7363440e+00  -3.5912815e+00   4.0210900e-01   8.2387486e-01  -8.3797453e-01  -2.1082232e+01   5.5269585e+00   1.4429867e+00   7.0932423e-02  -3.1172343e-01  -7.9093545e-01  -2.1024010e+01  -2.9426084e+01
   1.2440000e+01   1.3653086e+00   1.9214986e+00   4.3068941e+01   9.5848181e-01  -1.4973106e+00   3.6942378e-01   6.6869229e+00  -1.1649274e+00   1.6220348e+00   4.1471101e+01   6.0068619e-01  -7.3888509e-01   1.5979267e+01  -2.9558101e+00  -7.3730348e-01  -5.1485525e+00  -2.9339608e+01   6.0773314e+00  -3.7660823e+00   4.4218396e-01   8.3938965e-01  -7.5941801e-01  -2.1775525e+01   5.0470458e+00   7.0273258e-01   1.2123617e-01  -2.8046001e-01  -8.1928285e-01  -2.1845937e+01  -2.8969739e+01
   1.2450000e+01   1.2538646e+00   2.0049475e+00   4.3162897e+01   1.0988424e+00  -1.4915237e+00   4.4859288e-01   7.9169097e+00  -1.1427096e+00   2.2147214e+00   5.9268664e+01   5.9352733e-01  -7.0525256e-01   3.3632532e+00  -2.9696231e+00  -1.0336644e+00  -2.9636096e+01  -2.7961998e+01   6.3677265e+00  -3.4802567e+00   4.6700464e-01   8.4804196e-01  -6.7526480e-01  -2.2403169e+01   4.5350130e+00  -6.9929247e-03   1.7481626e-01  -2.4978176e-01  -8.4651977e-01  -2.2758099e+01  -2.8506916e+01
   1.2460000e+01   1.1695785e+00   1.9020683e+00   4.3280854e+01   1.1096334e+00  -1.4860806e+00   5.4234534e-01   9.3752464e+00  -1.1125948e+00   3.0024407e+00   7.8771929e+01   5.8659022e-01  -6.8172037e-01   2.3532193e+00  -2.9912780e+00  -1.7295390e+00  -6.9587457e+01  -2.6265467e+01   6.5801175e+00  -2.7667886e+00   4.7546926e-01   8.4375777e-01  -5.8532088e-01  -2.2676302e+01   3.9691241e+00  -4.5071548e-01   2.2172126e-01  -2.2300316e-01  -8.6803349e-01  -2.3854068e+01  -2.8234203e+01
   1.2470000e+01   1.1471916e+00   1.6102919e+00   4.3426190e+01   9.6704384e-01  -1.4813824e+00   6.6090658e-01   1.1856124e+01  -1.0728081e+00   3.9669524e+00   9.6451166e+01   5.8076151e-01  -5.6919014e-01   1.1253023e+01  -3.0225401e+00  -2.9410331e+00  -1.2114940e+02  -2.4285495e+01   6.7561957e+00  -1.7062361e+00   4.6910792e-01   8.2319865e-01  -4.9151014e-01  -2.2565312e+01   3.2593710e+00  -4.5043928e-01   2.5253358e-01  -2.0527174e-01  -8.8453341e-01  -2.5059153e+01  -2.8218698e+01
   1.2480000e+01   1.1640329e+00   1.1968171e+00   4.3599420e+01   6.8996591e-01  -1.4706108e+00   8.1850403e-01   1.5759745e+01  -1.0222676e+00   5.0385788e+00   1.0716264e+02   5.7712107e-01  -3.4773220e-01   2.2145793e+01  -3.0615829e+00  -4.6303528e+00  -1.6893197e+02  -2.2332232e+01   7.0364814e+00  -4.6960010e-01   4.5359727e-01   7.8859328e-01  -3.9976227e-01  -2.2388388e+01   2.2900151e+00  -1.1022850e-02   2.6517666e-01  -2.0326458e-01  -9.0447344e-01  -2.6223742e+01  -2.8409539e+01
   1.2490000e+01   1.1731784e+00   7.7439887e-01   4.3793397e+01   3.6232334e-01  -1.4610997e+00   1.0314945e+00   2.1299050e+01  -9.6093987e-01   6.1121244e+00   1.0735456e+02   5.7624286e-01  -6.7261973e-02   2.8047023e+01  -3.0988489e+00  -6.4408474e+00  -1.8104946e+02  -2.0694346e+01   7.5917313e+00   6.4493607e-01   4.4098804e-01   7.4778087e-01  -3.1555466e-01  -2.2661689e+01   1.0017644e+00   6.2466902e-01   2.6830160e-01  -2.2393409e-01  -9.4157019e-01  -2.7357212e+01  -2.8753642e+01
   1.2500000e+01   1.1502837e+00   4.3629356e-01   4.3994687e+01   1.0779289e-01  -1.4466611e+00   1.3243810e+00   2.9288642e+01  -8.8991536e-01   7.0750199e+00   9.6289551e+01   5.7792232e-01   1.9530924e-01   2.6257121e+01  -3.1122876e+00  -7.4887329e+00  -1.0478855e+02  -1.9389006e+01   8.5082298e+00   1.2556936e+00   4.4774354e-01   7.1097614e-01  -2.3770373e-01  -2.3844541e+01  -5.4580111e-01   1.0918306e+00   2.7637293e-01  -2.7290215e-01  -1.0074168e+00  -2.8705759e+01  -2.9270993e+01
   1.2510000e+01   1.1020768e+00   2.1652657e-01   4.4191210e+01   2.0841207e-02  -1.4306756e+00   1.7299010e+00   4.0552005e+01  -8.1140131e-01   7.8152783e+00   7.4025840e+01   5.8115043e-01   3.6056400e-01   1.6525476e+01  -3.0637481e+00  -6.1605639e+00   1.3281690e+02  -1.8256156e+01   9.7544746e+00   1.0578719e+00   4.8645811e-01   6.8705053e-01  -1.5994710e-01  -2.6130474e+01  -2.2266796e+00   1.1099548e+00   2.9855167e-01  -3.5380260e-01  -1.1039179e+00  -3.0598351e+01  -3.0049899e+01
   1.2520000e+01   1.0407026e+00   1.0272403e-01   4.4379671e+01   1.2129104e-01  -1.4113096e+00   2.2772674e+00   5.4736636e+01  -7.2869962e-01   8.2229507e+00   4.0767236e+01   5.8429547e-01   3.6710123e-01   6.5372282e-01  -2.9005300e+00  -8.3075429e-02   6.0774885e+02  -1.7166106e+01   1.1208044e+01  -4.0860868e-03   5.5693466e-01   6.8078570e-01  -7.8611663e-02  -2.9339898e+01  -3.9431370e+00   5.6795855e-01   3.3230438e-01  -4.6805028e-01  -1.2210349e+00  -3.3291952e+01  -3.1229154e+01
   1.2530000e+01   9.6729776e-01   6.2330749e-02   4.4569386e+01   3.6770598e-01  -1.3791667e+00   2.9765484e+00   6.9928103e+01  -6.4587790e-01   8.2211247e+00  -1.8260173e-01   5.8547905e-01   1.9075792e-01  -1.7634330e+01  -2.5659774e+00   1.3435698e+01   1.3518774e+03  -1.6093557e+01   1.2667605e+01  -1.7164744e+00   6.4532581e-01   6.9127870e-01   3.5237063e-03  -3.2968523e+01  -5.6178049e+00  -5.0521521e-01   3.6722847e-01  -6.1329230e-01  -1.3404330e+00  -3.6876949e+01  -3.2955633e+01
   1.2540000e+01   8.8197305e-01   5.7522607e-02   4.4780342e+01   6.9166774e-01  -1.3452476e+00   3.8137740e+00   8.3722557e+01  -5.6705315e-01   7.8051666e+00  -4.1595806e+01   5.8310223e-01  -1.4070191e-01  -3.3145983e+01  -2.0115589e+00   3.6230020e+01   2.2794321e+03  -1.5097220e+01   1.3895181e+01  -3.6810960e+00   7.3162781e-01   7.1310838e-01   7.8869809e-02  -3.6413598e+01  -7.1512863e+00  -1.9470473e+00   3.9225145e-01  -7.8203679e-01  -1.4428400e+00  -4.1212120e+01  -3.5320352e+01
   1.2550000e+01   7.9897181e-01   6.0715517e-02   4.5033151e+01   1.0167053e+00  -1.2949419e+00   4.7559024e+00   9.4212839e+01  -4.9570920e-01   7.0392207e+00  -7.6594586e+01   5.7654443e-01  -5.3027138e-01  -3.8956947e+01  -1.1963570e+00   6.7748560e+01   3.1518540e+03  -1.4287803e+01   1.4685276e+01  -5.4194607e+00   7.9833090e-01   7.3980911e-01   1.3769293e-01  -3.9214291e+01  -8.4359720e+00  -3.4481304e+00   3.9904932e-01  -9.6413181e-01  -1.5144508e+00  -4.5955462e+01  -3.8342699e+01
   1.2560000e+01   7.4255567e-01   6.7704899e-02   4.5335321e+01   1.2726419e+00  -1.2361564e+00   5.7613016e+00   1.0053992e+02  -4.3433210e-01   6.0239184e+00  -1.0153023e+02   5.6659953e-01  -8.3758426e-01  -3.0731288e+01  -8.5401983e-02   1.0455661e+02   3.6808052e+03  -1.3833791e+01   1.4908946e+01  -6.5433143e+00   8.3466220e-01   7.6641028e-01   1.6981768e-01  -4.1158965e+01  -9.4133291e+00  -4.6356885e+00   3.8170127e-01  -1.1519544e+00  -1.5484172e+00  -5.0655724e+01  -4.1971077e+01
   1.2570000e+01   7.2660452e-01   9.2435158e-02   4.5673218e+01   1.4194473e+00  -1.1651097e+00   6.8026251e+00   1.0413235e+02  -3.8423571e-01   4.8769839e+00  -1.1469345e+02   5.5495881e-01  -9.7375633e-01  -1.3617207e+01   1.3335517e+00   1.4180589e+02   3.7249277e+03  -1.3948712e+01   1.4530962e+01  -6.9411007e+00   8.3566963e-01   7.8877406e-01   1.6752973e-01  -4.2308163e+01  -1.0115922e+01  -5.2646389e+00   3.3644151e-01  -1.3425806e+00  -1.5439068e+00  -5.4834051e+01  -4.6044878e+01
   1.2580000e+01   7.4306707e-01   1.4806548e-01   4.6013242e+01   1.4612829e+00  -1.0899949e+00   7.8843298e+00   1.0817047e+02  -3.4546396e-01   3.7253833e+00  -1.1516006e+02   5.4287780e-01  -9.8254852e-01  -8.7921950e-01   3.0380829e+00   1.7548054e+02   3.3674655e+03  -1.4764130e+01   1.3595371e+01  -6.7963676e+00   7.9950776e-01   8.0094474e-01   1.3049527e-01  -4.2924818e+01  -1.0611870e+01  -5.3384197e+00   2.6411073e-01  -1.5346411e+00  -1.5051953e+00  -5.8099000e+01  -5.0302808e+01
   1.2590000e+01   7.7126070e-01   2.3327671e-01   4.6310090e+01   1.4325841e+00  -1.0012437e+00   9.0281599e+00   1.1438302e+02  -3.1689029e-01   2.6858894e+00  -1.0394939e+02   5.3013062e-01  -1.0118037e+00  -2.9255218e+00   4.9876596e+00   2.0336364e+02   2.7883091e+03  -1.6191586e+01   1.2212870e+01  -6.3542882e+00   7.2601387e-01   7.9464046e-01   6.7202682e-02  -4.3271084e+01  -1.0918015e+01  -5.0609394e+00   1.7347241e-01  -1.7235884e+00  -1.4397240e+00  -6.0306269e+01  -5.4497851e+01
   1.2600000e+01   7.9243245e-01   3.3192752e-01   4.6525811e+01   1.3692908e+00  -9.0137720e-01   1.0240480e+01   1.2123199e+02  -2.9668525e-01   1.8290342e+00  -8.5685521e+01   5.1513266e-01  -1.1975825e+00  -1.8577876e+01   7.1395029e+00   2.2447495e+02   2.1111319e+03  -1.7967722e+01   1.0583635e+01  -5.6410559e+00   6.1591367e-01   7.6277542e-01  -1.0308509e-02  -4.3464758e+01  -1.0999256e+01  -4.7418441e+00   8.1763146e-02  -1.8998299e+00  -1.3567499e+00  -6.1635301e+01  -5.8492972e+01
   1.2610000e+01   7.9506589e-01   4.1838807e-01   4.6653517e+01   1.2893699e+00  -7.8604080e-01   1.1495811e+01   1.2553315e+02  -2.8293275e-01   1.1645094e+00  -6.6452475e+01   4.9595227e-01  -1.5756266e+00  -3.7804411e+01   9.4449866e+00   2.3844878e+02   1.3973824e+03  -1.9858172e+01   8.9900483e+00  -4.4475028e+00   4.7023156e-01   7.0393966e-01  -9.3082418e-02  -4.3564089e+01  -1.0810825e+01  -4.7475911e+00   1.1092134e-02  -2.0511198e+00  -1.2682203e+00  -6.2477349e+01  -6.2225679e+01
   1.2620000e+01   7.7644093e-01   4.6287233e-01   4.6720877e+01   1.1953476e+00  -6.5735448e-01   1.2747466e+01   1.2516542e+02  -2.7395831e-01   6.6940729e-01  -4.9510212e+01   4.7132502e-01  -2.0806457e+00  -5.0501908e+01   1.1850170e+01   2.4561767e+02   7.1688880e+02  -2.1782887e+01   7.7046340e+00  -2.5823087e+00   2.9212214e-01   6.2397374e-01  -1.7782258e-01  -4.3708566e+01  -1.0323154e+01  -5.4253677e+00  -1.8271643e-02  -2.1678358e+00  -1.1882586e+00  -6.3226514e+01  -6.5639673e+01
   1.2630000e+01   7.4584938e-01   4.4138916e-01   4.6768951e+01   1.0931732e+00  -5.2018838e-01   1.3948526e+01   1.2010604e+02  -2.6848150e-01   3.0536644e-01  -3.6404085e+01   4.4112843e-01  -2.5998142e+00  -5.1916849e+01   1.4306310e+01   2.4719434e+02   1.5766713e+02  -2.3739548e+01   6.8658726e+00  -1.2400352e-01   9.0964119e-02   5.3395063e-01  -2.6496788e-01  -4.4110348e+01  -9.5509043e+00  -6.9541386e+00   4.6438395e-03  -2.2470997e+00  -1.1289789e+00  -6.4127459e+01  -6.8683034e+01
   1.2640000e+01   7.2159802e-01   3.4908718e-01   4.6829444e+01   1.0061363e+00  -3.7018803e-01   1.5059713e+01   1.1111869e+02  -2.6595745e-01  -4.2852465e-04  -3.0579496e+01   4.0632601e-01  -3.0256993e+00  -4.2588514e+01   1.6775770e+01   2.4501110e+02  -2.1832414e+02  -2.5654583e+01   6.4243352e+00   2.5475199e+00  -1.1586466e-01   4.4650147e-01  -3.5465212e-01  -4.4923170e+01  -8.5840940e+00  -9.2412491e+00   7.6881509e-02  -2.2918299e+00  -1.0958118e+00  -6.5228227e+01  -7.1326986e+01
   1.2650000e+01   7.1901885e-01   2.0298205e-01   4.6913644e+01   9.6647600e-01  -2.0551996e-01   1.6049482e+01   9.8976900e+01  -2.6686714e-01  -3.5015267e-01  -3.4972415e+01   3.6848845e-01  -3.2987026e+00  -2.7300333e+01   1.9232816e+01   2.4100284e+02  -4.0082578e+02  -2.7383300e+01   6.2311107e+00   4.9481866e+00  -3.0686528e-01   3.7239746e-01  -4.4456740e-01  -4.6128677e+01  -7.5821215e+00  -1.1963961e+01   1.8270538e-01  -2.3059184e+00  -1.0845703e+00  -6.6372128e+01  -7.3532768e+01
   1.2660000e+01   7.4362752e-01   2.6618779e-02   4.7010539e+01   9.9274296e-01  -3.9648680e-02   1.6906928e+01   8.5744589e+01  -2.7244813e-01  -8.1954238e-01  -4.6938971e+01   3.2899686e-01  -3.4388096e+00  -1.4010699e+01   2.1664355e+01   2.3685749e+02  -4.1453454e+02  -2.8849224e+01   6.2016851e+00   6.7472676e+00  -4.6386605e-01   3.1783797e-01  -5.3114182e-01  -4.7517923e+01  -6.7239674e+00  -1.4726114e+01   2.9944341e-01  -2.2898639e+00  -1.0808975e+00  -6.7211336e+01  -7.5213635e+01
   1.2670000e+01   7.9801235e-01  -1.7041548e-01   4.7093490e+01   1.0767175e+00   1.3957252e-01   1.7651900e+01   7.4497260e+01  -2.8399992e-01  -1.4154760e+00  -5.9593361e+01   2.8854094e-01  -3.5154723e+00  -7.6662700e+00   2.4070757e+01   2.3395454e+02  -2.9029485e+02  -3.0064406e+01   6.3891072e+00   7.9084260e+00  -5.7760085e-01   2.8251868e-01  -6.1099274e-01  -4.8738056e+01  -6.1499801e+00  -1.7266454e+01   4.0495812e-01  -2.2389174e+00  -1.0644929e+00  -6.7337547e+01  -7.6310762e+01
   1.2680000e+01   8.8545497e-01  -3.9698219e-01   4.7133589e+01   1.1931887e+00   3.1581434e-01   1.8323248e+01   6.7134732e+01  -3.0242994e-01  -2.0997970e+00  -6.8432097e+01   2.4731083e-01  -3.5780290e+00  -6.2556683e+00   2.6464450e+01   2.3336494e+02  -5.8960515e+01  -3.1042473e+01   6.9074450e+00   8.6188208e+00  -6.4768657e-01   2.5955343e-01  -6.8106865e-01  -4.9446213e+01  -5.9128616e+00  -1.9589371e+01   4.8506441e-01  -2.1439057e+00  -1.0175758e+00  -6.6426198e+01  -7.6870775e+01
   1.2690000e+01   9.9334059e-01  -6.6038115e-01   4.7108050e+01   1.3254194e+00   5.0391638e-01   1.8953851e+01   6.3060285e+01  -3.2838516e-01  -2.8472603e+00  -7.4746337e+01   2.0530969e-01  -3.6445147e+00  -6.6485733e+00   2.8865702e+01   2.3579610e+02   2.4311630e+02  -3.1798361e+01   7.7845487e+00   9.0531681e+00  -6.7832758e-01   2.3827806e-01  -7.3935503e-01  -4.9529561e+01  -5.9262558e+00  -2.1882689e+01   5.3758944e-01  -1.9953498e+00  -9.3181607e-01  -6.4245673e+01  -7.6978614e+01
   1.2700000e+01   1.0770662e+00  -9.4062662e-01   4.6998133e+01   1.4793000e+00   6.9241950e-01   1.9543632e+01   5.8978140e+01  -3.6274473e-01  -3.6811882e+00  -8.3392784e+01   1.6237652e-01  -3.7316368e+00  -8.7122091e+00   3.1300129e+01   2.4158516e+02   5.7890573e+02  -3.2357457e+01   8.8712549e+00   9.1777218e+00  -6.7399925e-01   2.0854188e-01  -7.8646288e-01  -4.9099828e+01  -5.9517074e+00  -2.4254502e+01   5.6840697e-01  -1.7908412e+00  -8.0837205e-01  -6.0668442e+01  -7.6694828e+01
   1.2710000e+01   1.0816274e+00  -1.1892527e+00   4.6785106e+01   1.6671498e+00   8.9398605e-01   2.0044534e+01   5.0090245e+01  -4.0710703e-01  -4.6729596e+00  -9.9177143e+01   1.1826729e-01  -3.8493314e+00  -1.1769453e+01   3.3801191e+01   2.5078345e+02   9.1982949e+02  -3.2669495e+01   9.9082752e+00   8.7646838e+00  -6.3839532e-01   1.6336243e-01  -8.2557924e-01  -4.8183507e+01  -5.6998485e+00  -2.6493273e+01   5.8165935e-01  -1.5422210e+00  -6.5218274e-01  -5.5781253e+01  -7.6113595e+01
   1.2720000e+01   9.8647508e-01  -1.3505235e+00   4.6450804e+01   1.8821562e+00   1.0973288e+00   2.0370973e+01   3.2643904e+01  -4.6393671e-01  -5.9083784e+00  -1.2354188e+02   7.3186858e-02  -3.9554954e+00  -1.0616405e+01   3.6411322e+01   2.6324196e+02   1.2458503e+03  -3.2525006e+01   1.0679462e+01   7.5945881e+00  -5.7660207e-01   9.8291030e-02  -8.5918604e-01  -4.6490275e+01  -4.9842562e+00  -2.8082950e+01   5.7551158e-01  -1.2764003e+00  -4.6910398e-01  -4.9960938e+01  -7.5416476e+01
   1.2730000e+01   8.1412448e-01  -1.3796317e+00   4.5984419e+01   2.0902713e+00   1.3079481e+00   2.0435389e+01   6.4415563e+00  -5.3605918e-01  -7.4231183e+00  -1.5147399e+02   2.8615061e-02  -3.9254210e+00   3.0074419e+00   3.9172549e+01   2.7856052e+02   1.5318564e+03  -3.1656058e+01   1.1078682e+01   5.6813671e+00  -4.9771996e-01   9.7292132e-03  -8.8587382e-01  -4.3582383e+01  -3.7549204e+00  -2.8473808e+01   5.4904118e-01  -1.0277581e+00  -2.6937024e-01  -4.3762716e+01  -7.4783987e+01
   1.2740000e+01   5.9536893e-01  -1.2541653e+00   4.5390183e+01   2.2381164e+00   1.5147285e+00   2.0196886e+01  -2.3850310e+01  -6.2568337e-01  -9.1562621e+00  -1.7331438e+02  -1.2374200e-02  -3.6007382e+00   3.2468276e+01   4.2113713e+01   2.9589901e+02   1.7338488e+03  -3.0001093e+01   1.1134503e+01   3.3788620e+00  -4.1718064e-01  -1.0358533e-01  -9.0193694e-01  -3.9274449e+01  -2.0856300e+00  -2.7385116e+01   5.1036027e-01  -8.2620568e-01  -7.1704076e-02  -3.7694860e+01  -7.4205011e+01
   1.2750000e+01   3.5110904e-01  -9.8759567e-01   4.4687843e+01   2.2758527e+00   1.7009971e+00   1.9686371e+01  -5.1051490e+01  -7.3369259e-01  -1.0977080e+01  -1.8208184e+02  -4.6109828e-02  -2.9203442e+00   6.8039402e+01   4.5247675e+01   3.1386241e+02   1.7963401e+03  -2.7796256e+01   1.0990593e+01   1.2617368e+00  -3.5652595e-01  -2.3850772e-01  -9.0340748e-01  -3.3919199e+01  -2.0550607e-01  -2.4993724e+01   4.7792798e-01  -6.8577533e-01   9.5829573e-02  -3.2102796e+01  -7.3344705e+01
   1.2760000e+01   1.1190667e-01  -6.4243813e-01   4.3910804e+01   2.1969693e+00   1.8988967e+00   1.8977032e+01  -7.0933857e+01  -8.5938114e-01  -1.2728690e+01  -1.7516095e+02  -7.0354122e-02  -2.0246796e+00   8.9566467e+01   4.8566962e+01   3.3051961e+02   1.6657199e+03  -2.5346177e+01   1.0711587e+01  -1.5564491e-01  -3.3576954e-01  -3.8985221e-01  -8.8451068e-01  -2.8321082e+01   1.6120506e+00  -2.1979525e+01   4.7700341e-01  -5.9854225e-01   2.0320923e-01  -2.7219375e+01  -7.1672099e+01
   1.2770000e+01  -7.6327954e-02  -3.2373756e-01   4.3095841e+01   2.0655873e+00   2.0739353e+00   1.8144516e+01  -8.3251656e+01  -1.0002159e+00  -1.4229536e+01  -1.5008455e+02  -8.5661057e-02  -1.1894796e+00   8.3519991e+01   5.2031642e+01   3.4347181e+02   1.2952203e+03  -2.2762613e+01   1.0207341e+01  -5.7389491e-01  -3.6456409e-01  -5.5212704e-01  -8.3918479e-01  -2.3385044e+01   3.1629546e+00  -1.9336098e+01   5.3010797e-01  -5.3703385e-01   2.2987929e-01  -2.3291756e+01  -6.8844870e+01
   1.2780000e+01  -1.8526992e-01  -1.3065590e-01   4.2258835e+01   1.9806851e+00   2.2440465e+00   1.7253266e+01  -8.9125028e+01  -1.1519040e+00  -1.5303590e+01  -1.0740543e+02  -9.4841584e-02  -6.3692428e-01   5.5255537e+01   5.5573266e+01   3.5045981e+02   6.9879937e+02  -1.9974710e+01   9.4151768e+00   1.3645889e-01  -4.4390699e-01  -7.1700859e-01  -7.6659343e-01  -1.9950473e+01   4.2264971e+00  -1.7955268e+01   6.4199615e-01  -4.6502358e-01   1.6690561e-01  -2.0615776e+01  -6.4942636e+01
   1.2790000e+01  -2.2705242e-01  -8.9441225e-02   4.1386127e+01   1.9803114e+00   2.4096886e+00   1.6342633e+01  -9.1063268e+01  -1.3090417e+00  -1.5838882e+01  -5.3529241e+01  -1.0144916e-01  -4.3820067e-01   1.9872361e+01   5.9116642e+01   3.5084152e+02   3.8171545e+01  -1.6974930e+01   8.3741295e+00   2.0018237e+00  -5.7438234e-01  -8.7347965e-01  -6.7354787e-01  -1.8683914e+01   4.5673949e+00  -1.8274697e+01   7.9125692e-01  -3.5465008e-01   1.7609963e-02  -1.9369595e+01  -6.0362121e+01
   1.2800000e+01  -2.3025263e-01  -1.3600952e-01   4.0459680e+01   2.0052274e+00   2.5657623e+00   1.5428013e+01  -9.1462017e+01  -1.4656959e+00  -1.5781386e+01   5.7496374e+00  -1.0860453e-01  -5.4776737e-01  -1.0956670e+01   6.2596117e+01   3.4650613e+02  -4.3353884e+02  -1.3954310e+01   7.1487062e+00   4.8692228e+00  -7.5435635e-01  -1.0135847e+00  -5.7214337e-01  -1.9716407e+01   4.1442780e+00  -2.0203019e+01   9.4074191e-01  -1.9989237e-01  -1.9509673e-01  -1.9448285e+01  -5.5670190e+01
   1.2810000e+01  -2.0581091e-01  -1.7704272e-01   3.9493490e+01   2.0071196e+00   2.7123822e+00   1.4530980e+01  -8.9703306e+01  -1.6156805e+00  -1.5105127e+01   6.7625870e+01  -1.1827389e-01  -8.4851876e-01  -3.0075139e+01   6.5968523e+01   3.4058009e+02  -5.9260443e+02  -1.1117649e+01   5.8021731e+00   8.2341167e+00  -9.6527577e-01  -1.1356409e+00  -4.7420665e-01  -2.2453528e+01   3.2332405e+00  -2.3259404e+01   1.0598412e+00  -1.4384114e-02  -4.2968569e-01  -2.0525431e+01  -5.1528228e+01
   1.2820000e+01  -1.5332289e-01  -1.6529564e-01   3.8538308e+01   2.0370171e+00   2.8469127e+00   1.3695297e+01  -8.3568312e+01  -1.7530272e+00  -1.3831753e+01   1.2733739e+02  -1.3087058e-01  -1.1838961e+00  -3.3537735e+01   6.9232201e+01   3.3515717e+02  -5.4229175e+02  -8.4685728e+00   4.4323672e+00   1.1281702e+01  -1.1669914e+00  -1.2388478e+00  -3.8446655e-01  -2.5921186e+01   2.2810737e+00  -2.6752986e+01   1.1350256e+00   1.8172659e-01  -6.4095668e-01  -2.2205741e+01  -4.8531709e+01
   1.2830000e+01  -9.1928256e-02  -1.0959466e-01   3.7648361e+01   2.1512586e+00   2.9709581e+00   1.2967026e+01  -7.2827083e+01  -1.8727732e+00  -1.2062264e+01   1.7694891e+02  -1.4554377e-01  -1.4265721e+00  -2.4267601e+01   7.2427380e+01   3.3075273e+02  -4.4044419e+02  -5.9473232e+00   3.1828437e+00   1.3253631e+01  -1.3194938e+00  -1.3184243e+00  -2.9933319e-01  -2.9251773e+01   1.6972474e+00  -2.9907752e+01   1.1601174e+00   3.6956508e-01  -7.9332461e-01  -2.4045556e+01  -4.6987441e+01
   1.2840000e+01  -6.4150037e-02  -3.2961749e-02   3.6857682e+01   2.2949991e+00   3.0932845e+00   1.2358003e+01  -6.0902269e+01  -1.9716714e+00  -9.9689800e+00   2.0932841e+02  -1.6121366e-01  -1.5532672e+00  -1.2669510e+01   7.5600984e+01   3.2750673e+02  -3.2460020e+02  -3.7211950e+00   2.1928896e+00   1.3853475e+01  -1.4106986e+00  -1.3716960e+00  -2.1516266e-01  -3.1772692e+01   1.8372539e+00  -3.2030633e+01   1.1261162e+00   5.2949652e-01  -8.6104405e-01  -2.5560773e+01  -4.6884852e+01
   1.2850000e+01  -1.0448029e-01   5.2670280e-02   3.6181068e+01   2.3493438e+00   3.2149235e+00   1.1831589e+01  -5.2641375e+01  -2.0483685e+00  -7.7422655e+00   2.2267145e+02  -1.7746780e-01  -1.6308380e+00  -7.7570787e+00   7.8776279e+01   3.2579190e+02  -1.7148253e+02  -2.1187586e+00   1.5777213e+00   1.3337747e+01  -1.4599777e+00  -1.4065068e+00  -1.3478919e-01  -3.2796861e+01   3.0446784e+00  -3.2751836e+01   1.0286759e+00   6.4135418e-01  -8.2375791e-01  -2.6425228e+01  -4.8130859e+01
   1.2860000e+01  -2.0915276e-01   1.3765884e-01   3.5621054e+01   2.2550529e+00   3.3314058e+00   1.1332869e+01  -4.9871989e+01  -2.1028970e+00  -5.5222110e+00   2.2200544e+02  -1.9454453e-01  -1.7247361e+00  -9.3898118e+00   8.1960042e+01   3.2534967e+02  -4.4223471e+01  -1.2711459e+00   1.4642560e+00   1.2251065e+01  -1.4983067e+00  -1.4385474e+00  -6.2249588e-02  -3.1675482e+01   5.5592050e+00  -3.2147670e+01   8.8229564e-01   6.9475799e-01  -6.7109966e-01  -2.6683367e+01  -5.0712782e+01
   1.2870000e+01  -3.3939849e-01   2.0567100e-01   3.5174081e+01   2.0518701e+00   3.4419294e+00   1.0832906e+01  -4.9996369e+01  -2.1358524e+00  -3.3673304e+00   2.1548806e+02  -2.1272522e-01  -1.8397804e+00  -1.1504428e+01   8.5150093e+01   3.2450592e+02  -8.4375028e+01  -9.7834854e-01   2.0111263e+00   1.1116243e+01  -1.5518595e+00  -1.4825065e+00   4.8874595e-03  -2.8194344e+01   9.3496068e+00  -3.0650265e+01   7.1808056e-01   6.9878276e-01  -4.1389562e-01  -2.6702888e+01  -5.4577604e+01
   1.2880000e+01  -4.5222478e-01   2.4154108e-01   3.4828959e+01   1.8191710e+00   3.5411084e+00   1.0341198e+01  -4.9170753e+01  -2.1479139e+00  -1.2881884e+00   2.0791420e+02  -2.3191618e-01  -1.9390947e+00  -9.9314268e+00   8.8316958e+01   3.2076169e+02  -3.7442282e+02  -9.6318198e-01   3.4023689e+00   1.0303756e+01  -1.6419117e+00  -1.5499466e+00   7.3257612e-02  -2.2835688e+01   1.4039439e+01  -2.8845839e+01   5.6543921e-01   6.7784874e-01  -8.7871616e-02  -2.6919211e+01  -5.9435946e+01
   1.2890000e+01  -5.2440987e-01   2.4128632e-01   3.4564319e+01   1.6076151e+00   3.6392560e+00   9.8786725e+00  -4.6252565e+01  -2.1399819e+00   6.9278341e-01   1.9809718e+02  -2.5173396e-01  -1.9946402e+00  -5.5545554e+00   9.1400652e+01   3.1201257e+02  -8.7491202e+02  -1.1627035e+00   5.8149721e+00   1.0018332e+01  -1.7872782e+00  -1.6530587e+00   1.4534115e-01  -1.6599439e+01   1.9020299e+01  -2.7263889e+01   4.3882802e-01   6.5736715e-01   2.5671925e-01  -2.7626081e+01  -6.4744065e+01
   1.2900000e+01  -5.5368206e-01   2.1387532e-01   3.4355994e+01   1.4243829e+00   3.7359140e+00   9.4493920e+00  -4.2928050e+01  -2.1135934e+00   2.5168052e+00   1.8240218e+02  -2.7172034e-01  -2.0009340e+00  -6.2937917e-01   9.4339674e+01   2.9712645e+02  -1.4886116e+03  -1.7341934e+00   9.3392581e+00   1.0285453e+01  -1.9978346e+00  -1.8037862e+00   2.1535415e-01  -1.0548092e+01   2.3655758e+01  -2.6217843e+01   3.3912725e-01   6.5203212e-01   5.7179901e-01  -2.8938929e+01  -6.9887711e+01
   1.2910000e+01  -5.4970883e-01   1.7759327e-01   3.4187523e+01   1.2631520e+00   3.8238057e+00   9.0421201e+00  -4.0727193e+01  -2.0711435e+00   4.1118926e+00   1.5950874e+02  -2.9143126e-01  -1.9633613e+00   3.7572765e+00   9.7084271e+01   2.7581921e+02  -2.1307239e+03  -2.8812838e+00   1.3847096e+01   1.0920722e+01  -2.2652422e+00  -2.0058560e+00   2.7081755e-01  -5.4769872e+00   2.7448083e+01  -2.5752616e+01   2.6106447e-01   6.6327205e-01   8.2260136e-01  -3.0815231e+01  -7.4370681e+01
   1.2920000e+01  -5.2693153e-01   1.5064636e-01   3.4053372e+01   1.1291644e+00   3.9137028e+00   8.6435114e+00  -3.9860867e+01  -2.0157812e+00   5.4288794e+00   1.3169868e+02  -3.1050110e-01  -1.8965147e+00   6.6846529e+00   9.9575082e+01   2.4840347e+02  -2.7415739e+03  -4.6993684e+00   1.8906895e+01   1.1564261e+01  -2.5605411e+00  -2.2475015e+00   2.9607329e-01  -1.8469267e+00   3.0110693e+01  -2.5686446e+01   1.9760869e-01   6.8324592e-01   9.8947998e-01  -3.3072963e+01  -7.7894487e+01
   1.2930000e+01  -5.0037857e-01   1.3872023e-01   3.3953167e+01   1.0308669e+00   3.9959796e+00   8.2461613e+00  -3.9735014e+01  -1.9511372e+00   6.4587743e+00   1.0298949e+02  -3.2861153e-01  -1.8150276e+00   8.1487127e+00   1.0173555e+02   2.1571435e+02  -3.2689122e+03  -7.0991704e+00   2.3858882e+01   1.1812475e+01  -2.8409847e+00  -2.5016897e+00   2.7728819e-01   1.4978397e-01   3.1529338e+01  -2.5692366e+01   1.4128441e-01   7.0005046e-01   1.0646066e+00  -3.5444132e+01  -8.0348885e+01
   1.2940000e+01  -4.8192703e-01   1.3313270e-01   3.3885306e+01   9.6318457e-01   4.0747040e+00   7.8554240e+00  -3.9073721e+01  -1.8810208e+00   7.2286390e+00   7.6986467e+01  -3.4543352e-01  -1.7291929e+00   8.5834735e+00   1.0350281e+02   1.7921575e+02  -3.6498602e+03  -9.8313981e+00   2.8001104e+01   1.1377412e+01  -3.0620270e+00  -2.7334232e+00   2.0858772e-01   4.8007848e-01   3.1690544e+01  -2.5427132e+01   8.6739081e-02   7.0187609e-01   1.0485828e+00  -3.7627474e+01  -8.1714394e+01
   1.2950000e+01  -4.7659028e-01   1.2271866e-01   3.3845380e+01   9.0969032e-01   4.1462664e+00   7.4844515e+00  -3.7097259e+01  -1.8091226e+00   7.7800145e+00   5.5137549e+01  -3.6073569e-01  -1.6563177e+00   7.2875177e+00   1.0485310e+02   1.4110282e+02  -3.8112930e+03  -1.2534646e+01   3.0801684e+01   1.0199294e+01  -3.1888224e+00  -2.9096415e+00   9.6363937e-02  -7.7825518e-01   3.0637906e+01  -2.4691520e+01   3.4482260e-02   6.8025959e-01   9.4883379e-01  -3.9363747e+01  -8.1980379e+01
   1.2960000e+01  -4.8226194e-01   1.0314580e-01   3.3826479e+01   8.5633587e-01   4.2189174e+00   7.1371013e+00  -3.4735014e+01  -1.7385786e+00   8.1415513e+00   3.6153685e+01  -3.7455020e-01  -1.6168034e+00   3.9514329e+00   1.0579317e+02   1.0417727e+02  -3.6925556e+03  -1.4784801e+01   3.2074641e+01   8.4607843e+00  -3.2041487e+00  -3.0080684e+00  -4.1313164e-02  -3.3983194e+00   2.8457188e+01  -2.3520436e+01  -8.2791528e-03   6.3225473e-01   7.7918889e-01  -4.0527985e+01  -8.1164060e+01
   1.2970000e+01  -4.9389993e-01   7.4837458e-02   3.3819385e+01   8.0089474e-01   4.2846357e+00   6.7991819e+00  -3.3791938e+01  -1.6709754e+00   8.3222245e+00   1.8067316e+01  -3.8722605e-01  -1.6081074e+00   8.6959106e-01   1.0634648e+02   7.1189682e+01  -3.2987584e+03  -1.6229388e+01   3.2027402e+01   6.5113320e+00  -3.1109233e+00  -3.0228666e+00  -1.8164912e-01  -6.9881119e+00   2.5292306e+01  -2.2125306e+01  -3.0313419e-02   5.6155579e-01   5.5920892e-01  -4.1139667e+01  -7.9371016e+01
   1.2980000e+01  -5.0744650e-01   3.9257320e-02   3.3812791e+01   7.5266423e-01   4.2846357e+00   6.4425004e+00  -3.5668155e+01  -1.6054089e+00   8.3233308e+00   1.1063301e-01  -3.9937636e-01  -1.5981311e+00   9.9763857e-01   1.0655244e+02   4.3702913e+01  -2.7486769e+03  -1.6773399e+01   3.1120671e+01   4.7412357e+00  -2.9280165e+00  -2.9649322e+00  -3.0716348e-01  -1.1077388e+01   2.1378854e+01  -2.0750407e+01  -2.0592007e-02   4.7822837e-01   3.1187663e-01  -4.1269422e+01  -7.6811554e+01
   1.2990000e+01  -5.2074761e-01  -6.6586758e-04   3.3794586e+01   7.2565233e-01   4.3502394e+00   6.0384924e+00  -4.0400798e+01  -1.5395843e+00   8.1481996e+00  -1.7513120e+01  -4.1159077e-01  -1.5523696e+00   4.5761418e+00   1.0646345e+02   2.1410612e+01  -2.2292301e+03  -1.6652254e+01   2.9820534e+01   3.4161610e+00  -2.6821649e+00  -2.8561555e+00  -4.1176945e-01  -1.5253427e+01   1.7056551e+01  -1.9565353e+01   2.6749975e-02   3.9576295e-01   6.0064268e-02  -4.0945813e+01  -7.3769575e+01
   1.3000000e+01  -5.3333244e-01  -4.1478542e-02   3.3755830e+01   7.3144043e-01   4.4019202e+00   5.5787623e+00  -4.5973013e+01  -1.4724661e+00   7.8068763e+00  -3.4132326e+01  -4.2392995e-01  -1.4501148e+00   1.0225489e+01   1.0613968e+02   2.6539645e+00  -1.8756648e+03  -1.6300721e+01   2.8423889e+01   2.5504616e+00  -2.4012779e+00  -2.7208877e+00  -4.9934800e-01  -1.9229668e+01   1.2729102e+01  -1.8632433e+01   1.0874036e-01   3.2569317e-01  -1.7595232e-01  -4.0160250e+01  -7.0575229e+01
   1.3010000e+01  -5.4644916e-01  -8.2699742e-02   3.3695348e+01   7.7520758e-01   4.4562938e+00   5.0802064e+00  -4.9855589e+01  -1.4053356e+00   7.3155626e+00  -4.9131371e+01  -4.3580038e-01  -1.2846312e+00   1.6548358e+01   1.0565241e+02  -1.4169174e+01  -1.6823139e+03  -1.6121861e+01   2.7024011e+01   1.9224495e+00  -2.1112122e+00  -2.5792556e+00  -5.7710289e-01  -2.2837011e+01   8.8056282e+00  -1.7957443e+01   2.1368382e-01   2.7278154e-01  -3.7885680e-01  -3.8931205e+01  -6.7567215e+01
   1.3020000e+01  -5.6286716e-01  -1.2736434e-01   3.3619619e+01   8.5651026e-01   4.4970884e+00   4.5690548e+00  -5.1115154e+01  -1.3407221e+00   6.6954878e+00  -6.2007483e+01  -4.4637055e-01  -1.0666276e+00   2.1800360e+01   1.0508328e+02  -2.9263640e+01  -1.5094466e+03  -1.6289284e+01   2.5579624e+01   1.1901093e+00  -1.8338623e+00  -2.4441432e+00  -6.4804520e-01  -2.5966250e+01   5.6610809e+00  -1.7554826e+01   3.2520438e-01   2.3410461e-01  -5.3357076e-01  -3.7359536e+01  -6.5034866e+01
   1.3030000e+01  -5.8515629e-01  -1.7735028e-01   3.3537944e+01   9.7341399e-01   4.5397738e+00   4.0651524e+00  -5.0390244e+01  -1.2811492e+00   5.9741066e+00  -7.2138116e+01  -4.5500192e-01  -8.2169016e-01   2.4493741e+01   1.0451183e+02  -4.1308313e+01  -1.2044673e+03  -1.6669786e+01   2.4033990e+01   4.7603958e-02  -1.5847066e+00  -2.3211387e+00  -7.0658983e-01  -2.8477956e+01   3.6146244e+00  -1.7412686e+01   4.2839833e-01   2.0220027e-01  -6.2654289e-01  -3.5636598e+01  -6.3171507e+01
   1.3040000e+01  -6.1249070e-01  -2.2860877e-01   3.3458707e+01   1.1241623e+00   4.5746096e+00   3.5762679e+00  -4.8888451e+01  -1.2285641e+00   5.1793738e+00  -7.9473285e+01  -4.6142088e-01  -5.7930974e-01   2.4238041e+01   1.0400516e+02  -4.8625452e+01  -7.3171388e+02  -1.6912261e+01   2.2393707e+01  -1.6189944e+00  -1.3721826e+00  -2.2106250e+00  -7.3975969e-01  -3.0140821e+01   2.9105774e+00  -1.7421566e+01   5.1402025e-01   1.6934871e-01  -6.4631423e-01  -3.3985512e+01  -6.2057128e+01
   1.3050000e+01  -6.3944436e-01  -2.7295627e-01   3.3388940e+01   1.3031057e+00   4.6048045e+00   3.1013792e+00  -4.7488874e+01  -1.1841983e+00   4.3377192e+00  -8.4165455e+01  -4.6568589e-01  -3.6203899e-01   2.1727075e+01   1.0361110e+02  -5.0202134e+01  -1.5766821e+02  -1.6629050e+01   2.0714553e+01  -3.6963596e+00  -1.2012794e+00  -2.1110605e+00  -7.3300108e-01  -3.0676791e+01   3.6608613e+00  -1.7419407e+01   5.7757822e-01   1.3069901e-01  -5.8721028e-01  -3.2585385e+01  -6.1666894e+01
   1.3060000e+01  -6.5935020e-01  -3.0450811e-01   3.3334830e+01   1.4951784e+00   4.6334524e+00   2.6359434e+00  -4.6543572e+01  -1.1485780e+00   3.4803519e+00  -8.5736736e+01  -4.6807270e-01  -1.8235133e-01   1.7968767e+01   1.0335458e+02  -4.5630983e+01   4.5711506e+02  -1.5540154e+01   1.9029991e+01  -5.9344703e+00  -1.0780914e+00  -2.0217016e+00  -6.7642720e-01  -2.9937786e+01   5.7492291e+00  -1.7341917e+01   6.1638301e-01   8.6494997e-02  -4.5578118e-01  -3.1541752e+01  -6.1876029e+01
   1.3070000e+01  -6.6892188e-01  -3.2295274e-01   3.3300969e+01   1.6777481e+00   4.6551675e+00   2.1779403e+00  -4.5800317e+01  -1.1216789e+00   2.6360766e+00  -8.4427529e+01  -4.6889723e-01  -3.7987492e-02   1.4436384e+01   1.0325053e+02  -3.4553663e+01   1.1077320e+03  -1.3520039e+01   1.7308269e+01  -8.0330896e+00  -1.0110864e+00  -1.9432899e+00  -5.6795198e-01  -2.8089692e+01   8.7707953e+00  -1.7327687e+01   6.2906948e-01   4.3848157e-02  -2.7517731e-01  -3.0910509e+01  -6.2463923e+01
   1.3080000e+01  -6.6967064e-01  -3.3146246e-01   3.3288091e+01   1.8304401e+00   4.6693769e+00   1.7314816e+00  -4.4645863e+01  -1.1032109e+00   1.8176969e+00  -8.1837964e+01  -4.6835407e-01   8.6778978e-02   1.2476647e+01   1.0332896e+02  -1.6329141e+01   1.8224522e+03  -1.0596494e+01   1.5481554e+01  -9.6655532e+00  -1.0095545e+00  -1.8769317e+00  -4.1332216e-01  -2.5636424e+01   1.2082755e+01  -1.7700802e+01   6.1663800e-01   1.6636436e-02  -8.1766692e-02  -3.0719717e+01  -6.3135397e+01
   1.3090000e+01  -6.6658665e-01  -3.3228543e-01   3.3292029e+01   1.9406147e+00   4.6852478e+00   1.2982761e+00  -4.3320549e+01  -1.0928175e+00   1.0271425e+00  -7.9055447e+01  -4.6654215e-01   2.0307933e-01   1.1630035e+01   1.0364803e+02   9.6913853e+00   2.6020526e+03  -6.9250251e+00   1.3527885e+01  -1.0478227e+01  -1.0800377e+00  -1.8224353e+00  -2.2451407e-01  -2.3241313e+01   1.4959214e+01  -1.8827946e+01   5.8223086e-01   2.1820468e-02   8.5716590e-02  -3.0975340e+01  -6.3589138e+01
   1.3100000e+01  -6.6652822e-01  -3.2286727e-01   3.3305735e+01   2.0000219e+00   4.6925816e+00   8.7199314e-01  -4.2628301e+01  -1.0900954e+00   2.6941047e-01  -7.5773198e+01  -4.6353600e-01   3.1361880e-01   1.1053948e+01   1.0427782e+02   4.2900689e+01   3.3209304e+03  -2.7075615e+00   1.1555964e+01  -1.0120220e+01  -1.2202335e+00  -1.7769936e+00  -1.6367076e-02  -2.1456897e+01   1.6777466e+01  -2.0872051e+01   5.3033104e-01   7.2735649e-02   1.9799152e-01  -3.1687231e+01  -6.3639497e+01
   1.3110000e+01  -6.7648252e-01  -2.9547186e-01   3.3322411e+01   2.0039062e+00   4.6991707e+00   4.4639569e-01  -4.2559745e+01  -1.0945156e+00  -4.4079837e-01  -7.1020884e+01  -4.5936276e-01   4.2283533e-01   1.0921653e+01   1.0525721e+02   7.9886412e+01   3.6985722e+03   1.8906938e+00   9.8099235e+00  -8.3397830e+00  -1.4156182e+00  -1.7354578e+00   1.9857053e-01  -2.0553430e+01   1.7180935e+01  -2.3637506e+01   4.6625648e-01   1.7248543e-01   2.4208934e-01  -3.2892453e+01  -6.3284466e+01
   1.3120000e+01  -7.0094802e-01  -2.4215624e-01   3.3337890e+01   1.9575935e+00   4.6972226e+00   2.0823511e-02  -4.2557218e+01  -1.1052661e+00  -1.0728554e+00  -6.3205699e+01  -4.5401270e-01   5.3391976e-01   1.1108443e+01   1.0655419e+02   1.1470720e+02   3.4820788e+03   6.7456851e+00   8.5768353e+00  -5.1551942e+00  -1.6457113e+00  -1.6938258e+00   4.1380635e-01  -2.0523045e+01   1.6160208e+01  -2.6712310e+01   3.9457809e-01   3.1138782e-01   2.2124365e-01  -3.4642620e+01  -6.2651669e+01
   1.3130000e+01  -7.3877368e-01  -1.6240443e-01   3.3352050e+01   1.8804791e+00   4.6961340e+00  -4.0225662e-01  -4.2308013e+01  -1.1211124e+00  -1.5827798e+00  -5.0992440e+01  -4.4757487e-01   6.3659868e-01   1.0267891e+01   1.0807116e+02   1.4144872e+02   2.6741520e+03   1.1668055e+01   8.0648282e+00  -9.6785453e-01  -1.8937548e+00  -1.6544161e+00   6.2639991e-01  -2.1210976e+01   1.4012817e+01  -2.9746306e+01   3.1790473e-01   4.7065767e-01   1.4878645e-01  -3.6923575e+01  -6.1874202e+01
   1.3140000e+01  -7.8123957e-01  -6.7167259e-02   3.3368375e+01   1.7988804e+00   4.6866802e+00  -8.1740383e-01  -4.1514721e+01  -1.1405250e+00  -1.9399772e+00  -3.5719749e+01  -4.4041364e-01   7.0326533e-01   6.6666658e+00   1.0969122e+02   1.5659916e+02   1.5150446e+03   1.6272077e+01   8.3090797e+00   3.5468686e+00  -2.1472370e+00  -1.6273181e+00   8.2875674e-01  -2.2468430e+01   1.1215688e+01  -3.2544845e+01   2.3879488e-01   6.3013435e-01   4.0083003e-02  -3.9535498e+01  -6.0991556e+01
   1.3150000e+01  -8.1417387e-01   2.5172405e-02   3.3391099e+01   1.7327460e+00   4.6731011e+00  -1.2166348e+00  -3.9923097e+01  -1.1620559e+00  -2.1520690e+00  -2.1209174e+01  -4.3315163e-01   7.0816091e-01   4.8955746e-01   1.1130985e+02   1.5953961e+02   2.9404423e+02   2.0007790e+01   9.1485655e+00   7.6745703e+00  -2.3910138e+00  -1.6253089e+00   1.0034413e+00  -2.4189467e+01   8.2784717e+00  -3.4969169e+01   1.6182344e-01   7.7439611e-01  -9.1901713e-02  -4.2081975e+01  -5.9959529e+01
   1.3160000e+01  -8.2507983e-01   9.8706404e-02   3.3421968e+01   1.6880937e+00   4.6557978e+00  -1.6006047e+00  -3.8396987e+01  -1.1845788e+00  -2.2511284e+00  -9.9059423e+00  -4.2640435e-01   6.5187245e-01  -5.6288460e+00   1.1282946e+02   1.5189553e+02  -7.6440785e+02   2.2363978e+01   1.0295618e+01   1.0833628e+01  -2.6044073e+00  -1.6560873e+00   1.1277891e+00  -2.6224155e+01   5.6478213e+00  -3.6843915e+01   9.2076047e-02   8.9334888e-01  -2.3510295e-01  -4.4105000e+01  -5.8737629e+01
   1.3170000e+01  -8.1118679e-01   1.4789344e-01   3.3459412e+01   1.6605538e+00   4.6396976e+00  -1.9865913e+00  -3.8598664e+01  -1.2071663e+00  -2.2571674e+00  -6.0390019e-01  -4.2052059e-01   5.6074612e-01  -9.1126327e+00   1.1415814e+02   1.3670394e+02  -1.5191594e+03   2.3064904e+01   1.1463827e+01   1.2662300e+01  -2.7659652e+00  -1.7175003e+00   1.1847225e+00  -2.8295554e+01   3.6853960e+00  -3.7951176e+01   3.2609693e-02   9.7895917e-01  -3.7443249e-01  -4.5240988e+01  -5.7359837e+01
   1.3180000e+01  -7.8160482e-01   1.7746315e-01   3.3500025e+01   1.6432602e+00   4.6150605e+00  -2.3948745e+00  -4.0828319e+01  -1.2288518e+00  -2.1662524e+00   9.0914959e+00  -4.1549121e-01   4.7032782e-01  -9.0418300e+00   1.1523709e+02   1.1748084e+02  -1.9223091e+03   2.2164774e+01   1.2480035e+01   1.3064843e+01  -2.8610361e+00  -1.7979568e+00   1.1712546e+00  -3.0013833e+01   2.6599487e+00  -3.8087048e+01  -1.5644362e-02   1.0235106e+00  -4.9138159e-01  -4.5330230e+01  -5.5960807e+01
   1.3190000e+01  -7.5165589e-01   1.9609742e-01   3.3540072e+01   1.6295747e+00   4.5885325e+00  -2.8310590e+00  -4.3618449e+01  -1.2485507e+00  -1.9665037e+00   1.9974876e+01  -4.1104344e-01   4.0700008e-01  -6.3327744e+00   1.1605911e+02   9.7266552e+01  -2.0214292e+03   2.0018954e+01   1.3313207e+01   1.2212436e+01  -2.8867151e+00  -1.8810450e+00   1.0995253e+00  -3.1009298e+01   2.6995158e+00  -3.7161175e+01  -5.2951008e-02   1.0223774e+00  -5.6941914e-01  -4.4459154e+01  -5.4748490e+01
   1.3200000e+01  -7.3433337e-01   2.1034873e-01   3.3576255e+01   1.6108538e+00   4.5539832e+00  -3.2856282e+00  -4.5456917e+01  -1.2651538e+00  -1.6555367e+00   3.1096696e+01  -4.0688371e-01   3.7298625e-01  -3.4013825e+00   1.1664915e+02   7.8104203e+01  -1.9162349e+03   1.7132939e+01   1.4020770e+01   1.0471016e+01  -2.8522644e+00  -1.9520914e+00   9.9057781e-01  -3.1101602e+01   3.7378373e+00  -3.5283719e+01  -8.1456732e-02   9.7837039e-01  -6.0092916e-01  -4.2907652e+01  -5.3928065e+01
   1.3210000e+01  -7.3406424e-01   2.2300102e-01   3.3606311e+01   1.5755855e+00   4.5175430e+00  -3.7438551e+00  -4.5822694e+01  -1.2777324e+00  -1.2515548e+00   4.0398192e+01  -4.0286318e-01   3.5387493e-01  -1.9111325e+00   1.1703488e+02   6.1025325e+01  -1.7078878e+03   1.3982602e+01   1.4681919e+01   8.2929113e+00  -2.7758455e+00  -2.0035218e+00   8.6539485e-01  -3.0350153e+01   5.5140845e+00  -3.2745663e+01  -1.0629565e-01   9.0262192e-01  -5.8955150e-01  -4.1042728e+01  -5.3636117e+01
   1.3220000e+01  -7.4519351e-01   2.3501524e-01   3.3629681e+01   1.5112276e+00   4.4740555e+00  -4.1939855e+00  -4.5013036e+01  -1.2856975e+00  -7.8862272e-01   4.6293209e+01  -3.9896980e-01   3.3598816e-01  -1.7886768e+00   1.1723565e+02   4.6056761e+01  -1.4968564e+03   1.0905953e+01   1.5359707e+01   6.1428389e+00  -2.6792378e+00  -2.0358458e+00   7.3901209e-01  -2.8978677e+01   7.6430448e+00  -2.9888418e+01  -1.3465026e-01   8.1064309e-01  -5.4697457e-01  -3.9211848e+01  -5.3904335e+01
   1.3230000e+01  -7.5622979e-01   2.4724832e-01   3.3648101e+01   1.4046403e+00   4.4285627e+00  -4.6309385e+00  -4.3695298e+01  -1.2887955e+00  -3.0035154e-01   4.8827118e+01  -3.9528178e-01   3.1030136e-01  -2.5686796e+00   1.1725779e+02   3.2007300e+01  -1.4049462e+03   8.0989881e+00   1.6085961e+01   4.4538521e+00  -2.5822785e+00  -2.0534709e+00   6.2004835e-01  -2.7278001e+01   9.7201933e+00  -2.6970483e+01  -1.7324025e-01   7.1641822e-01  -4.8801833e-01  -3.7665028e+01  -5.4650741e+01
   1.3240000e+01  -7.5739905e-01   2.5963552e-01   3.3665332e+01   1.2404170e+00   4.3772830e+00  -5.0563127e+00  -4.2537424e+01  -1.2870656e+00   1.8385783e-01   4.8420936e+01  -3.9186806e-01   2.7768840e-01  -3.2612964e+00   1.1708535e+02   1.6291104e+01  -1.5716196e+03   5.6762238e+00   1.6861928e+01   3.5750989e+00  -2.4983946e+00  -2.0585732e+00   5.1299196e-01  -2.5529100e+01   1.1402994e+01  -2.4116881e+01  -2.2603883e-01   6.2841220e-01  -4.2708905e-01  -3.6522381e+01  -5.5711834e+01
   1.3250000e+01  -7.4600745e-01   2.6975917e-01   3.3685398e+01   1.0042279e+00   4.3218779e+00  -5.4775883e+00  -4.2127560e+01  -1.2808685e+00   6.3180694e-01   4.4794911e+01  -3.8866846e-01   2.5087377e-01  -2.6814624e+00   1.1668022e+02  -4.6848338e+00  -2.0975937e+03   3.6833351e+00   1.7659802e+01   3.7005960e+00  -2.4323960e+00  -2.0483949e+00   4.1919646e-01  -2.3974461e+01   1.2452855e+01  -2.1371855e+01  -2.9319073e-01   5.4938851e-01  -3.7656200e-01  -3.5756110e+01  -5.6872733e+01
   1.3260000e+01  -7.2674852e-01   2.7387937e-01   3.3710588e+01   6.9534571e-01   4.2673324e+00  -5.9045577e+00  -4.2696938e+01  -1.2709357e+00   1.0065098e+00   3.7470287e+01  -3.8548085e-01   2.4380390e-01  -7.0698761e-01   1.1599832e+02  -3.4088080e+01  -2.9403246e+03   2.0499377e+00   1.8428235e+01   4.7820803e+00  -2.3811343e+00  -2.0181844e+00   3.3573936e-01  -2.2824020e+01   1.2747807e+01  -1.8817824e+01  -3.7166388e-01   4.7899323e-01  -3.4643647e-01  -3.5200769e+01  -5.7888185e+01
   1.3270000e+01  -7.0836392e-01   2.6966966e-01   3.3741102e+01   3.3703762e-01   4.2000098e+00  -6.3392967e+00  -4.3473900e+01  -1.2583299e+00   1.2750431e+00   2.6853324e+01  -3.8199384e-01   2.6727718e-01   2.3473283e+00   1.1500427e+02  -7.2556716e+01  -3.8468636e+03   5.8469555e-01   1.9114351e+01   6.4894435e+00  -2.3361978e+00  -1.9661420e+00   2.5507603e-01  -2.2234381e+01   1.2274010e+01  -1.6648322e+01  -4.5678564e-01   4.1656865e-01  -3.4367732e-01  -3.4629721e+01  -5.8526871e+01
   1.3280000e+01  -6.9884164e-01   2.5747800e-01   3.3776320e+01  -3.0643808e-02   4.1339478e+00  -6.7743191e+00  -4.3502238e+01  -1.2442482e+00   1.4241139e+00   1.4907082e+01  -3.7785029e-01   3.2596090e-01   5.8683720e+00   1.1366917e+02  -1.1717699e+02  -4.4620276e+03  -9.4958907e-01   1.9679269e+01   8.3470869e+00  -2.2862437e+00  -1.8952726e+00   1.6803408e-01  -2.2239365e+01   1.1119641e+01  -1.5081411e+01  -5.4219043e-01   3.6204618e-01  -3.6943217e-01  -3.3853966e+01  -5.8620808e+01
   1.3290000e+01  -7.0108347e-01   2.3973673e-01   3.3815671e+01  -3.7059114e-01   4.0607811e+00  -7.2040413e+00  -4.2972222e+01  -1.2297452e+00   1.4679593e+00   4.3845387e+00  -3.7281952e-01   4.0740421e-01   8.1443310e+00   1.1196430e+02  -1.6297905e+02  -4.5802056e+03  -2.7243869e+00   2.0098729e+01   9.9934262e+00  -2.2178129e+00  -1.8110546e+00   6.8805319e-02  -2.2661090e+01   9.4897630e+00  -1.4148914e+01  -6.1835941e-01   3.1458996e-01  -4.1517806e-01  -3.2783961e+01  -5.8109833e+01
   1.3300000e+01  -7.1181707e-01   2.2009926e-01   3.3858063e+01  -6.6062550e-01   3.9854371e+00  -7.6293983e+00  -4.2535697e+01  -1.2155587e+00   1.4382939e+00  -2.9665363e+00  -3.6698760e-01   4.8003666e-01   7.2632447e+00   1.0986885e+02  -2.0572222e+02  -4.2743170e+03  -4.7752862e+00   2.0368818e+01   1.1300799e+01  -2.1173800e+00  -1.7178087e+00  -4.2065389e-02  -2.3096581e+01   7.7146318e+00  -1.3593698e+01  -6.7392232e-01   2.7117875e-01  -4.6262144e-01  -3.1428139e+01  -5.7074106e+01
   1.3310000e+01  -7.2475105e-01   2.0209341e-01   3.3900925e+01  -8.9237819e-01   3.9051084e+00  -8.0530487e+00  -4.2365049e+01  -1.2021566e+00   1.3620843e+00  -7.6209594e+00  -3.6071679e-01   5.1630518e-01   3.6268520e+00   1.0738634e+02  -2.4347924e+02  -3.7757019e+03  -7.0140709e+00   2.0515980e+01   1.2278020e+01  -1.9763569e+00  -1.6169632e+00  -1.5900185e-01  -2.3046230e+01   6.1809659e+00  -1.3013489e+01  -7.0085863e-01   2.2740357e-01  -4.9063873e-01  -2.9850634e+01  -5.5734819e+01
   1.3320000e+01  -7.3494413e-01   1.8732892e-01   3.3940808e+01  -1.0672507e+00   3.8191648e+00  -8.4771755e+00  -4.2412677e+01  -1.1899229e+00   1.2476475e+00  -1.1443676e+01  -3.5433110e-01   5.2015591e-01   3.8507282e-01   1.0455355e+02  -2.7638118e+02  -3.2901947e+03  -9.3117381e+00   2.0587737e+01   1.2939347e+01  -1.7956149e+00  -1.5080071e+00  -2.7522267e-01  -2.2151759e+01   5.1841706e+00  -1.2082708e+01  -6.9914817e-01   1.7975037e-01  -4.8600076e-01  -2.8118677e+01  -5.4389540e+01
   1.3330000e+01  -7.4099256e-01   1.7475223e-01   3.3975861e+01  -1.1945448e+00   3.7317314e+00  -8.9052661e+00  -4.2809056e+01  -1.1792803e+00   1.0911187e+00  -1.5652887e+01  -3.4787867e-01   5.1920345e-01  -9.5245338e-02   1.0143019e+02  -3.0560925e+02  -2.9228065e+03  -1.1593896e+01   2.0616074e+01   1.3275396e+01  -1.5859053e+00  -1.3905924e+00  -3.8561727e-01  -2.0416373e+01   4.8053586e+00  -1.0661015e+01  -6.7711831e-01   1.2681878e-01  -4.5049460e-01  -2.6261533e+01  -5.3282265e+01
   1.3340000e+01  -7.4476378e-01   1.6079208e-01   3.4007631e+01  -1.2896852e+00   3.6390841e+00  -9.3405114e+00  -4.3524535e+01  -1.1706788e+00   8.8983118e-01  -2.0128750e+01  -3.4118520e-01   5.3567858e-01   1.6475126e+00   9.8067628e+01  -3.3255267e+02  -2.6943418e+03  -1.3846951e+01   2.0591983e+01   1.3287746e+01  -1.3642561e+00  -1.2658455e+00  -4.8706331e-01  -1.8226310e+01   4.8873068e+00  -8.7822807e+00  -6.4735373e-01   6.8694439e-02  -3.9985611e-01  -2.4290059e+01  -5.2507105e+01
   1.3350000e+01  -7.4994252e-01   1.4005390e-01   3.4040051e+01  -1.3682123e+00   3.5392176e+00  -9.7810119e+00  -4.4050044e+01  -1.1645126e+00   6.4935468e-01  -2.4047649e+01  -3.3406311e-01   5.7104470e-01   3.5366119e+00   9.4481519e+01  -3.5830560e+02  -2.5752934e+03  -1.6032955e+01   2.0465611e+01   1.3011033e+01  -1.1479836e+00  -1.1360247e+00  -5.7678578e-01  -1.6159123e+01   5.1080847e+00  -6.6132012e+00  -6.2014227e-01   6.2252130e-03  -3.5633984e-01  -2.2254634e+01  -5.2004929e+01
   1.3360000e+01  -7.6004808e-01   1.0762267e-01   3.4076986e+01  -1.4356603e+00   3.4399240e+00  -1.0221673e+01  -4.4066099e+01  -1.1609944e+00   3.8773425e-01  -2.6162043e+01  -3.2645890e-01   6.1208290e-01   4.1038200e+00   9.0659392e+01  -3.8344872e+02  -2.5143118e+03  -1.7996533e+01   2.0142593e+01   1.2513613e+01  -9.4835502e-01  -1.0028672e+00  -6.5031512e-01  -1.4739531e+01   5.1192520e+00  -4.4247286e+00  -5.9751176e-01  -5.8148375e-02  -3.4020480e-01  -2.0273833e+01  -5.1633940e+01
   1.3370000e+01  -7.7643070e-01   6.1759577e-02   3.4120671e+01  -1.4837986e+00   3.3288275e+00  -1.0660047e+01  -4.3837429e+01  -1.1600562e+00   1.3291622e-01  -2.5481803e+01  -3.1846284e-01   6.4448915e-01   3.2406250e+00   8.6588260e+01  -4.0803753e+02  -2.4588814e+03  -1.9442201e+01   1.9480258e+01   1.1888503e+01  -7.6753078e-01  -8.6597505e-01  -7.0062455e-01  -1.4303160e+01   4.6960499e+00  -2.5393079e+00  -5.7140968e-01  -1.1881787e-01  -3.6420695e-01  -1.8504493e+01  -5.1260695e+01
   1.3380000e+01  -7.9704709e-01   4.4942713e-03   3.4171305e+01  -1.4997493e+00   3.2218563e+00  -1.1100355e+01  -4.4030812e+01  -1.1613734e+00  -8.9455925e-02  -2.2237215e+01  -3.1028555e-01   6.5617557e-01   1.1686421e+00   8.2269935e+01  -4.3149648e+02  -2.3458945e+03  -2.0010066e+01   1.8321231e+01   1.1226830e+01  -6.0132200e-01  -7.2291486e-01  -7.1909989e-01  -1.4991507e+01   3.8286548e+00  -1.2427450e+00  -5.2806370e-01  -1.6738042e-01  -4.3218268e-01  -1.7082305e+01  -5.0822646e+01
   1.3390000e+01  -8.1678154e-01  -6.0038180e-02   3.4227189e+01  -1.4787537e+00   3.1066345e+00  -1.1550412e+01  -4.5005676e+01  -1.1645066e+00  -2.6775180e-01  -1.7829588e+01  -3.0218819e-01   6.4196181e-01  -1.4213764e+00   7.7728601e+01  -4.5234089e+02  -2.0844415e+03  -1.9409344e+01   1.6590716e+01   1.0579794e+01  -4.4455810e-01  -5.7145663e-01  -6.9804290e-01  -1.6773536e+01   2.6939176e+00  -6.9589345e-01  -4.5569038e-01  -1.9636851e-01  -5.4031164e-01  -1.6093463e+01  -5.0354889e+01
   1.3400000e+01  -8.2978408e-01  -1.2871327e-01   3.4285584e+01  -1.4284158e+00   2.9862560e+00  -1.2009565e+01  -4.5915279e+01  -1.1691454e+00  -4.1478489e-01  -1.4703308e+01  -2.9439916e-01   6.0514751e-01  -3.6814296e+00   7.3020425e+01  -4.6821316e+02  -1.5872264e+03  -1.7569035e+01   1.4407171e+01   9.9349576e+00  -2.9335392e-01  -4.1215707e-01  -6.3393199e-01  -1.9471781e+01   1.5391720e+00  -8.8711761e-01  -3.4976925e-01  -2.0403925e-01  -6.7947727e-01  -1.5569633e+01  -4.9950532e+01
   1.3410000e+01  -8.3272326e-01  -2.0223957e-01   3.4343991e+01  -1.3621467e+00   2.8599188e+00  -1.2467823e+01  -4.5825819e+01  -1.1753110e+00  -5.6380293e-01  -1.4901804e+01  -2.8711811e-01   5.4883380e-01  -5.6313710e+00   6.8235422e+01  -4.7651313e+02  -8.2999773e+02  -1.4706587e+01   1.2129808e+01   9.2227149e+00  -1.4376228e-01  -2.4856685e-01  -5.2989330e-01  -2.2799125e+01   5.5219847e-01  -1.6465327e+00  -2.1352206e-01  -1.9634087e-01  -8.3822549e-01  -1.5516498e+01  -4.9697984e+01
   1.3420000e+01  -8.2649071e-01  -2.8499450e-01   3.4400720e+01  -1.2891323e+00   2.7343838e+00  -1.2916850e+01  -4.4902743e+01  -1.1832782e+00  -7.4033840e-01  -1.7653547e+01  -2.8051224e-01   4.7642692e-01  -7.2406880e+00   6.3490506e+01  -4.7516776e+02   1.3453777e+02  -1.1271945e+01   1.0310770e+01   8.3456546e+00   9.0957369e-03  -8.4550821e-02  -3.9612521e-01  -2.6390078e+01  -2.2397826e-01  -2.6980978e+00  -5.5809118e-02  -1.8498413e-01  -1.0050803e+00  -1.5965613e+01  -4.9652336e+01
   1.3430000e+01  -8.1524150e-01  -3.8159035e-01   3.4454839e+01  -1.2109156e+00   2.5973896e+00  -1.3350233e+01  -4.3338283e+01  -1.1932893e+00  -9.4127949e-01  -2.0094108e+01  -2.7465504e-01   3.9743604e-01  -7.8990878e+00   5.8916008e+01  -4.6302661e+02   1.2141146e+03  -7.8610917e+00   9.5387158e+00   7.2179520e+00   1.6952503e-01   7.8501409e-02  -2.4880387e-01  -2.9830731e+01  -8.7277344e-01  -3.7156786e+00   1.1084146e-01  -1.8366171e-01  -1.1681044e+00  -1.6968039e+01  -4.9814937e+01
   1.3440000e+01  -8.0397990e-01  -4.9189657e-01   3.4506302e+01  -1.1268641e+00   2.4620569e+00  -1.3760034e+01  -4.0980056e+01  -1.2053614e+00  -1.1442654e+00  -2.0298595e+01  -2.6952525e-01   3.2158846e-01  -7.5847583e+00   5.4631903e+01  -4.3998451e+02   2.3042098e+03  -5.1332629e+00   1.0215999e+01   5.8136698e+00   3.3884280e-01   2.4169062e-01  -1.0848726e-01  -3.2658314e+01  -1.4927271e+00  -4.3702841e+00   2.7157690e-01  -2.0427260e-01  -1.3117286e+00  -1.8525707e+01  -5.0130175e+01
   1.3450000e+01  -7.9649089e-01  -6.0720288e-01   3.4556965e+01  -1.0413788e+00   2.3193332e+00  -1.4140274e+01  -3.8023983e+01  -1.2193531e+00  -1.3335481e+00  -1.8928269e+01  -2.6513615e-01   2.4561123e-01  -7.5977232e+00   5.0723453e+01  -4.0716216e+02   3.2822349e+03  -3.7015915e+00   1.2383971e+01   4.2036134e+00   5.1342294e-01   4.0571621e-01   2.1660475e-03  -3.4359019e+01  -2.0819596e+00  -4.3653799e+00   4.1090128e-01  -2.5374348e-01  -1.4145383e+00  -2.0516134e+01  -5.0512393e+01
   1.3460000e+01  -7.9395242e-01  -7.1144017e-01   3.4611921e+01  -9.6589201e-01   2.1746613e+00  -1.4488504e+01  -3.4823045e+01  -1.2352047e+00  -1.5173817e+00  -1.8383354e+01  -2.6163380e-01   1.5623588e-01  -8.9375343e+00   4.7232808e+01  -3.6706324e+02   4.0098927e+03  -3.9721712e+00   1.5678238e+01   2.5524343e+00   6.8374097e-01   5.6708022e-01   6.2259474e-02  -3.4443449e+01  -2.5016775e+00  -3.4910113e+00   5.1498709e-01  -3.3199085e-01  -1.4525910e+00  -2.2677416e+01  -5.0893567e+01
   1.3470000e+01  -7.9443194e-01  -7.8810781e-01   3.4678917e+01  -9.1248545e-01   2.0270674e+00  -1.4805041e+01  -3.1653733e+01  -1.2531230e+00  -1.7224646e+00  -2.0508289e+01  -2.5922714e-01   4.7180701e-02  -1.0905518e+01   4.4164068e+01  -3.2332208e+02   4.3741153e+03  -5.9614379e+00   1.9402246e+01   1.0577381e+00   8.3513594e-01   7.1583485e-01   5.8353631e-02  -3.2630780e+01  -2.5358848e+00  -1.7149015e+00   5.7381662e-01  -4.3178082e-01  -1.4087405e+00  -2.4668575e+01  -5.1251720e+01
   1.3480000e+01  -7.9471632e-01  -8.2755825e-01   3.4765085e+01  -8.8329272e-01   1.8776400e+00  -1.5089741e+01  -2.8469911e+01  -1.2735316e+00  -1.9704118e+00  -2.4794722e+01  -2.5801613e-01  -7.0589400e-02  -1.1777010e+01   4.1490256e+01  -2.7990932e+02   4.3412764e+03  -9.1818327e+00   2.2701646e+01  -1.4854977e-01   9.5104863e-01   8.3631399e-01  -9.3202895e-03  -2.9059126e+01  -2.0155093e+00   7.5080829e-01   5.8252425e-01  -5.4063880e-01  -1.2828595e+00  -2.6156909e+01  -5.1585134e+01
   1.3490000e+01  -7.9340764e-01  -8.2899946e-01   3.4873503e+01  -8.6919814e-01   1.7220820e+00  -1.5336650e+01  -2.4690917e+01  -1.2967858e+00  -2.2544200e+00  -2.8400821e+01  -2.5783073e-01  -1.6990306e-01  -9.9313661e+00   3.9164533e+01  -2.4020168e+02   3.9707643e+03  -1.2700516e+01   2.4808844e+01  -1.0488721e+00   1.0182838e+00   9.1085979e-01  -1.2333409e-01  -2.4355520e+01  -9.2181925e-01   3.4905481e+00   5.4172029e-01  -6.4414127e-01  -1.0959382e+00  -2.6896762e+01  -5.1867342e+01
   1.3500000e+01  -7.9188264e-01  -7.9765854e-01   3.5002806e+01  -8.6117484e-01   1.5667531e+00  -1.5537881e+01  -2.0123108e+01  -1.3228504e+00  -2.5353961e+00  -2.8097610e+01  -2.5824040e-01  -2.2457741e-01  -5.4674348e+00   3.7133587e+01  -2.0645605e+02   3.3745628e+03  -1.5445081e+01   2.5265269e+01  -1.7000706e+00   1.0315762e+00   9.2570325e-01  -2.5248256e-01  -1.9477043e+01   6.2342862e-01   6.0466479e+00   4.5650663e-01  -7.2979189e-01  -8.8420481e-01  -2.6768944e+01  -5.2027583e+01
   1.3510000e+01  -7.9290125e-01  -7.4175030e-01   3.5149260e+01  -8.5997772e-01   1.4095908e+00  -1.5693317e+01  -1.5543629e+01  -1.3511716e+00  -2.7612124e+00  -2.2581629e+01  -2.5877183e-01  -2.3062085e-01  -6.0434407e-01   3.5338429e+01  -1.7969410e+02   2.6761949e+03  -1.6642944e+01   2.4039124e+01  -2.1686449e+00   9.9441994e-01   8.7717152e-01  -3.6307204e-01  -1.5386545e+01   2.4420101e+00   8.0832063e+00   3.3468077e-01  -7.9027224e-01  -6.8624363e-01  -2.5786476e+01  -5.1981179e+01
   1.3520000e+01  -7.9912926e-01  -6.7097204e-01   3.5308942e+01  -8.7580621e-01   1.2527722e+00  -1.5810375e+01  -1.1705752e+01  -1.3807917e+00  -2.8911384e+00  -1.2992605e+01  -2.5913996e-01  -2.0738211e-01   2.3238741e+00   3.3710139e+01  -1.5969360e+02   2.0000497e+03  -1.6120173e+01   2.1498654e+01  -2.4930286e+00   9.1623122e-01   7.7515908e-01  -4.3220581e-01  -1.2745444e+01   4.3596208e+00   9.4317776e+00   1.8589768e-01  -8.2430377e-01  -5.3111568e-01  -2.4098092e+01  -5.1690440e+01
   1.3530000e+01  -8.1218072e-01  -5.9423324e-01   3.5479560e+01  -9.2191915e-01   1.0934900e+00  -1.5895014e+01  -8.4639506e+00  -1.4105048e+00  -2.9003992e+00  -9.2607574e-01  -2.5934480e-01  -1.8373854e-01   2.3643567e+00   3.2186217e+01  -1.4520025e+02   1.4493353e+03  -1.4302765e+01   1.8245659e+01  -2.6556442e+00   8.0844658e-01   6.4112332e-01  -4.5542022e-01  -1.1778957e+01   6.2307177e+00   1.0055210e+01   2.2680256e-02  -8.3471374e-01  -4.3300058e-01  -2.1971940e+01  -5.1191900e+01
   1.3540000e+01  -8.3145780e-01  -5.1658886e-01   3.5659487e+01  -1.0070786e+00   9.3558278e-01  -1.5945337e+01  -5.0322393e+00  -1.4388556e+00  -2.7641694e+00   1.3622977e+01  -2.5962045e-01  -1.8342343e-01   3.1510748e-02   3.0740445e+01  -1.3461215e+02   1.0588095e+03  -1.1992810e+01   1.4886915e+01  -2.5500134e+00   6.8125819e-01   5.0104710e-01  -4.4605501e-01  -1.2303887e+01   7.9346530e+00   1.0009856e+01  -1.3896695e-01  -8.2533332e-01  -3.9161284e-01  -1.9733039e+01  -5.0564025e+01
   1.3550000e+01  -8.5328284e-01  -4.3882510e-01   3.5842026e+01  -1.1315895e+00   7.7429516e-01  -1.5951368e+01  -6.0312012e-01  -1.4641048e+00  -2.4541192e+00   3.1005022e+01  -2.6029622e-01  -2.1636023e-01  -3.2936796e+00   2.9385522e+01  -1.2678258e+02   7.8295756e+02  -1.0102413e+01   1.1861184e+01  -1.9862541e+00   5.4103055e-01   3.7707327e-01  -4.2909858e-01  -1.3848788e+01   9.3442067e+00   9.4090810e+00  -2.8228082e-01  -7.9862198e-01  -3.9556992e-01  -1.7664485e+01  -4.9859562e+01
   1.3560000e+01  -8.7228793e-01  -3.5988557e-01   3.6008181e+01  -1.2888287e+00   6.1644529e-01  -1.5899783e+01   5.1585011e+00  -1.4843817e+00  -1.9572205e+00   4.9689865e+01  -2.6168293e-01  -2.8106398e-01  -6.4703750e+00   2.8138709e+01  -1.2136466e+02   5.4179159e+02  -9.4524654e+00   9.3864414e+00  -7.5344288e-01   3.8859461e-01   2.8151328e-01  -4.3359533e-01  -1.5821752e+01   1.0320366e+01   8.3775499e+00  -3.9449094e-01  -7.5498700e-01  -4.2716769e-01  -1.5922379e+01  -4.9052464e+01
   1.3570000e+01  -8.8488178e-01  -2.7835374e-01   3.6122929e+01  -1.4700615e+00   4.5670466e-01  -1.5780004e+01   1.1977868e+01  -1.4979699e+00  -1.2890678e+00   6.6815272e+01  -2.6400156e-01  -3.6891677e-01  -8.7852787e+00   2.6987180e+01  -1.1871451e+02   2.6501496e+02  -1.0609674e+01   7.4959672e+00   1.3159542e+00   2.1968381e-01   2.1489483e-01  -4.8511381e-01  -1.7662204e+01   1.0768917e+01   7.0201751e+00  -4.6930328e-01  -6.9384888e-01  -4.6732673e-01  -1.4524741e+01  -4.8051443e+01
   1.3580000e+01  -8.9085027e-01  -1.9233226e-01   3.6139273e+01  -1.6705966e+00   3.0028718e-01  -1.5589439e+01   1.9056526e+01  -1.5035764e+00  -4.9211124e-01   7.9695658e+01  -2.6735909e-01  -4.6885045e-01  -9.9933681e+00   2.5876095e+01  -1.1967001e+02  -9.5549571e+01  -1.3739346e+01   6.1030545e+00   4.2920328e+00   2.8686082e-02   1.6792825e-01  -5.9776377e-01  -1.8953938e+01   1.0707027e+01   5.4253453e+00  -5.0595281e-01  -6.1566667e-01  -5.0006005e-01  -1.3401329e+01  -4.6761563e+01
   1.3590000e+01  -8.9104014e-01  -1.0115583e-01   3.6009273e+01  -1.8900060e+00   1.4896903e-01  -1.5335342e+01   2.5409679e+01  -1.5004911e+00   3.7517042e-01   8.6728166e+01  -2.7181904e-01  -5.7666357e-01  -1.0781312e+01   2.4718195e+01  -1.2518429e+02  -5.5142852e+02  -1.8502546e+01   5.0715870e+00   8.0589135e+00  -1.8475927e-01   1.2637239e-01  -7.6698533e-01  -1.9503788e+01   1.0254826e+01   3.6807678e+00  -5.0735431e-01  -5.2343164e-01  -5.1633796e-01  -1.2456225e+01  -4.5139188e+01
   1.3600000e+01  -8.8522681e-01  -9.8757384e-03   3.5699895e+01  -2.1209173e+00  -3.0939700e-03  -1.5028414e+01   3.0692746e+01  -1.4885873e+00   1.2544585e+00   8.7928805e+01  -2.7747000e-01  -6.9497078e-01  -1.1830721e+01   2.3427288e+01  -1.3575811e+02  -1.0573813e+03  -2.4047745e+01   4.2658854e+00   1.2217581e+01  -4.0904675e-01   7.7389410e-02  -9.6688758e-01  -1.9347580e+01   9.5603347e+00   1.8903086e+00  -4.7903300e-01  -4.2267007e-01  -5.1584652e-01  -1.1624827e+01  -4.3219224e+01
   1.3610000e+01  -8.7483072e-01   6.8542624e-02   3.5213956e+01  -2.3390607e+00  -1.4959928e-01  -1.4677550e+01   3.5086410e+01  -1.4682122e+00   2.0984837e+00   8.4402522e+01  -2.8439919e-01  -8.2370281e-01  -1.2873203e+01   2.1953080e+01  -1.5103464e+02  -1.5276534e+03  -2.9186304e+01   3.5565598e+00   1.6094910e+01  -6.1843667e-01   1.5300189e-02  -1.1556784e+00  -1.8677758e+01   8.7536328e+00   2.1281006e-01  -4.2856874e-01  -3.2053283e-01  -5.0529845e-01  -1.0902838e+01  -4.1109012e+01
   1.3620000e+01  -8.6692858e-01   1.1779677e-01   3.4602920e+01  -2.5068502e+00  -2.9375546e-01  -1.4294800e+01   3.8275043e+01  -1.4400593e+00   2.8727609e+00   7.7427721e+01  -2.9266899e-01  -9.6024041e-01  -1.3653760e+01   2.0280255e+01  -1.6989458e+02  -1.8859935e+03  -3.2784370e+01   2.8294476e+00   1.8939067e+01  -7.7946926e-01  -5.5625161e-02  -1.2892809e+00  -1.7749776e+01   7.9297805e+00  -1.1193345e+00  -3.6502829e-01  -2.2435084e-01  -4.9472149e-01  -1.0330698e+01  -3.8950496e+01
   1.3630000e+01  -8.7126609e-01   1.2611422e-01   3.3958837e+01  -2.5862778e+00  -4.3143722e-01  -1.3899082e+01   3.9571840e+01  -1.4050701e+00   3.5525819e+00   6.7982103e+01  -3.0235309e-01  -1.1055133e+00  -1.4527287e+01   1.8402085e+01  -1.9079748e+02  -2.0902899e+03  -3.4199942e+01   2.0249438e+00   2.0218866e+01  -8.6431787e-01  -1.2249081e-01  -1.3380657e+00  -1.6803094e+01   7.0991360e+00  -1.8801010e+00  -2.9780454e-01  -1.3925464e-01  -4.9403795e-01  -9.9694068e+00  -3.6874843e+01
   1.3640000e+01  -8.9050950e-01   9.2559097e-02   3.3394225e+01  -2.5558124e+00  -5.6459261e-01  -1.3508832e+01   3.9024966e+01  -1.3643532e+00   4.1214057e+00   5.6882382e+01  -3.1351842e-01  -1.2586139e+00  -1.5310067e+01   1.6304568e+01  -2.1196487e+02  -2.1167399e+03  -3.3480787e+01   1.1680263e+00   1.9823746e+01  -8.6228492e-01  -1.6840855e-01  -1.2975071e+00  -1.6003219e+01   6.1595926e+00  -1.9683608e+00  -2.3482291e-01  -6.6161065e-02  -5.1037678e-01  -9.9045432e+00  -3.4977921e+01
   1.3650000e+01  -9.1350594e-01   3.0980858e-02   3.3004007e+01  -2.4230046e+00  -6.9906581e-01  -1.3132211e+01   3.7662057e+01  -1.3190893e+00   4.5719559e+00   4.5055017e+01  -3.2613250e-01  -1.4092436e+00  -1.5062968e+01   1.3979664e+01  -2.3155475e+02  -1.9589879e+03  -3.1213696e+01   3.6926453e-01   1.8043736e+01  -7.8147614e-01  -1.7856379e-01  -1.1860133e+00  -1.5421777e+01   4.9704398e+00  -1.4246612e+00  -1.8096762e-01  -2.4533791e-03  -5.4599031e-01  -1.0244842e+01  -3.3325714e+01
   1.3660000e+01  -9.2100427e-01  -3.3630876e-02   3.2808986e+01  -2.2221135e+00  -8.2683539e-01  -1.2772231e+01   3.5997997e+01  -1.2705481e+00   4.8954212e+00   3.2346532e+01  -3.3999311e-01  -1.5401590e+00  -1.3091538e+01   1.1458554e+01  -2.4801997e+02  -1.6465216e+03  -2.8174182e+01  -2.1392672e-01   1.5379218e+01  -6.4211424e-01  -1.4589783e-01  -1.0330082e+00  -1.5057249e+01   3.4750796e+00  -3.6761299e-01  -1.3725651e-01   5.5140484e-02  -5.9841565e-01  -1.1088472e+01  -3.1988334e+01
   1.3670000e+01  -9.0298480e-01  -7.9635416e-02   3.2736672e+01  -1.9993837e+00  -9.4778678e-01  -1.2437050e+01   3.3518115e+01  -1.2202214e+00   5.0696917e+00   1.7427041e+01  -3.5470410e-01  -1.6318735e+00  -9.1714481e+00   8.8216212e+00  -2.6032497e+02  -1.2305002e+03  -2.5018160e+01  -4.3568658e-01   1.2331639e+01  -4.6859898e-01  -7.4342344e-02  -8.6629527e-01  -1.4905649e+01   1.7392858e+00   1.0335814e+00  -1.0062233e-01   1.0870300e-01  -6.6383166e-01  -1.2476184e+01  -3.1047985e+01
   1.3680000e+01  -8.7015027e-01  -1.0012654e-01   3.2671329e+01  -1.7947430e+00  -1.0712019e+00  -1.2131476e+01   3.0557421e+01  -1.1697843e+00   5.0765105e+00   6.8188135e-01  -3.6973012e-01  -1.6702058e+00  -3.8332303e+00   6.1622956e+00  -2.6783602e+02  -7.5110443e+02  -2.2150136e+01  -1.8112254e-01   9.3134890e+00  -2.8450258e-01   2.2365506e-02  -7.0410107e-01  -1.5045313e+01  -1.2013235e-01   2.5552549e+00  -6.4405543e-02   1.5970021e-01  -7.4021633e-01  -1.4358951e+01  -3.0538658e+01
   1.3690000e+01  -8.4358263e-01  -9.9307528e-02   3.2521674e+01  -1.6298521e+00  -1.1883145e+00  -1.1845851e+01   2.8562538e+01  -1.1208363e+00   4.9235686e+00  -1.5294192e+01  -3.8452528e-01  -1.6535988e+00   1.6606980e+00   3.5442043e+00  -2.7012790e+02  -2.2918796e+02  -1.9726482e+01   6.3024229e-01   6.6610241e+00  -1.1033065e-01   1.2563086e-01  -5.5293707e-01  -1.5590375e+01  -1.9971328e+00   3.9494347e+00  -2.0269514e-02   2.0975891e-01  -8.2607453e-01  -1.6618870e+01  -3.0414688e+01
   1.3700000e+01  -8.3355800e-01  -8.6174341e-02   3.2255177e+01  -1.5082456e+00  -1.3055416e+00  -1.1561747e+01   2.8410362e+01  -1.0747154e+00   4.6371037e+00  -2.8646483e+01  -3.9860778e-01  -1.5879175e+00   6.5681328e+00   9.9270513e-01  -2.6696740e+02   3.1604941e+02  -1.7721133e+01   1.9978685e+00   4.6273748e+00   3.8507588e-02   2.1736428e-01  -4.1123050e-01  -1.6516165e+01  -3.7897055e+00   5.0041574e+00   3.8930472e-02   2.5986906e-01  -9.1637424e-01  -1.9122711e+01  -3.0607290e+01
   1.3710000e+01  -8.3045412e-01  -7.7374246e-02   3.1902666e+01  -1.4195110e+00  -1.4200186e+00  -1.1263125e+01   2.9862171e+01  -1.0324606e+00   4.2470250e+00  -3.9007872e+01  -4.1157800e-01  -1.4808776e+00   1.0703990e+01  -1.4845786e+00  -2.5849948e+02   8.4679176e+02  -1.6017526e+01   3.7903268e+00   3.3129933e+00   1.5504691e-01   2.8385391e-01  -2.7588870e-01  -1.7606362e+01  -5.3864699e+00   5.5900098e+00   1.1694516e-01   3.0932195e-01  -1.0021858e+00  -2.1749140e+01  -3.1070181e+01
   1.3720000e+01  -8.1465027e-01  -9.6867236e-02   3.1541005e+01  -1.3431552e+00  -1.5292816e+00  -1.0945330e+01   3.1779509e+01  -9.9476236e-01   3.7882705e+00  -4.5875454e+01  -4.2323992e-01  -1.3525703e+00   1.2830733e+01  -3.8732155e+00  -2.4535952e+02   1.3139963e+03  -1.4481586e+01   5.7800254e+00   2.6151323e+00   2.4231541e-01   3.1901414e-01  -1.4657514e-01  -1.8633915e+01  -6.6928477e+00   5.6821109e+00   2.1254745e-01   3.5588243e-01  -1.0763047e+00  -2.4395037e+01  -3.1753098e+01
   1.3730000e+01  -7.7702626e-01  -1.5945583e-01   3.1248268e+01  -1.2613576e+00  -1.6350497e+00  -1.0616481e+01   3.2884919e+01  -9.6188714e-01   3.3032717e+00  -4.8499874e+01  -4.3379966e-01  -1.2432907e+00   1.0927954e+01  -6.1411466e+00  -2.2851099e+02   1.6848527e+03  -1.3019421e+01   7.7538276e+00   2.3051029e+00   3.0903480e-01   3.2629006e-01  -2.5859585e-02  -1.9563400e+01  -7.6758761e+00   5.3701783e+00   3.1799713e-01   3.9628889e-01  -1.1387140e+00  -2.6970816e+01  -3.2565196e+01
   1.3740000e+01  -7.3042655e-01  -2.5128408e-01   3.1061761e+01  -1.1777443e+00  -1.7363486e+00  -1.0286566e+01   3.2991550e+01  -9.3372720e-01   2.8293694e+00  -4.7390230e+01  -4.4385956e-01  -1.1928951e+00   5.0395594e+00  -8.2480863e+00  -2.0893750e+02   1.9573491e+03  -1.1647187e+01   9.5790809e+00   2.1883772e+00   3.6160087e-01   3.1624086e-01   8.1431941e-02  -2.0549330e+01  -8.3784905e+00   4.8374739e+00   4.1946851e-01   4.2568403e-01  -1.1957573e+00  -2.9373549e+01  -3.3395354e+01
   1.3750000e+01  -6.9593520e-01  -3.3235496e-01   3.0979524e+01  -1.1142896e+00  -1.8372465e+00  -9.9560324e+00   3.3053308e+01  -9.1001358e-01   2.3826602e+00  -4.4670923e+01  -4.5409868e-01  -1.2093058e+00  -1.6410684e+00  -1.0161774e+01  -1.8740574e+02   2.1531763e+03  -1.0517812e+01   1.1170964e+01   2.1788009e+00   3.9965859e-01   3.0050913e-01   1.6756559e-01  -2.1777822e+01  -8.8877679e+00   4.2848270e+00   5.0189628e-01   4.3717282e-01  -1.2549811e+00  -3.1471170e+01  -3.4169081e+01
   1.3760000e+01  -6.8063604e-01  -3.6409939e-01   3.0990075e+01  -1.0802164e+00  -1.9326439e+00  -9.6156444e+00   3.4038803e+01  -8.9048747e-01   1.9621782e+00  -4.2048203e+01  -4.6485205e-01  -1.2582718e+00  -4.8965986e+00  -1.1855202e+01  -1.6450878e+02   2.2896961e+03  -9.8325497e+00   1.2441768e+01   2.2488929e+00   4.1931136e-01   2.8710407e-01   2.2260566e-01  -2.3340664e+01  -9.2819919e+00   3.8326487e+00   5.5656469e-01   4.2404497e-01  -1.3214411e+00  -3.3140591e+01  -3.4880949e+01
   1.3770000e+01  -6.7504647e-01  -3.3848458e-01   3.1087898e+01  -1.0541121e+00  -2.0255777e+00  -9.2520622e+00   3.6358222e+01  -8.7489782e-01   1.5670226e+00  -3.9515560e+01  -4.7583979e-01  -1.2781533e+00  -1.9881523e+00  -1.3291501e+01  -1.4095621e+02   2.3552569e+03  -9.7074090e+00   1.3293880e+01   2.3668409e+00   4.1924997e-01   2.7959150e-01   2.3825023e-01  -2.5220408e+01  -9.5814829e+00   3.4711734e+00   5.8483968e-01   3.8382630e-01  -1.3967421e+00  -3.4318680e+01  -3.5564653e+01
   1.3780000e+01  -6.6672997e-01  -2.8379763e-01   3.1260705e+01  -1.0045116e+00  -2.1162196e+00  -8.8514867e+00   4.0057545e+01  -8.6296774e-01   1.1996333e+00  -3.6738926e+01  -4.8628270e-01  -1.2186948e+00   5.9458483e+00  -1.4435924e+01  -1.1767863e+02   2.3277579e+03  -1.0154990e+01   1.3643194e+01   2.4974155e+00   4.0205514e-01   2.7795688e-01   2.1169715e-01  -2.7326020e+01  -9.7311164e+00   3.1128688e+00   5.9335234e-01   3.1982672e-01  -1.4778254e+00  -3.4978394e+01  -3.6214601e+01
   1.3790000e+01  -6.5171786e-01  -2.4013252e-01   3.1470823e+01  -9.2338442e-01  -2.2018768e+00  -8.4073756e+00   4.4411115e+01  -8.5439585e-01   8.6243588e-01  -3.3719743e+01  -4.9538258e-01  -1.0778164e+00   1.4087840e+01  -1.5287312e+01  -9.5593422e+01   2.2085210e+03  -1.1178057e+01   1.3449139e+01   2.6558760e+00   3.7053950e-01   2.7837906e-01   1.4579939e-01  -2.9484677e+01  -9.6330685e+00   2.7116064e+00   5.8538234e-01   2.3799946e-01  -1.5555191e+00  -3.5070395e+01  -3.6767178e+01
   1.3800000e+01  -6.3811746e-01  -2.2657551e-01   3.1664020e+01  -8.3832753e-01  -2.2799137e+00  -7.9295912e+00   4.7778444e+01  -8.4883071e-01   5.6042807e-01  -3.0200781e+01  -5.0266531e-01  -8.8809494e-01   1.8972149e+01  -1.5878282e+01  -7.5414470e+01   2.0178952e+03  -1.2814147e+01   1.2740066e+01   2.9483087e+00   3.2514462e-01   2.7309180e-01   4.6350549e-02  -3.1425641e+01  -9.2105624e+00   2.3161487e+00   5.5791656e-01   1.4253335e-01  -1.6168765e+00  -3.4541852e+01  -3.7181263e+01
   1.3810000e+01  -6.4020506e-01  -2.3339190e-01   3.1801411e+01  -7.9245556e-01  -2.3553149e+00  -7.4407580e+00   4.8883320e+01  -8.4586945e-01   2.9880876e-01  -2.6161931e+01  -5.0794041e-01  -6.7836652e-01   2.0972842e+01  -1.6251027e+01  -5.7672322e+01   1.7742148e+03  -1.5081271e+01   1.1623241e+01   3.5123594e+00   2.6528796e-01   2.5321293e-01  -7.9377846e-02  -3.2889390e+01  -8.4491190e+00   1.9980192e+00   5.0669330e-01   3.5232527e-02  -1.6516718e+00  -3.3397321e+01  -3.7473566e+01
   1.3820000e+01  -6.6442725e-01  -2.4058529e-01   3.1876812e+01  -8.0801684e-01  -2.4228666e+00  -6.9640822e+00   4.7667573e+01  -8.4510852e-01   7.7780582e-02  -2.2102818e+01  -5.1117724e-01  -4.6519681e-01   2.1316971e+01  -1.6453192e+01  -4.2705814e+01   1.4966508e+03  -1.7890198e+01   1.0266655e+01   4.3821400e+00   1.9277634e-01   2.1372976e-01  -2.2170956e-01  -3.3788122e+01  -7.3786145e+00   1.7517737e+00   4.3270283e-01  -8.1309373e-02  -1.6575453e+00  -3.1731168e+01  -3.7665249e+01
   1.3830000e+01  -7.0048307e-01  -2.3508201e-01   3.1909404e+01  -8.6820813e-01  -2.4886422e+00  -6.5148434e+00   4.4923885e+01  -8.4616784e-01  -1.0489885e-01  -1.8267943e+01  -5.1248547e-01  -2.6309590e-01   2.0210091e+01  -1.6546838e+01  -3.0591587e+01   1.2114227e+03  -2.0990254e+01   8.8609555e+00   5.4372696e+00   1.1351386e-01   1.5672698e-01  -3.6788167e-01  -3.4222812e+01  -6.0352608e+00   1.4929985e+00   3.4348158e-01  -2.0117542e-01  -1.6396436e+00  -2.9733501e+01  -3.7751404e+01
   1.3840000e+01  -7.2830618e-01  -2.1130209e-01   3.1930185e+01  -9.3601621e-01  -2.5478287e+00  -6.0965539e+00   4.1828952e+01  -8.4867161e-01  -2.4958077e-01  -1.4468193e+01  -5.1216998e-01  -9.1795276e-02   1.7130063e+01  -1.6603367e+01  -2.1242434e+01   9.3491535e+02  -2.4008125e+01   7.5757732e+00   6.4955585e+00   3.5601330e-02   9.0436945e-02  -5.0314215e-01  -3.4367229e+01  -4.4623783e+00   1.1594437e+00   2.4909158e-01  -3.1581268e-01  -1.6061570e+00  -2.7646627e+01  -3.7717033e+01
   1.3850000e+01  -7.3299779e-01  -1.6440976e-01   3.1970091e+01  -9.8700861e-01  -2.6056402e+00  -5.7006123e+00   3.9594157e+01  -8.5221648e-01  -3.5353623e-01  -1.0395546e+01  -5.1078389e-01   2.3858187e-02   1.1565346e+01  -1.6688565e+01  -1.4604896e+01   6.6375372e+02  -2.6559503e+01   6.5179693e+00   7.4281966e+00  -3.4006183e-02   2.5233854e-02  -6.1330888e-01  -3.4352155e+01  -2.7394895e+00   7.8706198e-01   1.5784456e-01  -4.1667928e-01  -1.5643350e+00  -2.5689265e+01  -3.7568001e+01
   1.3860000e+01  -7.1249658e-01  -9.0250070e-02   3.2049483e+01  -1.0226366e+00  -2.6596701e+00  -5.3114060e+00   3.8920624e+01  -8.5633755e-01  -4.1086017e-01  -5.7323946e+00  -5.0904897e-01   6.6983727e-02   4.3125539e+00  -1.6847442e+01  -1.0701410e+01   3.9034868e+02  -2.8353977e+01   5.7209648e+00   8.1918379e+00  -9.1221688e-02  -3.0489030e-02  -6.8805162e-01  -3.4232717e+01  -9.8411739e-01   4.8051632e-01   7.5658218e-02  -4.9749785e-01  -1.5199125e+00  -2.4017646e+01  -3.7356024e+01
   1.3870000e+01  -6.7447687e-01   6.6811481e-03   3.2174613e+01  -1.0601535e+00  -2.7089445e+00  -4.9164779e+00   3.9492812e+01  -8.6053046e-01  -4.1798163e-01  -7.1214536e-01  -5.0757728e-01   4.8390546e-02  -1.8593180e+00  -1.7089395e+01  -9.5677170e+00   1.1336926e+02  -2.9244354e+01   5.1743610e+00   8.7860015e+00  -1.3395765e-01  -7.2394104e-02  -7.2342529e-01  -3.4026537e+01   6.7997122e-01   3.3500126e-01   7.9146622e-03  -5.5486218e-01  -1.4782292e+00  -2.2739400e+01  -3.7167656e+01
   1.3880000e+01  -6.2971533e-01   1.0751418e-01   3.2342711e+01  -1.1131237e+00  -2.7545519e+00  -4.5133193e+00   4.0315863e+01  -8.6437493e-01  -3.8362379e-01   3.4357835e+00  -5.0650928e-01   1.4931954e-02  -3.3458593e+00  -1.7385821e+01  -1.1184665e+01  -1.6169479e+02  -2.9224915e+01   4.8560216e+00   9.1947532e+00  -1.6001185e-01  -9.9596691e-02  -7.2205483e-01  -3.3757264e+01   2.1364839e+00   3.7947499e-01  -3.9914886e-02  -5.8752576e-01  -1.4443898e+00  -2.1935868e+01  -3.7072626e+01
   1.3890000e+01  -5.8884368e-01   1.8478658e-01   3.2547290e+01  -1.1769056e+00  -2.7956903e+00  -4.1080470e+00   4.0527229e+01  -8.6763381e-01  -3.2627362e-01   5.7350177e+00  -5.0536125e-01   2.8645154e-02   1.3713201e+00  -1.7696287e+01  -1.5282418e+01  -4.0977535e+02  -2.8419736e+01   4.7527992e+00   9.3588069e+00  -1.6640179e-01  -1.1249327e-01  -6.9096355e-01  -3.3478984e+01   3.2650036e+00   5.7048350e-01  -6.4194187e-02  -5.9555568e-01  -1.4224627e+00  -2.1650754e+01  -3.7063074e+01
   1.3900000e+01  -5.6215639e-01   2.1799706e-01   3.2778735e+01  -1.2319258e+00  -2.8320158e+00  -3.7108745e+00   3.9717249e+01  -8.7019148e-01  -2.5802227e-01   6.8251341e+00  -5.0326137e-01   1.2811342e-01   9.9468264e+00  -1.8003588e+01  -2.1011890e+01  -5.7294717e+02  -2.7068209e+01   4.8831872e+00   9.1996322e+00  -1.5129102e-01  -1.1135754e-01  -6.3877620e-01  -3.3265417e+01   3.9517620e+00   8.3168547e-01  -6.5319418e-02  -5.8017030e-01  -1.4141501e+00  -2.1864809e+01  -3.7043685e+01
   1.3910000e+01  -5.5838388e-01   2.0736189e-01   3.3022232e+01  -1.2604674e+00  -2.8647317e+00  -3.3303693e+00   3.8050518e+01  -8.7196996e-01  -1.8216333e-01   7.5858944e+00  -4.9937303e-01   3.1038036e-01   1.8226694e+01  -1.8316968e+01  -2.6852474e+01  -5.8405838e+02  -2.5477594e+01   5.2994157e+00   8.6869854e+00  -1.1637591e-01  -9.6863981e-02  -5.7383298e-01  -3.3144024e+01   4.1343382e+00   1.1006738e+00  -4.7644444e-02  -5.4421613e-01  -1.4171530e+00  -2.2492148e+01  -3.6897107e+01
   1.3920000e+01  -5.8194458e-01   1.7481662e-01   3.3257488e+01  -1.2574683e+00  -2.8949838e+00  -2.9690228e+00   3.6134653e+01  -8.7298108e-01  -1.0657512e-01   7.5588209e+00  -4.9320441e-01   5.4307330e-01   2.3269295e+01  -1.8641578e+01  -3.1093937e+01  -4.2414627e+02  -2.3941078e+01   6.0452543e+00   7.8944652e+00  -6.7107343e-02  -7.1265311e-02  -5.0347272e-01  -3.3040152e+01   3.8355226e+00   1.3476822e+00  -1.7061551e-02  -4.9241850e-01  -1.4250492e+00  -2.3395891e+01  -3.6557409e+01
   1.3930000e+01  -6.2991588e-01   1.5072835e-01   3.3465279e+01  -1.2274094e+00  -2.9199075e+00  -2.6241969e+00   3.4482589e+01  -8.7336671e-01  -4.2226362e-02   6.4348759e+00  -4.8472760e-01   7.8395102e-01   2.4087772e+01  -1.8953942e+01  -3.2629222e+01  -1.5352856e+02  -2.2652589e+01   7.1004121e+00   6.9844360e+00  -1.0596916e-02  -3.8417489e-02  -4.3374480e-01  -3.2817819e+01   3.1538747e+00   1.5564878e+00   2.1791888e-02  -4.3055565e-01  -1.4301245e+00  -2.4416440e+01  -3.6023613e+01
   1.3940000e+01  -6.9006662e-01   1.5538236e-01   3.3636343e+01  -1.1741208e+00  -2.9432842e+00  -2.2903445e+00   3.3385244e+01  -8.7328245e-01   1.2488576e-02   5.4714938e+00  -4.7434980e-01   9.9576289e-01   2.1181187e+01  -1.9214030e+01  -3.1400395e+01   1.2288276e+02  -2.1657557e+01   8.3617020e+00   6.1269713e+00   4.6941954e-02  -2.4696292e-03  -3.6884601e-01  -3.2383947e+01   2.2277101e+00   1.6886927e+00   6.6598801e-02  -3.6406289e-01  -1.4273271e+00  -2.5408756e+01  -3.5332906e+01
   1.3950000e+01  -7.4351858e-01   1.8865456e-01   3.3773807e+01  -1.0921879e+00  -2.9628221e+00  -1.9600878e+00   3.3025664e+01  -8.7275214e-01   7.4046169e-02   6.1557594e+00  -4.6280555e-01   1.1530100e+00   1.5724710e+01  -1.9397411e+01  -2.8173039e+01   3.2273553e+02  -2.0869588e+01   9.6707423e+00   5.4052807e+00   1.0149835e-01   3.3615174e-02  -3.1063444e-01  -3.1760289e+01   1.2031251e+00   1.6759795e+00   1.1629581e-01  -2.9739129e-01  -1.4161361e+00  -2.6267306e+01  -3.4532021e+01
   1.3960000e+01  -7.7325406e-01   2.3388548e-01   3.3889736e+01  -9.6598974e-01  -2.9796670e+00  -1.6281783e+00   3.3190949e+01  -8.7164332e-01   1.6019640e-01   8.6150233e+00  -4.5099219e-01   1.2441943e+00   9.1184306e+00  -1.9508530e+01  -2.3984224e+01   4.1888151e+02  -2.0131951e+01   1.0855176e+01   4.7759937e+00   1.5150293e-01   6.8702755e-02  -2.5889635e-01  -3.1061378e+01   2.1798617e-01   1.4536627e+00   1.6959948e-01  -2.3435665e-01  -1.3992573e+00  -2.6938557e+01  -3.3668122e+01
   1.3970000e+01  -7.7347812e-01   2.6923432e-01   3.3999963e+01  -7.7595822e-01  -2.9933607e+00  -1.2973622e+00   3.3081617e+01  -8.6976358e-01   2.7478739e-01   1.1459098e+01  -4.3972762e-01   1.2730904e+00   2.8896143e+00  -1.9568473e+01  -1.9768105e+01   4.2161188e+02  -1.9298797e+01   1.1765634e+01   4.1073513e+00   1.9783786e-01   1.0321394e-01  -2.1253037e-01  -3.0415891e+01  -6.0865516e-01   1.0026836e+00   2.2433333e-01  -1.7854204e-01  -1.3800966e+00  -2.7420857e+01  -3.2791511e+01
   1.3980000e+01  -7.5309586e-01   2.7713346e-01   3.4119141e+01  -5.0876241e-01  -2.9998924e+00  -9.7856547e-01   3.1879668e+01  -8.6698538e-01   3.9996248e-01   1.2517509e+01  -4.2949689e-01   1.2499794e+00  -2.3111048e+00  -1.9597533e+01  -1.6183777e+01   3.5843288e+02  -1.8330664e+01   1.2316666e+01   3.2565447e+00   2.4298050e-01   1.3841140e-01  -1.7127091e-01  -2.9925353e+01  -1.2000579e+00   3.6444943e-01   2.7683506e-01  -1.3324778e-01  -1.3612941e+00  -2.7735454e+01  -3.1939203e+01
   1.3990000e+01  -7.3039937e-01   2.5039073e-01   3.4257365e+01  -1.7063288e-01  -2.9998924e+00  -6.7969421e-01   2.9887126e+01  -8.6328937e-01   5.0574317e-01   1.0578069e+01  -4.2030500e-01   1.1838394e+00  -6.6140030e+00  -1.9603609e+01  -1.3450090e+01   2.7336860e+02  -1.7348358e+01   1.2515856e+01   2.1607261e+00   2.8874867e-01   1.7535773e-01  -1.3723788e-01  -2.9648430e+01  -1.5508289e+00  -3.8460376e-01   3.2143485e-01  -1.0133361e-01  -1.3442785e+00  -2.7898179e+01  -3.1128017e+01
   1.4000000e+01  -7.2195090e-01   1.9655664e-01   3.4419195e+01   2.0444326e-01  -3.0053355e+00  -3.9563711e-01   2.8405710e+01  -8.5876159e-01   5.7136961e-01   6.5626445e+00  -4.1181092e-01   1.0879668e+00  -9.5872558e+00  -1.9576374e+01  -1.1207387e+01   2.2427039e+02  -1.6600124e+01   1.2449020e+01   8.8630828e-01   3.3409262e-01   2.1365459e-01  -1.1550554e-01  -2.9576838e+01  -1.7199383e+00  -1.1636949e+00   3.5126191e-01  -8.5164455e-02  -1.3292400e+00  -2.7914258e+01  -3.0378938e+01
   1.4010000e+01  -7.3303690e-01   1.3727331e-01   3.4604132e+01   5.6566441e-01  -3.0063668e+00  -1.1599238e-01   2.7964473e+01  -8.5364850e-01   5.9162195e-01   2.0252337e+00  -4.0364436e-01   9.8678035e-01  -1.0118646e+01  -1.9487075e+01  -8.4946560e+00   2.7127306e+02  -1.6355121e+01   1.2227317e+01  -4.1524930e-01   3.7481550e-01   2.5097104e-01  -1.1258743e-01  -2.9638530e+01  -1.7800161e+00  -1.9013582e+00   3.6053640e-01  -8.6309310e-02  -1.3156557e+00  -2.7784645e+01  -2.9732683e+01
   1.4020000e+01  -7.5632397e-01   9.9052355e-02   3.4807420e+01   8.6922029e-01  -3.0032156e+00   1.6405938e-01   2.8005176e+01  -8.4840875e-01   5.6452542e-01  -2.7096526e+00  -3.9553374e-01   9.0944407e-01  -7.7336280e+00  -1.9295936e+01  -3.8754456e+00   4.6192104e+02  -1.6775781e+01   1.1946266e+01  -1.5866115e+00   4.0524082e-01   2.8399398e-01  -1.3269633e-01  -2.9753598e+01  -1.7776092e+00  -2.5607959e+00   3.4703389e-01  -1.0469520e-01  -1.3032418e+00  -2.7509403e+01  -2.9223490e+01
   1.4030000e+01  -7.7878074e-01   9.9283238e-02   3.5021679e+01   1.0924125e+00  -3.0004081e+00   4.4662595e-01   2.8256657e+01  -8.4367640e-01   4.8383499e-01  -8.0690439e+00  -3.8730901e-01   8.6874474e-01  -4.0699327e+00  -1.8968866e+01   4.2033903e+00   8.0788359e+02  -1.7834375e+01   1.1678380e+01  -2.5125071e+00   4.2048977e-01   3.0987659e-01  -1.7418783e-01  -2.9903707e+01  -1.7301505e+00  -3.1583461e+00   3.1349370e-01  -1.3766417e-01  -1.2928021e+00  -2.7084532e+01  -2.8835457e+01
   1.4040000e+01  -7.9042377e-01   1.3668627e-01   3.5238507e+01   1.2330651e+00  -2.9919856e+00   7.3482366e-01   2.8819771e+01  -8.4014519e-01   3.4557112e-01  -1.3826386e+01  -3.7896209e-01   8.5262327e-01  -1.6121467e+00  -1.8494901e+01   1.6684644e+01   1.2481253e+03  -1.9303177e+01   1.1464293e+01  -3.1223266e+00   4.1860531e-01   3.2699781e-01  -2.2936477e-01  -3.0129070e+01  -1.6316899e+00  -3.7231328e+00   2.6752976e-01  -1.7986035e-01  -1.2862174e+00  -2.6517458e+01  -2.8511700e+01
   1.4050000e+01  -7.8900718e-01   1.9313514e-01   3.5450266e+01   1.3039513e+00  -2.9805837e+00   1.0316516e+00   2.9682793e+01  -8.3837313e-01   1.6081437e-01  -1.8475675e+01  -3.7064613e-01   8.4024732e-01  -1.2375950e+00  -1.7887449e+01   3.2997693e+01   1.6313049e+03  -2.0850117e+01   1.1296200e+01  -3.3643869e+00   4.0172320e-01   3.3501740e-01  -2.8823100e-01  -3.0473063e+01  -1.4643573e+00  -4.2236399e+00   2.1958029e-01  -2.2438879e-01  -1.2853696e+00  -2.5835272e+01  -2.8196126e+01
   1.4060000e+01  -7.7936758e-01   2.4493694e-01   3.5652682e+01   1.3251201e+00  -2.9701559e+00   1.3408134e+00   3.0916181e+01  -8.3858054e-01  -4.0061063e-02  -2.0087544e+01  -3.6259758e-01   8.1631021e-01  -2.3937112e+00  -1.7173718e+01   5.0822124e+01   1.7824431e+03  -2.2195751e+01   1.1116641e+01  -3.2233143e+00   3.7496395e-01   3.3497601e-01  -3.4334011e-01  -3.0949661e+01  -1.2178501e+00  -4.5591882e+00   1.7873561e-01  -2.6482451e-01  -1.2906378e+00  -2.5062489e+01  -2.7846009e+01
   1.4070000e+01  -7.6930181e-01   2.7420991e-01   3.5845602e+01   1.3160137e+00  -2.9530818e+00   1.6613951e+00   3.2058170e+01  -8.4062547e-01  -2.2366714e-01  -1.8360608e+01  -3.5502325e-01   7.7773379e-01  -3.8576419e+00  -1.6390036e+01   6.7062010e+01   1.6239887e+03  -2.3192253e+01   1.0829982e+01  -2.7891547e+00   3.4389765e-01   3.2965870e-01  -3.9224376e-01  -3.1518840e+01  -8.9025376e-01  -4.6452386e+00   1.4878674e-01  -2.9718926e-01  -1.2999771e+00  -2.4224346e+01  -2.7444889e+01
   1.4080000e+01  -7.6552272e-01   2.7403483e-01   3.6031427e+01   1.2928729e+00  -2.9321115e+00   1.9804653e+00   3.1907022e+01  -8.4418932e-01  -3.7450455e-01  -1.5083741e+01  -3.4797381e-01   7.3587530e-01  -4.1858493e+00  -1.5574289e+01   7.9265776e+01   1.2203765e+03  -2.3814812e+01   1.0342369e+01  -2.2649363e+00   3.1320414e-01   3.2364184e-01  -4.3652368e-01  -3.2089366e+01  -4.8515954e-01  -4.4898888e+00   1.2777957e-01  -3.2098134e-01  -1.3095067e+00  -2.3361896e+01  -2.7011869e+01
   1.4090000e+01  -7.7163437e-01   2.4899231e-01   3.6213115e+01   1.2693739e+00  -2.9094797e+00   2.2798155e+00   2.9935014e+01  -8.4896026e-01  -4.9443320e-01  -1.1992865e+01  -3.4135083e-01   7.0306683e-01  -3.2808468e+00  -1.4748538e+01   8.6414913e+01   7.1491374e+02  -2.4140279e+01   9.6328411e+00  -1.8703818e+00   2.8670465e-01   3.2237915e-01  -4.7900526e-01  -3.2576796e+01  -2.8713191e-02  -4.1811246e+00   1.1060176e-01  -3.3879048e-01  -1.3152381e+00  -2.2512628e+01  -2.6573576e+01
   1.4100000e+01  -7.8698207e-01   2.1344761e-01   3.6392828e+01   1.2537431e+00  -2.8855300e+00   2.5445938e+00   2.6477837e+01  -8.5465050e-01  -5.8611822e-01  -9.1685014e+00  -3.3509386e-01   6.7425420e-01  -2.8812627e+00  -1.3916690e+01   8.8893555e+01   2.4786421e+02  -2.4303035e+01   8.7853121e+00  -1.7390553e+00   2.6709317e-01   3.3023002e-01  -5.2151103e-01  -3.2938370e+01   4.2805338e-01  -3.8187802e+00   9.1705376e-02  -3.5475414e-01  -1.3145188e+00  -2.1700021e+01  -2.6147298e+01
   1.4110000e+01  -8.0615734e-01   1.8605529e-01   3.6571399e+01   1.2455773e+00  -2.8541893e+00   2.7615748e+00   2.1698095e+01  -8.6097155e-01  -6.4935897e-01  -6.3240750e+00  -3.2930613e-01   6.3268574e-01  -4.1568466e+00  -1.3081466e+01   8.7991941e+01  -9.0161427e+01  -2.4424062e+01   7.9403530e+00  -1.8877994e+00   2.5546095e-01   3.4850320e-01  -5.6414438e-01  -3.3143328e+01   8.3481184e-01  -3.4617265e+00   6.7132253e-02  -3.7248223e-01  -1.3065246e+00  -2.0953640e+01  -2.5763717e+01
   1.4120000e+01  -8.2094791e-01   1.8041771e-01   3.6748253e+01   1.2401694e+00  -2.8246819e+00   2.9239248e+00   1.6235000e+01  -8.6770456e-01  -6.9079280e-01  -4.1433829e+00  -3.2418238e-01   5.6940528e-01  -6.3280462e+00  -1.2249603e+01   8.5230205e+01  -2.7617358e+02  -2.4577916e+01   7.2316235e+00  -2.2467559e+00   2.5177559e-01   3.7520488e-01  -6.0533593e-01  -3.3166310e+01   1.1590532e+00  -3.1206612e+00   3.6279283e-02  -3.9327623e-01  -1.2921087e+00  -2.0305243e+01  -2.5461571e+01
   1.4130000e+01  -8.2478582e-01   1.9730413e-01   3.6922645e+01   1.2360814e+00  -2.7947162e+00   3.0426915e+00   1.1876674e+01  -8.7469922e-01  -7.1711405e-01  -2.6321250e+00  -3.1993068e-01   4.8380077e-01  -8.5604509e+00  -1.1423014e+01   8.1758991e+01  -3.4712142e+02  -2.4806068e+01   6.7628049e+00  -2.7124250e+00   2.5577588e-01   4.0664025e-01  -6.4217957e-01  -3.3035002e+01   1.3897825e+00  -2.7823464e+00   2.5371830e-03  -4.1540713e-01  -1.2733923e+00  -1.9765353e+01  -2.5241858e+01
   1.4140000e+01  -8.1721526e-01   2.2447905e-01   3.7095771e+01   1.2364175e+00  -2.7649224e+00   3.1416635e+00   9.8971981e+00  -8.8172211e-01  -7.2017863e-01  -3.0645868e-01  -3.1674189e-01   3.7851183e-01  -1.0528894e+01  -1.0604065e+01   7.8142684e+01  -3.6163071e+02  -2.5120905e+01   6.5922850e+00  -3.1929497e+00   2.6666528e-01   4.3931266e-01  -6.7178427e-01  -3.2829584e+01   1.5466826e+00  -2.4473264e+00  -2.8332451e-02  -4.3463946e-01  -1.2530119e+00  -1.9338616e+01  -2.5066339e+01
   1.4150000e+01  -8.0581502e-01   2.4445888e-01   3.7271710e+01   1.2442873e+00  -2.7342119e+00   3.2374018e+00   9.5738292e+00  -8.8840569e-01  -6.8656384e-01   3.3614792e+00  -3.1472062e-01   2.6277493e-01  -1.1573690e+01  -9.8091346e+00   7.4540060e+01  -3.6026234e+02  -2.5521681e+01   6.7058989e+00  -3.6202196e+00   2.8178130e-01   4.7078750e-01  -6.9357687e-01  -3.2622780e+01   1.6766879e+00  -2.1517315e+00  -5.1070673e-02  -4.4580408e-01  -1.2330651e+00  -1.9035064e+01  -2.4894412e+01
   1.4160000e+01  -8.0361347e-01   2.4478404e-01   3.7456650e+01   1.2590934e+00  -2.7008084e+00   3.3261412e+00   8.8739399e+00  -8.9439625e-01  -6.1744242e-01   6.9121424e+00  -3.1385043e-01   1.4874934e-01  -1.1402558e+01  -9.0613392e+00   7.0961954e+01  -3.5781066e+02  -2.6032326e+01   7.0118568e+00  -3.9363291e+00   2.9616738e-01   4.9926355e-01  -7.1068379e-01  -3.2446350e+01   1.8266781e+00  -1.9515921e+00  -6.2790177e-02  -4.4499005e-01  -1.2145235e+00  -1.8837669e+01  -2.4701436e+01
   1.4170000e+01  -8.2136554e-01   2.2478446e-01   3.7657437e+01   1.2769086e+00  -2.6663737e+00   3.3866263e+00   6.0485062e+00  -8.9953886e-01  -5.3271503e-01   8.4727391e+00  -3.1403281e-01   4.4255574e-02  -1.0449377e+01  -8.3721960e+00   6.7389265e+01  -3.5726884e+02  -2.6691391e+01   7.3735441e+00  -4.0901148e+00   3.0412951e-01   5.2272072e-01  -7.2874795e-01  -3.2297108e+01   2.0200254e+00  -1.8952893e+00  -6.3141715e-02  -4.3138968e-01  -1.1973868e+00  -1.8686709e+01  -2.4487053e+01
   1.4180000e+01  -8.5941090e-01   1.9550412e-01   3.7880738e+01   1.2935127e+00  -2.6300482e+00   3.3949321e+00   8.3058744e-01  -9.0402380e-01  -4.6690745e-01   6.5807573e+00  -3.1516408e-01  -5.0717198e-02  -9.4972772e+00  -7.7403962e+00   6.3773748e+01  -3.6155174e+02  -2.7496605e+01   7.6616525e+00  -4.0591763e+00   3.0174853e-01   5.3893679e-01  -7.5269334e-01  -3.2159974e+01   2.2503319e+00  -2.0033377e+00  -5.3796448e-02  -4.0760233e-01  -1.1811574e+00  -1.8500350e+01  -2.4270438e+01
   1.4190000e+01  -9.0736569e-01   1.7288563e-01   3.8132248e+01   1.3064326e+00  -2.5973896e+00   3.3402093e+00  -5.4722883e+00  -9.0846381e-01  -4.6212219e-01   4.7852584e-01  -3.1719698e-01  -1.4214061e-01  -9.1423416e+00  -7.1628945e+00   6.0025242e+01  -3.7485062e+02  -2.8363100e+01   7.7951629e+00  -3.8702339e+00   2.8836859e-01   5.4648672e-01  -7.8375964e-01  -3.2023091e+01   2.4881831e+00  -2.2529816e+00  -3.8118508e-02  -3.7814724e-01  -1.1654993e+00  -1.8210676e+01  -2.4074005e+01
   1.4200000e+01  -9.5226055e-01   1.6894388e-01   3.8415078e+01   1.3138946e+00  -2.5638715e+00   3.2291645e+00  -1.1104475e+01  -9.1377157e-01  -5.4832648e-01  -8.6204286e+00  -3.2008809e-01  -2.3033583e-01  -8.8195220e+00  -6.6406589e+00   5.6047961e+01  -3.9772811e+02  -2.9132893e+01   7.7510084e+00  -3.5889201e+00   2.6636243e-01   5.4562793e-01  -8.1906206e-01  -3.1867525e+01   2.6997141e+00  -2.5767789e+00  -2.0817679e-02  -3.4749987e-01  -1.1505923e+00  -1.7800241e+01  -2.3918547e+01
   1.4210000e+01  -9.8618698e-01   1.8676321e-01   3.8727843e+01   1.3128421e+00  -2.5341350e+00   3.0799131e+00  -1.4925143e+01  -9.2079130e-01  -7.1867231e-01  -1.7034583e+01  -3.2367551e-01  -3.0312424e-01  -7.2788411e+00  -6.1739878e+00   5.1825134e+01  -4.2228267e+02  -2.9653359e+01   7.5531630e+00  -3.2928953e+00   2.3997924e-01   5.3837882e-01  -8.5383337e-01  -3.1666405e+01   2.8603239e+00  -2.8839933e+00  -7.1254002e-03  -3.1905766e-01  -1.1367774e+00  -1.7301638e+01  -2.3814813e+01
   1.4220000e+01  -1.0069451e+00   2.2077969e-01   3.9063964e+01   1.2997492e+00  -2.5049142e+00   2.9148167e+00  -1.6509640e+01  -9.2992104e-01  -9.2853230e-01  -2.0986000e+01  -3.2764745e-01  -3.4510612e-01  -4.1981872e+00  -5.7539587e+00   4.7498985e+01  -4.3261488e+02  -2.9871069e+01   7.2570823e+00  -3.0552698e+00   2.1413138e-01   5.2806313e-01  -8.8423646e-01  -3.1411368e+01   2.9587900e+00  -3.0928825e+00  -1.5615653e-03  -2.9502143e-01  -1.1241371e+00  -1.6762956e+01  -2.3749331e+01
   1.4230000e+01  -1.0139946e+00   2.6079322e-01   3.9412647e+01   1.2736924e+00  -2.4791884e+00   2.7541532e+00  -1.6066348e+01  -9.4102243e-01  -1.1244450e+00  -1.9591273e+01  -3.3163619e-01  -3.5028788e-01  -5.1817595e-01  -5.3672282e+00   4.3332805e+01  -4.1661799e+02  -2.9857275e+01   6.9302230e+00  -2.9368115e+00   1.9346108e-01   5.1873056e-01  -9.0872034e-01  -3.1127931e+01   3.0104620e+00  -3.1477226e+00  -6.5874949e-03  -2.7660044e-01  -1.1123464e+00  -1.6226390e+01  -2.3690956e+01
   1.4240000e+01  -1.0052233e+00   2.9717437e-01   3.9759502e+01   1.2375307e+00  -2.4540355e+00   2.6083058e+00  -1.4584745e+01  -9.5362142e-01  -1.2730408e+00  -1.4859573e+01  -3.3538234e-01  -3.2929027e-01   2.0997606e+00  -5.0104764e+00   3.9555524e+01  -3.7772807e+02  -2.9760777e+01   6.6334927e+00  -2.9795847e+00   1.8149580e-01   5.1442927e-01  -9.2782578e-01  -3.0858111e+01   3.0667107e+00  -3.0160318e+00  -2.1732540e-02  -2.6429921e-01  -1.1004888e+00  -1.5727210e+01  -2.3612734e+01
   1.4250000e+01  -9.7688927e-01   3.2381193e-01   4.0086765e+01   1.1965118e+00  -2.4282524e+00   2.4734782e+00  -1.3482757e+01  -9.6718813e-01  -1.3688034e+00  -9.5762648e+00  -3.3887658e-01  -3.0719478e-01   2.2095490e+00  -4.6863834e+00   3.6259480e+01  -3.2960443e+02  -2.9731218e+01   6.4091585e+00  -3.2011061e+00   1.7984769e-01   5.1814852e-01  -9.4322337e-01  -3.0621622e+01   3.1955298e+00  -2.6899234e+00  -4.3880893e-02  -2.5809652e-01  -1.0870058e+00  -1.5294410e+01  -2.3511931e+01
   1.4260000e+01  -9.2600401e-01   3.3776910e-01   4.0374827e+01   1.1572389e+00  -2.4048757e+00   2.3377696e+00  -1.3570859e+01  -9.8131158e-01  -1.4236526e+00  -5.4849207e+00  -3.4235786e-01  -3.0900618e-01  -1.8113963e-01  -4.3845122e+00   3.3407385e+01  -2.8520947e+02  -2.9848306e+01   6.2733620e+00  -3.5838705e+00   1.8804212e-01   5.3073044e-01  -9.5630099e-01  -3.0389314e+01   3.4452586e+00  -2.1998940e+00  -6.8606220e-02  -2.5738358e-01  -1.0701264e+00  -1.4945167e+01  -2.3414134e+01
   1.4270000e+01  -8.5381252e-01   3.3783764e-01   4.0606057e+01   1.1275035e+00  -2.3818428e+00   2.1924304e+00  -1.4533924e+01  -9.9569454e-01  -1.4489278e+00  -2.5275156e+00  -3.4618763e-01  -3.4706488e-01  -3.8058700e+00  -4.0819568e+00   3.0862982e+01  -2.5444038e+02  -3.0088681e+01   6.2142100e+00  -4.0742949e+00   2.0402937e-01   5.5051899e-01  -9.6678111e-01  -3.0105972e+01   3.8196705e+00  -1.6175864e+00  -9.1772157e-02  -2.6075564e-01  -1.0487480e+00  -1.4674493e+01  -2.3348907e+01
   1.4280000e+01  -7.6800116e-01   3.2398484e-01   4.0771240e+01   1.1142808e+00  -2.3633936e+00   2.0361622e+00  -1.5626816e+01  -1.0100351e+00  -1.4440957e+00   4.8320523e-01  -3.5071557e-01  -4.2020768e-01  -7.3142801e+00  -3.7701725e+00   2.8425837e+01  -2.4371448e+02  -3.0339645e+01   6.1988341e+00  -4.6043464e+00   2.2481184e-01   5.7406700e-01  -9.7251668e-01  -2.9735849e+01   4.2806780e+00  -1.0272270e+00  -1.1082325e-01  -2.6599496e-01  -1.0231351e+00  -1.4458503e+01  -2.3324990e+01
   1.4290000e+01  -6.8031780e-01   2.9832966e-01   4.0873479e+01   1.1187331e+00  -2.3445433e+00   1.8691422e+00  -1.6702003e+01  -1.0239361e+00  -1.3995778e+00   4.4517930e+00  -3.5619348e-01  -5.1865249e-01  -9.8444811e+00  -3.4734933e+00   2.5877263e+01  -2.5485733e+02  -3.0451920e+01   6.1879351e+00  -5.1176257e+00   2.4714195e-01   5.9738584e-01  -9.7094938e-01  -2.9271930e+01   4.7737438e+00  -4.7423673e-01  -1.2564023e-01  -2.7071421e-01  -9.9447045e-01  -1.4272134e+01  -2.3333576e+01
   1.4300000e+01  -5.9986730e-01   2.6620765e-01   4.0925143e+01   1.1316317e+00  -2.3268389e+00   1.6868104e+00  -1.8233180e+01  -1.0369330e+00  -1.3084884e+00   9.1089355e+00  -3.6274272e-01  -6.2939216e-01  -1.1073967e+01  -3.2324365e+00   2.3035791e+01  -2.8414720e+02  -3.0312011e+01   6.1541487e+00  -5.5817930e+00   2.6828226e-01   6.1707667e-01  -9.6097066e-01  -2.8707506e+01   5.2496488e+00   6.7226725e-02  -1.3880887e-01  -2.7349609e-01  -9.6358962e-01  -1.4096839e+01  -2.3365535e+01
   1.4310000e+01  -5.2831253e-01   2.3428643e-01   4.0941980e+01   1.1336365e+00  -2.3109107e+00   1.4849840e+00  -2.0182638e+01  -1.0486130e+00  -1.1760032e+00   1.3248521e+01  -3.7031524e-01  -7.3549040e-01  -1.0609824e+01  -3.0712239e+00   1.9851432e+01  -3.1843597e+02  -2.9891132e+01   6.0944148e+00  -5.9845088e+00   2.8643966e-01   6.3105957e-01  -9.4365559e-01  -2.8018100e+01   5.6672577e+00   6.6806069e-01  -1.5475391e-01  -2.7446377e-01  -9.3052898e-01  -1.3918892e+01  -2.3423351e+01
   1.4320000e+01  -4.6262180e-01   2.0601359e-01   4.0938425e+01   1.1016760e+00  -2.2991077e+00   1.2694700e+00  -2.1551397e+01  -1.0586651e+00  -1.0125471e+00   1.6345616e+01  -3.7862340e-01  -8.1284845e-01  -7.7358051e+00  -2.9857007e+00   1.6485469e+01  -3.3659629e+02  -2.9248934e+01   6.0240651e+00  -6.3190594e+00   3.0087865e-01   6.3885591e-01  -9.2183836e-01  -2.7187164e+01   5.9971113e+00   1.3862016e+00  -1.7757468e-01  -2.7459790e-01  -8.9534349e-01  -1.3730581e+01  -2.3515540e+01
   1.4330000e+01  -4.0279596e-01   1.7919364e-01   4.0924546e+01   1.0190435e+00  -2.2886226e+00   1.0555851e+00  -2.1388488e+01  -1.0667606e+00  -8.1648396e-01   1.9606310e+01  -3.8714215e-01  -8.3753533e-01  -2.4686882e+00  -2.9547329e+00   1.3254122e+01  -3.2313466e+02  -2.8510753e+01   5.9631039e+00  -6.5706755e+00   3.1179838e-01   6.4140549e-01  -8.9928013e-01  -2.6244455e+01   6.2359389e+00   2.2366077e+00  -2.0883238e-01  -2.7451655e-01  -8.5886976e-01  -1.3529225e+01  -2.3638814e+01
   1.4340000e+01  -3.5597756e-01   1.4853265e-01   4.0905643e+01   8.8265700e-01  -2.2826066e+00   8.5811659e-01  -1.9746854e+01  -1.0724352e+00  -5.7417011e-01   2.4231385e+01  -3.9524876e-01  -7.9967513e-01   3.7860197e+00  -2.9548976e+00   1.0456255e+01  -2.7978670e+02  -2.7836086e+01   5.9302728e+00  -6.7117819e+00   3.1965217e-01   6.4039049e-01  -8.7980051e-01  -2.5262794e+01   6.4107578e+00   3.1966753e+00  -2.4696921e-01  -2.7393199e-01  -8.2243101e-01  -1.3310336e+01  -2.3773083e+01
   1.4350000e+01  -3.3229246e-01   1.1054320e-01   4.0884594e+01   7.0133805e-01  -2.2752154e+00   6.8082147e-01  -1.7729512e+01  -1.0752085e+00  -2.8397592e-01   2.9019419e+01  -4.0243384e-01  -7.1057418e-01   8.9100949e+00  -2.9680100e+00   8.2458186e+00  -2.2104366e+02  -2.7381478e+01   5.9382856e+00  -6.7097905e+00   3.2410013e-01   6.3720786e-01  -8.6658714e-01  -2.4319513e+01   6.5686139e+00   4.2164384e+00  -2.8842682e-01  -2.7206551e-01  -7.8698999e-01  -1.3062166e+01  -2.3892417e+01
   1.4360000e+01  -3.3685067e-01   6.6990375e-02   4.0864436e+01   4.8856198e-01  -2.2694858e+00   5.1516293e-01  -1.6565854e+01  -1.0749162e+00   2.2648795e-02   3.0662472e+01  -4.0848654e-01  -6.0013412e-01   1.1044006e+01  -2.9826978e+00   6.6287651e+00  -1.6170535e+02  -2.7259341e+01   5.9879971e+00  -6.5404218e+00   3.2357779e-01   6.3208305e-01  -8.6170584e-01  -2.3467037e+01   6.7619856e+00   5.2208167e+00  -3.2904518e-01  -2.6832480e-01  -7.5278880e-01  -1.2766888e+01  -2.3974173e+01
   1.4370000e+01  -3.6466837e-01   2.5126673e-02   4.0848445e+01   2.5834358e-01  -2.2655324e+00   3.5119331e-01  -1.6396962e+01  -1.0720067e+00   2.8455601e-01   2.6190721e+01  -4.1353879e-01  -5.0274077e-01   9.7393356e+00  -2.9930921e+00   5.5196522e+00  -1.1091129e+02  -2.7493177e+01   6.0688661e+00  -6.1935640e+00   3.1600058e-01   6.2391470e-01  -8.6549636e-01  -2.2722454e+01   7.0260900e+00   6.1139940e+00  -3.6487470e-01  -2.6255026e-01  -7.1985503e-01  -1.2414071e+01  -2.4011788e+01
   1.4380000e+01  -4.0157514e-01  -5.4381212e-03   4.0838155e+01   2.4300459e-02  -2.2649595e+00   1.8617459e-01  -1.6501872e+01  -1.0675862e+00   4.3580943e-01   1.5125342e+01  -4.1789056e-01  -4.3528560e-01   6.7455167e+00  -2.9967536e+00   4.7885324e+00  -7.3111981e+01  -2.7992033e+01   6.1598490e+00  -5.6729536e+00   2.9999041e-01   6.1103895e-01  -8.7616876e-01  -2.2075850e+01   7.3586097e+00   6.8008101e+00  -3.9277465e-01  -2.5481460e-01  -6.8899845e-01  -1.2019504e+01  -2.4030050e+01
   1.4390000e+01  -4.3152344e-01  -1.7545425e-02   4.0832314e+01  -2.0199924e-01  -2.2638135e+00   2.1206653e-02  -1.6496793e+01  -1.0631300e+00   4.3952222e-01   3.7127843e-01  -4.2171762e-01  -3.8537386e-01   4.9911736e+00  -2.9930554e+00   4.2971955e+00  -4.9133688e+01  -2.8586126e+01   6.2263832e+00  -4.9985624e+00   2.7576873e-01   5.9237560e-01  -8.9044926e-01  -2.1526081e+01   7.7247478e+00   7.2220155e+00  -4.1112770e-01  -2.4536234e-01  -6.6243189e-01  -1.1621571e+01  -2.4072326e+01
   1.4400000e+01  -4.4567315e-01  -1.0030530e-02   4.0828094e+01  -4.1084192e-01  -2.2626676e+00  -1.3938002e-01  -1.6058668e+01  -1.0599680e+00   3.1030407e-01  -1.2921815e+01  -4.2487527e-01  -3.2093540e-01   6.4438462e+00  -2.9825920e+00   3.9347243e+00  -3.6247127e+01  -2.9116542e+01   6.2292282e+00  -4.2110007e+00   2.4539225e-01   5.6809695e-01  -9.0499301e-01  -2.1114524e+01   8.0826022e+00   7.3772785e+00  -4.2019431e-01  -2.3502462e-01  -6.4319681e-01  -1.1245987e+01  -2.4161436e+01
   1.4410000e+01  -4.4484225e-01   1.1506380e-02   4.0823009e+01  -5.9283585e-01  -2.2688556e+00  -2.8009639e-01  -1.4071637e+01  -1.0588502e+00   1.0614151e-01  -2.0416256e+01  -4.2695987e-01  -2.1585695e-01   1.0507846e+01  -2.9677792e+00   3.6372286e+00  -2.9749563e+01  -2.9506800e+01   6.1459452e+00  -3.3777652e+00   2.1233306e-01   5.3964150e-01  -9.1739427e-01  -2.0917727e+01   8.4030487e+00   7.3234634e+00  -4.2168069e-01  -2.2551807e-01  -6.3376308e-01  -1.0875045e+01  -2.4273969e+01
   1.4420000e+01  -4.3459177e-01   3.6196606e-02   4.0815995e+01  -7.4085559e-01  -2.2747570e+00  -3.8083045e-01  -1.0073406e+01  -1.0598595e+00  -1.0623170e-01  -2.1237320e+01  -4.2753346e-01  -6.6295707e-02   1.4956124e+01  -2.9544866e+00   3.3831453e+00  -2.5408335e+01  -2.9744059e+01   5.9705896e+00  -2.5936318e+00   1.8066622e-01   5.0952335e-01  -9.2642618e-01  -2.0988181e+01   8.6748419e+00   7.1517463e+00  -4.1784718e-01  -2.1896203e-01  -6.3505460e-01  -1.0480266e+01  -2.4367970e+01
   1.4430000e+01  -4.2053093e-01   5.1330259e-02   4.0807591e+01  -8.5238651e-01  -2.2782521e+00  -4.3808826e-01  -5.7257810e+00  -1.0626296e+00  -2.8173443e-01  -1.7550273e+01  -4.2627911e-01   1.1577515e-01   1.8207085e+01  -2.9541323e+00   3.1741876e+00  -2.0895767e+01  -2.9823314e+01   5.6998109e+00  -1.9551738e+00   1.5418082e-01   4.8101246e-01  -9.3181756e-01  -2.1302909e+01   8.8904499e+00   6.9495526e+00  -4.1068955e-01  -2.1685467e-01  -6.4642903e-01  -1.0078663e+01  -2.4425499e+01
   1.4440000e+01  -4.0734817e-01   4.7244223e-02   4.0799485e+01  -9.2851384e-01  -2.2818044e+00  -4.6764497e-01  -2.9556712e+00  -1.0666151e+00  -4.0272252e-01  -1.2098808e+01  -4.2309128e-01   3.0888611e-01   1.9311096e+01  -2.9850205e+00   3.0132554e+00  -1.6093216e+01  -2.9757149e+01   5.3518180e+00  -1.5186847e+00   1.3540302e-01   4.5737483e-01  -9.3377906e-01  -2.1791704e+01   9.0194885e+00   6.7690801e+00  -4.0146258e-01  -2.1931956e-01  -6.6628554e-01  -9.7181210e+00  -2.4438023e+01
   1.4450000e+01  -3.9832063e-01   2.1173466e-02   4.0793503e+01  -9.7310366e-01  -2.2863308e+00  -4.8625363e-01  -1.8608658e+00  -1.0713411e+00  -4.7640815e-01  -7.3685633e+00  -4.1814783e-01   4.8431584e-01   1.7542973e+01  -3.0707895e+00   2.8908531e+00  -1.2240232e+01  -2.9602734e+01   4.9924451e+00  -1.2784527e+00   1.2487475e-01   4.4076557e-01  -9.3258344e-01  -2.2384074e+01   9.0160360e+00   6.6254587e+00  -3.9074762e-01  -2.2525845e-01  -6.9264694e-01  -9.4345079e+00  -2.4383413e+01
   1.4460000e+01  -3.9333467e-01  -2.2296564e-02   4.0790486e+01  -9.9378513e-01  -2.2920031e+00  -5.0098893e-01  -1.4735298e+00  -1.0765528e+00  -5.2479713e-01  -4.8388981e+00  -4.1186415e-01   6.1811195e-01   1.3379610e+01  -3.2328804e+00   2.7777657e+00  -1.1308741e+01  -2.9438545e+01   4.7156172e+00  -1.1790791e+00   1.2152258e-01   4.3148066e-01  -9.2862184e-01  -2.3009003e+01   8.8646303e+00   6.5286879e+00  -3.7913501e-01  -2.3328009e-01  -7.2319365e-01  -9.2475346e+00  -2.4249160e+01
   1.4470000e+01  -3.8872131e-01  -7.3646687e-02   4.0789456e+01  -1.0018744e+00  -2.2967013e+00  -5.1391168e-01  -1.2922756e+00  -1.0820982e+00  -5.5806902e-01  -3.3271886e+00  -4.0470401e-01   7.0523479e-01   8.7122839e+00  -3.4751466e+00   2.6029659e+00  -1.7479985e+01  -2.9325238e+01   4.5928767e+00  -1.1512748e+00   1.2396258e-01   4.2818964e-01  -9.2282143e-01  -2.3591583e+01   8.5988045e+00   6.5174474e+00  -3.6804993e-01  -2.4263449e-01  -7.5522155e-01  -9.1710958e+00  -2.4057624e+01
   1.4480000e+01  -3.8137852e-01  -1.2167394e-01   4.0787353e+01  -1.0091198e+00  -2.3001964e+00  -5.2614073e-01  -1.2229051e+00  -1.0877047e+00  -5.6420437e-01  -6.1353480e-01  -3.9694458e-01   7.6408623e-01   5.8851449e+00  -3.7685773e+00   2.2222094e+00  -3.8075643e+01  -2.9280584e+01   4.6420396e+00  -1.1512627e+00   1.3142147e-01   4.2889640e-01  -9.1639805e-01  -2.4076675e+01   8.2684709e+00   6.6426345e+00  -3.5974220e-01  -2.5346470e-01  -7.8618729e-01  -9.2136597e+00  -2.3854496e+01
   1.4490000e+01  -3.7246438e-01  -1.5676642e-01   4.0780212e+01  -1.0220205e+00  -2.3078167e+00  -5.3442046e-01  -8.2797313e-01  -1.0929811e+00  -5.3128312e-01   3.2921246e+00  -3.8854431e-01   8.2649401e-01   6.2407774e+00  -4.0565432e+00   1.4196382e+00  -8.0257126e+01  -2.9266966e+01   4.8352608e+00  -1.1738991e+00   1.4354787e-01   4.3175445e-01  -9.0954231e-01  -2.4451437e+01   7.9076936e+00   6.9103077e+00  -3.5594201e-01  -2.6610500e-01  -8.1438174e-01  -9.3714969e+00  -2.3671670e+01
   1.4500000e+01  -3.6579136e-01  -1.7432648e-01   4.0765901e+01  -1.0385000e+00  -2.3125722e+00  -5.3294574e-01   1.4747257e-01  -1.0976080e+00  -4.6652042e-01   6.4762700e+00  -3.7922799e-01   9.1621444e-01   8.9720432e+00  -4.2859710e+00  -2.8054835e-02  -1.4476930e+02  -2.9198351e+01   5.1182658e+00  -1.2345723e+00   1.5966501e-01   4.3519438e-01  -9.0058072e-01  -2.4740487e+01   7.5413500e+00   7.2592545e+00  -3.5628119e-01  -2.7993709e-01  -8.3904270e-01  -9.6233126e+00  -2.3503286e+01
   1.4510000e+01  -3.6414125e-01  -1.7699421e-01   4.0745908e+01  -1.0511711e+00  -2.3169840e+00  -5.2042171e-01   1.2524027e+00  -1.1014597e+00  -3.8910216e-01   7.7418257e+00  -3.6875464e-01   1.0305008e+00   1.1428631e+01  -4.4350638e+00  -2.2345036e+00  -2.2064488e+02  -2.8987081e+01   5.4254161e+00  -1.3440311e+00   1.7829123e-01   4.3766784e-01  -8.8699818e-01  -2.4984174e+01   7.1997763e+00   7.5985816e+00  -3.5839580e-01  -2.9301322e-01  -8.6001298e-01  -9.9244351e+00  -2.3314501e+01
   1.4520000e+01  -3.6812576e-01  -1.7360744e-01   4.0723752e+01  -1.0544427e+00  -2.3219688e+00  -4.9754557e-01   2.2876143e+00  -1.1045718e+00  -3.1498107e-01   7.4121091e+00  -3.5715955e-01   1.1421549e+00   1.1165414e+01  -4.5125818e+00  -5.0720600e+00  -2.8375564e+02  -2.8605024e+01   5.7064063e+00  -1.4919967e+00   1.9712655e-01   4.3772879e-01  -8.6750939e-01  -2.5218892e+01   6.9033465e+00   7.8517457e+00  -3.5987027e-01  -3.0291180e-01  -8.7759580e-01  -1.0212855e+01  -2.3072713e+01
   1.4530000e+01  -3.7665305e-01  -1.7479860e-01   4.0701939e+01  -1.0489352e+00  -2.3285578e+00  -4.6324245e-01   3.4303116e+00  -1.1070588e+00  -2.5219169e-01   6.2789377e+00  -3.4478766e-01   1.2201055e+00   7.7950570e+00  -4.5406121e+00  -8.1060638e+00  -3.0340038e+02  -2.8102582e+01   5.9452775e+00  -1.6506663e+00   2.1343269e-01   4.3458567e-01  -8.4338625e-01  -2.5467736e+01   6.6439433e+00   7.9737620e+00  -3.5980672e-01  -3.0793749e-01  -8.9280498e-01  -1.0439841e+01  -2.2775382e+01
   1.4540000e+01  -3.8705522e-01  -1.8765988e-01   4.0681265e+01  -1.0399429e+00  -2.3316517e+00  -4.2206625e-01   4.1176201e+00  -1.1090499e+00  -2.0230089e-01   4.9890803e+00  -3.3219234e-01   1.2432064e+00   2.3100943e+00  -4.5410776e+00  -1.0714740e+01  -2.6086764e+02  -2.7589305e+01   6.1493138e+00  -1.7940611e+00   2.2504411e-01   4.2860122e-01  -8.1818559e-01  -2.5745207e+01   6.3961770e+00   7.9572512e+00  -3.5844689e-01  -3.0773233e-01  -9.0713711e-01  -1.0589075e+01  -2.2444325e+01
   1.4550000e+01  -3.9578037e-01  -2.1236892e-01   4.0662521e+01  -1.0320434e+00  -2.3328550e+00  -3.8590695e-01   3.6159305e+00  -1.1106285e+00  -1.6069540e-01   4.1605492e+00  -3.2005309e-01   1.1985095e+00  -4.4696929e+00  -4.5301677e+00  -1.2379141e+01  -1.6644004e+02  -2.7201098e+01   6.3349769e+00  -1.9076599e+00   2.3155520e-01   4.2137814e-01  -7.9627046e-01  -2.6062971e+01   6.1369133e+00   7.8302065e+00  -3.5607183e-01  -3.0321067e-01  -9.2151655e-01  -1.0662690e+01  -2.2098218e+01
   1.4560000e+01  -4.0060088e-01  -2.4156433e-01   4.0647533e+01  -1.0247539e+00  -2.3361781e+00  -3.5883854e-01   2.7068409e+00  -1.1117911e+00  -1.1889729e-01   4.1798105e+00  -3.0911384e-01   1.0791971e+00  -1.1931238e+01  -4.5175241e+00  -1.2901691e+01  -5.2255041e+01  -2.7052314e+01   6.5225009e+00  -1.9895630e+00   2.3449302e-01   4.1529476e-01  -7.8109904e-01  -2.6424817e+01   5.8566833e+00   7.6363808e+00  -3.5281853e-01  -2.9621717e-01  -9.3553492e-01  -1.0665109e+01  -2.1742122e+01
   1.4570000e+01  -4.0266421e-01  -2.6276075e-01   4.0637609e+01  -1.0118887e+00  -2.3417931e+00  -3.2881327e-01   3.0025271e+00  -1.1124827e+00  -7.1815656e-02   4.7081637e+00  -3.0008010e-01   8.8915713e-01  -1.9003996e+01  -4.5075765e+00  -1.2399174e+01   5.0251696e+01  -2.7178713e+01   6.7195619e+00  -2.0620936e+00   2.3647526e-01   4.1253958e-01  -7.7415981e-01  -2.6811097e+01   5.5792374e+00   7.4136937e+00  -3.4898330e-01  -2.8918157e-01  -9.4781739e-01  -1.0613270e+01  -2.1387365e+01
   1.4580000e+01  -4.0607050e-01  -2.6462548e-01   4.0631319e+01  -9.8312121e-01  -2.3452308e+00  -2.8285128e-01   4.5961985e+00  -1.1126825e+00  -2.2800966e-02   4.9014691e+00  -2.9343341e-01   6.5112713e-01  -2.3803000e+01  -4.5014258e+00  -1.1177239e+01   1.2219346e+02  -2.7504065e+01   6.9083946e+00  -2.1770243e+00   2.4026701e-01   4.1428060e-01  -7.7476463e-01  -2.7170851e+01   5.3698242e+00   7.1811548e+00  -3.4489022e-01  -2.8454259e-01  -9.5718542e-01  -1.0556902e+01  -2.1074983e+01
   1.4590000e+01  -4.1541042e-01  -2.4413233e-01   4.0625149e+01  -9.2600191e-01  -2.3448298e+00  -2.2146350e-01   6.1387780e+00  -1.1124785e+00   1.7434954e-02   4.0235920e+00  -2.8920875e-01   4.0982332e-01  -2.4130382e+01  -4.4985021e+00  -9.6053227e+00   1.5719168e+02  -2.7876874e+01   7.0604228e+00  -2.3892488e+00   2.4798869e-01   4.2057739e-01  -7.8055045e-01  -2.7456913e+01   5.2918972e+00   6.9266148e+00  -3.4054180e-01  -2.8379557e-01  -9.6383437e-01  -1.0561132e+01  -2.0856635e+01
   1.4600000e+01  -4.3307101e-01  -2.0857172e-01   4.0616783e+01  -8.2899208e-01  -2.3474081e+00  -1.5036158e-01   7.1101921e+00  -1.1120985e+00   3.4967113e-02   1.7532158e+00  -2.8691255e-01   2.1808857e-01  -1.9173474e+01  -4.4976993e+00  -8.0143217e+00   1.5910010e+02  -2.8164952e+01   7.1561544e+00  -2.7191177e+00   2.6040511e-01   4.3085321e-01  -7.8868903e-01  -2.7681735e+01   5.3513008e+00   6.6107695e+00  -3.3554777e-01  -2.8685041e-01  -9.6958085e-01  -1.0655310e+01  -2.0742350e+01
   1.4610000e+01  -4.5651890e-01  -1.7096861e-01   4.0607158e+01  -6.8708245e-01  -2.3487832e+00  -6.9257357e-02   8.1104224e+00  -1.1118299e+00   2.3714858e-02  -1.1252254e+00  -2.8573153e-01   1.0802176e-01  -1.1006681e+01  -4.4979887e+00  -6.6320387e+00   1.3822830e+02  -2.8321753e+01   7.1830524e+00  -3.1455672e+00   2.7653764e-01   4.4437684e-01  -7.9721339e-01  -2.7916653e+01   5.5000833e+00   6.2037194e+00  -3.2942145e-01  -2.9240718e-01  -9.7659737e-01  -1.0810513e+01  -2.0682565e+01
   1.4620000e+01  -4.7698683e-01  -1.4310472e-01   4.0599263e+01  -5.0865844e-01  -2.3491270e+00   2.2474825e-02   9.1732181e+00  -1.1118432e+00  -4.7985833e-03  -2.8513442e+00  -2.8493864e-01   7.0932425e-02  -3.7089340e+00  -4.4986509e+00  -5.5611941e+00   1.0708446e+02  -2.8373195e+01   7.1261827e+00  -3.6303707e+00   2.9390198e-01   4.6032183e-01  -8.0542781e-01  -2.8223122e+01   5.6846455e+00   5.7201769e+00  -3.2199265e-01  -2.9906793e-01  -9.8572031e-01  -1.0967682e+01  -2.0610314e+01
   1.4630000e+01  -4.8369436e-01  -1.3006226e-01   4.0595588e+01  -3.1556474e-01  -2.3468351e+00   1.1814621e-01   9.5671381e+00  -1.1121163e+00  -3.1201609e-02  -2.6403026e+00  -2.8420020e-01   6.7287733e-02  -3.6446918e-01  -4.4992882e+00  -4.7918010e+00   7.6939303e+01  -2.8361645e+01   6.9740316e+00  -4.1384172e+00   3.0953991e-01   4.7747445e-01  -8.1344096e-01  -2.8595524e+01   5.8731524e+00   5.2144015e+00  -3.1362299e-01  -3.0620017e-01  -9.9617586e-01  -1.1078280e+01  -2.0493029e+01
   1.4640000e+01  -4.7189211e-01  -1.2811922e-01   4.0596643e+01  -1.3168691e-01  -2.3441422e+00   2.0869080e-01   9.0544592e+00  -1.1125791e+00  -5.0538121e-02  -1.9336512e+00  -2.8361633e-01   5.3520314e-02  -1.3767419e+00  -4.4997434e+00  -4.2470767e+00   5.4472430e+01  -2.8312629e+01   6.7316322e+00  -4.6458592e+00   3.2155013e-01   4.9428595e-01  -8.2163407e-01  -2.8974844e+01   6.0442794e+00   4.7503618e+00  -3.0522981e-01  -3.1392304e-01  -1.0064496e+00  -1.1122826e+01  -2.0338919e+01
   1.4650000e+01  -4.4581976e-01  -1.2748230e-01   4.0600653e+01   2.9020348e-02  -2.3426525e+00   2.8992789e-01   8.1237093e+00  -1.1133320e+00  -7.9990775e-02  -2.9452654e+00  -2.8355502e-01   2.6302495e-03  -5.0890064e+00  -4.5000005e+00  -3.8401932e+00   4.0688355e+01  -2.8235115e+01   6.4197496e+00  -5.1447438e+00   3.3007182e-01   5.0962487e-01  -8.3027728e-01  -2.9292193e+01   6.1742748e+00   4.3798888e+00  -2.9818673e-01  -3.2264639e-01  -1.0147745e+00  -1.1113434e+01  -2.0173569e+01
   1.4660000e+01  -4.1396032e-01  -1.1923082e-01   4.0604020e+01   1.6375725e-01  -2.3380116e+00   3.6035092e-01   7.0423030e+00  -1.1146746e+00  -1.3963809e-01  -5.9647319e+00  -2.8436260e-01  -8.3237771e-02  -8.5868020e+00  -4.5001065e+00  -3.5079677e+00   3.3222546e+01  -2.8123685e+01   6.0643243e+00  -5.6355327e+00   3.3697604e-01   5.2351063e-01  -8.3913221e-01  -2.9482523e+01   6.2512480e+00   4.1338426e+00  -2.9400130e-01  -3.3276143e-01  -1.0192685e+00  -1.1093256e+01  -2.0030679e+01
   1.4670000e+01  -3.8310021e-01  -1.0162140e-01   4.0602808e+01   2.7536970e-01  -2.3340582e+00   4.1711372e-01   5.6762795e+00  -1.1168916e+00  -2.2791326e-01  -8.8275163e+00  -2.8607441e-01  -1.7288177e-01  -8.9644004e+00  -4.5001215e+00  -3.2171015e+00   2.9086620e+01  -2.7961940e+01   5.6990365e+00  -6.1092452e+00   3.4467841e-01   5.3687029e-01  -8.4719465e-01  -2.9488781e+01   6.2854869e+00   4.0162942e+00  -2.9382322e-01  -3.4428316e-01  -1.0184182e+00  -1.1117823e+01  -1.9946434e+01
   1.4680000e+01  -3.5639714e-01  -8.0421264e-02   4.0594232e+01   3.6710768e-01  -2.3290161e+00   4.5877245e-01   4.1658738e+00  -1.1199912e+00  -3.1698873e-01  -8.9075476e+00  -2.8833047e-01  -2.2678775e-01  -5.3905979e+00  -4.5000949e+00  -2.9525404e+00   2.6456116e+01  -2.7731194e+01   5.3735082e+00  -6.5371255e+00   3.5471629e-01   5.5037356e-01  -8.5275920e-01  -2.9286185e+01   6.2853285e+00   3.9978849e+00  -2.9787929e-01  -3.5628654e-01  -1.0117500e+00  -1.1221565e+01  -1.9938488e+01
   1.4690000e+01  -3.3594699e-01  -6.3715645e-02   4.0576391e+01   4.4009036e-01  -2.3254638e+00   4.8737008e-01   2.8597627e+00  -1.1236108e+00  -3.6957217e-01  -5.2583436e+00  -2.9059796e-01  -2.2756687e-01  -7.7912083e-02  -4.5000583e+00  -2.7041594e+00   2.4838096e+01  -2.7429160e+01   5.1460892e+00  -6.8773677e+00   3.6665458e-01   5.6335025e-01  -8.5395630e-01  -2.8911688e+01   6.2364864e+00   4.0207984e+00  -3.0492853e-01  -3.6661619e-01  -1.0003976e+00  -1.1389381e+01  -1.9984817e+01
   1.4700000e+01  -3.2695765e-01  -5.6764562e-02   4.0547134e+01   4.9456525e-01  -2.3198488e+00   5.0517838e-01   1.7808296e+00  -1.1271585e+00  -3.6252819e-01   7.0439825e-01  -2.9259459e-01  -2.0009873e-01   2.7468143e+00  -4.5000275e+00  -2.4718193e+00   2.3234006e+01  -2.7111847e+01   5.0677133e+00  -7.0881980e+00   3.7813110e-01   5.7373659e-01  -8.5010734e-01  -2.8482320e+01   6.1190334e+00   4.0222574e+00  -3.1230675e-01  -3.7226637e-01  -9.8733429e-01  -1.1544749e+01  -2.0016755e+01
   1.4710000e+01  -3.3724125e-01  -6.0319774e-02   4.0505075e+01   5.3152919e-01  -2.3146922e+00   5.1258024e-01   7.4018634e-01  -1.1300408e+00  -2.9583150e-01   6.6696690e+00  -2.9458812e-01  -1.9944243e-01   6.5629795e-02  -4.5000073e+00  -2.2737333e+00   1.9808606e+01  -2.6896682e+01   5.1673184e+00  -7.1283952e+00   3.8590708e-01   5.7914006e-01  -8.4302076e-01  -2.8159136e+01   5.9306166e+00   3.9562326e+00  -3.1687792e-01  -3.7046431e-01  -9.7651812e-01  -1.1591476e+01  -1.9952228e+01
   1.4720000e+01  -3.6802803e-01  -7.1368538e-02   4.0453792e+01   5.5104160e-01  -2.3089626e+00   5.1099602e-01  -1.5842170e-01  -1.1317927e+00  -1.8245603e-01   1.1337547e+01  -2.9731173e-01  -2.7220602e-01  -7.2763583e+00  -4.4999970e+00  -2.1316522e+00   1.4208104e+01  -2.6890259e+01   5.4370463e+00  -6.9618802e+00   3.8695673e-01   5.7809405e-01  -8.3626019e-01  -2.8047310e+01   5.6876215e+00   3.8085556e+00  -3.1627834e-01  -3.6008449e-01  -9.7075234e-01  -1.1484944e+01  -1.9757595e+01
   1.4730000e+01  -4.0498533e-01  -8.4874026e-02   4.0404906e+01   5.4978558e-01  -2.3055822e+00   5.0551378e-01  -5.4822466e-01  -1.1320904e+00  -3.6478729e-02   1.4597730e+01  -3.0165072e-01  -4.3358020e-01  -1.6137418e+01  -4.4999936e+00  -2.0484389e+00   8.3213380e+00  -2.7125847e+01   5.8190414e+00  -6.5882410e+00   3.7958784e-01   5.7054726e-01  -8.3284866e-01  -2.8134373e+01   5.4229711e+00   3.6127965e+00  -3.1000298e-01  -3.4252803e-01  -9.7011315e-01  -1.1244308e+01  -1.9467362e+01
   1.4740000e+01  -4.2604640e-01  -9.5968581e-02   4.0372882e+01   5.2172271e-01  -2.2983629e+00   5.0319792e-01  -2.3158577e-01  -1.1307338e+00   1.2963935e-01   1.6611808e+01  -3.0838919e-01  -6.7347685e-01  -2.3989665e+01  -4.4999939e+00  -2.0044020e+00   4.4036865e+00  -2.7555718e+01   6.2133069e+00  -6.0630654e+00   3.6444814e-01   5.5754622e-01  -8.3380064e-01  -2.8327896e+01   5.1836599e+00   3.4412000e+00  -2.9988977e-01  -3.2139960e-01  -9.7270531e-01  -1.0918317e+01  -1.9153491e+01
   1.4750000e+01  -4.2219200e-01  -1.0151566e-01   4.0364055e+01   4.6153842e-01  -2.2964721e+00   5.1097008e-01   7.7721594e-01  -1.1276562e+00   3.0235967e-01   1.7272033e+01  -3.1807599e-01  -9.6823451e-01  -2.9475766e+01  -4.4999957e+00  -1.9678529e+00   3.6549046e+00  -2.8074374e+01   6.5162102e+00  -5.4743676e+00   3.4423978e-01   5.4064277e-01  -8.3825185e-01  -2.8530991e+01   5.0131396e+00   3.3637992e+00  -2.8917347e-01  -3.0112927e-01  -9.7653679e-01  -1.0564518e+01  -1.8889777e+01
   1.4760000e+01  -4.0522475e-01  -1.0029188e-01   4.0372657e+01   3.6793915e-01  -2.2928052e+00   5.2943263e-01   1.8462548e+00  -1.1230390e+00   4.5682959e-01   1.5446991e+01  -3.3093926e-01  -1.2855711e+00  -3.1733656e+01  -4.4999976e+00  -1.9056664e+00   6.2186566e+00  -2.8562661e+01   6.6541115e+00  -4.9070093e+00   3.2219172e-01   5.2151338e-01  -8.4460358e-01  -2.8690047e+01   4.9373561e+00   3.4163369e+00  -2.8062593e-01  -2.8536836e-01  -9.8070713e-01  -1.0239863e+01  -1.8728259e+01
   1.4770000e+01  -3.9428547e-01  -9.2413029e-02   4.0387152e+01   2.4624832e-01  -2.2842108e+00   5.4451664e-01   1.5084015e+00  -1.1175500e+00   5.4439480e-01   8.7565211e+00  -3.4679173e-01  -1.5841389e+00  -2.9856781e+01  -4.4999990e+00  -1.7926473e+00   1.1301907e+01  -2.8929759e+01   6.5930557e+00  -4.4265613e+00   3.0085214e-01   5.0181596e-01  -8.5160162e-01  -2.8804700e+01   4.9607824e+00   3.5963022e+00  -2.7538449e-01  -2.7598733e-01  -9.8578256e-01  -9.9917218e+00  -1.8689915e+01
   1.4780000e+01  -3.9998979e-01  -7.8327706e-02   4.0397743e+01   1.1079093e-01  -2.2785386e+00   5.3740916e-01  -7.1074819e-01  -1.1123991e+00   5.1095706e-01  -3.3437739e+00  -3.6493857e-01  -1.8135539e+00  -2.2941501e+01  -4.4999999e+00  -1.6239303e+00   1.6871704e+01  -2.9132752e+01   6.3517000e+00  -4.0681246e+00   2.8207317e-01   4.8317061e-01  -8.5846799e-01  -2.8908230e+01   5.0551802e+00   3.8679725e+00  -2.7308608e-01  -2.7295187e-01  -9.9318609e-01  -9.8497176e+00  -1.8767055e+01
   1.4790000e+01  -4.2071749e-01  -5.7543268e-02   4.0399520e+01  -1.7225909e-02  -2.2740122e+00   5.0482904e-01  -3.2580118e+00  -1.1089563e+00   3.4052684e-01  -1.7043022e+01  -3.8425136e-01  -1.9305503e+00  -1.1699641e+01  -4.5000003e+00  -1.4243084e+00   1.9962190e+01  -2.9191266e+01   6.0059617e+00  -3.8395896e+00   2.6747916e-01   4.6733953e-01  -8.6468520e-01  -2.9041886e+01   5.1617546e+00   4.1780125e+00  -2.7277078e-01  -2.7496869e-01  -1.0039612e+00  -9.8105249e+00  -1.8924721e+01
   1.4800000e+01  -4.4845246e-01  -2.9137615e-02   4.0392708e+01  -1.1858064e-01  -2.2709182e+00   4.5909829e-01  -4.5730753e+00  -1.1082577e+00   6.6376734e-02  -2.7415011e+01  -4.0350409e-01  -1.9252068e+00   5.3434811e-01  -4.5000004e+00  -1.2373632e+00   1.8694521e+01  -2.9189855e+01   5.6542514e+00  -3.7490381e+00   2.5848614e-01   4.5630178e-01  -8.7024624e-01  -2.9237487e+01   5.2222491e+00   4.4861906e+00  -2.7371209e-01  -2.8052085e-01  -1.0181388e+00  -9.8346111e+00  -1.9110106e+01
   1.4810000e+01  -4.7594241e-01   4.7689842e-03   4.0381579e+01  -1.8377026e-01  -2.2669648e+00   4.1276842e-01  -4.6329874e+00  -1.1107732e+00  -2.5478461e-01  -3.2116135e+01  -4.2174390e-01  -1.8246121e+00   1.0059477e+01  -4.5000003e+00  -1.0974430e+00   1.3992021e+01  -2.9236986e+01   5.3752426e+00  -3.8084377e+00   2.5595820e-01   4.5192087e-01  -8.7606606e-01  -2.9503056e+01   5.2022863e+00   4.7794272e+00  -2.7569377e-01  -2.8875121e-01  -1.0349383e+00  -9.8815331e+00  -1.9280088e+01
   1.4820000e+01  -5.0005002e-01   3.5011108e-02   4.0372464e+01  -2.1278303e-01  -2.2627822e+00   3.7181094e-01  -4.0957479e+00  -1.1163343e+00  -5.5899356e-01  -3.0420895e+01  -4.3845132e-01  -1.6719599e+00   1.5265219e+01  -4.5000002e+00  -1.0134630e+00   8.3979951e+00  -2.9406321e+01   5.2120232e+00  -4.0087857e+00   2.5999234e-01   4.5548195e-01  -8.8375952e-01  -2.9827789e+01   5.0899238e+00   5.0584820e+00  -2.7879026e-01  -2.9983404e-01  -1.0534438e+00  -9.9459601e+00  -1.9416191e+01
   1.4830000e+01  -5.2038557e-01   4.5845595e-02   4.0371367e+01  -2.1061722e-01  -2.2615217e+00   3.3873977e-01  -3.3071169e+00  -1.1241456e+00  -7.8349172e-01  -2.2449816e+01  -4.5348908e-01  -1.5053924e+00   1.6656744e+01  -4.5000001e+00  -9.7518160e-01   3.8281406e+00  -2.9703713e+01   5.1695202e+00  -4.3202153e+00   2.7008911e-01   4.6735404e-01  -8.9443008e-01  -3.0192461e+01   4.9004407e+00   5.3239889e+00  -2.8316968e-01  -3.1466513e-01  -1.0729126e+00  -1.0053274e+01  -1.9520309e+01
   1.4840000e+01  -5.3561105e-01   2.3229897e-02   4.0380926e+01  -1.8453565e-01  -2.2568235e+00   3.1355634e-01  -2.5183432e+00  -1.1330343e+00  -8.9059350e-01  -1.0710178e+01  -4.6696229e-01  -1.3490150e+00   1.5637746e+01  -4.5000000e+00  -9.6610307e-01   9.0785290e-01  -3.0069090e+01   5.2236268e+00  -4.7181874e+00   2.8561545e-01   4.8681711e-01  -9.0737015e-01  -3.0565874e+01   4.6863722e+00   5.5804525e+00  -2.8947819e-01  -3.3409409e-01  -1.0922872e+00  -1.0234660e+01  -1.9610901e+01
   1.4850000e+01  -5.4181547e-01  -3.4462582e-02   4.0397745e+01  -1.4351937e-01  -2.2553338e+00   2.9322223e-01  -2.0334102e+00  -1.1418612e+00  -8.8374676e-01   6.8467432e-01  -4.7906620e-01  -1.2118339e+00   1.3718105e+01  -4.5000000e+00  -9.7153365e-01  -5.4305861e-01  -3.0406238e+01   5.3430557e+00  -5.1898509e+00   3.0613738e-01   5.1218367e-01  -9.2006279e-01  -3.0906305e+01   4.5184455e+00   5.8459544e+00  -2.9924708e-01  -3.5840162e-01  -1.1099184e+00  -1.0511630e+01  -1.9718526e+01
   1.4860000e+01  -5.3550707e-01  -1.1161443e-01   4.0413646e+01  -9.6960322e-02  -2.2511512e+00   2.7487814e-01  -1.8344096e+00  -1.1498243e+00  -7.9677743e-01   8.6969324e+00  -4.8994247e-01  -1.0887493e+00   1.2308465e+01  -4.5000000e+00  -9.8147835e-01  -9.9447009e-01  -3.0631242e+01   5.5018474e+00  -5.7180045e+00   3.3118828e-01   5.4123548e-01  -9.2956834e-01  -3.1170187e+01   4.4477921e+00   6.1469279e+00  -3.1428243e-01  -3.8725141e-01  -1.1239914e+00  -1.0886315e+01  -1.9875618e+01
   1.4870000e+01  -5.1799867e-01  -1.7912824e-01   4.0420919e+01  -5.1941706e-02  -2.2495469e+00   2.5893692e-01  -1.5941223e+00  -1.1565725e+00  -6.7499902e-01   1.2177841e+01  -4.9956867e-01  -9.6375044e-01   1.2499883e+01  -4.5000000e+00  -9.9056455e-01  -9.0861960e-01  -3.0709718e+01   5.6806305e+00  -6.2737475e+00   3.5961817e-01   5.7159670e-01  -9.3417216e-01  -3.1324169e+01   4.4863233e+00   6.4970381e+00  -3.3530479e-01  -4.1955492e-01  -1.1332283e+00  -1.1335497e+01  -2.0102201e+01
   1.4880000e+01  -4.9525884e-01  -2.0784483e-01   4.0416257e+01  -1.1145532e-02  -2.2473124e+00   2.4817102e-01  -1.0765898e+00  -1.1622154e+00  -5.6458312e-01   1.1041590e+01  -5.0769700e-01  -8.1484698e-01   1.4890346e+01  -4.5000000e+00  -9.9676188e-01  -6.1973315e-01  -3.0649943e+01   5.8654996e+00  -6.8255780e+00   3.8957422e-01   6.0079695e-01  -9.3392234e-01  -3.1355299e+01   4.6195743e+00   6.8756403e+00  -3.6096681e-01  -4.5314089e-01  -1.1371784e+00  -1.1819764e+01  -2.0394899e+01
   1.4890000e+01  -4.7261666e-01  -1.8679333e-01   4.0400697e+01   2.8126547e-02  -2.2446195e+00   2.4409651e-01  -4.0745052e-01  -1.1672508e+00  -5.0451347e-01   6.0069650e+00  -5.1390322e-01  -6.2515662e-01   1.8969036e+01  -4.5000000e+00  -9.9995881e-01  -3.1969292e-01  -3.0475801e+01   6.0475452e+00  -7.3530234e+00   4.1945113e-01   6.2643968e-01  -9.2959998e-01  -3.1276835e+01   4.8271054e+00   7.2276914e+00  -3.8803175e-01  -4.8478795e-01  -1.1359776e+00  -1.2293250e+01  -2.0721530e+01
   1.4900000e+01  -4.5065448e-01  -1.3182624e-01   4.0377914e+01   7.2652985e-02  -2.2419266e+00   2.4631293e-01   2.2164162e-01  -1.1723413e+00  -5.1137225e-01  -6.8587786e-01  -5.1772012e-01  -3.9101381e-01   2.3414281e+01  -4.5000000e+00  -1.0008795e+00  -9.2065931e-02  -3.0209820e+01   6.2311614e+00  -7.8395842e+00   4.4827278e-01   6.4671066e-01  -9.2147804e-01  -3.1135119e+01   5.0751617e+00   7.4802798e+00  -4.1261184e-01  -5.1078989e-01  -1.1305408e+00  -1.2714246e+01  -2.1028619e+01
   1.4910000e+01  -4.2712166e-01  -7.5949772e-02   4.0352670e+01   1.2764086e-01  -2.2395774e+00   2.5540447e-01   9.0915361e-01  -1.1779638e+00  -5.6653162e-01  -5.5159374e+00  -5.1876077e-01  -1.2039293e-01   2.7062088e+01  -4.5000000e+00  -1.0004560e+00   4.2348756e-02  -2.9884856e+01   6.4349926e+00  -8.2478381e+00   4.7458982e-01   6.6063370e-01  -9.0947164e-01  -3.1010219e+01   5.3130504e+00   7.5620407e+00  -4.3144896e-01  -5.2788205e-01  -1.1228810e+00  -1.3051204e+01  -2.1253500e+01
   1.4920000e+01  -4.0257627e-01  -5.0024085e-02   4.0329606e+01   1.9137739e-01  -2.2391191e+00   2.7091237e-01   1.5507901e+00  -1.1840900e+00  -6.1904983e-01  -5.2518204e+00  -5.1685251e-01   1.6676230e-01   2.8715524e+01  -4.5000000e+00  -9.9958389e-01   8.7208862e-02  -2.9575476e+01   6.6675634e+00  -8.5088870e+00   4.9538495e-01   6.6771648e-01  -8.9464993e-01  -3.0984199e+01   5.5074456e+00   7.4248824e+00  -4.4235496e-01  -5.3421652e-01  -1.1153159e+00  -1.3273071e+01  -2.1339334e+01
   1.4930000e+01  -3.8403726e-01  -6.9068798e-02   4.0312525e+01   2.5615463e-01  -2.2330457e+00   2.8455529e-01   1.3642924e+00  -1.1900568e+00  -6.0423859e-01   1.4811241e+00  -5.1213577e-01   4.4315117e-01   2.7638886e+01  -4.5000000e+00  -9.9911789e-01   4.6600413e-02  -2.9387879e+01   6.9060300e+00  -8.5380301e+00   5.0641210e-01   6.6745143e-01  -8.8036704e-01  -3.1088867e+01   5.6639617e+00   7.0549369e+00  -4.4395199e-01  -5.2965432e-01  -1.1092603e+00  -1.3354273e+01  -2.1264993e+01
   1.4940000e+01  -3.8176311e-01  -1.2841184e-01   4.0303813e+01   3.1267669e-01  -2.2291496e+00   2.8349173e-01  -1.0635628e-01  -1.1947121e+00  -4.7042622e-01   1.3381236e+01  -5.0506678e-01   6.8467746e-01   2.4152629e+01  -4.5000000e+00  -9.9995023e-01  -8.3234288e-02  -2.9412076e+01   7.1135180e+00  -8.2762235e+00   5.0372687e-01   6.5919480e-01  -8.7125228e-01  -3.1303967e+01   5.8015433e+00   6.4710959e+00  -4.3544147e-01  -5.1511319e-01  -1.1049059e+00  -1.3283737e+01  -2.1047344e+01
   1.4950000e+01  -4.0030351e-01  -2.0571012e-01   4.0303747e+01   3.5356853e-01  -2.2288058e+00   2.6148164e-01  -2.2010088e+00  -1.1968135e+00  -2.0403101e-01   2.6639521e+01  -4.9628779e-01   8.8381462e-01   1.9913716e+01  -4.5000000e+00  -1.0030143e+00  -3.0640342e-01  -2.9660477e+01   7.2682445e+00  -7.7346455e+00   4.8562974e-01   6.4260016e-01  -8.7048805e-01  -3.1574342e+01   5.9232379e+00   5.7240704e+00  -4.1693682e-01  -4.9179742e-01  -1.1014852e+00  -1.3078238e+01  -2.0728818e+01
   1.4960000e+01  -4.3307936e-01  -2.6990446e-01   4.0310057e+01   3.7511781e-01  -2.2227898e+00   2.1879064e-01  -4.2691003e+00  -1.1956068e+00   1.5148335e-01   3.5551437e+01  -4.8624831e-01   1.0725780e+00   1.8876343e+01  -4.5000000e+00  -1.0090553e+00  -6.0410520e-01  -3.0015183e+01   7.3571759e+00  -7.0076046e+00   4.5400937e-01   6.1832833e-01  -8.7764715e-01  -3.1789401e+01   6.0162706e+00   4.9023785e+00  -3.9042031e-01  -4.6111749e-01  -1.0974904e+00  -1.2809540e+01  -2.0391590e+01
   1.4970000e+01  -4.6580182e-01  -2.9599312e-01   4.0318003e+01   3.7611499e-01  -2.2212428e+00   1.5935384e-01  -5.9436799e+00  -1.1912985e+00   5.0363935e-01   3.5215600e+01  -4.7476229e-01   1.3229484e+00   2.5037033e+01  -4.5000000e+00  -1.0180246e+00  -8.9692679e-01  -3.0278060e+01   7.3563662e+00  -6.2416506e+00   4.1421882e-01   5.8845871e-01  -8.8884032e-01  -3.1810233e+01   6.0622671e+00   4.1357800e+00  -3.6053212e-01  -4.2536126e-01  -1.0909539e+00  -1.2570454e+01  -2.0129677e+01
   1.4980000e+01  -4.8379893e-01  -2.7527475e-01   4.0321854e+01   3.5515357e-01  -2.2184926e+00   9.8576953e-02  -6.0776886e+00  -1.1849815e+00   7.6094225e-01   2.5730290e+01  -4.6093583e-01   1.6981385e+00   3.7519015e+01  -4.5000000e+00  -1.0280180e+00  -9.9934317e-01  -3.0303436e+01   7.2357991e+00  -5.5781255e+00   3.7350400e-01   5.5626806e-01  -8.9880404e-01  -3.1555977e+01   6.0418081e+00   3.5707602e+00  -3.3372723e-01  -3.8838350e-01  -1.0799632e+00  -1.2391699e+01  -1.9977874e+01
   1.4990000e+01  -4.7893887e-01  -2.1593735e-01   4.0318293e+01   3.1059851e-01  -2.2203833e+00   6.4780553e-02  -3.3796400e+00  -1.1780327e+00   8.7833618e-01   1.1739393e+01  -4.4340356e-01   2.2038231e+00   5.0568454e+01  -4.5000000e+00  -1.0338624e+00  -5.8443389e-01  -3.0057897e+01   6.9760307e+00  -5.1030829e+00   3.3854733e-01   5.2531089e-01  -9.0319267e-01  -3.1034744e+01   5.9410512e+00   3.3143160e+00  -3.1564502e-01  -3.5509020e-01  -1.0634840e+00  -1.2233344e+01  -1.9905096e+01
   1.5000000e+01  -4.5485823e-01  -1.3828830e-01   4.0308984e+01   2.4372806e-01  -2.2203833e+00   7.9696189e-02   1.4915636e+00  -1.1715277e+00   8.5757581e-01  -2.0760372e+00  -4.2059753e-01   2.7894675e+00   5.8564448e+01  -4.5000000e+00  -1.0258088e+00   8.0535102e-01  -2.9576664e+01   6.5752053e+00  -4.8268267e+00   3.1307243e-01   4.9812232e-01  -8.9990694e-01  -3.0307406e+01   5.7671896e+00   3.3819253e+00  -3.0856436e-01  -3.2960491e-01  -1.0422527e+00  -1.2054733e+01  -1.9871354e+01
   1.5010000e+01  -4.2615299e-01  -6.7557474e-02   4.0298575e+01   1.6076057e-01  -2.2149402e+00   1.3578932e-01   5.6093132e+00  -1.1660764e+00   7.2966424e-01  -1.2791157e+01  -3.9137802e-01   3.3729858e+00   5.8351831e+01  -4.5000000e+00  -9.8936217e-01   3.6446681e+00  -2.8932899e+01   6.0537686e+00  -4.7000019e+00   2.9683545e-01   4.7537563e-01  -8.8937695e-01  -2.9470980e+01   5.5573983e+00   3.6957982e+00  -3.1071643e-01  -3.1360532e-01  -1.0188815e+00  -1.1843364e+01  -1.9846312e+01
   1.5020000e+01  -4.0930827e-01  -2.4802426e-02   4.0289665e+01   7.0776736e-02  -2.2120755e+00   2.0307811e-01   6.7288792e+00  -1.1619070e+00   5.4822074e-01  -1.8144350e+01  -3.5597949e-01   3.8554799e+00   4.8249406e+01  -4.5000000e+00  -9.0797900e-01   8.1383162e+00  -2.8253227e+01   5.4708779e+00  -4.6498316e+00   2.8684269e-01   4.5618417e-01  -8.7407376e-01  -2.8663975e+01   5.3547995e+00   4.1351931e+00  -3.1774796e-01  -3.0613654e-01  -9.9666805e-01  -1.1580822e+01  -1.9782796e+01
   1.5030000e+01  -4.1248572e-01  -1.9231689e-02   4.0280560e+01  -1.7747608e-02  -2.2081220e+00   2.5599491e-01   5.2916799e+00  -1.1588813e+00   3.7787458e-01  -1.7034615e+01  -3.1626568e-01   4.1450998e+00   2.8961985e+01  -4.5000000e+00  -7.7095478e-01   1.3702423e+01  -2.7683410e+01   4.9241181e+00  -4.6201545e+00   2.7995174e-01   4.3944667e-01  -8.5735146e-01  -2.8017605e+01   5.1754966e+00   4.5971630e+00  -3.2530974e-01  -3.0474183e-01  -9.7803994e-01  -1.1249009e+01  -1.9635860e+01
   1.5040000e+01  -4.3297142e-01  -4.6124432e-02   4.0267797e+01  -9.8077753e-02  -2.2029081e+00   2.8325708e-01   2.7262165e+00  -1.1565808e+00   2.6311957e-01  -1.1475501e+01  -2.7492615e-01   4.2012948e+00   5.6195081e+00  -4.5000000e+00  -5.8565848e-01   1.8529630e+01  -2.7297180e+01   4.5092180e+00  -4.6061553e+00   2.7495664e-01   4.2525437e-01  -8.4200346e-01  -2.7573206e+01   5.0108870e+00   5.0296378e+00  -3.3114163e-01  -3.0686374e-01  -9.6391659e-01  -1.0890005e+01  -1.9423836e+01
   1.5050000e+01  -4.6182430e-01  -9.0234802e-02   4.0249475e+01  -1.6475847e-01  -2.1979807e+00   2.8624906e-01   2.9919789e-01  -1.1545914e+00   2.0680765e-01  -5.6311921e+00  -2.3437027e-01   4.0597825e+00  -1.4151232e+01  -4.5000000e+00  -3.8304817e-01   2.0261031e+01  -2.7071146e+01   4.2846467e+00  -4.6523205e+00   2.7311939e-01   4.1531720e-01  -8.2938440e-01  -2.7272792e+01   4.8451350e+00   5.4261358e+00  -3.3567298e-01  -3.1086424e-01  -9.5387540e-01  -1.0608917e+01  -1.9227216e+01
   1.5060000e+01  -4.8955659e-01  -1.3185002e-01   4.0225889e+01  -2.1333712e-01  -2.1990120e+00   2.7786263e-01  -8.3864274e-01  -1.1527128e+00   1.8434471e-01  -2.2462939e+00  -1.9611885e-01   3.8011030e+00  -2.5867951e+01  -4.5000000e+00  -2.0403056e-01   1.7901760e+01  -2.6946958e+01   4.2680669e+00  -4.8172313e+00   2.7710735e-01   4.1224286e-01  -8.1935095e-01  -2.7029706e+01   4.6624603e+00   5.8078199e+00  -3.4115879e-01  -3.1642813e-01  -9.4657025e-01  -1.0498936e+01  -1.9117664e+01
   1.5070000e+01  -5.0900761e-01  -1.5348920e-01   4.0198295e+01  -2.4054524e-01  -2.1920219e+00   2.6946437e-01  -8.3982623e-01  -1.1509348e+00   1.7158603e-01  -1.2758686e+00  -1.6084138e-01   3.4976899e+00  -3.0341312e+01  -4.5000000e+00  -7.5991710e-02   1.2803885e+01  -2.6869857e+01   4.4353760e+00  -5.1382709e+00   2.8901016e-01   4.1816691e-01  -8.1067535e-01  -2.6778805e+01   4.4607946e+00   6.2038383e+00  -3.4995854e-01  -3.2414088e-01  -9.4045157e-01  -1.0594175e+01  -1.9122211e+01
   1.5080000e+01  -5.1604333e-01  -1.4602023e-01   4.0168049e+01  -2.4507207e-01  -2.1879539e+00   2.6414103e-01  -5.3233338e-01  -1.1493017e+00   1.5859414e-01  -1.2991884e+00  -1.2865501e-01   3.1933907e+00  -3.0429915e+01  -4.5000000e+00  -2.6329002e-03   7.3358810e+00  -2.6795410e+01   4.7255838e+00  -5.5987358e+00   3.0889080e-01   4.3349986e-01  -8.0200828e-01  -2.6487991e+01   4.2606159e+00   6.6160188e+00  -3.6298515e-01  -3.3462596e-01  -9.3448965e-01  -1.0872195e+01  -1.9236990e+01
   1.5090000e+01  -5.1079371e-01  -1.1262627e-01   4.0136638e+01  -2.2822361e-01  -2.1878966e+00   2.6878396e-01   4.6429301e-01  -1.1477820e+00   1.4992968e-01  -8.6644675e-01  -9.9433956e-02   2.9049050e+00  -2.8848572e+01  -4.5000000e+00   2.8360146e-02   3.0993046e+00  -2.6720782e+01   5.0635368e+00  -6.1238860e+00   3.3468275e-01   4.5655991e-01  -7.9322505e-01  -2.6179337e+01   4.0964968e+00   7.0009102e+00  -3.7915372e-01  -3.4800190e-01  -9.2854016e-01  -1.1258660e+01  -1.9430476e+01
   1.5100000e+01  -4.9852190e-01  -6.8173372e-02   4.0105760e+01  -1.9345460e-01  -2.1840005e+00   2.9164136e-01   2.2857400e+00  -1.1462308e+00   1.5530503e-01   5.3753546e-01  -7.3126381e-02   2.6210418e+00  -2.8386326e+01  -4.5000000e+00   3.3501959e-02   5.1418133e-01  -2.6690366e+01   5.3758245e+00  -6.6275549e+00   3.6297575e-01   4.8421213e-01  -7.8596569e-01  -2.5927269e+01   4.0144205e+00   7.2970167e+00  -3.9588181e-01  -3.6379000e-01  -9.2334595e-01  -1.1657914e+01  -1.9653155e+01
   1.5110000e+01  -4.8602949e-01  -3.3370163e-02   4.0076673e+01  -1.4527368e-01  -2.1793596e+00   3.2794518e-01   3.6303818e+00  -1.1445288e+00   1.7167562e-01   1.6370585e+00  -5.0017910e-02   2.3065865e+00  -3.1445520e+01  -4.5000000e+00   2.6584973e-02  -6.9169865e-01  -2.6759427e+01   5.6061617e+00  -7.0520978e+00   3.9006155e-01   5.1296752e-01  -7.8267298e-01  -2.5815515e+01   4.0616916e+00   7.4574567e+00  -4.1024181e-01  -3.8092116e-01  -9.1990189e-01  -1.1995173e+01  -1.9857220e+01
   1.5120000e+01  -4.7458806e-01  -2.6438524e-02   4.0049325e+01  -8.8873487e-02  -2.1755207e+00   3.6455480e-01   3.6609617e+00  -1.1427367e+00   1.8114561e-01   9.4699953e-01  -3.0824224e-02   1.9183472e+00  -3.8823933e+01  -4.5000000e+00   1.6556443e-02  -1.0028530e+00  -2.6963465e+01   5.7397625e+00  -7.3632123e+00   4.1274496e-01   5.3989295e-01  -7.8507554e-01  -2.5891860e+01   4.2535073e+00   7.4595510e+00  -4.2018537e-01  -3.9777891e-01  -9.1855788e-01  -1.2227801e+01  -2.0003431e+01
   1.5130000e+01  -4.5804886e-01  -5.4946454e-02   4.0022569e+01  -3.0365518e-02  -2.1704787e+00   3.9064730e-01   2.6092503e+00  -1.1410167e+00   1.7383491e-01  -7.3107049e-01  -1.6517483e-02   1.4310686e+00  -4.8727857e+01  -4.5000000e+00   7.9493724e-03  -8.6070706e-01  -2.7299090e+01   5.8087146e+00  -7.5327741e+00   4.2860346e-01   5.6291782e-01  -7.9346299e-01  -2.6143648e+01   4.5505036e+00   7.3023466e+00  -4.2509940e-01  -4.1241620e-01  -9.1922163e-01  -1.2349943e+01  -2.0076243e+01
   1.5140000e+01  -4.3110259e-01  -1.1038291e-01   3.9995614e+01   2.3888223e-02  -2.1660669e+00   3.9909291e-01   8.4456117e-01  -1.1394216e+00   1.6106918e-01  -1.2765721e+00  -7.9575922e-03   8.5641306e-01  -5.7465558e+01  -4.5000000e+00   2.2514515e-03  -5.6979209e-01  -2.7737565e+01   5.8719567e+00  -7.5326798e+00   4.3599886e-01   5.8066183e-01  -8.0713220e-01  -2.6522244e+01   4.8741142e+00   6.9997871e+00  -4.2531981e-01  -4.2292126e-01  -9.2255135e-01  -1.2386347e+01  -2.0088747e+01
   1.5150000e+01  -3.9810637e-01  -1.7041038e-01   3.9969178e+01   6.8510638e-02  -2.1604520e+00   3.8825436e-01  -1.0838551e+00  -1.1377345e+00   1.7015073e-01   9.0815502e-01  -5.5569307e-03   2.3966681e-01  -6.1674625e+01  -4.5000000e+00  -7.0814842e-04  -2.9596000e-01  -2.8265196e+01   5.9830493e+00  -7.3336270e+00   4.3418022e-01   5.9225187e-01  -8.2534373e-01  -2.6991147e+01   5.1507740e+00   6.5724375e+00  -4.2116573e-01  -4.2790062e-01  -9.3005774e-01  -1.2365434e+01  -2.0058329e+01
   1.5160000e+01  -3.7046475e-01  -2.1023186e-01   3.9945162e+01   9.9176868e-02  -2.1585039e+00   3.6402059e-01  -2.4233770e+00  -1.1354169e+00   2.3327003e-01   6.3119290e+00  -9.2069560e-03  -3.6647503e-01  -6.0614184e+01  -4.5000000e+00  -1.7388026e-03  -1.0306542e-01  -2.8903877e+01   6.1591770e+00  -6.9203727e+00   4.2324066e-01   5.9731592e-01  -8.4779544e-01  -2.7541453e+01   5.3504091e+00   6.0520801e+00  -4.1256696e-01  -4.2694533e-01  -9.4252448e-01  -1.2291065e+01  -1.9979656e+01
   1.5170000e+01  -3.5644373e-01  -2.1548560e-01   3.9925442e+01   1.1194326e-01  -2.1534619e+00   3.3622863e-01  -2.7791957e+00  -1.1318420e+00   3.5924306e-01   1.2597304e+01  -1.8432020e-02  -9.2488446e-01  -5.5840943e+01  -4.5000000e+00  -1.6950927e-03   4.3709927e-03  -2.9678494e+01   6.3690279e+00  -6.3135835e+00   4.0380920e-01   5.9595910e-01  -8.7420850e-01  -2.8156894e+01   5.4897368e+00   5.4881582e+00  -3.9952954e-01  -4.2067921e-01  -9.5874037e-01  -1.2145037e+01  -1.9836210e+01
   1.5180000e+01  -3.5565342e-01  -1.8801699e-01   3.9910906e+01   1.0340080e-01  -2.1520868e+00   3.1439039e-01  -2.1838245e+00  -1.1267419e+00   5.1204022e-01   1.5279715e+01  -3.2421661e-02  -1.4018098e+00  -4.7692532e+01  -4.5000000e+00  -1.2196774e-03   4.7541530e-02  -3.0547900e+01   6.5462716e+00  -5.5562229e+00   3.7683656e-01   5.8852310e-01  -9.0359630e-01  -2.8757117e+01   5.6067772e+00   4.9273856e+00  -3.8265313e-01  -4.1025888e-01  -9.7593106e-01  -1.1931837e+01  -1.9652144e+01
   1.5190000e+01  -3.6161071e-01  -1.4293094e-01   3.9901026e+01   7.1532382e-02  -2.1491074e+00   3.0468822e-01  -9.7021738e-01  -1.1203911e+00   6.3719314e-01   1.2515292e+01  -5.0031893e-02  -1.7638854e+00  -3.6207557e+01  -4.5000000e+00  -6.9433052e-04   5.2534689e-02  -3.1414189e+01   6.6192107e+00  -4.6952046e+00   3.4363644e-01   5.7536388e-01  -9.3406442e-01  -2.9230003e+01   5.7324314e+00   4.4023907e+00  -3.6326871e-01  -3.9681401e-01  -9.9111033e-01  -1.1673119e+01  -1.9477572e+01
   1.5200000e+01  -3.6730438e-01  -9.9788275e-02   3.9894076e+01   1.6173448e-02  -2.1450967e+00   3.0790037e-01   3.2121580e-01  -1.1133896e+00   7.0212366e-01   6.4930515e+00  -7.0103564e-02  -2.0099154e+00  -2.4603008e+01  -4.5000000e+00  -2.9012146e-04   4.0420906e-02  -3.2196371e+01   6.5396890e+00  -3.7878060e+00   3.0593685e-01   5.5697825e-01  -9.6329545e-01  -2.9525637e+01   5.8708973e+00   3.9457727e+00  -3.4336860e-01  -3.8134642e-01  -1.0021841e+00  -1.1361088e+01  -1.9322804e+01
   1.5210000e+01  -3.6898670e-01  -7.2421589e-02   3.9888016e+01  -6.1029178e-02  -2.1446383e+00   3.2114456e-01   1.3244187e+00  -1.1064060e+00   7.0010961e-01  -2.0140430e-01  -9.1809802e-02  -2.1733097e+00  -1.6339423e+01  -4.5000000e+00  -4.4982427e-05   2.4513904e-02  -3.2840695e+01   6.2987272e+00  -2.8972227e+00   2.6584646e-01   5.3424804e-01  -9.8930026e-01  -2.9662150e+01   5.9955298e+00   3.5882995e+00  -3.2528520e-01  -3.6497403e-01  -1.0085543e+00  -1.0982873e+01  -1.9174403e+01
   1.5220000e+01  -3.6693972e-01  -6.2890363e-02   3.9881439e+01  -1.5651839e-01  -2.1395390e+00   3.3714874e-01   1.6004181e+00  -1.1000697e+00   6.3524533e-01  -6.4864285e+00  -1.1468342e-01  -2.2899814e+00  -1.1667173e+01  -4.5000000e+00   6.8348567e-05   1.1333099e-02  -3.3307593e+01   5.9243071e+00  -2.0859067e+00   2.2588467e-01   5.0850215e-01  -1.0110007e+00  -2.9679714e+01   6.0707831e+00   3.3532562e+00  -3.1108302e-01  -3.4906704e-01  -1.0111527e+00  -1.0560979e+01  -1.9040841e+01
   1.5230000e+01  -3.6420542e-01  -6.2719504e-02   3.9873974e+01  -2.6465534e-01  -2.1354137e+00   3.4442602e-01   7.2772811e-01  -1.0948894e+00   5.1987162e-01  -1.1537371e+01  -1.3846578e-01  -2.3808139e+00  -9.0832476e+00  -4.5000000e+00   9.6689899e-05   2.8341332e-03  -3.3594238e+01   5.4730003e+00  -1.4151899e+00   1.8898828e-01   4.8154951e-01  -1.0282925e+00  -2.9627916e+01   6.0745734e+00   3.2589625e+00  -3.0202506e-01  -3.3511545e-01  -1.0116493e+00  -1.0136061e+01  -1.8939646e+01
   1.5240000e+01  -3.6473510e-01  -5.9651018e-02   3.9866187e+01  -3.7731620e-01  -2.1323770e+00   3.3731305e-01  -7.1129748e-01  -1.0911624e+00   3.7504974e-01  -1.4482188e+01  -1.6299413e-01  -2.4553633e+00  -7.4549390e+00  -4.5000000e+00   8.2300275e-05  -1.4389624e-03  -3.3741708e+01   5.0199270e+00  -9.3239638e-01   1.5823213e-01   4.5570813e-01  -1.0415043e+00  -2.9559230e+01   6.0016966e+00   3.3109060e+00  -2.9840222e-01  -3.2439544e-01  -1.0112825e+00  -9.7402655e+00  -1.8870687e+01
   1.5250000e+01  -3.7181142e-01  -4.5289308e-02   3.9859162e+01  -4.8343677e-01  -2.1296268e+00   3.2061735e-01  -1.6695696e+00  -1.0889843e+00   2.2068870e-01  -1.5436104e+01  -1.8812104e-01  -2.5150483e+00  -5.9685051e+00  -4.5000000e+00   5.4153870e-05  -2.8146405e-03  -3.3792998e+01   4.6354424e+00  -6.5451374e-01   1.3627399e-01   4.3348954e-01  -1.0506571e+00  -2.9497556e+01   5.8699126e+00   3.4903377e+00  -2.9959881e-01  -3.1759451e-01  -1.0103110e+00  -9.4097651e+00  -1.8830284e+01
   1.5260000e+01  -3.8655615e-01  -1.9501857e-02   3.9853843e+01  -5.7124818e-01  -2.1268193e+00   3.0249027e-01  -1.8127085e+00  -1.0883182e+00   6.9856204e-02  -1.5083249e+01  -2.1363794e-01  -2.5537969e+00  -3.8748626e+00  -4.5000000e+00   2.7923139e-05  -2.6230731e-03  -3.3762319e+01   4.3652062e+00  -5.6529111e-01   1.2475947e-01   4.1695133e-01  -1.0551658e+00  -2.9426956e+01   5.7205565e+00   3.7590449e+00  -3.0428895e-01  -3.1473202e-01  -1.0083467e+00  -9.1919381e+00  -1.8826550e+01
   1.5270000e+01  -4.0660335e-01   1.0216214e-02   3.9850518e+01  -6.3362648e-01  -2.1256734e+00   2.8818346e-01  -1.4306812e+00  -1.0890336e+00  -6.8088050e-02  -1.3794425e+01  -2.3929497e-01  -2.5675389e+00  -1.3741981e+00  -4.5000000e+00   9.5608037e-06  -1.8362335e-03  -3.3650831e+01   4.2249715e+00  -6.3205484e-01   1.2393402e-01   4.0723719e-01  -1.0541822e+00  -2.9320246e+01   5.6004013e+00   4.0825678e+00  -3.1095434e-01  -3.1545134e-01  -1.0049032e+00  -9.1154167e+00  -1.8863072e+01
   1.5280000e+01  -4.2631464e-01   3.2817665e-02   3.9848857e+01  -6.7134646e-01  -2.1208606e+00   2.7740822e-01  -1.0775240e+00  -1.0909614e+00  -1.8921435e-01  -1.2112630e+01  -2.6483647e-01  -2.5557454e+00   1.1793501e+00  -4.5000000e+00  -5.9890653e-07  -1.0159710e-03  -3.3451580e+01   4.2006952e+00  -8.2354411e-01   1.3270973e-01   4.0454177e-01  -1.0471753e+00  -2.9149114e+01   5.5406006e+00   4.4456525e+00  -3.1864821e-01  -3.1929261e-01  -9.9962243e-01  -9.1829807e+00  -1.8940486e+01
   1.5290000e+01  -4.3907833e-01   3.8325784e-02   3.9848309e+01  -6.9097771e-01  -2.1192563e+00   2.6760413e-01  -9.8040844e-01  -1.0939623e+00  -2.9638545e-01  -1.0717110e+01  -2.8992008e-01  -2.5098629e+00   4.5882560e+00  -4.5000000e+00  -4.6312714e-06  -4.0323649e-04  -3.3151171e+01   4.2657910e+00  -1.1121523e+00   1.4921906e-01   4.0830629e-01  -1.0344131e+00  -2.8887540e+01   5.5402339e+00   4.8484768e+00  -3.2745627e-01  -3.2579920e-01  -9.9233561e-01  -9.3851351e+00  -1.9066340e+01
   1.5300000e+01  -4.4045962e-01   2.2457965e-02   3.9848423e+01  -7.0032377e-01  -2.1171363e+00   2.6003772e-01  -7.5664163e-01  -1.0979214e+00  -3.9211080e-01  -9.5725351e+00  -3.1404177e-01  -2.4136904e+00   9.6172473e+00  -4.5000000e+00  -5.0462668e-06  -4.1499543e-05  -3.2756353e+01   4.4036858e+00  -1.4742044e+00   1.7144845e-01   4.1753308e-01  -1.0171713e+00  -2.8537120e+01   5.5685776e+00   5.3005798e+00  -3.3828487e-01  -3.3459380e-01  -9.8325148e-01  -9.6958341e+00  -1.9240686e+01
   1.5310000e+01  -4.3076060e-01  -9.7310712e-03   3.9848991e+01  -7.0533045e-01  -2.1149591e+00   2.5692312e-01  -3.1145908e-01  -1.1026768e+00  -4.7173316e-01  -7.9622357e+00  -3.3662782e-01  -2.2601445e+00   1.5354588e+01  -4.5000000e+00  -3.8560655e-06   1.1902013e-04  -3.2310466e+01   4.6063461e+00  -1.8955277e+00   1.9754232e-01   4.3114407e-01  -9.9750165e-01  -2.8134428e+01   5.5921330e+00   5.8162348e+00  -3.5217307e-01  -3.4532899e-01  -9.7298418e-01  -1.0069158e+01  -1.9445336e+01
   1.5320000e+01  -4.1528929e-01  -4.5425885e-02   3.9850042e+01  -7.0943936e-01  -2.1108338e+00   2.5754679e-01   6.2366345e-02  -1.1079791e+00  -5.2648451e-01  -5.4751355e+00  -3.5722123e-01  -2.0609190e+00   1.9922546e+01  -4.5000000e+00  -2.3244090e-06   1.5316565e-04  -3.1883254e+01   4.8640688e+00  -2.3673962e+00   2.2589868e-01   4.4820401e-01  -9.7778061e-01  -2.7724140e+01   5.5981722e+00   6.3975656e+00  -3.6960536e-01  -3.5759299e-01  -9.6204407e-01  -1.0451682e+01  -1.9653083e+01
   1.5330000e+01  -4.0118042e-01  -7.1651799e-02   3.9851739e+01  -7.1406873e-01  -2.1094587e+00   2.6385631e-01   6.3095198e-01  -1.1135406e+00  -5.5247284e-01  -2.5988328e+00  -3.7560203e-01  -1.8396614e+00   2.2125765e+01  -4.5000000e+00  -1.0650771e-06   1.2593319e-04  -3.1546693e+01   5.1648127e+00  -2.8755146e+00   2.5528370e-01   4.6798590e-01  -9.6025845e-01  -2.7332843e+01   5.5974156e+00   7.0165267e+00  -3.9014729e-01  -3.7093532e-01  -9.5038821e-01  -1.0799172e+01  -1.9841023e+01
   1.5340000e+01  -3.9266191e-01  -8.3055736e-02   3.9854183e+01  -7.1890222e-01  -2.1075679e+00   2.8168183e-01   1.7825524e+00  -1.1190805e+00  -5.5043829e-01   2.0345481e-01  -3.9178666e-01  -1.6197913e+00   2.1987010e+01  -4.5000000e+00  -2.5789296e-07   8.0718414e-05  -3.1340801e+01   5.4920772e+00  -3.3981218e+00   2.8476295e-01   4.8992981e-01  -9.4648634e-01  -2.6963582e+01   5.6119221e+00   7.6203482e+00  -4.1242918e-01  -3.8476263e-01  -9.3775093e-01  -1.1093720e+01  -2.0001799e+01
   1.5350000e+01  -3.8880517e-01  -8.4383900e-02   3.9857101e+01  -7.2199768e-01  -2.1048178e+00   3.1128416e-01   2.9602331e+00  -1.1242984e+00  -5.1840145e-01   3.2036839e+00  -4.0590975e-01  -1.4131118e+00   2.0667950e+01  -4.5000000e+00   1.4503308e-07   4.0292604e-05  -3.1250650e+01   5.8220323e+00  -3.9069708e+00   3.1335962e-01   5.1342458e-01  -9.3690501e-01  -2.6603605e+01   5.6559080e+00   8.1495266e+00  -4.3439660e-01  -3.9814864e-01  -9.2435958e-01  -1.1351622e+01  -2.0150229e+01
   1.5360000e+01  -3.8577933e-01  -8.6712690e-02   3.9859535e+01  -7.2023430e-01  -2.1012654e+00   3.4227436e-01   3.0990197e+00  -1.1288537e+00  -4.5244302e-01   6.5958436e+00  -4.1807162e-01  -1.2164439e+00   1.9666788e+01  -4.5000000e+00   2.7272210e-07   1.2768902e-05  -3.1230761e+01   6.1298248e+00  -4.3667767e+00   3.3978064e-01   5.3748319e-01  -9.3109934e-01  -2.6249718e+01   5.7241293e+00   8.5484961e+00  -4.5374435e-01  -4.0994741e-01  -9.1143291e-01  -1.1599516e+01  -2.0306195e+01
   1.5370000e+01  -3.8101104e-01  -9.9969110e-02   3.9859985e+01  -7.1010017e-01  -2.0949056e+00   3.6050658e-01   1.8232220e+00  -1.1324144e+00  -3.5349532e-01   9.8947700e+00  -4.2826007e-01  -1.0188072e+00   1.9763670e+01  -4.5000000e+00   2.5288752e-07  -1.9834583e-06  -3.1251058e+01   6.3968854e+00  -4.7406015e+00   3.6245569e-01   5.6060179e-01  -9.2850906e-01  -2.5934200e+01   5.7972726e+00   8.7709070e+00  -4.6837409e-01  -4.1907425e-01  -9.0112559e-01  -1.1841495e+01  -2.0467157e+01
   1.5380000e+01  -3.7474030e-01  -1.2644388e-01   3.9857428e+01  -6.8846420e-01  -2.0937024e+00   3.5917521e-01  -1.3313736e-01  -1.1347417e+00  -2.3066993e-01   1.2282538e+01  -4.3637150e-01  -8.1120464e-01   2.0760257e+01  -4.5000000e+00   1.7815327e-07  -7.4734249e-06  -3.1316105e+01   6.6089110e+00  -5.0024515e+00   3.7994489e-01   5.8103284e-01  -9.2893434e-01  -2.5718308e+01   5.8562284e+00   8.7919752e+00  -4.7676564e-01  -4.2468638e-01  -8.9553685e-01  -1.2051053e+01  -2.0602475e+01
   1.5390000e+01  -3.6837914e-01  -1.5930961e-01   3.9852420e+01  -6.5308708e-01  -2.0878582e+00   3.4207927e-01  -1.7095933e+00  -1.1357527e+00  -9.9362507e-02   1.3130742e+01  -4.4229319e-01  -5.9260139e-01   2.1860325e+01  -4.5000000e+00   1.0138416e-07  -7.6769112e-06  -3.1448390e+01   6.7496738e+00  -5.1517927e+00   3.9156601e-01   5.9740746e-01  -9.3252674e-01  -2.5652067e+01   5.8959146e+00   8.6262744e+00  -4.7830890e-01  -4.2635245e-01  -8.9532324e-01  -1.2190050e+01  -2.0674753e+01
   1.5400000e+01  -3.6324858e-01  -1.8641721e-01   3.9846811e+01  -6.0298385e-01  -2.0859101e+00   3.1921504e-01  -2.2864231e+00  -1.1355679e+00   2.0098985e-02   1.1946149e+01  -4.4597633e-01  -3.6909630e-01   2.2350509e+01  -4.5000000e+00   4.4204566e-08  -5.7179592e-06  -3.1657548e+01   6.8082611e+00  -5.2165903e+00   3.9770097e-01   6.0919878e-01  -9.3938925e-01  -2.5737639e+01   5.9259720e+00   8.3268789e+00  -4.7353341e-01  -4.2417326e-01  -8.9922353e-01  -1.2236706e+01  -2.0664759e+01
   1.5410000e+01  -3.6096265e-01  -1.9653019e-01   3.9842119e+01  -5.3875470e-01  -2.0841913e+00   3.0177302e-01  -1.7442024e+00  -1.1345685e+00   1.0149451e-01   8.1395523e+00  -4.4742098e-01  -1.4541732e-01   2.2367898e+01  -4.5000000e+00   8.6308947e-09  -3.5573671e-06  -3.1916819e+01   6.7927474e+00  -5.2368032e+00   3.9940606e-01   6.1654046e-01  -9.4900661e-01  -2.5924305e+01   5.9587934e+00   7.9578354e+00  -4.6396041e-01  -4.1875590e-01  -9.0484601e-01  -1.2203705e+01  -2.0582273e+01
   1.5420000e+01  -3.6307748e-01  -1.8460994e-01   3.9838339e+01  -4.6321999e-01  -2.0796076e+00   2.9593126e-01  -5.8417616e-01  -1.1333534e+00   1.2290598e-01   2.1411472e+00  -4.4657842e-01   8.3317651e-02   2.2873497e+01  -4.5000000e+00  -1.3021813e-08  -2.1652707e-06  -3.2156700e+01   6.7247309e+00  -5.2412846e+00   3.9769940e-01   6.1962436e-01  -9.5981647e-01  -2.6131421e+01   6.0015314e+00   7.5675445e+00  -4.5155473e-01  -4.1115047e-01  -9.0993977e-01  -1.2133553e+01  -2.0460394e+01
   1.5430000e+01  -3.6976105e-01  -1.5382262e-01   3.9834218e+01  -3.8275628e-01  -2.0772012e+00   3.0159106e-01   5.6598002e-01  -1.1325177e+00   8.4780088e-02  -3.8125891e+00  -4.4330473e-01   3.2664011e-01   2.4332246e+01  -4.5000000e+00  -3.1188274e-08  -1.8166461e-06  -3.2295877e+01   6.6254619e+00  -5.2374279e+00   3.9322846e-01   6.1829750e-01  -9.6934294e-01  -2.6293401e+01   6.0514585e+00   7.1877873e+00  -4.3819977e-01  -4.0271817e-01  -9.1327693e-01  -1.2060306e+01  -2.0327511e+01
   1.5440000e+01  -3.7955787e-01  -1.1394527e-01   3.9828251e+01  -3.0745295e-01  -2.0749094e+00   3.1653584e-01   1.4944782e+00  -1.1324553e+00   7.3315953e-03  -7.7448493e+00  -4.3738685e-01   5.9145814e-01   2.6481802e+01  -4.5000000e+00  -5.4314049e-08  -2.3125775e-06  -3.2278261e+01   6.5054292e+00  -5.2193829e+00   3.8648883e-01   6.1220461e-01  -9.7496463e-01  -2.6382235e+01   6.0995824e+00   6.8499833e+00  -4.2549686e-01  -3.9489169e-01  -9.1475337e-01  -1.1986107e+01  -2.0197887e+01
   1.5450000e+01  -3.9036895e-01  -7.7122978e-02   3.9819452e+01  -2.4809357e-01  -2.0696954e+00   3.3605156e-01   1.9515724e+00  -1.1333709e+00  -9.0516438e-02  -9.7848033e+00  -4.2859249e-01   8.7964191e-01   2.8818377e+01  -4.4999999e+00  -8.4906882e-08  -3.0592832e-06  -3.2087530e+01   6.3573799e+00  -5.1854271e+00   3.7814595e-01   6.0139969e-01  -9.7486579e-01  -2.6396980e+01   6.1444312e+00   6.5980949e+00  -4.1482023e-01  -3.8901168e-01  -9.1488495e-01  -1.1894026e+01  -2.0086274e+01
   1.5460000e+01  -4.0048276e-01  -5.2622767e-02   3.9807740e+01  -2.1268094e-01  -2.0679193e+00   3.5220349e-01   1.6151929e+00  -1.1353863e+00  -2.0057725e-01  -1.1006081e+01  -4.1682359e-01   1.1776332e+00   2.9799128e+01  -4.4999998e+00  -1.1523700e-07  -3.0330118e-06  -3.1754462e+01   6.1677126e+00  -5.1472753e+00   3.6908294e-01   5.8696710e-01  -9.6869677e-01  -2.6360984e+01   6.1909472e+00   6.4822966e+00  -4.0747214e-01  -3.8615182e-01  -9.1414747e-01  -1.1757988e+01  -1.9998118e+01
   1.5470000e+01  -4.0925647e-01  -4.3121798e-02   3.9794000e+01  -2.0570769e-01  -2.0616167e+00   3.5637384e-01   4.1703481e-01  -1.1385858e+00  -3.1907140e-01  -1.1849415e+01  -4.0229537e-01   1.4538730e+00   2.7623977e+01  -4.4999997e+00  -1.2262326e-07  -7.3862639e-07  -3.1334473e+01   5.9383424e+00  -5.1225370e+00   3.6026791e-01   5.7104594e-01  -9.5767660e-01  -2.6306020e+01   6.2332973e+00   6.5344150e+00  -4.0465830e-01  -3.8672049e-01  -9.1261275e-01  -1.1565651e+01  -1.9926152e+01
   1.5480000e+01  -4.1726413e-01  -4.4584010e-02   3.9779731e+01  -2.2847377e-01  -2.0566893e+00   3.4478967e-01  -1.1584168e+00  -1.1429654e+00  -4.3718682e-01  -1.1811542e+01  -3.8554739e-01   1.6757976e+00   2.2192470e+01  -4.4999996e+00  -6.6084090e-08   5.6539173e-06  -3.0878844e+01   5.6951564e+00  -5.1201328e+00   3.5270300e-01   5.5619763e-01  -9.4406432e-01  -2.6245922e+01   6.2485374e+00   6.7520746e+00  -4.0711356e-01  -3.9018158e-01  -9.1002555e-01  -1.1338288e+01  -1.9866436e+01
   1.5490000e+01  -4.2557162e-01  -5.0150194e-02   3.9766551e+01  -2.7824972e-01  -2.0545121e+00   3.2601458e-01  -1.8775092e+00  -1.1483509e+00  -5.3791508e-01  -1.0072826e+01  -3.6729239e-01   1.8262382e+00   1.5044059e+01  -4.4999996e+00   1.1135138e-07   1.7743547e-05  -3.0433920e+01   5.4719851e+00  -5.1369828e+00   3.4737601e-01   5.4471792e-01  -9.3027951e-01  -2.6170493e+01   6.2156177e+00   7.1040586e+00  -4.1472007e-01  -3.9534181e-01  -9.0599046e-01  -1.1114259e+01  -1.9821911e+01
   1.5500000e+01  -4.3467415e-01  -5.5239845e-02   3.9755747e+01  -3.4785105e-01  -2.0517619e+00   3.1694411e-01  -9.0704711e-01  -1.1544010e+00  -6.0463476e-01  -6.6719678e+00  -3.4822013e-01   1.9077995e+00   8.1561282e+00  -4.4999999e+00   4.6764798e-07   3.5629660e-05  -3.0033683e+01   5.2848642e+00  -5.1713569e+00   3.4507675e-01   5.3817944e-01  -9.1814548e-01  -2.6051531e+01   6.1407912e+00   7.5448654e+00  -4.2649422e-01  -4.0102793e-01  -9.0014981e-01  -1.0932208e+01  -1.9802762e+01
   1.5510000e+01  -4.4401838e-01  -5.9621712e-02   3.9747824e+01  -4.2740876e-01  -2.0476366e+00   3.2954552e-01   1.2601414e+00  -1.1607133e+00  -6.3121140e-01  -2.6576649e+00  -3.2888971e-01   1.9337944e+00   2.5994854e+00  -4.5000006e+00   1.0253598e-06   5.5771182e-05  -2.9692581e+01   5.1331560e+00  -5.2327968e+00   3.4628153e-01   5.3712565e-01  -9.0844198e-01  -2.5867777e+01   6.0529766e+00   8.0269530e+00  -4.4090192e-01  -4.0658456e-01  -8.9243600e-01  -1.0819031e+01  -1.9817277e+01
   1.5520000e+01  -4.5183950e-01  -6.6248967e-02   3.9742339e+01  -5.0650619e-01  -2.0464906e+00   3.6445508e-01   3.4909559e+00  -1.1669225e+00  -6.2130592e-01   9.9054866e-01  -3.0975916e-01   1.9143526e+00  -1.9441764e+00  -4.5000019e+00   1.7068033e-06   6.8144355e-05  -2.9410051e+01   5.0207057e+00  -5.3348879e+00   3.5113036e-01   5.4111558e-01  -9.0067865e-01  -2.5625831e+01   5.9776679e+00   8.5021231e+00  -4.5629889e-01  -4.1182494e-01  -8.8317439e-01  -1.0778874e+01  -1.9858404e+01
   1.5530000e+01  -4.5520233e-01  -7.8981187e-02   3.9738138e+01  -5.7464532e-01  -2.0396725e+00   4.1015839e-01   4.5703308e+00  -1.1726925e+00  -5.7781946e-01   4.3486458e+00  -2.9122784e-01   1.8551177e+00  -5.9234871e+00  -4.5000039e+00   2.2425475e-06   5.3574411e-05  -2.9166099e+01   4.9602488e+00  -5.4813104e+00   3.5933368e-01   5.4911028e-01  -8.9334927e-01  -2.5346693e+01   5.9262890e+00   8.9153500e+00  -4.7123213e-01  -4.1662483e-01  -8.7312857e-01  -1.0805020e+01  -1.9913704e+01
   1.5540000e+01  -4.5140534e-01  -9.9838463e-02   3.9733643e+01  -6.2191180e-01  -2.0333126e+00   4.4974752e-01   3.9589126e+00  -1.1776249e+00  -4.9447546e-01   8.3343995e+00  -2.7361911e-01   1.7634370e+00  -9.1680754e+00  -4.5000062e+00   2.0749900e-06  -1.6755743e-05  -2.8941153e+01   4.9649824e+00  -5.6566749e+00   3.7013475e-01   5.5987227e-01  -8.8506800e-01  -2.5061064e+01   5.8973239e+00   9.2075752e+00  -4.8432674e-01  -4.2063563e-01  -8.6366184e-01  -1.0884072e+01  -1.9969699e+01
   1.5550000e+01  -4.4076043e-01  -1.2680244e-01   3.9726997e+01  -6.4120337e-01  -2.0299895e+00   4.7542662e-01   2.5679105e+00  -1.1812151e+00  -3.6067005e-01   1.3380541e+01  -2.5718264e-01   1.6465965e+00  -1.1684050e+01  -4.5000076e+00   3.1304248e-07  -1.7619475e-04  -2.8762021e+01   5.0426784e+00  -5.8327346e+00   3.8240683e-01   5.7229149e-01  -8.7603751e-01  -2.4823436e+01   5.8799664e+00   9.3359281e+00  -4.9402479e-01  -4.2330265e-01  -8.5665437e-01  -1.0981846e+01  -2.0000213e+01
   1.5560000e+01  -4.2805115e-01  -1.5404539e-01   3.9716289e+01  -6.2945554e-01  -2.0255777e+00   4.8884235e-01   1.3415731e+00  -1.1829352e+00  -1.7400506e-01   1.8666499e+01  -2.4210357e-01   1.5110727e+00  -1.3552376e+01  -4.5000061e+00  -4.1597411e-06  -4.4727835e-04  -2.8697657e+01   5.1885086e+00  -5.9881429e+00   3.9477798e-01   5.8561510e-01  -8.6857249e-01  -2.4694251e+01   5.8690918e+00   9.2920532e+00  -4.9877637e-01  -4.2406098e-01  -8.5397626e-01  -1.1063303e+01  -1.9983183e+01
   1.5570000e+01  -4.1999640e-01  -1.7517588e-01   3.9700162e+01  -5.8666600e-01  -2.0173844e+00   4.8981630e-01   9.7394492e-02  -1.1824333e+00   4.7996348e-02   2.2200141e+01  -2.2845834e-01   1.3676947e+00  -1.4337798e+01  -4.4999985e+00  -1.2275969e-05  -8.1162277e-04  -2.8812221e+01   5.3829047e+00  -6.1185589e+00   4.0585121e-01   5.9950278e-01  -8.6608948e-01  -2.4708722e+01   5.8722800e+00   9.0957532e+00  -4.9754478e-01  -4.2255094e-01  -8.5661313e-01  -1.1121156e+01  -1.9916584e+01
   1.5580000e+01  -4.2007723e-01  -1.8713110e-01   3.9678836e+01  -5.1540847e-01  -2.0137748e+00   4.7935659e-01  -1.0459708e+00  -1.1797655e+00   2.6447294e-01   2.1647659e+01  -2.1623692e-01   1.2250844e+00  -1.4261038e+01  -4.4999811e+00  -2.3913333e-05  -1.1637364e-03  -2.9140309e+01   5.6031561e+00  -6.2248469e+00   4.1452137e-01   6.1384926e-01  -8.7114879e-01  -2.4872692e+01   5.8951017e+00   8.7760087e+00  -4.9006724e-01  -4.1873860e-01  -8.6393357e-01  -1.1155385e+01  -1.9794101e+01
   1.5590000e+01  -4.2583830e-01  -1.9081340e-01   3.9654600e+01  -4.2243934e-01  -2.0094776e+00   4.6672331e-01  -1.2633282e+00  -1.1754661e+00   4.2755169e-01   1.6307875e+01  -2.0546714e-01   1.0796238e+00  -1.4546057e+01  -4.4999512e+00  -3.6473983e-05  -1.2560650e-03  -2.9662785e+01   5.8299919e+00  -6.2946976e+00   4.2003315e-01   6.2825507e-01  -8.8387736e-01  -2.5156354e+01   5.9300347e+00   8.3585707e+00  -4.7686884e-01  -4.1281882e-01  -8.7407207e-01  -1.1158664e+01  -1.9605020e+01
   1.5600000e+01  -4.3179208e-01  -1.8835726e-01   3.9630658e+01  -3.1926225e-01  -2.0068993e+00   4.5957488e-01  -7.1484248e-01  -1.1703741e+00   5.0687287e-01   7.9321186e+00  -1.9623929e-01   9.2528233e-01  -1.5434145e+01  -4.4999106e+00  -4.3061195e-05  -6.5872123e-04  -3.0284597e+01   6.0326726e+00  -6.3008019e+00   4.2167265e-01   6.4143909e-01  -9.0193365e-01  -2.5485845e+01   5.9663279e+00   7.8617322e+00  -4.5914822e-01  -4.0499480e-01  -8.8515193e-01  -1.1139188e+01  -1.9368997e+01
   1.5610000e+01  -4.3448497e-01  -1.8078417e-01   3.9609218e+01  -2.1880876e-01  -1.9993362e+00   4.5246652e-01  -7.1083628e-01  -1.1653680e+00   4.9845639e-01  -8.4164820e-01  -1.8861893e-01   7.6446801e-01  -1.6081432e+01  -4.4998708e+00  -3.0872292e-05   1.2188903e-03  -3.0884625e+01   6.1599964e+00  -6.2191150e+00   4.1859323e-01   6.5129362e-01  -9.2193017e-01  -2.5779856e+01   6.0066215e+00   7.3070226e+00  -4.3843280e-01  -3.9551564e-01  -8.9580483e-01  -1.1109094e+01  -1.9123049e+01
   1.5620000e+01  -4.3426538e-01  -1.6787486e-01   3.9590588e+01  -1.3175508e-01  -1.9944661e+00   4.3469191e-01  -1.7774613e+00  -1.1611421e+00   4.2063774e-01  -7.7818652e+00  -1.8263155e-01   6.0095033e-01  -1.6351768e+01  -4.4998588e+00   1.8834141e-05   4.9706433e-03  -3.1395984e+01   6.1668579e+00  -6.0457802e+00   4.1017210e-01   6.5572232e-01  -9.4109563e-01  -2.5998709e+01   6.0622166e+00   6.7379373e+00  -4.1631866e-01  -3.8504138e-01  -9.0479807e-01  -1.1048987e+01  -1.8878926e+01
   1.5630000e+01  -4.3356558e-01  -1.4933671e-01   3.9573296e+01  -6.5894141e-02  -1.9909710e+00   4.0546581e-01  -2.9226100e+00  -1.1581066e+00   3.0166435e-01  -1.1897339e+01  -1.7829126e-01   4.3585719e-01  -1.6509314e+01  -4.4999221e+00   1.2693591e-04   1.0810177e-02  -3.1811190e+01   6.0474786e+00  -5.8012372e+00   3.9670114e-01   6.5371841e-01  -9.5799699e-01  -2.6134646e+01   6.1318886e+00   6.2216777e+00  -3.9466153e-01  -3.7482772e-01  -9.1083997e-01  -1.0925070e+01  -1.8632313e+01
   1.5640000e+01  -4.3488065e-01  -1.2604931e-01   3.9555074e+01  -2.6289847e-02  -1.9861009e+00   3.7474082e-01  -3.0724987e+00  -1.1564948e+00   1.5924385e-01  -1.4242050e+01  -1.7556608e-01   2.7395585e-01  -1.6190134e+01  -4.5001263e+00   3.0583973e-04   1.7890382e-02  -3.2134193e+01   5.8350790e+00  -5.5217859e+00   3.7984108e-01   6.4597361e-01  -9.7222453e-01  -2.6171807e+01   6.1933700e+00   5.8299548e+00  -3.7579280e-01  -3.6634794e-01  -9.1287580e-01  -1.0733012e+01  -1.8397855e+01
   1.5650000e+01  -4.3931259e-01  -1.0009668e-01   3.9535037e+01  -1.5141239e-02  -1.9835226e+00   3.5579405e-01  -1.8946773e+00  -1.1565166e+00  -4.2992571e-03  -1.6354311e+01  -1.7432903e-01   1.2487635e-01  -1.4907951e+01  -4.5005384e+00   5.3932189e-04   2.3348216e-02  -3.2359573e+01   5.5806083e+00  -5.2354468e+00   3.6221490e-01   6.3454958e-01  -9.8375416e-01  -2.6079909e+01   6.2095526e+00   5.6108754e+00  -3.6219111e-01  -3.6072708e-01  -9.1030143e-01  -1.0504097e+01  -1.8207815e+01
   1.5660000e+01  -4.4514004e-01  -7.3526721e-02   3.9515548e+01  -3.2854446e-02  -1.9811162e+00   3.6009012e-01   4.2960762e-01  -1.1583618e+00  -1.8695665e-01  -1.8265739e+01  -1.7440527e-01  -6.4018392e-03  -1.3127819e+01  -4.5011849e+00   7.5240667e-04   2.1308478e-02  -3.2490691e+01   5.3351556e+00  -4.9524883e+00   3.4618867e-01   6.2194298e-01  -9.9254178e-01  -2.5836419e+01   6.1542151e+00   5.5768578e+00  -3.5575536e-01  -3.5852904e-01  -9.0279667e-01  -1.0273011e+01  -1.8084947e+01
   1.5670000e+01  -4.4812371e-01  -4.8353779e-02   3.9500799e+01  -7.9342001e-02  -1.9785951e+00   3.8891950e-01   2.8829381e+00  -1.1620743e+00  -3.7422858e-01  -1.8727193e+01  -1.7572678e-01  -1.3045324e-01  -1.2405140e+01  -4.5019764e+00   7.7679996e-04   2.4393292e-03  -3.2556671e+01   5.1356216e+00  -4.6833724e+00   3.3292638e-01   6.1030029e-01  -9.9867377e-01  -2.5442958e+01   6.0473495e+00   5.7203120e+00  -3.5719893e-01  -3.5988795e-01  -8.9026341e-01  -1.0055608e+01  -1.8030704e+01
   1.5680000e+01  -4.4477644e-01  -2.8769218e-02   3.9492744e+01  -1.5380284e-01  -1.9717197e+00   4.2825766e-01   3.9338161e+00  -1.1673909e+00  -5.3522523e-01  -1.6099665e+01  -1.7840640e-01  -2.6560901e-01  -1.3515578e+01  -4.5026020e+00   3.2814926e-04  -4.4865070e-02  -3.2601940e+01   4.9962670e+00  -4.4376393e+00   3.2246220e-01   6.0103438e-01  -1.0027765e+00  -2.4920241e+01   5.9486644e+00   6.0222639e+00  -3.6589996e-01  -3.6467908e-01  -8.7317044e-01  -9.8640301e+00  -1.8041982e+01
   1.5690000e+01  -4.3523588e-01  -2.2023692e-02   3.9489297e+01  -2.5390318e-01  -1.9664484e+00   4.6037788e-01   3.2120212e+00  -1.1736597e+00  -6.3081184e-01  -9.5586610e+00  -1.8261730e-01  -4.1822004e-01  -1.5261102e+01  -4.5024167e+00  -9.7318361e-04  -1.3013329e-01  -3.2679595e+01   4.9191100e+00  -4.2066087e+00   3.1434430e-01   5.9472450e-01  -1.0059511e+00  -2.4306453e+01   5.9099179e+00   6.4461283e+00  -3.8024479e-01  -3.7241427e-01  -8.5284089e-01  -9.7098646e+00  -1.8118846e+01
   1.5700000e+01  -4.2227794e-01  -3.4815624e-02   3.9486701e+01  -3.7514377e-01  -1.9634691e+00   4.7902743e-01   1.8649557e+00  -1.1799542e+00  -6.3352518e-01  -2.7133379e-01  -1.8843166e-01  -5.7825532e-01  -1.6003528e+01  -4.5003882e+00  -3.4895193e-03  -2.5163357e-01  -3.2844178e+01   4.9083827e+00  -3.9720249e+00   3.0825792e-01   5.9124578e-01  -1.0092488e+00  -2.3662943e+01   5.9482297e+00   6.9473735e+00  -3.9819987e-01  -3.8205919e-01  -8.3119312e-01  -9.5906301e+00  -1.8251769e+01
   1.5710000e+01  -4.0881257e-01  -6.7020255e-02   3.9482513e+01  -5.0912159e-01  -1.9560206e+00   4.8867192e-01   9.6444863e-01  -1.1853562e+00  -5.4434252e-01   8.9182654e+00  -1.9572151e-01  -7.2560088e-01  -1.4734556e+01  -4.4952205e+00  -7.3044023e-03  -3.8148830e-01  -3.3105213e+01   4.9620771e+00  -3.7275290e+00   3.0419435e-01   5.9000672e-01  -1.0130756e+00  -2.3049879e+01   6.0547379e+00   7.4870634e+00  -4.1775309e-01  -3.9229891e-01  -8.1014993e-01  -9.5092290e+00  -1.8426696e+01
   1.5720000e+01  -3.9802985e-01  -1.0898199e-01   3.9475995e+01  -6.4343733e-01  -1.9545882e+00   4.9681455e-01   8.1426346e-01  -1.1892271e+00  -3.9134646e-01   1.5299607e+01  -2.0413548e-01  -8.3776362e-01  -1.1216274e+01  -4.4858260e+00  -1.1771442e-02  -4.4670398e-01  -3.3403739e+01   5.0581541e+00  -3.4850308e+00   3.0207760e-01   5.9011903e-01  -1.0168269e+00  -2.2506019e+01   6.2062017e+00   8.0296913e+00  -4.3711858e-01  -4.0202236e-01  -7.9127981e-01  -9.4808645e+00  -1.8628742e+01
   1.5730000e+01  -3.9447020e-01  -1.4667779e-01   3.9466728e+01  -7.6672960e-01  -1.9490878e+00   5.0769268e-01   1.0878122e+00  -1.1913194e+00  -2.1360335e-01   1.7774311e+01  -2.1322158e-01  -9.0463962e-01  -6.6876002e+00  -4.4723327e+00  -1.4898504e-02  -3.1270624e-01  -3.3653101e+01   5.1590776e+00  -3.2687098e+00   3.0146619e-01   5.9053966e-01  -1.0191902e+00  -2.2061124e+01   6.3803515e+00   8.5425039e+00  -4.5479476e-01  -4.1055116e-01  -7.7567099e-01  -9.5048730e+00  -1.8830833e+01
   1.5740000e+01  -4.0189404e-01  -1.7037826e-01   3.9454056e+01  -8.7311290e-01  -1.9430718e+00   5.1672920e-01   9.0365202e-01  -1.1917371e+00  -4.6163774e-02   1.6743957e+01  -2.2261881e-01  -9.3553648e-01  -3.0896866e+00  -4.4577297e+00  -1.2735556e-02   2.1629480e-01  -3.3782256e+01   5.2290892e+00  -3.1021610e+00   3.0156133e-01   5.9031165e-01  -1.0190470e+00  -2.1735517e+01   6.5665482e+00   8.9966638e+00  -4.6956898e-01  -4.1756547e-01  -7.6395957e-01  -9.5610996e+00  -1.9005712e+01
   1.5750000e+01  -4.1944792e-01  -1.7905260e-01   3.9438068e+01  -9.6092148e-01  -1.9371703e+00   5.1635009e-01  -3.7910779e-02  -1.1907999e+00   8.9422673e-02   1.3558645e+01  -2.3208571e-01  -9.4258552e-01  -7.0490402e-01  -4.4499838e+00   8.2851362e-04   1.3564070e+00  -3.3752050e+01   5.2518047e+00  -2.9898362e+00   3.0140932e-01   5.8884270e-01  -1.0161922e+00  -2.1526882e+01   6.7466654e+00   9.3586928e+00  -4.8048197e-01  -4.2283624e-01  -7.5665128e-01  -9.6311999e+00  -1.9147906e+01
   1.5760000e+01  -4.4037055e-01  -1.7870832e-01   3.9420498e+01  -1.0298728e+00  -1.9338471e+00   5.0647713e-01  -9.8729591e-01  -1.1889064e+00   1.8522799e-01   9.5805316e+00  -2.4135408e-01  -9.2303169e-01   1.9553830e+00  -4.4639117e+00   3.3145539e-02   3.2317025e+00  -3.3563133e+01   5.2289922e+00  -2.9115161e+00   3.0040694e-01   5.8611522e-01  -1.0113181e+00  -2.1419663e+01   6.8859072e+00   9.5931170e+00  -4.8680846e-01  -4.2604690e-01  -7.5432916e-01  -9.7051800e+00  -1.9266336e+01
   1.5770000e+01  -4.5512919e-01  -1.7750381e-01   3.9404055e+01  -1.0801449e+00  -1.9281749e+00   4.9227753e-01  -1.4199605e+00  -1.1864691e+00   2.3978015e-01   5.4552160e+00  -2.5008345e-01  -8.6946244e-01   5.3569258e+00  -4.5212402e+00   8.9767557e-02   5.6622018e+00  -3.3265594e+01   5.1666297e+00  -2.8375591e+00   2.9845222e-01   5.8271942e-01  -1.0055145e+00  -2.1411840e+01   6.9581177e+00   9.6850931e+00  -4.8823803e-01  -4.2683923e-01  -7.5737777e-01  -9.7644224e+00  -1.9353958e+01
   1.5780000e+01  -4.5739301e-01  -1.8081217e-01   3.9390875e+01  -1.1130340e+00  -1.9248517e+00   4.7632348e-01  -1.5954043e+00  -1.1838093e+00   2.6213769e-01   2.2357542e+00  -2.5803111e-01  -7.9155566e-01   7.7906778e+00  -4.6462336e+00   1.6825765e-01   7.8490097e+00  -3.2948687e+01   5.0762178e+00  -2.7419925e+00   2.9534230e-01   5.7944953e-01  -9.9992897e-01  -2.1515208e+01   6.9610686e+00   9.6520729e+00  -4.8508781e-01  -4.2497391e-01  -7.6544862e-01  -9.7757883e+00  -1.9380542e+01
   1.5790000e+01  -4.4780263e-01  -1.8865831e-01   3.9381607e+01  -1.1316790e+00  -1.9194086e+00   4.5666351e-01  -1.9659968e+00  -1.1809831e+00   2.7882507e-01   1.6687384e+00  -2.6522342e-01  -7.1621114e-01   7.5344522e+00  -4.8534433e+00   2.4841876e-01   8.0161106e+00  -3.2698816e+01   4.9790068e+00  -2.6085743e+00   2.9062554e-01   5.7666371e-01  -9.9568264e-01  -2.1715219e+01   6.9082395e+00   9.5305306e+00  -4.7814287e-01  -4.2055656e-01  -7.7712505e-01  -9.7171250e+00  -1.9327478e+01
   1.5800000e+01  -4.3254432e-01  -1.9643150e-01   3.9375257e+01  -1.1394468e+00  -1.9133353e+00   4.3155135e-01  -2.5112168e+00  -1.1777739e+00   3.1720572e-01   3.8380640e+00  -2.7193239e-01  -6.6806049e-01   4.8150644e+00  -5.1290338e+00   2.8023183e-01   3.1813065e+00  -3.2562115e+01   4.8955081e+00  -2.4421038e+00   2.8445711e-01   5.7420563e-01  -9.9344755e-01  -2.1954246e+01   6.8180532e+00   9.3569338e+00  -4.6827621e-01  -4.1417747e-01  -7.9035494e-01  -9.5924396e+00  -1.9211619e+01
   1.5810000e+01  -4.1933793e-01  -1.9834367e-01   3.9369557e+01  -1.1372552e+00  -1.9111580e+00   4.0738076e-01  -2.4170584e+00  -1.1739727e+00   3.7654359e-01   5.9337875e+00  -2.7849600e-01  -6.5372305e-01   1.4337442e+00  -5.4238532e+00   1.7412905e-01  -1.0610277e+01  -3.2532529e+01   4.8378965e+00  -2.2782420e+00   2.7827491e-01   5.7200454e-01  -9.9278668e-01  -2.2176172e+01   6.7078407e+00   9.1622081e+00  -4.5636737e-01  -4.0679774e-01  -8.0348273e-01  -9.4210481e+00  -1.9062537e+01
   1.5820000e+01  -4.1379894e-01  -1.9166642e-01   3.9362104e+01  -1.1237231e+00  -1.9081786e+00   3.9704981e-01  -1.0330957e+00  -1.1697193e+00   4.2192442e-01   4.5380831e+00  -2.8513779e-01  -6.6164287e-01  -7.9198208e-01  -5.6775239e+00  -1.9671850e-01  -3.7084755e+01  -3.2549334e+01   4.8080282e+00  -2.1776417e+00   2.7444805e-01   5.7052664e-01  -9.9208876e-01  -2.2365382e+01   6.5948594e+00   8.9813554e+00  -4.4360422e-01  -3.9950171e-01  -8.1579678e-01  -9.2365562e+00  -1.8900000e+01
   1.5830000e+01  -4.1684389e-01  -1.7866223e-01   3.9351712e+01  -1.0983700e+00  -1.9045117e+00   4.0689309e-01   9.8432804e-01  -1.1655878e+00   4.0981777e-01  -1.2106647e+00  -2.9184492e-01  -6.6806157e-01  -6.4187024e-01  -5.8544263e+00  -9.6650416e-01  -7.6978567e+01  -3.2509235e+01   4.7966409e+00  -2.1978878e+00   2.7520775e-01   5.7050388e-01  -9.8928357e-01  -2.2526157e+01   6.4945711e+00   8.8594601e+00  -4.3173277e-01  -3.9331547e-01  -8.2717444e-01  -9.0954439e+00  -1.8746804e+01
   1.5840000e+01  -4.2476383e-01  -1.6473105e-01   3.9338800e+01  -1.0647674e+00  -1.9005010e+00   4.3016440e-01   2.3271315e+00  -1.1623623e+00   3.1926672e-01  -9.0551054e+00  -2.9831637e-01  -6.4418377e-01   2.3877797e+00  -5.9542319e+00  -2.1995480e+00  -1.2330438e+02  -3.2322093e+01   4.7914590e+00  -2.3632962e+00   2.8159013e-01   5.7230202e-01  -9.8292522e-01  -2.2653877e+01   6.4106558e+00   8.8414053e+00  -4.2285470e-01  -3.8914835e-01  -8.3745627e-01  -9.0543371e+00  -1.8633283e+01
   1.5850000e+01  -4.3313671e-01  -1.5490265e-01   3.9324746e+01  -1.0302490e+00  -1.8948860e+00   4.5314591e-01   2.2981510e+00  -1.1607124e+00   1.6180768e-01  -1.5745904e+01  -3.0411459e-01  -5.7649314e-01   6.7690631e+00  -5.9967792e+00  -3.7859400e+00  -1.5863920e+02  -3.1987179e+01   4.7855953e+00  -2.6638292e+00   2.9301879e-01   5.7565980e-01  -9.7307887e-01  -2.2748388e+01   6.3367108e+00   8.9542110e+00  -4.1875484e-01  -3.8766987e-01  -8.4617793e-01  -9.1194330e+00  -1.8566325e+01
   1.5860000e+01  -4.4100350e-01  -1.5184341e-01   3.9311099e+01  -1.0018486e+00  -1.8892710e+00   4.6574366e-01   1.2597743e+00  -1.1609869e+00  -3.0493906e-02  -1.9230159e+01  -3.0899192e-01  -4.8412350e-01   9.2369645e+00  -6.0053727e+00  -5.4257206e+00  -1.6397806e+02  -3.1597832e+01   4.7801828e+00  -3.0655242e+00   3.0775655e-01   5.7991452e-01  -9.6133803e-01  -2.2826743e+01   6.2732375e+00   9.1897665e+00  -4.2002766e-01  -3.8897281e-01  -8.5278419e-01  -9.2393157e+00  -1.8518876e+01
   1.5870000e+01  -4.5050177e-01  -1.5586550e-01   3.9299034e+01  -9.8247247e-01  -1.8850884e+00   4.6918733e-01   3.4436754e-01  -1.1631782e+00  -2.2208701e-01  -1.9159310e+01  -3.1307845e-01  -4.0488320e-01   7.9240297e+00  -5.9984896e+00  -6.7800448e+00  -1.3543242e+02  -3.1257163e+01   4.7843919e+00  -3.5115034e+00   3.2383093e-01   5.8436987e-01  -9.4973411e-01  -2.2902515e+01   6.2332006e+00   9.5004621e+00  -4.2554410e-01  -3.9241627e-01  -8.5699164e-01  -9.3570593e+00  -1.8463743e+01
   1.5880000e+01  -4.6285648e-01  -1.6565215e-01   3.9289018e+01  -9.7022280e-01  -1.8814788e+00   4.7363060e-01   4.4432700e-01  -1.1670090e+00  -3.8603761e-01  -1.6395061e+01  -3.1676825e-01  -3.6505749e-01   3.9825709e+00  -5.9876274e+00  -7.6518751e+00  -8.7183034e+01  -3.1004003e+01   4.8079455e+00  -3.9403661e+00   3.3974865e-01   5.8865795e-01  -9.3935833e-01  -2.2971261e+01   6.2250806e+00   9.8188141e+00  -4.3290878e-01  -3.9690340e-01  -8.5898787e-01  -9.4500658e+00  -1.8397529e+01
   1.5890000e+01  -4.7572982e-01  -1.7914828e-01   3.9280772e+01  -9.5972560e-01  -1.8764368e+00   4.8775604e-01   1.4125443e+00  -1.1720298e+00  -5.0532837e-01  -1.1929075e+01  -3.2042994e-01  -3.6196988e-01   3.0876066e-01  -5.9783109e+00  -8.0209229e+00  -3.6904775e+01  -3.0808648e+01   4.8541715e+00  -4.3168924e+00   3.5482358e-01   5.9295136e-01  -9.3003087e-01  -2.3019254e+01   6.2364519e+00   1.0082281e+01  -4.3973117e-01  -4.0127941e-01  -8.5943947e-01  -9.5313061e+00  -1.8335922e+01
   1.5900000e+01  -4.8398075e-01  -1.9436508e-01   3.9273436e+01  -9.4379828e-01  -1.8716239e+00   5.1315233e-01   2.5396283e+00  -1.1776162e+00  -5.6260991e-01  -5.7281544e+00  -3.2418327e-01  -3.7073677e-01  -8.7668873e-01  -5.9722154e+00  -7.9651698e+00   5.5753106e+00  -3.0621667e+01   4.9250465e+00  -4.6404172e+00   3.6919543e-01   5.9786140e-01  -9.2121650e-01  -2.3038939e+01   6.2399635e+00   1.0246746e+01  -4.4459293e-01  -4.0469013e-01  -8.5921133e-01  -9.6290837e+00  -1.8297605e+01
   1.5910000e+01  -4.8242776e-01  -2.0971266e-01   3.9265934e+01  -9.1514315e-01  -1.8669257e+00   5.4640694e-01   3.3254613e+00  -1.1829819e+00  -5.4189357e-01   2.0716343e+00  -3.2791468e-01  -3.6820133e-01   2.5354402e-01  -5.9691014e+00  -7.5924003e+00   3.7276945e+01  -3.0427866e+01   5.0225463e+00  -4.9349960e+00   3.8337662e-01   6.0416230e-01  -9.1292389e-01  -2.3040505e+01   6.2179820e+00   1.0293541e+01  -4.4713641e-01  -4.0690054e-01  -8.5893137e-01  -9.7591643e+00  -1.8287559e+01
   1.5920000e+01  -4.6945835e-01  -2.2397435e-01   3.9257462e+01  -8.6832643e-01  -1.8599929e+00   5.8150896e-01   3.5102017e+00  -1.1873812e+00  -4.4723055e-01   9.4663013e+00  -3.3147235e-01  -3.5071512e-01   1.7486213e+00  -5.9680584e+00  -7.0168531e+00   5.7554719e+01  -3.0259011e+01   5.1407559e+00  -5.2313462e+00   3.9761782e-01   6.1256295e-01  -9.0573674e-01  -2.3051950e+01   6.1791768e+00   1.0229252e+01  -4.4770922e-01  -4.0837183e-01  -8.5897567e-01  -9.9125573e+00  -1.8295159e+01
   1.5930000e+01  -4.4963577e-01  -2.3622194e-01   3.9247864e+01  -8.0148175e-01  -1.8540914e+00   6.1276863e-01   3.1259672e+00  -1.1903549e+00  -3.0689886e-01   1.4033170e+01  -3.3486015e-01  -3.3380172e-01   1.6913394e+00  -5.9681517e+00  -6.3508750e+00   6.6597812e+01  -3.0169905e+01   5.2701094e+00  -5.5422420e+00   4.1163116e-01   6.2347000e-01  -9.0047543e-01  -2.3111984e+01   6.1440203e+00   1.0075388e+01  -4.4693008e-01  -4.0988429e-01  -8.5983156e-01  -1.0063414e+01  -1.8302920e+01
   1.5940000e+01  -4.3198730e-01  -2.4591889e-01   3.9237581e+01  -7.1653999e-01  -1.8480181e+00   6.3851333e-01   2.5744699e+00  -1.1917791e+00  -1.5341225e-01   1.5348661e+01  -3.3827492e-01  -3.3642188e-01  -2.6201550e-01  -5.9686890e+00  -5.6887950e+00   6.6208000e+01  -3.0196137e+01   5.4077527e+00  -5.8489561e+00   4.2460136e-01   6.3657767e-01  -8.9792387e-01  -2.3250292e+01   6.1205769e+00   9.8547352e+00  -4.4522693e-01  -4.1188596e-01  -8.6214083e-01  -1.0193560e+01  -1.8300287e+01
   1.5950000e+01  -4.2384168e-01  -2.5316131e-01   3.9227309e+01  -6.1874281e-01  -1.8413718e+00   6.5992181e-01   2.1408486e+00  -1.1917007e+00  -2.0588202e-03   1.5135343e+01  -3.4193181e-01  -3.5995880e-01  -2.3536922e+00  -5.9692645e+00  -5.0876401e+00   6.0115494e+01  -3.0319290e+01   5.5504181e+00  -6.1158798e+00   4.3540813e-01   6.5060477e-01  -8.9843534e-01  -2.3463728e+01   6.1061880e+00   9.5860245e+00  -4.4264655e-01  -4.1420164e-01  -8.6626809e-01  -1.0312905e+01  -1.8295373e+01
   1.5960000e+01  -4.2590928e-01  -2.5848563e-01   3.9217634e+01  -5.1592441e-01  -1.8348400e+00   6.7781980e-01   1.7897985e+00  -1.1901785e+00   1.4891778e-01   1.5097660e+01  -3.4583337e-01  -3.8267008e-01  -2.2711277e+00  -5.9697005e+00  -4.5637439e+00   5.2389615e+01  -3.0480180e+01   5.6807955e+00  -6.3247569e+00   4.4326379e-01   6.6374833e-01  -9.0165689e-01  -2.3723405e+01   6.1034941e+00   9.2906368e+00  -4.3916241e-01  -4.1639733e-01  -8.7191980e-01  -1.0441532e+01  -1.8302647e+01
   1.5970000e+01  -4.3356600e-01  -2.6207779e-01   3.9208694e+01  -4.1602061e-01  -1.8291105e+00   6.9152819e-01   1.3708395e+00  -1.1873023e+00   2.9973095e-01   1.5081317e+01  -3.4970098e-01  -3.7591432e-01   6.7557565e-01  -5.9699613e+00  -4.1093390e+00   4.5440489e+01  -3.0621796e+01   5.7659851e+00  -6.4945695e+00   4.4833523e-01   6.7466000e-01  -9.0682733e-01  -2.3999883e+01   6.1192051e+00   9.0005482e+00  -4.3510182e-01  -4.1827551e-01  -8.7835417e-01  -1.0580259e+01  -1.8324051e+01
   1.5980000e+01  -4.4183869e-01  -2.6295398e-01   3.9200042e+01  -3.2469184e-01  -1.8213182e+00   6.9704218e-01   5.5139815e-01  -1.1833234e+00   4.3643231e-01   1.3670137e+01  -3.5311721e-01  -3.2552113e-01   5.0393195e+00  -5.9700794e+00  -3.7117887e+00   3.9755029e+01  -3.0716816e+01   5.7664673e+00  -6.6680721e+00   4.5156000e-01   6.8312232e-01  -9.1334881e-01  -2.4274424e+01   6.1523675e+00   8.7578745e+00  -4.3118488e-01  -4.2002056e-01  -8.8494418e-01  -1.0708361e+01  -1.8348468e+01
   1.5990000e+01  -4.4845163e-01  -2.5891174e-01   3.9191003e+01  -2.4607612e-01  -1.8122082e+00   6.9001913e-01  -7.0230439e-01  -1.1786881e+00   5.3762685e-01   1.0119453e+01  -3.5577543e-01  -2.4309288e-01   8.2428247e+00  -5.9701067e+00  -3.3628513e+00   3.4893745e+01  -3.0776415e+01   5.6588920e+00  -6.8777392e+00   4.5386466e-01   6.8992569e-01  -9.2097666e-01  -2.4542148e+01   6.1914971e+00   8.6023107e+00  -4.2818496e-01  -4.2207606e-01  -8.9133098e-01  -1.0791595e+01  -1.8354265e+01
   1.6000000e+01  -4.5327422e-01  -2.4777945e-01   3.9181292e+01  -1.8383460e-01  -1.8074527e+00   6.7595719e-01  -1.4061937e+00  -1.1738785e+00   5.8928482e-01   5.1657978e+00  -3.5764959e-01  -1.5866759e-01   8.4425287e+00  -5.9700892e+00  -3.0566446e+00   3.0620667e+01  -3.0833583e+01   5.4598309e+00  -7.1168354e+00   4.5566863e-01   6.9608868e-01  -9.2951847e-01  -2.4804918e+01   6.2188097e+00   8.5484602e+00  -4.2654112e-01  -4.2486758e-01  -8.9729511e-01  -1.0797882e+01  -1.8319526e+01
   1.6010000e+01  -4.5660729e-01  -2.2914801e-01   3.9171350e+01  -1.3976824e-01  -1.8074527e+00   6.6844173e-01  -7.5154631e-01  -1.1692276e+00   5.8822808e-01  -1.0567452e-01  -3.5891610e-01  -9.5579253e-02   6.3088341e+00  -5.9700579e+00  -2.7840764e+00   2.7256826e+01  -3.0900376e+01   5.2160982e+00  -7.3408485e+00   4.5685828e-01   7.0203790e-01  -9.3849044e-01  -2.5050421e+01   6.2229658e+00   8.5733882e+00  -4.2606234e-01  -4.2843163e-01  -9.0291054e-01  -1.0732618e+01  -1.8250121e+01
   1.6020000e+01  -4.5862072e-01  -2.0494942e-01   3.9162127e+01  -1.1301185e-01  -1.7992021e+00   6.7264272e-01   4.2009844e-01  -1.1649384e+00   5.3736687e-01  -5.0861207e+00  -3.5972521e-01  -5.2798163e-02   4.2781090e+00  -5.9700294e+00  -2.5388746e+00   2.4520174e+01  -3.0959217e+01   4.9754993e+00  -7.4958892e+00   4.5691024e-01   7.0734113e-01  -9.4714593e-01  -2.5254876e+01   6.2120433e+00   8.6315767e+00  -4.2585484e-01  -4.3224076e-01  -9.0866515e-01  -1.0643897e+01  -1.8180241e+01
   1.6030000e+01  -4.5938455e-01  -1.7876778e-01   3.9154557e+01  -1.0158657e-01  -1.7927276e+00   6.8150444e-01   8.8617273e-01  -1.1612251e+00   4.4516228e-01  -9.2204594e+00  -3.6011789e-01  -1.7569282e-02   3.5228881e+00  -5.9700097e+00  -2.3291416e+00   2.0973305e+01  -3.1006398e+01   4.7777078e+00  -7.5468650e+00   4.5517843e-01   7.1102410e-01  -9.5482265e-01  -2.5417227e+01   6.2066400e+00   8.6826582e+00  -4.2476323e-01  -4.3543923e-01  -9.1511903e-01  -1.0571650e+01  -1.8128957e+01
   1.6040000e+01  -4.5832232e-01  -1.5523733e-01   3.9148952e+01  -1.0368719e-01  -1.7855657e+00   6.8755062e-01   6.0461815e-01  -1.1583479e+00   3.2486942e-01  -1.2029286e+01  -3.6011127e-01   1.5686727e-02   3.3256009e+00  -5.9699989e+00  -2.1715389e+00   1.5760271e+01  -3.1060562e+01   4.6534987e+00  -7.4876023e+00   4.5144451e-01   7.1213653e-01  -9.6110469e-01  -2.5561122e+01   6.2243370e+00   8.7050265e+00  -4.2207472e-01  -4.3726460e-01  -9.2243626e-01  -1.0522323e+01  -1.8085581e+01
   1.6050000e+01  -4.5426644e-01  -1.3969783e-01   3.9144578e+01  -1.1724961e-01  -1.7781172e+00   6.8921842e-01   1.6677986e-01  -1.1564887e+00   1.9492751e-01  -1.2994191e+01  -3.5971883e-01   4.9215397e-02   3.3528670e+00  -5.9699948e+00  -2.0718064e+00   9.9732509e+00  -3.1121696e+01   4.6158192e+00  -7.3310030e+00   4.4629855e-01   7.1029316e-01  -9.6554631e-01  -2.5698588e+01   6.2688680e+00   8.6903223e+00  -4.1778737e-01  -4.3727586e-01  -9.3029130e-01  -1.0496605e+01  -1.8041284e+01
   1.6060000e+01  -4.4715136e-01  -1.3625429e-01   3.9139948e+01  -1.3928510e-01  -1.7726168e+00   6.8981626e-01   5.9783375e-02  -1.1555847e+00   8.2267667e-02  -1.1265984e+01  -3.5889416e-01   8.9418503e-02   4.0203106e+00  -5.9699945e+00  -2.0152229e+00   5.6583478e+00  -3.1167081e+01   4.6608182e+00  -7.0970550e+00   4.4080136e-01   7.0586311e-01  -9.6743932e-01  -2.5823308e+01   6.3214438e+00   8.6362595e+00  -4.1235419e-01  -4.3530274e-01  -9.3806588e-01  -1.0496413e+01  -1.7996594e+01
   1.6070000e+01  -4.3901706e-01  -1.4430952e-01   3.9133774e+01  -1.6619389e-01  -1.7660278e+00   6.9469589e-01   4.8796285e-01  -1.1553094e+00   1.1473044e-02  -7.0794623e+00  -3.5752786e-01   1.4234043e-01   5.2921925e+00  -5.9699958e+00  -1.9724863e+00   4.2736614e+00  -3.1178116e+01   4.7769566e+00  -6.8135509e+00   4.3575945e-01   6.9959528e-01  -9.6602666e-01  -2.5923106e+01   6.3497039e+00   8.5471601e+00  -4.0631459e-01  -4.3134621e-01  -9.4493566e-01  -1.0512661e+01  -1.7949362e+01
   1.6080000e+01  -4.3236914e-01  -1.5811301e-01   3.9125610e+01  -1.9442637e-01  -1.7592669e+00   7.0643098e-01   1.1735090e+00  -1.1552223e+00  -9.4324092e-03  -2.0905453e+00  -3.5549591e-01   2.0889941e-01   6.6558981e+00  -5.9699975e+00  -1.9103885e+00   6.2097733e+00  -3.1145833e+01   4.9455895e+00  -6.5184263e+00   4.3148513e-01   6.9211516e-01  -9.6094529e-01  -2.5977280e+01   6.3338164e+00   8.4352103e+00  -4.0009870e-01  -4.2562080e-01  -9.4992077e-01  -1.0532589e+01  -1.7899584e+01
   1.6090000e+01  -4.2821919e-01  -1.7156177e-01   3.9115655e+01  -2.2062377e-01  -1.7519903e+00   7.2280117e-01   1.6370193e+00  -1.1548713e+00   1.7867973e-02   2.7300383e+00  -3.5272269e-01   2.8363907e-01   7.4739664e+00  -5.9699989e+00  -1.8022814e+00   1.0810709e+01  -3.1065708e+01   5.1401662e+00  -6.2539443e+00   4.2814913e-01   6.8388196e-01  -9.5251636e-01  -2.5963995e+01   6.2793197e+00   8.3156476e+00  -3.9406257e-01  -4.1860785e-01  -9.5218679e-01  -1.0549134e+01  -1.7850182e+01
   1.6100000e+01  -4.2619291e-01  -1.8263589e-01   3.9104145e+01  -2.4156577e-01  -1.7439689e+00   7.4153695e-01   1.8735784e+00  -1.1538363e+00   8.8326271e-02   7.0458297e+00  -3.4918481e-01   3.6086407e-01   7.7224998e+00  -5.9699998e+00  -1.6403015e+00   1.6197991e+01  -3.0929411e+01   5.3342726e+00  -6.0546586e+00   4.2605725e-01   6.7543007e-01  -9.4166441e-01  -2.5872692e+01   6.2036544e+00   8.1967834e+00  -3.8850285e-01  -4.1091577e-01  -9.5144852e-01  -1.0567858e+01  -1.7806001e+01
   1.6110000e+01  -4.2569915e-01  -1.9210132e-01   3.9090903e+01  -2.5436388e-01  -1.7385831e+00   7.6406825e-01   2.2531296e+00  -1.1518538e+00   1.8495413e-01   9.6627855e+00  -3.4482625e-01   4.4360439e-01   8.2740317e+00  -5.9700002e+00  -1.4447729e+00   1.9552862e+01  -3.0725402e+01   5.5101123e+00  -5.9360659e+00   4.2550417e-01   6.6736510e-01  -9.2965919e-01  -2.5708011e+01   6.1165289e+00   8.0767749e+00  -3.8349175e-01  -4.0305741e-01  -9.4819443e-01  -1.0606696e+01  -1.7775208e+01
   1.6120000e+01  -4.2665231e-01  -1.9977635e-01   3.9075288e+01  -2.5673867e-01  -1.7300461e+00   7.9016774e-01   2.6099496e+00  -1.1489208e+00   2.8114458e-01   9.6190449e+00  -3.3953299e-01   5.3764817e-01   9.4043777e+00  -5.9700003e+00  -1.2564258e+00   1.8834709e+01  -3.0463624e+01   5.6578664e+00  -5.8922395e+00   4.2643927e-01   6.6006736e-01  -9.1794414e-01  -2.5497026e+01   6.0226150e+00   7.9498998e+00  -3.7880923e-01  -3.9542032e-01  -9.4356771e-01  -1.0674369e+01  -1.7755171e+01
   1.6130000e+01  -4.2961887e-01  -2.0397831e-01   3.9056720e+01  -2.4739640e-01  -1.7219101e+00   8.1354251e-01   2.3374764e+00  -1.1452124e+00   3.5919024e-01   7.8045662e+00  -3.3321198e-01   6.4091660e-01   1.0326844e+01  -5.9700003e+00  -1.1110978e+00   1.4532800e+01  -3.0186566e+01   5.7741691e+00  -5.8969812e+00   4.2825144e-01   6.5339595e-01  -9.0780905e-01  -2.5283120e+01   5.9343163e+00   7.8057597e+00  -3.7408353e-01  -3.8832464e-01  -9.3886052e-01  -1.0754589e+01  -1.7726101e+01
   1.6140000e+01  -4.3549145e-01  -2.0343648e-01   3.9035634e+01  -2.2654875e-01  -1.7131438e+00   8.2733504e-01   1.3792535e+00  -1.1409232e+00   4.1740158e-01   5.8211344e+00  -3.2585124e-01   7.4522492e-01   1.0430831e+01  -5.9700002e+00  -1.0211384e+00   8.9959425e+00  -2.9945221e+01   5.8622495e+00  -5.9135988e+00   4.2989356e-01   6.4664203e-01  -8.9985432e-01  -2.5108164e+01   5.8649103e+00   7.6293619e+00  -3.6889537e-01  -3.8184536e-01  -9.3505538e-01  -1.0814028e+01  -1.7666455e+01
   1.6150000e+01  -4.4447127e-01  -1.9810860e-01   3.9013970e+01  -1.9607688e-01  -1.7061537e+00   8.2864526e-01   1.3102146e-01  -1.1362391e+00   4.5696513e-01   3.9563544e+00  -3.1755953e-01   8.3843269e-01   9.3207769e+00  -5.9700001e+00  -9.7831674e-01   4.2821658e+00  -2.9771127e+01   5.9233235e+00  -5.9216801e+00   4.3041364e-01   6.3891044e-01  -8.9376427e-01  -2.5008716e+01   5.8171339e+00   7.4199519e+00  -3.6290197e-01  -3.7572780e-01  -9.3283312e-01  -1.0818762e+01  -1.7564345e+01
   1.6160000e+01  -4.5493832e-01  -1.8859528e-01   3.8994293e+01  -1.5896933e-01  -1.6954967e+00   8.1803995e-01  -1.0605305e+00  -1.1313813e+00   4.7452810e-01   1.7562973e+00  -3.0860697e-01   9.0443548e-01   6.6002794e+00  -5.9700000e+00  -9.6651728e-01   1.1799457e+00  -2.9659118e+01   5.9475483e+00  -5.9291217e+00   4.2952355e-01   6.2981375e-01  -8.8860858e-01  -2.5008315e+01   5.7852036e+00   7.2015035e+00  -3.5618275e-01  -3.6983179e-01  -9.3265478e-01  -1.0755253e+01  -1.7423366e+01
   1.6170000e+01  -4.6408004e-01  -1.7577334e-01   3.8978184e+01  -1.1870124e-01  -1.6906266e+00   7.9999174e-01  -1.8048215e+00  -1.1266141e+00   4.6561511e-01  -8.9129900e-01  -2.9938006e-01   9.3169094e-01   2.7255460e+00  -5.9700000e+00  -9.7071300e-01  -4.1957244e-01  -2.9569029e+01   5.9169638e+00  -5.9582474e+00   4.2763941e-01   6.1990459e-01  -8.8340426e-01  -2.5100176e+01   5.7606159e+00   7.0072260e+00  -3.4950007e-01  -3.6456782e-01  -9.3453518e-01  -1.0642448e+01  -1.7266178e+01
   1.6180000e+01  -4.7034836e-01  -1.6089087e-01   3.8965629e+01  -7.9109293e-02  -1.6817457e+00   7.7925204e-01  -2.0739698e+00  -1.1222914e+00   4.2119902e-01  -4.4416084e+00  -2.9026301e-01   9.2050706e-01  -1.1183881e+00  -5.9700000e+00  -9.8037156e-01  -9.6585523e-01  -2.9454989e+01   5.8155461e+00  -6.0335190e+00   4.2542985e-01   6.1041926e-01  -8.7758041e-01  -2.5249455e+01   5.7386637e+00   6.8649007e+00  -3.4407945e-01  -3.6076592e-01  -9.3785015e-01  -1.0517078e+01  -1.7124622e+01
   1.6190000e+01  -4.7424315e-01  -1.4552555e-01   3.8955824e+01  -4.3938265e-02  -1.6743546e+00   7.5567017e-01  -2.3581867e+00  -1.1188785e+00   3.3023314e-01  -9.0965881e+00  -2.8158399e-01   8.7645240e-01  -4.4054656e+00  -5.9700000e+00  -9.8964404e-01  -9.2724803e-01  -2.9298537e+01   5.6446018e+00  -6.1690628e+00   4.2342923e-01   6.0260786e-01  -8.7108697e-01  -2.5415937e+01   5.7186580e+00   6.7943324e+00  -3.4102930e-01  -3.5931300e-01  -9.4156353e-01  -1.0405676e+01  -1.7021762e+01
   1.6200000e+01  -4.7601618e-01  -1.3147948e-01   3.8948177e+01  -1.5755752e-02  -1.6663904e+00   7.2794647e-01  -2.7723703e+00  -1.1168395e+00   1.9280384e-01  -1.3742931e+01  -2.7364497e-01   8.0209888e-01  -7.4353527e+00  -5.9700000e+00  -9.9617734e-01  -6.5333079e-01  -2.9111807e+01   5.4326271e+00  -6.3549331e+00   4.2195719e-01   5.9725352e-01  -8.6426916e-01  -2.5570642e+01   5.6977844e+00   6.8051020e+00  -3.4081582e-01  -3.6091243e-01  -9.4485269e-01  -1.0316297e+01  -1.6967365e+01
   1.6210000e+01  -4.7445437e-01  -1.2046157e-01   3.8942519e+01   4.5632208e-03  -1.6595150e+00   6.9974372e-01  -2.8202751e+00  -1.1164875e+00   2.4021200e-02  -1.6878264e+01  -2.6669861e-01   7.0242993e-01  -9.9668947e+00  -5.9700000e+00  -9.9968635e-01  -3.5090022e-01  -2.8914951e+01   5.2229525e+00  -6.5602289e+00   4.2123270e-01   5.9463320e-01  -8.5781636e-01  -2.5696716e+01   5.6766537e+00   6.8910358e+00  -3.4315440e-01  -3.6585957e-01  -9.4768557e-01  -1.0257312e+01  -1.6969065e+01
   1.6220000e+01  -4.6914743e-01  -1.1324906e-01   3.8938646e+01   1.7386289e-02  -1.6536135e+00   6.7999694e-01  -1.9746778e+00  -1.1178804e+00  -1.5047906e-01  -1.7450026e+01  -2.6088115e-01   5.8919047e-01  -1.1323946e+01  -5.9700000e+00  -1.0008268e+00  -1.1404325e-01  -2.8732986e+01   5.0534121e+00  -6.7507087e+00   4.2154008e-01   5.9474323e-01  -8.5269504e-01  -2.5795545e+01   5.6644763e+00   7.0304023e+00  -3.4733196e-01  -3.7386146e-01  -9.5075670e-01  -1.0239454e+01  -1.7027175e+01
   1.6230000e+01  -4.6221755e-01  -1.0910670e-01   3.8935821e+01   2.3774284e-02  -1.6490298e+00   6.7619875e-01  -3.7981919e-01  -1.1208095e+00  -3.0413306e-01  -1.5365400e+01  -2.5622363e-01   4.7297530e-01  -1.1621517e+01  -5.9700000e+00  -1.0005186e+00   3.0821868e-02  -2.8601624e+01   4.9428735e+00  -6.9077439e+00   4.2333787e-01   5.9755929e-01  -8.4976813e-01  -2.5886601e+01   5.6685773e+00   7.1971982e+00  -3.5257485e-01  -3.8414875e-01  -9.5481624e-01  -1.0260798e+01  -1.7124517e+01
   1.6240000e+01  -4.5634968e-01  -1.0634297e-01   3.8932560e+01   2.5223477e-02  -1.6402063e+00   6.8495009e-01   8.7513433e-01  -1.1249114e+00  -4.2146052e-01  -1.1732747e+01  -2.5268485e-01   3.6102062e-01  -1.1195468e+01  -5.9700000e+00  -9.9966354e-01   8.5502035e-02  -2.8541997e+01   4.8877701e+00  -7.0344287e+00   4.2726634e-01   6.0315811e-01  -8.4923475e-01  -2.5982330e+01   5.6862775e+00   7.3712570e+00  -3.5820453e-01  -3.9583140e-01  -9.6002305e-01  -1.0315491e+01  -1.7241686e+01
   1.6250000e+01  -4.5212173e-01  -1.0405896e-01   3.8926890e+01   2.3491169e-02  -1.6344194e+00   6.9419928e-01   9.2491939e-01  -1.1297880e+00  -4.9884996e-01  -7.7389433e+00  -2.5013206e-01   2.6246681e-01  -9.8553811e+00  -5.9700000e+00  -9.9912033e-01   5.4320991e-02  -2.8544383e+01   4.8760880e+00  -7.1461693e+00   4.3396409e-01   6.1157893e-01  -8.5037043e-01  -2.6078226e+01   5.7087266e+00   7.5397361e+00  -3.6370916e-01  -4.0812975e-01  -9.6582193e-01  -1.0401820e+01  -1.7364170e+01
   1.6260000e+01  -4.4824976e-01  -1.0385378e-01   3.8917230e+01   2.0406215e-02  -1.6256531e+00   6.9490619e-01   7.0690169e-02  -1.1350557e+00  -5.3781373e-01  -3.8963778e+00  -2.4833699e-01   1.8687897e-01  -7.5587839e+00  -5.9700001e+00  -9.9977939e-01  -6.5905602e-02  -2.8587055e+01   4.9005646e+00  -7.2612705e+00   4.4368381e-01   6.2255965e-01  -8.5189910e-01  -2.6167323e+01   5.7282590e+00   7.6975021e+00  -3.6884962e-01  -4.2032161e-01  -9.7147109e-01  -1.0513484e+01  -1.7475037e+01
   1.6270000e+01  -4.4390826e-01  -1.0891586e-01   3.8903353e+01   1.7752363e-02  -1.6190641e+00   6.8757211e-01  -7.3340760e-01  -1.1403726e+00  -5.4251722e-01  -4.7034913e-01  -2.4700725e-01   1.4067600e-01  -4.6202966e+00  -5.9700002e+00  -1.0025803e+00  -2.8009014e-01  -2.8654931e+01   4.9538547e+00  -7.3914721e+00   4.5596630e-01   6.3543592e-01  -8.5285759e-01  -2.6246077e+01   5.7378477e+00   7.8437512e+00  -3.7365783e-01  -4.3165912e-01  -9.7667731e-01  -1.0639344e+01  -1.7563400e+01
   1.6280000e+01  -4.4028163e-01  -1.2066369e-01   3.8886440e+01   1.7351892e-02  -1.6145378e+00   6.8126887e-01  -6.3032390e-01  -1.1454448e+00  -5.1777528e-01   2.4741949e+00  -2.4586475e-01   1.2240142e-01  -1.8274583e+00  -5.9700003e+00  -1.0083126e+00  -5.7323621e-01  -2.8748689e+01   5.0221967e+00  -7.5341545e+00   4.6962992e-01   6.4926571e-01  -8.5326764e-01  -2.6320694e+01   5.7291181e+00   7.9733245e+00  -3.7819429e-01  -4.4143045e-01  -9.8154653e-01  -1.0762510e+01  -1.7625180e+01
   1.6290000e+01  -4.3974360e-01  -1.3730698e-01   3.8868140e+01   2.1280041e-02  -1.6080061e+00   6.8356632e-01   2.2974478e-01  -1.1500367e+00  -4.6951594e-01   4.8259338e+00  -2.4478725e-01   1.1638608e-01  -6.0153425e-01  -5.9700004e+00  -1.0170525e+00  -8.7398654e-01  -2.8874187e+01   5.0874666e+00  -7.6788103e+00   4.8306338e-01   6.6299482e-01  -8.5396525e-01  -2.6410087e+01   5.7068924e+00   8.0691543e+00  -3.8221804e-01  -4.4897309e-01  -9.8612163e-01  -1.0864323e+01  -1.7652602e+01
   1.6300000e+01  -4.4334886e-01  -1.5567877e-01   3.8849724e+01   3.1968496e-02  -1.6004430e+00   6.9017684e-01   6.6105224e-01  -1.1540434e+00  -4.1075598e-01   5.8759960e+00  -2.4385389e-01   1.0234221e-01  -1.4043870e+00  -5.9700003e+00  -1.0271447e+00  -1.0092150e+00  -2.9012670e+01   5.1383348e+00  -7.8086195e+00   4.9459327e-01   6.7549227e-01  -8.5575378e-01  -2.6526065e+01   5.6938084e+00   8.0936030e+00  -3.8498594e-01  -4.5353663e-01  -9.9034160e-01  -1.0945340e+01  -1.7641935e+01
   1.6310000e+01  -4.4937920e-01  -1.7255213e-01   3.8831853e+01   5.1948519e-02  -1.5928227e+00   6.9085228e-01   6.7543757e-02  -1.1574950e+00  -3.5484894e-01   5.5907040e+00  -2.4321313e-01   7.3225451e-02  -2.9116754e+00  -5.9699998e+00  -1.0338072e+00  -6.6625144e-01  -2.9128666e+01   5.1844062e+00  -7.8915698e+00   5.0274433e-01   6.8556862e-01  -8.5872281e-01  -2.6668494e+01   5.7001800e+00   7.9929266e+00  -3.8528606e-01  -4.5420728e-01  -9.9440216e-01  -1.1020642e+01  -1.7595843e+01
   1.6320000e+01  -4.5451007e-01  -1.8460715e-01   3.8814697e+01   8.2936493e-02  -1.5865774e+00   6.8182871e-01  -9.0235667e-01  -1.1604129e+00  -3.0115153e-01   5.3697408e+00  -2.4296329e-01   3.4019350e-02  -3.9206101e+00  -5.9699990e+00  -1.0277732e+00   6.0339551e-01  -2.9214989e+01   5.2477903e+00  -7.8952550e+00   5.0643845e-01   6.9220727e-01  -8.6235033e-01  -2.6844292e+01   5.7071622e+00   7.7317396e+00  -3.8184779e-01  -4.5018130e-01  -9.9887430e-01  -1.1087577e+01  -1.7511272e+01
   1.6330000e+01  -4.5592942e-01  -1.8976715e-01   3.8798125e+01   1.2461019e-01  -1.5804468e+00   6.6651923e-01  -1.5309479e+00  -1.1627225e+00  -2.4022894e-01   6.0922585e+00  -2.4319947e-01  -1.4959835e-02  -4.8979185e+00  -5.9699975e+00  -9.9493319e-01   3.2840034e+00  -2.9304794e+01   5.3377566e+00  -7.8185539e+00   5.0526315e-01   6.9482674e-01  -8.6616067e-01  -2.7065801e+01   5.6969800e+00   7.3285080e+00  -3.7409981e-01  -4.4141390e-01  -1.0042461e+00  -1.1117908e+01  -1.7382939e+01
   1.6340000e+01  -4.5251543e-01  -1.8898974e-01   3.8781901e+01   1.7455126e-01  -1.5736859e+00   6.4926992e-01  -1.7249313e+00  -1.1642905e+00  -1.6620970e-01   7.4019247e+00  -2.4411546e-01  -8.3548666e-02  -6.8588831e+00  -5.9699955e+00  -9.1864308e-01   7.6290107e+00  -2.9430705e+01   5.4435032e+00  -7.6911578e+00   4.9975092e-01   6.9328991e-01  -8.7010444e-01  -2.7325711e+01   5.6786501e+00   6.8470595e+00  -3.6270674e-01  -4.2901511e-01  -1.0103558e+00  -1.1086264e+01  -1.7221553e+01
   1.6350000e+01  -4.4516003e-01  -1.8552416e-01   3.8765968e+01   2.2963751e-01  -1.5665239e+00   6.3460095e-01  -1.4668968e+00  -1.1649602e+00  -7.6749378e-02   8.9460320e+00  -2.4594889e-01  -1.7596590e-01  -9.2417230e+00  -5.9699938e+00  -7.8698403e-01   1.3165905e+01  -2.9580618e+01   5.5439890e+00  -7.5417018e+00   4.9128646e-01   6.8784817e-01  -8.7426852e-01  -2.7587437e+01   5.6657896e+00   6.3509929e+00  -3.4921178e-01  -4.1473723e-01  -1.0164680e+00  -1.0999365e+01  -1.7059563e+01
   1.6360000e+01  -4.3669666e-01  -1.8217196e-01   3.8750833e+01   2.8689193e-01  -1.5638883e+00   6.2842285e-01  -6.1781039e-01  -1.1646196e+00   2.3863715e-02   1.0061309e+01  -2.4883085e-01  -2.8133742e-01  -1.0537152e+01  -5.9699936e+00  -6.0490933e-01   1.8207470e+01  -2.9708281e+01   5.6131120e+00  -7.3862514e+00   4.8139268e-01   6.7913689e-01  -8.7847071e-01  -2.7815295e+01   5.6498771e+00   5.8760311e+00  -3.3500944e-01  -3.9998905e-01  -1.0219009e+00  -1.0884009e+01  -1.6923715e+01
   1.6370000e+01  -4.3115769e-01  -1.7913471e-01   3.8737781e+01   3.4320818e-01  -1.5558669e+00   6.3225208e-01   3.8292350e-01  -1.1633675e+00   1.1485421e-01   9.0990491e+00  -2.5277436e-01  -3.8769825e-01  -1.0636083e+01  -5.9699972e+00  -4.0146067e-01   2.0344866e+01  -2.9779060e+01   5.6223579e+00  -7.2396913e+00   4.7094794e-01   6.6799054e-01  -8.8228543e-01  -2.8005006e+01   5.6149233e+00   5.4399892e+00  -3.2068827e-01  -3.8538067e-01  -1.0264412e+00  -1.0754053e+01  -1.6807625e+01
   1.6380000e+01  -4.3204081e-01  -1.7406069e-01   3.8728512e+01   3.9528552e-01  -1.5511113e+00   6.3791454e-01   5.6624540e-01  -1.1616113e+00   1.6534741e-01   5.0493208e+00  -2.5774919e-01  -4.9075563e-01  -1.0305737e+01  -5.9700080e+00  -2.1810682e-01   1.8335385e+01  -2.9787202e+01   5.5522036e+00  -7.1129979e+00   4.6011220e-01   6.5519130e-01  -8.8539809e-01  -2.8167337e+01   5.5641974e+00   5.0586249e+00  -3.0632918e-01  -3.7106757e-01  -1.0301800e+00  -1.0609831e+01  -1.6690171e+01
   1.6390000e+01  -4.3976369e-01  -1.6439120e-01   3.8724195e+01   4.3970797e-01  -1.5414856e+00   6.3389391e-01  -4.0206242e-01  -1.1599614e+00   1.5494650e-01  -1.0400909e+00  -2.6364702e-01  -5.8296798e-01  -9.2212347e+00  -5.9700288e+00  -8.4613571e-02   1.3349325e+01  -2.9741855e+01   5.4048478e+00  -7.0084591e+00   4.4894897e-01   6.4151497e-01  -8.8780858e-01  -2.8296993e+01   5.5187194e+00   4.7509823e+00  -2.9230937e-01  -3.5734202e-01  -1.0330382e+00  -1.0458101e+01  -1.6569301e+01
   1.6400000e+01  -4.4995003e-01  -1.5001321e-01   3.8724592e+01   4.7319509e-01  -1.5371312e+00   6.1839660e-01  -1.5497316e+00  -1.1590360e+00   8.2882228e-02  -7.2064276e+00  -2.7015956e-01  -6.4455405e-01  -6.1586076e+00  -5.9700603e+00  -6.6768182e-03   7.7936753e+00  -2.9650531e+01   5.2058495e+00  -6.9319804e+00   4.3818759e-01   6.2796226e-01  -8.8945862e-01  -2.8370741e+01   5.4916922e+00   4.5377757e+00  -2.7976549e-01  -3.4493586e-01  -1.0345462e+00  -1.0316852e+01  -1.6465068e+01
   1.6410000e+01  -4.5553780e-01  -1.3344996e-01   3.8727617e+01   4.9407266e-01  -1.5316881e+00   6.0304829e-01  -1.5348302e+00  -1.1593054e+00  -3.6223639e-02  -1.1910587e+01  -2.7671667e-01  -6.4922207e-01  -4.6680188e-01  -5.9700973e+00   2.7297148e-02   3.3973966e+00  -2.9506592e+01   4.9936091e+00  -6.9021485e+00   4.2955379e-01   6.1577965e-01  -8.8963157e-01  -2.8365698e+01   5.4734912e+00   4.4374994e+00  -2.7032184e-01  -3.3496853e-01  -1.0342128e+00  -1.0210734e+01  -1.6401107e+01
   1.6420000e+01  -4.5256337e-01  -1.1751697e-01   3.8729666e+01   5.0360442e-01  -1.5268179e+00   6.0133931e-01  -1.7089801e-01  -1.1609974e+00  -1.7822385e-01  -1.4200022e+01  -2.8258736e-01  -5.8063628e-01   6.8585793e+00  -5.9701234e+00   3.3956316e-02   6.6591676e-01  -2.9292738e+01   4.8030882e+00  -6.9418413e+00   4.2516878e-01   6.0617631e-01  -8.8699370e-01  -2.8277514e+01   5.4447690e+00   4.4643672e+00  -2.6530552e-01  -3.2864971e-01  -1.0320543e+00  -1.0161845e+01  -1.6388237e+01
   1.6430000e+01  -4.4401486e-01  -1.0360436e-01   3.8727313e+01   5.0514029e-01  -1.5210311e+00   6.1794015e-01   1.6600839e+00  -1.1640866e+00  -3.1782077e-01  -1.3959691e+01  -2.8712296e-01  -4.4694742e-01   1.3368886e+01  -5.9701058e+00   2.7543110e-02  -6.4132060e-01  -2.9006087e+01   4.6558051e+00  -7.0603126e+00   4.2628076e-01   5.9993254e-01  -8.8044619e-01  -2.8129015e+01   5.3933829e+00   4.6178186e+00  -2.6490006e-01  -3.2680045e-01  -1.0287192e+00  -1.0172379e+01  -1.6419225e+01
   1.6440000e+01  -4.3726195e-01  -9.2679321e-02   3.8719451e+01   5.0243585e-01  -1.5153588e+00   6.4809843e-01   3.0158280e+00  -1.1683530e+00  -4.3563868e-01  -1.1781791e+01  -2.8994859e-01  -2.7560430e-01   1.7134312e+01  -5.9699942e+00   1.7464026e-02  -1.0079084e+00  -2.8665027e+01   4.5581612e+00  -7.2435290e+00   4.3260702e-01   5.9725570e-01  -8.7003547e-01  -2.7959383e+01   5.3238793e+00   4.8645327e+00  -2.6778501e-01  -3.2944481e-01  -1.0252621e+00  -1.0229329e+01  -1.6480581e+01
   1.6450000e+01  -4.3773000e-01  -8.6922196e-02   3.8707555e+01   4.9912900e-01  -1.5078530e+00   6.8017633e-01   3.2077895e+00  -1.1734389e+00  -5.1784021e-01  -8.2201527e+00  -2.9096043e-01  -9.3801031e-02   1.8180327e+01  -5.9697276e+00   8.5912065e-03  -8.8728193e-01  -2.8289474e+01   4.5048964e+00  -7.4640649e+00   4.4286588e-01   5.9809379e-01  -8.5703596e-01  -2.7808415e+01   5.2584891e+00   5.1416946e+00  -2.7173962e-01  -3.3576393e-01  -1.0228127e+00  -1.0328871e+01  -1.6562913e+01
   1.6460000e+01  -4.4518609e-01  -8.9200715e-02   3.8693745e+01   4.9860209e-01  -1.4998316e+00   7.0203761e-01   2.1861285e+00  -1.1789183e+00  -5.5746586e-01  -3.9625655e+00  -2.9025090e-01   7.8741073e-02   1.7254210e+01  -5.9692597e+00   2.6103940e-03  -5.9808125e-01  -2.7904065e+01   4.4898065e+00  -7.6978689e+00   4.5555332e-01   6.0244316e-01  -8.4321725e-01  -2.7716016e+01   5.2156413e+00   5.3879855e+00  -2.7492717e-01  -3.4438183e-01  -1.0222465e+00  -1.0470479e+01  -1.6650413e+01
   1.6470000e+01  -4.5540081e-01  -1.0094849e-01   3.8679043e+01   5.0311812e-01  -1.4931280e+00   7.1008317e-01   8.0455598e-01  -1.1844276e+00  -5.6089915e-01  -3.4332887e-01  -2.8807866e-01   2.2531123e-01   1.4657016e+01  -5.9686102e+00  -5.6287403e-04  -3.1732680e-01  -2.7553849e+01   4.5139540e+00  -7.9259021e+00   4.6922793e-01   6.1018603e-01  -8.3025295e-01  -2.7707561e+01   5.1884092e+00   5.5666040e+00  -2.7673079e-01  -3.5380989e-01  -1.0238508e+00  -1.0638051e+01  -1.6722678e+01
   1.6480000e+01  -4.6393262e-01  -1.2061780e-01   3.8663451e+01   5.1306295e-01  -1.4863671e+00   7.1032320e-01   2.4002726e-02  -1.1897668e+00  -5.4473602e-01   1.6163134e+00  -2.8483767e-01   3.3244948e-01   1.0713825e+01  -5.9679452e+00  -1.7210149e-03  -1.1581409e-01  -2.7292437e+01   4.5835675e+00  -8.1258316e+00   4.8254940e-01   6.2077964e-01  -8.1961013e-01  -2.7766386e+01   5.1545739e+00   5.6644771e+00  -2.7748562e-01  -3.6287010e-01  -1.0270609e+00  -1.0805907e+01  -1.6774635e+01
   1.6490000e+01  -4.6806693e-01  -1.4393584e-01   3.8647001e+01   5.2720298e-01  -1.4809240e+00   7.1040320e-01   7.9995663e-03  -1.1948271e+00  -5.1818586e-01   2.6550155e+00  -2.8099884e-01   3.9266188e-01   6.0212395e+00  -5.9676773e+00  -1.7348735e-03  -1.3858534e-03  -2.7157305e+01   4.7033157e+00  -8.2728274e+00   4.9431632e-01   6.3322762e-01  -8.1235063e-01  -2.7843044e+01   5.1019181e+00   5.6849628e+00  -2.7775586e-01  -3.7083807e-01  -1.0307412e+00  -1.0952079e+01  -1.6817289e+01
   1.6500000e+01  -4.6719462e-01  -1.6608939e-01   3.8630081e+01   5.4359435e-01  -1.4711264e+00   7.1329815e-01   2.8949581e-01  -1.1994061e+00  -4.7179680e-01   4.6389063e+00  -2.7701991e-01   4.0729266e-01   1.4630780e+00  -5.9685466e+00  -1.2726742e-03   4.6219931e-02  -2.7157568e+01   4.8703727e+00  -8.3464135e+00   5.0348928e-01   6.4630741e-01  -8.0889542e-01  -2.7895302e+01   5.0344232e+00   5.6372036e+00  -2.7797476e-01  -3.7720648e-01  -1.0340542e+00  -1.1065034e+01  -1.6864172e+01
   1.6510000e+01  -4.6299095e-01  -1.8392072e-01   3.8612780e+01   5.6047570e-01  -1.4660271e+00   7.2113492e-01   7.8367682e-01  -1.2031291e+00  -3.8777148e-01   8.4025320e+00  -2.7324888e-01   3.8707864e-01  -2.0214021e+00  -5.9716024e+00  -7.3865176e-04   5.3402240e-02  -2.7285504e+01   5.0737061e+00  -8.3355443e+00   5.0926784e-01   6.5879468e-01  -8.0924014e-01  -2.7922889e+01   4.9559606e+00   5.5258244e+00  -2.7836489e-01  -3.8140223e-01  -1.0369295e+00  -1.1138922e+01  -1.6913463e+01
   1.6520000e+01  -4.5849959e-01  -1.9591214e-01   3.8594498e+01   5.7669315e-01  -1.4616726e+00   7.3832133e-01   1.7186403e+00  -1.2055623e+00  -2.5974069e-01   1.2803079e+01  -2.6990791e-01   3.4442852e-01  -4.2650112e+00  -5.9779577e+00  -3.1892036e-04   4.1973140e-02  -2.7527569e+01   5.2910754e+00  -8.2457341e+00   5.1127725e-01   6.6952617e-01  -8.1328492e-01  -2.7966176e+01   4.8688678e+00   5.3570935e+00  -2.7880927e-01  -3.8293986e-01  -1.0395887e+00  -1.1167820e+01  -1.6939960e+01
   1.6530000e+01  -4.5573764e-01  -2.0133002e-01   3.8574628e+01   5.9185638e-01  -1.4522761e+00   7.6093354e-01   2.2612213e+00  -1.2064361e+00  -1.0434839e-01   1.5539230e+01  -2.6712939e-01   2.8833398e-01  -5.6094543e+00  -5.9881517e+00  -5.9243906e-05   2.5967645e-02  -2.7842852e+01   5.4827988e+00  -8.1030668e+00   5.0977772e-01   6.7739079e-01  -8.2065153e-01  -2.8058164e+01   4.7971628e+00   5.1469576e+00  -2.7882294e-01  -3.8188439e-01  -1.0418631e+00  -1.1159975e+01  -1.6923589e+01
   1.6540000e+01  -4.5411102e-01  -2.0039772e-01   3.8553649e+01   6.0675509e-01  -1.4437390e+00   7.7313422e-01   1.2200684e+00  -1.2058096e+00   4.5456027e-02   1.4980442e+01  -2.6495494e-01   2.2783352e-01  -6.0500465e+00  -6.0009818e+00   6.4973770e-05   1.2421768e-02  -2.8157450e+01   5.6064399e+00  -7.9424711e+00   5.0559112e-01   6.8147001e-01  -8.3031103e-01  -2.8194190e+01   4.7773556e+00   4.9070685e+00  -2.7779145e-01  -3.7883946e-01  -1.0431785e+00  -1.1136465e+01  -1.6870039e+01
   1.6550000e+01  -4.5183092e-01  -1.9426925e-01   3.8533317e+01   6.2359655e-01  -1.4359468e+00   7.6498042e-01  -8.1537990e-01  -1.2040221e+00   1.6160458e-01   1.1614855e+01  -2.6338035e-01   1.6745424e-01  -6.0379278e+00  -6.0118070e+00   1.0072238e-04   3.5748609e-03  -2.8414508e+01   5.6474052e+00  -7.7911027e+00   4.9947068e-01   6.8134209e-01  -8.4080983e-01  -2.8361379e+01   4.8124405e+00   4.6341425e+00  -2.7526311e-01  -3.7423878e-01  -1.0432938e+00  -1.1096662e+01  -1.6785835e+01
   1.6560000e+01  -4.4869163e-01  -1.8447005e-01   3.8515791e+01   6.4533311e-01  -1.4295870e+00   7.4359660e-01  -2.1383821e+00  -1.2014900e+00   2.3605272e-01   7.4448141e+00  -2.6245080e-01   1.0238222e-01  -6.5072019e+00  -6.0106327e+00   9.1333973e-05  -9.3884055e-04  -2.8610021e+01   5.6258318e+00  -7.6605561e+00   4.9149774e-01   6.7723561e-01  -8.5107130e-01  -2.8554288e+01   4.8670509e+00   4.3244166e+00  -2.7101507e-01  -3.6792845e-01  -1.0427925e+00  -1.1017817e+01  -1.6672732e+01
   1.6570000e+01  -4.4631669e-01  -1.7308236e-01   3.8502701e+01   6.7413295e-01  -1.4236282e+00   7.2283112e-01  -2.0765487e+00  -1.1985681e+00   2.7496805e-01   3.8915328e+00  -2.6223776e-01   3.0211505e-02  -7.2170713e+00  -5.9807927e+00   6.6357061e-05  -2.4976912e-03  -2.8779614e+01   5.5711716e+00  -7.5494428e+00   4.8134127e-01   6.6997029e-01  -8.6109729e-01  -2.8753374e+01   4.9115108e+00   3.9886650e+00  -2.6496385e-01  -3.5971170e-01  -1.0424402e+00  -1.0888600e+01  -1.6548666e+01
   1.6580000e+01  -4.4579870e-01  -1.6281920e-01   3.8494647e+01   7.0952499e-01  -1.4173830e+00   7.1085740e-01  -1.1973715e+00  -1.1955783e+00   2.8183549e-01   6.8674422e-01  -2.6273389e-01  -4.1024065e-02  -7.1235569e+00  -5.8998966e+00   4.0606735e-05  -2.5750327e-03  -2.8969672e+01   5.4967290e+00  -7.4562617e+00   4.6898422e-01   6.6087893e-01  -8.7179726e-01  -2.8932432e+01   4.9453236e+00   3.6494584e+00  -2.5735219e-01  -3.5004736e-01  -1.0423443e+00  -1.0714259e+01  -1.6432592e+01
   1.6590000e+01  -4.4686587e-01  -1.5543750e-01   3.8491003e+01   7.4765906e-01  -1.4110232e+00   7.0640838e-01  -4.4490242e-01  -1.1928637e+00   2.5436659e-01  -2.7468901e+00  -2.6384266e-01  -1.0237972e-01  -6.1355659e+00  -5.7458941e+00   1.7263277e-05  -2.3343458e-03  -2.9198879e+01   5.3997178e+00  -7.3843684e+00   4.5500653e-01   6.5154637e-01  -8.8375674e-01  -2.9083347e+01   4.9819744e+00   3.3303985e+00  -2.4914913e-01  -3.4000528e-01  -1.0421292e+00  -1.0507908e+01  -1.6322864e+01
   1.6600000e+01  -4.4938529e-01  -1.4955460e-01   3.8490197e+01   7.8315761e-01  -1.4039185e+00   6.9963574e-01  -6.7726325e-01  -1.1907404e+00   1.9537605e-01  -5.8990539e+00  -2.6548623e-01  -1.5588961e-01  -5.3509886e+00  -5.5113342e+00  -7.8668465e-06  -2.5130123e-03  -2.9439915e+01   5.2774289e+00  -7.3326702e+00   4.4034269e-01   6.4324863e-01  -8.9620689e-01  -2.9212661e+01   5.0286106e+00   3.0530673e+00  -2.4184009e-01  -3.3074397e-01  -1.0415953e+00  -1.0288250e+01  -1.6209212e+01
   1.6610000e+01  -4.5337413e-01  -1.4073775e-01   3.8490227e+01   8.1206006e-01  -1.3954960e+00   6.7997129e-01  -1.9664452e+00  -1.1893794e+00   1.1962641e-01  -7.5749637e+00  -2.6767515e-01  -2.1060832e-01  -5.4718707e+00  -5.2208967e+00  -4.1864241e-05  -3.3997395e-03  -2.9642471e+01   5.1377929e+00  -7.2907179e+00   4.2601308e-01   6.3652270e-01  -9.0742769e-01  -2.9318363e+01   5.0810145e+00   2.8340132e+00  -2.3649983e-01  -3.2320419e-01  -1.0408021e+00  -1.0076969e+01  -1.6093426e+01
   1.6620000e+01  -4.5713924e-01  -1.2476403e-01   3.8488985e+01   8.3294662e-01  -1.3909696e+00   6.4683614e-01  -3.3135148e+00  -1.1886796e+00   5.4170369e-02  -6.5456043e+00  -2.7042406e-01  -2.6698171e-01  -5.6373397e+00  -4.9308841e+00  -8.9640148e-05  -4.7775907e-03  -2.9763868e+01   4.9951575e+00  -7.2516055e+00   4.1313313e-01   6.3137555e-01  -9.1587631e-01  -2.9377759e+01   5.1326543e+00   2.6776470e+00  -2.3331051e-01  -3.1809938e-01  -1.0396387e+00  -9.8969723e+00  -1.5993630e+01
   1.6630000e+01  -4.5760564e-01  -1.0102191e-01   3.8484432e+01   8.4617891e-01  -1.3850109e+00   6.0851164e-01  -3.8324499e+00  -1.1882666e+00   2.6152873e-02  -2.8017496e+00  -2.7364348e-01  -3.1447695e-01  -4.7495242e+00  -4.6984247e+00  -1.4750744e-04  -5.7867290e-03  -2.9788239e+01   4.8580358e+00  -7.2309543e+00   4.0304071e-01   6.2798023e-01  -9.2072805e-01  -2.9365804e+01   5.1829588e+00   2.5880919e+00  -2.3218732e-01  -3.1593600e-01  -1.0377113e+00  -9.7640527e+00  -1.5927700e+01
   1.6640000e+01  -4.5347886e-01  -7.2829745e-02   3.8475003e+01   8.5281078e-01  -1.3804272e+00   5.7315658e-01  -3.5355065e+00  -1.1877105e+00   4.1040471e-02   1.4887598e+00  -2.7717257e-01  -3.4583563e-01  -3.1358678e+00  -4.5489259e+00  -1.9507979e-04  -4.7572349e-03  -2.9735962e+01   4.7281025e+00  -7.2582490e+00   3.9725842e-01   6.2711835e-01  -9.2192717e-01  -2.9278343e+01   5.2316434e+00   2.5883046e+00  -2.3357359e-01  -3.1707619e-01  -1.0345481e+00  -9.6775205e+00  -1.5894696e+01
   1.6650000e+01  -4.4692548e-01  -4.5151804e-02   3.8460527e+01   8.5384137e-01  -1.3745257e+00   5.4546183e-01  -2.7694746e+00  -1.1868084e+00   7.5933543e-02   3.4893072e+00  -2.8091709e-01  -3.6764624e-01  -2.1810603e+00  -4.4740113e+00  -1.8686367e-04   8.2161154e-04  -2.9657754e+01   4.6119669e+00  -7.3500922e+00   3.9711524e-01   6.2993273e-01  -9.2024907e-01  -2.9127444e+01   5.2678379e+00   2.7090939e+00  -2.3827748e-01  -3.2177231e-01  -1.0296824e+00  -9.6240328e+00  -1.5878595e+01
   1.6660000e+01  -4.4143166e-01  -2.2080606e-02   3.8443209e+01   8.5017637e-01  -1.3711453e+00   5.2690177e-01  -1.8560064e+00  -1.1857022e+00   9.6416257e-02   2.0482714e+00  -2.8491610e-01  -3.9325370e-01  -2.5607463e+00  -4.4500988e+00  -4.7880021e-05   1.3898365e-02  -2.9600965e+01   4.5240063e+00  -7.5039265e+00   4.0320715e-01   6.3725890e-01  -9.1691391e-01  -2.8923399e+01   5.2750931e+00   2.9553150e+00  -2.4662111e-01  -3.2993600e-01  -1.0231122e+00  -9.5981201e+00  -1.5874085e+01
   1.6670000e+01  -4.3915180e-01  -5.7367031e-03   3.8426901e+01   8.4319272e-01  -1.3672492e+00   5.1371828e-01  -1.3183491e+00  -1.1847435e+00   8.1775535e-02  -1.4640722e+00  -2.8924087e-01  -4.2595114e-01  -3.2697443e+00  -4.4536920e+00   3.1827494e-04   3.6615496e-02  -2.9574739e+01   4.4768695e+00  -7.7090225e+00   4.1523056e-01   6.4915668e-01  -9.1275482e-01  -2.8675695e+01   5.2520674e+00   3.2913148e+00  -2.5793396e-01  -3.4084518e-01  -1.0160224e+00  -9.6183476e+00  -1.5899424e+01
   1.6680000e+01  -4.4093430e-01   3.4380398e-03   3.8414229e+01   8.3487281e-01  -1.3586548e+00   4.9695721e-01  -1.6761071e+00  -1.1842651e+00   3.3951644e-02  -4.7823891e+00  -2.9386683e-01  -4.5620685e-01  -3.0255711e+00  -4.4676702e+00   9.9641688e-04   6.7814193e-02  -2.9566379e+01   4.4807033e+00  -7.9545214e+00   4.3216316e-01   6.6495622e-01  -9.0799335e-01  -2.8416298e+01   5.2132940e+00   3.6636318e+00  -2.7074531e-01  -3.5326250e-01  -1.0105285e+00  -9.7071887e+00  -1.5969578e+01
   1.6690000e+01  -4.4714210e-01   6.4527551e-03   3.8404542e+01   8.2694301e-01  -1.3576808e+00   4.7078077e-01  -2.6176439e+00  -1.1844519e+00  -3.2277763e-02  -6.6229407e+00  -2.9867153e-01  -4.7427652e-01  -1.8069662e+00  -4.4821637e+00   1.9877175e-03   9.9130058e-02  -2.9581642e+01   4.5510950e+00  -8.2239220e+00   4.5237727e-01   6.8350283e-01  -9.0282552e-01  -2.8206428e+01   5.1653815e+00   4.0299092e+00  -2.8337928e-01  -3.6591547e-01  -1.0083478e+00  -9.8599873e+00  -1.6067997e+01
   1.6700000e+01  -4.5683511e-01   5.6760321e-03   3.8395237e+01   8.2007709e-01  -1.3518939e+00   4.3811094e-01  -3.2669824e+00  -1.1852965e+00  -9.7664776e-02  -6.5387013e+00  -3.0349357e-01  -4.7633663e-01  -2.0601099e-01  -4.4929592e+00   3.0900011e-03   1.1022837e-01  -2.9641614e+01   4.6957770e+00  -8.4877579e+00   4.7383334e-01   7.0330010e-01  -8.9787171e-01  -2.8094737e+01   5.1121791e+00   4.3646840e+00  -2.9455947e-01  -3.7786663e-01  -1.0095870e+00  -1.0051790e+01  -1.6162906e+01
   1.6710000e+01  -4.6657069e-01   3.6494144e-03   3.8384581e+01   8.1429127e-01  -1.3500032e+00   4.0380983e-01  -3.4301113e+00  -1.1865870e+00  -1.4193497e-01  -4.4270195e+00  -3.0815770e-01  -4.6104116e-01   1.5295470e+00  -4.4993154e+00   3.7407434e-03   6.5074226e-02  -2.9747851e+01   4.8895272e+00  -8.7135025e+00   4.9456823e-01   7.2267578e-01  -8.9392382e-01  -2.8072261e+01   5.0788724e+00   4.6503983e+00  -3.0356598e-01  -3.8859102e-01  -1.0125837e+00  -1.0262887e+01  -1.6237644e+01
   1.6720000e+01  -4.7126360e-01   1.1242512e-03   3.8372495e+01   8.0981686e-01  -1.3470811e+00   3.6616893e-01  -3.7640899e+00  -1.1879585e+00  -1.4969964e-01  -7.7646681e-01  -3.1246848e-01  -4.2637175e-01   3.4669403e+00  -4.5021239e+00   2.8722720e-03  -8.6847135e-02  -2.9855458e+01   5.0775442e+00  -8.8787373e+00   5.1304138e-01   7.3995593e-01  -8.9117487e-01  -2.8078940e+01   5.0953820e+00   4.8651914e+00  -3.0982165e-01  -3.9773550e-01  -1.0149810e+00  -1.0490199e+01  -1.6297202e+01
   1.6730000e+01  -4.6707479e-01  -4.1020217e-03   3.8359055e+01   8.0727264e-01  -1.3406639e+00   3.1840420e-01  -4.7764733e+00  -1.1890522e+00  -1.2142980e-01   2.8269841e+00  -3.1620508e-01  -3.6979759e-01   5.6574159e+00  -4.5027102e+00  -1.1088509e-03  -3.9811229e-01  -2.9879755e+01   5.2102232e+00  -8.9663920e+00   5.2780940e-01   7.5342389e-01  -8.8854485e-01  -2.8052168e+01   5.1607962e+00   4.9731485e+00  -3.1247736e-01  -4.0463422e-01  -1.0152937e+00  -1.0735486e+01  -1.6352488e+01
   1.6740000e+01  -4.5375637e-01  -1.6323599e-02   3.8343202e+01   8.0711837e-01  -1.3396326e+00   2.6136838e-01  -5.7035822e+00  -1.1896588e+00  -7.2247346e-02   4.9182452e+00  -3.1917755e-01  -2.9430354e-01   7.5494053e+00  -4.5022210e+00  -1.0028149e-02  -8.9192983e-01  -2.9754673e+01   5.2820324e+00  -8.9444395e+00   5.3694141e-01   7.6120627e-01  -8.8415764e-01  -2.7976705e+01   5.2404654e+00   4.9288932e+00  -3.1050331e-01  -4.0802943e-01  -1.0135811e+00  -1.0971767e+01  -1.6391256e+01
   1.6750000e+01  -4.3509998e-01  -3.8857025e-02   3.8322992e+01   8.0867555e-01  -1.3395753e+00   2.0916515e-01  -5.2203226e+00  -1.1896384e+00  -9.1087808e-03   6.3138566e+00  -3.2133418e-01  -2.1346895e-01   8.0834591e+00  -4.5014197e+00  -2.5080126e-02  -1.5051977e+00  -2.9490646e+01   5.3340403e+00  -8.7616698e+00   5.3808924e-01   7.6149546e-01  -8.7723924e-01  -2.7889268e+01   5.2935397e+00   4.7016939e+00  -3.0309111e-01  -4.0625537e-01  -1.0109882e+00  -1.1138693e+01  -1.6375441e+01
   1.6760000e+01  -4.1790291e-01  -7.0297251e-02   3.8296773e+01   8.0898167e-01  -1.3385440e+00   1.7519687e-01  -3.3968279e+00  -1.1887366e+00   7.9537807e-02   8.8646588e+00  -3.2281408e-01  -1.4619156e-01   6.7277387e+00  -4.5007059e+00  -4.5149887e-02  -2.0069760e+00  -2.9178952e+01   5.4139313e+00  -8.3798837e+00   5.2938009e-01   7.5321403e-01  -8.6951882e-01  -2.7844303e+01   5.2964505e+00   4.3035891e+00  -2.9006789e-01  -3.9779565e-01  -1.0091972e+00  -1.1180984e+01  -1.6273426e+01
   1.6770000e+01  -4.0825278e-01  -1.0341906e-01   3.8264391e+01   8.0254548e-01  -1.3359657e+00   1.6064278e-01  -1.4554093e+00  -1.1864934e+00   2.1412491e-01   1.3458710e+01  -3.2392205e-01  -1.0911807e-01   3.7073493e+00  -4.5002208e+00  -6.4256820e-02  -1.9106933e+00  -2.8953324e+01   5.5412050e+00  -7.8086037e+00   5.1064043e-01   7.3671717e-01  -8.6417236e-01  -2.7879163e+01   5.2470662e+00   3.7957483e+00  -2.7231378e-01  -3.8211509e-01  -1.0095833e+00  -1.1072461e+01  -1.6077457e+01
   1.6780000e+01  -4.0627258e-01  -1.2835740e-01   3.8228043e+01   7.8373439e-01  -1.3349917e+00   1.6032685e-01  -3.1593004e-02  -1.1822788e+00   4.1158852e-01   1.9746361e+01  -3.2509274e-01  -1.1541451e-01  -6.2964423e-01  -4.4999609e+00  -6.8542396e-02  -4.2855759e-01  -2.8927146e+01   5.7027442e+00  -7.1159304e+00   4.8420774e-01   7.1398178e-01  -8.6344469e-01  -2.7991254e+01   5.1630255e+00   3.2689383e+00  -2.5191497e-01  -3.6040154e-01  -1.0120584e+00  -1.0814680e+01  -1.5800075e+01
   1.6790000e+01  -4.0660869e-01  -1.3807642e-01   3.8192315e+01   7.5161569e-01  -1.3359084e+00   1.6937883e-01   9.0519780e-01  -1.1755792e+00   6.6042253e-01   2.4883401e+01  -3.2682744e-01  -1.7176294e-01  -5.6348425e+00  -4.4998642e+00  -3.4122460e-02   3.4419936e+00  -2.9131981e+01   5.8577644e+00  -6.4201347e+00   4.5458723e-01   6.8817850e-01  -8.6755654e-01  -2.8138973e+01   5.0773216e+00   2.8109152e+00  -2.3149481e-01  -3.3554526e-01  -1.0153210e+00  -1.0445402e+01  -1.5479225e+01
   1.6800000e+01  -4.0643781e-01  -1.3250615e-01   3.8162871e+01   7.1264279e-01  -1.3303507e+00   1.8042268e-01   1.1043854e+00  -1.1664587e+00   9.0285890e-01   2.4243636e+01  -3.2961073e-01  -2.7645960e-01  -1.0469666e+01  -4.4998609e+00   7.1562433e-02   1.0568489e+01  -2.9507448e+01   5.9472680e+00  -5.8549154e+00   4.2686881e-01   6.6293941e-01  -8.7534010e-01  -2.8273144e+01   5.0204519e+00   2.4766449e+00  -2.1297507e-01  -3.1110260e-01  -1.0182919e+00  -1.0037819e+01  -1.5171600e+01
   1.6810000e+01  -4.0975107e-01  -1.1783934e-01   3.8144416e+01   6.7699058e-01  -1.3312101e+00   1.8553576e-01   5.1130763e-01  -1.1557794e+00   1.0590174e+00   1.5615847e+01  -3.3390605e-01  -4.2752569e-01  -1.5106609e+01  -4.4998971e+00   2.8080542e-01   2.0924298e+01  -2.9947749e+01   5.9247798e+00  -5.5102132e+00   4.0466480e-01   6.4142746e-01  -8.8502598e-01  -2.8373882e+01   4.9958773e+00   2.2793520e+00  -1.9705444e-01  -2.9005474e-01  -1.0207858e+00  -9.6603959e+00  -1.4917276e+01
   1.6820000e+01  -4.2072361e-01  -1.0187686e-01   3.8138523e+01   6.5190348e-01  -1.3307518e+00   1.8103737e-01  -4.4983892e-01  -1.1449643e+00   1.0728213e+00   1.3803908e+00  -3.4011782e-01  -6.1923346e-01  -1.9170777e+01  -4.4999398e+00   6.0414660e-01   3.2334118e+01  -3.0333689e+01   5.7792884e+00  -5.3930977e+00   3.8889728e-01   6.2527414e-01  -8.9444478e-01  -2.8437535e+01   4.9817931e+00   2.2036461e+00  -1.8393059e-01  -2.7429988e-01  -1.0229773e+00  -9.3546864e+00  -1.4735345e+01
   1.6830000e+01  -4.3696833e-01  -8.9380825e-02   3.8141822e+01   6.3842052e-01  -1.3246784e+00   1.6389275e-01  -1.7144616e+00  -1.1354799e+00   9.3979369e-01  -1.3302758e+01  -3.4836539e-01  -8.2311155e-01  -2.0387809e+01  -4.4999736e+00   1.0049130e+00   4.0076643e+01  -3.0559427e+01   5.5277148e+00  -5.4434569e+00   3.7829311e-01   6.1422505e-01  -9.0163834e-01  -2.8445342e+01   4.9542521e+00   2.2247898e+00  -1.7416979e-01  -2.6471780e-01  -1.0247902e+00  -9.1420748e+00  -1.4646537e+01
   1.6840000e+01  -4.5361883e-01  -7.9556346e-02   3.8147263e+01   6.3277532e-01  -1.3280016e+00   1.3435925e-01  -2.9533499e+00  -1.1283416e+00   7.0518823e-01  -2.3460546e+01  -3.5827503e-01  -9.8977680e-01  -1.6666524e+01  -4.4999947e+00   1.4033522e+00   3.9843917e+01  -3.0599630e+01   5.2112066e+00  -5.5759606e+00   3.7071715e-01   6.0711498e-01  -9.0612274e-01  -2.8397818e+01   4.8904341e+00   2.3147213e+00  -1.6856358e-01  -2.6124598e-01  -1.0263608e+00  -9.0078344e+00  -1.4653627e+01
   1.6850000e+01  -4.7052863e-01  -6.7934979e-02   3.8149238e+01   6.3003508e-01  -1.3246211e+00   1.0179144e-01  -3.2567817e+00  -1.1238727e+00   4.3845498e-01  -2.6673325e+01  -3.6912522e-01  -1.0843152e+00  -9.4538357e+00  -4.5000048e+00   1.7221991e+00   3.1884688e+01  -3.0534116e+01   4.8901116e+00  -5.7220261e+00   3.6416290e-01   6.0309572e-01  -9.0926658e-01  -2.8358321e+01   4.7720954e+00   2.4412157e+00  -1.6726537e-01  -2.6298883e-01  -1.0287098e+00  -8.8973036e+00  -1.4711735e+01
   1.6860000e+01  -4.9054156e-01  -5.1256041e-02   3.8147758e+01   6.2684069e-01  -1.3259962e+00   7.9090434e-02  -2.2701003e+00  -1.1217712e+00   2.0209029e-01  -2.3636469e+01  -3.8030609e-01  -1.1177164e+00  -3.3401214e+00  -4.5000078e+00   1.9282730e+00   2.0607393e+01  -3.0478909e+01   4.6196105e+00  -5.8538492e+00   3.5753285e-01   6.0198727e-01  -9.1299967e-01  -2.8412734e+01   4.6027211e+00   2.5805248e+00  -1.6957014e-01  -2.6865804e-01  -1.0331320e+00  -8.7562271e+00  -1.4751639e+01
   1.6870000e+01  -5.1233544e-01  -2.9147642e-02   3.8147361e+01   6.2098463e-01  -1.3262254e+00   7.5866265e-02  -3.2241689e-01  -1.1213305e+00   3.6390828e-02  -1.6569946e+01  -3.9164224e-01  -1.1332358e+00  -1.5519389e+00  -4.5000070e+00   2.0327100e+00   1.0443693e+01  -3.0498699e+01   4.4312014e+00  -5.9689110e+00   3.5122585e-01   6.0410892e-01  -9.1823704e-01  -2.8588264e+01   4.4080917e+00   2.7354427e+00  -1.7479386e-01  -2.7732639e-01  -1.0401033e+00  -8.5794071e+00  -1.4740152e+01
   1.6880000e+01  -5.2954934e-01  -3.6477295e-03   3.8152638e+01   6.0944085e-01  -1.3265119e+00   9.3699578e-02   1.7833313e+00  -1.1216858e+00  -4.2909045e-02  -7.9299873e+00  -4.0331524e-01  -1.1664691e+00  -3.3233295e+00  -4.5000051e+00   2.0670212e+00   3.4311272e+00  -3.0583576e+01   4.3257165e+00  -6.0719179e+00   3.4695727e-01   6.1006994e-01  -9.2467238e-01  -2.8834276e+01   4.2338119e+00   2.9388398e+00  -1.8301851e-01  -2.8903517e-01  -1.0489407e+00  -8.4223687e+00  -1.4708283e+01
   1.6890000e+01  -5.3695666e-01   1.8232280e-02   3.8164933e+01   5.8862644e-01  -1.3239336e+00   1.2394993e-01   3.0250349e+00  -1.1220821e+00  -4.7008737e-02  -4.0996919e-01  -4.1559581e-01  -1.2265042e+00  -6.0035180e+00  -4.5000032e+00   2.0631331e+00  -3.8880838e-01  -3.0695389e+01   4.2782898e+00  -6.1838181e+00   3.4699577e-01   6.2049942e-01  -9.3156568e-01  -2.9078581e+01   4.1416560e+00   3.2357609e+00  -1.9475515e-01  -3.0464720e-01  -1.0581337e+00  -8.3587100e+00  -1.4713976e+01
   1.6900000e+01  -5.3441274e-01   2.3653261e-02   3.8181551e+01   5.5701581e-01  -1.3225585e+00   1.5547116e-01   3.1521229e+00  -1.1221150e+00  -1.1074088e-02   3.5934649e+00  -4.2863318e-01  -1.3015996e+00  -7.5095365e+00  -4.5000020e+00   2.0445204e+00  -1.8612780e+00  -3.0809879e+01   4.2634771e+00  -6.3470690e+00   3.5352935e-01   6.3585557e-01  -9.3812407e-01  -2.9278532e+01   4.1757406e+00   3.6572173e+00  -2.1036387e-01  -3.2494451e-01  -1.0661296e+00  -8.4299923e+00  -1.4795404e+01
   1.6910000e+01  -5.2589973e-01   2.0629802e-03   3.8196728e+01   5.1708325e-01  -1.3231314e+00   1.8294089e-01   2.7469736e+00  -1.1218085e+00   2.2040985e-02   3.3115073e+00  -4.4230909e-01  -1.3653316e+00  -6.3732053e+00  -4.5000011e+00   2.0248216e+00  -1.9698787e+00  -3.0908975e+01   4.2779598e+00  -6.6061914e+00   3.6825275e-01   6.5642191e-01  -9.4344217e-01  -2.9416765e+01   4.3268421e+00   4.2018237e+00  -2.3012017e-01  -3.4987514e-01  -1.0721500e+00  -8.6425738e+00  -1.4969916e+01
   1.6920000e+01  -5.1781809e-01  -4.3082746e-02   3.8204359e+01   4.7520801e-01  -1.3195218e+00   2.0335588e-01   2.0414986e+00  -1.1215005e+00   2.0734079e-02  -1.3069061e-01  -4.5614985e-01  -1.3822847e+00  -1.6953044e+00  -4.5000000e+00   2.0099194e+00  -1.4902136e+00  -3.0974346e+01   4.3384694e+00  -6.9807284e+00   3.9175544e-01   6.8225706e-01  -9.4681939e-01  -2.9485047e+01   4.5448251e+00   4.8299835e+00  -2.5415662e-01  -3.7847512e-01  -1.0764236e+00  -8.9847502e+00  -1.5245778e+01
   1.6930000e+01  -5.1597775e-01  -9.2694479e-02   3.8201288e+01   4.3983804e-01  -1.3187197e+00   2.1137002e-01   8.0141445e-01  -1.1216562e+00  -2.7675393e-02  -4.8409472e+00  -4.6944769e-01  -1.3291181e+00   5.3166599e+00  -4.4999981e+00   2.0008960e+00  -9.0234434e-01  -3.1028651e+01   4.4679646e+00  -7.4532570e+00   4.2279618e-01   7.1287719e-01  -9.4836713e-01  -2.9508526e+01   4.7796035e+00   5.4733245e+00  -2.8160690e-01  -4.0903547e-01  -1.0798421e+00  -9.4112963e+00  -1.5597475e+01
   1.6940000e+01  -5.2025723e-01  -1.2448672e-01   3.8188853e+01   4.1882547e-01  -1.3164278e+00   2.0333354e-01  -8.0364824e-01  -1.1226601e+00  -1.1466280e-01  -8.6987411e+00  -4.8160919e-01  -1.2171159e+00   1.1200218e+01  -4.4999946e+00   1.9965655e+00  -4.3305373e-01  -3.1146689e+01   4.6840954e+00  -7.9748575e+00   4.5826741e-01   7.4686498e-01  -9.4909775e-01  -2.9558053e+01   5.0018055e+00   6.0532020e+00  -3.1003323e-01  -4.3931774e-01  -1.0833890e+00  -9.8413150e+00  -1.5951900e+01
   1.6950000e+01  -5.2271002e-01  -1.2712610e-01   3.8172239e+01   4.1729922e-01  -1.3141933e+00   1.8076755e-01  -2.2565990e+00  -1.1245804e+00  -2.0739218e-01  -9.2729371e+00  -4.9238355e-01  -1.0798092e+00   1.3730667e+01  -4.4999894e+00   1.9951702e+00  -1.3952692e-01  -3.1369814e+01   4.9870587e+00  -8.4762014e+00   4.9426630e-01   7.8186032e-01  -9.5018588e-01  -2.9686393e+01   5.1994344e+00   6.4944505e+00  -3.3613479e-01  -4.6691830e-01  -1.0875582e+00  -1.0223467e+01  -1.6242958e+01
   1.6960000e+01  -5.1280931e-01  -1.0439372e-01   3.8158098e+01   4.3644638e-01  -1.3124171e+00   1.5159045e-01  -2.9177101e+00  -1.1270269e+00  -2.5761691e-01  -5.0224738e+00  -5.0172233e-01  -9.3597013e-01   1.4383912e+01  -4.4999833e+00   1.9952994e+00   1.2925345e-02  -3.1640967e+01   5.3535312e+00  -8.8828479e+00   5.2735638e-01   8.1495610e-01  -9.5194636e-01  -2.9870358e+01   5.3707252e+00   6.7370422e+00  -3.5702575e-01  -4.8962033e-01  -1.0920137e+00  -1.0573706e+01  -1.6459905e+01
   1.6970000e+01  -4.8537774e-01  -7.0951334e-02   3.8150541e+01   4.7292134e-01  -1.3137349e+00   1.3059537e-01  -2.0995082e+00  -1.1292461e+00  -2.2538948e-01   3.2227436e+00  -5.0952296e-01  -7.7797332e-01   1.5799680e+01  -4.4999793e+00   1.9962598e+00   9.6040133e-02  -3.1859466e+01   5.7402192e+00  -9.1373151e+00   5.5491219e-01   8.4307148e-01  -9.5352002e-01  -3.0046909e+01   5.5242073e+00   6.7531377e+00  -3.7096375e-01  -5.0563712e-01  -1.0958141e+00  -1.0915825e+01  -1.6617794e+01
   1.6980000e+01  -4.4528790e-01  -4.5019299e-02   3.8148066e+01   5.1900902e-01  -1.3127036e+00   1.3101399e-01   4.1862228e-02  -1.1304227e+00  -1.0047898e-01   1.2491050e+01  -5.1557038e-01  -5.9205174e-01   1.8592159e+01  -4.4999829e+00   1.9981137e+00   1.8538926e-01  -3.1963456e+01   6.0904515e+00  -9.2101325e+00   5.7479770e-01   8.6323680e-01  -9.5371520e-01  -3.0174194e+01   5.6794981e+00   6.5540613e+00  -3.7731382e-01  -5.1375015e-01  -1.0980317e+00  -1.1223990e+01  -1.6715474e+01
   1.6990000e+01  -4.0625657e-01  -3.9895578e-02   3.8145094e+01   5.6456595e-01  -1.3136203e+00   1.5161095e-01   2.0596964e+00  -1.1300222e+00   9.1724943e-02   1.9220392e+01  -5.1964098e-01  -3.7589367e-01   2.1615807e+01  -4.5000027e+00   2.0015043e+00   3.3905676e-01  -3.1950142e+01   6.3483929e+00  -9.0931764e+00   5.8524774e-01   8.7304212e-01  -9.5217297e-01  -3.0242886e+01   5.8549233e+00   6.1764551e+00  -3.7617834e-01  -5.1333324e-01  -1.0982842e+00  -1.1439044e+01  -1.6738396e+01
   1.7000000e+01  -3.8446863e-01  -5.7116926e-02   3.8137017e+01   6.0155711e-01  -1.3086356e+00   1.7543058e-01   2.3819625e+00  -1.1279712e+00   3.0247288e-01   2.1074793e+01  -5.2158754e-01  -1.3873874e-01   2.3715493e+01  -4.5000490e+00   2.0072719e+00   5.7675889e-01  -3.1861175e+01   6.4825612e+00  -8.7972366e+00   5.8529686e-01   8.7126575e-01  -9.4989148e-01  -3.0268041e+01   6.0493235e+00   5.6636040e+00  -3.6809800e-01  -5.0439725e-01  -1.0969542e+00  -1.1511164e+01  -1.6672896e+01
   1.7010000e+01  -3.8942515e-01  -8.5224023e-02   3.8123598e+01   6.2877454e-01  -1.3072605e+00   1.8382105e-01   8.3904694e-01  -1.1246091e+00   4.7657709e-01   1.7410421e+01  -5.2131009e-01   1.0732330e-01   2.4606204e+01  -4.5001291e+00   2.0157819e+00   8.5100408e-01  -3.1764149e+01   6.5031235e+00  -8.3636557e+00   5.7541601e-01   8.5844550e-01  -9.4873555e-01  -3.0285501e+01   6.2355842e+00   5.0580028e+00  -3.5383566e-01  -4.8775204e-01  -1.0948371e+00  -1.1421766e+01  -1.6506974e+01
   1.7020000e+01  -4.1641837e-01  -1.0572005e-01   3.8108424e+01   6.5241389e-01  -1.3072605e+00   1.6898510e-01  -1.4835947e+00  -1.1205404e+00   5.6449560e-01   8.7918509e+00  -5.1861717e-01   3.5921446e-01   2.5189116e+01  -4.5002388e+00   2.0258755e+00   1.0093587e+00  -3.1702659e+01   6.4507594e+00  -7.8725618e+00   5.5766832e-01   8.3695595e-01  -9.4984354e-01  -3.0319657e+01   6.3721227e+00   4.4043988e+00  -3.3433194e-01  -4.6504377e-01  -1.0922482e+00  -1.1196707e+01  -1.6243487e+01
   1.7030000e+01  -4.4808230e-01  -1.0343664e-01   3.8096358e+01   6.8142642e-01  -1.3043384e+00   1.3340887e-01  -3.5576226e+00  -1.1165465e+00   5.3663588e-01  -2.7859716e+00  -5.1311988e-01   6.2985748e-01   2.7064302e+01  -4.5003485e+00   2.0334707e+00   7.5952200e-01  -3.1639516e+01   6.3614489e+00  -7.4272952e+00   5.3519424e-01   8.1026342e-01  -9.5207705e-01  -3.0344359e+01   6.4249165e+00   3.7559169e+00  -3.1110859e-01  -4.3847040e-01  -1.0884732e+00  -1.0905800e+01  -1.5916504e+01
   1.7040000e+01  -4.6615950e-01  -7.4716383e-02   3.8090698e+01   7.2110515e-01  -1.3057708e+00   8.7124641e-02  -4.6284233e+00  -1.1135236e+00   3.9483054e-01  -1.4180534e+01  -5.0427755e-01   9.4100410e-01   3.1114661e+01  -4.5003864e+00   2.0301425e+00  -3.3282646e-01  -3.1473254e+01   6.2391099e+00  -7.1169893e+00   5.1143219e-01   7.8163786e-01  -9.5223744e-01  -3.0298530e+01   6.3832067e+00   3.1742963e+00  -2.8658870e-01  -4.1046578e-01  -1.0822691e+00  -1.0622814e+01  -1.5575231e+01
   1.7050000e+01  -4.6302229e-01  -2.8915900e-02   3.8090794e+01   7.6975547e-01  -1.3053697e+00   4.3785033e-02  -4.3339608e+00  -1.1121975e+00   1.7907858e-01  -2.1575197e+01  -4.9146382e-01   1.3135186e+00   3.7251448e+01  -4.5002257e+00   2.0025258e+00  -2.7616651e+00  -3.1098873e+01   6.0515457e+00  -6.9839057e+00   4.8940453e-01   7.5320843e-01  -9.4699255e-01  -3.0115362e+01   6.2630379e+00   2.7174786e+00  -2.6357855e-01  -3.8354793e-01  -1.0727101e+00  -1.0396119e+01  -1.5271866e+01
   1.7060000e+01  -4.4334870e-01   1.6218306e-02   3.8091971e+01   8.2057395e-01  -1.3041092e+00   1.2609879e-02  -3.1175155e+00  -1.1126628e+00  -3.4156937e-02  -2.1323551e+01  -4.7402012e-01   1.7579159e+00   4.4439734e+01  -4.4996888e+00   1.9340816e+00  -6.8444191e+00  -3.0461714e+01   5.7575364e+00  -7.0179804e+00   4.7111197e-01   7.2599302e-01  -9.3476159e-01  -2.9745376e+01   6.0908415e+00   2.4238002e+00  -2.4443102e-01  -3.6004228e-01  -1.0595074e+00  -1.0242951e+01  -1.5050387e+01
   1.7070000e+01  -4.1801073e-01   4.2949175e-02   3.8088396e+01   8.6602463e-01  -1.3060000e+00  -1.0609498e-03  -1.3670829e+00  -1.1142418e+00  -1.6541314e-01  -1.3125621e+01  -4.5141875e-01   2.2625998e+00   5.0468387e+01  -4.4985917e+00   1.8114255e+00  -1.2265609e+01  -2.9598199e+01   5.3486246e+00  -7.1705881e+00   4.5710297e-01   7.0048699e-01  -9.1624682e-01  -2.9199752e+01   5.8765349e+00   2.3013736e+00  -2.3062272e-01  -3.4155302e-01  -1.0431397e+00  -1.0135076e+01  -1.4911614e+01
   1.7080000e+01  -3.9880744e-01   4.1763330e-02   3.8076406e+01   9.0061247e-01  -1.3058281e+00   6.1840771e-03   7.2450269e-01  -1.1158649e+00  -1.7865861e-01  -1.3245461e+00  -4.2341817e-01   2.7978035e+00   5.3520368e+01  -4.4968384e+00   1.6359619e+00  -1.7546366e+01  -2.8623714e+01   4.8566242e+00  -7.3714560e+00   4.4657131e-01   6.7715776e-01  -8.9402785e-01  -2.8554713e+01   5.6177953e+00   2.3225830e+00  -2.2253226e-01  -3.2854306e-01  -1.0250615e+00  -1.0017721e+01  -1.4818143e+01
   1.7090000e+01  -3.9692583e-01   1.5012512e-02   3.8056100e+01   9.2152872e-01  -1.3073178e+00   2.7612386e-02   2.1428309e+00  -1.1166099e+00  -9.2937515e-02   8.5721090e+00  -3.9018759e-01   3.3202330e+00   5.2242953e+01  -4.4944990e+00   1.4330158e+00  -2.0294608e+01  -2.7693291e+01   4.3360057e+00  -7.5545869e+00   4.3810773e-01   6.5675333e-01  -8.7192787e-01  -2.7920221e+01   5.3248764e+00   2.4371209e+00  -2.1935984e-01  -3.2045731e-01  -1.0073987e+00  -9.8432249e+00  -1.4722224e+01
   1.7100000e+01  -4.1963526e-01  -2.5057948e-02   3.8031319e+01   9.2866051e-01  -1.3026768e+00   4.4463271e-02   1.6850884e+00  -1.1160462e+00   3.9184043e-02   1.3212156e+01  -3.5254791e-01   3.7623736e+00   4.4214058e+01  -4.4917449e+00   1.2437164e+00  -1.8929938e+01  -2.6962174e+01   3.8603302e+00  -7.6883335e+00   4.3059135e-01   6.4035735e-01  -8.5362044e-01  -2.7412140e+01   5.0210044e+00   2.6009439e+00  -2.1952934e-01  -3.1636492e-01  -9.9207364e-01  -9.5806489e+00  -1.4571984e+01
   1.7110000e+01  -4.6295373e-01  -6.2564230e-02   3.8007831e+01   9.2400132e-01  -1.3022758e+00   4.0300403e-02  -4.1628672e-01  -1.1142595e+00   1.6365182e-01   1.2446778e+01  -3.1209122e-01   4.0454662e+00   2.8309262e+01  -4.4886870e+00   1.1012587e+00  -1.4245771e+01  -2.6515672e+01   3.5119466e+00  -7.7816367e+00   4.2390551e-01   6.2915405e-01  -8.4065727e-01  -2.7092649e+01   4.7277348e+00   2.7932325e+00  -2.2152401e-01  -3.1556910e-01  -9.8007044e-01  -9.2397423e+00  -1.4343581e+01
   1.7120000e+01  -5.0877499e-01  -8.5910768e-02   3.7989817e+01   9.1051678e-01  -1.3019320e+00   1.3497286e-02  -2.6803117e+00  -1.1115554e+00   2.5738679e-01   9.3734975e+00  -2.7082247e-01   4.1274352e+00   8.1969012e+00  -4.4853540e+00   1.0151253e+00  -8.6133375e+00  -2.6321084e+01   3.3427504e+00  -7.8679033e+00   4.1951576e-01   6.2421423e-01  -8.3196355e-01  -2.6915425e+01   4.4649214e+00   3.0165468e+00  -2.2481924e-01  -3.1785625e-01  -9.7119707e-01  -8.8950288e+00  -1.4084656e+01
   1.7130000e+01  -5.3385847e-01  -9.3124030e-02   3.7977455e+01   8.9167432e-01  -1.2991245e+00  -2.3205097e-02  -3.6702383e+00  -1.1080385e+00   3.4023076e-01   8.2843970e+00  -2.3051762e-01   4.0311066e+00  -9.6328562e+00  -4.4818360e+00   9.7547271e-01  -3.9652636e+00  -2.6271529e+01   3.3475714e+00  -7.9923592e+00   4.2037723e-01   6.2638563e-01  -8.2535917e-01  -2.6766242e+01   4.2546027e+00   3.2924716e+00  -2.3032024e-01  -3.2359083e-01  -9.6429058e-01  -8.6529421e+00  -1.3890111e+01
   1.7140000e+01  -5.2459687e-01  -9.1229981e-02   3.7967975e+01   8.7161308e-01  -1.3036509e+00  -4.7462838e-02  -2.4257741e+00  -1.1034553e+00   4.4777914e-01   1.0754837e+01  -1.9233238e-01   3.8189982e+00  -2.1210842e+01  -4.4783679e+00   9.6569088e-01  -9.7818252e-01  -2.6269920e+01   3.4832952e+00  -8.2070618e+00   4.2973061e-01   6.3608087e-01  -8.1894766e-01  -2.6562493e+01   4.1141106e+00   3.6526800e+00  -2.3977971e-01  -3.3365551e-01  -9.5773601e-01  -8.5834101e+00  -1.3825318e+01
   1.7150000e+01  -4.8641008e-01  -8.9693147e-02   3.7958358e+01   8.5441061e-01  -1.3041665e+00  -3.9726936e-02   7.7359025e-01  -1.0974705e+00   5.8827430e-01   1.4049516e+01  -1.5684313e-01   3.5495340e+00  -2.6946424e+01  -4.4752667e+00   9.7086160e-01   5.1707216e-01  -2.6258990e+01   3.6994557e+00  -8.5561969e+00   4.4941803e-01   6.5299714e-01  -8.1130766e-01  -2.6294107e+01   4.0548011e+00   4.1190043e+00  -2.5468257e-01  -3.4892836e-01  -9.5027889e-01  -8.6952845e+00  -1.3894311e+01
   1.7160000e+01  -4.4231769e-01  -9.2487603e-02   3.7946616e+01   8.4257211e-01  -1.3061146e+00  -1.4861671e-03   3.8240769e+00  -1.0900431e+00   7.3257395e-01   1.4429964e+01  -1.2431021e-01   3.2543362e+00  -2.9519776e+01  -4.4727873e+00   9.8079896e-01   9.9373581e-01  -2.6216522e+01   3.9538796e+00  -9.0454011e+00   4.7872124e-01   6.7599814e-01  -8.0177730e-01  -2.6006461e+01   4.0827853e+00   4.6778359e+00  -2.7536631e-01  -3.6943707e-01  -9.4199405e-01  -8.9559662e+00  -1.4063581e+01
   1.7170000e+01  -4.2024804e-01  -9.5286108e-02   3.7931228e+01   8.3691390e-01  -1.3023904e+00   4.2047275e-02   4.3533442e+00  -1.0815319e+00   8.4094513e-01   1.0837119e+01  -9.4926206e-02   2.9398380e+00  -3.1449819e+01  -4.4709557e+00   9.9003568e-01   9.2367222e-01  -2.6162128e+01   4.2224725e+00  -9.6233380e+00   5.1435259e-01   7.0336294e-01  -7.9132837e-01  -2.5773903e+01   4.1879940e+00   5.2680338e+00  -3.0040686e-01  -3.9381835e-01  -9.3448853e-01  -9.3130858e+00  -1.4289115e+01
   1.7180000e+01  -4.3500702e-01  -8.9171899e-02   3.7910591e+01   8.3800628e-01  -1.2992964e+00   6.1321205e-02   1.9273931e+00  -1.0725617e+00   8.8700774e-01   4.6062610e+00  -6.8972583e-02   2.5967861e+00  -3.4305197e+01  -4.4695052e+00   9.9655266e-01   6.5169733e-01  -2.6154124e+01   4.5079707e+00  -1.0204411e+01   5.5168738e-01   7.3328225e-01  -7.8254870e-01  -2.5668281e+01   4.3378131e+00   5.8013212e+00  -3.2663800e-01  -4.1953002e-01  -9.2981861e-01  -9.7086105e+00  -1.4525111e+01
   1.7190000e+01  -4.7715475e-01  -6.7149634e-02   3.7883611e+01   8.4666137e-01  -1.3006142e+00   4.5798096e-02  -1.5523109e+00  -1.0638537e+00   8.6134724e-01  -2.5660508e+00  -4.6877308e-02   2.2104759e+00  -3.8631021e+01  -4.4680070e+00   1.0003280e+00   3.7752933e-01  -2.6249772e+01   4.8354113e+00  -1.0712861e+01   5.8663072e-01   7.6410223e-01  -7.7785670e-01  -2.5725574e+01   4.4954554e+00   6.2056500e+00  -3.5047901e-01  -4.4373283e-01  -9.2904900e-01  -1.0091768e+01  -1.4728840e+01
   1.7200000e+01  -5.1803984e-01  -3.0004814e-02   3.7850729e+01   8.6273386e-01  -1.2996975e+00   5.2744112e-03  -4.0523685e+00  -1.0560754e+00   7.6912194e-01  -9.2225297e+00  -2.9078357e-02   1.7801478e+00  -4.3032806e+01  -4.4661109e+00   1.0021894e+00   1.8614372e-01  -2.6443381e+01   5.2201774e+00  -1.1106636e+01   6.1688330e-01   7.9411238e-01  -7.7752792e-01  -2.5910712e+01   4.6525676e+00   6.4547481e+00  -3.6972024e-01  -4.6425902e-01  -9.3160493e-01  -1.0443763e+01  -1.4891750e+01
   1.7210000e+01  -5.2953774e-01   1.2132107e-02   3.7814096e+01   8.8409008e-01  -1.3013590e+00  -4.7185962e-02  -5.2460373e+00  -1.0496512e+00   6.3450639e-01  -1.3461555e+01  -1.5795099e-02   1.3277937e+00  -4.5235409e+01  -4.4637368e+00   1.0030757e+00   8.8633427e-02  -2.6672985e+01   5.6406026e+00  -1.1368265e+01   6.4161360e-01   8.2126987e-01  -7.7978715e-01  -2.6139906e+01   4.8260011e+00   6.5621414e+00  -3.8403301e-01  -4.7995354e-01  -9.3601471e-01  -1.0766705e+01  -1.5042382e+01
   1.7220000e+01  -5.0551880e-01   4.5217793e-02   3.7776889e+01   9.0668460e-01  -1.3014163e+00  -1.0334052e-01  -5.6154562e+00  -1.0446030e+00   4.9777908e-01  -1.3672731e+01  -6.9807846e-03   8.8001828e-01  -4.4777543e+01  -4.4610855e+00   1.0036256e+00   5.4984158e-02  -2.6904252e+01   6.0448542e+00  -1.1477818e+01   6.5999298e-01   8.4324888e-01  -7.8293879e-01  -2.6367724e+01   5.0175696e+00   6.5421670e+00  -3.9386038e-01  -4.9030369e-01  -9.4157597e-01  -1.1032512e+01  -1.5193294e+01
