# Supplementary material for: Measurement data obtained by an instrumented steering wheel for driver model development
Source: Data Brief. 2020 Apr 10;30:105485. doi: 10.1016/j.dib.2020.105485 (PMC7214765; doi:10.1016/j.dib.2020.105485)
Supplement: Supplementary file 1 [file mmc1.zip › Data_DIB/mmc1/Data_DIB/Data_sent/driver3_kickplate1.txt]

   5.7400000e+00   1.0654443e+00  -6.5570593e-02   4.7140640e+01   2.3714965e-01   5.8023436e-01   7.0327965e-01  -1.8451981e+00  -1.1021661e+00   5.4440419e-01   4.8781036e+00  -7.6328286e-01   2.3680622e+00   5.3242707e+01  -1.5009072e+01   2.8684785e+00   2.8578095e-03  -4.8150509e+00   2.0954208e+00   7.0155543e+00  -1.0927274e-01   3.0419883e-01  -1.2319437e-01  -2.4289991e+00  -5.1477018e-01  -7.1666871e+00   3.7338522e-01  -3.7867513e-02  -9.6412378e-02   0.0000000e+00  -3.8702727e-01
   5.7500000e+00   1.0535819e+00  -8.8457628e-02   4.7218870e+01   2.2446265e-01   5.8069273e-01   6.7106520e-01  -3.2214453e+00  -1.1001939e+00   5.2736000e-01  -1.7044184e+00  -7.3118720e-01   2.7668445e+00   3.9878224e+01  -1.5009072e+01   2.8685003e+00   2.1856861e-03  -5.0327551e+00   2.1312188e+00   7.2045066e+00  -1.0671540e-01   2.8522138e-01  -1.1390799e-01  -2.3601420e+00  -5.6815302e-01  -7.1880082e+00   3.8103965e-01  -1.2387727e-02  -8.8070792e-02   0.0000000e+00  -1.5483699e-01
   5.7600000e+00   1.0391537e+00  -1.1254955e-01   4.7321855e+01   2.0568593e-01   5.8149487e-01   6.2594853e-01  -4.5116669e+00  -1.0988646e+00   4.6363298e-01  -6.3727027e+00  -6.9656580e-01   3.0187530e+00   2.5190851e+01  -1.5009072e+01   2.8685133e+00   1.3015050e-03  -5.3982383e+00   2.1834927e+00   7.0903562e+00  -9.5335033e-02   2.8031942e-01  -1.0926979e-01  -2.4644532e+00  -5.4763502e-01  -6.8848865e+00   3.7761091e-01   2.3108932e-03  -8.2800470e-02   0.0000000e+00   0.0000000e+00
   5.7700000e+00   1.0389977e+00  -1.3266448e-01   4.7441056e+01   1.8417578e-01   5.7994788e-01   5.7084650e-01  -5.5102023e+00  -1.0982627e+00   3.9161418e-01  -7.2018798e+00  -6.6011485e-01   3.2010909e+00   1.8233793e+01  -1.5009072e+01   2.8685188e+00   5.4463616e-04  -5.5264180e+00   2.2469118e+00   6.6858955e+00  -7.4826899e-02   2.8409799e-01  -1.0499214e-01  -2.5008055e+00  -4.9959893e-01  -6.3074475e+00   3.6283257e-01   6.4998402e-03  -7.8741409e-02   0.0000000e+00   0.0000000e+00
   5.7800000e+00   1.0500201e+00  -1.4290859e-01   4.7554150e+01   1.6213864e-01   5.7977600e-01   5.1835024e-01  -5.2496261e+00  -1.0981185e+00   3.4653920e-01  -4.5074974e+00  -6.2176882e-01   3.3901240e+00   1.8903314e+01  -1.5009072e+01   2.8685189e+00   1.3684124e-05  -5.2447664e+00   2.2962155e+00   6.2344928e+00  -5.3284350e-02   2.8467045e-01  -9.7302227e-02  -2.3350724e+00  -5.2731660e-01  -5.7000837e+00   3.4653552e-01   7.9443281e-03  -7.4663890e-02   0.0000000e+00   0.0000000e+00
   5.7900000e+00   1.0587003e+00  -1.4525484e-01   4.7638677e+01   1.4253756e-01   5.7123893e-01   4.8625327e-01  -3.2096976e+00  -1.0981456e+00   3.2982075e-01  -1.6718450e+00  -5.8125625e-01   3.6065414e+00   2.1641734e+01  -1.5009072e+01   2.8685158e+00  -3.0872279e-04  -4.6837628e+00   2.3016568e+00   6.0507717e+00  -4.1775487e-02   2.7401780e-01  -8.6795209e-02  -1.9887344e+00  -6.9596285e-01  -5.3678536e+00   3.4244223e-01   1.6149629e-02  -7.1083034e-02   0.0000000e+00  -1.1117630e-01
   5.8000000e+00   1.0537153e+00  -1.4674103e-01   4.7683186e+01   1.2924327e-01   5.7255673e-01   4.7835548e-01  -7.8977860e-01  -1.0984715e+00   3.0009949e-01  -2.9721258e+00  -5.3873777e-01   3.8070448e+00   2.0050341e+01  -1.5009072e+01   2.8685112e+00  -4.6075958e-04  -4.1419152e+00   2.2477468e+00   6.2660898e+00  -4.5727199e-02   2.5363576e-01  -7.7594111e-02  -1.5990422e+00  -9.6015362e-01  -5.4541864e+00   3.5762966e-01   3.5378089e-02  -6.9700908e-02   0.0000000e+00  -2.2049637e-01
   5.8100000e+00   1.0320136e+00  -1.4536530e-01   4.7693196e+01   1.2599022e-01   5.7295780e-01   4.7926078e-01   9.0529561e-02  -1.0996196e+00   2.1801742e-01  -8.2082075e+00  -4.9525437e-01   3.9033719e+00   9.6327062e+00  -1.5009071e+01   2.8685068e+00  -4.4117720e-04  -3.8822808e+00   2.1533665e+00   6.7155765e+00  -6.0804666e-02   2.3194920e-01  -7.3380692e-02  -1.3452328e+00  -1.2063237e+00  -5.8283102e+00   3.8666064e-01   6.1689053e-02  -7.1610052e-02   0.0000000e+00  -1.6233264e-01
   5.8200000e+00   9.9749166e-01  -1.2699083e-01   4.7687435e+01   1.3497193e-01   5.7238484e-01   4.8053943e-01   1.2786515e-01  -1.1018659e+00   1.0848638e-01  -1.0953104e+01  -4.5248237e-01   3.8319204e+00  -7.1451428e+00  -1.5009070e+01   2.8685050e+00  -1.8259881e-04  -3.9547589e+00   2.0761193e+00   7.1046795e+00  -7.6622621e-02   2.1735326e-01  -7.4588529e-02  -1.3205516e+00  -1.3673885e+00  -6.2168188e+00   4.1605857e-01   8.5858481e-02  -7.6218899e-02   0.0000000e+00   0.0000000e+00
   5.8300000e+00   9.5479424e-01  -8.0673579e-02   4.7686089e+01   1.5585438e-01   5.6505098e-01   4.9711967e-01   1.6580244e+00  -1.1046652e+00   5.3256729e-02  -5.5229651e+00  -4.1191168e-01   3.6115747e+00  -2.2034574e+01  -1.5009070e+01   2.8685094e+00   4.3908507e-04  -4.2004807e+00   2.0704759e+00   7.2431536e+00  -8.4308297e-02   2.1297720e-01  -7.8770707e-02  -1.4778806e+00  -1.4617654e+00  -6.4214650e+00   4.3474433e-01   9.9424585e-02  -8.1888218e-02   0.0000000e+00   0.0000000e+00
   5.8400000e+00   9.0264631e-01  -1.5946868e-02   4.7701816e+01   1.8585659e-01   5.6384777e-01   5.4284551e-01   4.5725840e+00  -1.1068909e+00   1.0995941e-01   5.6702678e+00  -3.7416819e-01   3.3291012e+00  -2.8247353e+01  -1.5009070e+01   2.8685248e+00   1.5481684e-03  -4.4051940e+00   2.1422389e+00   7.1299076e+00  -8.1408057e-02   2.1631223e-01  -8.2911384e-02  -1.6911833e+00  -1.5420381e+00  -6.4228974e+00   4.4090325e-01   9.9414420e-02  -8.7258472e-02   0.0000000e+00   0.0000000e+00
   5.8500000e+00   8.3215742e-01   3.7891616e-02   4.7737095e+01   2.2045404e-01   5.6424884e-01   6.0652611e-01   6.3680598e+00  -1.1076878e+00   2.5105719e-01   1.4109778e+01  -3.3904544e-01   3.0678883e+00  -2.6121285e+01  -1.5009071e+01   2.8685563e+00   3.1485265e-03  -4.4651522e+00   2.2557492e+00   6.8918219e+00  -7.1455398e-02   2.2238199e-01  -8.5464447e-02  -1.8684116e+00  -1.6410812e+00  -6.3321202e+00   4.4053851e-01   8.8837604e-02  -9.1915773e-02   0.0000000e+00   0.0000000e+00
   5.8600000e+00   7.3475379e-01   5.1705721e-02   4.7784811e+01   2.5386487e-01   5.6396236e-01   6.6263025e-01   5.6104144e+00  -1.1071638e+00   3.7988658e-01   1.2882939e+01  -3.0605013e-01   2.8564924e+00  -2.1139586e+01  -1.5009076e+01   2.8686056e+00   4.9276714e-03  -4.4237464e+00   2.3560710e+00   6.6672791e+00  -6.0080309e-02   2.2758457e-01  -8.6843531e-02  -1.9910309e+00  -1.7393088e+00  -6.2700638e+00   4.4042201e-01   7.3295558e-02  -9.6030578e-02   0.0000000e+00   0.0000000e+00
   5.8700000e+00   6.1519050e-01   1.6691774e-02   4.7832674e+01   2.8005085e-01   5.6533746e-01   6.9130791e-01   2.8677656e+00  -1.1063259e+00   4.0610048e-01   2.6213900e+00  -2.7492193e-01   2.6714843e+00  -1.8500819e+01  -1.5009084e+01   2.8686656e+00   6.0020619e-03  -4.3718995e+00   2.3816193e+00   6.4970483e+00  -5.0929889e-02   2.3165123e-01  -8.8336372e-02  -2.0731795e+00  -1.7610830e+00  -6.2599602e+00   4.4155613e-01   5.6784454e-02  -9.9528582e-02   0.0000000e+00   0.0000000e+00
   5.8800000e+00   5.0051465e-01  -4.9090299e-02   4.7870619e+01   2.9482530e-01   5.6888980e-01   6.8943260e-01  -1.8753079e-01  -1.1062144e+00   3.2638053e-01  -7.9719953e+00  -2.4603409e-01   2.4494700e+00  -2.2201425e+01  -1.5009097e+01   2.8687124e+00   4.6812389e-03  -4.3573946e+00   2.2942798e+00   6.2816376e+00  -4.3849166e-02   2.3628237e-01  -9.0306202e-02  -2.1406575e+00  -1.6293993e+00  -6.1903914e+00   4.3790339e-01   4.0068562e-02  -1.0139948e-01   0.0000000e+00   0.0000000e+00
   5.8900000e+00   4.3893706e-01  -1.0600327e-01   4.7895383e+01   2.9757266e-01   5.6453532e-01   6.7727586e-01  -1.2156746e+00  -1.1069475e+00   2.3417133e-01  -9.2209198e+00  -2.2076511e-01   2.0897728e+00  -3.5969720e+01  -1.5009111e+01   2.8686967e+00  -1.5725906e-03  -4.3610491e+00   2.1113049e+00   5.8532816e+00  -3.6191807e-02   2.4142823e-01  -9.0772588e-02  -2.2264948e+00  -1.3486873e+00  -5.8856433e+00   4.2143236e-01   2.2666882e-02  -9.9733404e-02   0.0000000e+00   0.0000000e+00
   5.9000000e+00   4.7139238e-01  -1.0586135e-01   4.7910481e+01   2.9211148e-01   5.6373318e-01   6.8681280e-01   9.5369449e-01  -1.1074956e+00   2.4783109e-01   1.3659764e+00  -2.0149726e-01   1.4913378e+00  -5.9843498e+01  -1.5009119e+01   2.8685398e+00  -1.5687820e-02  -4.2893454e+00   1.8966529e+00   5.1280904e+00  -2.6300227e-02   2.4246126e-01  -8.5636193e-02  -2.3271892e+00  -1.0292807e+00  -5.2559772e+00   3.9028204e-01   6.2905744e-03  -9.2989901e-02   0.0000000e+00   0.0000000e+00
   5.9100000e+00   5.7794919e-01  -8.9411203e-03   4.7923925e+01   2.8771246e-01   5.6023814e-01   7.3270224e-01   4.5889435e+00  -1.1061898e+00   4.3895218e-01   1.9112109e+01  -1.9075427e-01   6.3820500e-01  -8.5313284e+01  -1.5009109e+01   2.8681436e+00  -3.9622259e-02  -4.0288768e+00   1.7152257e+00   4.2241122e+00  -1.6172607e-02   2.3257111e-01  -7.1946747e-02  -2.3678335e+00  -8.2150666e-01  -4.4161942e+00   3.5333598e-01  -3.9655389e-03  -8.1857608e-02   0.0000000e+00   0.0000000e+00
   5.9200000e+00   6.7210156e-01   2.0078719e-01   4.7943684e+01   2.9966842e-01   5.6528016e-01   7.9872711e-01   6.6024869e+00  -1.1014905e+00   8.0671310e-01   3.6776092e+01  -1.8962077e-01  -3.2895255e-01  -9.6715755e+01  -1.5009059e+01   2.8674266e+00  -7.1701068e-02  -3.5744207e+00   1.6057178e+00   3.4402632e+00  -1.0222457e-02   2.1066899e-01  -5.2542230e-02  -2.2488625e+00  -8.3132565e-01  -3.6672550e+00   3.2643594e-01  -3.1229330e-03  -7.0261872e-02   0.0000000e+00   0.0000000e+00
   5.9300000e+00   6.8825661e-01   5.0705436e-01   4.7972088e+01   3.4714750e-01   5.6699904e-01   8.5590731e-01   5.7180200e+00  -1.0926569e+00   1.2853079e+00   4.7859482e+01  -1.9637843e-01  -1.1337722e+00  -8.0481964e+01  -1.5008948e+01   2.8664012e+00  -1.0254327e-01  -3.0642773e+00   1.5943455e+00   3.0911559e+00  -1.0806115e-02   1.8633947e-01  -3.6093095e-02  -1.9327529e+00  -1.0814235e+00  -3.3532284e+00   3.2313270e-01   7.9986781e-03  -6.4209971e-02   0.0000000e+00   0.0000000e+00
   5.9400000e+00   6.6337019e-01   8.6595655e-01   4.8003901e+01   4.4688897e-01   5.6740011e-01   8.9002851e-01   3.4121208e+00  -1.0799982e+00   1.7788588e+00   4.9355087e+01  -2.0682143e-01  -1.5300654e+00  -3.9629325e+01  -1.5008760e+01   2.8652989e+00  -1.1023145e-01  -2.7346288e+00   1.7051906e+00   3.2523928e+00  -1.4209497e-02   1.7519883e-01  -3.0902709e-02  -1.5377654e+00  -1.4887479e+00  -3.6359089e+00   3.4632108e-01   2.1569451e-02  -6.8180161e-02   0.0000000e+00   0.0000000e+00
   5.9500000e+00   7.0206020e-01   1.2279713e+00   4.8029657e+01   6.0481759e-01   5.6906169e-01   9.0578329e-01   1.5754773e+00  -1.0644811e+00   2.2134110e+00   4.3455217e+01  -2.1649792e-01  -1.4911756e+00   3.8889857e+00  -1.5008509e+01   2.8647308e+00  -5.6804967e-02  -2.7984970e+00   1.9504359e+00   3.6275335e+00  -1.0295185e-02   1.8884823e-01  -3.8450426e-02  -1.3043714e+00  -1.8810392e+00  -4.3415749e+00   3.8561800e-01   2.8282388e-02  -8.1337224e-02   0.0000000e+00   0.0000000e+00
   5.9600000e+00   8.6731777e-01   1.5632872e+00   4.8041344e+01   8.1217368e-01   5.7135352e-01   9.1294397e-01   7.1606790e-01  -1.0466651e+00   2.5854620e+00   3.7205108e+01  -2.2278936e-01  -1.1891338e+00   3.0204179e+01  -1.5008267e+01   2.8658283e+00   1.0974845e-01  -3.1891016e+00   2.3178627e+00   3.7670489e+00   1.2270660e-02   2.2560307e-01  -5.1491485e-02  -1.3431329e+00  -2.1102407e+00  -5.1041095e+00   4.2404747e-01   2.4686317e-02  -9.7231669e-02   0.0000000e+00   0.0000000e+00
   5.9700000e+00   1.1167673e+00   1.8648824e+00   4.8039126e+01   1.0495835e+00   5.7135352e-01   9.2260235e-01   9.6583876e-01  -1.0255119e+00   2.9798472e+00   3.9438519e+01  -2.2533581e-01  -8.3055514e-01   3.5857865e+01  -1.5008208e+01   2.8702431e+00   4.4148368e-01  -3.5505962e+00   2.7642858e+00   3.4054602e+00   5.8098405e-02   2.6860398e-01  -5.8047056e-02  -1.5314481e+00  -2.1599282e+00  -5.6403878e+00   4.5026785e-01   1.6209523e-02  -1.0804943e-01   0.0000000e+00  -1.6977677e-03
   5.9800000e+00   1.3345573e+00   2.1277099e+00   4.8036611e+01   1.2910943e+00   5.7272862e-01   9.5212217e-01   2.9519819e+00  -9.9822695e-01   3.5310176e+00   5.5117033e+01  -2.2548926e-01  -5.7574053e-01   2.5481461e+01  -1.5008629e+01   2.8798085e+00   9.5653382e-01  -3.5995038e+00   3.2289734e+00   2.5899947e+00   1.2136583e-01   2.9642691e-01  -4.9533171e-02  -1.7243578e+00  -2.1431522e+00  -5.8659051e+00   4.6572313e-01   1.3217913e-02  -1.1026304e-01   0.0000000e+00   0.0000000e+00
   5.9900000e+00   1.4131992e+00   2.3293854e+00   4.8057064e+01   1.5019782e+00   5.7679662e-01   1.0239886e+00   7.1866469e+00  -9.6132530e-01   4.3487838e+00   8.1776627e+01  -2.2541181e-01  -5.1560704e-01   6.0133487e+00  -1.5009940e+01   2.8955985e+00   1.5790050e+00  -3.3283399e+00   3.6588328e+00   1.6576268e+00   1.8831974e-01   2.9771086e-01  -2.6517730e-02  -1.8901861e+00  -2.2252740e+00  -5.8890506e+00   4.8199824e-01   2.3020009e-02  -1.0713437e-01  -1.2768359e-01   0.0000000e+00
   6.0000000e+00   1.3172809e+00   2.4253299e+00   4.8119847e+01   1.6350169e+00   5.7782794e-01   1.1591184e+00   1.3512973e+01  -9.1178526e-01   5.4612754e+00   1.1124916e+02  -2.2688534e-01  -6.3072082e-01  -1.1511378e+01  -1.5012548e+01   2.9161468e+00   2.0548323e+00  -2.8803186e+00   4.0218218e+00   1.1064302e+00   2.4315737e-01   2.7641388e-01   2.7125314e-03  -2.0385306e+00  -2.5121981e+00  -5.9258284e+00   5.1164430e-01   4.4575407e-02  -1.0605425e-01  -1.5662414e-01   0.0000000e+00
   6.0100000e+00   1.0993819e+00   2.3562269e+00   4.8228805e+01   1.6304008e+00   5.8395859e-01   1.3679358e+00   2.0881747e+01  -8.4767606e-01   6.8032115e+00   1.3419361e+02  -2.3036539e-01  -7.9930265e-01  -1.6858182e+01  -1.5016642e+01   2.9347909e+00   1.8644023e+00  -2.3783350e+00   4.3087936e+00   1.3487629e+00   2.7426483e-01   2.4546590e-01   2.8664510e-02  -2.1491163e+00  -2.9733107e+00  -6.1080907e+00   5.5834355e-01   7.0080712e-02  -1.1283197e-01  -2.2507849e-01   0.0000000e+00
   6.0200000e+00   8.6797870e-01   2.0776723e+00   4.8369709e+01   1.4277066e+00   5.9455831e-01   1.6458130e+00   2.7787712e+01  -7.6850951e-01   8.2383777e+00   1.4351661e+02  -2.3490462e-01  -8.8280260e-01  -8.3499958e+00  -1.5022064e+01   2.9366354e+00   1.8445473e-01  -1.8631678e+00   4.5270119e+00   2.5243041e+00   2.7713506e-01   2.1556241e-01   4.6541878e-02  -2.1742553e+00  -3.4786815e+00  -6.3339045e+00   6.1322182e-01   9.1453120e-02  -1.2745378e-01  -4.8070699e-01   0.0000000e+00
   6.0300000e+00   7.2319551e-01   1.6083814e+00   4.8513959e+01   1.0020933e+00   6.0956980e-01   1.9861887e+00   3.4037574e+01  -6.7546855e-01   9.5906917e+00   1.3523140e+02  -2.3898046e-01  -8.2086003e-01   6.1942574e+00  -1.5028614e+01   2.8965781e+00  -4.0057357e+00  -1.3654217e+00   4.6965236e+00   4.5010234e+00   2.5311298e-01   1.8835539e-01   5.7120547e-02  -2.0665476e+00  -3.9082448e+00  -6.3142014e+00   6.6025109e-01   1.0640732e-01  -1.4421147e-01  -8.9298446e-01   0.0000000e+00
   6.0400000e+00   7.0337580e-01   1.0457792e+00   4.8630366e+01   4.0818641e-01   6.2704502e-01   2.4037587e+00   4.1756999e+01  -5.7146672e-01   1.0673181e+01   1.0824892e+02  -2.4156372e-01  -6.5829651e-01   1.6256352e+01  -1.5036657e+01   2.7811974e+00  -1.1538067e+01  -1.0127986e+00   4.8657873e+00   6.9764128e+00   2.0826078e-01   1.5965371e-01   6.2926176e-02  -1.7887950e+00  -4.2405732e+00  -5.7912450e+00   6.8663672e-01   1.1986630e-01  -1.5536599e-01  -1.2439262e+00   0.0000000e+00
   6.0500000e+00   7.8006008e-01   5.1496472e-01   4.8703783e+01  -2.2379460e-01   6.4520778e-01   2.9384776e+00   5.3471891e+01  -4.6107192e-01   1.1307901e+01   6.3471968e+01  -2.4265447e-01  -4.9358034e-01   1.6471616e+01  -1.5047299e+01   2.5587649e+00  -2.2243252e+01  -9.9014430e-01   5.1028023e+00   9.5557785e+00   1.5420094e-01   1.2747128e-01   6.4967093e-02  -1.3184445e+00  -4.5523521e+00  -4.7627187e+00   6.9114305e-01   1.3999330e-01  -1.5543966e-01  -1.3086774e+00   0.0000000e+00
   6.0600000e+00   8.8871144e-01   1.0350042e-01   4.8744470e+01  -7.5558218e-01   6.7030333e-01   3.6274951e+00   6.8901744e+01  -3.5027202e-01   1.1344324e+01   3.6423192e+00  -2.4317756e-01  -4.1593450e-01   7.7645843e+00  -1.5061582e+01   2.2223917e+00  -3.3637313e+01  -1.3771152e+00   5.4376125e+00   1.1807022e+01   1.0617162e-01   9.4543995e-02   6.3465586e-02  -6.7887697e-01  -4.9167795e+00  -3.5049732e+00   6.8450314e-01   1.7238998e-01  -1.4373539e-01  -1.0338105e+00   0.0000000e+00
   6.0700000e+00   9.6183550e-01  -1.5704128e-01   4.8779641e+01  -1.1050613e+00   7.0972282e-01   4.4730101e+00   8.4551505e+01  -2.4575680e-01   1.0708167e+01  -6.3615669e+01  -2.4455085e-01  -4.7340474e-01  -5.7470238e+00  -1.5078735e+01   1.8298656e+00  -3.9252611e+01  -2.0675978e+00   5.8440286e+00   1.3384848e+01   7.6066388e-02   6.4610584e-02   5.9465849e-02   4.5126313e-02  -5.3344710e+00  -2.3828396e+00   6.8119715e-01   2.1709549e-01  -1.2418512e-01  -5.4900690e-01   0.0000000e+00
   6.0800000e+00   9.5576699e-01  -2.7965062e-01   4.8838317e+01  -1.2567091e+00   7.5859612e-01   5.4458604e+00   9.7285032e+01  -1.5367261e-01   9.4530020e+00  -1.2551651e+02  -2.4815715e-01  -6.6311112e-01  -1.8970638e+01  -1.5093763e+01   1.5578789e+00  -2.7198673e+01  -2.8536150e+00   6.2700557e+00   1.4175534e+01   6.6174726e-02   3.9486351e-02   5.4408216e-02   7.5007455e-01  -5.7734646e+00  -1.6546554e+00   6.8991636e-01   2.6961246e-01  -1.0254255e-01  -5.4404932e-02   0.0000000e+00
   6.0900000e+00   8.7267577e-01  -3.1275417e-01   4.8939662e+01  -1.2415281e+00   8.1680864e-01   6.5169103e+00   1.0710499e+02  -7.8561244e-02   7.7399873e+00  -1.7130147e+02  -2.5481278e-01  -9.2972179e-01  -2.6661067e+01  -1.5094863e+01   1.7556751e+00   1.9779616e+01  -3.5390024e+00   6.6286019e+00   1.4294823e+01   6.8803418e-02   1.8836356e-02   4.9324305e-02   1.4088877e+00  -6.1986169e+00  -1.4171315e+00   7.1068090e-01   3.2434844e-01  -8.2296169e-02   0.0000000e+00   0.0000000e+00
   6.1000000e+00   7.6274115e-01  -3.2124756e-01   4.9085229e+01  -1.1176143e+00   8.8012047e-01   7.6693455e+00   1.1524351e+02  -2.3021901e-02   5.7644543e+00  -1.9755330e+02  -2.6436075e-01  -1.1771935e+00  -2.4747169e+01  -1.5061814e+01   2.9622205e+00   1.2065455e+02  -3.9757747e+00   6.7884890e+00   1.3958125e+01   7.0680480e-02   5.3818665e-04   4.4932049e-02   2.1217191e+00  -6.5543995e+00  -1.6440780e+00   7.3791298e-01   3.7801757e-01  -6.2653252e-02   0.0000000e+00   0.0000000e+00
   6.1100000e+00   6.9214076e-01  -3.5185855e-01   4.9256383e+01  -9.5330173e-01   9.6864245e-01   8.8844589e+00   1.2151135e+02   1.2213002e-02   3.7142814e+00  -2.0501729e+02  -2.7586235e-01  -1.3288632e+00  -1.5166976e+01  -1.4967439e+01   5.8237932e+00   2.8615727e+02  -4.1089272e+00   6.6334039e+00   1.3359000e+01   5.8500509e-02  -1.8738635e-02   4.1687406e-02   2.9935880e+00  -6.7823308e+00  -2.2047127e+00   7.6378434e-01   4.3016276e-01  -4.0413274e-02   0.0000000e+00   0.0000000e+00
   6.1200000e+00   6.9742483e-01  -4.1188381e-01   4.9418914e+01  -8.0874621e-01   1.0619200e+00   1.0144778e+01   1.2603195e+02   2.8221449e-02   1.7714789e+00  -1.9428024e+02  -2.8845153e-01  -1.3934822e+00  -6.4619009e+00  -1.4785046e+01   1.0824201e+01   5.0004077e+02  -4.0198300e+00   6.1303894e+00   1.2644593e+01   2.3335168e-02  -4.2159534e-02   3.9230075e-02   3.9823678e+00  -6.8706372e+00  -2.8771622e+00   7.7997276e-01   4.8037736e-01  -1.3437777e-02  -3.0115469e-01   0.0000000e+00
   6.1300000e+00   7.6448305e-01  -4.7903821e-01   4.9533864e+01  -7.2004526e-01   1.1669431e+00   1.1455252e+01   1.3104740e+02   2.7729542e-02   1.0120248e-01  -1.6702765e+02  -3.0212689e-01  -1.4581638e+00  -6.4681544e+00  -1.4503444e+01   1.7789618e+01   6.9654173e+02  -3.8747389e+00   5.3415146e+00   1.1965470e+01  -3.6635111e-02  -7.0612297e-02   3.6178963e-02   4.9088779e+00  -6.8609192e+00  -3.4190315e+00   7.7980708e-01   5.2510122e-01   1.7065022e-02  -7.4162141e-01  -7.4589072e-01
   6.1400000e+00   8.4174208e-01  -5.2510145e-01   4.9576337e+01  -6.9115441e-01   1.2835401e+00   1.2832205e+01   1.3769527e+02   1.4479920e-02  -1.1947034e+00  -1.2959058e+02  -3.1787964e-01  -1.6221781e+00  -1.6401431e+01  -1.4139819e+01   2.5505436e+01   7.7158180e+02  -3.8150197e+00   4.3786174e+00   1.1472949e+01  -1.1558130e-01  -1.0093367e-01   3.1019629e-02   5.5640689e+00  -6.7807153e+00  -3.6684439e+00   7.6063171e-01   5.5643202e-01   4.6103466e-02  -1.1351691e+00  -1.7994882e+00
   6.1500000e+00   8.7266993e-01  -5.3242307e-01   4.9555695e+01  -6.9815825e-01   1.4199040e+00   1.4268264e+01   1.4360593e+02  -7.8186488e-03  -2.1189334e+00  -9.2423003e+01  -3.3708969e-01  -1.9248138e+00  -3.0263569e+01  -1.3731188e+01   3.2122461e+01   6.6170250e+02  -3.8792742e+00   3.3636117e+00   1.1249704e+01  -2.0248067e-01  -1.2593152e-01   2.3259260e-02   5.7953299e+00  -6.5943533e+00  -3.6547250e+00   7.2409257e-01   5.6355430e-01   6.6349106e-02  -1.5598359e+00  -2.8272948e+00
   6.1600000e+00   8.3150314e-01  -5.0356733e-01   4.9514585e+01  -7.0714298e-01   1.5699617e+00   1.5726553e+01   1.4582882e+02  -3.6494718e-02  -2.7741801e+00  -6.5524668e+01  -3.6072944e-01  -2.3266350e+00  -4.0182121e+01  -1.3311392e+01   3.6251137e+01   4.1286758e+02  -4.0421600e+00   2.4413699e+00   1.1280539e+01  -2.8507362e-01  -1.3655922e-01   1.3862897e-02   5.5186209e+00  -6.2421053e+00  -3.6282456e+00   6.7485652e-01   5.3671690e-01   7.1160896e-02  -2.1748256e+00  -3.8317594e+00
   6.1700000e+00   7.4340454e-01  -4.7001563e-01   4.9501465e+01  -6.9591142e-01   1.7323379e+00   1.7162409e+01   1.4358566e+02  -7.0452294e-02  -3.3170663e+00  -5.4288622e+01  -3.8895440e-01  -2.7477251e+00  -4.2109006e+01  -1.2907209e+01   3.7611005e+01   1.3598679e+02  -4.3021102e+00   1.7729581e+00   1.1515680e+01  -3.5275541e-01  -1.2480116e-01   4.5570155e-03   4.7250858e+00  -5.6831940e+00  -3.9140645e+00   6.1943657e-01   4.7245914e-01   5.7854440e-02  -3.0909382e+00  -4.7982932e+00
   6.1800000e+00   6.7421429e-01  -4.9112215e-01   4.9543918e+01  -6.6571635e-01   1.9092100e+00   1.8533827e+01   1.3714180e+02  -1.1003199e-01  -3.8906015e+00  -5.7353516e+01  -4.2113022e-01  -3.1108337e+00  -3.6310869e+01  -1.2552088e+01   3.6722327e+01  -8.8867781e+01  -4.7053653e+00   1.4629998e+00   1.1947187e+01  -3.9883429e-01  -8.5719386e-02  -3.8222878e-03   3.5239700e+00  -4.8956684e+00  -4.6953471e+00   5.6423808e-01   3.7727077e-01   2.9522812e-02  -4.3157163e+00  -5.6900042e+00
   6.1900000e+00   6.9304086e-01  -6.3002072e-01   4.9643463e+01  -6.3610278e-01   2.0992601e+00   1.9797019e+01   1.2631917e+02  -1.5629593e-01  -4.5665137e+00  -6.7591227e+01  -4.5619187e-01  -3.3746387e+00  -2.6380495e+01  -1.2281881e+01   3.4307611e+01  -2.4147159e+02  -5.3259907e+00   1.5008974e+00   1.2597308e+01  -4.2289847e-01  -1.8943017e-02  -1.2436474e-02   2.1315232e+00  -3.8921857e+00  -5.9124889e+00   5.1283702e-01   2.6717752e-01  -5.7645784e-03  -5.7476263e+00  -6.4486200e+00
   6.2000000e+00   8.2857826e-01  -9.1512456e-01   4.9784546e+01  -6.2890863e-01   2.3046081e+00   2.0911211e+01   1.1141915e+02  -2.1024141e-01  -5.3381221e+00  -7.7160834e+01  -4.9316559e-01  -3.5499642e+00  -1.7532548e+01  -1.2112244e+01   3.0996225e+01  -3.3113861e+02  -6.2197162e+00   1.7722538e+00   1.3463884e+01  -4.3144603e-01   7.0002792e-02  -2.3860381e-02   7.9084603e-01  -2.7545996e+00  -7.3466904e+00   4.6552156e-01   1.6276673e-01  -3.8446087e-02  -7.2021360e+00  -7.0004164e+00
   6.2100000e+00   1.0442406e+00  -1.3155405e+00   4.9946039e+01  -6.5546293e-01   2.5138523e+00   2.1856157e+01   9.4494624e+01  -2.7245507e-01  -6.1644269e+00  -8.2630480e+01  -5.3151497e-01  -3.6814788e+00  -1.3151464e+01  -1.2029395e+01   2.7268949e+01  -3.7272757e+02  -7.3750553e+00   2.1119378e+00   1.4518545e+01  -4.3581516e-01   1.7015837e-01  -4.0905611e-02  -3.2021853e-01  -1.6253451e+00  -8.8002476e+00   4.2210573e-01   8.1556346e-02  -6.2009695e-02  -8.4811582e+00  -7.2909965e+00
   6.2200000e+00   1.2468013e+00  -1.7464898e+00   5.0111588e+01  -7.1251249e-01   2.7291126e+00   2.2635739e+01   7.7958231e+01  -3.4332808e-01  -7.0261613e+00  -8.6173442e+01  -5.7105936e-01  -3.8046884e+00  -1.2320959e+01  -1.2001086e+01   2.3431320e+01  -3.8376292e+02  -8.7070660e+00   2.3480362e+00   1.5735488e+01  -4.4846995e-01   2.6869929e-01  -6.6124513e-02  -1.1524391e+00  -6.2166988e-01  -1.0222859e+01   3.8428931e-01   3.1329377e-02  -7.5808712e-02  -9.4524710e+00  -7.3211503e+00
   6.2300000e+00   1.3301033e+00  -2.1016720e+00   5.0275738e+01  -7.8351671e-01   2.9508472e+00   2.3251919e+01   6.1618005e+01  -4.2363340e-01  -7.9617978e+00  -9.3563655e+01  -6.1156155e-01  -3.9137054e+00  -1.0901695e+01  -1.1989985e+01   1.9638009e+01  -3.7933117e+02  -1.0089343e+01   2.3343200e+00   1.7060430e+01  -4.7817071e-01   3.5573224e-01  -1.0149307e-01  -1.8007569e+00   2.7152538e-01  -1.1691675e+01   3.5393230e-01   7.8443165e-03  -8.4371065e-02  -1.0095118e+01  -7.1444423e+00
   6.2400000e+00   1.2381970e+00  -2.3010311e+00   5.0444849e+01  -8.4255091e-01   3.1811190e+00   2.3678047e+01   4.2612746e+01  -5.1501622e-01  -9.0587739e+00  -1.0969760e+02  -6.5214560e-01  -3.9450401e+00  -3.1334715e+00  -1.1960205e+01   1.6055866e+01  -3.5821430e+02  -1.1346041e+01   1.9920999e+00   1.8324272e+01  -5.2415626e-01   4.2674580e-01  -1.4694639e-01  -2.4360011e+00   1.2238682e+00  -1.3282023e+01   3.2838272e-01  -2.1557417e-03  -9.3674644e-02  -1.0527122e+01  -6.8498691e+00
   6.2500000e+00   1.0067082e+00  -2.3256532e+00   5.0633780e+01  -8.5746918e-01   3.4156879e+00   2.3868062e+01   1.9001503e+01  -6.1975136e-01  -1.0380523e+01  -1.3217491e+02  -6.9079471e-01  -3.7854080e+00   1.5963209e+01  -1.1880589e+01   1.3087598e+01  -2.9682680e+02  -1.2194337e+01   1.3404372e+00   1.9200279e+01  -5.7195683e-01   4.8057467e-01  -1.9742471e-01  -3.1776596e+00   2.4631983e+00  -1.4946690e+01   2.9811762e-01  -1.4189738e-02  -1.0655167e-01  -1.1005719e+01  -6.5419918e+00
   6.2600000e+00   7.4277331e-01  -2.2119326e+00   5.0857276e+01  -7.9038895e-01   3.6456732e+00   2.3791871e+01  -7.6190668e+00  -7.3979810e-01  -1.1896650e+01  -1.5161266e+02  -7.2467107e-01  -3.3530661e+00   4.3234188e+01  -1.1730704e+01   1.1531819e+01  -1.5557786e+02  -1.2268891e+01   5.0077760e-01   1.9235169e+01  -5.9516408e-01   5.1365193e-01  -2.4038305e-01  -4.0485048e+00   4.1176431e+00  -1.6472653e+01   2.5115999e-01  -3.8346107e-02  -1.2043290e-01  -1.1815687e+01  -6.2569843e+00
   6.2700000e+00   5.5788880e-01  -2.0172918e+00   5.1118388e+01  -6.0126021e-01   3.8745125e+00   2.3456145e+01  -3.3572615e+01  -8.7608394e-01  -1.3505584e+01  -1.6089346e+02  -7.5128382e-01  -2.6819436e+00   6.7112253e+01  -1.1507261e+01   1.2688101e+01   1.1562824e+02  -1.1228691e+01  -3.4585471e-01   1.7933956e+01  -5.6340135e-01   5.1619096e-01  -2.5738613e-01  -4.9873555e+00   6.1202229e+00  -1.7545843e+01   1.8122728e-01  -7.4537797e-02  -1.2922953e-01  -1.3150461e+01  -5.9164972e+00
   6.2800000e+00   5.0806701e-01  -1.7933282e+00   5.1405431e+01  -2.6232000e-01   4.0992838e+00   2.2902748e+01  -5.5339726e+01  -1.0281219e+00  -1.5067260e+01  -1.5616757e+02  -7.6945768e-01  -1.9016751e+00   7.8026847e+01  -1.1213187e+01   1.8431698e+01   5.7435971e+02  -8.8908116e+00  -1.0257740e+00   1.4956460e+01  -4.5266044e-01   4.7696661e-01  -2.3149125e-01  -5.8627872e+00   8.2257852e+00  -1.7928673e+01   9.2688906e-02  -1.1349037e-01  -1.2772463e-01  -1.5106676e+01  -5.3948958e+00
   6.2900000e+00   5.7239172e-01  -1.5801678e+00   5.1703819e+01   2.2046085e-01   4.3128825e+00   2.2206948e+01  -6.9579903e+01  -1.1934610e+00  -1.6386059e+01  -1.3187989e+02  -7.7975387e-01  -1.1830106e+00   7.1866450e+01  -1.0823178e+01   3.1083023e+01   1.2651325e+03  -5.3965270e+00  -1.3558099e+00   1.0386198e+01  -2.5440988e-01   3.9311177e-01  -1.5642903e-01  -6.5928719e+00   1.0054236e+01  -1.7634340e+01   8.8294874e-04  -1.4249918e-01  -1.1579915e-01  -1.7685795e+01  -4.5535461e+00
   6.3000000e+00   6.7361348e-01  -1.4103700e+00   5.2009215e+01   7.9845704e-01   4.5171420e+00   2.1467752e+01  -7.3919683e+01  -1.3676265e+00  -1.7259777e+01  -8.7371868e+01  -7.8434219e-01  -6.8329967e-01   4.9971093e+01  -1.0258888e+01   5.2840079e+01   2.1757055e+03  -1.2009152e+00  -1.1234614e+00   4.8280539e+00   2.0924277e-02   2.7398821e-01  -4.0845158e-02  -7.2295145e+00   1.1205136e+01  -1.6950958e+01  -7.2483030e-02  -1.5233036e-01  -9.9786509e-02  -2.0828163e+01  -3.2961205e+00
   6.3100000e+00   7.3175488e-01  -1.3052310e+00   5.2326770e+01   1.3972097e+00   4.7163594e+00   2.0778339e+01  -6.8941282e+01  -1.5449559e+00  -1.7569393e+01  -3.0961594e+01  -7.8586729e-01  -4.4671105e-01   2.3658862e+01  -9.4042439e+00   8.4877111e+01   3.2037033e+03   3.2041973e+00  -1.9276271e-01  -7.9006861e-01   3.4879988e-01   1.3490694e-01   9.4896122e-02  -7.8450868e+00   1.1463829e+01  -1.6283669e+01  -1.1036322e-01  -1.4119653e-01  -8.8877085e-02  -2.4513752e+01  -1.7082263e+00
   6.3200000e+00   7.1368618e-01  -1.2611751e+00   5.2659852e+01   1.9430008e+00   4.9057792e+00   2.0197708e+01  -5.8063115e+01  -1.7194594e+00  -1.7281673e+01   2.8771990e+01  -7.8611129e-01  -3.8448285e-01   6.2228198e+00  -8.1423307e+00   1.2664924e+02   4.1772133e+03   7.4686406e+00   1.3923764e+00  -5.6190837e+00   6.9897137e-01  -1.4212756e-02   2.2659016e-01  -8.4834796e+00   1.0888615e+01  -1.5881826e+01  -1.1217205e-01  -1.1385974e-01  -8.8913890e-02  -2.8683167e+01  -4.5713149e-03
   6.3300000e+00   6.4049043e-01  -1.2459999e+00   5.3003520e+01   2.3800141e+00   5.1020746e+00   1.9744541e+01  -4.5316661e+01  -1.8853162e+00  -1.6413124e+01   8.6854926e+01  -7.8590744e-01  -3.9999091e-01  -1.5508060e+00  -6.3802315e+00   1.7602240e+02   4.9373154e+03   1.1335972e+01   3.3858864e+00  -9.2652956e+00   1.0399631e+00  -1.7567894e-01   3.3391221e-01  -9.2271518e+00   9.7310762e+00  -1.5682267e+01  -9.6465727e-02  -7.7403012e-02  -9.8644228e-02  -3.3039466e+01   0.0000000e+00
   6.3400000e+00   5.5846460e-01  -1.2173541e+00   5.3350665e+01   2.6815178e+00   5.2796915e+00   1.9410971e+01  -3.3356973e+01  -2.0373537e+00  -1.5028325e+01   1.3847987e+02  -7.8566717e-01  -4.4992062e-01  -4.9929711e+00  -4.0556897e+00   2.3017445e+02   5.4152055e+03   1.4651011e+01   5.3550374e+00  -1.1846722e+01   1.3390812e+00  -3.5999829e-01   4.0391809e-01  -1.0086137e+01   8.3275894e+00  -1.5464850e+01  -9.1386918e-02  -3.6541715e-02  -1.1055885e-01  -3.7119389e+01   0.0000000e+00
   6.3500000e+00   5.0525583e-01  -1.1479232e+00   5.3700022e+01   2.8532836e+00   5.4705437e+00   1.9172102e+01  -2.3886936e+01  -2.1714850e+00  -1.3235761e+01   1.7925647e+02  -7.8544984e-01  -4.9846459e-01  -4.8543973e+00  -1.1373344e+00   2.8640894e+02   5.6234488e+03   1.7354000e+01   6.7933173e+00  -1.3745925e+01   1.5639950e+00  -5.7495296e-01   4.3023645e-01  -1.0886140e+01   6.9957985e+00  -1.5083848e+01  -1.1911443e-01   9.1505290e-03  -1.1486953e-01  -4.0499977e+01   0.0000000e+00
   6.3600000e+00   4.9148050e-01  -1.0390015e+00   5.4052965e+01   2.9204578e+00   5.6488482e+00   1.8986984e+01  -1.8511765e+01  -2.2848384e+00  -1.1156714e+01   2.0790467e+02  -7.8509275e-01  -5.2310561e-01  -2.4641017e+00   2.3705825e+00   3.4238175e+02   5.5972809e+03   1.9335204e+01   7.3240427e+00  -1.5316181e+01   1.6890024e+00  -8.1781343e-01   4.1159835e-01  -1.1403682e+01   5.9424855e+00  -1.4520991e+01  -1.8465721e-01   6.4588643e-02  -1.0392360e-01  -4.2852863e+01   0.0000000e+00
   6.3700000e+00   5.0316666e-01  -9.1960988e-01   5.4402369e+01   2.9121996e+00   5.8394713e+00   1.8815488e+01  -1.7149632e+01  -2.3755456e+00  -8.8910861e+00   2.2656280e+02  -7.8456188e-01  -5.3648618e-01  -1.3380572e+00   6.4218536e+00   3.9608995e+02   5.3708199e+03   2.0410392e+01   6.8495730e+00  -1.6671220e+01   1.7032373e+00  -1.0755977e+00   3.5193966e-01  -1.1489675e+01   5.2353309e+00  -1.3864809e+01  -2.7555570e-01   1.3538713e-01  -7.4753772e-02  -4.3997957e+01   0.0000000e+00
   6.3800000e+00   5.1697469e-01  -8.3263642e-01   5.4725660e+01   2.8608616e+00   6.0133067e+00   1.8645482e+01  -1.7000621e+01  -2.4423930e+00  -6.5040562e+00   2.3870298e+02  -7.8403875e-01  -5.6011283e-01  -2.3626643e+00   1.0939841e+01   4.4593671e+02   4.9846765e+03   2.0447839e+01   5.5713796e+00  -1.7662588e+01   1.6161852e+00  -1.3300540e+00   2.6078918e-01  -1.1083087e+01   4.8354525e+00  -1.3274658e+01  -3.7052298e-01   2.2348683e-01  -2.8993969e-02  -4.3976546e+01   0.0000000e+00
   6.3900000e+00   5.1223763e-01  -8.1196969e-01   5.4986646e+01   2.8049644e+00   6.1915538e+00   1.8495571e+01  -1.4991057e+01  -2.4846559e+00  -4.0444621e+00   2.4595941e+02  -7.8381423e-01  -6.0513811e-01  -4.5025283e+00   1.5849564e+01   4.9079119e+02   4.4854473e+03   1.9453936e+01   3.8780774e+00  -1.8074021e+01   1.4560550e+00  -1.5630656e+00   1.5202511e-01  -1.0227283e+01   4.6464853e+00  -1.2904020e+01  -4.4942519e-01   3.2542582e-01   2.8944818e-02  -4.2998263e+01   0.0000000e+00
   6.4000000e+00   4.7341598e-01  -8.6203857e-01   5.5140803e+01   2.7796754e+00   6.3645871e+00   1.8386500e+01  -1.0907156e+01  -2.5021992e+00  -1.5714295e+00   2.4730326e+02  -7.8425409e-01  -6.7936779e-01  -7.4229684e+00   2.1100244e+01   5.2995374e+02   3.9162550e+03   1.7564246e+01   2.1538274e+00  -1.7838327e+01   1.2596506e+00  -1.7611358e+00   4.0261313e-02  -9.0610997e+00   4.5403709e+00  -1.2851498e+01  -4.9885286e-01   4.3409006e-01   9.3748180e-02  -4.1298621e+01   0.0000000e+00
   6.4100000e+00   3.8856048e-01  -9.4805638e-01   5.5143288e+01   2.7990920e+00   6.5426051e+00   1.8316989e+01  -6.9510580e+00  -2.4956384e+00   8.4006198e-01   2.4114915e+02  -7.8581143e-01  -7.9177437e-01  -1.1240658e+01   2.6659125e+01   5.6314472e+02   3.3190983e+03   1.4953974e+01   6.7003204e-01  -1.7077303e+01   1.0581423e+00  -1.9184411e+00  -6.3893110e-02  -7.7864484e+00   4.3224545e+00  -1.3167615e+01  -5.1303144e-01   5.4134041e-01   1.5953227e-01  -3.9007457e+01   0.0000000e+00
   6.4200000e+00   2.4987066e-01  -1.0013674e+00   5.4962002e+01   2.8459058e+00   6.7158102e+00   1.8265923e+01  -5.1065743e+00  -2.4664170e+00   3.1074827e+00   2.2674207e+02  -7.8886239e-01  -9.3484400e-01  -1.4306962e+01   3.2494696e+01   5.9067116e+02   2.7526437e+03   1.1742382e+01  -3.6600112e-01  -1.5987479e+01   8.6681192e-01  -2.0381584e+00  -1.5699082e-01  -6.6337290e+00   3.7123761e+00  -1.3871268e+01  -4.9323776e-01   6.3881944e-01   2.1919069e-01  -3.6113007e+01   0.0000000e+00
   6.4300000e+00   6.1156888e-02  -9.5110589e-01   5.4588112e+01   2.8805528e+00   6.8958335e+00   1.8207410e+01  -5.8512898e+00  -2.4168150e+00   5.1474523e+00   2.0399696e+02  -7.9350695e-01  -1.0813298e+00  -1.4648583e+01   3.8570868e+01   6.1353634e+02   2.2865183e+03   7.9318112e+00  -7.3546488e-01  -1.4732295e+01   6.8475291e-01  -2.1318628e+00  -2.4304916e-01  -5.8343849e+00   2.4638539e+00  -1.4931850e+01  -4.4780323e-01   7.1754997e-01   2.6565062e-01  -3.2510692e+01   0.0000000e+00
   6.4400000e+00  -1.4744343e-01  -7.7816689e-01   5.4039857e+01   2.8712586e+00   7.0622778e+00   1.8121238e+01  -8.6172174e+00  -2.3498953e+00   6.8817833e+00   1.7343309e+02  -7.9969151e-01  -1.2166773e+00  -1.3534751e+01   4.4848435e+01   6.3301263e+02   1.9476291e+03   3.4302679e+00  -2.4242733e-01  -1.3410163e+01   5.0331542e-01  -2.2164658e+00  -3.3137701e-01  -5.5648705e+00   5.5200451e-01  -1.6243470e+01  -3.9118931e-01   7.6897556e-01   2.9548564e-01  -2.8119861e+01   0.0000000e+00
   6.4500000e+00  -3.1580398e-01  -5.4504752e-01   5.3360888e+01   2.8292918e+00   7.2393790e+00   1.7985651e+01  -1.3558744e+01  -2.2692169e+00   8.2609113e+00   1.3791281e+02  -8.0749905e-01  -1.3556821e+00  -1.3900472e+01   5.1285822e+01   6.4982202e+02   1.6809388e+03  -1.7955436e+00   1.1445634e+00  -1.2073502e+01   3.1643797e-01  -2.3086942e+00  -4.3217141e-01  -5.8236853e+00  -1.7573557e+00  -1.7654356e+01  -3.4082154e-01   7.8852487e-01   3.1150297e-01  -2.3051297e+01   0.0000000e+00
   6.4600000e+00  -3.8534202e-01  -3.5796620e-01   5.2606269e+01   2.8208675e+00   7.4096621e+00   1.7768817e+01  -2.1683395e+01  -2.1782507e+00   9.2938657e+00   1.0329544e+02  -8.1731544e-01  -1.5299014e+00  -1.7421931e+01   5.7845425e+01   6.6376788e+02   1.3945864e+03  -7.5893101e+00   3.1712930e+00  -1.0792866e+01   1.2693095e-01  -2.4185196e+00  -5.5106939e-01  -6.3917909e+00  -4.0135487e+00  -1.9039956e+01  -3.1320113e-01   7.7977727e-01   3.2175949e-01  -1.7653152e+01   0.0000000e+00
   6.4700000e+00  -3.4893864e-01  -2.8866388e-01   5.1821566e+01   2.9272345e+00   7.5817213e+00   1.7445887e+01  -3.2293007e+01  -2.0798408e+00   1.0043724e+01   7.4985855e+01  -8.2972076e-01  -1.7600973e+00  -2.3019594e+01   6.4502642e+01   6.7435373e+02   1.0585847e+03  -1.3577164e+01   5.3482424e+00  -9.7029726e+00  -5.3242705e-02  -2.5443556e+00  -6.8534217e-01  -6.9581616e+00  -5.7917836e+00  -2.0377638e+01  -3.2000690e-01   7.5555176e-01   3.3532231e-01  -1.2413324e+01   0.0000000e+00
   6.4800000e+00  -2.6187242e-01  -3.2689586e-01   5.1033450e+01   3.1647348e+00   7.7440403e+00   1.7023630e+01  -4.2225641e+01  -1.9760164e+00   1.0591967e+01   5.4824258e+01  -8.4501547e-01  -2.0195430e+00  -2.5944566e+01   7.1246271e+01   6.8195472e+02   7.6009879e+02  -1.9193318e+01   7.1586751e+00  -8.9380233e+00  -2.0867972e-01  -2.6728645e+00  -8.2329377e-01  -7.2797829e+00  -6.8701867e+00  -2.1748533e+01  -3.6463684e-01   7.3333675e-01   3.5769057e-01  -7.8495315e+00   0.0000000e+00
   6.4900000e+00  -1.9213794e-01  -3.9883662e-01   5.0253836e+01   3.4520185e+00   7.9013745e+00   1.6542043e+01  -4.8158696e+01  -1.8681650e+00   1.1002377e+01   4.1041063e+01  -8.6276301e-01  -2.2354618e+00  -2.1591882e+01   7.8074126e+01   6.8821706e+02   6.2623410e+02  -2.3828996e+01   8.2183866e+00  -8.4856932e+00  -3.2903446e-01  -2.7838544e+00  -9.4686165e-01  -7.2591917e+00  -7.2068619e+00  -2.3194354e+01  -4.4220529e-01   7.2756398e-01   3.9057406e-01  -4.3494191e+00   0.0000000e+00
   6.5000000e+00  -1.6379780e-01  -4.2885788e-01   4.9489395e+01   3.6865342e+00   8.0508592e+00   1.6050748e+01  -4.9129593e+01  -1.7574508e+00   1.1296727e+01   2.9434925e+01  -8.8186680e-01  -2.3423693e+00  -1.0690754e+01   8.4982821e+01   6.9477216e+02   6.5551027e+02  -2.7047184e+01   8.2803147e+00  -8.1294583e+00  -4.1191322e-01  -2.8569652e+00  -1.0371929e+00  -6.8750653e+00  -6.7549075e+00  -2.4589482e+01  -5.4315774e-01   7.4604045e-01   4.3661396e-01  -1.9968559e+00  -1.4959222e+00
   6.5100000e+00  -1.5211776e-01  -3.9089244e-01   4.8748172e+01   3.8276259e+00   8.1989688e+00   1.5579380e+01  -4.7136750e+01  -1.6452659e+00   1.1451830e+01   1.5510324e+01  -9.0113364e-01  -2.3307963e+00   1.1572996e+00   9.1948838e+01   7.0158223e+02   6.8100703e+02  -2.8632368e+01   7.1986088e+00  -7.6235960e+00  -4.5745990e-01  -2.8755012e+00  -1.0805602e+00  -6.0583506e+00  -5.3835690e+00  -2.5752882e+01  -6.5571068e-01   7.9344603e-01   5.0217995e-01  -5.8104455e-01  -2.9573761e+00
   6.5200000e+00  -1.2211347e-01  -3.0998085e-01   4.8038745e+01   3.8503018e+00   8.3406039e+00   1.5123989e+01  -4.5539115e+01  -1.5334031e+00   1.1427405e+01  -2.4425039e+00  -9.1976490e-01  -2.2406119e+00   9.0184481e+00   9.8924950e+01   7.0703276e+02   5.4505242e+02  -2.8458713e+01   5.0067767e+00  -6.8686162e+00  -4.6686369e-01  -2.8273255e+00  -1.0702445e+00  -4.7000381e+00  -3.0456699e+00  -2.6646853e+01  -7.6624437e-01   8.7481629e-01   5.9299878e-01   0.0000000e+00  -4.0837166e+00
   6.5300000e+00  -6.4320029e-02  -2.2674335e-01   4.7368808e+01   3.6655877e+00   8.4848174e+00   1.4656185e+01  -4.6780354e+01  -1.4238769e+00   1.1201143e+01  -2.2626185e+01  -9.3744070e-01  -2.1205752e+00   1.2003670e+01   1.0586602e+02   7.0933114e+02   2.2983863e+02  -2.6478471e+01   2.0938241e+00  -5.7388564e+00  -4.5373878e-01  -2.7073479e+00  -1.0048727e+00  -2.7956207e+00  -1.5626177e-03  -2.7324498e+01  -8.6176968e-01   9.9219794e-01   7.0703325e-01   0.0000000e+00  -4.7463863e+00
   6.5400000e+00  -2.4317634e-03  -1.6624585e-01   4.6747685e+01   3.2021552e+00   8.6186030e+00   1.4148819e+01  -5.0736661e+01  -1.3187000e+00   1.0773273e+01  -4.2787010e+01  -9.5427175e-01  -2.0145401e+00   1.0603508e+01   1.1274860e+02   7.0698697e+02  -2.3441711e+02  -2.2933094e+01  -7.7000217e-01  -3.8265694e+00  -4.5356534e-01  -2.5226066e+00  -8.8812063e-01  -5.3466679e-01   3.1430320e+00  -2.7712508e+01  -9.3212140e-01   1.1378551e+00   8.3106410e-01   0.0000000e+00  -4.9280220e+00
   6.5500000e+00   2.5631456e-02  -1.3074659e-01   4.6189964e+01   2.5586021e+00   8.7471175e+00   1.3596468e+01  -5.5235053e+01  -1.2197678e+00   1.0155680e+01  -6.1759293e+01  -9.7069300e-01  -1.9553778e+00   5.9162250e+00   1.1954844e+02   6.9803537e+02  -8.9516003e+02  -1.8376768e+01  -2.7166675e+00  -6.4258913e-01  -5.1217154e-01  -2.2946938e+00  -7.3062531e-01   1.8014069e+00   5.5646273e+00  -2.7655281e+01  -9.6414247e-01   1.2916197e+00   9.4092803e-01   0.0000000e+00  -4.8171828e+00
   6.5600000e+00  -2.1999161e-03  -1.0899985e-01   4.5713543e+01   1.9683637e+00   8.8689856e+00   1.3010485e+01  -5.8598301e+01  -1.1287183e+00   9.3741260e+00  -7.8155401e+01  -9.8710117e-01  -1.9396584e+00   1.5719447e+00   1.2620402e+02   6.7991267e+02  -1.8122699e+03  -1.3384792e+01  -3.1900363e+00   3.8716059e+00  -6.6124942e-01  -2.0551278e+00  -5.4953819e-01   3.9178924e+00   6.4080013e+00  -2.7252329e+01  -9.3307796e-01   1.4256040e+00   1.0047200e+00  -3.7672900e-01  -4.7230672e+00
   6.5700000e+00  -7.3354063e-02  -8.9719694e-02   4.5329354e+01   1.6009737e+00   8.9850096e+00   1.2402055e+01  -6.0842984e+01  -1.0468090e+00   8.4665990e+00  -9.0752695e+01  -1.0034506e+00  -1.9233560e+00   1.6302399e+00   1.3261561e+02   6.5099530e+02  -2.8917375e+03  -8.3819366e+00  -2.1813953e+00   9.1719246e+00  -9.0295314e-01  -1.8357810e+00  -3.6430559e-01   5.4184521e+00   5.0132356e+00  -2.6968439e+01  -8.0977247e-01   1.5142375e+00   9.9229353e-01  -1.3409747e+00  -4.7686383e+00
   6.5800000e+00  -1.4779389e-01  -6.6657842e-02   4.5033172e+01   1.4500400e+00   9.0963353e+00   1.1775590e+01  -6.2646576e+01  -9.7494268e-01   7.4683754e+00  -9.9822365e+01  -1.0191453e+00  -1.8514167e+00   7.1939292e+00   1.3867445e+02   6.1240589e+02  -3.8589406e+03  -3.7476410e+00  -1.8727466e-01   1.4430361e+01  -1.2089623e+00  -1.6601352e+00  -1.9321321e-01   5.8486646e+00   1.1588105e+00  -2.7222019e+01  -5.8762254e-01   1.5435845e+00   8.8952119e-01  -2.6968242e+00  -4.7896577e+00
   6.5900000e+00  -1.8519892e-01  -2.9951251e-02   4.4804713e+01   1.4006189e+00   9.2004990e+00   1.1134206e+01  -6.4138370e+01  -9.1380001e-01   6.4015190e+00  -1.0668564e+02  -1.0333465e+00  -1.6994030e+00   1.5201372e+01   1.4429167e+02   5.6802002e+02  -4.4385867e+03   1.0160905e-01   2.0095109e+00   1.8929517e+01  -1.5278556e+00  -1.5386481e+00  -5.2033875e-02   4.9514027e+00  -4.7688825e+00  -2.7933281e+01  -3.0437274e-01   1.5146076e+00   7.0697140e-01  -4.1912563e+00  -4.5887446e+00
   6.6000000e+00  -1.7076131e-01   3.8023580e-02   4.4612287e+01   1.3594390e+00   9.2963548e+00   1.0485342e+01  -6.4886404e+01  -8.6390720e-01   5.2813523e+00  -1.1201667e+02  -1.0454513e+00  -1.4905213e+00   2.0888164e+01   1.4941660e+02   5.2224600e+02  -4.5774028e+03   2.8812597e+00   3.6302572e+00   2.2257139e+01  -1.7991713e+00  -1.4674086e+00   4.9324957e-02   2.8178405e+00  -1.1847544e+01  -2.8628864e+01  -3.2244542e-02   1.4408295e+00   4.7536275e-01  -5.4978666e+00  -4.1920437e+00
   6.6100000e+00  -1.2270918e-01   1.4472022e-01   4.4425521e+01   1.3175459e+00   9.3856216e+00   9.8341863e+00  -6.5115556e+01  -8.2549593e-01   4.1372936e+00  -1.1440587e+02  -1.0552917e+00  -1.2677896e+00   2.2273173e+01   1.5403762e+02   4.7751928e+02  -4.4726713e+03   4.6825860e+00   4.1682259e+00   2.4298363e+01  -1.9720451e+00  -1.4287351e+00   1.1210673e-01  -2.2686752e-01  -1.8966021e+01  -2.8940893e+01   1.5658895e-01   1.3432589e+00   2.3160215e-01  -6.4273023e+00  -3.8369243e+00
   6.6200000e+00  -8.0035710e-02   2.7146394e-01   4.4231212e+01   1.3097409e+00   9.4695027e+00   9.1702160e+00  -6.6397028e+01  -7.9830705e-01   3.0185230e+00  -1.1187706e+02  -1.0630267e+00  -1.0638954e+00   2.0389420e+01   1.5816756e+02   4.3375376e+02  -4.3765522e+03   5.9077433e+00   3.5420236e+00   2.5126474e+01  -2.0224333e+00  -1.3969412e+00   1.4929710e-01  -3.8664165e+00  -2.5200916e+01  -2.8896688e+01   2.1739786e-01   1.2447739e+00   6.0416653e-03  -6.9224112e+00  -3.7534552e+00
   6.6300000e+00  -7.9446009e-02   3.8914089e-01   4.4040104e+01   1.3397251e+00   9.5500605e+00   8.4668461e+00  -7.0336994e+01  -7.8165291e-01   1.9681611e+00  -1.0503619e+02  -1.0690007e+00  -8.9746008e-01   1.6643532e+01   1.6183015e+02   3.8975322e+02  -4.4000543e+03   6.8723816e+00   2.1186094e+00   2.4907213e+01  -1.9633628e+00  -1.3526464e+00   1.7734909e-01  -7.9106470e+00  -2.9980302e+01  -2.8784197e+01   1.3679728e-01   1.1661335e+00  -1.8130697e-01  -6.9215005e+00  -4.0002334e+00
   6.6400000e+00  -1.3547578e-01   4.8536803e-01   4.3880615e+01   1.3693447e+00   9.6224824e+00   7.7027875e+00  -7.6405860e+01  -7.7461477e-01   1.0095763e+00  -9.5858487e+01  -1.0735827e+00  -7.7075753e-01   1.2670255e+01   1.6505337e+02   3.4494394e+02  -4.4809274e+03   7.5031862e+00   5.8240032e-01   2.3828057e+01  -1.8413850e+00  -1.2965675e+00   2.0494925e-01  -1.2174930e+01  -3.3020835e+01  -2.8847853e+01  -7.6178499e-02   1.1235566e+00  -3.1692624e-01  -6.3319862e+00  -4.5033226e+00
   6.6500000e+00  -2.3502659e-01   5.6966781e-01   4.3786271e+01   1.3700111e+00   9.6821273e+00   6.8845182e+00  -8.1826922e+01  -7.7599667e-01   1.7058149e-01  -8.3899476e+01  -1.0769757e+00  -6.6658164e-01   1.0417588e+01   1.6786719e+02   3.0008388e+02  -4.4860063e+03   7.4436188e+00  -3.6359902e-01   2.2054296e+01  -1.7150272e+00  -1.2479088e+00   2.2933840e-01  -1.6316841e+01  -3.4212226e+01  -2.9131015e+01  -3.9644257e-01   1.1265051e+00  -3.9043396e-01  -5.1263916e+00  -5.1720708e+00
   6.6600000e+00  -3.4747669e-01   6.5833190e-01   4.3780730e+01   1.3556113e+00   9.7355843e+00   6.0427599e+00  -8.4175830e+01  -7.8413878e-01  -5.0247266e-01  -6.7305415e+01  -1.0791823e+00  -5.6389285e-01   1.0268879e+01   1.7029999e+02   2.5668610e+02  -4.3397777e+03   6.4054208e+00  -3.2127298e-01   1.9741808e+01  -1.6254601e+00  -1.2283842e+00   2.4225294e-01  -1.9881557e+01  -3.3622407e+01  -2.9564319e+01  -7.8281955e-01   1.1763201e+00  -3.9743101e-01  -3.4118445e+00  -5.9244586e+00
   6.6700000e+00  -4.4086359e-01   7.5769996e-01   4.3862246e+01   1.3687957e+00   9.7783842e+00   5.2110137e+00  -8.3174623e+01  -7.9694570e-01  -9.6612087e-01  -4.6364821e+01  -1.0801464e+00  -4.5589267e-01   1.0800018e+01   1.7236893e+02   2.1602629e+02  -4.0659814e+03   4.3989935e+00   6.6235721e-01   1.7060056e+01  -1.5804743e+00  -1.2481663e+00   2.3755304e-01  -2.2516621e+01  -3.1599360e+01  -3.0126808e+01  -1.1780553e+00   1.2668760e+00  -3.4566149e-01  -1.4057649e+00  -6.6439524e+00
   6.6800000e+00  -4.9335254e-01   8.5897122e-01   4.4000792e+01   1.4440700e+00   9.8160848e+00   4.4120233e+00  -7.9899044e+01  -8.1217500e-01  -1.2057443e+00  -2.3962340e+01  -1.0799494e+00  -3.5570484e-01   1.0018783e+01   1.7408027e+02   1.7886953e+02  -3.7156764e+03   1.6776947e+00   2.2036980e+00   1.4197855e+01  -1.5622684e+00  -1.3043299e+00   2.1362614e-01  -2.4134455e+01  -2.8822321e+01  -3.0874673e+01  -1.5164835e+00   1.3863047e+00  -2.5720274e-01   0.0000000e+00  -7.1639762e+00
   6.6900000e+00  -4.9957210e-01   9.4683789e-01   4.4154378e+01   1.5760178e+00   9.8428420e+00   3.6554518e+00  -7.5657142e+01  -8.2782614e-01  -1.2455403e+00  -3.9796067e+00  -1.0789135e+00  -2.8707051e-01   6.8634333e+00   1.7545212e+02   1.4595301e+02  -3.2916520e+03  -1.4330774e+00   3.8162478e+00   1.1376960e+01  -1.5474861e+00  -1.3872130e+00   1.7169867e-01  -2.4896358e+01  -2.6199762e+01  -3.1826932e+01  -1.7399610e+00   1.5177401e+00  -1.6372328e-01   0.0000000e+00  -7.3343613e+00
   6.7000000e+00  -4.7395902e-01   1.0094766e+00   4.4288137e+01   1.7271469e+00   9.8661613e+00   2.9375670e+00  -7.1788479e+01  -8.4244954e-01  -1.1405374e+00   1.0500293e+01  -1.0774491e+00  -2.5865194e-01   2.8418571e+00   1.7653854e+02   1.1827832e+02  -2.7674684e+03  -4.6070806e+00   5.0848468e+00   8.8537600e+00  -1.5204191e+00  -1.4852259e+00   1.1472926e-01  -2.5095436e+01  -2.4607660e+01  -3.2857209e+01  -1.8152186e+00   1.6394654e+00  -9.7610157e-02   0.0000000e+00  -7.1285023e+00
   6.7100000e+00  -4.4531233e-01   1.0388686e+00   4.4383121e+01   1.8668754e+00   9.8808864e+00   2.2435118e+00  -6.9405528e+01  -8.5528040e-01  -9.5909006e-01   1.8144734e+01  -1.0758255e+00  -2.5643288e-01   2.2190629e-01   1.7742768e+02   9.6768936e+01  -2.1509387e+03  -7.5311244e+00   5.7106205e+00   6.8661195e+00  -1.4730942e+00  -1.5856749e+00   4.7805988e-02  -2.5080125e+01  -2.4594067e+01  -3.3731881e+01  -1.7438297e+00   1.7279924e+00  -8.2471260e-02   0.0000000e+00  -6.6559266e+00
   6.7200000e+00  -4.3973606e-01   1.0284028e+00   4.4438024e+01   1.9884566e+00   9.8909131e+00   1.5556443e+00  -6.8786745e+01  -8.6619328e-01  -7.6505550e-01   1.9403457e+01  -1.0740933e+00  -2.5860626e-01  -2.1733848e-01   1.7821146e+02   8.1754194e+01  -1.5014742e+03  -9.9477036e+00   5.4943691e+00   5.5447933e+00  -1.3998850e+00  -1.6754027e+00  -2.2169619e-02  -2.5164884e+01  -2.6207277e+01  -3.4242120e+01  -1.5600086e+00   1.7656308e+00  -1.2528177e-01   0.0000000e+00  -6.0837182e+00
   6.7300000e+00  -4.6412783e-01   9.7625483e-01   4.4466018e+01   2.0938047e+00   9.8924601e+00   8.6332765e-01  -6.9231667e+01  -8.7546182e-01  -5.9835003e-01   1.6670546e+01  -1.0721431e+00  -2.4916820e-01   9.4380576e-01   1.7894819e+02   7.2786682e+01  -8.9675119e+02  -1.1738625e+01   4.3437216e+00   4.8661742e+00  -1.2957116e+00  -1.7441308e+00  -8.8481131e-02  -2.5489374e+01  -2.8993380e+01  -3.4286608e+01  -1.3188861e+00   1.7481510e+00  -2.1285745e-01   0.0000000e+00  -5.5653448e+00
   6.7400000e+00  -5.0521896e-01   8.8754575e-01   4.4486696e+01   2.1779604e+00   9.8873035e+00   1.6767487e-01  -6.9565278e+01  -8.8338249e-01  -4.6127043e-01   1.3707961e+01  -1.0698756e+00  -2.2936032e-01   1.9807883e+00   1.7965448e+02   6.8833853e+01  -3.9528289e+02  -1.3000506e+01   2.3082848e+00   4.6675440e+00  -1.1591097e+00  -1.7888669e+00  -1.4739437e-01  -2.5954680e+01  -3.2130159e+01  -3.3866023e+01  -1.0830272e+00   1.6863089e+00  -3.1533262e-01   0.0000000e+00  -5.2188521e+00
   6.7500000e+00  -5.4096543e-01   7.7006292e-01   4.4518168e+01   2.2262090e+00   9.8737244e+00  -5.2178799e-01  -6.8946286e+01  -8.8996097e-01  -3.2471613e-01   1.3655430e+01  -1.0672550e+00  -2.0567155e-01   2.3688768e+00   1.8033111e+02   6.8487813e+01  -3.4604066e+01  -1.3962721e+01  -4.0459006e-01   4.7046313e+00  -9.9553215e-01  -1.8146833e+00  -1.9942283e-01  -2.6293757e+01  -3.4642831e+01  -3.3039158e+01  -9.1249599e-01   1.6005596e+00  -3.9593232e-01   0.0000000e+00  -5.1613309e+00
   6.7600000e+00  -5.5252395e-01   6.3247156e-01   4.4572939e+01   2.2216204e+00   9.8537855e+00  -1.1966567e+00  -6.7486872e+01  -8.9487002e-01  -1.5542399e-01   1.6929214e+01  -1.0641660e+00  -1.7010538e-01   3.5566170e+00   1.8098075e+02   6.9970673e+01   1.4828602e+02  -1.4778958e+01  -3.4445269e+00   4.7438994e+00  -8.1858400e-01  -1.8294444e+00  -2.4670653e-01  -2.6257928e+01  -3.5632691e+01  -3.1916049e+01  -8.5798092e-01   1.5141332e+00  -4.2187228e-01   0.0000000e+00  -5.4974442e+00
   6.7700000e+00  -5.3595069e-01   4.8552892e-01   4.4656351e+01   2.1587641e+00   9.8265700e+00  -1.8593427e+00  -6.6268601e+01  -8.9770884e-01   5.3964837e-02   2.0938882e+01  -1.0603542e+00  -1.0890270e-01   6.1202680e+00   1.8159922e+02   7.1138776e+01   1.1681035e+02  -1.5375998e+01  -6.3453879e+00   4.6415635e+00  -6.4947870e-01  -1.8356272e+00  -2.8754817e-01  -2.5782808e+01  -3.4467590e+01  -3.0681425e+01  -9.5394468e-01   1.4485260e+00  -3.7179714e-01   0.0000000e+00  -6.2450282e+00
   6.7800000e+00  -5.0980891e-01   3.4198671e-01   4.4766644e+01   2.0508791e+00   9.7975210e+00  -2.5243958e+00  -6.6505312e+01  -8.9833150e-01   2.7810753e-01   2.2414270e+01  -1.0555350e+00  -1.9286362e-02   8.9616341e+00   1.8216484e+02   6.9796439e+01  -1.3423373e+02  -1.5472254e+01  -8.5845039e+00   4.3656762e+00  -5.1396263e-01  -1.8263925e+00  -3.1323218e-01  -2.5018414e+01  -3.0938387e+01  -2.9595253e+01  -1.2100913e+00   1.4209282e+00  -2.4065616e-01   0.0000000e+00  -7.2978811e+00
   6.7900000e+00  -5.0561925e-01   2.2233193e-01   4.4896142e+01   1.9212773e+00   9.7559243e+00  -3.2079078e+00  -6.8351194e+01  -8.9692886e-01   4.8350587e-01   2.0539834e+01  -1.0495570e+00   8.5177686e-02   1.0446405e+01   1.8263925e+02   6.4375453e+01  -5.4209865e+02  -1.4806374e+01  -9.7153810e+00   3.9615656e+00  -4.3607524e-01  -1.7917560e+00  -3.1237526e-01  -2.4287554e+01  -2.5380868e+01  -2.8947425e+01  -1.6034023e+00   1.4410731e+00  -4.3856035e-02   0.0000000e+00  -8.4253196e+00
   6.8000000e+00  -5.4378068e-01   1.5793064e-01   4.5031825e+01   1.7872191e+00   9.7136973e+00  -3.9165264e+00  -7.0861858e+01  -8.9381348e-01   6.5802191e-01   1.7451604e+01  -1.0424784e+00   1.8325707e-01   9.8079386e+00   1.8298037e+02   5.4370762e+01  -1.0004691e+03  -1.3415482e+01  -9.5410483e+00   3.5081519e+00  -4.2894020e-01  -1.7307934e+00  -2.8093625e-01  -2.3952278e+01  -1.8690808e+01  -2.8914456e+01  -2.0753152e+00   1.5068963e+00   1.8314931e-01   0.0000000e+00  -9.3137646e+00
   6.8100000e+00  -6.1662519e-01   1.7934468e-01   4.5157397e+01   1.6537369e+00   9.6567453e+00  -4.6449351e+00  -7.2840877e+01  -8.8920871e-01   8.1045911e-01   1.5243720e+01  -1.0345222e+00   2.5845222e-01   7.5195151e+00   1.8315697e+02   3.9844038e+01  -1.4526724e+03  -1.1698197e+01  -8.2280433e+00   3.1260131e+00  -4.8597661e-01  -1.6568341e+00  -2.2798436e-01  -2.4221270e+01  -1.2166310e+01  -2.9377626e+01  -2.5382991e+00   1.6014999e+00   3.9279260e-01   0.0000000e+00  -9.6599604e+00
   6.8200000e+00  -6.9468393e-01   3.0392940e-01   4.5258290e+01   1.5235070e+00   9.5995641e+00  -5.3782903e+00  -7.3335523e+01  -8.8326435e-01   9.4799473e-01   1.3753561e+01  -1.0260012e+00   3.0194247e-01   4.3490251e+00   1.8314425e+02   2.0531800e+01  -1.9312238e+03  -1.0196136e+01  -6.2941151e+00   2.9750988e+00  -5.7938367e-01  -1.5897608e+00  -1.7123635e-01  -2.5078033e+01  -7.1958106e+00  -2.9909463e+01  -2.8950920e+00   1.6944965e+00   5.3686590e-01   0.0000000e+00  -9.2929569e+00
   6.8300000e+00  -7.4933107e-01   5.2928773e-01   4.5325516e+01   1.4075668e+00   9.5270276e+00  -6.0970540e+00  -7.1876364e+01  -8.7615833e-01   1.0676849e+00   1.1969020e+01  -1.0172758e+00   3.0927238e-01   7.3299092e-01   1.8290893e+02  -4.1744659e+00  -2.4706266e+03  -9.3016952e+00  -4.4493253e+00   3.1632367e+00  -6.6945490e-01  -1.5440615e+00  -1.2764762e-01  -2.6354264e+01  -4.8675250e+00  -3.0012716e+01  -3.0684320e+00   1.7506152e+00   5.7876439e-01   0.0000000e+00  -8.2764917e+00
   6.8400000e+00  -7.6692825e-01   8.2181214e-01   4.5358141e+01   1.3214752e+00   9.4517410e+00  -6.7873428e+00  -6.9028879e+01  -8.6815614e-01   1.1608187e+00   9.3133752e+00  -1.0087083e+00   2.8056477e-01  -2.8707611e+00   1.8241416e+02  -3.3869842e+01  -2.9695376e+03  -9.1209814e+00  -3.3330454e+00   3.6324231e+00  -7.2110018e-01  -1.5235303e+00  -1.0720721e-01  -2.7817648e+01  -5.6165239e+00  -2.9462036e+01  -3.0292934e+00   1.7447636e+00   5.0619410e-01   0.0000000e+00  -6.9058996e+00
   6.8500000e+00  -7.4520679e-01   1.1079351e+00   4.5364290e+01   1.2745829e+00   9.3714696e+00  -7.4520322e+00  -6.6468938e+01  -8.5967862e-01   1.2121867e+00   5.1368031e+00  -1.0005849e+00   2.2351807e-01  -5.7046701e+00   1.8164616e+02  -6.5588902e+01  -3.1719060e+03  -9.5350069e+00  -3.2978072e+00   4.1628506e+00  -7.1781270e-01  -1.5244279e+00  -1.1218370e-01  -2.9197336e+01  -9.0633047e+00  -2.8454650e+01  -2.8057123e+00   1.6741824e+00   3.3860586e-01   0.0000000e+00  -5.5760956e+00
   6.8600000e+00  -6.9202349e-01   1.2920535e+00   4.5354922e+01   1.2664344e+00   9.2828330e+00  -8.1061923e+00  -6.5416017e+01  -8.5130690e-01   1.2063439e+00  -5.8428329e-01  -9.9309870e-01   1.4712975e-01  -7.6388317e+00   1.8062940e+02  -9.4405626e+01  -2.8816725e+03  -1.0355737e+01  -4.3505231e+00   4.5460481e+00  -6.6373266e-01  -1.5414137e+00  -1.3927527e-01  -3.0171214e+01  -1.4137657e+01  -2.7384961e+01  -2.4648863e+00   1.5583320e+00   1.2268100e-01   0.0000000e+00  -4.6134754e+00
   6.8700000e+00  -6.3127846e-01   1.3018843e+00   4.5332846e+01   1.2887782e+00   9.1898993e+00  -8.7620569e+00  -6.5586455e+01  -8.4365376e-01   1.1407910e+00  -6.5552904e+00  -9.8636769e-01   5.8762222e-02  -8.8367532e+00   1.7941016e+02  -1.1617132e+02  -2.1765690e+03  -1.1417658e+01  -6.1978897e+00   4.7379997e+00  -5.7605981e-01  -1.5705356e+00  -1.8198289e-01  -3.0399480e+01  -1.9437400e+01  -2.6507233e+01  -2.0839462e+00   1.4277873e+00  -8.3514582e-02   0.0000000e+00  -4.1869974e+00
   6.8800000e+00  -5.9601977e-01   1.1308363e+00   4.5289370e+01   1.3272454e+00   9.0878555e+00  -9.4214794e+00  -6.5942250e+01  -8.3723364e-01   1.0257919e+00  -1.1499903e+01  -9.8045333e-01  -3.5709631e-02  -9.4471853e+00   1.7803385e+02  -1.2946686e+02  -1.3295542e+03  -1.2585553e+01  -8.3433432e+00   4.8095456e+00  -4.7684479e-01  -1.6081820e+00  -2.3227380e-01  -2.9662628e+01  -2.3655065e+01  -2.5853055e+01  -1.7294874e+00   1.3104686e+00  -2.2939320e-01   0.0000000e+00  -4.2819539e+00
   6.8900000e+00  -6.1126679e-01   8.4544997e-01   4.5213991e+01   1.3650969e+00   8.9798529e+00  -1.0077070e+01  -6.5559033e+01  -8.3247805e-01   8.6942662e-01  -1.5636532e+01  -9.7543816e-01  -1.3811510e-01  -1.0240547e+01   1.7654664e+02  -1.3543385e+02  -5.9669963e+02  -1.3728721e+01  -1.0241412e+01   4.8149039e+00  -3.8663406e-01  -1.6486129e+00  -2.8158816e-01  -2.7968410e+01  -2.5891456e+01  -2.5325825e+01  -1.4488623e+00   1.2225659e+00  -2.8434573e-01   0.0000000e+00  -4.7312573e+00
   6.9000000e+00  -6.8375524e-01   5.4867616e-01   4.5107529e+01   1.3927820e+00   8.8649176e+00  -1.0718754e+01  -6.4168395e+01  -8.2985716e-01   6.6640308e-01  -2.0302354e+01  -9.7147132e-01  -2.5481288e-01  -1.1669778e+01   1.7501223e+02  -1.3655207e+02  -1.1182160e+02  -1.4683929e+01  -1.1468622e+01   4.7446907e+00  -3.1955458e-01  -1.6831424e+00  -3.2155602e-01  -2.5543090e+01  -2.5790859e+01  -2.4804111e+01  -1.2666923e+00   1.1670112e+00  -2.4180154e-01   0.0000000e+00  -5.3115649e+00
   6.9100000e+00  -7.9962113e-01   3.2958196e-01   4.4984534e+01   1.4147268e+00   8.7442527e+00  -1.1340222e+01  -6.2146828e+01  -8.2988575e-01   4.0887897e-01  -2.5752412e+01  -9.6874497e-01  -3.8991770e-01  -1.3510482e+01   1.7350557e+02  -1.3540036e+02   1.1517142e+02  -1.5282768e+01  -1.1835240e+01   4.5548115e+00  -2.8098456e-01  -1.7025110e+00  -3.4529585e-01  -2.2792880e+01  -2.3538817e+01  -2.4238900e+01  -1.1838928e+00   1.1377341e+00  -1.1737119e-01   0.0000000e+00  -5.8110565e+00
   6.9200000e+00  -9.3019174e-01   2.3604706e-01   4.4864805e+01   1.4385469e+00   8.6187749e+00  -1.1938690e+01  -5.9846758e+01  -8.3294826e-01   1.0370290e-01  -3.0517607e+01  -9.6744500e-01  -5.4296185e-01  -1.5304415e+01   1.7207888e+02  -1.3382935e+02   1.5710068e+02  -1.5446406e+01  -1.1401918e+01   4.2103525e+00  -2.6782497e-01  -1.7017685e+00  -3.5001374e-01  -2.0223885e+01  -1.9770462e+01  -2.3702618e+01  -1.1795599e+00   1.1257958e+00   5.7074503e-02   0.0000000e+00  -6.0583025e+00
   6.9300000e+00  -1.0469602e+00   2.6558817e-01   4.4764123e+01   1.4587920e+00   8.4853331e+00  -1.2510160e+01  -5.7147082e+01  -8.3914110e-01  -2.2953191e-01  -3.3323481e+01  -9.6764456e-01  -7.0305134e-01  -1.6008949e+01   1.7074358e+02  -1.3253032e+02   1.2990273e+02  -1.5268537e+01  -1.0419299e+01   3.7087288e+00  -2.7140104e-01  -1.6844916e+00  -3.3954169e-01  -1.8298462e+01  -1.5413152e+01  -2.3345364e+01  -1.2167443e+00   1.1239401e+00   2.4173745e-01   0.0000000e+00  -5.9538696e+00
   6.9400000e+00  -1.1351220e+00   3.6784451e-01   4.4686129e+01   1.4669482e+00   8.3474794e+00  -1.3048558e+01  -5.3839813e+01  -8.4821857e-01  -5.6714917e-01  -3.3761726e+01  -9.6916683e-01  -8.4571007e-01  -1.4265873e+01   1.6948464e+02  -1.3104934e+02   1.4809832e+02  -1.5017831e+01  -9.2238265e+00   3.0844437e+00  -2.8164353e-01  -1.6627114e+00  -3.2405948e-01  -1.7285851e+01  -1.1469935e+01  -2.3271794e+01  -1.2531711e+00   1.1271744e+00   3.9788508e-01   0.0000000e+00  -5.5051322e+00
   6.9500000e+00  -1.1970139e+00   4.7318668e-01   4.4617476e+01   1.4774283e+00   8.2049848e+00  -1.3549551e+01  -5.0099281e+01  -8.5961112e-01  -8.8359311e-01  -3.1644394e+01  -9.7159326e-01  -9.4736276e-01  -1.0165269e+01   1.6828219e+02  -1.2835840e+02   2.6909360e+02  -1.5028105e+01  -8.1326692e+00   2.4089455e+00  -2.8976914e-01  -1.6516766e+00  -3.1622163e-01  -1.7199586e+01  -8.7609350e+00  -2.3474225e+01  -1.2554522e+00   1.1308969e+00   4.9639095e-01   0.0000000e+00  -4.8263582e+00
   6.9600000e+00  -1.2449924e+00   5.3325121e-01   4.4535727e+01   1.5210370e+00   8.0577920e+00  -1.4010376e+01  -4.6082503e+01  -8.7254953e-01  -1.1524122e+00  -2.6881914e+01  -9.7446902e-01  -1.0043094e+00  -5.6946653e+00   1.6712302e+02  -1.2363036e+02   4.7280402e+02  -1.5512540e+01  -7.3724103e+00   1.7656676e+00  -2.8955107e-01  -1.6619230e+00  -3.2537576e-01  -1.7849060e+01  -7.6715297e+00  -2.3886771e+01  -1.2125099e+00   1.1315242e+00   5.2519789e-01   0.0000000e+00  -4.0838714e+00
   6.9700000e+00  -1.2877600e+00   5.3876530e-01   4.4427510e+01   1.6026257e+00   7.9033798e+00  -1.4428668e+01  -4.1829161e+01  -8.8632825e-01  -1.3456882e+00  -1.9327592e+01  -9.7752966e-01  -1.0335652e+00  -2.9255761e+00   1.6600185e+02  -1.1688170e+02   6.7486672e+02  -1.6414811e+01  -7.0342654e+00   1.2313711e+00  -2.7894742e-01  -1.6931316e+00  -3.5267365e-01  -1.8885195e+01  -7.9879569e+00  -2.4418816e+01  -1.1432772e+00   1.1300250e+00   4.9461492e-01   0.0000000e+00  -3.4553910e+00
   6.9800000e+00  -1.3218388e+00   5.1111295e-01   4.4298443e+01   1.6778427e+00   7.9033798e+00  -1.4809350e+01  -3.8068197e+01  -9.0057729e-01  -1.4391509e+00  -9.3462757e+00  -9.8085076e-01  -1.0654343e+00  -3.1869138e+00   1.6491515e+02  -1.0942228e+02   7.4594151e+02  -1.7413335e+01  -7.0328783e+00   9.0058226e-01  -2.6242268e-01  -1.7332131e+00  -3.8963970e-01  -1.9829665e+01  -8.9160880e+00  -2.4921824e+01  -1.0949476e+00   1.1332064e+00   4.3709774e-01   0.0000000e+00  -3.1118896e+00
   6.9900000e+00  -1.3361124e+00   4.8358035e-01   4.4165274e+01   1.6769376e+00   7.7436965e+00  -1.5170303e+01  -3.6095280e+01  -9.1516673e-01  -1.4253255e+00   1.3825413e+00  -9.8483759e-01  -1.1309984e+00  -6.5564096e+00   1.6384901e+02  -1.0398575e+02   5.4365264e+02  -1.8056567e+01  -7.1026058e+00   8.8299826e-01  -2.5165286e-01  -1.7626888e+00  -4.2079609e-01  -2.0200022e+01  -9.3124706e+00  -2.5184984e+01  -1.1302843e+00   1.1497292e+00   3.9804207e-01   0.0000000e+00  -3.1719162e+00
   7.0000000e+00  -1.3231773e+00   4.7998891e-01   4.4042470e+01   1.5411329e+00   7.5836694e+00  -1.5534745e+01  -3.6444226e+01  -9.2980263e-01  -1.3197426e+00   1.0558294e+01  -9.9002498e-01  -1.2456331e+00  -1.1463470e+01   1.6276363e+02  -1.0445864e+02  -4.7288561e+01  -1.7928572e+01  -6.8907309e+00   1.2499538e+00  -2.6135222e-01  -1.7621988e+00  -4.2935092e-01  -1.9682590e+01  -8.0543453e+00  -2.4987998e+01  -1.3064043e+00   1.1834293e+00   4.1983133e-01   0.0000000e+00  -3.6580479e+00
   7.0100000e+00  -1.2870629e+00   5.0244542e-01   4.3936347e+01   1.2393215e+00   7.4163084e+00  -1.5917428e+01  -3.8268334e+01  -9.4390820e-01  -1.1520791e+00   1.6766348e+01  -9.9681072e-01  -1.3998469e+00  -1.5421378e+01   1.6158057e+02  -1.1503369e+02  -1.0575048e+03  -1.6782259e+01  -6.1041164e+00   1.9788260e+00  -3.0214097e-01  -1.7199351e+00  -4.0393106e-01  -1.8236925e+01  -4.4463600e+00  -2.4172120e+01  -1.6528198e+00   1.2283282e+00   5.2532549e-01   0.0000000e+00  -4.4955235e+00
   7.0200000e+00  -1.2422319e+00   5.3729060e-01   4.3845359e+01   7.7184119e-01   7.2464264e+00  -1.6318965e+01  -4.0153687e+01  -9.5681543e-01  -9.4722470e-01   2.0485438e+01  -1.0051972e+00  -1.5566937e+00  -1.5684678e+01   1.6018010e+02  -1.3873408e+02  -2.3700391e+03  -1.4613852e+01  -4.6009182e+00   2.9279780e+00  -3.7619497e-01  -1.6358160e+00  -3.4316372e-01  -1.6103757e+01   1.4610482e+00  -2.2663973e+01  -2.1573300e+00   1.2675961e+00   7.0683473e-01   0.0000000e+00  -5.5360703e+00
   7.0300000e+00  -1.2053902e+00   5.6699155e-01   4.3762642e+01   1.6949529e-01   7.0694398e+00  -1.6732725e+01  -4.1375973e+01  -9.6788840e-01  -7.1430221e-01   2.3292250e+01  -1.0146827e+00  -1.6663454e+00  -1.0965178e+01   1.5841585e+02  -1.7616255e+02  -3.7428467e+03  -1.1674963e+01  -2.3968270e+00   3.9045466e+00  -4.7756351e-01  -1.5211077e+00  -2.5581306e-01  -1.3722102e+01   8.7831323e+00  -2.0443594e+01  -2.7626332e+00   1.2778005e+00   9.2559980e-01   0.0000000e+00  -6.5787251e+00
   7.0400000e+00  -1.1865736e+00   5.7761788e-01   4.3680196e+01  -5.0894654e-01   6.8925104e+00  -1.7154791e+01  -4.2206570e+01  -9.7658862e-01  -4.5583294e-01   2.5846927e+01  -1.0244893e+00  -1.7007884e+00  -3.4442959e+00   1.5614792e+02  -2.2552395e+02  -4.9361400e+03  -8.4170301e+00   3.6518394e-01   4.8038835e+00  -5.9515590e-01  -1.3941595e+00  -1.5692890e-01  -1.1568166e+01   1.6019443e+01  -1.7548608e+01  -3.3740324e+00   1.2387415e+00   1.1240246e+00   0.0000000e+00  -7.3982793e+00
   7.0500000e+00  -1.1857991e+00   5.6593050e-01   4.3593601e+01  -1.1728005e+00   6.7066429e+00  -1.7586696e+01  -4.3190533e+01  -9.8256404e-01  -1.7995880e-01   2.7587414e+01  -1.0340251e+00  -1.6780374e+00   2.2750962e+00   1.5327604e+02  -2.8377146e+02  -5.8247510e+03  -5.3629741e+00   3.4401534e+00   5.6751531e+00  -7.1629942e-01  -1.2741890e+00  -6.2375169e-02  -9.9625015e+00   2.1534847e+01  -1.4156679e+01  -3.8802579e+00   1.1441002e+00   1.2468017e+00   0.0000000e+00  -7.8143408e+00
   7.0600000e+00  -1.1963518e+00   5.4178424e-01   4.3505814e+01  -1.7109788e+00   6.5235256e+00  -1.8031151e+01  -4.4445533e+01  -9.8565644e-01   1.0312513e-01   2.8308394e+01  -1.0432587e+00  -1.6536773e+00   2.4360137e+00   1.4974461e+02  -3.4774661e+02  -6.3975155e+03  -2.9478548e+00   6.5071890e+00   6.6530537e+00  -8.2978875e-01  -1.1761788e+00   1.5349054e-02  -8.9751120e+00   2.4097835e+01  -1.0662888e+01  -4.1841529e+00   1.0052239e+00   1.2601267e+00   0.0000000e+00  -7.7625713e+00
   7.0700000e+00  -1.2109804e+00   5.1887647e-01   4.3428977e+01  -2.0402442e+00   6.3266573e+00  -1.8485962e+01  -4.5481106e+01  -9.8585872e-01   3.8443890e-01   2.8131376e+01  -1.0527178e+00  -1.6832547e+00  -2.9577387e+00   1.4552457e+02  -4.1461034e+02  -6.6863729e+03  -1.4114929e+00   9.2206736e+00   7.8455337e+00  -9.2744840e-01  -1.1092151e+00   6.8189794e-02  -8.4892881e+00   2.3206726e+01  -7.6062344e+00  -4.2305551e+00   8.4461932e-01   1.1595220e+00   0.0000000e+00  -7.3133978e+00
   7.0800000e+00  -1.2266180e+00   5.0358795e-01   4.3382859e+01  -2.1515668e+00   6.1339143e+00  -1.8943563e+01  -4.5760117e+01  -9.8339855e-01   6.4338555e-01   2.5894665e+01  -1.0630724e+00  -1.7807387e+00  -9.7484022e+00   1.4060782e+02  -4.8180823e+02  -6.7197893e+03  -7.9605586e-01   1.1278012e+01   9.2825720e+00  -1.0036280e+00  -1.0776157e+00   9.1389428e-02  -8.3210425e+00   1.9097023e+01  -5.4252239e+00  -4.0187251e+00   6.8333778e-01   9.6541682e-01   0.0000000e+00  -6.6515654e+00
   7.0900000e+00  -1.2450506e+00   4.9274011e-01   4.3387025e+01  -2.1106898e+00   5.9285662e+00  -1.9395684e+01  -4.5212099e+01  -9.7883798e-01   8.4735852e-01   2.0397297e+01  -1.0746947e+00  -1.9161336e+00  -1.3539488e+01   1.3502329e+02  -5.4696739e+02  -6.5159156e+03  -1.0204235e+00   1.2476338e+01   1.0920762e+01  -1.0541480e+00  -1.0819478e+00   8.2628975e-02  -8.3210416e+00   1.2540771e+01  -4.2335437e+00  -3.5963847e+00   5.3136459e-01   7.1184430e-01   0.0000000e+00  -6.0144752e+00
   7.1000000e+00  -1.2688376e+00   4.7771570e-01   4.3448087e+01  -2.0164393e+00   5.7240776e+00  -1.9837480e+01  -4.4179523e+01  -9.7290200e-01   9.7997299e-01   1.3261447e+01  -1.0875518e+00  -2.0486389e+00  -1.3250534e+01   1.2884507e+02  -6.0788466e+02  -6.0917267e+03  -1.9214675e+00   1.2757958e+01   1.2648581e+01  -1.0759893e+00  -1.1178891e+00   4.3029227e-02  -8.4144791e+00   4.5814897e+00  -3.7953793e+00  -3.0407884e+00   3.8729048e-01   4.3492139e-01   0.0000000e+00  -5.6158700e+00
   7.1100000e+00  -1.2950588e+00   4.4979212e-01   4.3549358e+01  -1.9498144e+00   5.5134010e+00  -2.0270857e+01  -4.3337725e+01  -9.6615285e-01   1.0569671e+00   7.6994106e+00  -1.1013560e+00  -2.1526051e+00  -1.0396619e+01   1.2216956e+02  -6.6263955e+02  -5.4754893e+03  -3.2188385e+00   1.2225747e+01   1.4301903e+01  -1.0672416e+00  -1.1739117e+00  -2.0660978e-02  -8.5613544e+00  -3.7229804e+00  -3.7135149e+00  -2.4355174e+00   2.4643741e-01   1.6551972e-01   0.0000000e+00  -5.5961027e+00
   7.1200000e+00  -1.3131362e+00   4.0609035e-01   4.3645559e+01  -1.9545218e+00   5.2992294e+00  -2.0702666e+01  -4.3180859e+01  -9.5887894e-01   1.1052213e+00   4.8254225e+00  -1.1157513e+00  -2.2212273e+00  -6.8622126e+00   1.1508331e+02  -7.0967434e+02  -4.7034789e+03  -4.4813276e+00   1.1090940e+01   1.5702472e+01  -1.0273945e+00  -1.2306663e+00  -9.4845247e-02  -8.6950172e+00  -1.1488919e+01  -3.6784220e+00  -1.8520595e+00   1.1162762e-01  -7.3086483e-02   0.0000000e+00  -5.9945249e+00
   7.1300000e+00  -1.3102070e+00   3.5664321e-01   4.3662612e+01  -2.0505727e+00   5.0797865e+00  -2.1139809e+01  -4.3714369e+01  -9.5118801e-01   1.1424956e+00   3.7274259e+00  -1.1303986e+00  -2.2562995e+00  -3.5072271e+00   1.0765580e+02  -7.4779220e+02  -3.8117860e+03  -5.1672848e+00   9.5823609e+00   1.6715174e+01  -9.5812012e-01  -1.2640557e+00  -1.6059005e-01  -8.6652578e+00  -1.8069477e+01  -3.5706036e+00  -1.3417715e+00  -1.1520277e-03  -2.6414929e-01   0.0000000e+00  -6.7698980e+00
   7.1400000e+00  -1.2789287e+00   3.2833388e-01   4.3509408e+01  -2.2321928e+00   4.8599426e+00  -2.1585332e+01  -4.4552283e+01  -9.4307039e-01   1.1804008e+00   3.7905196e+00  -1.1450495e+00  -2.2670637e+00  -1.0764151e+00   9.9946454e+01  -7.7639978e+02  -2.8607583e+03  -4.7793926e+00   7.8821426e+00   1.7303486e+01  -8.6279692e-01  -1.2518390e+00  -1.9821650e-01  -8.2294474e+00  -2.2999884e+01  -3.3524606e+00  -9.3675467e-01  -6.7094045e-02  -3.9573395e-01   0.0000000e+00  -7.8521109e+00
   7.1500000e+00  -1.2205442e+00   3.5664926e-01   4.3102889e+01  -2.4370581e+00   4.6294417e+00  -2.2031365e+01  -4.4603268e+01  -9.3445777e-01   1.2249798e+00   4.4578980e+00  -1.1596993e+00  -2.2776080e+00  -1.0544360e+00   9.2007993e+01  -7.9617634e+02  -1.9776556e+03  -3.0790903e+00   6.1117826e+00   1.7511124e+01  -7.4326747e-01  -1.1817518e+00  -1.9394321e-01  -7.1241381e+00  -2.5927833e+01  -2.9178984e+00  -6.5231630e-01  -6.4313596e-02  -4.6106088e-01   0.0000000e+00  -9.1847105e+00
   7.1600000e+00  -1.1432472e+00   4.6418185e-01   4.2394859e+01  -2.5495528e+00   4.3960760e+00  -2.2460972e+01  -4.2960744e+01  -9.2534918e-01   1.2695967e+00   4.4616926e+00  -1.1745854e+00  -2.3118495e+00  -3.4241500e+00   8.3892784e+01  -8.0953236e+02  -1.3356023e+03  -2.1457757e-01   4.3462355e+00   1.7356804e+01  -5.9805927e-01  -1.0579174e+00  -1.4573067e-01  -5.1669420e+00  -2.6641676e+01  -2.1430911e+00  -4.8595782e-01   1.5513347e-02  -4.6120932e-01   0.0000000e+00  -1.0762538e+01
   7.1700000e+00  -1.0591864e+00   6.3907185e-01   4.1396370e+01  -2.4744948e+00   4.1608195e+00  -2.2863714e+01  -4.0274208e+01  -9.1587992e-01   1.3003228e+00   3.0726112e+00  -1.1899900e+00  -2.3741234e+00  -6.2273894e+00   7.5655214e+01  -8.1985035e+02  -1.0317992e+03   3.2892741e+00   2.6418750e+00   1.6740463e+01  -4.2832465e-01  -9.0168476e-01  -6.4344598e-02  -2.3817233e+00  -2.5200039e+01  -1.0931919e+00  -4.1648670e-01   1.6467156e-01  -4.0763262e-01   0.0000000e+00  -1.2600181e+01
   7.1800000e+00  -9.8109864e-01   8.3008256e-01   4.0190084e+01  -2.2217688e+00   3.9229274e+00  -2.3238348e+01  -3.7463384e+01  -9.0617363e-01   1.3181201e+00   1.7797349e+00  -1.2061303e+00  -2.4579636e+00  -8.3840192e+00   6.7341968e+01  -8.2964903e+02  -9.7986836e+02   6.6618005e+00   1.0933163e+00   1.5489762e+01  -2.4660962e-01  -7.4448692e-01   3.1651354e-02   9.3127182e-01  -2.2059308e+01  -4.3801481e-02  -4.0924073e-01   3.6428897e-01  -3.2099848e-01   0.0000000e+00  -1.4635588e+01
   7.1900000e+00  -9.2164336e-01   9.6931529e-01   3.8904785e+01  -1.9201746e+00   3.6783317e+00  -2.3577555e+01  -3.3920680e+01  -8.9595831e-01   1.3625157e+00   4.4395597e+00  -1.2230945e+00  -2.5503295e+00  -9.2365864e+00   5.8981561e+01  -8.3925199e+02  -9.6029583e+02   9.1512440e+00  -1.3471388e-01   1.3585924e+01  -7.6459449e-02  -6.1569965e-01   1.2335404e-01   4.3481770e+00  -1.8062674e+01   7.7923043e-01  -4.2662189e-01   5.8988312e-01  -2.2593718e-01  -1.1853356e+00  -1.6735127e+01
   7.2000000e+00  -8.9658126e-01   1.0133510e+00   3.7667485e+01  -1.7350880e+00   3.4324183e+00  -2.3862398e+01  -2.8484276e+01  -8.8421361e-01   1.5082676e+00   1.4575184e+01  -1.2405430e+00  -2.6083192e+00  -5.7989717e+00   5.0583621e+01  -8.4715075e+02  -7.8987531e+02   1.0336162e+01  -8.8670667e-01   1.1372796e+01   5.8226467e-02  -5.3284767e-01   1.9695246e-01   7.5731236e+00  -1.4219283e+01   1.4254523e+00  -4.3764007e-01   8.1384428e-01  -1.4535865e-01  -2.2655908e+00  -1.8797958e+01
   7.2100000e+00  -9.2074108e-01   9.6425147e-01   3.6575462e+01  -1.7438535e+00   3.1846140e+00  -2.4070089e+01  -2.0769148e+01  -8.6923405e-01   1.8243034e+00   3.1603585e+01  -1.2573622e+00  -2.5546458e+00   5.3673410e+00   4.2148408e+01  -8.5156830e+02  -4.4175493e+02   1.0284408e+01  -1.1396852e+00   9.4696546e+00   1.4445332e-01  -4.9885875e-01   2.4632107e-01   1.0465862e+01  -1.1379184e+01   2.1458347e+00  -4.2119684e-01   1.0078787e+00  -9.6885198e-02  -2.9408646e+00  -2.0757203e+01
   7.2200000e+00  -9.8911319e-01   8.4648181e-01   3.5687564e+01  -1.8763817e+00   2.9325699e+00  -2.4178949e+01  -1.0885956e+01  -8.4919292e-01   2.3237799e+00   4.9947650e+01  -1.2718161e+00  -2.3273076e+00   2.2733823e+01   3.3681630e+01  -8.5175969e+02  -1.9139294e+01   9.4732976e+00  -1.0569219e+00   8.4003614e+00   1.8521536e-01  -5.0496703e-01   2.7411219e-01   1.2840968e+01  -1.0003963e+01   3.0681441e+00  -3.6347224e-01   1.1490002e+00  -9.0590029e-02  -3.3559766e+00  -2.2452300e+01
   7.2300000e+00  -1.0625173e+00   6.7138068e-01   3.5022132e+01  -1.9765566e+00   2.6814998e+00  -2.4175791e+01   3.1579461e-01  -8.2294130e-01   2.9398871e+00   6.1610714e+01  -1.2823656e+00  -1.9464672e+00   3.8084032e+01   2.5212224e+01  -8.4796432e+02   3.7953733e+02   8.5813598e+00  -9.5848247e-01   8.2398495e+00   1.9752395e-01  -5.3473406e-01   2.9126379e-01   1.4338600e+01  -1.0121432e+01   3.9144808e+00  -2.5563723e-01   1.2268032e+00  -1.2738085e-01  -3.7078449e+00  -2.3565276e+01
   7.2400000e+00  -1.0850730e+00   4.3250347e-01   3.4560786e+01  -1.9286945e+00   2.4320912e+00  -2.4070117e+01   1.0567378e+01  -7.9065725e-01   3.5404614e+00   6.0057430e+01  -1.2886579e+00  -1.5312322e+00   4.1523505e+01   1.6806031e+01  -8.4025261e+02   7.7117043e+02   8.2704135e+00  -1.1866682e+00   8.5763880e+00   2.0384151e-01  -5.6733496e-01   3.1356431e-01   1.4537937e+01  -1.1442926e+01   4.0977297e+00  -9.6821919e-02   1.2457113e+00  -1.9938435e-01  -4.1489136e+00  -2.3732336e+01
   7.2500000e+00  -1.0264077e+00   1.3285333e-01   3.4253491e+01  -1.7481289e+00   2.1897874e+00  -2.3895376e+01   1.7474061e+01  -7.5401696e-01   3.9755131e+00   4.3505169e+01  -1.2918422e+00  -1.2320399e+00   2.9919226e+01   8.5573910e+00  -8.2768886e+02   1.2563748e+03   8.9573266e+00  -1.8844108e+00   8.8673328e+00   2.1974829e-01  -5.8304220e-01   3.5468790e-01   1.3231930e+01  -1.3578545e+01   3.1927494e+00   1.0071523e-01   1.2195254e+00  -2.9292979e-01  -4.7515855e+00  -2.2760762e+01
   7.2600000e+00  -9.0991251e-01  -1.8833477e-01   3.4033129e+01  -1.5643643e+00   1.9462803e+00  -2.3686961e+01   2.0841501e+01  -7.1580784e-01   4.1328982e+00   1.5738519e+01  -1.2937793e+00  -1.1195990e+00   1.1244093e+01   5.5636147e-01  -8.0893295e+02   1.8755909e+03   1.0602098e+01  -2.8483347e+00   8.8989756e+00   2.4583808e-01  -5.7119045e-01   4.1816925e-01   1.0661968e+01  -1.6229723e+01   1.3704199e+00   3.1100544e-01   1.1630981e+00  -3.9172430e-01  -5.5168010e+00  -2.0786829e+01
   7.2700000e+00  -8.0002702e-01  -4.6162769e-01   3.3845473e+01  -1.5066357e+00   1.7060391e+00  -2.3458161e+01   2.2880007e+01  -6.7925573e-01   3.9676541e+00  -1.6524416e+01  -1.2957662e+00  -1.1362574e+00  -1.6658392e+00  -7.1392711e+00  -7.8384711e+02   2.5085847e+03   1.2667731e+01  -3.6132124e+00   8.8959132e+00   2.7077802e-01  -5.3387447e-01   4.9433462e-01   7.5016381e+00  -1.9249430e+01  -6.0099924e-01   5.0106786e-01   1.0877441e+00  -4.7859018e-01  -6.3787527e+00  -1.8225156e+01
   7.2800000e+00  -7.5777123e-01  -6.2861941e-01   3.3676222e+01  -1.5951154e+00   1.4646520e+00  -2.3197437e+01   2.6072412e+01  -6.4741579e-01   3.4964017e+00  -4.7125234e+01  -1.2978798e+00  -1.1581726e+00  -2.1915209e+00  -1.4507888e+01  -7.5449991e+02   2.9347202e+03   1.4380256e+01  -3.7393148e+00   9.1789720e+00   2.8225580e-01  -4.8100696e-01   5.6577904e-01   4.5697997e+00  -2.2563840e+01  -1.8362919e+00   6.4220563e-01   1.0016325e+00  -5.3762702e-01  -7.2130231e+00  -1.5547698e+01
   7.2900000e+00  -7.9850412e-01  -6.8285785e-01   3.3557614e+01  -1.7326071e+00   1.2273902e+00  -2.2885034e+01   3.1240286e+01  -6.2275235e-01   2.7784781e+00  -7.1792366e+01  -1.2992590e+00  -1.0899630e+00   6.8209573e+00  -2.1560746e+01  -7.2436998e+02   3.0129922e+03   1.5202027e+01  -3.0874635e+00   9.7240628e+00   2.7604734e-01  -4.2138346e-01   6.1793595e-01   2.4998483e+00  -2.6037686e+01  -1.9399869e+00   7.2010221e-01   9.1186465e-01  -5.5783992e-01  -7.9085940e+00  -1.3097532e+01
   7.3000000e+00  -8.8247354e-01  -6.7269027e-01   3.3556334e+01  -1.7897282e+00   9.9488392e-01  -2.2510916e+01   3.7411817e+01  -6.0689342e-01   1.8981469e+00  -8.8033122e+01  -1.2988159e+00  -9.0803152e-01   1.8193150e+01  -2.8337348e+01  -6.9630414e+02   2.8065844e+03   1.5195507e+01  -1.8685728e+00   1.0043430e+01   2.5771376e-01  -3.5749555e-01   6.4829715e-01   1.5728008e+00  -2.9393658e+01  -1.2035357e+00   7.3805660e-01   8.2527795e-01  -5.3617265e-01  -8.4539858e+00  -1.1049962e+01
   7.3100000e+00  -9.4301753e-01  -6.6408378e-01   3.3747045e+01  -1.7053071e+00   7.6827911e-01  -2.2077708e+01   4.3320843e+01  -6.0051005e-01   9.5167495e-01  -9.4647190e+01  -1.2958620e+00  -6.5197777e-01   2.5605375e+01  -3.4887442e+01  -6.7107954e+02   2.5224600e+03   1.4952593e+01  -4.7596338e-01   9.5441410e+00   2.3692596e-01  -2.8859003e-01   6.6823253e-01   1.7519752e+00  -3.2260697e+01  -2.4434484e-01   7.1210190e-01   7.4749714e-01  -4.7766268e-01  -8.9044427e+00  -9.4678093e+00
   7.3200000e+00  -9.3124010e-01  -6.9423922e-01   3.4171873e+01  -1.5235356e+00   5.4625797e-01  -2.1588505e+01   4.8920298e+01  -6.0328351e-01   3.8195928e-02  -9.1347902e+01  -1.2903338e+00  -3.8447903e-01   2.6749874e+01  -4.1249202e+01  -6.4755377e+02   2.3525765e+03   1.5121714e+01   7.0942357e-01   8.0725923e+00   2.1795462e-01  -2.1956628e-01   6.9378554e-01   2.8502860e+00  -3.4315437e+01   4.5060463e-01   6.6217923e-01   6.8162381e-01  -3.9268191e-01  -9.2639223e+00  -8.3756350e+00
   7.3300000e+00  -8.4664014e-01  -7.5174374e-01   3.4808383e+01  -1.3470346e+00   3.2956533e-01  -2.1034339e+01   5.5416612e+01  -6.1401327e-01  -7.5432121e-01  -7.9251714e+01  -1.2825304e+00  -1.4205535e-01   2.4242369e+01  -4.7431374e+01  -6.2367997e+02   2.3873806e+03   1.5921985e+01   1.4275805e+00   6.1322312e+00   1.9432894e-01  -1.6565214e-01   7.3124803e-01   4.6468314e+00  -3.5392956e+01   6.2998731e-01   6.0562953e-01   6.2841987e-01  -2.9416044e-01  -9.4339807e+00  -7.7832239e+00
   7.3400000e+00  -7.3355746e-01  -7.9792576e-01   3.5577880e+01  -1.2566272e+00   1.1464886e-01  -2.0395549e+01   6.3878941e+01  -6.3091775e-01  -1.3680133e+00  -6.1369205e+01  -1.2726989e+00   8.0093813e-02   2.2214916e+01  -5.3400933e+01  -5.9759059e+02   2.6089383e+03   1.7013998e+01   1.5836542e+00   4.6114999e+00   1.5368751e-01  -1.4599004e-01   7.7103308e-01   6.8244666e+00  -3.5472702e+01   1.4158305e-01   5.5642170e-01   5.8831954e-01  -1.9732697e-01  -9.2718072e+00  -7.6318315e+00
   7.3500000e+00  -6.4751393e-01  -8.0922559e-01   3.6381355e+01  -1.2612679e+00  -8.9725193e-02  -1.9660237e+01   7.3531195e+01  -6.5202362e-01  -1.7838236e+00  -4.1581034e+01  -1.2608567e+00   3.0412964e-01   2.2403583e+01  -5.9098998e+01  -5.6858358e+02   2.9007009e+03   1.7784986e+01   1.2567748e+00   4.2959829e+00   8.8878237e-02  -1.7236191e-01   7.9520637e-01   8.8879798e+00  -3.4586866e+01  -1.1309932e+00   5.2694026e-01   5.6318061e-01  -1.1981731e-01  -8.7070852e+00  -7.7581514e+00
   7.3600000e+00  -6.1921208e-01  -7.9883703e-01   3.7128933e+01  -1.3060642e+00  -2.8653619e-01  -1.8842981e+01   8.1725653e+01  -6.7548469e-01  -2.0145460e+00  -2.3072238e+01  -1.2469405e+00   5.3683404e-01   2.3270440e+01  -6.4482374e+01  -5.3742252e+02   3.1161053e+03   1.7765442e+01   6.8432798e-01   5.4743687e+00   5.4040063e-03  -2.4334999e-01   7.9058070e-01   1.0243310e+01  -3.2809574e+01  -3.1985517e+00   5.2608111e-01   5.5572179e-01  -7.8342091e-02  -7.8226403e+00  -7.9267500e+00
   7.3700000e+00  -6.4304757e-01  -7.9808625e-01   3.7759976e+01  -1.3284738e+00  -4.7120049e-01  -1.7983958e+01   8.5902233e+01  -6.9983509e-01  -2.0983874e+00  -8.3841408e+00  -1.2311171e+00   7.5358728e-01   2.1675324e+01  -6.9542785e+01  -5.0545816e+02   3.1964359e+03   1.6880542e+01   2.0636689e-01   7.8176755e+00  -8.0009214e-02  -3.4613795e-01   7.5765916e-01   1.0411895e+01  -3.0346229e+01  -5.8604357e+00   5.5381733e-01   5.6716545e-01  -8.2410481e-02  -6.8437407e+00  -7.8978733e+00
   7.3800000e+00  -6.8991894e-01  -8.2459035e-01   3.8256084e+01  -1.3129290e+00  -6.4772878e-01  -1.7129928e+01   8.5403037e+01  -7.2416554e-01  -2.0913044e+00   7.0830007e-01  -1.2139142e+00   9.1677428e-01   1.6318700e+01  -7.4284561e+01  -4.7346097e+02   3.1997190e+03   1.5467625e+01   1.5296332e-01   1.0589241e+01  -1.4696979e-01  -4.6216423e-01   7.1133969e-01   9.2631400e+00  -2.7563830e+01  -8.6500239e+00   5.9894459e-01   5.9497772e-01  -1.2945723e-01  -6.0686259e+00  -7.5208576e+00
   7.3900000e+00  -7.2747460e-01  -8.7209587e-01   3.8638249e+01  -1.2923372e+00  -8.1537623e-01  -1.6311355e+01   8.1857310e+01  -7.4808678e-01  -2.0456022e+00   4.5702215e+00  -1.1960732e+00   1.0041877e+00   8.7413455e+00  -7.8695936e+01  -4.4126646e+02   3.2194515e+03   1.4087251e+01   7.2496192e-01   1.3022800e+01  -1.8000271e-01  -5.7315026e-01   6.7386503e-01   7.0996723e+00  -2.4902619e+01  -1.0928940e+01   6.4331731e-01   6.3223028e-01  -2.0481409e-01  -5.7464310e+00  -6.7916252e+00
   7.4000000e+00  -7.3654079e-01  -9.2232356e-01   3.8953253e+01  -1.3035604e+00  -9.7586171e-01  -1.5528099e+01   7.8325630e+01  -7.7149080e-01  -1.9895888e+00   5.6013383e+00  -1.1783457e+00   1.0149965e+00   1.0808799e+00  -8.2747299e+01  -4.0816072e+02   3.3105741e+03   1.3244207e+01   1.9184946e+00   1.4598662e+01  -1.7391622e-01  -6.6540066e-01   6.6429696e-01   4.5151074e+00  -2.2723846e+01  -1.2145593e+01   6.7027671e-01   6.6956896e-01  -2.8637605e-01  -5.9526998e+00  -5.8189824e+00
   7.4100000e+00  -7.1747072e-01  -9.5928218e-01   3.9258224e+01  -1.3460658e+00  -1.1343991e+00  -1.4752513e+01   7.7558582e+01  -7.9427552e-01  -1.9239626e+00   6.5626216e+00  -1.1613409e+00   9.6406528e-01  -5.0931253e+00  -8.6411085e+01  -3.7353377e+02   3.4626953e+03   1.3194604e+01   3.5172808e+00   1.5123383e+01  -1.3296575e-01  -7.3142385e-01   6.9018899e-01   2.1244342e+00  -2.1130519e+01  -1.2097046e+01   6.7373510e-01   6.9939332e-01  -3.5151729e-01  -6.5720667e+00  -4.7401617e+00
   7.4200000e+00  -6.8356633e-01  -9.7428244e-01   3.9604632e+01  -1.3792692e+00  -1.2834255e+00  -1.3955072e+01   7.9744107e+01  -8.1621823e-01  -1.8367828e+00   8.7179739e+00  -1.1454179e+00   8.7690570e-01  -8.7159581e+00  -8.9677855e+01  -3.3745286e+02   3.6080907e+03   1.3890355e+01   5.1888990e+00   1.4695531e+01  -6.5642108e-02  -7.6983878e-01   7.4523399e-01   3.2044747e-01  -1.9864546e+01  -1.1010603e+01   6.6258440e-01   7.1973948e-01  -3.8377508e-01  -7.3819805e+00  -3.6439105e+00
   7.4300000e+00  -6.4860672e-01  -9.6175656e-01   4.0024259e+01  -1.3602643e+00  -1.4217375e+00  -1.3135378e+01   8.1969387e+01  -8.3707500e-01  -1.7259682e+00   1.1081466e+01  -1.1306269e+00   7.8425823e-01  -9.2647464e+00  -9.2558680e+01  -3.0067991e+02   3.6772946e+03   1.5016200e+01   6.6344034e+00   1.3662742e+01   1.8698529e-02  -7.8553125e-01   8.1328964e-01  -8.1768759e-01  -1.8419148e+01  -9.4243369e+00   6.5531801e-01   7.3459346e-01  -3.7696509e-01  -8.1463018e+00  -2.5481208e+00
   7.4400000e+00  -6.2044967e-01  -9.1683267e-01   4.0519569e+01  -1.2878323e+00  -1.5467569e+00  -1.2321469e+01   8.1390882e+01  -8.5672118e-01  -1.6032979e+00   1.2267026e+01  -1.1166670e+00   7.2051781e-01  -6.3740419e+00  -9.5078416e+01  -2.6411803e+02   3.6561888e+03   1.6097779e+01   7.6773264e+00   1.2580687e+01   1.0901319e-01  -7.8983920e-01   8.7595105e-01  -1.4209244e+00  -1.6341857e+01  -7.9527829e+00   6.6749544e-01   7.4961184e-01  -3.3500499e-01  -8.6770710e+00  -1.4502834e+00
   7.4500000e+00  -6.0335398e-01  -8.4311563e-01   4.1058063e+01  -1.2065734e+00  -1.6688542e+00  -1.1534304e+01   7.8716498e+01  -8.7511106e-01  -1.4764446e+00   1.2685328e+01  -1.1029937e+00   7.0958671e-01  -1.0931104e+00  -9.7263435e+01  -2.2840296e+02   3.5715069e+03   1.6658002e+01   8.2834896e+00   1.2069616e+01   1.9277785e-01  -7.9765605e-01   9.2005924e-01  -1.6566268e+00  -1.3529920e+01  -7.0349751e+00   7.0194257e-01   7.6669665e-01  -2.6831997e-01  -8.8519059e+00  -3.8173345e-01
   7.4600000e+00  -6.0057959e-01  -7.5818903e-01   4.1578530e+01  -1.1679636e+00  -1.7851249e+00  -1.0763795e+01   7.7050915e+01  -8.9207904e-01  -1.3333587e+00   1.4308590e+01  -1.0891252e+00   7.4537980e-01   3.5793090e+00  -9.9135519e+01  -1.9405865e+02   3.4344309e+03   1.6415518e+01   8.5438519e+00   1.2544406e+01   2.6065494e-01  -8.2049746e-01   9.4197251e-01  -1.6156025e+00  -1.0294621e+01  -6.7880175e+00   7.4868419e-01   7.8240194e-01  -1.8978411e-01  -8.6358048e+00   0.0000000e+00
   7.4700000e+00  -6.1184295e-01  -6.8191277e-01   4.2019079e+01  -1.1928225e+00  -1.8938723e+00  -9.9849914e+00   7.7880350e+01  -9.0721496e-01  -1.1497249e+00   1.8363379e+01  -1.0748239e+00   8.0395185e-01   5.8572055e+00  -1.0071930e+02  -1.6171232e+02   3.2346328e+03   1.5442365e+01   8.6171495e+00   1.3990056e+01   3.1041345e-01  -8.6020044e-01   9.4619628e-01  -1.2891298e+00  -7.1728417e+00  -7.0451176e+00   7.9190849e-01   7.9069913e-01  -1.1198658e-01  -8.1283174e+00   0.0000000e+00
   7.4800000e+00  -6.2984785e-01  -6.1900636e-01   4.2348738e+01  -1.2658348e+00  -1.9899000e+00  -9.1826364e+00   8.0235498e+01  -9.1999925e-01  -9.1473128e-01   2.3499367e+01  -1.0601397e+00   8.5710639e-01   5.3154538e+00  -1.0204452e+02  -1.3192996e+02   2.9782361e+03   1.4082612e+01   8.6484577e+00   1.5989953e+01   3.4534809e-01  -9.0859875e-01   9.3967288e-01  -6.5518884e-01  -4.6950402e+00  -7.5181454e+00   8.1703839e-01   7.8637382e-01  -4.5383070e-02  -7.5075904e+00   0.0000000e+00
   7.4900000e+00  -6.4158105e-01  -5.5971057e-01   4.2576293e+01  -1.3534304e+00  -2.0848391e+00  -8.3532647e+00   8.2937168e+01  -9.3004784e-01  -6.4192539e-01   2.7280589e+01  -1.0454569e+00   8.7182763e-01   1.4721238e+00  -1.0313014e+02  -1.0515478e+02   2.6775176e+03   1.2708498e+01   8.6829712e+00   1.7998419e+01   3.7006915e-01  -9.5303081e-01   9.2626516e-01   2.4109489e-01  -3.2341580e+00  -7.9385688e+00   8.1545157e-01   7.6675135e-01   3.1903425e-03  -6.9133409e+00   0.0000000e+00
   7.5000000e+00  -6.3518634e-01  -5.0226726e-01   4.2740384e+01  -1.4261399e+00  -2.1635062e+00  -7.5005634e+00   8.5270139e+01  -9.3723880e-01  -3.5749983e-01   2.8442555e+01  -1.0314169e+00   8.2241039e-01  -4.9417240e+00  -1.0397225e+02  -8.1935032e+01   2.3219752e+03   1.1550018e+01   8.6491945e+00   1.9612072e+01   3.8753639e-01  -9.8294327e-01   9.0490953e-01   1.3038098e+00  -2.9366907e+00  -8.1247300e+00   7.8647582e-01   7.3244144e-01   3.1063489e-02  -6.4131412e+00   0.0000000e+00
   7.5100000e+00  -6.0858151e-01  -4.6971833e-01   4.2892551e+01  -1.4728802e+00  -2.2375897e+00  -6.6330597e+00   8.6750371e+01  -9.4171615e-01  -8.8080653e-02   2.6941918e+01  -1.0187577e+00   6.9915550e-01  -1.2325489e+01  -1.0456075e+02  -6.2743447e+01   1.9191585e+03   1.0624828e+01   8.4448768e+00   2.0673357e+01   3.9809679e-01  -9.9347746e-01   8.7196130e-01   2.4060897e+00  -3.7209548e+00  -8.0377200e+00   7.3548647e-01   6.8778199e-01   3.9137742e-02  -6.0027056e+00   0.0000000e+00
   7.5200000e+00  -5.7286262e-01  -4.9299877e-01   4.3074524e+01  -1.5016904e+00  -2.3023339e+00  -5.7566744e+00   8.7638527e+01  -9.4381641e-01   1.4710465e-01   2.3518530e+01  -1.0081195e+00   5.1190282e-01  -1.8725268e+01  -1.0491329e+02  -4.7477888e+01   1.5265559e+03   9.7669921e+00   8.0108965e+00   2.1265889e+01   4.0018808e-01  -9.8575633e-01   8.2474200e-01   3.4119976e+00  -5.2874769e+00  -7.7958456e+00   6.7042446e-01   6.4027304e-01   3.1020116e-02  -5.6154964e+00   0.0000000e+00
   7.5300000e+00  -5.4582150e-01  -5.7859284e-01   4.3299109e+01  -1.5304458e+00  -2.3589421e+00  -4.8734055e+00   8.8326884e+01  -9.4399391e-01   3.3638412e-01   1.8927947e+01  -9.9978096e-01   2.9676071e-01  -2.1514210e+01  -1.0509069e+02  -3.5508208e+01   1.1969679e+03   8.7604680e+00   7.3407290e+00   2.1658942e+01   3.9133538e-01  -9.6583037e-01   7.6286847e-01   4.2301455e+00  -7.1600017e+00  -7.5797060e+00   5.9967334e-01   5.9841979e-01   1.2475771e-02  -5.1756988e+00  -6.6615481e-01
   7.5400000e+00  -5.3950191e-01  -7.0019604e-01   4.3548080e+01  -1.5751743e+00  -2.4062685e+00  -3.9888464e+00   8.8455914e+01  -9.4282400e-01   4.6774918e-01   1.3136506e+01  -9.9347957e-01   1.0766791e-01  -1.8909280e+01  -1.0518014e+02  -2.6223111e+01   9.2850972e+02   7.4951800e+00   6.4691823e+00   2.2166724e+01   3.6883543e-01  -9.4290970e-01   6.8823454e-01   4.8307782e+00  -8.8020685e+00  -7.5046735e+00   5.3021666e-01   5.6875536e-01  -9.2375613e-03  -4.6583489e+00  -1.4138336e+00
   7.5500000e+00  -5.5034788e-01  -8.1943533e-01   4.3784699e+01  -1.6418350e+00  -2.4423075e+00  -3.1128955e+00   8.7595088e+01  -9.4098351e-01   5.3113445e-01   6.3385274e+00  -9.8850450e-01  -1.0708089e-02  -1.1837600e+01  -1.0526671e+02  -1.9314997e+01   6.9081142e+02   6.0466347e+00   5.4626862e+00   2.2967948e+01   3.3115447e-01  -9.2626394e-01   6.0573637e-01   5.2139010e+00  -9.7658914e+00  -7.5763690e+00   4.6532502e-01   5.5349786e-01  -2.6832460e-02  -4.1096852e+00  -2.1035842e+00
   7.5600000e+00  -5.5874489e-01  -9.1457751e-01   4.3969827e+01  -1.7252630e+00  -2.4731326e+00  -2.2508413e+00   8.6205422e+01  -9.3909870e-01   5.3164978e-01   5.1533208e-02  -9.8404658e-01  -4.8588308e-02  -3.7880219e+00  -1.0541078e+02  -1.4543993e+01   4.7710032e+02   4.6312134e+00   4.4222414e+00   2.4005084e+01   2.8013344e-01  -9.2139384e-01   5.2341857e-01   5.3883606e+00  -9.8208253e+00  -7.7183412e+00   4.0360925e-01   5.5015528e-01  -3.4949649e-02  -3.6202490e+00  -2.6281612e+00
   7.5700000e+00  -5.4206840e-01  -9.9037325e-01   4.4078272e+01  -1.8149445e+00  -2.4955353e+00  -1.4001810e+00   8.5066033e+01  -9.3762177e-01   4.8670412e-01  -4.4945658e+00  -9.7959501e-01  -3.5590716e-02   1.2997592e+00  -1.0563044e+02  -1.1436581e+01   3.1074125e+02   3.4836858e+00   3.4862682e+00   2.5012160e+01   2.2284407e-01  -9.2731639e-01   4.5057807e-01   5.3873348e+00  -9.0220595e+00  -7.7881591e+00   3.4069801e-01   5.5348082e-01  -3.1512838e-02  -3.2753828e+00  -2.9006181e+00
   7.5800000e+00  -4.9455318e-01  -1.0569863e+00   4.4110248e+01  -1.9009977e+00  -2.5060777e+00  -5.5835743e-01   8.4182354e+01  -9.3687835e-01   4.0903895e-01  -7.7665169e+00  -9.7514157e-01  -2.1743335e-02   1.3847381e+00  -1.0589522e+02  -9.3624327e+00   2.0741482e+02   2.7506510e+00   2.7887717e+00   2.5659966e+01   1.7092148e-01  -9.3709167e-01   3.9499681e-01   5.2845623e+00  -7.6584067e+00  -7.6065672e+00   2.7310465e-01   5.5846635e-01  -1.8008115e-02  -3.1159188e+00  -2.9109958e+00
   7.5900000e+00  -4.3515401e-01  -1.1081136e+00   4.4089679e+01  -1.9750408e+00  -2.5109478e+00   2.7619474e-01   8.3455217e+01  -9.3712563e-01   3.0566862e-01  -1.0337033e+01  -9.7112072e-01  -5.1422616e-02  -2.9679281e+00  -1.0614714e+02  -7.8603224e+00   1.5021103e+02   2.4499558e+00   2.3926663e+00   2.5745747e+01   1.3634603e-01  -9.4205500e-01   3.6040004e-01   5.1659824e+00  -6.0929076e+00  -7.0596623e+00   2.0219889e-01   5.6244891e-01   1.0745892e-03  -3.1301511e+00  -2.7258326e+00
   7.6000000e+00  -3.9504832e-01  -1.1281830e+00   4.4054096e+01  -2.0286347e+00  -2.5081976e+00   1.1097838e+00   8.3358907e+01  -9.3851359e-01   1.8743506e-01  -1.1823356e+01  -9.6818539e-01  -1.4653556e-01  -9.5112944e+00  -1.0633968e+02  -6.8379211e+00   1.0224013e+02   2.4982477e+00   2.2858264e+00   2.5284647e+01   1.2685303e-01  -9.3680727e-01   3.4510070e-01   5.0738118e+00  -4.6224423e+00  -6.1833556e+00   1.3531923e-01   5.6556082e-01   1.9439344e-02  -3.2818847e+00  -2.4392502e+00
   7.6100000e+00  -3.9779049e-01  -1.1112644e+00   4.4044322e+01  -2.0547782e+00  -2.4941029e+00   1.9508641e+00   8.4108029e+01  -9.4102758e-01   7.0828350e-02  -1.1660671e+01  -9.6681777e-01  -2.8984229e-01  -1.4330673e+01  -1.0645950e+02  -6.5107931e+00   3.2712793e+01   2.7867328e+00   2.4228500e+00   2.4460066e+01   1.4417691e-01  -9.2163539e-01   3.4322300e-01   4.9950214e+00  -3.4109907e+00  -5.1448847e+00   8.3175805e-02   5.6991629e-01   3.0581457e-02  -3.5644147e+00  -2.1436345e+00
   7.6200000e+00  -4.4692591e-01  -1.0673664e+00   4.4093302e+01  -2.0538432e+00  -2.4745650e+00   2.8072240e+00   8.5635990e+01  -9.4445885e-01  -2.4808214e-02  -9.5636563e+00  -9.6697012e-01  -4.2821274e-01  -1.3837045e+01  -1.0651940e+02  -7.1779005e+00  -6.6710739e+01   3.2131055e+00   2.7510157e+00   2.3531386e+01   1.8430744e-01  -9.0181265e-01   3.4816644e-01   4.8709993e+00  -2.4941533e+00  -4.1668560e+00   5.5195426e-02   5.7827769e-01   2.9570450e-02  -3.9959848e+00  -1.8998562e+00
   7.6300000e+00  -5.2453684e-01  -1.0174984e+00   4.4217078e+01  -2.0384465e+00  -2.4462609e+00   3.6865725e+00   8.7934845e+01  -9.4839714e-01  -7.9386294e-02  -5.4578080e+00  -9.6819090e-01  -5.2111738e-01  -9.2904641e+00  -1.0654270e+02  -8.9562354e+00  -1.7783348e+02   3.6570380e+00   3.2245936e+00   2.2747429e+01   2.3834521e-01  -8.8494453e-01   3.5639493e-01   4.6080343e+00  -1.8556933e+00  -3.4349960e+00   5.4985388e-02   5.9283028e-01   1.4847896e-02  -4.5455660e+00  -1.7023408e+00
   7.6400000e+00  -5.9944174e-01  -9.8526527e-01   4.4415477e+01  -2.0294742e+00  -2.4073571e+00   4.5904967e+00   9.0392428e+01  -9.5221547e-01  -7.1281874e-02   8.1044195e-01  -9.7005825e-01  -5.7150957e-01  -5.0392189e+00  -1.0655409e+02  -1.1604786e+01  -2.6485509e+02   4.0224685e+00   3.7936572e+00   2.2268030e+01   2.9458378e-01  -8.7752889e-01   3.6898514e-01   4.1576954e+00  -1.4840796e+00  -3.0204385e+00   7.8356762e-02   6.1440290e-01  -1.0714792e-02  -5.1357219e+00  -1.5308055e+00
   7.6500000e+00  -6.4199150e-01  -9.9063975e-01   4.4679150e+01  -2.0417093e+00  -2.3564211e+00   5.5138864e+00   9.2338971e+01  -9.5505368e-01   2.2760608e-02   9.4042482e+00  -9.7246931e-01  -6.1143471e-01  -3.9925146e+00  -1.0657631e+02  -1.4627747e+01  -3.0229610e+02   4.2830145e+00   4.3875976e+00   2.2139835e+01   3.4311173e-01  -8.8183214e-01   3.8926940e-01   3.5679262e+00  -1.3515381e+00  -2.8705092e+00   1.1569890e-01   6.4219868e-01  -4.0410192e-02  -5.6998997e+00  -1.4012565e+00
   7.6600000e+00  -6.3798330e-01  -1.0475601e+00   4.4995111e+01  -2.0695159e+00  -2.3029642e+00   6.4560617e+00   9.4217528e+01  -9.5593065e-01   2.1480115e-01   1.9204055e+01  -9.7567611e-01  -6.7619544e-01  -6.4760723e+00  -1.0662782e+02  -1.7629982e+01  -3.0022343e+02   4.4557982e+00   4.9313104e+00   2.2305593e+01   3.8179678e-01  -8.9467425e-01   4.1836761e-01   2.9324062e+00  -1.3541478e+00  -2.8673440e+00   1.5769374e-01   6.7404773e-01  -6.6066010e-02  -6.2162742e+00  -1.3383454e+00
   7.6700000e+00  -5.9285429e-01  -1.1598805e+00   4.5350538e+01  -2.0881567e+00  -2.2337509e+00   7.4215096e+00   9.6544787e+01  -9.5414248e-01   4.7723010e-01   2.6242895e+01  -9.8003899e-01  -7.7619143e-01  -9.9995997e+00  -1.0671787e+02  -2.0472534e+01  -2.8425521e+02   4.5843404e+00   5.3882753e+00   2.2605849e+01   4.1923627e-01  -9.0951114e-01   4.5234970e-01   2.3287260e+00  -1.2910352e+00  -2.9181079e+00   2.0038120e-01   7.0714371e-01  -8.1378364e-02  -6.7508751e+00  -1.3487649e+00
   7.6800000e+00  -5.2305408e-01  -1.3149363e+00   4.5733485e+01  -2.0669075e+00  -2.1590945e+00   8.4099802e+00   9.8847057e+01  -9.4980145e-01   7.2860051e-01   2.5137041e+01  -9.8575070e-01  -8.9458481e-01  -1.1839338e+01  -1.0683663e+02  -2.2818590e+01  -2.3460566e+02   4.7207664e+00   5.8145215e+00   2.2814949e+01   4.7302580e-01  -9.2106862e-01   4.8372658e-01   1.7591475e+00  -9.4669776e-01  -3.0401164e+00   2.4548599e-01   7.3881616e-01  -8.4436764e-02  -7.4613164e+00  -1.3895890e+00
   7.6900000e+00  -4.4275796e-01  -1.4817100e+00   4.6130366e+01  -1.9739350e+00  -2.0707444e+00   9.4146936e+00   1.0047135e+02  -9.4409033e-01   8.6193975e-01   1.3333923e+01  -9.9277119e-01  -1.0083037e+00  -1.1371890e+01  -1.0694023e+02  -2.3198777e+01  -3.8018715e+01   4.9266996e+00   6.3860559e+00   2.2704833e+01   5.6723915e-01  -9.2992806e-01   5.0722984e-01   1.1361664e+00  -2.1443196e-01  -3.3842305e+00   2.9602208e-01   7.6697928e-01  -7.8073190e-02  -8.5743531e+00  -1.3552557e+00
   7.7000000e+00  -3.5769653e-01  -1.6202004e+00   4.6524393e+01  -1.7708617e+00  -1.9776387e+00   1.0422943e+01   1.0082490e+02  -9.3900855e-01   7.9561532e-01  -6.6324427e+00  -1.0008526e+00  -1.0969914e+00  -8.8687642e+00  -1.0693364e+02  -1.8113615e+01   5.0851619e+02   5.3244016e+00   7.3878737e+00   2.2076958e+01   7.3169455e-01  -9.4533142e-01   5.2569866e-01   3.4560678e-01   8.5503907e-01  -4.1889234e+00   3.5204357e-01   7.9072869e-01  -6.8500181e-02  -1.0388571e+01  -1.1318445e+00
   7.7100000e+00  -2.6777354e-01  -1.7016642e+00   4.6896297e+01  -1.4105655e+00  -1.8653390e+00   1.1414144e+01   9.9120121e+01  -9.3677076e-01   5.0818599e-01  -2.8742933e+01  -1.0095381e+00  -1.1405531e+00  -4.3561721e+00  -1.0666079e+02  -1.7750988e+00   1.6338517e+03   6.1339026e+00   9.1700282e+00   2.0782369e+01   9.9927236e-01  -9.8607086e-01   5.5101723e-01  -6.9416410e-01   2.1276360e+00  -5.7245177e+00   4.1103598e-01   8.1125786e-01  -6.3370335e-02  -1.3250808e+01  -6.6738982e-01
   7.7200000e+00  -1.7203967e-01  -1.7243469e+00   4.7230055e+01  -8.4580282e-01  -1.7528101e+00   1.2367018e+01   9.5287383e+01  -9.3922129e-01   3.6756568e-02  -4.7142942e+01  -1.0181966e+00  -1.1224212e+00   1.8131915e+00  -1.0591784e+02   3.2833000e+01   3.4608099e+03   7.6536609e+00   1.2064699e+01   1.8808051e+01   1.3955783e+00  -1.0788061e+00   5.9990220e-01  -2.0303078e+00   3.5128370e+00  -8.2328320e+00   4.7226236e-01   8.3185008e-01  -6.9902001e-02  -1.7449491e+01   0.0000000e+00
   7.7300000e+00  -7.0940856e-02  -1.7096966e+00   4.7518693e+01  -5.8054114e-02  -1.6226738e+00   1.3270353e+01   9.0333571e+01  -9.4749905e-01  -5.4809203e-01  -5.8484859e+01  -1.0261022e+00  -1.0337538e+00   8.8667366e+00  -1.0449988e+02   9.0921563e+01   5.8088562e+03   1.0196750e+01   1.6250838e+01   1.6426537e+01   1.9228715e+00  -1.2511261e+00   6.8793980e-01  -3.6695137e+00   5.0413009e+00  -1.1772524e+01   5.4055598e-01   8.5587029e-01  -9.3243144e-02  -2.3046675e+01   0.0000000e+00
   7.7400000e+00   3.3024204e-02  -1.6871935e+00   4.7760011e+01   8.9235444e-01  -1.4919248e+00   1.4125272e+01   8.5491845e+01  -9.6191225e-01  -1.1633507e+00  -6.1525868e+01  -1.0324274e+00  -8.6483826e-01   1.6891554e+01  -1.0225890e+02   1.7191200e+02   8.0990439e+03   1.3980218e+01   2.1582862e+01   1.4228379e+01   2.5479622e+00  -1.5178370e+00   8.2345829e-01  -5.5363481e+00   6.8340369e+00  -1.6017661e+01   6.2370244e-01   8.8353741e-01  -1.3501261e-01  -2.9747549e+01   0.0000000e+00
   7.7500000e+00   1.3226565e-01  -1.6831211e+00   4.7947295e+01   1.8404043e+00  -1.3487427e+00   1.4940694e+01   8.1542193e+01  -9.8200497e-01  -1.7328761e+00  -5.6952540e+01  -1.0363012e+00  -6.1134129e-01   2.5349696e+01  -9.9126116e+01   2.6859417e+02   9.6682167e+03   1.8923869e+01   2.7484279e+01   1.2831002e+01   3.2000983e+00  -1.8663230e+00   1.0013056e+00  -7.4877175e+00   8.9421136e+00  -2.0320473e+01   7.2080897e-01   9.0934263e-01  -1.9229199e-01  -3.6878626e+01   0.0000000e+00
   7.7600000e+00   2.1167523e-01  -1.7141529e+00   4.8066292e+01   2.5748665e+00  -1.2018363e+00   1.5722437e+01   7.8174295e+01  -1.0068943e+00  -2.2143322e+00  -4.8145614e+01  -1.0370404e+00  -2.9181284e-01   3.1952846e+01  -9.5086178e+01   3.7156407e+02   1.0296990e+04   2.4485481e+01   3.2997404e+01   1.2464097e+01   3.7814042e+00  -2.2524312e+00   1.1983278e+00  -9.3609474e+00   1.1200345e+01  -2.4079572e+01   8.1278437e-01   9.2166633e-01  -2.5774019e-01  -4.3541234e+01   0.0000000e+00
   7.7700000e+00   2.5420608e-01  -1.7815451e+00   4.8103814e+01   2.9610994e+00  -1.0393454e+00   1.6466021e+01   7.4358419e+01  -1.0357364e+00  -2.6120172e+00  -3.9768499e+01  -1.0342802e+00   6.1970742e-02   3.5378358e+01  -9.0146251e+01   4.7405822e+02   1.0249415e+04   2.9749400e+01   3.7019761e+01   1.2906905e+01   4.1943483e+00  -2.6123263e+00   1.3750778e+00  -1.1004724e+01   1.3247539e+01  -2.6973036e+01   8.7103739e-01   9.0535132e-01  -3.2147309e-01  -4.8904641e+01   0.0000000e+00
   7.7800000e+00   2.5259482e-01  -1.8687877e+00   4.8061043e+01   3.0200102e+00  -8.7949021e-01   1.7164104e+01   6.9808285e+01  -1.0679987e+00  -2.9574947e+00  -3.4547743e+01  -1.0279492e+00   4.2067408e-01   3.5870334e+01  -8.4336375e+01   5.7233201e+02   9.8273785e+03   3.3776860e+01   3.8681175e+01   1.3700268e+01   4.3776905e+00  -2.8840993e+00   1.4882121e+00  -1.2324629e+01   1.4631252e+01  -2.8880316e+01   8.7645128e-01   8.4683320e-01  -3.7423927e-01  -5.2459466e+01   0.0000000e+00
   7.7900000e+00   2.1539082e-01  -1.9454195e+00   4.7955401e+01   2.8855334e+00  -7.0674344e-01   1.7810110e+01   6.4600588e+01  -1.1034269e+00  -3.2788672e+00  -3.2137258e+01  -1.0182033e+00   7.6150227e-01   3.4082819e+01  -7.7721394e+01   6.6367811e+02   9.1346099e+03   3.6021290e+01   3.7667609e+01   1.4247233e+01   4.3260579e+00  -3.0283040e+00   1.5090475e+00  -1.3260439e+01   1.4876590e+01  -2.9728934e+01   8.2506944e-01   7.3932325e-01  -4.0926106e-01  -5.4138909e+01   0.0000000e+00
   7.8000000e+00   1.6219142e-01  -1.9724921e+00   4.7811200e+01   2.6929473e+00  -5.3153294e-01   1.8389095e+01   5.7898579e+01  -1.1418101e+00  -3.5802389e+00  -3.0137169e+01  -1.0053841e+00   1.0656392e+00   3.0413689e+01  -7.0389916e+01   7.4546547e+02   8.1787360e+03   3.6496553e+01   3.4277437e+01   1.3922816e+01   4.0811284e+00  -3.0393107e+00   1.4348940e+00  -1.3678923e+01   1.3516340e+01  -2.9368271e+01   7.1949749e-01   5.8542154e-01  -4.2070903e-01  -5.4254939e+01   0.0000000e+00
   7.8100000e+00   1.1560804e-01  -1.9070708e+00   4.7652173e+01   2.5177436e+00  -3.4537895e-01   1.8878463e+01   4.8936722e+01  -1.1827063e+00  -3.8379779e+00  -2.5773895e+01  -9.9002953e-01   1.3132329e+00   2.4759370e+01  -6.2428183e+01   8.1514036e+02   6.9674896e+03   3.5606048e+01   2.9195507e+01   1.2344151e+01   3.7069046e+00  -2.9434739e+00   1.2859827e+00  -1.3307794e+01   1.0163704e+01  -2.7523631e+01   5.6403404e-01   3.9828922e-01  -4.0172074e-01  -5.3275806e+01  -1.3846260e+00
   7.8200000e+00   9.5164520e-02  -1.7113963e+00   4.7499160e+01   2.3991843e+00  -1.6294919e-01   1.9261531e+01   3.8306823e+01  -1.2253394e+00  -4.0181669e+00  -1.8018900e+01  -9.7280909e-01   1.4912844e+00   1.7805151e+01  -5.3918296e+01   8.7053917e+02   5.5398804e+03   3.3886606e+01   2.3190607e+01   9.5084471e+00   3.2672628e+00  -2.7850539e+00   1.0934093e+00  -1.1797609e+01   4.6916584e+00  -2.3975961e+01   3.6962488e-01   2.0286593e-01  -3.4650279e-01  -5.1630662e+01  -3.5559024e+00
   7.8300000e+00   1.1079588e-01  -1.3693809e+00   4.7370316e+01   2.3722014e+00   2.6413357e-02   1.9530665e+01   2.6913434e+01  -1.2686047e+00  -4.0874923e+00  -6.9325463e+00  -9.5441013e-01   1.5983046e+00   1.0702021e+01  -4.4967052e+01   9.1061380e+02   4.0074630e+03   3.1888217e+01   1.6967936e+01   5.6175350e+00   2.8159422e+00  -2.6067616e+00   8.8850427e-01  -8.9239911e+00  -2.5978101e+00  -1.8854219e+01   1.5885170e-01   3.3692158e-02  -2.5507943e-01  -4.9649142e+01  -5.9645973e+00
   7.8400000e+00   1.5565876e-01  -9.0142915e-01   4.7279797e+01   2.4538386e+00   2.1583321e-01   1.9677679e+01   1.4701339e+01  -1.3109062e+00  -3.9966679e+00   9.0824438e+00  -9.3552332e-01   1.6345798e+00   3.6275211e+00  -3.5717144e+01   9.3601437e+02   2.5400578e+03   3.0162081e+01   1.1153522e+01   8.8472109e-01   2.3961994e+00  -2.4358567e+00   6.9885033e-01  -4.7875612e+00  -1.0985822e+01  -1.2735080e+01  -3.8653186e-02  -7.4905029e-02  -1.3487256e-01  -4.7581835e+01  -8.4261095e+00
   7.8500000e+00   2.0419647e-01  -3.6552129e-01   4.7232464e+01   2.6155587e+00   4.0777407e-01   1.9691588e+01   1.3909074e+00  -1.3499257e+00  -3.6738614e+00   3.2280650e+01  -9.1682908e-01   1.6021997e+00  -3.2380089e+00  -2.6315090e+01   9.4883295e+02   1.2818581e+03   2.9157505e+01   6.2010905e+00  -4.3480642e+00   2.0382212e+00  -2.2836682e+00   5.4618318e-01   1.4806082e-01  -1.9513516e+01  -6.5164475e+00  -1.9966519e-01  -1.0424450e-01   2.5408663e-03  -4.5584720e+01  -1.0797575e+01
   7.8600000e+00   2.2241717e-01   1.5899664e-01   4.7222477e+01   2.7846607e+00   5.9490208e-01   1.9566191e+01  -1.2539641e+01  -1.3826484e+00  -3.0501546e+00   6.2370676e+01  -8.9893834e-01   1.5093888e+00  -9.2810879e+00  -1.6872001e+01   9.5186039e+02   3.0274395e+02   2.8975737e+01   2.2216469e+00  -9.3369654e+00   1.7511394e+00  -2.1559624e+00   4.4085778e-01   5.1279010e+00  -2.7176759e+01  -1.2365286e+00  -3.1968439e-01  -6.3936834e-02   1.4537397e-01  -4.3656386e+01  -1.3052992e+01
   7.8700000e+00   1.8857651e-01   5.9887595e-01   4.7241548e+01   2.8815239e+00   7.8369168e-01   1.9304404e+01  -2.6178731e+01  -1.4056474e+00  -2.0857514e+00   9.6440328e+01  -8.8240899e-01   1.3628481e+00  -1.4654071e+01  -7.4603969e+00   9.4769302e+02  -4.1673739e+02   2.9242695e+01  -1.0585000e+00  -1.2923258e+01   1.5207340e+00  -2.0631935e+00   3.7743326e-01   9.2146508e+00  -3.3025286e+01   2.1553876e+00  -4.1380206e-01   6.6879066e-03   2.8397579e-01  -4.1678106e+01  -1.5265366e+01
   7.8800000e+00   1.1060184e-01   9.1509221e-01   4.7287959e+01   2.8642065e+00   9.6526200e-01   1.8919665e+01  -3.8473930e+01  -1.4154849e+00  -7.8163479e-01   1.3041166e+02  -8.6772205e-01   1.1717604e+00  -1.9108774e+01   1.8465613e+00   9.3756158e+02  -1.0131440e+03   2.9300729e+01  -4.1221324e+00  -1.3942284e+01   1.3187156e+00  -2.0206364e+00   3.3840318e-01   1.1509221e+01  -3.6227595e+01   3.1190948e+00  -5.0559388e-01   5.0713401e-02   4.1316982e-01  -3.9600000e+01  -1.7509564e+01
   7.8900000e+00   2.5263237e-02   1.1189776e+00   4.7365573e+01   2.7458851e+00   1.1416184e+00   1.8436043e+01  -4.8362169e+01  -1.4092463e+00   8.0767809e-01   1.5893129e+02  -8.5514815e-01   9.5846969e-01  -2.1329070e+01   1.0947551e+01   9.2069872e+02  -1.6862865e+03   2.8571154e+01  -7.3460882e+00  -1.1840119e+01   1.1161353e+00  -2.0386258e+00   3.0545083e-01   1.1483074e+01  -3.6298229e+01   1.7665747e+00  -6.1098499e-01   1.5321464e-02   5.3366805e-01  -3.7563739e+01  -1.9764906e+01
   7.9000000e+00  -2.2993348e-02   1.2627403e+00   4.7473790e+01   2.5830365e+00   1.3112712e+00   1.7878430e+01  -5.5761271e+01  -1.3851636e+00   2.5673435e+00   1.7596654e+02  -8.4472454e-01   7.4696303e-01  -2.1150665e+01   1.9736058e+01   8.9502931e+02  -2.5669407e+03   2.6863379e+01  -1.0742791e+01  -7.0328212e+00   8.9461480e-01  -2.1131261e+00   2.7177573e-01   9.3081264e+00  -3.3471228e+01  -1.1711049e+00  -7.2210768e-01  -1.2378707e-01   6.4988357e-01  -3.5830690e+01  -2.1893598e+01
   7.9100000e+00  -1.0027883e-02   1.4032509e+00   4.7600087e+01   2.4353729e+00   1.4746788e+00   1.7255151e+01  -6.2327913e+01  -1.3431249e+00   4.3367138e+00   1.7693703e+02  -8.3632973e-01   5.5223666e-01  -1.9472638e+01   2.8120362e+01   8.5846778e+02  -3.6561529e+03   2.4480442e+01  -1.3975880e+01  -6.9526575e-01   6.5285326e-01  -2.2245302e+00   2.4635458e-01   5.9678420e+00  -2.8836871e+01  -4.6399757e+00  -8.0181464e-01  -3.4638140e-01   7.6338119e-01  -3.4626024e+01  -2.3726939e+01
   7.9200000e+00   5.2795010e-02   1.5644596e+00   4.7723438e+01   2.3078871e+00   1.6356226e+00   1.6550159e+01  -7.0499224e+01  -1.2849575e+00   5.9360517e+00   1.5993380e+02  -8.2972812e-01   3.8240537e-01  -1.6983129e+01   3.6010338e+01   8.1009658e+02  -4.8371203e+03   2.2011301e+01  -1.6606383e+01   5.8241303e+00   4.0358479e-01  -2.3441619e+00   2.4493748e-01   2.8478165e+00  -2.3912662e+01  -7.6475852e+00  -8.0462323e-01  -5.9411263e-01   8.6519531e-01  -3.4020249e+01  -2.5144181e+01
   7.9300000e+00   1.2777163e-01   1.7290503e+00   4.7821504e+01   2.1519984e+00   1.7880867e+00   1.5738043e+01  -8.1211562e+01  -1.2142820e+00   7.2129343e+00   1.2768826e+02  -8.2467689e-01   2.3231427e-01  -1.5009110e+01   4.3312404e+01   7.5083450e+02  -5.9262071e+03   1.9961420e+01  -1.8273032e+01   1.1566849e+01   1.6239511e-01  -2.4447410e+00   2.7600070e-01   9.7589729e-01  -1.9947067e+01  -9.5519412e+00  -7.1231059e-01  -7.9778689e-01   9.3685596e-01  -3.3912084e+01  -2.6055853e+01
   7.9400000e+00   1.7586471e-01   1.8593093e+00   4.7871449e+01   1.9518415e+00   1.9320137e+00   1.4812867e+01  -9.2517667e+01  -1.1357640e+00   8.1027070e+00   8.8977271e+01  -8.2107908e-01   7.9355029e-02  -1.5295924e+01   4.9944246e+01   6.8296136e+02  -6.7873141e+03   1.8517426e+01  -1.8695347e+01   1.6206711e+01  -6.0774235e-02  -2.5105958e+00   3.3447054e-01   5.8881370e-01  -1.7563146e+01  -1.0222328e+01  -5.4780863e-01  -9.0363671e-01   9.6413713e-01  -3.4108981e+01  -2.6368464e+01
   7.9500000e+00   1.7747235e-01   1.9233776e+00   4.7846891e+01   1.7734590e+00   2.0616740e+00   1.3804568e+01  -1.0082983e+02  -1.0541514e+00   8.6427095e+00   5.4000249e+01  -8.1899566e-01  -1.0093458e-01  -1.8028961e+01   5.5842744e+01   6.0892230e+02  -7.4039062e+03   1.7536510e+01  -1.7654538e+01   1.9848218e+01  -2.6156535e-01  -2.5432731e+00   4.0484268e-01   1.3042963e+00  -1.6832635e+01  -1.0116544e+01  -3.5706783e-01  -8.8377880e-01   9.5001549e-01  -3.4430577e+01  -2.6009036e+01
   7.9600000e+00   1.3859230e-01   1.9120139e+00   4.7718311e+01   1.7029525e+00   2.1809066e+00   1.2768593e+01  -1.0359752e+02  -9.7361251e-01   8.9206426e+00   2.7793308e+01  -8.1852251e-01  -3.1763557e-01  -2.1670099e+01   6.0962395e+01   5.3075942e+02  -7.8162881e+03   1.6680191e+01  -1.5025854e+01   2.2658191e+01  -4.3903584e-01  -2.5600940e+00   4.6795169e-01   2.5114975e+00  -1.7475362e+01  -1.0129460e+01  -1.8281170e-01  -7.3756759e-01   9.1220636e-01  -3.4789124e+01  -2.4992252e+01
   7.9700000e+00   8.4347308e-02   1.8392236e+00   4.7462086e+01   1.7606138e+00   2.2880497e+00   1.1758102e+01  -1.0104913e+02  -8.9730741e-01   9.0095477e+00   8.8905165e+00  -8.1964478e-01  -5.5571059e-01  -2.3807502e+01   6.5283569e+01   4.5048470e+02  -8.0274722e+03   1.5573076e+01  -1.0826200e+01   2.4745969e+01  -5.9656168e-01  -2.5866717e+00   5.0679088e-01   3.6177469e+00  -1.9022472e+01  -1.1092554e+01  -5.1284034e-02  -4.9314417e-01   8.6888147e-01  -3.5218630e+01  -2.3484820e+01
   7.9800000e+00   4.3524935e-02   1.7255349e+00   4.7075469e+01   1.8804295e+00   2.3838482e+00   1.0794968e+01  -9.6313427e+01  -8.2665095e-01   8.9348386e+00  -7.4709171e+00  -8.2216309e-01  -7.7358836e-01  -2.1787777e+01   6.8820295e+01   3.7049064e+02  -7.9994063e+03   1.3905170e+01  -5.2701401e+00   2.6227704e+01  -7.3920170e-01  -2.6454122e+00   5.0846158e-01   4.1677390e+00  -2.0941229e+01  -1.3189250e+01   2.5802953e-02  -2.0459825e-01   8.2789314e-01  -3.5807024e+01  -2.1811105e+01
   7.9900000e+00   2.7527281e-02   1.5884853e+00   4.6579984e+01   1.9638702e+00   2.3838482e+00   9.8559878e+00  -9.3897973e+01  -7.6070862e-01   8.6785856e+00  -2.5625300e+01  -8.2593451e-01  -9.3751499e-01  -1.6392663e+01   7.1609069e+01   2.9343934e+02  -7.7051299e+03   1.1520022e+01   1.1708147e+00   2.7115575e+01  -8.6342114e-01  -2.7424444e+00   4.6534128e-01   3.9017417e+00  -2.2723315e+01  -1.5784034e+01   4.3904036e-02   6.3175513e-02   7.8739065e-01  -3.6558449e+01  -2.0321648e+01
   8.0000000e+00   1.8672349e-02   1.4528385e+00   4.6009218e+01   1.9642466e+00   2.4686460e+00   8.8947475e+00  -9.6124029e+01  -6.9757822e-01   8.1988963e+00  -4.7968929e+01  -8.3124367e-01  -1.0686555e+00  -1.3114054e+01   7.3695882e+01   2.2180244e+02  -7.1636896e+03   8.5499252e+00   7.7797411e+00   2.7107577e+01  -9.5009583e-01  -2.8607777e+00   3.7992935e-01   2.7602214e+00  -2.3948563e+01  -1.7856811e+01   5.2879813e-03   2.5733765e-01   7.4291250e-01  -3.7341462e+01  -1.9195795e+01
   8.0100000e+00  -1.4449345e-02   1.3488594e+00   4.5399494e+01   1.9078384e+00   2.5428440e+00   7.8876301e+00  -1.0071174e+02  -6.3728115e-01   7.4420529e+00  -7.5684335e+01  -8.3869672e-01  -1.2208239e+00  -1.5216834e+01   7.5131793e+01   1.5732887e+02  -6.4473569e+03   5.4657296e+00   1.3780078e+01   2.5730971e+01  -9.7382371e-01  -2.9667167e+00   2.6816546e-01   8.9434974e-01  -2.4399088e+01  -1.8641438e+01  -7.3855467e-02   3.5432591e-01   6.9234263e-01  -3.7984123e+01  -1.8400275e+01
   8.0200000e+00  -8.8111558e-02   1.2912240e+00   4.4788991e+01   1.8158138e+00   2.5944675e+00   6.8477094e+00  -1.0399207e+02  -5.8286663e-01   6.3582603e+00  -1.0837926e+02  -8.4875953e-01  -1.4192689e+00  -1.9844506e+01   7.5968560e+01   1.0067762e+02  -5.6651250e+03   2.8341507e+00   1.8592870e+01   2.2897879e+01  -9.2476021e-01  -3.0272154e+00   1.5317679e-01  -1.3280803e+00  -2.4178711e+01  -1.7950055e+01  -1.6161176e-01   3.6285935e-01   6.3500174e-01  -3.8352877e+01  -1.7841205e+01
   8.0300000e+00  -1.9197683e-01   1.2717082e+00   4.4219989e+01   1.6536556e+00   2.6525081e+00   5.7906235e+00  -1.0570859e+02  -5.3882737e-01   4.9521029e+00  -1.4061574e+02  -8.6149981e-01  -1.6471032e+00  -2.2783425e+01   7.6261386e+01   5.1121425e+01  -4.9556196e+03   9.9464227e-01   2.1973171e+01   1.9258905e+01  -8.2143996e-01  -3.0273056e+00   5.2340965e-02  -3.4048628e+00  -2.3662060e+01  -1.6044164e+01  -2.2143049e-01   3.1398876e-01   5.6954794e-01  -3.8387134e+01  -1.7511037e+01
   8.0400000e+00  -2.9809700e-01   1.2722219e+00   4.3735817e+01   1.3990245e+00   2.6898650e+00   4.7147419e+00  -1.0758816e+02  -5.0883796e-01   3.3325214e+00  -1.6195815e+02  -8.7658548e-01  -1.8684629e+00  -2.2135974e+01   7.6078230e+01   6.5382220e+00  -4.4583203e+03   6.7275240e-02   2.3987789e+01   1.5810251e+01  -6.9960826e-01  -2.9723849e+00  -2.7945460e-02  -4.9037295e+00  -2.3293643e+01  -1.3355600e+01  -2.2852016e-01   2.4487601e-01   4.9555466e-01  -3.8159219e+01  -1.7472634e+01
   8.0500000e+00  -3.7526342e-01   1.2769448e+00   4.3364375e+01   1.1071891e+00   2.7201171e+00   3.6206312e+00  -1.0941107e+02  -4.9447165e-01   1.6792845e+00  -1.6532369e+02  -8.9326554e-01  -2.0364559e+00  -1.6799298e+01   7.5491692e+01  -3.5404824e+01  -4.1943046e+03   1.4982202e-01   2.4842646e+01   1.3170209e+01  -5.9002707e-01  -2.8746780e+00  -8.5141463e-02  -5.6626400e+00  -2.3395637e+01  -1.0459631e+01  -1.7758915e-01   1.8557492e-01   4.1566350e-01  -3.7838373e+01  -1.7747666e+01
   8.0600000e+00  -4.0310340e-01   1.2756165e+00   4.3105013e+01   8.6717313e-01   2.7348421e+00   2.5203541e+00  -1.1002772e+02  -4.9528547e-01   1.4794730e-01  -1.5313372e+02  -9.1030629e-01  -2.0947352e+00  -5.8279331e+00   7.4555794e+01  -7.5268245e+01  -3.9863421e+03   1.3200849e+00   2.4694252e+01   1.1375078e+01  -5.0749860e-01  -2.7424767e+00  -1.1498226e-01  -5.8229808e+00  -2.4071827e+01  -8.1589303e+00  -7.8500437e-02   1.5452133e-01   3.3436940e-01  -3.7542132e+01  -1.8250657e+01
   8.0700000e+00  -3.8239012e-01   1.2651630e+00   4.2935345e+01   7.3010204e-01   2.7449835e+00   1.4265994e+00  -1.0937547e+02  -5.0966643e-01  -1.1846389e+00  -1.3325862e+02  -9.2636865e-01  -2.0252989e+00   6.9436377e+00   7.3307788e+01  -1.1108683e+02  -3.5818583e+03   3.4619827e+00   2.3620008e+01   1.0215503e+01  -4.5310745e-01  -2.5820796e+00  -1.1474573e-01  -5.7733387e+00  -2.5199183e+01  -7.2213047e+00   5.1108621e-02   1.5786993e-01   2.5461380e-01  -3.7236945e+01  -1.8757466e+01
   8.0800000e+00  -3.3564002e-01   1.2527053e+00   4.2827882e+01   7.0060402e-01   2.7398269e+00   3.5259623e-01  -1.0740031e+02  -5.3555263e-01  -2.3004076e+00  -1.1157687e+02  -9.4080596e-01  -1.8921926e+00   1.3310622e+01   7.1800420e+01  -1.3983264e+02  -2.8745815e+03   6.2394805e+00   2.1734056e+01   9.5134833e+00  -4.1851671e-01  -2.4034932e+00  -8.7331283e-02  -6.0059557e+00  -2.6478162e+01  -7.8747325e+00   1.8946860e-01   1.8836681e-01   1.7713139e-01  -3.6820677e+01  -1.8963576e+01
   8.0900000e+00  -2.9728377e-01   1.2538336e+00   4.2765493e+01   7.6549251e-01   2.7250446e+00  -6.8216610e-01  -1.0347623e+02  -5.7068593e-01  -3.1940580e+00  -8.9365035e+01  -9.5397773e-01  -1.7928285e+00   9.9364121e+00   7.0117238e+01  -1.5961978e+02  -1.9787138e+03   9.2796527e+00   1.9314867e+01   9.1164600e+00  -3.8972639e-01  -2.2206440e+00  -4.0293966e-02  -6.8377022e+00  -2.7537235e+01  -9.6565773e+00   3.1311131e-01   2.2829121e-01   1.0417853e-01  -3.6290453e+01  -1.8668782e+01
   8.1000000e+00  -2.9825014e-01   1.2839694e+00   4.2752621e+01   9.0807727e-01   2.6986885e+00  -1.6607567e+00  -9.7859065e+01  -6.1263498e-01  -3.8535896e+00  -6.5953157e+01  -9.6684941e-01  -1.7862263e+00   6.6022469e-01   6.8352363e+01  -1.7064255e+02  -1.1022773e+03   1.2254055e+01   1.6806374e+01   8.8246749e+00  -3.5402596e-01  -2.0472756e+00   1.6600697e-02  -8.2677701e+00  -2.8041955e+01  -1.1811678e+01   4.0261737e-01   2.5860857e-01   4.1942720e-02  -3.5734220e+01  -1.7858325e+01
   8.1100000e+00  -3.5379517e-01   1.3512281e+00   4.2817388e+01   1.0987439e+00   2.6663737e+00  -2.5831735e+00  -9.2241678e+01  -6.5884791e-01  -4.2667829e+00  -4.1319336e+01  -9.8039859e-01  -1.8735217e+00  -8.7295468e+00   6.6583985e+01  -1.7453101e+02  -3.8884519e+02   1.4826502e+01   1.4699549e+01   8.4336643e+00  -3.0766881e-01  -1.8931188e+00   7.1719912e-02  -1.0054941e+01  -2.7792764e+01  -1.3792152e+01   4.4918306e-01   2.6803048e-01  -1.9976539e-03  -3.5207246e+01  -1.6652491e+01
   8.1200000e+00  -4.5821245e-01   1.4529250e+00   4.2999503e+01   1.2848701e+00   2.6219695e+00  -3.4686710e+00  -8.8549749e+01  -7.0680195e-01  -4.4341846e+00  -1.6740166e+01  -9.9512440e-01  -2.0074624e+00  -1.3394062e+01   6.4858946e+01  -1.7306225e+02   1.4687594e+02   1.6660453e+01   1.3363005e+01   7.8504079e+00  -2.5771914e-01  -1.7620614e+00   1.1226235e-01  -1.1816824e+01  -2.6777808e+01  -1.5451384e+01   4.5593349e-01   2.5562598e-01  -2.3108759e-02  -3.4690381e+01  -1.5295669e+01
   8.1300000e+00  -5.8278139e-01   1.5714564e+00   4.3327959e+01   1.4148045e+00   2.5728097e+00  -4.3504202e+00  -8.8174923e+01  -7.5419554e-01  -4.3753268e+00   5.8857780e+00  -1.0108180e+00  -2.1181622e+00  -1.1069987e+01   6.3194825e+01  -1.6733117e+02   5.7310775e+02   1.7492622e+01   1.2904962e+01   7.1448523e+00  -2.1582296e-01  -1.6526386e+00   1.2674774e-01  -1.3132972e+01  -2.5112128e+01  -1.6903884e+01   4.3371990e-01   2.2733488e-01  -2.2015109e-02  -3.4119201e+01  -1.4131131e+01
   8.1400000e+00  -6.8207478e-01   1.6826308e+00   4.3802765e+01   1.4884745e+00   2.5151701e+00  -5.2652970e+00  -9.1487671e+01  -7.9903046e-01  -4.1184113e+00   2.5691546e+01  -1.0266869e+00  -2.1485354e+00  -3.0373180e+00   6.1606926e+01  -1.5793995e+02   9.3912234e+02   1.7226030e+01   1.3188351e+01   6.4483174e+00  -1.8795827e-01  -1.5601621e+00   1.0768735e-01  -1.3706384e+01  -2.2945045e+01  -1.8264549e+01   3.9632196e-01   1.8994206e-01  -3.6314073e-03  -3.3443432e+01  -1.3470004e+01
   8.1500000e+00  -7.1501329e-01   1.7785399e+00   4.4386775e+01   1.5697924e+00   2.4485924e+00  -6.2324531e+00  -9.6715613e+01  -8.3962776e-01  -3.6941572e+00   4.2425419e+01  -1.0417373e+00  -2.0793798e+00   6.9155590e+00   6.0134551e+01  -1.4556288e+02   1.2377065e+03   1.5977278e+01   1.3959479e+01   5.7821339e+00  -1.6840586e-01  -1.4792778e+00   5.4138010e-02  -1.3518504e+01  -2.0443891e+01  -1.9551204e+01   3.5836872e-01   1.4629966e-01   2.4354277e-02  -3.2669368e+01  -1.3432062e+01
   8.1600000e+00  -6.6666366e-01   1.8750753e+00   4.5008515e+01   1.7299087e+00   2.3684929e+00  -7.2349284e+00  -1.0024753e+02  -8.7457732e-01  -3.1290396e+00   5.6511753e+01  -1.0552390e+00  -1.9371955e+00   1.4218434e+01   5.8831940e+01  -1.3101789e+02   1.4544993e+03   1.4020835e+01   1.4981318e+01   5.0550394e+00  -1.4387585e-01  -1.4066812e+00  -2.6793661e-02  -1.2856104e+01  -1.7847216e+01  -2.0768088e+01   3.3478966e-01   9.5300547e-02   5.2757122e-02  -3.1846284e+01  -1.3885778e+01
   8.1700000e+00  -5.5407561e-01   2.0000934e+00   4.5585302e+01   1.9783047e+00   2.2774499e+00  -8.2251748e+00  -9.9024638e+01  -9.0241010e-01  -2.4170079e+00   7.1203177e+01  -1.0670553e+00  -1.7810493e+00   1.5614623e+01   5.7734285e+01  -1.1500298e+02   1.6014910e+03   1.1701436e+01   1.6126319e+01   4.2557087e+00  -1.0348332e-01  -1.3431836e+00  -1.2135874e-01  -1.2164566e+01  -1.5495429e+01  -2.1936271e+01   3.3848618e-01   3.5052655e-02   7.2596690e-02  -3.1044962e+01  -1.4541792e+01
   8.1800000e+00  -4.1844751e-01   2.1810235e+00   4.6057132e+01   2.2536828e+00   2.1795315e+00  -9.1469998e+00  -9.2182502e+01  -9.2123013e-01  -1.5154082e+00   9.0159967e+01  -1.0775503e+00  -1.6607455e+00   1.2030373e+01   5.6835686e+01  -9.8009088e+01   1.6993892e+03   9.4071326e+00   1.7373641e+01   3.5497878e+00  -4.4625354e-02  -1.2930077e+00  -2.1272690e-01  -1.1806838e+01  -1.3743388e+01  -2.3004911e+01   3.7531543e-01  -3.5614435e-02   7.7332461e-02  -3.0366757e+01  -1.5141773e+01
   8.1900000e+00  -3.0854842e-01   2.4243555e+00   4.6404834e+01   2.4766396e+00   2.0678047e+00  -9.9538231e+00  -8.0682331e+01  -9.2876273e-01  -3.8654856e-01   1.1288596e+02  -1.0871435e+00  -1.5818128e+00   7.8932704e+00   5.6099565e+01  -8.0409161e+01   1.7599927e+03   7.5423746e+00   1.8711085e+01   3.1380661e+00   2.8143303e-02  -1.2600500e+00  -2.8460419e-01  -1.1899334e+01  -1.2800384e+01  -2.3803757e+01   4.4024773e-01  -1.1725647e-01   6.5151396e-02  -2.9921591e+01  -1.5577396e+01
   8.2000000e+00  -2.5597446e-01   2.6939244e+00   4.6647753e+01   2.6059676e+00   1.9521818e+00  -1.0624542e+01  -6.7071917e+01  -9.2278215e-01   9.6464999e-01   1.3511986e+02  -1.0959200e+00  -1.5113414e+00   7.0471392e+00   5.5489688e+01  -6.2587991e+01   1.7821169e+03   6.4318509e+00   2.0035040e+01   3.0805989e+00   1.0668579e-01  -1.2444194e+00  -3.2456751e-01  -1.2298108e+01  -1.2635090e+01  -2.4135425e+01   5.1924284e-01  -2.0809319e-01   4.0389342e-02  -2.9764127e+01  -1.5877966e+01
   8.2100000e+00  -2.5421068e-01   2.9226405e+00   4.6828387e+01   2.6531692e+00   1.8324336e+00  -1.1178311e+01  -5.5376827e+01  -9.0164220e-01   2.4803716e+00   1.5157216e+02  -1.1034151e+00  -1.3953495e+00   1.1599195e+01   5.4993062e+01  -4.5137799e+01   1.7450192e+03   6.2284052e+00   2.1151870e+01   3.2746238e+00   1.8174624e-01  -1.2424656e+00  -3.2699540e-01  -1.2655887e+01  -1.3011729e+01  -2.3905275e+01   5.9557600e-01  -3.0093707e-01   1.3364912e-02  -2.9874706e+01  -1.6163273e+01
   8.2200000e+00  -2.6019565e-01   3.0510736e+00   4.6987093e+01   2.6578767e+00   1.7125136e+00  -1.1667233e+01  -4.8892265e+01  -8.6468994e-01   4.0616125e+00   1.5812410e+02  -1.1085379e+00  -1.1725361e+00   2.2281334e+01   5.4622122e+01  -2.9017699e+01   1.6120100e+03   6.8832076e+00   2.1884504e+01   3.5422675e+00   2.4423716e-01  -1.2499389e+00  -2.9395761e-01  -1.2528904e+01  -1.3608968e+01  -2.3151141e+01   6.5512788e-01  -3.8260743e-01  -1.9502149e-03  -3.0185691e+01  -1.6588003e+01
   8.2300000e+00  -2.2387640e-01   3.0535653e+00   4.7138893e+01   2.6505015e+00   1.5862910e+00  -1.2141558e+01  -4.7432512e+01  -8.1248196e-01   5.5878634e+00   1.5262509e+02  -1.1098538e+00  -8.0985744e-01   3.6267870e+01   5.4397178e+01  -1.5542738e+01   1.3474962e+03   8.1543158e+00   2.2171339e+01   3.7429968e+00   2.8575762e-01  -1.2656125e+00  -2.3332206e-01  -1.1556219e+01  -1.4131533e+01  -2.1973399e+01   6.8790376e-01  -4.3728283e-01   7.4987737e-03  -3.0590764e+01  -1.7248377e+01
   8.2400000e+00  -1.2722278e-01   2.9452047e+00   4.7271206e+01   2.6250400e+00   1.4513021e+00  -1.2619641e+01  -4.7808224e+01  -7.4683390e-01   6.9334666e+00   1.3456032e+02  -1.1063064e+00  -3.4570274e-01   4.6415470e+01   5.4315850e+01  -6.3509606e+00   9.1917771e+02   9.6640024e+00   2.2086224e+01   3.8925944e+00   2.9806984e-01  -1.2932716e+00  -1.5592473e-01  -9.6167804e+00  -1.4384244e+01  -2.0445624e+01   6.8736100e-01  -4.5148344e-01   4.9011735e-02  -3.0967607e+01  -1.8118114e+01
   8.2500000e+00   5.3280470e-04   2.7796224e+00   4.7363849e+01   2.5352056e+00   1.3160268e+00  -1.3089805e+01  -4.7016409e+01  -6.7051771e-01   8.0027850e+00   1.0693184e+02  -1.0978280e+00   1.2142354e-01   4.6712628e+01   5.4329366e+01  -3.5517055e+00   2.7992551e+02   1.1026133e+01   2.1824454e+01   4.2339633e+00   2.7262446e-01  -1.3411940e+00  -7.4094297e-02  -6.8313178e+00  -1.4322977e+01  -1.8564567e+01   6.4947707e-01  -4.1786940e-01   1.2203626e-01  -3.1267094e+01  -1.9103762e+01
   8.2600000e+00   1.0529327e-01   2.6287653e+00   4.7408646e+01   2.3147388e+00   1.1720425e+00  -1.3526800e+01  -4.3699563e+01  -5.8657032e-01   8.7692954e+00   7.6651049e+01  -1.0853012e+00   4.9749597e-01   3.7607242e+01   5.4336223e+01  -9.8841111e+00  -6.3324056e+02   1.1929793e+01   2.1677282e+01   5.1687438e+00   2.0166667e-01  -1.4189648e+00  -1.5131442e-03  -3.4518915e+00  -1.4057125e+01  -1.6266849e+01   5.7201972e-01  -3.3655660e-01   2.1954674e-01  -3.1557805e+01  -2.0144269e+01
   8.2700000e+00   1.4528869e-01   2.5464460e+00   4.7412077e+01   1.9089193e+00   1.0221567e+00  -1.3905754e+01  -3.7895358e+01  -4.9775965e-01   9.2598336e+00   4.9053820e+01  -1.0700785e+00   7.3686271e-01   2.3936675e+01   5.4184595e+01  -2.8350077e+01  -1.8465966e+03   1.2105559e+01   2.1931918e+01   7.0767432e+00   8.0104989e-02  -1.5325004e+00   4.7398843e-02   2.3353715e-01  -1.3760509e+01  -1.3539319e+01   4.5461595e-01  -2.1390382e-01   3.3074820e-01  -3.1931345e+01  -2.1236199e+01
   8.2800000e+00   1.1192238e-01   2.5426230e+00   4.7387875e+01   1.2980823e+00   8.7318768e-01  -1.4222335e+01  -3.1658080e+01  -4.0655433e-01   9.5041848e+00   2.4435116e+01  -1.0534849e+00   8.4318344e-01   1.0632072e+01   5.3683899e+01  -6.1045318e+01  -3.2695240e+03   1.1326090e+01   2.2705864e+01   1.0154537e+01  -9.2526886e-02  -1.6788412e+00   6.0156339e-02   3.9538769e+00  -1.3552983e+01  -1.0570315e+01   3.0051498e-01  -6.0009753e-02   4.4283342e-01  -3.2394431e+01  -2.2406009e+01
   8.2900000e+00   2.5559953e-02   2.5871800e+00   4.7350284e+01   5.0453445e-01   7.2387488e-01  -1.4501471e+01  -2.7913622e+01  -3.1522218e-01   9.5222613e+00   1.8076535e+00  -1.0364503e+00   8.5599299e-01   1.2809549e+00   5.2639686e+01  -1.0788504e+02  -4.6839726e+03   9.5362977e+00   2.3841571e+01   1.4329364e+01  -3.0820413e-01  -1.8428297e+00   3.1596311e-02   7.4536583e+00  -1.3487758e+01  -7.7470933e+00   1.1970908e-01   1.1306562e-01   5.4148705e-01  -3.2847457e+01  -2.3657213e+01
   8.3000000e+00  -8.0817928e-02   2.6365944e+00   4.7310246e+01  -4.0290504e-01   5.7072326e-01  -1.4774578e+01  -2.7310689e+01  -2.2574032e-01   9.3429005e+00  -1.7936084e+01  -1.0193989e+00   8.2581775e-01  -3.0175230e+00   5.0909607e+01  -1.6631753e+02  -5.8432484e+03   6.9981786e+00   2.4925247e+01   1.9226154e+01  -5.4533515e-01  -1.9989331e+00  -2.9868707e-02   1.0442531e+01  -1.3635886e+01  -5.4414405e+00  -6.9365505e-02   2.9133654e-01   6.1166484e-01  -3.3114948e+01  -2.4895508e+01
   8.3100000e+00  -1.7434163e-01   2.6618429e+00   4.7274280e+01  -1.2977302e+00   4.1396201e-01  -1.5053218e+01  -2.7864015e+01  -1.3974698e-01   8.9998134e+00  -3.4308714e+01  -1.0023715e+00   7.9146365e-01  -3.4354102e+00   4.8444851e+01  -2.3213511e+02  -6.5817578e+03   4.3196248e+00   2.5405221e+01   2.4195279e+01  -7.6804187e-01  -2.1197070e+00  -1.0053581e-01   1.2603107e+01  -1.4132970e+01  -3.8297945e+00  -2.4227216e-01   4.5837802e-01   6.4020662e-01  -3.3020244e+01  -2.5919974e+01
   8.3200000e+00  -2.2904987e-01   2.6584357e+00   4.7245578e+01  -2.0106407e+00   2.5319005e-01  -1.5326695e+01  -2.7347693e+01  -5.8680014e-02   8.5130486e+00  -4.8676478e+01  -9.8520194e-01   7.7442567e-01  -1.7037983e+00   4.5279583e+01  -3.0062710e+02  -6.8491997e+03   2.2748101e+00   2.4782081e+01   2.8429681e+01  -9.3395189e-01  -2.1863831e+00  -1.4860408e-01   1.3675931e+01  -1.5139031e+01  -2.9232357e+00  -3.7339939e-01   5.9690386e-01   6.1942833e-01  -3.2453627e+01  -2.6495164e+01
   8.3300000e+00  -2.3341796e-01   2.6366141e+00   4.7225561e+01  -2.3995241e+00   9.0355447e-02  -1.5574736e+01  -2.4804142e+01   1.6163678e-02   7.8967156e+00  -6.1633301e+01  -9.6782246e-01   7.6588550e-01  -8.5401711e-01   4.1478893e+01  -3.6748461e+02  -6.6857502e+03   1.4526200e+00   2.2811397e+01   3.1197672e+01  -1.0091352e+00  -2.1946037e+00  -1.4753491e-01   1.3504480e+01  -1.6778762e+01  -2.6876186e+00  -4.4027762e-01   6.9319284e-01   5.4867095e-01  -3.1359011e+01  -2.6406485e+01
   8.3400000e+00  -1.9516007e-01   2.6047363e+00   4.7214159e+01  -2.4318718e+00  -7.2937523e-02  -1.5777442e+01  -2.0270574e+01   8.3761972e-02   7.1781335e+00  -7.1858208e+01  -9.5060642e-01   7.2290272e-01  -4.2982781e+00   3.7100801e+01  -4.2919609e+02  -6.1711482e+03   2.0189197e+00   1.9621408e+01   3.2150763e+01  -9.8315922e-01  -2.1534862e+00  -8.6899710e-02   1.2057578e+01  -1.9117636e+01  -3.0958222e+00  -4.2857334e-01   7.4148933e-01   4.3310712e-01  -2.9731619e+01  -2.5519407e+01
   8.3500000e+00  -1.3388010e-01   2.5590124e+00   4.7208473e+01  -2.2008112e+00  -2.4218926e-01  -1.5918683e+01  -1.4124126e+01   1.4351179e-01   6.3988533e+00  -7.7928024e+01  -9.3436635e-01   6.0250027e-01  -1.2040245e+01   3.2208127e+01  -4.8295777e+02  -5.3761687e+03   3.7861360e+00   1.5668142e+01   3.1484120e+01  -8.7320054e-01  -2.0802656e+00   2.6282698e-02   9.4996062e+00  -2.2139553e+01  -4.0806154e+00  -3.3805518e-01   7.4552784e-01   2.8307518e-01  -2.7686891e+01  -2.3872502e+01
   8.3600000e+00  -6.7863702e-02   2.4840350e+00   4.7201942e+01  -1.8560821e+00  -4.0823243e-01  -1.5991872e+01  -7.3189169e+00   1.9531195e-01   5.6085973e+00  -7.9025595e+01  -9.2005977e-01   3.9071849e-01  -2.1178177e+01   2.6902269e+01  -5.2650235e+02  -4.3544577e+03   6.4365226e+00   1.1553678e+01   2.9759653e+01  -7.1219167e-01  -1.9918587e+00   1.7474567e-01   6.2352663e+00  -2.5703515e+01  -5.4596677e+00  -1.8455767e-01   7.1765335e-01   1.1502723e-01  -2.5483345e+01  -2.1708697e+01
   8.3700000e+00  -8.4466904e-03   2.3621189e+00   4.7186927e+01  -1.5177573e+00  -5.7565069e-01  -1.6006151e+01  -1.4278572e+00   2.3953654e-01   4.8546138e+00  -7.5398352e+01  -9.0851658e-01   1.0012799e-01  -2.9059051e+01   2.1324382e+01  -5.5818052e+02  -3.1678173e+03   9.6661124e+00   7.8382883e+00   2.7552028e+01  -5.3051713e-01  -1.8957012e+00   3.3925485e-01   2.8476997e+00  -2.9534180e+01  -6.9565323e+00   5.6478240e-03   6.7711966e-01  -4.9800277e-02  -2.3446525e+01  -1.9405018e+01
   8.3800000e+00   3.9386780e-02   2.1848677e+00   4.7159801e+01  -1.2449075e+00  -7.4066254e-01  -1.5980722e+01   2.5429465e+00   2.7672699e-01   4.1536695e+00  -7.0094429e+01  -9.0017275e-01  -2.3069750e-01  -3.3082549e+01   1.5614431e+01  -5.7709481e+02  -1.8914282e+03   1.3173724e+01   4.9402442e+00   2.5240273e+01  -3.4624533e-01  -1.7847467e+00   5.0185099e-01  -6.3798313e-02  -3.3273380e+01  -8.3494295e+00   2.0555349e-01   6.4695242e-01  -1.9115216e-01  -2.1870834e+01  -1.7356492e+01
   8.3900000e+00   7.6857591e-02   1.9557521e+00   4.7123566e+01  -1.0540614e+00  -9.0619004e-01  -1.5930247e+01   5.0474551e+00   3.0711813e-01   3.4751752e+00  -6.7849430e+01  -8.9482061e-01  -5.3793749e-01  -3.0723999e+01   9.8789566e+00  -5.8292006e+02  -5.8252485e+02   1.6535843e+01   3.0958953e+00   2.3038267e+01  -1.6902389e-01  -1.6398515e+00   6.4429142e-01  -2.1183380e+00  -3.6555138e+01  -9.6148948e+00   3.9543129e-01   6.4743395e-01  -2.9680494e-01  -2.0934066e+01  -1.5838739e+01
   8.4000000e+00   1.0933736e-01   1.6810289e+00   4.7085403e+01  -9.3866996e-01  -1.0726916e+00  -1.5854609e+01   7.5637690e+00   3.3036959e-01   2.7616680e+00  -7.1350716e+01  -8.9169786e-01  -7.6586920e-01  -2.2793172e+01   4.2075901e+00  -5.7559022e+02   7.3298396e+02   1.9107348e+01   2.3188465e+00   2.1119187e+01  -9.6907069e-03  -1.4385463e+00   7.4653301e-01  -3.3479373e+00  -3.9054004e+01  -1.0929198e+01   5.6774860e-01   6.8718288e-01  -3.6658769e-01  -2.0636280e+01  -1.4900570e+01
   8.4100000e+00   1.4075375e-01   1.3649147e+00   4.7052475e+01  -8.7629279e-01  -1.2366721e+00  -1.5740609e+01   1.1399996e+01   3.4559844e-01   1.9591293e+00  -8.0253873e+01  -8.8988366e-01  -8.9781566e-01  -1.3194645e+01  -1.2929353e+00  -5.5539485e+02   2.0195364e+03   2.0165105e+01   2.3807052e+00   1.9693612e+01   1.1621648e-01  -1.1662465e+00   7.8989830e-01  -4.1377505e+00  -4.0482435e+01  -1.2550719e+01   7.2938451e-01   7.5787774e-01  -4.1081973e-01  -2.0851256e+01  -1.4413073e+01
   8.4200000e+00   1.7006369e-01   1.0187272e+00   4.7029621e+01  -8.4095845e-01  -1.4023142e+00  -1.5572018e+01   1.6859122e+01   3.5153154e-01   1.0288395e+00  -9.3028977e+01  -8.8862228e-01  -9.4933619e-01  -5.1520537e+00  -6.4945953e+00  -5.2342455e+02   3.1970297e+03   1.9270975e+01   2.8929305e+00   1.8986203e+01   1.9456723e-01  -8.2571308e-01   7.6521626e-01  -4.9299866e+00  -4.0571048e+01  -1.4678472e+01   8.9777249e-01   8.3852252e-01  -4.4353545e-01  -2.1450525e+01  -1.4224126e+01
   8.4300000e+00   1.9302753e-01   6.6729486e-01   4.7018793e+01  -8.1910636e-01  -1.5610808e+00  -1.5338861e+01   2.3315692e+01   3.4666226e-01  -5.2395810e-02  -1.0812354e+02  -8.8746159e-01  -9.5018990e-01  -8.5370666e-02  -1.1269495e+01  -4.8163801e+02   4.1786549e+03   1.6575056e+01   3.4842033e+00   1.9138093e+01   2.2085589e-01  -4.4240657e-01   6.8113228e-01  -5.9657037e+00  -3.9113607e+01  -1.7339860e+01   1.0888510e+00   9.0673378e-01  -4.7532332e-01  -2.2353433e+01  -1.4248928e+01
   8.4400000e+00   2.0619922e-01   3.3999516e-01   4.7019216e+01  -8.1275086e-01  -1.7231882e+00  -1.5042529e+01   2.9633181e+01   3.2944780e-01  -1.2881005e+00  -1.2357047e+02  -8.8622988e-01  -9.2844410e-01   2.1745803e+00  -1.5515365e+01  -4.3232530e+02   4.9312708e+03   1.2841125e+01   3.9457120e+00   2.0140806e+01   2.0242217e-01  -6.2875745e-02   5.6542950e-01  -7.2318568e+00  -3.6104059e+01  -2.0345233e+01   1.3041437e+00   9.4783599e-01  -5.1115268e-01  -2.3498512e+01  -1.4479495e+01
   8.4500000e+00   2.0979900e-01   5.9585257e-02   4.7028028e+01  -8.2950591e-01  -1.8707248e+00  -1.4694614e+01   3.4791551e+01   2.9856386e-01  -2.6562920e+00  -1.3681915e+02  -8.8493107e-01  -9.0201314e-01   2.6430952e+00  -1.9180056e+01  -3.7759725e+02   5.4728042e+03   9.0855080e+00   4.2592738e+00   2.1838556e+01   1.5458952e-01   2.5895147e-01   4.5463916e-01  -8.5774334e+00  -3.1872478e+01  -2.3323178e+01   1.5270322e+00   9.5681183e-01  -5.5230838e-01  -2.4775740e+01  -1.4940542e+01
   8.4600000e+00   2.0831427e-01  -1.6079616e-01   4.7041363e+01  -8.7052015e-01  -2.0230743e+00  -1.4302932e+01   3.9168215e+01   2.5318449e-01  -4.1070725e+00  -1.4507804e+02  -8.8363703e-01  -8.7792031e-01   2.4092830e+00  -2.2269783e+01  -3.1935897e+02   5.8238286e+03   6.0286516e+00   4.5342935e+00   2.3946816e+01   9.5310467e-02   4.8573009e-01   3.7644136e-01  -9.8166439e+00  -2.7076726e+01  -2.5834725e+01   1.7291037e+00   9.3567836e-01  -5.9730575e-01  -2.5997036e+01  -1.5638006e+01
   8.4700000e+00   2.0826266e-01  -3.1717571e-01   4.7056236e+01  -9.2379601e-01  -2.1702098e+00  -1.3858734e+01   4.4419811e+01   1.9320733e-01  -5.5682973e+00  -1.4612249e+02  -8.8238564e-01  -8.5266427e-01   2.5256043e+00  -2.4821355e+01  -2.5963036e+02   5.9728609e+03   3.8404060e+00   4.8838967e+00   2.6064715e+01   4.1083068e-02   6.1417738e-01   3.3847016e-01  -1.0736029e+01  -2.2472203e+01  -2.7506121e+01   1.8799554e+00   8.8984648e-01  -6.4068863e-01  -2.6979986e+01  -1.6550354e+01
   8.4800000e+00   2.1462603e-01  -4.1292346e-01   4.7072592e+01  -9.6790893e-01  -2.3120169e+00  -1.3349190e+01   5.0954395e+01   1.1926542e-01  -6.9668584e+00  -1.3985610e+02  -8.8114862e-01  -8.1958737e-01   3.3076900e+00  -2.6858309e+01  -2.0092909e+02   5.8701271e+03   2.3436517e+00   5.3069504e+00   2.7726733e+01   3.8712945e-03   6.7061120e-01   3.3157057e-01  -1.1121328e+01  -1.8587892e+01  -2.8090116e+01   1.9547315e+00   8.2474759e-01  -6.7320771e-01  -2.7651148e+01  -1.7636246e+01
   8.4900000e+00   2.2864142e-01  -4.5532446e-01   4.7093064e+01  -9.8364919e-01  -2.4446566e+00  -1.2775095e+01   5.7409455e+01   3.2569555e-02  -8.2451337e+00  -1.2782754e+02  -8.7980909e-01  -7.7058238e-01   4.9004987e+00  -2.8380042e+01  -1.4637621e+02   5.4552882e+03   1.3355870e+00   5.6644759e+00   2.8538989e+01  -1.1668359e-02   6.9123451e-01   3.4036247e-01  -1.0843475e+01  -1.5551561e+01  -2.7497815e+01   1.9380170e+00   7.4374182e-01  -6.8470441e-01  -2.8046738e+01  -1.8840566e+01
   8.5000000e+00   2.4694687e-01  -4.5229524e-01   4.7119479e+01  -9.6101676e-01  -2.5769526e+00  -1.2147814e+01   6.2728123e+01  -6.5203902e-02  -9.3562346e+00  -1.1111009e+02  -8.7816076e-01  -6.9820745e-01   7.2374933e+00  -2.9397969e+01  -9.9220113e+01   4.7156093e+03   6.7270307e-01   5.7414489e+00   2.8307410e+01  -9.9150761e-03   7.0588176e-01   3.5031760e-01  -9.9317643e+00  -1.3130449e+01  -2.5847135e+01   1.8256978e+00   6.4849770e-01  -6.6741703e-01  -2.8211312e+01  -2.0083952e+01
   8.5100000e+00   2.6199415e-01  -4.0877374e-01   4.7148972e+01  -8.9633562e-01  -2.6945235e+00  -1.1481145e+01   6.6666931e+01  -1.7191805e-01  -1.0253714e+01  -8.9747934e+01  -8.7604173e-01  -6.0847125e-01   8.9736202e+00  -2.9975273e+01  -6.1893284e+01   3.7326830e+03   2.0004520e-01   5.3382564e+00   2.7053207e+01  -3.3227483e-03   7.3261975e-01   3.4963734e-01  -8.5572042e+00  -1.0894841e+01  -2.3472865e+01   1.6258134e+00   5.4122094e-01  -6.1806487e-01  -2.8128265e+01  -2.1263821e+01
   8.5200000e+00   2.6462620e-01  -3.2400582e-01   4.7173261e+01  -7.8784388e-01  -2.8124382e+00  -1.0787723e+01   6.9342189e+01  -2.8487056e-01  -1.0880828e+01  -6.2711450e+01  -8.7348415e-01  -5.2219205e-01   8.6279195e+00  -3.0225256e+01  -3.5182629e+01   2.6710655e+03  -2.4865784e-01   4.3531874e+00   2.4959071e+01  -7.7317922e-03   7.7822701e-01   3.3006668e-01  -6.9273189e+00  -8.4349722e+00  -2.0854904e+01   1.3575614e+00   4.2648368e-01  -5.3840212e-01  -2.7753366e+01  -2.2301557e+01
   8.5300000e+00   2.4650898e-01  -1.9396848e-01   4.7180644e+01  -6.3815818e-01  -2.9177479e+00  -1.0075039e+01   7.1268410e+01  -4.0065347e-01  -1.1167046e+01  -2.8621707e+01  -8.7079327e-01  -4.6787522e-01   5.4316836e+00  -3.0274598e+01  -1.8091430e+01   1.7091199e+03  -7.9062844e-01   2.8226967e+00   2.2300331e+01  -3.5498942e-02   8.4015136e-01   2.8857182e-01  -5.1934455e+00  -5.5636956e+00  -1.8456515e+01   1.0474786e+00   3.1138387e-01  -4.3405012e-01  -2.7060390e+01  -2.3177655e+01
   8.5400000e+00   1.9955798e-01  -1.9510977e-02   4.7157908e+01  -4.6446493e-01  -3.0215678e+00  -9.3475243e+00   7.2751433e+01  -5.1522626e-01  -1.1049481e+01   1.1756408e+01  -8.6849290e-01  -4.6809274e-01  -2.1752633e-02  -3.0227749e+01  -8.4310198e+00   9.6604102e+02  -1.4320760e+00   8.9642230e-01   1.9376348e+01  -9.0601548e-02   9.0984564e-01   2.2846010e-01  -3.4069957e+00  -2.3917980e+00  -1.6550430e+01   7.2374885e-01   2.0444437e-01  -3.1253342e-01  -2.6077145e+01  -2.3940469e+01
   8.5500000e+00   1.1528501e-01   1.8515084e-01   4.7091649e+01  -3.0586329e-01  -3.1118087e+00  -8.6143405e+00   7.3318380e+01  -6.2431394e-01  -1.0505037e+01   5.4444433e+01  -8.6710521e-01  -5.2327529e-01  -5.5182542e+00  -3.0152155e+01  -3.6726525e+00   4.7583673e+02  -2.0719844e+00  -1.2346741e+00   1.6476538e+01  -1.6892199e-01   9.7711216e-01   1.5812889e-01  -1.5329960e+00   7.6517618e-01  -1.5161932e+01   4.1161786e-01   1.1415225e-01  -1.8190188e-01  -2.4896094e+01  -2.4684993e+01
   8.5600000e+00  -9.7097900e-03   3.9099457e-01   4.6969431e+01  -2.1317808e-01  -3.1987264e+00  -7.8895796e+00   7.2476084e+01  -7.2392823e-01  -9.5623000e+00   9.4273715e+01  -8.6697161e-01  -6.1623355e-01  -9.2958263e+00  -3.0080940e+01  -1.6014281e+00   2.0712244e+02  -2.6153112e+00  -3.3979606e+00   1.3897295e+01  -2.6295602e-01   1.0331908e+00   8.7485715e-02   4.7074531e-01   3.5481106e+00  -1.4159777e+01   1.3180005e-01   4.7657638e-02  -5.0355902e-02  -2.3614670e+01  -2.5484773e+01
   8.5700000e+00  -1.6364754e-01   5.6321802e-01   4.6779974e+01  -2.2678428e-01  -3.2748725e+00  -7.1818488e+00   7.0773078e+01  -8.1073438e-01  -8.2865103e+00   1.2757896e+02  -8.6821669e-01  -7.2588217e-01  -1.0964862e+01  -3.0023238e+01  -6.3614168e-01   9.6528641e+01  -3.0671415e+00  -5.4524626e+00   1.1953523e+01  -3.6661406e-01   1.0713680e+00   2.4358499e-02   2.5850063e+00   5.6722938e+00  -1.3402174e+01  -9.9204641e-02   9.5365526e-03   7.3646081e-02  -2.2281880e+01  -2.6344989e+01
   8.5800000e+00  -3.1664238e-01   6.7579547e-01   4.6513660e+01  -3.6296535e-01  -3.3491278e+00  -6.4872278e+00   6.9462107e+01  -8.8223247e-01  -6.7610586e+00   1.5254518e+02  -8.7082901e-01  -8.3857948e-01  -1.1269731e+01  -2.9975546e+01   9.0454885e-02   7.2659657e+01  -3.5281567e+00  -7.2699238e+00   1.0915195e+01  -4.7636057e-01   1.0868186e+00  -2.7053611e-02   4.7216958e+00   6.9723645e+00  -1.2805099e+01  -2.6920423e-01   7.1046443e-04   1.8215303e-01  -2.0896768e+01  -2.7208909e+01
   8.5900000e+00  -4.3429951e-01   7.2141218e-01   4.6164392e+01  -6.1283134e-01  -3.4131272e+00  -5.7940768e+00   6.9315101e+01  -9.3684784e-01  -5.0781656e+00   1.6828929e+02  -8.7479553e-01  -9.5384631e-01  -1.1526683e+01  -2.9931389e+01   7.4876734e-01   6.5831246e+01  -4.1336787e+00  -8.7241923e+00   1.0906550e+01  -5.8928413e-01   1.0778230e+00  -6.6179607e-02   6.7788783e+00   7.3924376e+00  -1.2295760e+01  -3.7195525e-01   1.8288800e-02   2.6967911e-01  -1.9441815e+01  -2.8002663e+01
   8.6000000e+00  -5.0011542e-01   7.1061402e-01   4.5732103e+01  -9.4179348e-01  -3.4726575e+00  -5.0917713e+00   7.0230549e+01  -9.7386026e-01  -3.3231829e+00   1.7549827e+02  -8.8012713e-01  -1.0735069e+00  -1.1966058e+01  -2.9889294e+01   8.4688799e-01   9.8120650e+00  -4.9912749e+00  -9.7209640e+00   1.1857866e+01  -7.0110645e-01   1.0481230e+00  -9.6006528e-02   8.7153982e+00   6.9624617e+00  -1.1753678e+01  -4.0894045e-01   5.6576429e-02   3.3441324e-01  -1.7932274e+01  -2.8690770e+01
   8.6100000e+00  -5.2403674e-01   6.6351586e-01   4.5227076e+01  -1.2884880e+00  -3.5259426e+00  -4.3790497e+00   7.1272162e+01  -9.9324735e-01  -1.5660312e+00   1.7571517e+02  -8.8675232e-01  -1.1886767e+00  -1.1516982e+01  -2.9859937e+01  -6.9823384e-01  -1.5451218e+02  -6.1472948e+00  -1.0247461e+01   1.3535554e+01  -8.0614952e-01   1.0080537e+00  -1.2281313e-01   1.0541429e+01   5.8011121e+00  -1.1064483e+01  -3.8842422e-01   1.0840889e-01   3.7671997e-01  -1.6444906e+01  -2.9277367e+01
   8.6200000e+00  -5.2904253e-01   6.0190896e-01   4.4672582e+01  -1.5793934e+00  -3.5674820e+00  -3.6710341e+00   7.0801557e+01  -9.9572961e-01   1.1908763e-01   1.6851188e+02  -8.9441381e-01  -1.2803782e+00  -9.1701541e+00  -2.9872304e+01  -5.3527871e+00  -4.6545533e+02  -7.5511083e+00  -1.0388724e+01   1.5623576e+01  -8.9923777e-01   9.7179188e-01  -1.5383941e-01   1.2202806e+01   4.1334471e+00  -1.0270087e+01  -3.2130332e-01   1.6644567e-01   3.9601674e-01  -1.5119858e+01  -2.9740839e+01
   8.6300000e+00  -5.3331523e-01   5.4438268e-01   4.4102893e+01  -1.7607813e+00  -3.6027762e+00  -2.9914927e+00   6.7954139e+01  -9.8292800e-01   1.6422730e+00   1.5231854e+02  -9.0261846e-01  -1.3246429e+00  -4.4264652e+00  -2.9976380e+01  -1.4467096e+01  -9.1143090e+02  -9.0310078e+00  -1.0288376e+01   1.7816225e+01  -9.7769161e-01   9.5097722e-01  -1.9274772e-01   1.3506109e+01   2.2622683e+00  -9.6301707e+00  -2.1812026e-01   2.2481328e-01   3.9029560e-01  -1.4119962e+01  -2.9981768e+01
   8.6400000e+00  -5.4201324e-01   5.0229725e-01   4.3558774e+01  -1.8224334e+00  -3.6341170e+00  -2.3531454e+00   6.3834725e+01  -9.5726446e-01   2.9235911e+00   1.2813181e+02  -9.1070762e-01  -1.3043582e+00   2.0284713e+00  -3.0237127e+01  -2.8426608e+01  -1.3959512e+03  -1.0362090e+01  -1.0083530e+01   1.9854175e+01  -1.0416498e+00   9.4921884e-01  -2.3654524e-01   1.4210802e+01   4.6845798e-01  -9.4484368e+00  -9.1029085e-02   2.8025323e-01   3.5975714e-01  -1.3529561e+01  -2.9853397e+01
   8.6500000e+00  -5.4903586e-01   4.7699567e-01   4.3076952e+01  -1.7955005e+00  -3.6586396e+00  -1.7518460e+00   6.0129940e+01  -9.2157270e-01   3.9221817e+00   9.9859061e+01  -9.1809513e-01  -1.2261988e+00   7.8159410e+00  -3.0713784e+01  -4.5977566e+01  -1.7550958e+03  -1.1375797e+01  -9.8621860e+00   2.1516834e+01  -1.0926329e+00   9.6198221e-01  -2.7725640e-01   1.4207367e+01  -1.1013567e+00  -9.8101499e+00   4.4018023e-02   3.3143464e-01   3.0956165e-01  -1.3295253e+01  -2.9259992e+01
   8.6600000e+00  -5.4660853e-01   4.6071895e-01   4.2679931e+01  -1.7279077e+00  -3.6771461e+00  -1.1756000e+00   5.7624602e+01  -8.7869458e-01   4.6372520e+00   7.1507030e+01  -9.2441942e-01  -1.1119632e+00   1.1423562e+01  -3.1429908e+01  -6.4671107e+01  -1.8693541e+03  -1.1985123e+01  -9.6575420e+00   2.2687135e+01  -1.1316444e+00   9.8096262e-01  -3.0667202e-01   1.3593289e+01  -2.4628122e+00  -1.0535613e+01   1.7179386e-01   3.7722097e-01   2.4750253e-01  -1.3302922e+01  -2.8236834e+01
   8.6700000e+00  -5.3443797e-01   4.4147622e-01   4.2378145e+01  -1.6548682e+00  -3.6921576e+00  -6.1199135e-01   5.6360866e+01  -8.3122261e-01   5.0934381e+00   4.5618612e+01  -9.2954388e-01  -9.8349996e-01   1.2846319e+01  -3.2358895e+01  -8.2227717e+01  -1.7556610e+03  -1.2181160e+01  -9.4564667e+00   2.3415648e+01  -1.1585922e+00   9.9847277e-01  -3.2013812e-01   1.2556110e+01  -3.7006039e+00  -1.1369389e+01   2.8510697e-01   4.1584744e-01   1.7965323e-01  -1.3460566e+01  -2.6909411e+01
   8.6800000e+00  -5.2062400e-01   4.0780257e-01   4.2177819e+01  -1.5893625e+00  -3.7012677e+00  -5.5484451e-02   5.5650690e+01  -7.8133816e-01   5.3316632e+00   2.3822507e+01  -9.3357894e-01  -8.6526579e-01   1.1823417e+01  -3.3440934e+01  -9.7377400e+01  -1.5149682e+03  -1.2050123e+01  -9.2258311e+00   2.3848441e+01  -1.1737149e+00   1.0097227e+00  -3.1777701e-01   1.1236082e+01  -4.8414951e+00  -1.2160541e+01   3.8612037e-01   4.4572892e-01   1.0909721e-01  -1.3701524e+01  -2.5408523e+01
   8.6900000e+00  -5.1889362e-01   3.4890257e-01   4.2087942e+01  -1.5335300e+00  -3.6982883e+00   4.8939778e-01   5.4488223e+01  -7.3072182e-01   5.4018397e+00   7.0176454e+00  -9.3686222e-01  -7.8002356e-01   8.5242223e+00  -3.4614036e+01  -1.0969308e+02  -1.2315684e+03  -1.1753407e+01  -8.9516824e+00   2.4133372e+01  -1.1795624e+00   1.0132530e+00  -3.0342623e-01   9.7306940e+00  -5.8286593e+00  -1.2889462e+01   4.8199980e-01   4.6709807e-01   3.7746675e-02  -1.3968760e+01  -2.3857110e+01
   8.7000000e+00  -5.4547693e-01   2.5400285e-01   4.2126010e+01  -1.4872312e+00  -3.6992050e+00   1.0196854e+00   5.3028762e+01  -6.8060756e-01   5.3485555e+00  -5.3284121e+00  -9.3987835e-01  -7.4253262e-01   3.7490947e+00  -3.5835204e+01  -1.1925109e+02  -9.5580089e+02  -1.1484191e+01  -8.6514818e+00   2.4409601e+01  -1.1815899e+00   1.0103659e+00  -2.8230944e-01   8.1423241e+00  -6.6103632e+00  -1.3597782e+01   5.8040187e-01   4.8304374e-01  -3.2105803e-02  -1.4193071e+01  -2.2367458e+01
   8.7100000e+00  -6.1076812e-01   1.1694757e-01   4.2317642e+01  -1.4474076e+00  -3.6877459e+00   1.5431410e+00   5.2345564e+01  -6.3196679e-01   5.1982206e+00  -1.5033490e+01  -9.4311214e-01  -7.5281836e-01  -1.0285743e+00  -3.7086472e+01  -1.2649516e+02  -7.2440707e+02  -1.1393078e+01  -8.3729787e+00   2.4795401e+01  -1.1871339e+00   1.0047293e+00  -2.5938084e-01   6.5991275e+00  -7.2000844e+00  -1.4340290e+01   6.8633819e-01   4.9872968e-01  -9.8183036e-02  -1.4317768e+01  -2.1033511e+01
   8.7200000e+00  -7.0863246e-01  -5.7498881e-02   4.2687589e+01  -1.4130717e+00  -3.6755992e+00   2.0739918e+00   5.3085075e+01  -5.8574008e-01   4.9538639e+00  -2.4435677e+01  -9.4682246e-01  -7.8806050e-01  -3.5242142e+00  -3.8371386e+01  -1.3197494e+02  -5.4797772e+02  -1.1523524e+01  -8.1937665e+00   2.5332432e+01  -1.2034370e+00   1.0015708e+00  -2.3903576e-01   5.2291998e+00  -7.6353875e+00  -1.5162809e+01   7.9986414e-01   5.1882676e-01  -1.5958080e-01  -1.4344326e+01  -1.9918398e+01
   8.7300000e+00  -8.1234438e-01  -2.5107105e-01   4.3242401e+01  -1.3977235e+00  -3.6562905e+00   2.6287717e+00   5.5477993e+01  -5.4303279e-01   4.5988206e+00  -3.5504324e+01  -9.5089755e-01  -8.1079950e-01  -2.2739003e+00  -3.9707069e+01  -1.3596362e+02  -3.9886833e+02  -1.1819095e+01  -8.1994757e+00   2.5978125e+01  -1.2353227e+00   1.0048155e+00  -2.2492113e-01   4.0933014e+00  -7.9269922e+00  -1.6053670e+01   9.1580585e-01   5.4498019e-01  -2.1736768e-01  -1.4316282e+01  -1.9026078e+01
   8.7400000e+00  -8.8047460e-01  -4.3603723e-01   4.3954852e+01  -1.4313703e+00  -3.6332003e+00   3.2216988e+00   5.9292710e+01  -5.0517416e-01   4.1107939e+00  -4.8802678e+01  -9.5489004e-01  -7.8730789e-01   2.3491616e+00  -4.1110709e+01  -1.3822967e+02  -2.2660474e+02  -1.2153399e+01  -8.4527777e+00   2.6672772e+01  -1.2838275e+00   1.0128210e+00  -2.1873886e-01   3.1624871e+00  -8.0577273e+00  -1.6920230e+01   1.0267402e+00   5.7513169e-01  -2.7395482e-01  -1.4280080e+01  -1.8318712e+01
   8.7500000e+00  -8.7282988e-01  -5.8893020e-01   4.4760943e+01  -1.5422644e+00  -3.6042086e+00   3.8539265e+00   6.3222770e+01  -4.7362670e-01   3.4764999e+00  -6.3429398e+01  -9.5825280e-01  -7.0776176e-01   7.9546132e+00  -4.2575864e+01  -1.3804281e+02   1.8686125e+01  -1.2366100e+01  -8.9598787e+00   2.7394836e+01  -1.3461125e+00   1.0163359e+00  -2.1858510e-01   2.3418200e+00  -7.9994355e+00  -1.7641846e+01   1.1276779e+00   6.0474972e-01  -3.3192025e-01  -1.4256667e+01  -1.7763348e+01
   8.7600000e+00  -7.7131634e-01  -7.0613219e-01   4.5563513e+01  -1.7315656e+00  -3.5644453e+00   4.5042172e+00   6.5029066e+01  -4.4985796e-01   2.6953867e+00  -7.8111314e+01  -9.6064307e-01  -5.9328378e-01   1.1447797e+01  -4.4049751e+01  -1.3452448e+02   3.5183278e+02  -1.2307912e+01  -9.6393040e+00   2.8163839e+01  -1.4153485e+00   1.0020301e+00  -2.1878332e-01   1.5145949e+00  -7.7241050e+00  -1.8139426e+01   1.2190248e+00   6.2902353e-01  -3.9302994e-01  -1.4246946e+01  -1.7366171e+01
   8.7700000e+00  -5.9375836e-01  -8.0800251e-01   4.6253694e+01  -1.9595578e+00  -3.5199265e+00   5.1344644e+00   6.3024723e+01  -4.3529365e-01   1.7717999e+00  -9.2358680e+01  -9.6204672e-01  -4.7804119e-01   1.1524259e+01  -4.5440764e+01  -1.2720721e+02   7.3172726e+02  -1.1887869e+01  -1.0335524e+01   2.8983141e+01  -1.4806828e+00   9.6002620e-01  -2.1227161e-01   5.9276907e-01  -7.2094018e+00  -1.8410181e+01   1.3052326e+00   6.4487095e-01  -4.5774977e-01  -1.4261853e+01  -1.7173410e+01
   8.7800000e+00  -3.8821891e-01  -9.2806970e-01   4.6759355e+01  -2.1546357e+00  -3.4686468e+00   5.7080242e+00   5.7355981e+01  -4.3130211e-01   7.1160436e-01  -1.0601956e+02  -9.6267499e-01  -3.8578821e-01   9.2252977e+00  -4.6660335e+01  -1.1631544e+02   1.0891772e+03  -1.1093498e+01  -1.0887321e+01   2.9743239e+01  -1.5284717e+00   8.8951899e-01  -1.9385895e-01  -4.5936736e-01  -6.4326993e+00  -1.8529740e+01   1.3901724e+00   6.5179639e-01  -5.2500047e-01  -1.4342117e+01  -1.7228842e+01
   8.7900000e+00  -2.0290662e-01  -1.0872211e+00   4.7075059e+01  -2.2463369e+00  -3.4085435e+00   6.2061218e+00   4.9809757e+01  -4.3908385e-01  -4.6835169e-01  -1.1799561e+02  -9.6278420e-01  -3.2176010e-01   6.4028118e+00  -4.7662835e+01  -1.0269044e+02   1.3624998e+03  -9.9441666e+00  -1.1180827e+01   3.0208593e+01  -1.5451170e+00   7.9799562e-01  -1.6155079e-01  -1.6171228e+00  -5.3731244e+00  -1.8603154e+01   1.4731851e+00   6.5157243e-01  -5.9168181e-01  -1.4569647e+01  -1.7537617e+01
   8.8000000e+00  -5.2423148e-02  -1.2673800e+00   4.7244581e+01  -2.2029520e+00  -3.3509613e+00   6.6412489e+00   4.3512711e+01  -4.5949156e-01  -1.7332010e+00  -1.2648493e+02  -9.6257833e-01  -2.8091550e-01   4.0844594e+00  -4.8452216e+01  -8.7612980e+01   1.5077460e+03  -8.4294927e+00  -1.1143275e+01   3.0137805e+01  -1.5210556e+00   6.9510288e-01  -1.1519831e-01  -2.7921709e+00  -4.0430485e+00  -1.8674591e+01   1.5479075e+00   6.4714496e-01  -6.5219789e-01  -1.5050080e+01  -1.8064513e+01
   8.8100000e+00   8.2537307e-02  -1.4171686e+00   4.7326458e+01  -2.0448898e+00  -3.2868473e+00   7.0582949e+00   4.1704599e+01  -4.9286139e-01  -3.0315621e+00  -1.2983611e+02  -9.6214717e-01  -2.5120415e-01   2.9711350e+00  -4.9056034e+01  -7.2524628e+01   1.5088352e+03  -6.4793757e+00  -1.0745680e+01   2.9403347e+01  -1.4542318e+00   5.8656172e-01  -5.4451650e-02  -3.8423231e+00  -2.5108153e+00  -1.8679838e+01   1.6038322e+00   6.4136116e-01  -6.9936069e-01  -1.5883175e+01  -1.8758776e+01
   8.8200000e+00   2.2068488e-01  -1.4886476e+00   4.7367344e+01  -1.8216163e+00  -3.2249106e+00   7.5095634e+00   4.5126852e+01  -5.3891202e-01  -4.3021084e+00  -1.2705463e+02  -9.6133362e-01  -2.0695978e-01   4.4244375e+00  -4.9497660e+01  -5.8460716e+01   1.4063912e+03  -3.9891654e+00  -1.0044999e+01   2.8011693e+01  -1.3512032e+00   4.7222475e-01   2.1523298e-02  -4.6233691e+00  -8.8560429e-01  -1.8524492e+01   1.6303918e+00   6.3649732e-01  -7.2721388e-01  -1.7140942e+01  -1.9573346e+01
   8.8300000e+00   3.5206679e-01  -1.4673384e+00   4.7386232e+01  -1.5717786e+00  -3.1522595e+00   8.0197941e+00   5.1023069e+01  -5.9672296e-01  -5.4809715e+00  -1.1788631e+02  -9.5962973e-01  -1.1277199e-01   9.4187790e+00  -4.9790348e+01  -4.5272692e+01   1.3188023e+03  -9.0033897e-01  -9.1871879e+00   2.6061785e+01  -1.2249576e+00   3.4819747e-01   1.1239023e-01  -5.0802504e+00   7.3004538e-01  -1.8250266e+01   1.6217314e+00   6.3442371e-01  -7.3399843e-01  -1.8845823e+01  -2.0453654e+01
   8.8400000e+00   4.4397065e-01  -1.3802031e+00   4.7375257e+01  -1.3043728e+00  -3.0734778e+00   8.5708080e+00   5.5101392e+01  -6.6473820e-01  -6.5044974e+00  -1.0235259e+02  -9.5620393e-01   6.3232332e-02   1.7600432e+01  -4.9932233e+01  -3.1070030e+01   1.4202662e+03   2.7412550e+00  -8.3388836e+00   2.3680744e+01  -1.0897169e+00   2.1161465e-01   2.1543450e-01  -5.2905890e+00   2.2989969e+00  -1.8121124e+01   1.5783551e+00   6.3592351e-01  -7.2260478e-01  -2.0979970e+01  -2.1328991e+01
   8.8500000e+00   4.6755270e-01  -1.2852144e+00   4.7320186e+01  -1.0088194e+00  -2.9887946e+00   9.1154745e+00   5.4466650e+01  -7.4084605e-01  -7.3169621e+00  -8.1246471e+01  -9.5015042e-01   3.2752921e-01   2.6429688e+01  -4.9884644e+01  -1.2179779e+01   1.8890251e+03   6.7552217e+00  -7.6029756e+00   2.0943241e+01  -9.5529590e-01   6.6364688e-02   3.2630420e-01  -5.4110184e+00   3.8520597e+00  -1.8511182e+01   1.5034472e+00   6.3854652e-01  -6.9749307e-01  -2.3493295e+01  -2.2127081e+01
   8.8600000e+00   4.1671388e-01  -1.2403565e+00   4.7224585e+01  -6.7053126e-01  -2.8972360e+00   9.6031558e+00   4.8768127e+01  -8.2263389e-01  -7.8880207e+00  -5.7105861e+01  -9.4098125e-01   6.3735383e-01   3.0982462e+01  -4.9555756e+01   1.6088346e+01   2.8268125e+03   1.0795551e+01  -6.9866732e+00   1.7857456e+01  -8.2427871e-01  -7.3522562e-02   4.3962098e-01  -5.5596077e+00   5.4117075e+00  -1.9666571e+01   1.3975780e+00   6.3412789e-01  -6.6086028e-01  -2.6282464e+01  -2.2825581e+01
   8.8700000e+00   3.0875572e-01  -1.2684997e+00   4.7113110e+01  -2.8272862e-01  -2.8005207e+00   1.0001206e+01   3.9804980e+01  -9.0773967e-01  -8.2228147e+00  -3.3479398e+01  -9.2900753e-01   9.1239413e-01   2.7504029e+01  -4.8817039e+01   5.7235785e+01   4.1147439e+03   1.4364092e+01  -6.4415196e+00   1.4518726e+01  -6.9254629e-01  -1.8527467e-01   5.4706413e-01  -5.7355891e+00   6.9219382e+00  -2.1505557e+01   1.2584601e+00   6.0797961e-01  -6.1250998e-01  -2.9200531e+01  -2.3520227e+01
   8.8800000e+00   1.7593104e-01  -1.3477261e+00   4.7015216e+01   1.4361974e-01  -2.7052378e+00   1.0308214e+01   3.0700869e+01  -9.9408769e-01  -8.3501002e+00  -1.2728551e+01  -9.1524222e-01   1.0826971e+00   1.7030302e+01  -4.7556220e+01   1.1033507e+02   5.3099286e+03   1.6893108e+01  -5.9314128e+00   1.1303601e+01  -5.5262382e-01  -2.4300096e-01   6.3513900e-01  -5.8786347e+00   8.2582057e+00  -2.3578188e+01   1.0859667e+00   5.4179135e-01  -5.5349757e-01  -3.2100184e+01  -2.4408456e+01
   8.8900000e+00   5.4291732e-02  -1.4299131e+00   4.6951710e+01   5.7440272e-01  -2.6066891e+00   1.0549506e+01   2.4129174e+01  -1.0799125e+00  -8.3004548e+00   4.9645440e+00  -9.0096262e-01   1.1223321e+00   3.9634944e+00  -4.5731635e+01   1.6876992e+02   5.8434845e+03   1.7879849e+01  -5.4829144e+00   8.7869572e+00  -4.0143901e-01  -2.2591451e-01   6.8690818e-01  -5.9890594e+00   9.2889132e+00  -2.5278804e+01   8.8448715e-01   4.2071436e-01  -4.8813250e-01  -3.4854249e+01  -2.5666189e+01
   8.9000000e+00  -2.8510424e-02  -1.4675056e+00   4.6931309e+01   9.5556692e-01  -2.5075101e+00   1.0757719e+01   2.0821302e+01  -1.1636866e+00  -8.0972307e+00   2.0322408e+01  -8.8734320e-01   1.0424072e+00  -7.9924915e+00  -4.3382237e+01   2.2341313e+02   5.4643216e+03   1.7051717e+01  -5.1905122e+00   7.3669026e+00  -2.4916462e-01  -1.2710794e-01   6.8787093e-01  -6.1384562e+00   9.9280808e+00  -2.6224087e+01   6.5947600e-01   2.4155625e-01  -4.2113116e-01  -3.7345150e+01  -2.7335394e+01
   8.9100000e+00  -6.0878229e-02  -1.4322937e+00   4.6951187e+01   1.2352746e+00  -2.4070133e+00   1.0953241e+01   1.9552189e+01  -1.2440386e+00  -7.7560139e+00   3.4121685e+01  -8.7529939e-01   8.6990036e-01  -1.7250681e+01  -4.0600956e+01   2.6752403e+02   4.4110900e+03   1.4516472e+01  -5.1741061e+00   7.0285498e+00  -1.1845147e-01   4.1014303e-02   6.3205704e-01  -6.3735909e+00   1.0172869e+01  -2.6438933e+01   4.1647375e-01   1.7033531e-02  -3.5401766e-01  -3.9469928e+01  -2.9319433e+01
   8.9200000e+00  -4.5549253e-02  -1.3192360e+00   4.7000183e+01   1.3944524e+00  -2.3046257e+00   1.1130295e+01   1.7705406e+01  -1.3196602e+00  -7.2834077e+00   4.7260617e+01  -8.6542093e-01   6.3849697e-01  -2.3140340e+01  -3.7514263e+01   2.9873904e+02   3.1215010e+03   1.0771705e+01  -5.5285083e+00   7.4820026e+00  -3.2666412e-02   2.4895461e-01   5.2417618e-01  -6.6536601e+00   1.0112142e+01  -2.6214101e+01   1.6642138e-01  -2.2649146e-01  -2.8509277e-01  -4.1161136e+01  -3.1449629e+01
   8.9300000e+00   8.1984069e-03  -1.1403213e+00   4.7063349e+01   1.4518225e+00  -2.1933573e+00   1.1257816e+01   1.2752092e+01  -1.3892383e+00  -6.6802502e+00   6.0315746e+01  -8.5791241e-01   3.8838103e-01  -2.5011594e+01  -3.4268956e+01   3.1778048e+02   1.9041434e+03   6.4971294e+00  -6.2877083e+00   8.4287576e+00  -5.4409003e-03   4.6022415e-01   3.7677601e-01  -6.8675686e+00   9.8757696e+00  -2.5906603e+01  -7.2005160e-02  -4.5687150e-01  -2.1139423e-01  -4.2386669e+01  -3.3554679e+01
   8.9400000e+00   8.9646308e-02  -9.1948972e-01   4.7125209e+01   1.4414862e+00  -2.0889071e+00   1.1302334e+01   4.4518203e+00  -1.4514434e+00  -5.9474936e+00   7.3275665e+01  -8.5256679e-01   1.6355070e-01  -2.2483033e+01  -3.1001319e+01   3.2640936e+02   8.6288842e+02   2.2625340e+00  -7.3979824e+00   9.7066836e+00  -3.9093073e-02   6.4384920e-01   2.0525614e-01  -6.8799040e+00   9.5707826e+00  -2.5827822e+01  -2.7987006e-01  -6.4744481e-01  -1.2978038e-01  -4.3137788e+01  -3.5528937e+01
   8.9500000e+00   1.8539618e-01  -6.8870473e-01   4.7172258e+01   1.3912365e+00  -1.9818786e+00   1.1249646e+01  -5.2687949e+00  -1.5050091e+00  -5.0952102e+00   8.5228341e+01  -8.4886434e-01  -6.0935653e-04  -1.6416005e+01  -2.7809393e+01   3.2601595e+02  -3.9341147e+01  -1.6222238e+00  -8.7275736e+00   1.1269842e+01  -1.2814698e-01   7.8230893e-01   2.4270312e-02  -6.5764348e+00   9.2753642e+00  -2.6129861e+01  -4.4891709e-01  -7.8705253e-01  -3.7304938e-02  -4.3438586e+01  -3.7384185e+01
   8.9600000e+00   2.7679462e-01  -4.7907630e-01   4.7195116e+01   1.3183249e+00  -1.8781160e+00   1.1103957e+01  -1.4568945e+01  -1.5489376e+00  -4.1548942e+00   9.4031601e+01  -8.4617309e-01  -8.7891525e-02  -8.7282168e+00  -2.4761354e+01   3.1713432e+02  -8.8816292e+02  -5.0139814e+00  -1.0127403e+01   1.3053215e+01  -2.6265298e-01   8.7133224e-01  -1.5279099e-01  -5.8914366e+00   9.0587802e+00  -2.6739978e+01  -5.8451428e-01  -8.8114100e-01   6.7725570e-02  -4.3378783e+01  -3.9230299e+01
   8.9700000e+00   3.4283361e-01  -3.0908957e-01   4.7190721e+01   1.2378108e+00  -1.7740668e+00   1.0880247e+01  -2.2370984e+01  -1.5827310e+00  -3.1799636e+00   9.7493058e+01  -8.4392067e-01  -1.0062792e-01  -1.2736390e+00  -2.1916246e+01   2.9995391e+02  -1.7180412e+03  -7.7650330e+00  -1.1478832e+01   1.4869076e+01  -4.2965554e-01   9.1356011e-01  -3.1242258e-01  -4.8162408e+00   8.9569400e+00  -2.7458918e+01  -6.9735380e-01  -9.4216538e-01   1.8404183e-01  -4.3102788e+01  -4.1170971e+01
   8.9800000e+00   3.6758931e-01  -1.7932236e-01   4.7164545e+01   1.1663838e+00  -1.6794539e+00   1.0601232e+01  -2.7901527e+01  -1.6064795e+00  -2.2266286e+00   9.5333496e+01  -8.4175631e-01  -6.3473765e-02   3.7154150e+00  -1.9327057e+01   2.7515025e+02  -2.4803662e+03  -9.7140160e+00  -1.2681144e+01   1.6474011e+01  -6.1342161e-01   9.1274720e-01  -4.4162795e-01  -3.4127049e+00   8.9400862e+00  -2.8124080e+01  -7.9245548e-01  -9.7912497e-01   3.0636975e-01  -4.2731995e+01  -4.3202432e+01
   8.9900000e+00   3.4544503e-01  -7.8207890e-02   4.7128771e+01   1.1156996e+00  -1.5841710e+00   1.0285234e+01  -3.1599780e+01  -1.6207407e+00  -1.3262001e+00   9.0042851e+01  -8.3971375e-01  -3.0279300e-02   3.3194465e+00  -1.7039257e+01   2.4416214e+02  -3.0988107e+03  -1.0815229e+01  -1.3610366e+01   1.7732108e+01  -7.9596671e-01   8.7372378e-01  -5.3183497e-01  -1.8167043e+00   8.9376441e+00  -2.8676082e+01  -8.6564962e-01  -9.9554807e-01   4.2578152e-01  -4.2321982e+01  -4.5219770e+01
   9.0000000e+00   2.8230546e-01   8.0352811e-03   4.7095207e+01   1.0868339e+00  -1.5841710e+00   9.9312653e+00  -3.5396853e+01  -1.6261737e+00  -4.6228365e-01   8.6391646e+01  -8.3817758e-01  -6.2582972e-02  -3.2303672e+00  -1.5090072e+01   2.0899748e+02  -3.5164660e+03  -1.1204340e+01  -1.4092657e+01   1.8686323e+01  -9.5882900e-01   8.0620340e-01  -5.8207661e-01  -1.9819986e-01   8.8710330e+00  -2.9129016e+01  -9.0810531e-01  -9.9294962e-01   5.3111910e-01  -4.1906455e+01  -4.7103626e+01
   9.0100000e+00   1.9416068e-01   8.8123717e-02   4.7069691e+01   1.0718596e+00  -1.4957636e+00   9.5271493e+00  -4.0411597e+01  -1.6230418e+00   4.1964209e-01   8.8192573e+01  -8.3765632e-01  -1.8761745e-01  -1.2503448e+01  -1.3499541e+01   1.7197857e+02  -3.7018910e+03  -1.1141015e+01  -1.3929642e+01   1.9485902e+01  -1.0855412e+00   7.2642873e-01  -5.9808499e-01   1.2864508e+00   8.6437007e+00  -2.9505636e+01  -9.1191062e-01  -9.7249288e-01   6.1120046e-01  -4.1530664e+01  -4.8763008e+01
   9.0200000e+00   1.0271899e-01   1.6034480e-01   4.7053006e+01   1.0562442e+00  -1.4142890e+00   9.0675749e+00  -4.5957438e+01  -1.6110673e+00   1.3592859e+00   9.3964379e+01  -8.3863145e-01  -3.8862577e-01  -2.0100832e+01  -1.2266081e+01   1.3550515e+02  -3.6473418e+03  -1.0905197e+01  -1.2995143e+01   2.0253106e+01  -1.1645590e+00   6.5364278e-01  -5.8865125e-01   2.5132935e+00   8.1569847e+00  -2.9781617e+01  -8.7259010e-01  -9.3442758e-01   6.5755339e-01  -4.1218222e+01  -5.0112179e+01
   9.0300000e+00   2.8949781e-02   2.1027548e-01   4.7045182e+01   1.0189932e+00  -1.3339030e+00   8.5519319e+00  -5.1564299e+01  -1.5898134e+00   2.3452834e+00   9.8599753e+01  -8.4146540e-01  -6.2744803e-01  -2.3882226e+01  -1.1373660e+01   1.0191191e+02  -3.3593243e+03  -1.0697686e+01  -1.1335219e+01   2.1018612e+01  -1.1925839e+00   6.0369447e-01  -5.6243600e-01   3.4199412e+00   7.3663541e+00  -2.9901108e+01  -7.8957089e-01  -8.7843379e-01   6.6677570e-01  -4.0954096e+01  -5.1076330e+01
   9.0400000e+00  -1.3540160e-02   2.1716006e-01   4.7047619e+01   9.3513675e-01  -1.2600488e+00   7.9762160e+00  -5.7571596e+01  -1.5591353e+00   3.3322422e+00   9.8695875e+01  -8.4624945e-01  -8.6148887e-01  -2.3404084e+01  -1.0792491e+01   7.3292233e+01  -2.8619676e+03  -1.0605449e+01  -9.1744693e+00   2.1779301e+01  -1.1761304e+00   5.8404502e-01  -5.2682666e-01   4.0190736e+00   6.2910951e+00  -2.9837520e+01  -6.6553627e-01  -8.0518591e-01   6.4111620e-01  -4.0704409e+01  -5.1618614e+01
   9.0500000e+00  -2.2495694e-02   1.6757112e-01   4.7061637e+01   7.8394230e-01  -1.1928408e+00   7.3409507e+00  -6.3526532e+01  -1.5194315e+00   4.2631716e+00   9.3092940e+01  -8.5275371e-01  -1.0560995e+00  -1.9461068e+01  -1.0469710e+01   5.0985605e+01  -2.2306629e+03  -1.0648063e+01  -6.8335777e+00   2.2577054e+01  -1.1290714e+00   5.9247540e-01  -4.8807769e-01   4.3402632e+00   4.9798355e+00  -2.9596298e+01  -5.0530877e-01  -7.1776900e-01   5.8677988e-01  -4.0419287e+01  -5.1721495e+01
   9.0600000e+00  -5.4830375e-03   6.5425257e-02   4.7086270e+01   5.5909147e-01  -1.1336543e+00   6.6610696e+00  -6.7988106e+01  -1.4717740e+00   5.0740722e+00   8.1090061e+01  -8.6061163e-01  -1.2011698e+00  -1.4507030e+01  -1.0331480e+01   3.5056094e+01  -1.5929510e+03  -1.0816015e+01  -4.6275712e+00   2.3487783e+01  -1.0672015e+00   6.1928377e-01  -4.5111197e-01   4.3753662e+00   3.4947723e+00  -2.9168613e+01  -3.1619728e-01  -6.2215838e-01   5.1165319e-01  -4.0039620e+01  -5.1366827e+01
   9.0700000e+00   2.5413572e-02  -6.8954905e-02   4.7117690e+01   2.7241221e-01  -1.0800827e+00   5.9627615e+00  -6.9830814e+01  -1.4178905e+00   5.7040163e+00   6.2994413e+01  -8.6957570e-01  -1.3137529e+00  -1.1258302e+01  -1.0302872e+01   2.4423473e+01  -1.0632621e+03  -1.1062521e+01  -2.7809884e+00   2.4546639e+01  -1.0031256e+00   6.5161088e-01  -4.1862302e-01   4.1099260e+00   1.9087131e+00  -2.8526239e+01  -1.0962164e-01  -5.2615207e-01   4.2419205e-01  -3.9536639e+01  -5.0566076e+01
   9.0800000e+00   5.8084061e-02  -2.0753516e-01   4.7149922e+01  -5.0259013e-02  -1.0379130e+00   5.2737389e+00  -6.8902259e+01  -1.3600013e+00   6.1079692e+00   4.0395293e+01  -8.7952010e-01  -1.4105845e+00  -9.6831618e+00  -1.0328344e+01   1.7504841e+01  -6.9186321e+02  -1.1299474e+01  -1.3775262e+00   2.5718368e+01  -9.4377152e-01   6.7839459e-01  -3.9061084e-01   3.5949242e+00   2.9272049e-01  -2.7666432e+01   9.9222029e-02  -4.3686008e-01   3.3288900e-01  -3.8951825e+01  -4.9401077e+01
   9.0900000e+00   8.3247045e-02  -3.2488803e-01   4.7176595e+01  -3.7278788e-01  -9.9700386e-01   4.6135282e+00  -6.6021065e+01  -1.3005983e+00   6.2614087e+00   1.5343945e+01  -8.9021229e-01  -1.4839857e+00  -7.3401231e+00  -1.0380531e+01   1.2701848e+01  -4.8029936e+02  -1.1449603e+01  -3.6633540e-01   2.6928608e+01  -8.9082300e-01   6.9430299e-01  -3.6534992e-01   2.9487146e+00  -1.2862510e+00  -2.6643409e+01   2.9476338e-01  -3.5865922e-01   2.4539622e-01  -3.8374668e+01  -4.8001382e+01
   9.1000000e+00   9.7219720e-02  -4.0642815e-01   4.7193558e+01  -6.5340989e-01  -9.6497551e-01   3.9892730e+00  -6.2425524e+01  -1.2421929e+00   6.1635515e+00  -9.7857198e+00  -9.0121604e-01  -1.5149875e+00  -3.1001835e+00  -1.0458446e+01   8.5955173e+00  -4.1063304e+02  -1.1511449e+01   3.7716633e-01   2.8086122e+01  -8.4317695e-01   7.0082469e-01  -3.4122057e-01   2.2826022e+00  -2.7542435e+00  -2.5570390e+01   4.6479852e-01  -2.9328978e-01   1.6758502e-01  -3.7870150e+01  -4.6477878e+01
   9.1100000e+00   1.0317678e-01  -4.5160078e-01   4.7200415e+01  -8.5859166e-01  -9.3861946e-01   3.4007724e+00  -5.8850059e+01  -1.1871317e+00   5.8313796e+00  -3.3217185e+01  -9.1197989e-01  -1.4925120e+00   2.2475498e+00  -1.0579243e+01   4.1210490e+00  -4.4744683e+02  -1.1534358e+01   9.6272698e-01   2.9084034e+01  -7.9976337e-01   7.0364525e-01  -3.1770453e-01   1.6536832e+00  -4.0273154e+00  -2.4603765e+01   6.0205264e-01  -2.4126446e-01   1.0281795e-01  -3.7447502e+01  -4.4908248e+01
   9.1200000e+00   1.0833987e-01  -4.7073698e-01   4.7199972e+01  -9.7696640e-01  -9.1598762e-01   2.8459905e+00  -5.5478189e+01  -1.1375549e+00   5.2855665e+00  -5.4581312e+01  -9.2198002e-01  -1.4192581e+00   7.3253940e+00  -1.0764548e+01  -1.2105624e+00  -5.3316114e+02  -1.1541565e+01   1.4209687e+00   2.9803612e+01  -7.6118845e-01   7.0777406e-01  -2.9499596e-01   1.0697360e+00  -5.0218258e+00  -2.3883359e+01   7.0342472e-01  -2.0290629e-01   5.1819375e-02  -3.7071547e+01  -4.3361270e+01
   9.1300000e+00   1.1829019e-01  -4.7771091e-01   4.7196694e+01  -1.0202423e+00  -9.0005940e-01   2.3235411e+00  -5.2244936e+01  -1.0952996e+00   4.5562135e+00  -7.2935298e+01  -9.3085369e-01  -1.3110254e+00   1.0823274e+01  -1.1020313e+01  -7.1702883e+00  -5.9597260e+02  -1.1494797e+01   1.7114497e+00   3.0132347e+01  -7.2976485e-01   7.1387783e-01  -2.7334791e-01   5.2105397e-01  -5.6734828e+00  -2.3458013e+01   7.6797646e-01  -1.7854191e-01   1.3660411e-02  -3.6680151e+01  -4.1910106e+01
   9.1400000e+00   1.3243001e-01  -4.8190429e-01   4.7194800e+01  -1.0138430e+00  -8.8860024e-01   1.8357496e+00  -4.8779152e+01  -1.0616132e+00   3.7022243e+00  -8.5398920e+01  -9.3838916e-01  -1.1825612e+00   1.2846417e+01  -1.1318588e+01  -1.2881068e+01  -5.7107798e+02  -1.1308923e+01   1.7788210e+00   2.9994150e+01  -7.0841692e-01   7.1811765e-01  -2.5296873e-01   2.1338341e-02  -5.9521846e+00  -2.3266570e+01   7.9518100e-01  -1.6835775e-01  -1.2899655e-02  -3.6212528e+01  -4.0639996e+01
   9.1500000e+00   1.4438359e-01  -4.8354126e-01   4.7196408e+01  -9.8568183e-01  -8.8264148e-01   1.3884890e+00  -4.4726064e+01  -1.0368564e+00   2.8121317e+00  -8.9009269e+01  -9.4441809e-01  -1.0377433e+00   1.4481794e+01  -1.1603920e+01  -1.7209283e+01  -4.3282145e+02  -1.0908971e+01   1.6008930e+00   2.9379798e+01  -6.9923028e-01   7.1461768e-01  -2.3426875e-01  -3.9769474e-01  -5.8613674e+00  -2.3174917e+01   7.8495312e-01  -1.7245635e-01  -2.8896130e-02  -3.5621008e+01  -3.9629032e+01
   9.1600000e+00   1.4790978e-01  -4.7553621e-01   4.7201017e+01  -9.5814958e-01  -8.7891725e-01   9.8679514e-01  -4.0169384e+01  -1.0204087e+00   1.9838857e+00  -8.2824591e+01  -9.4879104e-01  -8.7794289e-01   1.5980036e+01  -1.1826815e+01  -1.9341071e+01  -2.1317884e+02  -1.0281789e+01   1.2053608e+00   2.8366285e+01  -7.0239796e-01   6.9844415e-01  -2.1795771e-01  -7.2385203e-01  -5.4273607e+00  -2.3039047e+01   7.3925653e-01  -1.9090815e-01  -3.5223450e-02  -3.4868335e+01  -3.8911973e+01
   9.1700000e+00   1.4289403e-01  -4.5031203e-01   4.7206721e+01  -9.4447321e-01  -8.7885996e-01   6.3499671e-01  -3.5179844e+01  -1.0108714e+00   1.2953760e+00  -6.8850972e+01  -9.5141992e-01  -7.0888977e-01   1.6905311e+01  -1.1969640e+01  -1.9139861e+01   2.0120980e+01  -9.4753728e+00   6.5524872e-01   2.7099632e+01  -7.1619858e-01   6.6761729e-01  -2.0477223e-01  -9.6811902e-01  -4.6951091e+00  -2.2763350e+01   6.6345428e-01  -2.2314099e-01  -3.2634675e-02  -3.3936769e+01  -3.8469568e+01
   9.1800000e+00   1.3485868e-01  -4.0621580e-01   4.7211756e+01  -9.4788391e-01  -8.8510520e-01   3.4038414e-01  -2.9461256e+01  -1.0065145e+00   7.7961999e-01  -5.1575604e+01  -9.5228190e-01  -5.3670865e-01   1.7218113e+01  -1.2043261e+01  -1.7102905e+01   2.0369558e+02  -8.5658027e+00   1.7988899e-02   2.5741189e+01  -7.3781113e-01   6.2359597e-01  -1.9503207e-01  -1.1380591e+00  -3.7393799e+00  -2.2320452e+01   5.6652733e-01  -2.6674819e-01  -2.2019063e-02  -3.2839584e+01  -3.8240086e+01
   9.1900000e+00   1.2893012e-01  -3.4878767e-01   4.7215249e+01  -9.6296310e-01  -8.8894402e-01   1.0814640e-01  -2.3223774e+01  -1.0057353e+00   4.2349886e-01  -3.5612114e+01  -9.5138279e-01  -3.6397420e-01   1.7273445e+01  -1.2070021e+01  -1.4079970e+01   3.0229355e+02  -7.6279912e+00  -6.5551867e-01   2.4419765e+01  -7.6408821e-01   5.7055609e-01  -1.8839661e-01  -1.2260747e+00  -2.6738924e+00  -2.1738884e+01   4.6044929e-01  -3.1670390e-01  -5.2045274e-03  -3.1619885e+01  -3.8131388e+01
   9.2000000e+00   1.2562420e-01  -2.8694583e-01   4.7217349e+01  -9.7993522e-01  -8.9908537e-01  -6.5590855e-02  -1.7373726e+01  -1.0072968e+00   1.9059976e-01  -2.3289910e+01  -9.4873151e-01  -1.9110213e-01   1.7287207e+01  -1.2071278e+01  -1.0938430e+01   3.1415395e+02  -6.7326199e+00  -1.3227345e+00   2.3221645e+01  -7.9185448e-01   5.1388288e-01  -1.8398821e-01  -1.2301920e+00  -1.6414258e+00  -2.1089532e+01   3.5864066e-01  -3.6579331e-01   1.4499561e-02  -3.0328062e+01  -3.8026198e+01
   9.2100000e+00   1.2242419e-01  -2.2910812e-01   4.7219316e+01  -9.9059607e-01  -9.0429928e-01  -1.8998603e-01  -1.2439518e+01  -1.0102824e+00   4.8891845e-02  -1.4170791e+01  -9.4438538e-01  -2.3251107e-02   1.6785102e+01  -1.2062382e+01  -8.3019768e+00   2.6364536e+02  -5.9559880e+00  -1.9283694e+00   2.2201194e+01  -8.1783803e-01   4.5812381e-01  -1.8065527e-01  -1.1837304e+00  -7.8576148e-01  -2.0464225e+01   2.7337198e-01  -4.0623663e-01   3.2786094e-02  -2.8990790e+01  -3.7786985e+01
   9.2200000e+00   1.1771646e-01  -1.8203663e-01   4.7223664e+01  -9.9175034e-01  -9.1673247e-01  -2.7249950e-01  -8.2513467e+00  -1.0139547e+00  -1.9572945e-02  -6.8464791e+00  -9.3857166e-01   1.2236079e-01   1.4561190e+01  -1.2052123e+01  -6.4505943e+00   1.8513825e+02  -5.3661966e+00  -2.4050604e+00   2.1377271e+01  -8.3861585e-01   4.0534988e-01  -1.7717556e-01  -1.1498176e+00  -2.1370478e-01  -1.9928307e+01   2.1282263e-01  -4.3186286e-01   4.5653155e-02  -2.7604809e+01  -3.7282588e+01
   9.2300000e+00   1.1264220e-01  -1.4967566e-01   4.7233776e+01  -9.8425281e-01  -9.2475388e-01  -3.1735301e-01  -4.4853511e+00  -1.0177333e+00  -3.0224781e-02  -1.0651836e+00  -9.3170709e-01   2.2671340e-01   1.0435261e+01  -1.2044268e+01  -5.3664666e+00   1.0841278e+02  -4.9824159e+00  -2.6988707e+00   2.0723861e+01  -8.5087910e-01   3.5530181e-01  -1.7256371e-01  -1.1632104e+00   3.5899955e-02  -1.9478930e+01   1.7916179e-01  -4.3989274e-01   5.0841453e-02  -2.6167923e+01  -3.6445712e+01
   9.2400000e+00   1.1017342e-01  -1.3083599e-01   4.7252349e+01  -9.6963383e-01  -9.3604115e-01  -3.2713286e-01  -9.7798503e-01  -1.0212598e+00  -5.1123946e-03   2.5112386e+00  -9.2426038e-01   2.8474382e-01   5.8030424e+00  -1.2039607e+01  -4.8479995e+00   5.1846710e+01  -4.7658134e+00  -2.7883573e+00   2.0175137e+01  -8.5194762e-01   3.0720017e-01  -1.6643759e-01  -1.1933850e+00  -2.4393592e-03  -1.9049136e+01   1.6886678e-01  -4.3152340e-01   4.8611999e-02  -2.4696337e+01  -3.5294267e+01
   9.2500000e+00   1.1310229e-01  -1.1904895e-01   4.7279377e+01  -9.4643798e-01  -9.4669816e-01  -3.0576668e-01   2.1366175e+00  -1.0244115e+00   3.2145040e-02   3.7257435e+00  -9.1662753e-01   3.0382199e-01   1.9078162e+00  -1.2037611e+01  -4.6292482e+00   2.1875122e+01  -4.6538201e+00  -2.6846858e+00   1.9645772e+01  -8.4035250e-01   2.6123535e-01  -1.5901748e-01  -1.1761147e+00  -2.4041862e-01  -1.8560635e+01   1.7523364e-01  -4.1107905e-01   4.1230258e-02  -2.3207521e+01  -3.3887436e+01
   9.2600000e+00   1.2312726e-01  -1.0610424e-01   4.7311543e+01  -9.0830491e-01  -9.5615196e-01  -2.6361416e-01   4.2152523e+00  -1.0272332e+00   6.4836673e-02   3.2691633e+00  -9.0905673e-01   2.9846183e-01  -5.3601524e-01  -1.2037404e+01  -4.4707730e+00   1.5847524e+01  -4.5850541e+00  -2.4287201e+00   1.9058688e+01  -8.1630656e-01   2.1851131e-01  -1.5080949e-01  -1.0601985e+00  -5.6571214e-01  -1.7985825e+01   1.9139033e-01  -3.8415851e-01   3.1670422e-02  -2.1710304e+01  -3.2279738e+01
   9.2700000e+00   1.4105893e-01  -8.6308649e-02   4.7343468e+01  -8.4574386e-01  -9.6211073e-01  -2.1542081e-01   4.8193348e+00  -1.0298066e+00   8.9140219e-02   2.4303546e+00  -9.0160983e-01   2.8697146e-01  -1.1490374e+00  -1.2038211e+01  -4.2123590e+00   2.5841399e+01  -4.5163468e+00  -2.0817432e+00   1.8364882e+01  -7.8180816e-01   1.8023708e-01  -1.4243170e-01  -8.4189468e-01  -8.7907476e-01  -1.7358954e+01   2.1211516e-01  -3.5563249e-01   2.2570493e-02  -2.0197313e+01  -3.0491758e+01
   9.2800000e+00   1.6561300e-01  -5.8199305e-02   4.7369495e+01  -7.5019189e-01  -9.7368447e-01  -1.6974089e-01   4.5679919e+00  -1.0321349e+00   1.1276693e-01   2.3626712e+00  -8.9423713e-01   2.8040750e-01  -6.5639595e-01  -1.2039463e+01  -3.7909144e+00   4.2144466e+01  -4.4407063e+00  -1.7097583e+00   1.7544859e+01  -7.4024362e-01   1.4725886e-01  -1.3470813e-01  -5.7406043e-01  -1.1254343e+00  -1.6730658e+01   2.3439124e-01  -3.2825573e-01   1.5573213e-02  -1.8635248e+01  -2.8503135e+01
   9.2900000e+00   1.9118621e-01  -2.3748598e-02   4.7385413e+01  -6.1789607e-01  -9.7855461e-01  -1.2568722e-01   4.4053677e+00  -1.0341029e+00   1.4780382e-01   3.5036893e+00  -8.8695141e-01   2.7250490e-01  -7.9026029e-01  -1.2040702e+01  -3.2266153e+00   5.6429903e+01  -4.3856838e+00  -1.3760660e+00   1.6605032e+01  -6.9576807e-01   1.2015270e-01  -1.2887933e-01  -3.3530472e-01  -1.3007754e+00  -1.6130830e+01   2.5744450e-01  -3.0232958e-01   1.0938343e-02  -1.6981604e+01  -2.6287968e+01
   9.3000000e+00   2.0902060e-01   1.2526074e-02   4.7389878e+01  -4.5411104e-01  -9.8818031e-01  -7.5905866e-02   4.9781352e+00  -1.0354400e+00   2.0992708e-01   6.2123252e+00  -8.7989492e-01   2.5033618e-01  -2.2168712e+00  -1.2041403e+01  -2.5876995e+00   6.3891583e+01  -4.3869164e+00  -1.1330191e+00   1.5592121e+01  -6.5284611e-01   9.9395152e-02  -1.2659398e-01  -1.8295399e-01  -1.4408100e+00  -1.5584545e+01   2.8233959e-01  -2.7651867e-01   7.7777669e-03  -1.5225421e+01  -2.3870246e+01
   9.3100000e+00   2.1253357e-01   4.3998238e-02   4.7384557e+01  -2.7585580e-01  -9.9832166e-01  -1.2398464e-02   6.3507402e+00  -1.0356872e+00   3.1787597e-01   1.0794890e+01  -8.7323808e-01   2.1116261e-01  -3.9173573e+00  -1.2040800e+01  -1.9514552e+00   6.3624428e+01  -4.4664938e+00  -1.0117217e+00   1.4592485e+01  -6.1585281e-01   8.5060405e-02  -1.2939220e-01  -1.2953875e-01  -1.5903852e+00  -1.5128786e+01   3.1081184e-01  -2.4926050e-01   4.9689995e-03  -1.3404577e+01  -2.1348119e+01
   9.3200000e+00   2.0153690e-01   6.3765149e-02   4.7373128e+01  -1.0796731e-01  -1.0021605e+00   6.0115094e-02   7.2513558e+00  -1.0342440e+00   4.8585869e-01   1.6798271e+01  -8.6712132e-01   1.5798991e-01  -5.3172697e+00  -1.2037834e+01  -1.3730183e+00   5.7843692e+01  -4.6349814e+00  -1.0182614e+00   1.3694182e+01  -5.8843757e-01   7.6255263e-02  -1.3803628e-01  -1.4996569e-01  -1.7690118e+00  -1.4785488e+01   3.4368532e-01  -2.1989137e-01   2.0818657e-03  -1.1581479e+01  -1.8870863e+01
   9.3300000e+00   1.8157483e-01   6.7436698e-02   4.7360236e+01   2.5589839e-02  -1.0057128e+00   1.2534255e-01   6.5227455e+00  -1.0304704e+00   7.1795740e-01   2.3209871e+01  -8.6168487e-01   9.0783128e-02  -6.7206786e+00  -1.2031345e+01  -8.7060776e-01   5.0241053e+01  -4.8980366e+00  -1.1260821e+00   1.2966144e+01  -5.7280222e-01   7.1093812e-02  -1.5235357e-01  -1.9999956e-01  -1.9751019e+00  -1.4539260e+01   3.7974183e-01  -1.8909705e-01  -3.8815035e-04  -9.8149815e+00  -1.6594075e+01
   9.3400000e+00   1.6041814e-01   5.4223598e-02   4.7350677e+01   1.0664597e-01  -1.0136769e+00   1.7496929e-01   4.9626742e+00  -1.0238128e+00   1.0055328e+00   2.8757545e+01  -8.5710012e-01   6.4056383e-03  -8.4377489e+00  -1.2020706e+01  -4.3098820e-01   4.3961956e+01  -5.2586830e+00  -1.2798040e+00   1.2456536e+01  -5.6940834e-01   6.7383302e-02  -1.7153270e-01  -2.3818382e-01  -2.2097986e+00  -1.4340557e+01   4.1564068e-01  -1.5852650e-01  -1.5415955e-03  -8.1490317e+00  -1.4634818e+01
   9.3500000e+00   1.4501217e-01   2.6295364e-02   4.7348539e+01   1.2300490e-01  -1.0174585e+00   2.1177572e-01   3.6806431e+00  -1.0139658e+00   1.3239857e+00   3.1845290e+01  -8.5359938e-01  -1.0131411e-01  -1.0771974e+01  -1.2007016e+01  -2.4322207e-02   4.0666599e+01  -5.7059638e+00  -1.4253862e+00   1.2180627e+01  -5.7726040e-01   6.3302341e-02  -1.9428501e-01  -2.2903647e-01  -2.4754773e+00  -1.4114506e+01   4.4697439e-01  -1.2969500e-01  -7.8722280e-04  -6.6220234e+00  -1.3056785e+01
   9.3600000e+00   1.3954726e-01  -1.1279042e-02   4.7356049e+01   6.9752417e-02  -1.0226724e+00   2.3744402e-01   2.5668294e+00  -1.0010494e+00   1.6307791e+00   3.0679333e+01  -8.5146703e-01  -2.3765787e-01  -1.3634377e+01  -1.1994884e+01   3.7754555e-01   4.0186776e+01  -6.2072628e+00  -1.5300328e+00   1.2126416e+01  -5.9438498e-01   5.7616839e-02  -2.1882239e-01  -1.3675368e-01  -2.7699209e+00  -1.3784580e+01   4.6998695e-01  -1.0310527e-01   1.8176058e-03  -5.2746844e+00  -1.1878298e+01
   9.3700000e+00   1.4443691e-01  -4.9518995e-02   4.7372346e+01  -4.7564990e-02  -1.0260528e+00   2.5068039e-01   1.3236373e+00  -9.8570028e-01   1.8741475e+00   2.4336846e+01  -8.5094904e-01  -3.9881466e-01  -1.6115678e+01  -1.1994436e+01   7.6681735e-01   3.8927180e+01  -6.7291960e+00  -1.5779083e+00   1.2282616e+01  -6.1827921e-01   4.9658372e-02  -2.4304633e-01   5.9600653e-02  -3.0928826e+00  -1.3308760e+01   4.8309491e-01  -7.8401463e-02   5.5353098e-03  -4.1345884e+00  -1.1072221e+01
   9.3800000e+00   1.5695839e-01  -7.6213764e-02   4.7393763e+01  -2.1264733e-01  -1.0298916e+00   2.5444183e-01   3.7614390e-01  -9.6892946e-01   2.0165378e+00   1.4239024e+01  -8.5213378e-01  -5.6898673e-01  -1.7017207e+01  -1.2022557e+01   1.0482470e+00   2.8142963e+01  -7.2609227e+00  -1.5631117e+00   1.2651310e+01  -6.4630018e-01   3.9289937e-02  -2.6502473e-01   3.4674260e-01  -3.4419261e+00  -1.2703071e+01   4.8744307e-01  -5.5245252e-02   9.0397422e-03  -3.2007603e+00  -1.0568834e+01
   9.3900000e+00   1.7347632e-01  -8.0663065e-02   4.7416384e+01  -4.0240047e-01  -1.0367098e+00   2.5959965e-01   5.1578256e-01  -9.5184504e-01   2.0480493e+00   3.1511534e+00  -8.5486308e-01  -7.2334047e-01  -1.5435374e+01  -1.2101489e+01   1.0015672e+00  -4.6679809e+00  -7.8037964e+00  -1.4848988e+00   1.3228587e+01  -6.7579509e-01   2.6898528e-02  -2.8343176e-01   6.8072487e-01  -3.7971788e+00  -1.2037498e+01   4.8628374e-01  -3.3979232e-02   1.0879104e-02  -2.4548167e+00  -1.0278161e+01
   9.4000000e+00   1.9090479e-01  -5.9508327e-02   4.7438437e+01  -5.9165867e-01  -1.0428978e+00   2.7506934e-01   1.5469682e+00  -9.3553680e-01   1.9702221e+00  -7.7827190e+00  -8.5869833e-01  -8.3369444e-01  -1.1035397e+01  -1.2251904e+01   2.9785940e-01  -7.0370777e+01  -8.3378078e+00  -1.3502831e+00   1.3966903e+01  -7.0398746e-01   1.3417942e-02  -2.9765286e-01   1.0061807e+00  -4.1124376e+00  -1.1402658e+01   4.8362916e-01  -1.5567805e-02   1.0141299e-02  -1.8864823e+00  -1.0119015e+01
   9.4100000e+00   2.0613664e-01  -1.8462983e-02   4.7459813e+01  -7.5771806e-01  -1.0435853e+00   2.9527081e-01   2.0201471e+00  -9.2113665e-01   1.7788679e+00  -1.9135418e+01  -8.6300136e-01  -8.8026080e-01  -4.6566363e+00  -1.2478754e+01  -1.4074578e+00  -1.7053172e+02  -8.8223196e+00  -1.1802055e+00   1.4760357e+01  -7.2809781e-01   3.3220186e-04  -3.0766231e-01   1.2617216e+00  -4.3286981e+00  -1.0870162e+01   4.8275424e-01  -1.1353455e-03   6.6701162e-03  -1.4886816e+00  -1.0025451e+01
   9.4200000e+00   2.1601348e-01   3.0437516e-02   4.7479863e+01  -8.8534982e-01  -1.0489138e+00   3.0824345e-01   1.2972648e+00  -9.0973347e-01   1.4785065e+00  -3.0036139e+01  -8.6708607e-01  -8.5845113e-01   2.1809674e+00  -1.2757652e+01  -4.2906417e+00  -2.8831839e+02  -9.2274088e+00  -1.0059701e+00   1.5476340e+01  -7.4599710e-01  -1.0412517e-02  -3.1387749e-01   1.3870136e+00  -4.4053720e+00  -1.0479762e+01   4.8487577e-01   8.3821776e-03   8.9743353e-04  -1.2352402e+00  -9.9447695e+00
   9.4300000e+00   2.1969176e-01   7.3433088e-02   4.7496567e+01  -9.6976560e-01  -1.0525235e+00   3.1049955e-01   2.2560911e-01  -9.0206754e-01   1.1042272e+00  -3.7427932e+01  -8.7033474e-01  -7.7510404e-01   8.3347086e+00  -1.3041716e+01  -8.1367711e+00  -3.8461293e+02  -9.5409126e+00  -8.6427705e-01   1.5990088e+01  -7.5692604e-01  -1.6782137e-02  -3.1685781e-01   1.3544481e+00  -4.3313071e+00  -1.0237898e+01   4.8858827e-01   1.2494617e-02  -6.2073882e-03  -1.0847827e+00  -9.8478054e+00
   9.4400000e+00   2.1995459e-01   1.0027981e-01   4.7508027e+01  -1.0161621e+00  -1.0542423e+00   3.0857428e-01  -1.9252706e-01  -8.9829942e-01   7.1429149e-01  -3.8993573e+01  -8.7230009e-01  -6.4709299e-01   1.2801106e+01  -1.3293866e+01  -1.2315527e+01  -4.1787563e+02  -9.7596309e+00  -7.8798541e-01   1.6212271e+01  -7.6146704e-01  -1.7460602e-02  -3.1689669e-01   1.1883410e+00  -4.1189961e+00  -1.0104854e+01   4.9091899e-01   1.1503155e-02  -1.3256230e-02  -9.9136049e-01  -9.7253400e+00
   9.4500000e+00   2.2032078e-01   1.0818306e-01   4.7514252e+01  -1.0364895e+00  -1.0630086e+00   3.1603060e-01   7.4563269e-01  -8.9802152e-01   3.6561206e-01  -3.4867943e+01  -8.7280649e-01  -5.0118660e-01   1.4590639e+01  -1.3513934e+01  -1.6123394e+01  -3.8078669e+02  -9.8901943e+00  -7.8593563e-01   1.6135213e+01  -7.6074611e-01  -1.2656130e-02  -3.1399043e-01   9.4758169e-01  -3.8119208e+00  -9.9966973e+00   4.8960433e-01   6.6564825e-03  -1.9051013e-02  -9.0679491e-01  -9.5712880e+00
   9.4600000e+00   2.2169852e-01   1.0131823e-01   4.7517362e+01  -1.0440567e+00  -1.0644410e+00   3.4422202e-01   2.8191415e+00  -9.0043816e-01   9.6886502e-02  -2.6872556e+01  -8.7196300e-01  -3.6552888e-01   1.3565772e+01  -1.3732452e+01  -1.9180126e+01  -3.0567313e+02  -9.9406861e+00  -8.3865858e-01   1.5843971e+01  -7.5582174e-01  -4.1452685e-03  -3.0829664e-01   6.9926148e-01  -3.4844173e+00  -9.8247286e+00   4.8464700e-01  -1.6333546e-04  -2.3362006e-02  -8.0134812e-01  -9.3864464e+00
   9.4700000e+00   2.2324975e-01   8.6308956e-02   4.7520649e+01  -1.0487201e+00  -1.0681652e+00   3.9230922e-01   4.8087208e+00  -9.0458711e-01  -7.5409088e-02  -1.7229559e+01  -8.7006196e-01  -2.5855860e-01   1.0697029e+01  -1.3980331e+01  -2.1466248e+01  -2.2861222e+02  -9.9107366e+00  -9.1233642e-01   1.5463986e+01  -7.4776901e-01   5.5873649e-03  -3.0050696e-01   4.9175326e-01  -3.2246419e+00  -9.5515470e+00   4.7811277e-01  -7.0143077e-03  -2.7173868e-02  -6.8064082e-01  -9.1833801e+00
   9.4800000e+00   2.2561892e-01   6.7458218e-02   4.7527421e+01  -1.0555088e+00  -1.0718321e+00   4.5148190e-01   5.9172672e+00  -9.0949777e-01  -1.5090542e-01  -7.5496330e+00  -8.6751498e-01  -1.9252592e-01   6.6032674e+00  -1.4260044e+01  -2.3080224e+01  -1.6139767e+02  -9.8081301e+00  -9.7288673e-01   1.5095545e+01  -7.3793434e-01   1.4439348e-02  -2.9165117e-01   3.2717731e-01  -3.1088097e+00  -9.2071953e+00   4.7283639e-01  -1.2374953e-02  -3.2157531e-02  -5.5991255e-01  -8.9643977e+00
   9.4900000e+00   2.3200491e-01   4.4452423e-02   4.7539736e+01  -1.0662647e+00  -1.0706289e+00   5.1104162e-01   5.9559728e+00  -9.1430606e-01  -1.4070284e-01   1.0202577e+00  -8.6484882e-01  -1.7925308e-01   1.3272838e+00  -1.4542107e+01  -2.4041895e+01  -9.6167067e+01  -9.6525148e+00  -1.0037587e+00   1.4779555e+01  -7.2781575e-01   2.1314511e-02  -2.8264203e-01   1.8243896e-01  -3.1653320e+00  -8.8510176e+00   4.7087394e-01  -1.5389864e-02  -3.9675994e-02  -4.4591340e-01  -8.7234153e+00
   9.5000000e+00   2.4541935e-01   1.3065729e-02   4.7557463e+01  -1.0817501e+00  -1.0725197e+00   5.6388362e-01   5.2842000e+00  -9.1838095e-01  -6.8102407e-02   7.2600434e+00  -8.6255550e-01  -2.1547533e-01  -3.6222247e+00  -1.4794910e+01  -2.4293454e+01  -2.5155940e+01  -9.4554942e+00  -1.0094117e+00   1.4517884e+01  -7.1851229e-01   2.6103804e-02  -2.7413163e-01   5.9845662e-02  -3.3641626e+00  -8.5310103e+00   4.7245821e-01  -1.5939141e-02  -4.9869784e-02  -3.4986854e-01  -8.4749400e+00
   9.5100000e+00   2.6447892e-01  -3.1524895e-02   4.7578336e+01  -1.1022957e+00  -1.0735510e+00   6.1457424e-01   5.0690611e+00  -9.2138342e-01   3.7674563e-02   1.0577697e+01  -8.6086799e-01  -2.7513108e-01  -5.9655750e+00  -1.5017521e+01  -2.3842154e+01   4.5130027e+01  -9.2276487e+00  -9.9555320e-01   1.4309330e+01  -7.1022564e-01   2.9227429e-02  -2.6656475e-01  -1.7534227e-02  -3.6411059e+00  -8.2614900e+00   4.7612151e-01  -1.4564938e-02  -6.1393282e-02  -2.7940791e-01  -8.2429569e+00
   9.5200000e+00   2.8272162e-01  -9.0058308e-02   4.7598826e+01  -1.1271028e+00  -1.0767023e+00   6.7260976e-01   5.8035530e+00  -9.2321495e-01   1.5244160e-01   1.1476704e+01  -8.5973424e-01  -3.2938466e-01  -5.4253576e+00  -1.5239327e+01  -2.2872417e+01   9.6973728e+01  -8.9950006e+00  -9.6054104e-01   1.4151759e+01  -7.0245187e-01   3.1176516e-02  -2.6012978e-01  -4.1947646e-02  -3.9202838e+00  -8.0176731e+00   4.7966008e-01  -1.2118761e-02  -7.1992048e-02  -2.2231355e-01  -8.0316243e+00
   9.5300000e+00   2.9319961e-01  -1.5582534e-01   4.7615518e+01  -1.1535959e+00  -1.0722332e+00   7.3871710e-01   6.6107338e+00  -9.2398424e-01   2.5587150e-01   1.0342990e+01  -8.5893246e-01  -3.6123876e-01  -3.1854100e+00  -1.5490831e+01  -2.1694216e+01   1.1782005e+02  -8.7874869e+00  -9.0470044e-01   1.4037802e+01  -6.9473935e-01   3.2493706e-02  -2.5489503e-01  -2.4662866e-02  -4.1330997e+00  -7.7666646e+00   4.8098524e-01  -9.2575788e-03  -7.9418706e-02  -1.6124509e-01  -7.8291590e+00
   9.5400000e+00   2.9352525e-01  -2.1608787e-01   4.7626726e+01  -1.1781486e+00  -1.0748688e+00   8.0841061e-01   6.9693506e+00  -9.2405291e-01   3.2346239e-01   6.7590888e+00  -8.5816115e-01  -3.6291527e-01  -1.6765114e-01  -1.5772425e+01  -2.0580391e+01   1.1138257e+02  -8.6283702e+00  -8.3194957e-01   1.3963997e+01  -6.8729870e-01   3.4039865e-02  -2.5114174e-01   1.1465475e-02  -4.2376969e+00  -7.5096934e+00   4.7856183e-01  -6.2755531e-03  -8.2147893e-02  -8.7527760e-02  -7.6175630e+00
   9.5500000e+00   2.8622121e-01  -2.5909889e-01   4.7633259e+01  -1.1979297e+00  -1.0726916e+00   8.7942913e-01   7.1018517e+00  -9.2403843e-01   3.3013006e-01   6.6676641e-01  -8.5716100e-01  -3.3872929e-01   2.4185978e+00  -1.6046749e+01  -1.9667047e+01   9.1334403e+01  -8.5349935e+00  -7.4995495e-01   1.3925632e+01  -6.8106818e-01   3.6854685e-02  -2.4930679e-01   3.2925353e-02  -4.2128187e+00  -7.2817618e+00   4.7177548e-01  -3.3865729e-03  -7.9857972e-02   0.0000000e+00  -7.3730983e+00
   9.5600000e+00   2.7529668e-01  -2.8184902e-01   4.7637553e+01  -1.2119420e+00  -1.0710300e+00   9.4550479e-01   6.6075662e+00  -9.2469075e-01   2.6269856e-01  -6.7431491e+00  -8.5583337e-01  -3.0486766e-01   3.3861629e+00  -1.6266668e+01  -1.8978088e+01   6.8895852e+01  -8.5041373e+00  -6.7898022e-01   1.3905322e+01  -6.7739843e-01   4.1492246e-02  -2.4961192e-01   1.3043785e-02  -4.0405305e+00  -7.1242519e+00   4.6124813e-01  -1.0536279e-03  -7.3743498e-02   0.0000000e+00  -7.0846334e+00
   9.5700000e+00   2.6363940e-01  -2.9148349e-01   4.7642194e+01  -1.2203696e+00  -1.0644410e+00   9.9598601e-01   5.0481225e+00  -9.2672201e-01   1.2483762e-01  -1.3786094e+01  -8.5421567e-01  -2.7511190e-01   2.9755762e+00  -1.6412191e+01  -1.8471209e+01   5.0687944e+01  -8.5112602e+00  -6.4522539e-01   1.3881305e+01  -6.7755439e-01   4.7612176e-02  -2.5200071e-01  -6.0144953e-02  -3.7244070e+00  -7.0712634e+00   4.4874371e-01  -1.2937813e-05  -6.6439563e-02   0.0000000e+00  -6.7635383e+00
   9.5800000e+00   2.5296992e-01  -2.9881705e-01   4.7649045e+01  -1.2237587e+00  -1.0625502e+00   1.0313773e+00   3.5391240e+00  -9.3067158e-01  -6.6336440e-02  -1.9117406e+01  -8.5240152e-01  -2.5497841e-01   2.0133492e+00  -1.6499917e+01  -1.8046034e+01   4.2517487e+01  -8.5396339e+00  -6.6017423e-01   1.3838553e+01  -6.8204200e-01   5.4290559e-02  -2.5632606e-01  -2.0478683e-01  -3.3196122e+00  -7.1372264e+00   4.3653529e-01  -1.0315732e-03  -6.1181142e-02   0.0000000e+00  -6.4205903e+00
   9.5900000e+00   2.4441951e-01  -3.0979363e-01   4.7658958e+01  -1.2236597e+00  -1.0608314e+00   1.0691951e+00   3.7817894e+00  -9.3675733e-01  -2.7902400e-01  -2.1268756e+01  -8.5053106e-01  -2.4872191e-01   6.2564984e-01  -1.6568926e+01  -1.7562829e+01   4.8320499e+01  -8.5819856e+00  -7.1880047e-01   1.3766366e+01  -6.9016086e-01   6.0616399e-02  -2.6233716e-01  -4.4409629e-01  -2.9155707e+00  -7.2929065e+00   4.2653763e-01  -4.7134161e-03  -6.0373899e-02   0.0000000e+00  -6.0554240e+00
   9.6000000e+00   2.3837476e-01  -3.2221586e-01   4.7671716e+01  -1.2237515e+00  -1.0583103e+00   1.1258625e+00   5.6667317e+00  -9.4475229e-01  -4.6928997e-01  -1.9026597e+01  -8.4879853e-01  -2.6150059e-01  -1.2778684e+00  -1.6664652e+01  -1.6897404e+01   6.6542501e+01  -8.6127358e+00  -8.1486449e-01   1.3654744e+01  -7.0031913e-01   6.5984890e-02  -2.6949556e-01  -7.7148429e-01  -2.5852056e+00  -7.4563039e+00   4.1969136e-01  -1.1473731e-02  -6.4619077e-02   0.0000000e+00  -5.6743725e+00
   9.6100000e+00   2.3419910e-01  -3.2953692e-01   4.7686137e+01  -1.2289009e+00  -1.0500025e+00   1.2006831e+00   7.4820619e+00  -9.5409019e-01  -6.0347202e-01  -1.3418205e+01  -8.4743412e-01  -2.9703109e-01  -3.5530497e+00  -1.6824269e+01  -1.5992553e+01   9.0485134e+01  -8.5960063e+00  -9.4319185e-01   1.3499785e+01  -7.1081449e-01   6.9990596e-02  -2.7698632e-01  -1.1376953e+00  -2.3616080e+00  -7.5221688e+00   4.1580579e-01  -2.1436374e-02  -7.2967700e-02   0.0000000e+00  -5.2936372e+00
   9.6200000e+00   2.3093153e-01  -3.2680262e-01   4.7700440e+01  -1.2423721e+00  -1.0459345e+00   1.2852602e+00   8.4577138e+00  -9.6417149e-01  -6.7806070e-01  -7.4588686e+00  -8.4667659e-01  -3.5640277e-01  -5.9371686e+00  -1.7058833e+01  -1.4858348e+01   1.1342048e+02  -8.5190157e+00  -1.0884620e+00   1.3308430e+01  -7.2027822e-01   7.2379190e-02  -2.8397906e-01  -1.4767649e+00  -2.2554011e+00  -7.4142686e+00   4.1369063e-01  -3.4168957e-02  -8.3877362e-02   0.0000000e+00  -4.9194517e+00
   9.6300000e+00   2.2871251e-01  -3.1363079e-01   4.7713181e+01  -1.2639258e+00  -1.0404341e+00   1.3760256e+00   9.0765407e+00  -9.7457561e-01  -7.1081300e-01  -3.2752295e+00  -8.4669540e-01  -4.3273220e-01  -7.6329428e+00  -1.7339847e+01  -1.3531013e+01   1.3273352e+02  -8.3836491e+00  -1.2290881e+00   1.3083616e+01  -7.2751260e-01   7.3456446e-02  -2.8978048e-01  -1.7277846e+00  -2.2697221e+00  -7.1140478e+00   4.1147228e-01  -4.8525534e-02  -9.5762157e-02   0.0000000e+00  -4.5459658e+00
   9.6400000e+00   2.2892503e-01  -2.9407066e-01   4.7724471e+01  -1.2899081e+00  -1.0320689e+00   1.4678544e+00   9.1828800e+00  -9.8508648e-01  -7.2217917e-01  -1.1366175e+00  -8.4749460e-01  -5.0948405e-01  -7.6751849e+00  -1.7610616e+01  -1.2061310e+01   1.4697029e+02  -8.1849438e+00  -1.3526881e+00   1.2801830e+01  -7.3119006e-01   7.4568748e-02  -2.9370950e-01  -1.8481564e+00  -2.3904824e+00  -6.6428424e+00   4.0714030e-01  -6.2788436e-02  -1.0690724e-01   0.0000000e+00  -4.1654331e+00
   9.6500000e+00   2.3233878e-01  -2.7527477e-01   4.7736040e+01  -1.3152704e+00  -1.0216983e+00   1.5505404e+00   8.2686021e+00  -9.9564885e-01  -7.2815258e-01  -5.9734010e-01  -8.4891741e-01  -5.7069830e-01  -6.1214250e+00  -1.7821771e+01  -1.0554634e+01   1.5066756e+02  -7.9307338e+00  -1.4550889e+00   1.2429812e+01  -7.3005292e-01   7.7884604e-02  -2.9510905e-01  -1.8346384e+00  -2.5801982e+00  -6.0369983e+00   3.9912891e-01  -7.5082991e-02  -1.1549108e-01   0.0000000e+00  -3.7616123e+00
   9.6600000e+00   2.3789277e-01  -2.6559808e-01   4.7749686e+01  -1.3367726e+00  -1.0159688e+00   1.6183401e+00   6.7799632e+00  -1.0062247e+00  -7.3039388e-01  -2.2412998e-01  -8.5072623e-01  -6.0837647e-01  -3.7678174e+00  -1.7956688e+01  -9.1800146e+00   1.3746195e+02  -7.6577683e+00  -1.5312181e+00   1.1972231e+01  -7.2371619e-01   8.5441501e-02  -2.9380837e-01  -1.7200167e+00  -2.7877904e+00  -5.3479856e+00   3.8664642e-01  -8.3905331e-02  -1.2009726e-01   0.0000000e+00  -3.3141357e+00
   9.6700000e+00   2.4445723e-01  -2.7157449e-01   4.7765727e+01  -1.3541536e+00  -1.0038794e+00   1.6700238e+00   5.1683770e+00  -1.0165509e+00  -7.0640406e-01   2.3989817e+00  -8.5266442e-01  -6.2063279e-01  -1.2256315e+00  -1.8026835e+01  -8.0892396e+00   1.0907751e+02  -7.4127695e+00  -1.5761563e+00   1.1481189e+01  -7.1324020e-01   9.8203521e-02  -2.9048632e-01  -1.5448338e+00  -2.9575572e+00  -4.6409228e+00   3.6979066e-01  -8.8571407e-02  -1.2021766e-01   0.0000000e+00  -2.8222488e+00
   9.6800000e+00   2.5328432e-01  -2.9403564e-01   4.7783094e+01  -1.3677020e+00  -9.9133157e-01   1.7066018e+00   3.6577978e+00  -1.0260585e+00  -6.2548109e-01   8.0922973e+00  -8.5448772e-01  -6.0873946e-01   1.1893329e+00  -1.8053844e+01  -7.3214309e+00   7.6780871e+01  -7.2334795e+00  -1.5829454e+00   1.1026634e+01  -7.0057806e-01   1.1566140e-01  -2.8636507e-01  -1.3483403e+00  -3.0462290e+00  -3.9845292e+00   3.4974120e-01  -8.9416178e-02  -1.1626359e-01   0.0000000e+00  -2.3053136e+00
   9.6900000e+00   2.6746633e-01  -3.2666800e-01   4.7800297e+01  -1.3752822e+00  -9.8651873e-01   1.7400493e+00   3.3447488e+00  -1.0340869e+00  -4.7843850e-01   1.4704259e+01  -8.5600775e-01  -5.7814335e-01   3.0596107e+00  -1.8057078e+01  -6.7964849e+00   5.2494598e+01  -7.1386152e+00  -1.5400214e+00   1.0666304e+01  -6.8738945e-01   1.3603848e-01  -2.8251351e-01  -1.1734958e+00  -3.0418165e+00  -3.4467872e+00   3.2904161e-01  -8.7508386e-02  -1.0918220e-01   0.0000000e+00  -1.7796973e+00
   9.7000000e+00   2.8854182e-01  -3.5979902e-01   4.7815510e+01  -1.3721520e+00  -9.7454391e-01   1.7864566e+00   4.6407297e+00  -1.0402144e+00  -2.8920753e-01   1.8923097e+01  -8.5717102e-01  -5.4202843e-01   3.6114928e+00  -1.8049204e+01  -6.3906371e+00   4.0584783e+01  -7.1135726e+00  -1.4475168e+00   1.0421392e+01  -6.7456528e-01   1.5693844e-01  -2.7937194e-01  -1.0506330e+00  -2.9525474e+00  -3.0879926e+00   3.1140180e-01  -8.3814821e-02  -1.0004073e-01   0.0000000e+00  -1.2557651e+00
   9.7100000e+00   3.1294265e-01  -3.8635113e-01   4.7825899e+01  -1.3549645e+00  -9.6382960e-01   1.8470084e+00   6.0551823e+00  -1.0443942e+00  -9.5227631e-02   1.9397990e+01  -8.5812651e-01  -5.2055989e-01   2.1468537e+00  -1.8036413e+01  -6.0198715e+00   3.7076561e+01  -7.1265467e+00  -1.3240264e+00   1.0289052e+01  -6.6294836e-01   1.7608601e-01  -2.7698298e-01  -9.8497149e-01  -2.7971383e+00  -2.9556255e+00   3.0063631e-01  -7.8369490e-02  -8.9936180e-02   0.0000000e+00  -7.4591616e-01
   9.7200000e+00   3.3140875e-01  -4.0428044e-01   4.7828239e+01  -1.3274509e+00  -9.5088075e-01   1.9102292e+00   6.3220810e+00  -1.0467678e+00   8.4677288e-02   1.7990492e+01  -8.5925999e-01  -5.3763143e-01  -1.7071539e+00  -1.8020868e+01  -5.6733231e+00   3.4654838e+01  -7.1850067e+00  -1.1896703e+00   1.0281405e+01  -6.5436884e-01   1.9198547e-01  -2.7581471e-01  -9.8225698e-01  -2.6198381e+00  -3.0750321e+00   2.9911988e-01  -7.0394031e-02  -8.0384000e-02   0.0000000e+00  -2.5269962e-01
   9.7300000e+00   3.3415599e-01  -4.1466624e-01   4.7822272e+01  -1.3011528e+00  -9.3741624e-01   1.9671868e+00   5.6957510e+00  -1.0474896e+00   2.4924343e-01   1.6456614e+01  -8.6119488e-01  -6.1716993e-01  -7.9538507e+00  -1.8004086e+01  -5.3783141e+00   2.9500896e+01  -7.3542029e+00  -1.0612977e+00   1.0423732e+01  -6.5158748e-01   2.0446608e-01  -2.7733802e-01  -1.0698023e+00  -2.4835920e+00  -3.4182643e+00   3.0650088e-01  -5.9592039e-02  -7.3607449e-02   0.0000000e+00   0.0000000e+00
   9.7400000e+00   3.1923596e-01  -4.1984811e-01   4.7813969e+01  -1.2899074e+00  -9.2664464e-01   2.0173860e+00   5.0199253e+00  -1.0468798e+00   3.8182353e-01   1.3258010e+01  -8.6470154e-01  -7.7380860e-01  -1.5663866e+01  -1.7990440e+01  -5.1429746e+00   2.3533947e+01  -7.7024239e+00  -9.5838218e-01   1.0715797e+01  -6.5668885e-01   2.1479306e-01  -2.8359929e-01  -1.2721921e+00  -2.4311535e+00  -3.8768875e+00   3.1948879e-01  -4.7417708e-02  -7.1787472e-02   0.0000000e+00   0.0000000e+00
   9.7500000e+00   2.9440771e-01  -4.2319785e-01   4.7812971e+01  -1.3031733e+00  -9.1318013e-01   2.0620771e+00   4.4691112e+00  -1.0456657e+00   4.4180323e-01   5.9979701e+00  -8.7048452e-01  -1.0008655e+00  -2.2705691e+01  -1.7990124e+01  -4.9415109e+00   2.0146377e+01  -8.2334366e+00  -8.9884718e-01   1.1102438e+01  -6.6918178e-01   2.2514473e-01  -2.9580911e-01  -1.5648417e+00  -2.4545673e+00  -4.2825517e+00   3.3309347e-01  -3.6751662e-02  -7.5516764e-02   0.0000000e+00   0.0000000e+00
   9.7600000e+00   2.6903052e-01  -4.2785616e-01   4.7824708e+01  -1.3408808e+00  -8.9845511e-01   2.0962011e+00   3.4124015e+00  -1.0448997e+00   3.9679634e-01  -4.5006888e+00  -8.7886009e-01  -1.2595953e+00  -2.5872979e+01  -1.8020733e+01  -4.7431154e+00   1.9839548e+01  -8.8567833e+00  -8.8868631e-01   1.1482857e+01  -6.8569780e-01   2.3769230e-01  -3.1309910e-01  -1.8542667e+00  -2.5086845e+00  -4.4869283e+00   3.4272643e-01  -2.9985601e-02  -8.3016189e-02   0.0000000e+00   0.0000000e+00
   9.7700000e+00   2.4621280e-01  -4.3525422e-01   4.7845849e+01  -1.3926836e+00  -8.8458954e-01   2.1129222e+00   1.6721105e+00  -1.0456092e+00   2.4934865e-01  -1.4744769e+01  -8.8949280e-01  -1.4850523e+00  -2.2545700e+01  -1.8105768e+01  -4.5502148e+00   1.9290055e+01  -9.4198074e+00  -9.2006835e-01   1.1754667e+01  -7.0169006e-01   2.5343785e-01  -3.3251474e-01  -2.0227463e+00  -2.5530769e+00  -4.4380645e+00   3.4588697e-01  -2.7238075e-02  -9.0959334e-02   0.0000000e+00   0.0000000e+00
   9.7800000e+00   2.2328476e-01  -4.4590509e-01   4.7867957e+01  -1.4447347e+00  -8.7066666e-01   2.1127697e+00  -1.5252478e-02  -1.0484976e+00   3.1849356e-02  -2.1749929e+01  -9.0154012e-01  -1.6266473e+00  -1.4159505e+01  -1.8267162e+01  -4.4329767e+00   1.1723818e+01  -9.8007988e+00  -9.8620181e-01   1.1856326e+01  -7.1372016e-01   2.7135564e-01  -3.5013419e-01  -2.0087352e+00  -2.5656077e+00  -4.1772492e+00   3.4252047e-01  -2.6253664e-02  -9.6116596e-02   0.0000000e+00   0.0000000e+00
   9.7900000e+00   1.9719266e-01  -4.6020913e-01   4.7884226e+01  -1.4884068e+00  -8.5777511e-01   2.1035727e+00  -9.1970311e-01  -1.0537823e+00  -2.0725408e-01  -2.3910344e+01  -9.1417809e-01  -1.6861449e+00  -5.9497590e+00  -1.8508556e+01  -4.5471142e+00  -1.1413755e+01  -9.9820220e+00  -1.0896202e+00   1.1788081e+01  -7.2067905e-01   2.8896825e-01  -3.6291463e-01  -1.8419973e+00  -2.5268290e+00  -3.7820420e+00   3.3428384e-01  -2.4132062e-02  -9.6812535e-02   0.0000000e+00   0.0000000e+00
   9.8000000e+00   1.6883307e-01  -4.7634405e-01   4.7893535e+01  -1.5225244e+00  -8.4224795e-01   2.0965125e+00  -7.0601595e-01  -1.0611958e+00  -4.1955263e-01  -2.1229855e+01  -9.2704904e-01  -1.7099284e+00  -2.3783452e+00  -1.8797586e+01  -5.1016091e+00  -5.5449487e+01  -1.0042076e+01  -1.2266608e+00   1.1595053e+01  -7.2312521e-01   3.0435722e-01  -3.7029568e-01  -1.6221443e+00  -2.4181446e+00  -3.3189744e+00   3.2339499e-01  -1.9772034e-02  -9.3673545e-02   0.0000000e+00   0.0000000e+00
   9.8100000e+00   1.4322679e-01  -4.8707841e-01   4.7901344e+01  -1.5497762e+00  -8.3170553e-01   2.1050600e+00   8.5474836e-01  -1.0701680e+00  -5.7485123e-01  -1.5529860e+01  -9.4034351e-01  -1.7525077e+00  -4.2579317e+00  -1.9073768e+01  -6.2581586e+00  -1.1565495e+02  -1.0092844e+01  -1.3697404e+00   1.1323248e+01  -7.2162993e-01   3.1779961e-01  -3.7395328e-01  -1.4723461e+00  -2.2413610e+00  -2.8278833e+00   3.1168960e-01  -1.5091804e-02  -8.9303197e-02   0.0000000e+00   0.0000000e+00
   9.8200000e+00   1.2639765e-01  -4.8121374e-01   4.7916882e+01  -1.5724819e+00  -8.1761077e-01   2.1393549e+00   3.4294866e+00  -1.0800294e+00  -6.6334834e-01  -8.8497107e+00  -9.5449593e-01  -1.8380497e+00  -8.5542019e+00  -1.9286636e+01  -8.0012928e+00  -1.7431342e+02  -1.0193989e+01  -1.4736000e+00   1.0992663e+01  -7.1588041e-01   3.3131362e-01  -3.7572075e-01  -1.4716296e+00  -2.0333053e+00  -2.3283400e+00   3.0033291e-01  -1.3857811e-02  -8.7020285e-02   0.0000000e+00   0.0000000e+00
   9.8300000e+00   1.2251184e-01  -4.5298599e-01   4.7946131e+01  -1.5893976e+00  -8.0420356e-01   2.1959982e+00   5.6643288e+00  -1.0901959e+00  -6.9364717e-01  -3.0298834e+00  -9.6967547e-01  -1.9400516e+00  -1.0200189e+01  -1.9425406e+01  -1.0093682e+01  -2.0923895e+02  -1.0305636e+01  -1.5034488e+00   1.0599607e+01  -7.0474964e-01   3.4655839e-01  -3.7574620e-01  -1.6090611e+00  -1.8580713e+00  -1.8266536e+00   2.9016055e-01  -1.9270380e-02  -8.9258007e-02   0.0000000e+00   0.0000000e+00
   9.8400000e+00   1.3224075e-01  -4.1241554e-01   4.7986159e+01  -1.5950551e+00  -7.8735860e-01   2.2578171e+00   6.1818889e+00  -1.1003666e+00  -6.9403506e-01  -3.8788337e-02  -9.8545717e-01  -1.9993041e+00  -5.9252437e+00  -1.9515966e+01  -1.2194856e+01  -2.1011741e+02  -1.0329081e+01  -1.4546617e+00   1.0134175e+01  -6.8661890e-01   3.6315454e-01  -3.7246573e-01  -1.8066748e+00  -1.7817204e+00  -1.3229878e+00   2.8219630e-01  -3.2270851e-02  -9.6453833e-02   0.0000000e+00   0.0000000e+00
   9.8500000e+00   1.5196298e-01  -3.8398764e-01   4.8027477e+01  -1.5848593e+00  -7.7240440e-01   2.3047150e+00   4.6897965e+00  -1.1105311e+00  -6.9337205e-01   6.6300794e-02  -1.0009327e+00  -1.9677610e+00   3.1543008e+00  -1.9602522e+01  -1.4017032e+01  -1.8221762e+02  -1.0189015e+01  -1.3449349e+00   9.5915804e+00  -6.6007914e-01   3.7890697e-01  -3.6395799e-01  -1.9841479e+00  -1.8414143e+00  -8.2093917e-01   2.7731584e-01  -5.1459779e-02  -1.0725691e-01   0.0000000e+00   0.0000000e+00
   9.8600000e+00   1.7557004e-01  -3.9231169e-01   4.8061239e+01  -1.5627376e+00  -7.5481460e-01   2.3232039e+00   1.8488858e+00  -1.1207062e+00  -6.9420683e-01  -8.3478074e-02  -1.0151493e+00  -1.8412749e+00   1.2648616e+01  -1.9730752e+01  -1.5360002e+01  -1.3429699e+02  -9.8807572e+00  -1.1946336e+00   8.9706199e+00  -6.2499793e-01   3.9162315e-01  -3.4940948e-01  -2.1052436e+00  -2.0242912e+00  -3.2195368e-01   2.7481133e-01  -7.4476118e-02  -1.1976818e-01   0.0000000e+00   0.0000000e+00
   9.8700000e+00   1.9887252e-01  -4.4682760e-01   4.8083266e+01  -1.5412724e+00  -7.3791234e-01   2.3120038e+00  -1.1200117e+00  -1.1306444e+00  -6.7008581e-01   2.4121018e+00  -1.0275247e+00  -1.6571758e+00   1.8409911e+01  -1.9930470e+01  -1.6064908e+01  -7.0490507e+01  -9.4611605e+00  -1.0129488e+00   8.2804246e+00  -5.8299567e-01   4.0086478e-01  -3.2986161e-01  -2.1723833e+00  -2.2766851e+00   1.9142286e-01   2.7156430e-01  -9.9584890e-02  -1.3235978e-01   0.0000000e+00   0.0000000e+00
   9.8800000e+00   2.2256258e-01  -5.3469374e-01   4.8094026e+01  -1.5323842e+00  -7.2284355e-01   2.2861013e+00  -2.5902480e+00  -1.1396933e+00  -5.8050243e-01   8.9583381e+00  -1.0379290e+00  -1.4609441e+00   1.9623169e+01  -2.0196000e+01  -1.5989956e+01   7.4951806e+00  -9.0071216e+00  -7.8893482e-01   7.5605447e+00  -5.3683106e-01   4.0817638e-01  -3.0775726e-01  -2.1858967e+00  -2.5483906e+00   7.4858630e-01   2.6336423e-01  -1.2595619e-01  -1.4339550e-01   0.0000000e+00   0.0000000e+00
   9.8900000e+00   2.4978198e-01  -6.2327992e-01   4.8097256e+01  -1.5381857e+00  -7.0960823e-01   2.2714603e+00  -1.4640963e+00  -1.1468871e+00  -3.9434161e-01   1.8616082e+01  -1.0464112e+00  -1.2707546e+00   1.9018944e+01  -2.0480971e+01  -1.5053655e+01   9.3630091e+01  -8.5793272e+00  -4.9399869e-01   6.8836544e+00  -4.8936232e-01   4.1587523e-01  -2.8565565e-01  -2.1182718e+00  -2.8262268e+00   1.3555646e+00   2.4768663e-01  -1.5269909e-01  -1.5095935e-01   0.0000000e+00   0.0000000e+00
   9.9000000e+00   2.7914036e-01  -6.7452409e-01   4.8097680e+01  -1.5497649e+00  -6.9511239e-01   2.2875014e+00   1.6041087e+00  -1.1513491e+00  -1.2094663e-01   2.7339498e+01  -1.0528291e+00  -1.0678837e+00   2.0287092e+01  -2.0725437e+01  -1.3327086e+01   1.7265686e+02  -8.2186814e+00  -1.0528560e-01   6.3296063e+00  -4.4305953e-01   4.2570548e-01  -2.6540292e-01  -1.9357233e+00  -3.1156258e+00   1.9625137e+00   2.2567677e-01  -1.7786602e-01  -1.5358143e-01   0.0000000e+00   0.0000000e+00
   9.9100000e+00   3.0015602e-01  -6.6810947e-01   4.8098900e+01  -1.5540213e+00  -6.8027279e-01   2.3321571e+00   4.4655718e+00  -1.1528327e+00   1.7633309e-01   2.9727971e+01  -1.0566574e+00  -8.1462963e-01   2.5325409e+01  -2.0893951e+01  -1.1075958e+01   2.2511281e+02  -7.9678858e+00   3.6573737e-01   5.9563223e+00  -4.0029078e-01   4.3842392e-01  -2.4831007e-01  -1.6428616e+00  -3.4007489e+00   2.4670512e+00   2.0160153e-01  -1.9835006e-01  -1.5114238e-01   0.0000000e+00   0.0000000e+00
   9.9200000e+00   2.9871439e-01  -6.1606842e-01   4.8103378e+01  -1.5427334e+00  -6.6056304e-01   2.3838231e+00   5.1665950e+00  -1.1519804e+00   4.0861196e-01   2.3227888e+01  -1.0570098e+00  -4.7516449e-01   3.3946514e+01  -2.0986363e+01  -8.6769476e+00   2.3990105e+02  -7.8756247e+00   8.6692543e-01   5.7911231e+00  -3.6354837e-01   4.5422892e-01  -2.3573935e-01  -1.2958162e+00  -3.6346842e+00   2.7608481e+00   1.8017830e-01  -2.1106311e-01  -1.4474715e-01   0.0000000e+00   0.0000000e+00
   9.9300000e+00   2.7035492e-01  -5.5470720e-01   4.8113963e+01  -1.5161292e+00  -6.4194191e-01   2.4210917e+00   3.7268659e+00  -1.1499386e+00   5.2585849e-01   1.1724653e+01  -1.0527241e+00  -2.0437893e-02   4.5472660e+01  -2.1022528e+01  -6.4666940e+00   2.2102536e+02  -7.9649776e+00   1.3336594e+00   5.8406951e+00  -3.3490194e-01   4.7297800e-01  -2.2910754e-01  -9.6951786e-01  -3.7622628e+00   2.7825685e+00   1.6392988e-01  -2.1494632e-01  -1.3578790e-01   0.0000000e+00   0.0000000e+00
   9.9400000e+00   2.2827014e-01  -5.2165672e-01   4.8133908e+01  -1.4800543e+00  -6.2578450e-01   2.4425462e+00   2.1454497e+00  -1.1475183e+00   5.6241869e-01   3.6560200e+00  -1.0425933e+00   5.5885548e-01   5.7929338e+01  -2.1025731e+01  -4.6427813e+00   1.8239127e+02  -8.2149922e+00   1.7262687e+00   6.0743827e+00  -3.1496052e-01   4.9370075e-01  -2.2884507e-01  -7.2747844e-01  -3.7389599e+00   2.5566171e+00   1.5229824e-01  -2.1228397e-01  -1.2516653e-01   0.0000000e+00   0.0000000e+00
   9.9500000e+00   1.9728949e-01  -5.3525341e-01   4.8163710e+01  -1.4418637e+00  -6.0762174e-01   2.4654723e+00   2.2926028e+00  -1.1447548e+00   5.9746352e-01   3.5044828e+00  -1.0258646e+00   1.2267907e+00   6.6793521e+01  -2.1014463e+01  -3.2585008e+00   1.3842805e+02  -8.5587808e+00   2.0342102e+00   6.3881272e+00  -3.0229402e-01   5.1407074e-01  -2.3314184e-01  -6.0313705e-01  -3.5420658e+00   2.1998375e+00   1.4260332e-01  -2.0778983e-01  -1.1296638e-01   0.0000000e+00   0.0000000e+00
   9.9600000e+00   1.9878111e-01  -5.8618354e-01   4.8197970e+01  -1.4071172e+00  -5.9186540e-01   2.5098451e+00   4.4372821e+00  -1.1413094e+00   6.7083767e-01   7.3374147e+00  -1.0027139e+00   1.9048946e+00   6.7810394e+01  -2.1000263e+01  -2.2724072e+00   9.8609354e+01  -8.8786132e+00   2.2532352e+00   6.6294052e+00  -2.9414074e-01   5.3041968e-01  -2.3785874e-01  -5.7769116e-01  -3.1922298e+00   1.8662700e+00   1.3197006e-01  -2.0593889e-01  -9.8577569e-02   0.0000000e+00   0.0000000e+00
   9.9700000e+00   2.3544037e-01  -6.4517761e-01   4.8228126e+01  -1.3768019e+00  -5.7324427e-01   2.5845987e+00   7.4753599e+00  -1.1371073e+00   7.5899106e-01   8.8153394e+00  -9.7445449e-01   2.4959458e+00   5.9105119e+01  -2.0988683e+01  -1.6034547e+00   6.6895252e+01  -9.0548738e+00   2.3710129e+00   6.6697881e+00  -2.8802163e-01   5.3861820e-01  -2.3830441e-01  -5.9896187e-01  -2.7567656e+00   1.6717670e+00   1.1915698e-01  -2.0882815e-01  -8.1499502e-02   0.0000000e+00   0.0000000e+00
   9.9800000e+00   2.8577043e-01  -6.8251042e-01   4.8249928e+01  -1.3467567e+00  -5.5422207e-01   2.6804395e+00   9.5840815e+00  -1.1325373e+00   8.1750056e-01   5.8509505e+00  -9.4338453e-01   2.9119791e+00   4.1603331e+01  -2.0981310e+01  -1.1613067e+00   4.4214802e+01  -9.0267943e+00   2.3715031e+00   6.4568148e+00  -2.8310158e-01   5.3568073e-01  -2.3191927e-01  -6.2081673e-01  -2.3217802e+00   1.6487671e+00   1.0538039e-01  -2.1581817e-01  -6.2552024e-02   0.0000000e+00   0.0000000e+00
   9.9900000e+00   3.1779100e-01  -6.8415328e-01   4.8266449e+01  -1.3102764e+00  -5.3044432e-01   2.7731826e+00   9.2743113e+00  -1.1282257e+00   8.2104479e-01   3.5442238e-01  -9.1203329e-01   3.1197009e+00   2.0772176e+01  -2.0977662e+01  -8.5578904e-01   3.0551763e+01  -8.7801418e+00   2.2492728e+00   6.0285654e+00  -2.8030291e-01   5.2125865e-01  -2.1965213e-01  -6.0823097e-01  -1.9687357e+00   1.7410329e+00   9.3524398e-02  -2.2463767e-01  -4.4545803e-02   0.0000000e+00   0.0000000e+00
   1.0000000e+01   3.1455039e-01  -6.5402692e-01   4.8283058e+01  -1.2624348e+00  -5.0746872e-01   2.8397131e+00   6.6530528e+00  -1.1247391e+00   7.6653446e-01  -5.4510326e+00  -8.8193899e-01   3.1651071e+00   4.5406245e+00  -2.0976537e+01  -6.1050972e-01   2.4527932e+01  -8.3338973e+00   2.0193604e+00   5.4773041e+00  -2.8060183e-01   4.9847158e-01  -2.0496483e-01  -5.4810761e-01  -1.7586566e+00   1.8565957e+00   8.5927447e-02  -2.3310773e-01  -3.1387912e-02   0.0000000e+00   0.0000000e+00
   1.0010000e+01   2.8811265e-01  -6.0705120e-01   4.8301205e+01  -1.2035256e+00  -5.0746872e-01   2.8756880e+00   3.5974826e+00  -1.1224331e+00   6.6000232e-01  -1.0653215e+01  -8.5292643e-01   3.1302477e+00  -3.4859388e+00  -2.0976757e+01  -3.8037812e-01   2.3013160e+01  -7.7633943e+00   1.7212173e+00   4.8797447e+00  -2.8280467e-01   4.7317684e-01  -1.9132442e-01  -4.7591593e-01  -1.7210813e+00   1.9499299e+00   8.2706223e-02  -2.3991288e-01  -2.5795040e-02   0.0000000e+00   0.0000000e+00
   1.0020000e+01   2.6747267e-01  -5.6086536e-01   4.8317631e+01  -1.1385492e+00  -4.8890488e-01   2.8966394e+00   2.0951476e+00  -1.1214313e+00   5.1654613e-01  -1.4345619e+01  -8.2382407e-01   3.0662206e+00  -6.4027145e+00  -2.0977472e+01  -1.4969165e-01   2.3068647e+01  -7.1666359e+00   1.4096757e+00   4.2606072e+00  -2.8326439e-01   4.5101282e-01  -1.7984883e-01  -4.4282232e-01  -1.8567558e+00   2.0523962e+00   8.2414272e-02  -2.4368594e-01  -2.7407183e-02   0.0000000e+00   0.0000000e+00
   1.0030000e+01   2.6934973e-01  -5.2900211e-01   4.8327728e+01  -1.0727675e+00  -4.6592927e-01   2.9184572e+00   2.1817786e+00  -1.1216293e+00   3.6763670e-01  -1.4890943e+01  -7.9391809e-01   2.9765995e+00  -8.9621125e+00  -2.0978199e+01   8.4681056e-02   2.3437271e+01  -6.5810475e+00   1.1247906e+00   3.6131914e+00  -2.7774527e-01   4.3445208e-01  -1.6890917e-01  -4.3246331e-01  -2.1405051e+00   2.2274515e+00   8.3829353e-02  -2.4191179e-01  -3.2890014e-02   0.0000000e+00   0.0000000e+00
   1.0040000e+01   2.8014312e-01  -5.1677268e-01   4.8328400e+01  -1.0082610e+00  -4.4232341e-01   2.9417703e+00   2.3313035e+00  -1.1226747e+00   2.5353686e-01  -1.1409984e+01  -7.6360897e-01   2.8393559e+00  -1.3724358e+01  -2.0978735e+01   3.1699682e-01   2.3231576e+01  -5.9919846e+00   8.7991837e-01   2.9384958e+00  -2.6367717e-01   4.2250502e-01  -1.5595626e-01  -3.6235628e-01  -2.5346058e+00   2.5088821e+00   8.6823415e-02  -2.3123526e-01  -3.7886789e-02   0.0000000e+00   0.0000000e+00
   1.0050000e+01   2.6942315e-01  -5.2083751e-01   4.8319099e+01  -9.4457758e-01  -4.2049372e-01   2.9579336e+00   1.6163362e+00  -1.1240528e+00   1.9915173e-01  -5.4385132e+00  -7.3413070e-01   2.6235908e+00  -2.1576509e+01  -2.0979046e+01   5.2673371e-01   2.0973690e+01  -5.4188893e+00   6.8507138e-01   2.2649009e+00  -2.4151426e-01   4.1260935e-01  -1.3983842e-01  -1.7614532e-01  -3.0079911e+00   2.8761022e+00   9.2043719e-02  -2.0919827e-01  -3.9287993e-02   0.0000000e+00   0.0000000e+00
   1.0060000e+01   2.2120012e-01  -5.3255146e-01   4.8301977e+01  -8.8120428e-01  -3.9625761e-01   2.9584178e+00   4.8416774e-02  -1.1252912e+00   2.0088931e-01   1.7375786e-01  -7.0701941e-01   2.3084497e+00  -3.1514111e+01  -2.0979181e+01   6.8843746e-01   1.6170374e+01  -4.9239492e+00   5.6038975e-01   1.6445482e+00  -2.1450624e-01   4.0292246e-01  -1.2196616e-01   1.1848432e-01  -3.5206126e+00   3.2666939e+00   9.9887185e-02  -1.7629210e-01  -3.6272072e-02   0.0000000e+00   0.0000000e+00
   1.0070000e+01   1.5100496e-01  -5.4332461e-01   4.8281291e+01  -8.1955651e-01  -3.7018803e-01   2.9380531e+00  -2.0364656e+00  -1.1260445e+00   2.4358545e-01   4.2696137e+00  -6.8367718e-01   1.8964073e+00  -4.1204240e+01  -2.0979206e+01   7.9249670e-01   1.0405924e+01  -4.5647066e+00   5.3234413e-01   1.1388723e+00  -1.8692672e-01   3.9352452e-01  -1.0557896e-01   4.6943895e-01  -4.0052273e+00   3.6077811e+00   1.0958957e-01  -1.3663201e-01  -2.9828470e-02   0.0000000e+00   0.0000000e+00
   1.0080000e+01   9.4340871e-02  -5.4857925e-01   4.8262332e+01  -7.6345163e-01  -3.5093665e-01   2.9030233e+00  -3.5029836e+00  -1.1260145e+00   3.2017817e-01   7.6592728e+00  -6.6521805e-01   1.4001239e+00  -4.9628339e+01  -2.0979178e+01   8.5303343e-01   6.0536734e+00  -4.3799048e+00   6.3085342e-01   7.9417016e-01  -1.6198487e-01   3.8592157e-01  -9.3596142e-02   7.9299735e-01  -4.3903136e+00   3.8503592e+00   1.1931096e-01  -9.6461039e-02  -2.1593074e-02   0.0000000e+00   0.0000000e+00
   1.0090000e+01   8.0370739e-02  -5.4885909e-01   4.8250129e+01  -7.1687472e-01  -3.2939343e-01   2.8700653e+00  -3.2957975e+00  -1.1248737e+00   4.3158963e-01   1.1141145e+01  -6.5248497e-01   8.3295700e-01  -5.6716690e+01  -2.0979135e+01   8.9993563e-01   4.6902202e+00  -4.3713197e+00   8.6714519e-01   6.1350481e-01  -1.4083596e-01   3.8187588e-01  -8.6874698e-02   1.0162023e+00  -4.6208118e+00   3.9815590e+00   1.2711694e-01  -6.1578256e-02  -1.2945353e-02   0.0000000e+00   0.0000000e+00
   1.0100000e+01   1.1354540e-01  -5.4895650e-01   4.8247761e+01  -6.8075986e-01  -3.0647512e-01   2.8503051e+00  -1.9760246e+00  -1.1222562e+00   5.8013417e-01   1.4854454e+01  -6.4595383e-01   2.2244717e-01  -6.1050983e+01  -2.0979100e+01   9.6702402e-01   6.7088387e+00  -4.4887994e+00   1.2035424e+00   5.6247795e-01  -1.2325329e-01   3.8256628e-01  -8.4316122e-02   1.1223276e+00  -4.6625746e+00   4.0027465e+00   1.3233171e-01  -3.5276933e-02  -4.9358079e-03   0.0000000e+00   0.0000000e+00
   1.0110000e+01   1.7303029e-01  -5.5486455e-01   4.8255336e+01  -6.5248815e-01  -2.8619241e-01   2.8446217e+00  -5.6833650e-01  -1.1178145e+00   7.6336381e-01   1.8322964e+01  -6.4553344e-01  -3.7966068e-01  -6.0210785e+01  -2.0979082e+01   1.0807978e+00   1.1377377e+01  -4.6705495e+00   1.5569434e+00   6.1943258e-01  -1.0927903e-01   3.8801332e-01  -8.4550698e-02   1.1335364e+00  -4.5226401e+00   3.9002708e+00   1.3641470e-01  -1.7689955e-02   1.1698219e-03   0.0000000e+00   0.0000000e+00
   1.0120000e+01   2.2726808e-01  -5.6886105e-01   4.8270570e+01  -6.2843898e-01  -2.6378976e-01   2.8521455e+00   7.5237810e-01  -1.1113719e+00   9.6398874e-01   2.0062493e+01  -6.5040360e-01  -9.0234247e-01  -5.2268180e+01  -2.0979083e+01   1.2475201e+00   1.6672226e+01  -4.8836875e+00   1.8330081e+00   8.0641293e-01  -1.0028209e-01   3.9703702e-01  -8.7568401e-02   1.0821171e+00  -4.2567476e+00   3.6471397e+00   1.4218211e-01  -6.7386324e-03   3.7808556e-03   0.0000000e+00   0.0000000e+00
   1.0130000e+01   2.5471246e-01  -5.8642549e-01   4.8290026e+01  -6.0579295e-01  -2.4402272e-01   2.8705411e+00   1.8395579e+00  -1.1032129e+00   1.1357474e+00   1.7175862e+01  -6.5902578e-01  -1.2738227e+00  -3.7148027e+01  -2.0979103e+01   1.4443765e+00   1.9685648e+01  -5.1204923e+00   1.9695311e+00   1.1527880e+00  -9.8284263e-02   4.0793470e-01  -9.4585649e-02   1.0026580e+00  -3.9395508e+00   3.2367527e+00   1.5186430e-01   1.3357632e-04   1.7604454e-03   0.0000000e+00   0.0000000e+00
   1.0140000e+01   2.5604043e-01  -5.9777240e-01   4.8310001e+01  -5.8031278e-01  -2.2093252e-01   2.8911477e+00   2.0606603e+00  -1.0943904e+00   1.2020006e+00   6.6253231e+00  -6.6949159e-01  -1.4564565e+00  -1.8263372e+01  -2.0979137e+01   1.6296573e+00   1.8528081e+01  -5.3859885e+00   1.9651898e+00   1.6345645e+00  -1.0388448e-01   4.1899312e-01  -1.0614652e-01   9.1100635e-01  -3.6325639e+00   2.7091805e+00   1.6598148e-01   4.8278406e-03  -4.7861381e-03   0.0000000e+00   0.0000000e+00
   1.0150000e+01   2.4747778e-01  -5.9250512e-01   4.8327083e+01  -5.4365134e-01  -1.9789962e-01   2.9025741e+00   1.1426420e+00  -1.0866696e+00   1.0916718e+00  -1.1032880e+01  -6.8016619e-01  -1.4769045e+00  -2.0448028e+00  -2.0979175e+01   1.7693277e+00   1.3967040e+01  -5.6894130e+00   1.8738110e+00   2.1561104e+00  -1.1451782e-01   4.2856746e-01  -1.2058570e-01   7.8529988e-01  -3.3775578e+00   2.1406571e+00   1.8364741e-01   8.5009223e-03  -1.4528246e-02   0.0000000e+00   0.0000000e+00
   1.0160000e+01   2.4225725e-01  -5.6463358e-01   4.8338758e+01  -4.8708347e-01  -1.7670018e-01   2.8992412e+00  -3.3329158e-01  -1.0819126e+00   7.9488246e-01  -2.9678934e+01  -6.9025961e-01  -1.4191147e+00   5.7789741e+00  -2.0979195e+01   1.8536982e+00   8.4370492e+00  -6.0169779e+00   1.7725578e+00   2.5878796e+00  -1.2505109e-01   4.3509360e-01  -1.3441632e-01   5.8389110e-01  -3.2089175e+00   1.6073692e+00   2.0336184e-01   1.1826930e-02  -2.5668358e-02   0.0000000e+00   0.0000000e+00
   1.0170000e+01   2.3872633e-01  -5.1613745e-01   4.8344376e+01  -4.1011987e-01  -1.5383916e-01   2.8833764e+00  -1.5864802e+00  -1.0812245e+00   3.8758225e-01  -4.0730021e+01  -6.9987058e-01  -1.3715104e+00   4.7604340e+00  -2.0979157e+01   1.8924403e+00   3.8742097e+00  -6.2910038e+00   1.7230196e+00   2.8340823e+00  -1.3069497e-01   4.3686438e-01  -1.4387238e-01   2.9771138e-01  -3.1577454e+00   1.1525491e+00   2.2357965e-01   1.5075202e-02  -3.6882495e-02   0.0000000e+00   0.0000000e+00
   1.0180000e+01   2.2486171e-01  -4.5832705e-01   4.8345477e+01  -3.2452001e-01  -1.3235325e-01   2.8629862e+00  -2.0390117e+00  -1.0843957e+00   1.4834993e-03  -3.8609875e+01  -7.0947030e-01  -1.3710160e+00   4.9439109e-02  -2.0979005e+01   1.9018623e+00   9.4219977e-01  -6.3885369e+00   1.7512204e+00   2.8841215e+00  -1.2955496e-01   4.3199245e-01  -1.4631866e-01  -2.5780999e-02  -3.2387412e+00   7.8358882e-01   2.4278451e-01   1.8065845e-02  -4.7671752e-02   0.0000000e+00   0.0000000e+00
   1.0190000e+01   1.9130233e-01  -4.0967197e-01   4.8343774e+01  -2.4844482e-01  -1.1401860e-01   2.8479613e+00  -1.5024962e+00  -1.0900077e+00  -2.4261288e-01  -2.4409638e+01  -7.1930326e-01  -1.3948144e+00  -2.3798394e+00  -2.0978679e+01   1.8966385e+00  -5.2238490e-01  -6.2204707e+00   1.8493229e+00   2.8032018e+00  -1.2272240e-01   4.1907447e-01  -1.4096467e-01  -3.1257497e-01  -3.4334625e+00   4.9878107e-01   2.5925848e-01   2.0179222e-02  -5.7812640e-02   0.0000000e+00   0.0000000e+00
   1.0200000e+01   1.3907960e-01  -3.8799250e-01   4.8338054e+01  -1.9595713e-01  -9.1673243e-02   2.8394802e+00  -8.4810636e-01  -1.0961714e+00  -2.9769396e-01  -5.5081078e+00  -7.2913412e-01  -1.3949270e+00  -1.1257697e-02  -2.0978146e+01   1.8868533e+00  -9.7851940e-01  -5.7789558e+00   1.9795826e+00   2.6730531e+00  -1.1264913e-01   3.9795526e-01  -1.2875042e-01  -4.9847535e-01  -3.6842737e+00   3.1088308e-01   2.7122911e-01   2.0600466e-02  -6.6636026e-02   0.0000000e+00   0.0000000e+00
   1.0210000e+01   7.7562960e-02  -3.9989186e-01   4.8324366e+01  -1.7043849e-01  -7.0359213e-02   2.8255394e+00  -1.3940838e+00  -1.1014367e+00  -2.0758032e-01   9.0113638e+00  -7.3851038e-01  -1.3497699e+00   4.5157129e+00  -2.0977459e+01   1.8780335e+00  -8.8197611e-01  -5.1515898e+00   2.0917712e+00   2.5387392e+00  -1.0155139e-01   3.7008535e-01  -1.1181461e-01  -5.7116231e-01  -3.9195002e+00   2.4317436e-01   2.7760188e-01   1.8855317e-02  -7.3044200e-02   0.0000000e+00   0.0000000e+00
   1.0220000e+01   1.7769871e-02  -4.3612092e-01   4.8300879e+01  -1.6396361e-01  -4.5836623e-02   2.7940161e+00  -3.1523312e+00  -1.1053007e+00  -6.6954744e-02   1.4062557e+01  -7.4730922e-01  -1.2924680e+00   5.7301859e+00  -2.0976850e+01   1.8723867e+00  -5.6468791e-01  -4.4940891e+00   2.1534746e+00   2.4002011e+00  -9.0610424e-02   3.3847150e-01  -9.2957459e-02  -5.8272535e-01  -4.0964024e+00   2.9762376e-01   2.7879613e-01   1.5237170e-02  -7.6261089e-02   0.0000000e+00   0.0000000e+00
   1.0230000e+01  -3.3596710e-02  -4.7728702e-01   4.8272047e+01  -1.6102993e-01  -2.8074933e-02   2.7489853e+00  -4.5030801e+00  -1.1081063e+00   3.9649896e-02   1.0660464e+01  -7.5597049e-01  -1.2793248e+00   1.3143188e+00  -2.0976829e+01   1.8701616e+00  -2.2250442e-01  -3.9369524e+00   2.1627450e+00   2.2379808e+00  -7.9837890e-02   3.0709903e-01  -7.4941926e-02  -5.9171606e-01  -4.2148776e+00   4.2631288e-01   2.7690546e-01   1.0595600e-02  -7.6598299e-02   0.0000000e+00   0.0000000e+00
   1.0240000e+01  -7.6732150e-02  -5.0458957e-01   4.8246237e+01  -1.4602775e-01  -7.2765633e-03   2.7107411e+00  -3.8244148e+00  -1.1104911e+00   8.2453109e-02   4.2803213e+00  -7.6526580e-01  -1.3433712e+00  -6.4046400e+00  -2.0978242e+01   1.8706228e+00   4.6120163e-02  -3.5299430e+00   2.1399208e+00   2.0360754e+00  -6.8449811e-02   2.7990242e-01  -5.9770581e-02  -6.2475697e-01  -4.2948825e+00   5.5019112e-01   2.7466381e-01   5.5952288e-03  -7.5565534e-02   0.0000000e+00   0.0000000e+00
   1.0250000e+01  -1.1687438e-01  -5.0784417e-01   4.8229064e+01  -1.1057633e-01   8.3651867e-03   2.6980194e+00  -1.2721681e+00  -1.1127635e+00   9.4099266e-02   1.1646157e+00  -7.7595977e-01  -1.4836470e+00  -1.4027580e+01  -2.0982209e+01   1.8725074e+00   1.8846002e-01  -3.2643600e+00   2.1125750e+00   1.7929341e+00  -5.5643667e-02   2.5968503e-01  -4.8456432e-02  -6.9250112e-01  -4.3493077e+00   6.0717143e-01   2.7399767e-01   1.0567453e-04  -7.5256211e-02   0.0000000e+00   0.0000000e+00
   1.0260000e+01  -1.5988590e-01  -4.8822593e-01   4.8219849e+01  -5.5645410e-02   3.0939717e-02   2.7112322e+00   1.3212796e+00  -1.1147023e+00   1.2769632e-01   3.3597056e+00  -7.8846992e-01  -1.6653076e+00  -1.8166060e+01  -2.0989769e+01   1.8740553e+00   1.5479144e-01  -3.0958595e+00   2.0985677e+00   1.5313841e+00  -4.1149212e-02   2.4758569e-01  -4.1227724e-02  -7.9055281e-01  -4.3732067e+00   5.7196670e-01   2.7546391e-01  -6.8044832e-03  -7.7469881e-02   0.0000000e+00   0.0000000e+00
   1.0270000e+01  -2.0905441e-01  -4.5691027e-01   4.8213695e+01   1.1170215e-02   5.0133807e-02   2.7344161e+00   2.3183855e+00  -1.1158733e+00   2.0470756e-01   7.7011243e+00  -8.0258717e-01  -1.8258340e+00  -1.6052641e+01  -2.1001091e+01   1.8728321e+00  -1.2232608e-01  -2.9792588e+00   2.1025871e+00   1.2920817e+00  -2.5113918e-02   2.4357374e-01  -3.7771261e-02  -9.0338679e-01  -4.3555408e+00   4.5060890e-01   2.7856026e-01  -1.6290342e-02  -8.3026325e-02   0.0000000e+00   0.0000000e+00
