# Supplementary material for: Measurement data obtained by an instrumented steering wheel for driver model development
Source: Data Brief. 2020 Apr 10;30:105485. doi: 10.1016/j.dib.2020.105485 (PMC7214765; doi:10.1016/j.dib.2020.105485)
Supplement: Supplementary file 1 [file mmc1.zip › Data_DIB/mmc1/Data_DIB/Data_sent/driver3_kickplate2.txt]

   4.4460000e+01   1.0331282e+00   1.7645342e-01   4.9877411e+01   3.5060207e-01   1.1311906e+00   6.9621273e-02  -6.8118679e-01  -1.0657048e+00   7.4698732e-01   1.2120285e+01  -8.1080458e-01   3.6432653e+00   4.8682260e+01  -1.2039072e+01   2.8676777e+00   4.5999570e-01  -8.1424648e+00   3.1581754e-01   2.9506726e+00  -2.0369624e-01   5.3738884e-01  -2.0229566e-01  -8.6545619e-01  -1.6631060e+00  -4.6176933e+00   4.0912071e-01   1.1052795e-01  -2.7612488e-02  -1.6931883e-01  -8.2832272e+00
   4.4470000e+01   1.0126873e+00   1.6097022e-01   4.9769381e+01   3.0093528e-01   1.1267788e+00   4.8395565e-02  -2.1225708e+00  -1.0608002e+00   8.2750165e-01   8.0514325e+00  -7.6661483e-01   3.9718353e+00   3.2857003e+01  -1.2039072e+01   2.8698026e+00   2.1249548e-01  -8.6477887e+00   2.0499332e-01   3.3250018e+00  -2.2012915e-01   5.4339500e-01  -2.1078800e-01  -8.1595744e-01  -1.6396742e+00  -4.7578937e+00   4.0822404e-01   1.2963985e-01  -2.2199582e-02   0.0000000e+00  -8.1958545e+00
   4.4480000e+01   9.9288224e-01   1.2893338e-01   4.9695426e+01   2.6592070e-01   1.1216795e+00   1.2245173e-02  -3.6150392e+00  -1.0554125e+00   8.7648682e-01   4.8985179e+00  -7.2083735e-01   4.1304397e+00   1.5860441e+01  -1.2039072e+01   2.8703325e+00   5.2988784e-02  -9.3108164e+00   1.4341564e-01   3.4133680e+00  -2.2732008e-01   5.5633908e-01  -2.2329817e-01  -8.8644425e-01  -1.5250446e+00  -4.6821604e+00   4.0059728e-01   1.4375299e-01  -1.7808421e-02   0.0000000e+00  -8.0689567e+00
   4.4490000e+01   9.9702882e-01   8.3492517e-02   4.9680014e+01   2.3632625e-01   1.1114235e+00  -2.9746781e-02  -4.1991955e+00  -1.0497604e+00   9.0392762e-01   2.7440797e+00  -6.7433618e-01   4.2022914e+00   7.1851702e+00  -1.2039072e+01   2.8700609e+00  -2.7165531e-02  -9.7557341e+00   1.2750130e-01   3.1842704e+00  -2.2155022e-01   5.7143247e-01  -2.3377874e-01  -8.3435566e-01  -1.3578914e+00  -4.3410793e+00   3.8447399e-01   1.5500981e-01  -1.0978598e-02   0.0000000e+00  -8.0487862e+00
   4.4500000e+01   1.0238483e+00   3.5476059e-02   4.9712887e+01   1.9639549e-01   1.1057512e+00  -6.5056572e-02  -3.5309791e+00  -1.0440816e+00   9.0776091e-01   3.8332869e-01  -6.2714076e-01   4.2711939e+00   6.8902472e+00  -1.2039072e+01   2.8695313e+00  -5.2951397e-02  -9.7352897e+00   1.3811931e-01   2.8629456e+00  -2.0903139e-01   5.7674806e-01  -2.3535720e-01  -5.2742003e-01  -1.2586342e+00  -3.8659145e+00   3.6697088e-01   1.6897986e-01  -5.0059375e-04   0.0000000e+00  -8.1566326e+00
   4.4510000e+01   1.0527811e+00  -2.7661595e-03   4.9760573e+01   1.3864576e-01   1.0960683e+00  -8.8685150e-02  -2.3628578e+00  -1.0387522e+00   8.7396102e-01  -3.3799887e+00  -5.7905824e-01   4.3596574e+00   8.8463480e+00  -1.2039072e+01   2.8690378e+00  -4.9356043e-02  -9.2968377e+00   1.5426914e-01   2.8064103e+00  -2.0228436e-01   5.6289014e-01  -2.2660115e-01  -2.6220757e-02  -1.3254589e+00  -3.5227507e+00   3.5964661e-01   1.8929973e-01   1.1055516e-02   0.0000000e+00  -8.3042550e+00
   4.4520000e+01   1.0618284e+00  -2.4020853e-02   4.9793367e+01   7.1028460e-02   1.0919430e+00  -1.0220932e-01  -1.3524166e+00  -1.0343401e+00   7.8310032e-01  -9.0860705e+00  -5.3041006e-01   4.4163345e+00   5.6677140e+00  -1.2039072e+01   2.8686916e+00  -3.4618862e-02  -8.7340295e+00   1.7494391e-01   3.2265292e+00  -2.1038274e-01   5.3011879e-01  -2.1253792e-01   4.4542287e-01  -1.5592443e+00  -3.5240350e+00   3.6948194e-01   2.1390487e-01   1.9037544e-02  -5.5172188e-02  -8.3561880e+00
   4.4530000e+01   1.0415012e+00  -2.5078530e-02   4.9802567e+01   1.1020777e-02   1.0821454e+00  -1.0374722e-01  -1.5378993e-01  -1.0314387e+00   6.3251137e-01  -1.5058895e+01  -4.8236500e-01   4.3564374e+00  -5.9897104e+00  -1.2039072e+01   2.8684990e+00  -1.9257120e-02  -8.3508785e+00   2.1403105e-01   4.0201745e+00  -2.3215311e-01   4.8742685e-01  -2.0008057e-01   6.4361184e-01  -1.8754912e+00  -3.8689797e+00   3.9337301e-01   2.3561678e-01   2.0066547e-02   0.0000000e+00  -8.2184006e+00
   4.4540000e+01   9.9811860e-01  -3.2596708e-03   4.9798365e+01  -2.6079663e-02   1.0763012e+00  -8.4059158e-02   1.9688058e+00  -1.0301966e+00   4.6656733e-01  -1.6594403e+01  -4.3645221e-01   4.1438220e+00  -2.1261537e+01  -1.2039072e+01   2.8684216e+00  -7.7376291e-03  -8.2159405e+00   2.7645533e-01   4.8694939e+00  -2.5798149e-01   4.4578619e-01  -1.9296883e-01   4.9555242e-01  -2.1771699e+00  -4.3701915e+00   4.2079616e-01   2.4669895e-01   1.4132303e-02   0.0000000e+00  -7.9323410e+00
   4.4550000e+01   9.4746616e-01   4.1518503e-02   4.9798461e+01  -3.3892234e-02   1.0642118e+00  -3.4796168e-02   4.9262990e+00  -1.0299666e+00   3.6492029e-01  -1.0164704e+01  -3.9377505e-01   3.8210713e+00  -3.2275073e+01  -1.2039072e+01   2.8684137e+00  -7.9211640e-04  -8.1727550e+00   3.5020649e-01   5.4644298e+00  -2.7742008e-01   4.1190738e-01  -1.9050578e-01   1.2828915e-01  -2.4121231e+00  -4.7979777e+00   4.4163870e-01   2.4402880e-01   4.1550351e-03   0.0000000e+00  -7.6347263e+00
   4.4560000e+01   9.0120924e-01   1.0171617e-01   4.9816121e+01  -1.3918228e-02   1.0598000e+00   3.6428721e-02   7.1224889e+00  -1.0296216e+00   3.7585848e-01   1.0938190e+00  -3.5460509e-01   3.4713412e+00  -3.4973012e+01  -1.2039072e+01   2.8684399e+00   2.6156738e-03  -8.0202930e+00   4.1146470e-01   5.6622580e+00  -2.8548268e-01   3.8659894e-01  -1.8960449e-01  -2.4036335e-01  -2.5722605e+00  -5.0184876e+00   4.5203699e-01   2.3112103e-01  -5.9323772e-03   0.0000000e+00  -7.4512463e+00
   4.4570000e+01   8.5483762e-01   1.6036144e-01   4.9851764e+01   2.7914006e-02   1.0556747e+00   1.0361286e-01   6.7184139e+00  -1.0283745e+00   4.6572036e-01   8.9861879e+00  -3.1856583e-01   3.1590753e+00  -3.1226588e+01  -1.2039071e+01   2.8684796e+00   3.9736623e-03  -7.6812837e+00   4.3657481e-01   5.5110399e+00  -2.8365272e-01   3.6722951e-01  -1.8743200e-01  -4.5016558e-01  -2.6630491e+00  -5.0478353e+00   4.5423038e-01   2.1541608e-01  -1.3135901e-02   0.0000000e+00  -7.4167558e+00
   4.4580000e+01   7.9288713e-01   1.9601120e-01   4.9893947e+01   8.2850169e-02   1.0517786e+00   1.4270704e-01   3.9094176e+00  -1.0262950e+00   5.4899182e-01   8.3271457e+00  -2.8516435e-01   2.8955314e+00  -2.6354393e+01  -1.2039070e+01   2.8685245e+00   4.4892145e-03  -7.2450758e+00   4.0880811e-01   5.1556965e+00  -2.7664538e-01   3.5169496e-01  -1.8316558e-01  -4.8177221e-01  -2.6783602e+00  -4.9995677e+00   4.5183385e-01   2.0297022e-01  -1.6331141e-02   0.0000000e+00  -7.4733065e+00
   4.4590000e+01   7.1467303e-01   1.9328343e-01   4.9929775e+01   1.4053155e-01   1.0469085e+00   1.5167157e-01   8.9645348e-01  -1.0240599e+00   5.6486731e-01   1.5875486e+00  -2.5438935e-01   2.6326293e+00  -2.6290205e+01  -1.2039068e+01   2.8685719e+00   4.7431718e-03  -6.8831574e+00   3.1475041e-01   4.6964092e+00  -2.6817380e-01   3.4089794e-01  -1.7820227e-01  -4.3012793e-01  -2.5947213e+00  -4.9540236e+00   4.4498548e-01   1.9505310e-01  -1.5559702e-02   0.0000000e+00  -7.5265480e+00
   4.4600000e+01   6.5721501e-01   1.5266716e-01   4.9954257e+01   1.9179456e-01   1.0386006e+00   1.4724125e-01  -4.4303166e-01  -1.0222674e+00   5.2090707e-01  -4.3960237e+00  -2.2724735e-01   2.2688934e+00  -3.6373596e+01  -1.2039067e+01   2.8686174e+00   4.5477069e-03  -6.7206105e+00   1.4670265e-01   4.1085268e+00  -2.5887304e-01   3.3741818e-01  -1.7444677e-01  -4.0892167e-01  -2.3942137e+00  -4.8555244e+00   4.2982435e-01   1.8954140e-01  -1.0473445e-02   0.0000000e+00  -7.4991429e+00
   4.4610000e+01   6.8310739e-01   9.4784824e-02   4.9970963e+01   2.3129819e-01   1.0372255e+00   1.4918062e-01   1.9393621e-01  -1.0208807e+00   4.8038145e-01  -4.0525622e+00  -2.0583369e-01   1.6956977e+00  -5.7319568e+01  -1.2039066e+01   2.8686466e+00   2.9180978e-03  -6.7278319e+00  -8.6997182e-02   3.3112419e+00  -2.4758906e-01   3.4137026e-01  -1.7185512e-01  -4.3264475e-01  -2.1054412e+00  -4.5587780e+00   4.0307351e-01   1.8541493e-01   1.3198371e-04   0.0000000e+00  -7.3828726e+00
   4.4620000e+01   8.2589956e-01   5.7028354e-02   4.9987257e+01   2.5851860e-01   1.0267977e+00   1.7310787e-01   2.3927254e+00  -1.0191058e+00   5.1883346e-01   3.8452016e+00  -1.9257972e-01   8.7969815e-01  -8.1599953e+01  -1.2039068e+01   2.8686285e+00  -1.8059644e-03  -6.7355996e+00  -3.5152606e-01   2.3201970e+00  -2.3436148e-01   3.4800990e-01  -1.6781162e-01  -3.9325038e-01  -1.8248802e+00  -3.9880455e+00   3.6757907e-01   1.8515294e-01   1.6667115e-02   0.0000000e+00  -7.2495827e+00
   4.4630000e+01   1.0348639e+00   7.9786388e-02   5.0009692e+01   2.7833990e-01   1.0208962e+00   2.2415263e-01   5.1044760e+00  -1.0157391e+00   6.7718509e-01   1.5835162e+01  -1.8886039e-01  -7.3397908e-02  -9.5309605e+01  -1.2039076e+01   2.8685133e+00  -1.1526561e-02  -6.5776485e+00  -5.8971810e-01   1.3359315e+00  -2.2205030e-01   3.5101360e-01  -1.5992651e-01  -1.6376644e-01  -1.6774152e+00  -3.2650519e+00   3.3354817e-01   1.9136000e-01   3.6140765e-02   0.0000000e+00  -7.2157807e+00
   4.4640000e+01   1.1877677e+00   1.8683509e-01   5.0041029e+01   3.0182509e-01   1.0203232e+00   2.8711120e-01   6.2958569e+00  -1.0096854e+00   9.4479153e-01   2.6760644e+01  -1.9349127e-01  -9.0786755e-01  -8.3446965e+01  -1.2039093e+01   2.8682394e+00  -2.7386661e-02  -6.2092451e+00  -7.3560051e-01   7.1485354e-01  -2.1488417e-01   3.4935069e-01  -1.5003170e-01   2.9163975e-01  -1.7449343e+00  -2.7254588e+00   3.1441378e-01   2.0067427e-01   5.1350531e-02   0.0000000e+00  -7.4144888e+00
   4.4650000e+01   1.1834704e+00   3.7322476e-01   5.0078888e+01   3.4497159e-01   1.0148228e+00   3.3860939e-01   5.1498195e+00  -1.0002653e+00   1.2804571e+00   3.3566552e+01  -2.0244883e-01  -1.3399899e+00  -4.3212230e+01  -1.2039120e+01   2.8677599e+00  -4.7954967e-02  -5.8067147e+00  -7.1817973e-01   7.8063263e-01  -2.1477585e-01   3.5044087e-01  -1.4462774e-01   8.0275555e-01  -2.0234310e+00  -2.7511465e+00   3.2016803e-01   2.0312240e-01   5.4164332e-02   0.0000000e+00  -7.8648040e+00
   4.4660000e+01   1.0318858e+00   6.0684059e-01   5.0116530e+01   4.2272724e-01   1.0117862e+00   3.6931589e-01   3.0706496e+00  -9.8726004e-01   1.6383302e+00   3.5787320e+01  -2.1096060e-01  -1.2949666e+00   4.5023288e+00  -1.2039154e+01   2.8670943e+00  -6.6554975e-02  -5.7617649e+00  -4.8999984e-01   1.5231531e+00  -2.1795510e-01   3.6537826e-01  -1.5018119e-01   9.9573887e-01  -2.4057954e+00  -3.4574382e+00   3.5127228e-01   1.9008051e-01   4.1543690e-02  -1.0281202e-02  -8.3362709e+00
   4.4670000e+01   8.5259140e-01   8.4166816e-01   5.0145753e+01   5.4060343e-01   1.0071452e+00   3.8268029e-01   1.3364402e+00  -9.7073961e-01   1.9895138e+00   3.5118351e+01  -2.1622905e-01  -9.7042055e-01   3.2454602e+01  -1.2039184e+01   2.8664120e+00  -6.8226209e-02  -6.3173543e+00  -7.9504274e-02   2.5285156e+00  -2.1512237e-01   3.9919375e-01  -1.6677284e-01   6.4171045e-01  -2.7210455e+00  -4.5660411e+00   3.9734363e-01   1.6322823e-01   1.8876647e-02  -4.1785530e-01  -8.5587698e+00
   4.4680000e+01   7.8188840e-01   1.0399196e+00   5.0162111e+01   6.9048690e-01   1.0073744e+00   3.8544302e-01   2.7627288e-01  -9.5069576e-01   2.3417675e+00   3.5225373e+01  -2.1820885e-01  -6.4160409e-01   3.2881646e+01  -1.2039182e+01   2.8661344e+00  -2.7763095e-02  -7.2416140e+00   4.0899084e-01   3.2588239e+00  -1.9661072e-01   4.4387287e-01  -1.8593621e-01  -6.0054749e-02  -2.8509086e+00  -5.6073030e+00   4.4370865e-01   1.3494552e-01  -3.3308923e-03  -6.6761919e-01  -8.5067312e+00
   4.4690000e+01   8.6712405e-01   1.1889128e+00   5.0171257e+01   8.5118310e-01   1.0019313e+00   3.9120160e-01   5.7585777e-01  -9.2670386e-01   2.7365009e+00   3.9473337e+01  -2.1849160e-01  -4.7201865e-01   1.6958544e+01  -1.2039107e+01   2.8670180e+00   8.8357107e-02  -8.0263520e+00   8.5911904e-01   3.3776602e+00  -1.5913473e-01   4.8159839e-01  -1.9585658e-01  -6.9415996e-01  -2.8209819e+00  -6.2142086e+00   4.8118427e-01   1.1942596e-01  -1.6978648e-02  -8.2207853e-01  -8.3348216e+00
   4.4700000e+01   1.0345506e+00   1.2934609e+00   5.0190267e+01   9.8874631e-01   9.9935299e-01   4.2311367e-01   3.1912074e+00  -8.9786900e-01   3.2203087e+00   4.8380785e+01  -2.1862706e-01  -4.5706333e-01   1.4955315e+00  -1.2038902e+01   2.8701368e+00   3.1188195e-01  -8.2795819e+00   1.2029309e+00   2.9345719e+00  -1.0871694e-01   4.9658092e-01  -1.8974539e-01  -9.8263938e-01  -2.7761597e+00  -6.3270346e+00   5.1086022e-01   1.2221152e-01  -2.1820978e-02  -9.5876530e-01  -8.1991163e+00
   4.4710000e+01   1.1549610e+00   1.3501124e+00   5.0239351e+01   1.0585395e+00   9.9574336e-01   5.0494689e-01   8.1833212e+00  -8.6308093e-01   3.8142547e+00   5.9394603e+01  -2.1892933e-01  -4.7259513e-01  -1.5531797e+00  -1.2038517e+01   2.8766319e+00   6.4950480e-01  -7.9420693e+00   1.4351830e+00   2.3509933e+00  -5.8407719e-02   4.8467239e-01  -1.7001248e-01  -9.2303733e-01  -2.8619127e+00  -6.2064442e+00   5.4095952e-01   1.3723265e-01  -2.4322991e-02  -1.1346063e+00  -8.1789502e+00
   4.4720000e+01   1.1487440e+00   1.3332359e+00   5.0330094e+01   1.0155512e+00   9.9557147e-01   6.5352536e-01   1.4857848e+01  -8.2145442e-01   4.4954138e+00   6.8115904e+01  -2.1853447e-01  -4.0033097e-01   7.2264157e+00  -1.2037945e+01   2.8870604e+00   1.0428528e+00  -7.2969500e+00   1.5930998e+00   2.1725737e+00  -2.2814487e-02   4.5332617e-01  -1.4563089e-01  -7.2052819e-01  -3.1109410e+00  -6.2018385e+00   5.7841506e-01   1.5384506e-01  -3.0844313e-02  -1.3260767e+00  -8.2404903e+00
   4.4730000e+01   1.0430678e+00   1.2117897e+00   5.0459486e+01   8.3450901e-01   9.9654550e-01   8.8038363e-01   2.2685826e+01  -7.7280123e-01   5.1937771e+00   6.9836334e+01  -2.1650782e-01  -2.3284305e-01   1.6748792e+01  -1.2037298e+01   2.9002013e+00   1.3140897e+00  -6.7531690e+00   1.7216613e+00   2.7534309e+00  -1.2008450e-02   4.1383842e-01  -1.2558564e-01  -5.8131673e-01  -3.4279443e+00  -6.4555742e+00   6.2140702e-01   1.6684529e-01  -4.1322140e-02  -1.4263818e+00  -8.2721756e+00
   4.4740000e+01   9.4030468e-01   9.8504702e-01   5.0610701e+01   5.3297879e-01   1.0023897e+00   1.1960792e+00   3.1569557e+01  -7.1794178e-01   5.8083380e+00   6.1456091e+01  -2.1283346e-01  -6.1538406e-02   1.7130464e+01  -1.2036889e+01   2.9113235e+00   1.1122255e+00  -6.5462414e+00   1.8423509e+00   4.1047568e+00  -2.7571043e-02   3.7317240e-01  -1.1361752e-01  -5.2003180e-01  -3.6738898e+00  -6.8074066e+00   6.5948465e-01   1.8024803e-01  -4.9307443e-02  -1.3454141e+00  -8.1958635e+00
   4.4750000e+01   9.3110143e-01   6.9985192e-01   5.0758975e+01   1.7531748e-01   1.0113278e+00   1.6138020e+00   4.1772282e+01  -6.5870709e-01   6.2379644e+00   4.2962639e+01  -2.0860127e-01   3.6381750e-03   6.5176581e+00  -1.2037325e+01   2.9102858e+00  -1.0376932e-01  -6.6577409e+00   1.9619973e+00   5.9308039e+00  -6.2009532e-02   3.3226133e-01  -1.0801142e-01  -3.9447064e-01  -3.7765552e+00  -6.9393439e+00   6.8154998e-01   2.0226514e-01  -4.7997604e-02  -1.0695024e+00  -8.0062318e+00
   4.4760000e+01   1.0269649e+00   4.2605762e-01   5.0882394e+01  -1.5818669e-01   1.0238183e+00   2.1495699e+00   5.3576792e+01  -5.9756171e-01   6.4191994e+00   1.8123499e+01  -2.0565130e-01  -1.1165623e-01  -1.1529440e+01  -1.2039523e+01   2.8804693e+00  -2.9816527e+00  -6.9486296e+00   2.1076357e+00   7.7659338e+00  -1.0128175e-01   2.9057985e-01  -1.0489791e-01  -1.0795779e-01  -3.7847291e+00  -6.6148750e+00   6.8486400e-01   2.3684687e-01  -3.6304622e-02  -6.4926268e-01  -7.7195192e+00
   4.4770000e+01   1.1618009e+00   2.1834951e-01   5.0971768e+01  -4.1004851e-01   1.0442729e+00   2.8138563e+00   6.6428638e+01  -5.3700269e-01   6.3487107e+00  -7.0488759e+00  -2.0587209e-01  -4.1179993e-01  -3.0014370e+01  -1.2044553e+01   2.8004260e+00  -8.0043328e+00  -7.2521550e+00   2.3163951e+00   9.1864153e+00  -1.3084396e-01   2.4990637e-01  -1.0066836e-01   3.1068095e-01  -3.8250135e+00  -5.8538236e+00   6.7737516e-01   2.7995283e-01  -1.9343140e-02  -2.0546078e-01  -7.3782374e+00
   4.4780000e+01   1.2458468e+00   9.9902059e-02   5.1033887e+01  -5.5865007e-01   1.0716603e+00   3.6013607e+00   7.8750437e+01  -4.7923644e-01   6.0555870e+00  -2.9312366e+01  -2.1035564e-01  -8.1716232e-01  -4.0536239e+01  -1.2053157e+01   2.6510287e+00  -1.4939728e+01  -7.4272426e+00   2.5993022e+00   1.0011886e+01  -1.4366101e-01   2.1365987e-01  -9.3025937e-02   7.7664716e-01  -4.0106995e+00  -4.9139765e+00   6.7169378e-01   3.2323596e-01  -3.7764332e-03   0.0000000e+00  -7.0765770e+00
   4.4790000e+01   1.2209976e+00   6.3214351e-02   5.1089455e+01  -6.1139398e-01   1.1076993e+00   4.4882276e+00   8.8686689e+01  -4.2634686e-01   5.5524070e+00  -5.0317996e+01  -2.1897870e-01  -1.2067104e+00  -3.8954806e+01  -1.2064792e+01   2.4312746e+00  -2.1975412e+01  -7.4367207e+00   2.9344943e+00   1.0360340e+01  -1.4454571e-01   1.8480656e-01  -8.2574145e-02   1.2149221e+00  -4.3804805e+00  -4.1246733e+00   6.7720884e-01   3.5984115e-01   6.5947708e-03   0.0000000e+00  -6.9223112e+00
   4.4800000e+01   1.0877259e+00   7.6569205e-02   5.1164870e+01  -5.9314712e-01   1.1596093e+00   5.4391693e+00   9.5094174e+01  -3.8042380e-01   4.8392680e+00  -7.1313904e+01  -2.3075014e-01  -1.4944972e+00  -2.8778681e+01  -1.2076166e+01   2.1847218e+00  -2.4655281e+01  -7.3668884e+00   3.2647883e+00   1.0524000e+01  -1.4679087e-01   1.6465742e-01  -7.3370666e-02   1.5822438e+00  -4.8817648e+00  -3.7510107e+00   6.9682189e-01   3.8730000e-01   1.1835707e-02   0.0000000e+00  -6.9819205e+00
   4.4810000e+01   9.0218907e-01   9.8574180e-02   5.1276545e+01  -5.3321691e-01   1.2158164e+00   6.4283436e+00   9.8917423e+01  -3.4312840e-01   3.9597106e+00  -8.7955735e+01  -2.4476997e-01  -1.6905366e+00  -1.9603942e+01  -1.2079474e+01   2.0344052e+00  -1.5031661e+01  -7.3748326e+00   3.5078060e+00   1.0749202e+01  -1.6377501e-01   1.5215208e-01  -7.0345416e-02   1.8429893e+00  -5.4060699e+00  -3.9203991e+00   7.2738476e-01   4.0747266e-01   1.4578108e-02  -3.1389465e-01  -7.2300480e+00
   4.4820000e+01   7.4737910e-01   9.7327389e-02   5.1418224e+01  -4.5676894e-01   1.2812482e+00   7.4549244e+00   1.0265809e+02  -3.1497071e-01   3.0292067e+00  -9.3050394e+01  -2.6107773e-01  -1.8892246e+00  -1.9868801e+01  -1.2061079e+01   2.2154700e+00   1.8106483e+01  -7.5573146e+00   3.5884514e+00   1.1071876e+01  -2.0192257e-01   1.4344151e-01  -7.5563748e-02   1.9774418e+00  -5.8544370e+00  -4.5698177e+00   7.6075159e-01   4.2432998e-01   1.8241943e-02  -7.3483674e-01  -7.5764218e+00
   4.4830000e+01   6.8803569e-01   6.3525935e-02   5.1563882e+01  -3.8371521e-01   1.3587121e+00   8.5297171e+00   1.0747927e+02  -2.9506630e-01   2.1874610e+00  -8.4174573e+01  -2.8061495e-01  -2.1806783e+00  -2.9145370e+01  -1.2002093e+01   3.0809467e+00   8.6547675e+01  -7.8206964e+00   3.4520380e+00   1.1325866e+01  -2.5901731e-01   1.3256956e-01  -8.6724502e-02   2.0485823e+00  -6.1702129e+00  -5.4638504e+00   7.8589672e-01   4.4056847e-01   2.5682652e-02  -1.2277371e+00  -7.9790791e+00
   4.4840000e+01   7.3528620e-01   1.0630345e-02   5.1682371e+01  -3.2814087e-01   1.4453433e+00   9.6531773e+00   1.1234601e+02  -2.8164947e-01   1.5229650e+00  -6.6449599e+01  -3.0446752e-01  -2.5793402e+00  -3.9866192e+01  -1.1882945e+01   5.0386868e+00   1.9577400e+02  -7.9247013e+00   3.0813019e+00   1.1305999e+01  -3.2712343e-01   1.1379884e-01  -9.8700455e-02   2.1797154e+00  -6.3526358e+00  -6.3080983e+00   7.9330700e-01   4.5531019e-01   3.7945505e-02  -1.8649506e+00  -8.4724589e+00
   4.4850000e+01   8.4552623e-01  -3.7612313e-02   5.1752229e+01  -2.9423273e-01   1.5464131e+00   1.0809049e+01   1.1558721e+02  -2.7291759e-01   1.0399943e+00  -4.8297070e+01  -3.3317585e-01  -3.0311240e+00  -4.5178373e+01  -1.1693937e+01   8.3700960e+00   3.3314092e+02  -7.6521866e+00   2.5244715e+00   1.0936163e+01  -3.9615350e-01   8.4485600e-02  -1.0632581e-01   2.4347389e+00  -6.4569552e+00  -6.8829340e+00   7.7946615e-01   4.6403132e-01   5.3291227e-02  -2.7192156e+00  -9.0851217e+00
   4.4860000e+01   9.5191985e-01  -6.5426571e-02   5.1772907e+01  -2.7343105e-01   1.6583117e+00   1.1970455e+01   1.1614061e+02  -2.6780117e-01   6.6596949e-01  -3.7402480e+01  -3.6653059e-01  -3.4619017e+00  -4.3077769e+01  -1.1448725e+01   1.2979359e+01   4.6092633e+02  -6.9216831e+00   1.8873587e+00   1.0292911e+01  -4.5462751e-01   4.6517229e-02  -1.0583060e-01   2.7565830e+00  -6.5386563e+00  -7.1153357e+00   7.4751261e-01   4.6034916e-01   6.8031441e-02  -3.8181627e+00  -9.7845950e+00
   4.4870000e+01   1.0048295e+00  -7.8546186e-02   5.1767459e+01  -2.4622934e-01   1.7789767e+00   1.3107778e+01   1.1373230e+02  -2.6642035e-01   2.8248772e-01  -3.8348177e+01  -4.0369414e-01  -3.8099272e+00  -3.4802549e+01  -1.1183287e+01   1.8420745e+01   5.4413854e+02  -5.7573321e+00   1.3025628e+00   9.4853280e+00  -4.8833716e-01   5.2417522e-03  -9.3838424e-02   3.0128448e+00  -6.5863586e+00  -7.0794388e+00   7.0328175e-01   4.3841150e-01   7.8738473e-02  -5.1711514e+00  -1.0499850e+01
   4.4880000e+01   9.9820627e-01  -1.0545209e-01   5.1770276e+01  -1.8636137e-01   1.9137363e+00   1.4188612e+01   1.0808330e+02  -2.6999267e-01  -2.1985839e-01  -5.0234611e+01  -4.4350729e-01  -4.0444515e+00  -2.3452439e+01  -1.0924190e+01   2.4524036e+01   6.1032916e+02  -4.1992758e+00   8.9825969e-01   8.5010436e+00  -4.8042593e-01  -3.3251119e-02  -6.6072468e-02   3.0558602e+00  -6.5101823e+00  -6.9356522e+00   6.4989972e-01   3.9434366e-01   8.3745641e-02  -6.8065675e+00  -1.1150509e+01
   4.4890000e+01   9.7086949e-01  -1.8596313e-01   5.1808670e+01  -6.4801951e-02   2.0608719e+00   1.5180015e+01   9.9140364e+01  -2.8029411e-01  -8.9665625e-01  -6.7679785e+01  -4.8499059e-01  -4.1851981e+00  -1.4074651e+01  -1.0649299e+01   3.2121883e+01   7.5978467e+02  -2.2650748e+00   7.7170508e-01   7.1592446e+00  -4.1392680e-01  -6.4532893e-02  -1.8192519e-02   2.7564527e+00  -6.1923692e+00  -6.8256004e+00   5.8561764e-01   3.2667655e-01   8.3308555e-02  -8.7690241e+00  -1.1649531e+01
   4.4900000e+01   9.8022030e-01  -3.5172030e-01   5.1893340e+01   1.4638481e-01   2.2113306e+00   1.6063456e+01   8.8344103e+01  -2.9913767e-01  -1.7516166e+00  -8.5496036e+01  -5.2768272e-01  -4.2855276e+00  -1.0032955e+01  -1.0283022e+01   4.3024646e+01   1.0902763e+03   6.0983797e-02   9.9297695e-01   5.2359126e+00  -2.7518736e-01  -8.7028170e-02   5.2173830e-02   2.0514824e+00  -5.5769522e+00  -6.8132771e+00   5.0755326e-01   2.3647438e-01   7.8464957e-02  -1.1120751e+01  -1.1928525e+01
   4.4910000e+01   1.0594556e+00  -6.0760762e-01   5.2018564e+01   4.6579770e-01   2.3669459e+00   1.6834356e+01   7.7090023e+01  -3.2826804e-01  -2.7781707e+00  -1.0265541e+02  -5.7143472e-01  -4.3776105e+00  -9.2082871e+00  -9.7282190e+00   5.9277626e+01   1.6252979e+03   2.8143623e+00   1.6298310e+00   2.6632567e+00  -5.8325220e-02  -1.0191026e-01   1.4400297e-01   9.6348508e-01  -4.7306077e+00  -6.9482984e+00   4.1886675e-01   1.2715464e-01   6.8914350e-02  -1.3945824e+01  -1.1965003e+01
   4.4920000e+01   1.1890706e+00  -9.2610705e-01   5.2166981e+01   8.8508634e-01   2.5314994e+00   1.7470304e+01   6.3594739e+01  -3.6960681e-01  -3.9941599e+00  -1.2159892e+02  -6.1577011e-01  -4.4296767e+00  -5.2066241e+00  -8.9010707e+00   8.2385798e+01   2.3108172e+03   5.9642465e+00   2.7504548e+00  -3.0743357e-01   2.2877606e-01  -1.1135338e-01   2.5172719e-01  -4.5264907e-01  -3.8231122e+00  -7.3905987e+00   3.3336987e-01   3.8084355e-03   5.1436979e-02  -1.7311286e+01  -1.1762825e+01
   4.4930000e+01   1.3070663e+00  -1.2553482e+00   5.2319069e+01   1.3553606e+00   2.7063661e+00   1.7909986e+01   4.3968202e+01  -4.2539199e-01  -5.4312766e+00  -1.4371167e+02  -6.5909714e-01  -4.3319965e+00   9.7680177e+00  -7.7410694e+00   1.1290575e+02   3.0519953e+03   9.3035582e+00   4.3777931e+00  -3.0696736e+00   5.6027320e-01  -1.1630758e-01   3.6382605e-01  -2.1623763e+00  -3.0495870e+00  -8.4394564e+00   2.7251828e-01  -1.2748226e-01   2.0677614e-02  -2.1205294e+01  -1.1321669e+01
   4.4940000e+01   1.3475955e+00  -1.5292656e+00   5.2463134e+01   1.8026420e+00   2.8855300e+00   1.8083126e+01   1.7313999e+01  -4.9787084e-01  -7.0908468e+00  -1.6595703e+02  -6.9834596e-01  -3.9386209e+00   3.9337560e+01  -6.1991012e+00   1.5042447e+02   3.7518722e+03   1.2390247e+01   6.4269719e+00  -4.8893412e+00   8.9481360e-01  -1.1675642e-01   4.6244382e-01  -4.1637871e+00  -2.5560633e+00  -1.0346260e+01   2.5481453e-01  -2.5953337e-01  -2.7204650e-02  -2.5456138e+01  -1.0603651e+01
   4.4950000e+01   1.2834222e+00  -1.6819586e+00   5.2598517e+01   2.1636825e+00   3.0540942e+00   1.7962157e+01  -1.2096871e+01  -5.8871378e-01  -8.9162162e+00  -1.8253693e+02  -7.2999769e-01  -3.2050586e+00   7.3356233e+01  -4.2294915e+00   1.9379126e+02   4.3366793e+03   1.4595060e+01   8.6780993e+00  -5.3484590e+00   1.1852077e+00  -1.1566984e-01   5.2623410e-01  -6.4835707e+00  -2.4136892e+00  -1.3012975e+01   2.8457972e-01  -3.8343371e-01  -8.9883508e-02  -2.9646077e+01  -9.4867315e+00
   4.4960000e+01   1.1498568e+00  -1.6757747e+00   5.2732951e+01   2.4077762e+00   3.2276431e+00   1.7576622e+01  -3.8553506e+01  -6.9854759e-01  -1.0804301e+01  -1.8880852e+02  -7.5208644e-01  -2.2852664e+00   9.1979221e+01  -1.7956137e+00   2.4139196e+02   4.7600693e+03   1.5405421e+01   1.0769849e+01  -4.6255121e+00   1.3899326e+00  -1.2482313e-01   5.3733949e-01  -9.0610489e+00  -2.6314381e+00  -1.5922153e+01   3.4987753e-01  -4.8863707e-01  -1.5728399e-01  -3.3217738e+01  -7.8578759e+00
   4.4970000e+01   1.0256673e+00  -1.5239294e+00   5.2877828e+01   2.5379486e+00   3.3899621e+00   1.6995789e+01  -5.8083309e+01  -8.2650030e-01  -1.2606092e+01  -1.8017906e+02  -7.6514332e-01  -1.4264335e+00   8.5883285e+01   1.1229722e+00   2.9124776e+02   4.9855797e+03   1.4828902e+01   1.2237151e+01  -3.3622694e+00   1.4811264e+00  -1.6791622e-01   4.8948906e-01  -1.1598254e+01  -3.1846828e+00  -1.8407871e+01   4.3103894e-01  -5.6461298e-01  -2.1546304e-01  -3.5756189e+01  -5.8145765e+00
   4.4980000e+01   9.7487690e-01  -1.2807611e+00   5.3042062e+01   2.5815550e+00   3.5443169e+00   1.6315446e+01  -6.8034266e+01  -9.6964623e-01  -1.4116597e+01  -1.5105055e+02  -7.7144201e-01  -7.9959180e-01   6.2684174e+01   4.5280382e+00   3.4105216e+02   4.9804400e+03   1.3377252e+01   1.2666291e+01  -2.3064970e+00   1.4485686e+00  -2.7425611e-01   3.9072052e-01  -1.3664842e+01  -4.0435441e+00  -1.9967992e+01   5.0962953e-01  -6.0386679e-01  -2.5226999e-01  -3.7084735e+01  -3.6571446e+00
   4.4990000e+01   9.9854122e-01  -1.0104452e+00   5.3226751e+01   2.5723411e+00   3.6908795e+00   1.5639641e+01  -6.7580540e+01  -1.1229084e+00  -1.5120962e+01  -1.0043648e+02  -7.7380659e-01  -4.5639211e-01   3.4319969e+01   8.4036352e+00   3.8858060e+02   4.7528445e+03   1.1645490e+01   1.1913097e+01  -1.9540771e+00   1.3006453e+00  -4.6312881e-01   2.5864237e-01  -1.4978302e+01  -5.1984672e+00  -2.0430250e+01   5.7226538e-01  -6.0561576e-01  -2.6076865e-01  -3.7173425e+01  -1.6932517e+00
   4.5000000e+01   1.0437013e+00  -7.6281891e-01   5.3426360e+01   2.5368137e+00   3.8302229e+00   1.5050843e+01  -5.8879782e+01  -1.2796654e+00  -1.5464876e+01  -3.4391351e+01  -7.7468305e-01  -3.5601871e-01   1.0037340e+01   1.2715729e+01   4.3225297e+02   4.3672371e+03   1.0006741e+01   1.0210122e+01  -2.3157169e+00   1.0650532e+00  -7.2976176e-01   1.1340715e-01  -1.5523693e+01  -6.6541185e+00  -1.9985152e+01   6.1284523e-01  -5.7832320e-01  -2.4064636e-01  -3.6148402e+01  -1.5197285e-01
   4.5010000e+01   1.0557850e+00  -5.6351697e-01   5.3636223e+01   2.4973793e+00   3.9658993e+00   1.4586298e+01  -4.6454484e+01  -1.4327382e+00  -1.5092311e+01   3.7256508e+01  -7.7539665e-01  -3.8416012e-01  -2.8141409e+00   1.7409773e+01   4.7112832e+02   3.8875345e+03   8.5877757e+00   8.0462962e+00  -3.0089042e+00   7.8898214e-01  -1.0429628e+00  -2.6867940e-02  -1.5470408e+01  -8.3504288e+00  -1.9045677e+01   6.3242661e-01  -5.3747062e-01  -1.9693005e-01  -3.4331529e+01   0.0000000e+00
   4.5020000e+01   1.0157965e+00  -4.1298129e-01   5.3857424e+01   2.4790887e+00   4.1026643e+00   1.4232825e+01  -3.5347355e+01  -1.5755372e+00  -1.4061687e+01   1.0306235e+02  -7.7607687e-01  -4.2003662e-01  -3.5876507e+00   2.2417760e+01   5.0456458e+02   3.3436264e+03   7.3615946e+00   5.8882259e+00  -3.6644720e+00   5.2999419e-01  -1.3565585e+00  -1.4671559e-01  -1.5081192e+01  -1.0095637e+01  -1.7979507e+01   6.3423383e-01  -4.9815962e-01  -1.3620859e-01  -3.2098081e+01   0.0000000e+00
   4.5030000e+01   9.3825173e-01  -2.9379862e-01   5.4094614e+01   2.5034914e+00   4.2345019e+00   1.3945120e+01  -2.8770480e+01  -1.7029389e+00  -1.2519242e+01   1.5424451e+02  -7.7629954e-01  -4.0783293e-01   1.2203696e+00   2.7672001e+01   5.3227987e+02   2.7715292e+03   6.3184462e+00   3.9420085e+00  -4.2204338e+00   3.3603214e-01  -1.6276524e+00  -2.3199309e-01  -1.4591483e+01  -1.1609732e+01  -1.6960377e+01   6.1803364e-01  -4.6773701e-01  -6.3829969e-02  -2.9722274e+01   0.0000000e+00
   4.5040000e+01   8.5002614e-01  -1.8297575e-01   5.4350163e+01   2.5749099e+00   4.3689178e+00   1.3676185e+01  -2.6893482e+01  -1.8114261e+00  -1.0625374e+01   1.8938686e+02  -7.7572798e-01  -3.5610743e-01   5.1725502e+00   3.3113280e+01   5.5461755e+02   2.2337674e+03   5.5453398e+00   2.1284206e+00  -4.8176836e+00   2.2741735e-01  -1.8294751e+00  -2.7182161e-01  -1.4078776e+01  -1.2634560e+01  -1.6030206e+01   5.8029287e-01  -4.4268783e-01   1.6303095e-02  -2.7337062e+01   0.0000000e+00
   4.5050000e+01   7.6758516e-01  -6.0367410e-02   5.4620433e+01   2.6751513e+00   4.4911297e+00   1.3398012e+01  -2.7817346e+01  -1.8987424e+00  -8.5060785e+00   2.1192951e+02  -7.7450832e-01  -3.1310016e-01   4.3007267e+00   3.8700663e+01   5.7232265e+02   1.7705101e+03   5.0725732e+00   2.7689516e-01  -5.5113764e+00   1.9229383e-01  -1.9539861e+00  -2.6445097e-01  -1.3493073e+01  -1.3046508e+01  -1.5211607e+01   5.2029220e-01  -4.0977081e-01   1.0045928e-01  -2.4912256e+01   0.0000000e+00
   4.5060000e+01   6.8325697e-01   8.8569865e-02   5.4894913e+01   2.7752746e+00   4.6184409e+00   1.3099820e+01  -2.9819162e+01  -1.9635009e+00  -6.2481561e+00   2.2579224e+02  -7.7326322e-01  -3.2657136e-01  -1.3471203e+00   4.4414082e+01   5.8586930e+02   1.3546649e+03   4.7494001e+00  -1.6214083e+00  -6.0938681e+00   1.9546263e-01  -2.0094470e+00  -2.2152109e-01  -1.2743927e+01  -1.2952805e+01  -1.4604193e+01   4.4527150e-01  -3.5057089e-01   1.8380311e-01  -2.2324341e+01  -2.5532454e-01
   4.5070000e+01   5.7028739e-01   2.6864868e-01   5.5153701e+01   2.8558852e+00   4.7351524e+00   1.2773967e+01  -3.2585295e+01  -2.0048211e+00  -3.9019041e+00   2.3462520e+02  -7.7276775e-01  -4.1192757e-01  -8.5356208e+00   5.0230211e+01   5.9506672e+02   9.1974222e+02   4.2342100e+00  -3.3110689e+00  -6.1700877e+00   1.9297112e-01  -2.0177516e+00  -1.6642128e-01  -1.1783231e+01  -1.2671395e+01  -1.4440882e+01   3.6950016e-01  -2.4908764e-01   2.6020853e-01  -1.9466108e+01  -2.9833993e-01
   4.5080000e+01   4.0414320e-01   4.6629054e-01   5.5364504e+01   2.9125267e+00   4.8528379e+00   1.2406086e+01  -3.6788095e+01  -2.0221726e+00  -1.5019527e+00   2.3999514e+02  -7.7373871e-01  -5.6367616e-01  -1.5174859e+01   5.6101256e+01   5.9942131e+02   4.3545944e+02   3.0523335e+00  -4.3954007e+00  -5.4163824e+00   1.4550563e-01  -2.0101849e+00  -1.2726464e-01  -1.0676891e+01  -1.2561418e+01  -1.5033859e+01   3.0878816e-01  -9.9612076e-02   3.2321713e-01  -1.6298290e+01  -2.3057995e-02
   4.5090000e+01   1.8301699e-01   6.4594182e-01   5.5482685e+01   2.9405554e+00   4.9669138e+00   1.1972909e+01  -4.3317721e+01  -2.0156122e+00   8.9329369e-01   2.3952464e+02  -7.7672995e-01  -7.6600456e-01  -2.0232840e+01   6.1967857e+01   5.9896749e+02  -4.5381859e+01   7.6898058e-01  -4.5395962e+00  -3.7728575e+00   2.8498090e-02  -2.0193807e+00  -1.2853397e-01  -9.5792461e+00  -1.2870028e+01  -1.6615785e+01   2.7453290e-01   8.9079230e-02   3.6696227e-01  -1.2877195e+01   0.0000000e+00
   4.5100000e+01  -6.6557107e-02   7.6312071e-01   5.5458477e+01   2.9310600e+00   5.0777239e+00   1.1454960e+01  -5.1794862e+01  -1.9860791e+00   3.1957081e+00   2.3024144e+02  -7.8213465e-01  -1.0033662e+00  -2.3736164e+01   6.7784296e+01   5.9474128e+02  -4.2262102e+02  -2.8404642e+00  -3.6140907e+00  -1.4621218e+00  -1.6063501e-01  -2.0699600e+00  -1.8505744e-01  -8.6907641e+00  -1.3680589e+01  -1.9139424e+01   2.6917445e-01   2.9561069e-01   3.8737560e-01  -9.3126341e+00   0.0000000e+00
   4.5110000e+01  -2.9427362e-01   7.8623922e-01   5.5252709e+01   2.8925969e+00   5.1744391e+00   1.0853595e+01  -6.0136572e+01  -1.9354249e+00   5.3139640e+00   2.1182559e+02  -7.9036828e-01  -1.2786883e+00  -2.7532208e+01   7.3531983e+01   5.8832964e+02  -6.4116460e+02  -7.6316366e+00  -1.7866001e+00   1.0814522e+00  -3.9935320e-01  -2.1715695e+00  -2.9781435e-01  -8.1893303e+00  -1.4905906e+01  -2.2187998e+01   2.8304912e-01   4.9410011e-01   3.8535918e-01  -5.7419694e+00   0.0000000e+00
   4.5120000e+01  -4.3800948e-01   7.0852747e-01   5.4848310e+01   2.8619836e+00   5.2751651e+00   1.0188279e+01  -6.6531508e+01  -1.8664062e+00   7.1572592e+00   1.8432951e+02  -8.0192783e-01  -1.6010422e+00  -3.2235388e+01   7.9215292e+01   5.8080019e+02  -7.5294510e+02  -1.2953094e+01   4.2818996e-01   3.3123435e+00  -6.4328740e-01  -2.3149077e+00  -4.5035252e-01  -8.0771934e+00  -1.6297730e+01  -2.5123524e+01   2.9474278e-01   6.6387309e-01   3.6968507e-01  -2.3767489e+00   0.0000000e+00
   4.5130000e+01  -4.5602756e-01   5.5005019e-01   5.4255050e+01   2.8788139e+00   5.3571554e+00   9.4864311e+00  -7.0184836e+01  -1.7827215e+00   8.6312795e+00   1.4740203e+02  -8.1714821e-01  -1.9553279e+00  -3.5428575e+01   8.4835589e+01   5.7188528e+02  -8.9149061e+02  -1.7775080e+01   2.2744999e+00   4.7130730e+00  -8.3867382e-01  -2.4722068e+00  -6.1004494e-01  -8.1152169e+00  -1.7498700e+01  -2.7343969e+01   2.7643599e-01   7.9460151e-01   3.5450165e-01   0.0000000e+00   0.0000000e+00
   4.5140000e+01  -3.6568597e-01   3.5821286e-01   5.3514772e+01   2.9434341e+00   5.4399478e+00   8.7773971e+00  -7.0903403e+01  -1.6887483e+00   9.6679101e+00   1.0366307e+02  -8.3584559e-01  -2.2910074e+00  -3.3567952e+01   9.0367146e+01   5.6013789e+02  -1.1747392e+03  -2.1078148e+01   3.1040807e+00   4.9879911e+00  -9.4547918e-01  -2.6062693e+00  -7.3848679e-01  -7.9746794e+00  -1.8163517e+01  -2.8441786e+01   2.0065897e-01   8.8513891e-01   3.5163539e-01   0.0000000e+00   0.0000000e+00
   4.5150000e+01  -2.3928593e-01   1.9628631e-01   5.2691009e+01   2.9909561e+00   5.5095049e+00   8.0813444e+00  -6.9605263e+01  -1.5889808e+00   1.0255119e+01   5.8720843e+01  -8.5712367e-01  -2.5381026e+00  -2.4709516e+01   9.5764684e+01   5.4383808e+02  -1.6299812e+03  -2.2211649e+01   2.7905438e+00   4.2522359e+00  -9.6141021e-01  -2.6855439e+00  -8.0477510e-01  -7.4805177e+00  -1.8095747e+01  -2.8210953e+01   4.5959875e-02   9.3899451e-01   3.6536011e-01   0.0000000e+00  -2.4892910e-01
   4.5160000e+01  -1.4922231e-01   1.1128741e-01   5.1844571e+01   2.9217156e+00   5.5783171e+00   7.4013298e+00  -6.8001467e+01  -1.4874961e+00   1.0434345e+01   1.7922634e+01  -8.7961678e-01  -2.6504704e+00  -1.1236782e+01   1.0097351e+02   5.2144802e+02  -2.2390061e+03  -2.1075878e+01   1.8605900e+00   3.0628114e+00  -9.2645424e-01  -2.6942195e+00  -7.9176346e-01  -6.6839860e+00  -1.7294983e+01  -2.6606112e+01  -1.9614258e-01   9.6289718e-01   3.9472335e-01   0.0000000e+00  -2.0392976e+00
   4.5170000e+01  -1.1928648e-01   1.0388701e-01   5.1021473e+01   2.6878012e+00   5.6367588e+00   6.7270492e+00  -6.7428059e+01  -1.3876088e+00   1.0281571e+01  -1.5277423e+01  -9.0205874e-01  -2.6385372e+00   1.1933197e+00   1.0590339e+02   4.9110114e+02  -3.0346872e+03  -1.8059261e+01   1.2148739e+00   2.1802499e+00  -9.0118051e-01  -2.6320546e+00  -6.9491092e-01  -5.6881775e+00  -1.5907394e+01  -2.3833915e+01  -5.1389437e-01   9.7115983e-01   4.3779632e-01   0.0000000e+00  -4.0930650e+00
   4.5180000e+01  -1.2348287e-01   1.3118877e-01   5.0250233e+01   2.3289418e+00   5.6939973e+00   6.0466514e+00  -6.8039779e+01  -1.2918062e+00   9.8794239e+00  -4.0214681e+01  -9.2358818e-01  -2.5431365e+00   9.5400739e+00   1.1040561e+02   4.5038064e+02  -4.0720508e+03  -1.3750378e+01   1.6990616e+00   2.1745911e+00  -9.3812343e-01  -2.5100136e+00  -5.1961162e-01  -4.5153123e+00  -1.4171707e+01  -2.0508803e+01  -8.7514470e-01   9.8764626e-01   4.9034105e-01   0.0000000e+00  -6.3513821e+00
   4.5190000e+01  -1.1939623e-01   1.4082032e-01   4.9541713e+01   1.8879937e+00   5.7357086e+00   5.3582759e+00  -6.8837548e+01  -1.2019779e+00   9.2877203e+00  -5.9170360e+01  -9.4362629e-01  -2.3926393e+00   1.5049720e+01   1.1430887e+02   3.9740752e+02  -5.2973117e+03  -8.7247811e+00   3.8089261e+00   3.2155776e+00  -1.0668195e+00  -2.3474902e+00  -2.8079650e-01  -3.2211474e+00  -1.2376588e+01  -1.7519396e+01  -1.2390780e+00   1.0370138e+00   5.4228970e-01  -1.7561625e+00  -8.8393509e+00
   4.5200000e+01  -8.1060835e-02   1.0531242e-01   4.8892030e+01   1.3362925e+00   5.7774772e+00   4.6678380e+00  -6.9043795e+01  -1.1196889e+00   8.5389028e+00  -7.4881747e+01  -9.6179695e-01  -2.2073117e+00   1.8532752e+01   1.1748026e+02   3.3208662e+02  -6.5320900e+03  -3.5714871e+00   7.5240005e+00   5.2013748e+00  -1.2896086e+00  -2.1691977e+00  -3.9420957e-03  -1.9947860e+00  -1.0768044e+01  -1.5530978e+01  -1.5733161e+00   1.1312744e+00   5.8099632e-01  -5.2520771e+00  -1.1514280e+01
   4.5210000e+01  -8.1904315e-03   3.5811688e-02   4.8284306e+01   6.3229886e-01   5.8073283e+00   3.9781434e+00  -6.8969452e+01  -1.0462611e+00   7.6572440e+00  -8.8165880e+01  -9.7806814e-01  -2.0215315e+00   1.8578026e+01   1.1983777e+02   2.5617289e+02  -7.5913731e+03   1.1114123e+00   1.2239053e+01   7.9257247e+00  -1.5783840e+00  -1.9982074e+00   2.7618200e-01  -9.9109905e-01  -9.4409651e+00  -1.4577916e+01  -1.8626522e+00   1.2650788e+00   5.9952052e-01  -8.8569627e+00  -1.4267065e+01
   4.5220000e+01   8.0344273e-02  -2.7149655e-02   4.7698084e+01  -1.8727100e-01   5.8353460e+00   3.2867384e+00  -6.9140507e+01  -9.8273779e-01   6.6707763e+00  -9.8646773e+01  -9.9286134e-01  -1.8804044e+00   1.4112713e+01   1.2132262e+02   1.7273639e+02  -8.3436495e+03   4.9171869e+00   1.6886643e+01   1.1056153e+01  -1.8763639e+00  -1.8471168e+00   5.2210447e-01  -1.5841121e-01  -8.3168450e+00  -1.4200527e+01  -2.1028918e+00   1.4210072e+00   5.9938016e-01  -1.2069083e+01  -1.6995965e+01
   4.5230000e+01   1.5236773e-01  -4.3117724e-02   4.7128028e+01  -9.9979623e-01   5.8520763e+00   2.5911267e+00  -6.9561171e+01  -9.2988034e-01   5.6080719e+00  -1.0627044e+02  -1.0068131e+00  -1.8048909e+00   7.5513433e+00   1.2189926e+02   8.5746828e+01  -8.6989566e+03   7.7968860e+00   2.0268120e+01   1.4106172e+01  -2.1113712e+00  -1.7140612e+00   7.0437406e-01   6.5312392e-01  -7.2511184e+00  -1.3942176e+01  -2.2867820e+00   1.5756411e+00   5.8567324e-01  -1.4496373e+01  -1.9583633e+01
   4.5240000e+01   1.7468126e-01   5.6771656e-04   4.6597614e+01  -1.6461627e+00   5.8651971e+00   1.8920575e+00  -6.9906917e+01  -8.8819100e-01   4.4955869e+00  -1.1124850e+02  -1.0202475e+00  -1.7630412e+00   4.1849686e+00   1.2159375e+02  -3.3714840e-01  -8.6083976e+03   9.9199924e+00   2.1469566e+01   1.6535921e+01  -2.2181723e+00  -1.5885854e+00   8.0869658e-01   1.4530521e+00  -6.2064779e+00  -1.3667289e+01  -2.3953101e+00   1.7037390e+00   5.6133619e-01  -1.5872833e+01  -2.1822376e+01
   4.5250000e+01   1.3526619e-01   8.8807187e-02   4.6149877e+01  -2.0063349e+00   5.8650825e+00   1.1902139e+00  -7.0184355e+01  -8.5784902e-01   3.3664264e+00  -1.1291604e+02  -1.0329352e+00  -1.6987170e+00   6.4324206e+00   1.2051364e+02  -8.0652539e+01  -8.0315391e+03   1.1346119e+01   2.0169017e+01   1.7901956e+01  -2.1619665e+00  -1.4639390e+00   8.3407398e-01   2.0335787e+00  -5.3532037e+00  -1.3530408e+01  -2.4031679e+00   1.7834615e+00   5.2466444e-01  -1.5996971e+01  -2.3414725e+01
   4.5260000e+01   5.2893045e-02   1.9759627e-01   4.5817711e+01  -2.0669209e+00   5.8685202e+00   4.7988579e-01  -7.1032815e+01  -8.3852794e-01   2.2718596e+00  -1.0945669e+02  -1.0442144e+00  -1.5681242e+00   1.3059283e+01   1.1882211e+02  -1.4996727e+02  -6.9314727e+03   1.1929830e+01   1.6721843e+01   1.7999579e+01  -1.9514863e+00  -1.3452648e+00   7.8723592e-01   2.1598704e+00  -5.0002953e+00  -1.3708674e+01  -2.2946933e+00   1.8018532e+00   4.7143976e-01  -1.4804224e+01  -2.4124880e+01
   4.5270000e+01  -3.7751013e-02   3.0696134e-01   4.5606911e+01  -1.9094951e+00   5.8537379e+00  -2.4687548e-01  -7.2676127e+01  -8.2931014e-01   1.2710706e+00  -1.0007890e+02  -1.0532459e+00  -1.3533013e+00   2.1482290e+01   1.1669791e+02  -2.0379530e+02  -5.3828038e+03   1.1494439e+01   1.2020922e+01   1.6944101e+01  -1.6331004e+00  -1.2467048e+00   6.8050274e-01   1.7661982e+00  -5.3707364e+00  -1.4135137e+01  -2.0772454e+00   1.7575742e+00   4.0066140e-01  -1.2483776e+01  -2.3912136e+01
   4.5280000e+01  -1.0920382e-01   4.0301567e-01   4.5502538e+01  -1.6354938e+00   5.8389556e+00  -9.9349848e-01  -7.4662300e+01  -8.2886718e-01   4.0380423e-01  -8.6726635e+01  -1.0594465e+00  -1.0801861e+00   2.7311521e+01   1.1430548e+02  -2.3997371e+02  -3.6178404e+03   1.0020389e+01   7.1917323e+00   1.5098475e+01  -1.2702543e+00  -1.1812834e+00   5.3239040e-01   9.4550681e-01  -6.4040115e+00  -1.4548519e+01  -1.7824038e+00   1.6597776e+00   3.1784981e-01  -9.4537587e+00  -2.2917671e+01
   4.5290000e+01  -1.5497805e-01   4.7785250e-01   4.5480302e+01  -1.3061896e+00   5.8111671e+00  -1.7652588e+00  -7.7176030e+01  -8.3576208e-01  -3.2292601e-01  -7.2673024e+01  -1.0627741e+00  -8.0441067e-01   2.7577541e+01   1.1177741e+02  -2.5907851e+02  -1.9104801e+03   7.7545459e+00   3.2461347e+00   1.2881862e+01  -9.2064300e-01  -1.1531445e+00   3.6614611e-01  -1.4296676e-01  -7.7950700e+00  -1.4780695e+01  -1.4546149e+00   1.5240497e+00   2.3205796e-01  -6.2606363e+00  -2.1413149e+01
   4.5300000e+01  -1.9026427e-01   5.2938183e-01   4.5516340e+01  -9.2968902e-01   5.7837798e+00  -2.5717401e+00  -8.0648129e+01  -8.4863456e-01  -9.2410973e-01  -6.0118372e+01  -1.0637009e+00  -5.8070918e-01   2.2370149e+01   1.0921242e+02  -2.6369331e+02  -4.6147960e+02   5.1228495e+00   8.0310597e-01   1.0617761e+01  -6.2087120e-01  -1.1572947e+00   2.0424780e-01  -1.3876785e+00  -9.1940936e+00  -1.4917684e+01  -1.1338289e+00   1.3678078e+00   1.5047425e-01  -3.4070762e+00  -1.9693787e+01
   4.5310000e+01  -2.4254989e-01   5.5770894e-01   4.5594794e+01  -4.8778661e-01   5.7409798e+00  -3.4120214e+00  -8.4028133e+01  -8.6613696e-01  -1.4119798e+00  -4.8787004e+01  -1.0630715e+00  -4.5122043e-01   1.2948875e+01   1.0668592e+02  -2.5733121e+02   6.3620965e+02   2.5062530e+00  -7.6200329e-03   8.4806845e+00  -3.8344452e-01  -1.1844636e+00   6.1574830e-02  -2.7686041e+00  -1.0370667e+01  -1.5221850e+01  -8.4287781e-01   1.2079750e+00   7.5763236e-02  -1.1832542e+00  -1.7976093e+01
   4.5320000e+01  -3.3465429e-01   5.6319660e-01   4.5709291e+01   2.8359591e-02   5.6938254e+00  -4.2609134e+00  -8.4889196e+01  -8.8673560e-01  -1.7807094e+00  -3.6872967e+01  -1.0618229e+00  -4.3042252e-01   2.0797917e+00   1.0426282e+02  -2.4328388e+02   1.4047328e+03   1.2224142e-01   5.7172953e-01   6.5041857e+00  -2.0400154e-01  -1.2257018e+00  -5.7894760e-02  -4.2773003e+00  -1.1271596e+01  -1.5952653e+01  -5.8719039e-01   1.0603556e+00   6.7620577e-03   0.0000000e+00  -1.6410336e+01
   4.5330000e+01  -4.6586452e-01   5.5345566e-01   4.5857994e+01   6.0022059e-01   5.6329200e+00  -5.0721830e+00  -8.1126965e+01  -9.0868080e-01  -2.0172719e+00  -2.3656243e+01  -1.0607298e+00  -5.0507502e-01  -7.4652504e+00   1.0200662e+02  -2.2374666e+02   1.9537225e+03  -1.9653644e+00   2.0848555e+00   4.6318745e+00  -6.9673644e-02  -1.2737227e+00  -1.5833903e-01  -5.8906497e+00  -1.1955901e+01  -1.7216043e+01  -3.6406738e-01   9.3736764e-01  -5.8999327e-02   0.0000000e+00  -1.5088959e+01
   4.5340000e+01  -6.0504107e-01   5.5037453e-01   4.6036539e+01   1.1772302e+00   5.5641650e+00  -5.7984163e+00  -7.2623333e+01  -9.3026843e-01  -2.1187574e+00  -1.0148554e+01  -1.0602447e+00  -6.3877673e-01  -1.3370171e+01   9.9979795e+01  -1.9971003e+02   2.4036621e+03  -3.7477480e+00   3.9634746e+00   2.7788844e+00   3.7304523e-02  -1.3221571e+00  -2.4576589e-01  -7.5673366e+00  -1.2481235e+01  -1.8876232e+01  -1.7276163e-01   8.4452900e-01  -1.2205417e-01   0.0000000e+00  -1.4058798e+01
   4.5350000e+01  -7.0765180e-01   5.8077569e-01   4.6235396e+01   1.6889526e+00   5.4887638e+00  -6.4213526e+00  -6.2293630e+01  -9.5028493e-01  -2.0929519e+00   2.5805520e+00  -1.0603474e+00  -7.6552100e-01  -1.2674427e+01   9.8233900e+01  -1.7161086e+02   2.8099178e+03  -5.1596467e+00   5.6316228e+00   8.6344113e-01   1.3772808e-01  -1.3654748e+00  -3.2282386e-01  -9.1844198e+00  -1.2828545e+01  -2.0547457e+01  -1.9512626e-02   7.7919586e-01  -1.7854611e-01   0.0000000e+00  -1.3374600e+01
   4.5360000e+01  -7.4554316e-01   6.5374782e-01   4.6442339e+01   2.0805154e+00   5.4887638e+00  -6.9715809e+00  -5.5022830e+01  -9.6829152e-01  -1.9471661e+00   1.4578580e+01  -1.0607343e+00  -8.2609222e-01  -6.0571219e+00   9.6801812e+01  -1.4027041e+02   3.1340442e+03  -6.1007452e+00   6.6279893e+00  -1.2009516e+00   2.5154409e-01  -1.4005001e+00  -3.8718549e-01  -1.0549221e+01  -1.2866998e+01  -2.1693124e+01   8.3676564e-02   7.3271572e-01  -2.2023269e-01   0.0000000e+00  -1.3075023e+01
   4.5370000e+01  -7.2168885e-01   7.4818400e-01   4.6645779e+01   2.3412940e+00   5.4102113e+00  -7.5123357e+00  -5.4075476e+01  -9.8428549e-01  -1.6863382e+00   2.6082786e+01  -1.0612120e+00  -8.1534071e-01   1.0751510e+00   9.5704707e+01  -1.0750751e+02   3.2762905e+03  -6.5148908e+00   6.7403469e+00  -3.5213259e+00   3.9212602e-01  -1.4278962e+00  -4.3309914e-01  -1.1468291e+01  -1.2420374e+01  -2.1814131e+01   1.2482562e-01   6.9487929e-01  -2.3763786e-01   0.0000000e+00  -1.3148719e+01
   4.5380000e+01  -6.6209747e-01   8.2496870e-01   4.6838262e+01   2.4974864e+00   5.3227206e+00  -8.0987286e+00  -5.8639287e+01  -9.9806165e-01  -1.3284829e+00   3.5785537e+01  -1.0616683e+00  -7.5965779e-01   5.5682920e+00   9.4961432e+01  -7.5856843e+01   3.1650666e+03  -6.4087260e+00   6.0989609e+00  -6.1833991e+00   5.5961768e-01  -1.4517218e+00  -4.5458205e-01  -1.1783469e+01  -1.1431089e+01  -2.0681262e+01   9.7879266e-02   6.5906589e-01  -2.2474487e-01   0.0000000e+00  -1.3583484e+01
   4.5390000e+01  -6.0118323e-01   8.5239548e-01   4.7018484e+01   2.5818351e+00   5.2293285e+00  -8.7521057e+00  -6.5337713e+01  -1.0091311e+00  -9.1545362e-01   4.1302925e+01  -1.0619008e+00  -6.8214377e-01   7.7514018e+00   9.4582857e+01  -4.7374199e+01   2.8482643e+03  -5.8806665e+00   5.1147004e+00  -9.1338766e+00   7.3549189e-01  -1.4775330e+00  -4.4837759e-01  -1.1444354e+01  -1.0031199e+01  -1.8519237e+01   4.5012057e-03   6.2626630e-01  -1.8164273e-01   0.0000000e+00  -1.4371838e+01
   4.5400000e+01  -5.7055398e-01   8.2422753e-01   4.7189290e+01   2.6115052e+00   5.1271701e+00  -9.4635451e+00  -7.1143943e+01  -1.0170906e+00  -4.9731730e-01   4.1813632e+01  -1.0617606e+00  -6.0687362e-01   7.5270152e+00   9.4560529e+01  -2.2550056e+01   2.4824144e+03  -5.1094716e+00   4.2879122e+00  -1.2064112e+01   8.8386248e-01  -1.5104921e+00  -4.1479675e-01  -1.0552171e+01  -8.4547278e+00  -1.5975251e+01  -1.4821903e-01   6.0616828e-01  -1.1361958e-01  -4.4564750e-01  -1.5489787e+01
   4.5410000e+01  -5.8929500e-01   7.6221819e-01   4.7353691e+01   2.5856560e+00   5.0203135e+00  -1.0205483e+01  -7.4193766e+01  -1.0217835e+00  -1.0625725e-01   3.9106005e+01  -1.0612615e+00  -5.5322209e-01   5.3651532e+00   9.4861868e+01  -5.1500517e-01   2.2035051e+03  -4.2115643e+00   4.0323344e+00  -1.4412922e+01   9.6299287e-01  -1.5533284e+00  -3.5567073e-01  -9.2764499e+00  -6.9160472e+00  -1.3825221e+01  -3.5146195e-01   6.1452442e-01  -2.8596344e-02  -1.4119730e+00  -1.6945586e+01
   4.5420000e+01  -6.5680970e-01   7.0551564e-01   4.7512475e+01   2.4907242e+00   4.8984454e+00  -1.0940174e+01  -7.3469089e+01  -1.0232477e+00   2.4672842e-01   3.5298567e+01  -1.0605061e+00  -5.2576142e-01   2.7460661e+00   9.5419920e+01   1.9412298e+01   1.9927304e+03  -3.1315164e+00   4.5818557e+00  -1.5519604e+01   9.4170578e-01  -1.6040382e+00  -2.7138784e-01  -7.7708903e+00  -5.5390213e+00  -1.2621697e+01  -5.9691672e-01   6.6830359e-01   6.4823935e-02  -2.6855908e+00  -1.8791842e+01
   4.5430000e+01  -7.5202337e-01   6.9034844e-01   4.7665056e+01   2.3032970e+00   4.7757751e+00  -1.1635476e+01  -6.9530212e+01  -1.0217071e+00   5.5578594e-01   3.0905752e+01  -1.0596035e+00  -5.1886792e-01   6.8935066e-01   9.6111982e+01   3.5698228e+01   1.6285929e+03  -1.6954276e+00   5.9887316e+00  -1.4808309e+01   8.1141623e-01  -1.6551379e+00  -1.6090738e-01  -6.1415689e+00  -4.3667802e+00  -1.2506730e+01  -8.7564698e-01   7.8101467e-01   1.5813964e-01  -4.4011663e+00  -2.1076471e+01
   4.5440000e+01  -8.4252781e-01   7.2899575e-01   4.7810510e+01   1.9943907e+00   4.6434219e+00  -1.2281848e+01  -6.4637180e+01  -1.0175998e+00   8.1052735e-01   2.5474141e+01  -1.0585840e+00  -5.1945885e-01  -5.9093536e-02   9.6753035e+01   4.3476031e+01   7.7778036e+02   2.1752482e-01   8.1917833e+00  -1.1926167e+01   5.8777255e-01  -1.6960410e+00  -2.6045247e-02  -4.4442701e+00  -3.4242167e+00  -1.3248233e+01  -1.1755288e+00   9.5892667e-01   2.4321118e-01  -6.5894741e+00  -2.3791312e+01
   4.5450000e+01  -9.0491790e-01   8.0272109e-01   4.7944624e+01   1.5375347e+00   4.5076309e+00  -1.2893571e+01  -6.1172385e+01  -1.0116060e+00   9.9399390e-01   1.8346655e+01  -1.0574166e+00  -5.1826691e-01   1.1919384e-01   9.7125088e+01   3.5884406e+01  -7.5916255e+02   2.5036159e+00   1.1073789e+01  -6.8767179e+00   3.0195328e-01  -1.7173642e+00   1.2325564e-01  -2.7339879e+00  -2.7517371e+00  -1.4445455e+01  -1.4809975e+00   1.1974924e+00   3.1246466e-01  -9.0937782e+00  -2.6818057e+01
   4.5460000e+01  -9.4181185e-01   8.7428656e-01   4.8054861e+01   9.2004361e-01   4.3653654e+00  -1.3499978e+01  -6.0640655e+01  -1.0046266e+00   1.0879679e+00   9.3973977e+00  -1.0561012e+00  -5.1717822e-01   1.0886982e-01   9.7024600e+01   7.5020301e+00  -2.8382376e+03   4.8371006e+00   1.4452195e+01  -1.0203178e-01  -1.0148663e-02  -1.7139687e+00   2.6726538e-01  -1.0814143e+00  -2.3982488e+00  -1.5726033e+01  -1.7741034e+00   1.4781824e+00   3.5937499e-01  -1.1600216e+01  -2.9946358e+01
   4.5470000e+01  -9.7565666e-01   9.1000326e-01   4.8120526e+01   1.6469980e-01   4.2208655e+00  -1.4132530e+01  -6.3255228e+01  -9.9758587e-01   1.0917237e+00   3.7557751e-01  -1.0546579e+00  -5.1788921e-01  -7.1099293e-02   9.6300396e+01  -4.2700696e+01  -5.0202726e+03   6.8408438e+00   1.8023086e+01   7.5769730e+00  -3.1268610e-01  -1.6846039e+00   3.8075913e-01   4.6674930e-01  -2.4015611e+00  -1.6788488e+01  -2.0342883e+00   1.7687232e+00   3.7974811e-01  -1.3752102e+01  -3.2952435e+01
   4.5480000e+01  -1.0264045e+00   8.9650605e-01   4.8124437e+01  -6.4523488e-01   4.0668544e+00  -1.4804100e+01  -6.7156965e+01  -9.9108012e-01   1.0382264e+00  -5.3497258e+00  -1.0531053e+00  -5.2024389e-01  -2.3546768e-01   9.4874701e+01  -1.1065974e+02  -6.7959042e+03   8.2483601e+00   2.1327628e+01   1.5129621e+01  -5.7085568e-01  -1.6293527e+00   4.4159876e-01   1.9005439e+00  -2.7560650e+00  -1.7394680e+01  -2.2390936e+00   2.0305647e+00   3.7350734e-01  -1.5230226e+01  -3.5630095e+01
   4.5490000e+01  -1.0977207e+00   8.4510722e-01   4.8068856e+01  -1.3765735e+00   3.9027593e+00  -1.5496444e+01  -6.9234403e+01  -9.8512206e-01   9.8514398e-01  -5.3082412e+00  -1.0514682e+00  -5.2477469e-01  -4.5308013e-01   9.2741728e+01  -1.8876028e+02  -7.8100539e+03   8.9865729e+00   2.3820010e+01   2.1562827e+01  -7.5413786e-01  -1.5481755e+00   4.3894684e-01   3.2497659e+00  -3.4082832e+00  -1.7412458e+01  -2.3670793e+00   2.2316946e+00   3.4515230e-01  -1.5823078e+01  -3.7805765e+01
   4.5500000e+01  -1.1798745e+00   7.8422607e-01   4.7976664e+01  -1.9077915e+00   3.7339659e+00  -1.6173012e+01  -6.7656851e+01  -9.7924199e-01   9.7998331e-01  -5.1606691e-01  -1.0497253e+00  -5.2672045e-01  -1.9457672e-01   8.9938528e+01  -2.6887245e+02  -8.0112170e+03   9.1428741e+00   2.5035060e+01   2.6219781e+01  -8.4341803e-01  -1.4426597e+00   3.7658075e-01   4.5661601e+00  -4.3049835e+00  -1.6835444e+01  -2.4007832e+00   2.3567138e+00   3.0190227e-01  -1.5491553e+01  -3.9356229e+01
   4.5510000e+01  -1.2594005e+00   7.4437404e-01   4.7874904e+01  -2.1909218e+00   3.5560053e+00  -1.6801833e+01  -6.2882031e+01  -9.7288467e-01   1.0307419e+00   5.0758617e+00  -1.0477601e+00  -5.1634192e-01   1.0378533e+00   8.6503190e+01  -3.4518726e+02  -7.6314818e+03   8.8175828e+00   2.4784615e+01   2.8947451e+01  -8.4013999e-01  -1.3197999e+00   2.6986228e-01   5.8747055e+00  -5.4366063e+00  -1.5742568e+01  -2.3306779e+00   2.4084460e+00   2.5140182e-01  -1.4369411e+01  -4.0207582e+01
   4.5520000e+01  -1.3248632e+00   7.4390859e-01   4.7780990e+01  -2.2595348e+00   3.3760965e+00  -1.7367004e+01  -5.6517140e+01  -9.6569575e-01   1.1169505e+00   8.6208544e+00  -1.0454248e+00  -4.9044543e-01   2.5896491e+00   8.2444385e+01  -4.1518485e+02  -6.9997589e+03   7.9880067e+00   2.3267679e+01   3.0006615e+01  -7.7071034e-01  -1.1937515e+00   1.3927440e-01   7.1655368e+00  -6.8088277e+00  -1.4250870e+01  -2.1606966e+00   2.4023980e+00   2.0062067e-01  -1.2709562e+01  -4.0351320e+01
   4.5530000e+01  -1.3671724e+00   7.8339411e-01   4.7705270e+01  -2.1904404e+00   3.1889685e+00  -1.7867681e+01  -5.0067721e+01  -9.5750078e-01   1.2204571e+00   1.0350659e+01  -1.0427509e+00  -4.6698086e-01   2.3464574e+00   7.7741348e+01  -4.7884953e+02  -6.3664672e+03   6.4925743e+00   2.1012623e+01   2.9864930e+01  -6.7854170e-01  -1.0822055e+00   4.2397581e-03   8.4200436e+00  -8.3564477e+00  -1.2506884e+01  -1.9106643e+00   2.3592761e+00   1.5509836e-01  -1.0811741e+01  -3.9870054e+01
   4.5540000e+01  -1.3811040e+00   8.5063412e-01   4.7661942e+01  -2.0619393e+00   3.0008092e+00  -1.8310150e+01  -4.4246863e+01  -9.4820219e-01   1.3335053e+00   1.1304820e+01  -1.0400688e+00  -4.7593795e-01  -8.9570893e-01   7.2380282e+01  -5.3724157e+02  -5.8392049e+03   4.1461684e+00   1.8703921e+01   2.9033994e+01  -6.0585399e-01  -9.9849392e-01  -1.2143174e-01   9.6218706e+00  -9.9151027e+00  -1.0709017e+01  -1.6121020e+00   2.2987572e+00   1.1752446e-01  -8.9644982e+00  -3.8944367e+01
   4.5550000e+01  -1.3713166e+00   9.3047360e-01   4.7672900e+01  -1.9321859e+00   2.8051441e+00  -1.8698648e+01  -3.8849805e+01  -9.3772695e-01   1.4535670e+00   1.2006171e+01  -1.0378553e+00  -5.3221787e-01  -5.6279925e+00   6.6397469e+01  -5.9108256e+02  -5.3840982e+03   9.0337596e-01   1.6937509e+01   2.7961115e+01  -5.7644112e-01  -9.4429184e-01  -2.3075402e-01   1.0718133e+01  -1.1299657e+01  -9.1197258e+00  -1.2986113e+00   2.2343639e+00   8.6198937e-02  -7.3925304e+00  -3.7805004e+01
   4.5560000e+01  -1.3556459e+00   1.0097429e+00   4.7758531e+01  -1.8326911e+00   2.6095936e+00  -1.9030931e+01  -3.3228291e+01  -9.2599045e-01   1.5817092e+00   1.2814225e+01  -1.0364484e+00  -6.2205986e-01  -8.9841990e+00   5.9884531e+01  -6.3979242e+02  -4.8709860e+03  -2.9943912e+00   1.5947623e+01   2.6971973e+01  -5.8919335e-01  -9.0785542e-01  -3.1964527e-01   1.1562009e+01  -1.2415070e+01  -8.0333798e+00  -9.9454769e-01   2.1703272e+00   5.4468887e-02  -6.2305362e+00  -3.6646392e+01
   4.5570000e+01  -1.3579453e+00   1.0746667e+00   4.7925082e+01  -1.7682168e+00   2.4077978e+00  -1.9298464e+01  -2.6753280e+01  -9.1293506e-01   1.7151187e+00   1.3340948e+01  -1.0358632e+00  -7.1307353e-01  -9.1013665e+00   5.2960832e+01  -6.8142754e+02  -4.1635121e+03  -6.9577946e+00   1.5448698e+01   2.6263272e+01  -6.2342333e-01  -8.6980020e-01  -3.8120623e-01   1.1904828e+01  -1.3311741e+01  -7.6912764e+00  -7.0737600e-01   2.1023525e+00   1.1848276e-02  -5.5465818e+00  -3.5563327e+01
   4.5580000e+01  -1.3932029e+00   1.1077474e+00   4.8159876e+01  -1.7254155e+00   2.2038822e+00  -1.9491221e+01  -1.9275764e+01  -8.9863596e-01   1.8404507e+00   1.2533198e+01  -1.0358783e+00  -7.8130359e-01  -6.8230069e+00   4.5755950e+01  -7.1345504e+02  -3.2027498e+03  -1.0180095e+01   1.4713001e+01   2.5885723e+01  -6.4997071e-01  -8.1357107e-01  -4.0472277e-01   1.1470174e+01  -1.4138980e+01  -8.1741414e+00  -4.2855738e-01   2.0220226e+00  -5.2402049e-02  -5.3570263e+00  -3.4536796e+01
   4.5590000e+01  -1.4551738e+00   1.0914551e+00   4.8431794e+01  -1.6924221e+00   2.0015708e+00  -1.9607409e+01  -1.1618740e+01  -8.8332145e-01   1.9424108e+00   1.0196012e+01  -1.0363024e+00  -8.2955076e-01  -4.8247163e+00   3.8406772e+01  -7.3374492e+02  -2.0289886e+03  -1.1916507e+01   1.2897793e+01   2.5699456e+01  -6.4213355e-01  -7.3371745e-01  -3.8065245e-01   1.0101869e+01  -1.5028629e+01  -9.3310465e+00  -1.4335256e-01   1.9226210e+00  -1.4373113e-01  -5.6142015e+00  -3.3472531e+01
   4.5600000e+01  -1.5155915e+00   1.0164130e+00   4.8692408e+01  -1.6731988e+00   1.7974832e+00  -1.9656033e+01  -4.8624048e+00  -8.6726257e-01   2.0167312e+00   7.4320410e+00  -1.0372204e+00  -8.8541732e-01  -5.5866565e+00   3.1043037e+01  -7.4119163e+02  -7.4467052e+02  -1.1759534e+01   9.5085711e+00   2.5391300e+01  -5.8375488e-01  -6.3685388e-01  -3.0636466e-01   7.8734776e+00  -1.6004080e+01  -1.0770875e+01   1.5558534e-01   1.8030784e+00  -2.5828821e-01  -6.1989743e+00  -3.2241657e+01
   4.5610000e+01  -1.5364571e+00   8.8467748e-01   4.8881304e+01  -1.6768572e+00   1.5945415e+00  -1.9647970e+01   8.0626890e-01  -8.5072685e-01   2.0637118e+00   4.6980569e+00  -1.0390495e+00  -9.8214123e-01  -9.6723910e+00   2.3769144e+01  -7.3589829e+02   5.2933354e+02  -9.7727820e+00   4.7537566e+00   2.4644406e+01  -4.7322847e-01  -5.3646979e-01  -1.8834866e-01   5.0854323e+00  -1.6988054e+01  -1.1930521e+01   4.6033481e-01   1.6677232e+00  -3.8370814e-01  -6.9680751e+00  -3.0709522e+01
   4.5620000e+01  -1.4877032e+00   7.0576465e-01   4.8936129e+01  -1.6956801e+00   1.3918291e+00  -1.9588068e+01   5.9902024e+00  -8.3411610e-01   2.0698632e+00   6.1514360e-01  -1.0423607e+00  -1.1349999e+00  -1.5285871e+01   1.6666306e+01  -7.1927529e+02   1.6623005e+03  -6.4557890e+00  -4.2618475e-01   2.3371569e+01  -3.2252593e-01  -4.4609496e-01  -4.1124581e-02   2.1681032e+00  -1.7892065e+01  -1.2245636e+01   7.5343070e-01   1.5232313e+00  -5.0406493e-01  -7.8312582e+00  -2.8769324e+01
   4.5630000e+01  -1.3604224e+00   4.9218123e-01   4.8807699e+01  -1.7043057e+00   1.1906063e+00  -1.9471744e+01   1.1632430e+01  -8.1808923e-01   2.0093559e+00  -6.0507350e+00  -1.0476113e+00  -1.3323085e+00  -1.9730854e+01   9.8034786e+00  -6.9410357e+02   2.5171721e+03  -2.5975055e+00  -4.6756609e+00   2.1797992e+01  -1.5229915e-01  -3.7420149e-01   1.1579336e-01  -4.7556384e-01  -1.8721847e+01  -1.1397913e+01   1.0220386e+00   1.3762576e+00  -6.0576785e-01  -8.7673988e+00  -2.6367204e+01
   4.5640000e+01  -1.1719742e+00   2.5832172e-01   4.8481854e+01  -1.6834048e+00   9.8772195e-01  -1.9286164e+01   1.8558028e+01  -8.0350959e-01   1.8616330e+00  -1.4772283e+01  -1.0548595e+00  -1.5336229e+00  -2.0131440e+01   3.2335350e+00  -6.6408614e+02   3.0017428e+03   9.4574761e-01  -6.7765325e+00   2.0337045e+01   1.3618737e-02  -3.2262122e-01   2.6210507e-01  -2.5905772e+00  -1.9612522e+01  -9.5073346e+00   1.2644542e+00   1.2335772e+00  -6.8083199e-01  -9.7812135e+00  -2.3536509e+01
   4.5650000e+01  -9.6204696e-01   2.0854114e-02   4.7992641e+01  -1.6433726e+00   7.8942125e-01  -1.9021488e+01   2.6467537e+01  -7.9133005e-01   1.6178700e+00  -2.4376303e+01  -1.0635114e+00  -1.6731999e+00  -1.3957703e+01  -3.0196100e+00  -6.3287111e+02   3.1215028e+03   3.4807706e+00  -6.2286834e+00   1.9418276e+01   1.5212136e-01  -2.8872243e-01   3.8103284e-01  -4.0728783e+00  -2.0725977e+01  -7.0839258e+00   1.4824794e+00   1.1036998e+00  -7.2587002e-01  -1.0848316e+01  -2.0434246e+01
   4.5660000e+01  -7.7732169e-01  -2.0126541e-01   4.7411163e+01  -1.6247729e+00   5.9667825e-01  -1.8681589e+01   3.3989894e+01  -7.8250791e-01   1.2780146e+00  -3.3985539e+01  -1.0723521e+00  -1.6888226e+00  -1.5622654e+00  -8.9667521e+00  -6.0337540e+02   2.9495709e+03   4.6395031e+00  -3.5206905e+00   1.9383682e+01   2.4369453e-01  -2.6891071e-01   4.6261561e-01  -4.8942482e+00  -2.2098301e+01  -4.7333510e+00   1.6705552e+00   9.9749867e-01  -7.3909145e-01  -1.1874519e+01  -1.7326012e+01
   4.5670000e+01  -6.4952837e-01  -3.8831193e-01   4.6821080e+01  -1.6683458e+00   4.0748759e-01  -1.8276351e+01   4.0523859e+01  -7.7789668e-01   8.5290857e-01  -4.2510605e+01  -1.0800766e+00  -1.5715415e+00   1.1728108e+01  -1.4654081e+01  -5.7779351e+02   2.5581896e+03   4.4431642e+00   1.1522026e-01   2.0368291e+01   2.7548875e-01  -2.5984742e-01   5.0472738e-01  -5.0389424e+00  -2.3604698e+01  -2.8670907e+00   1.8130051e+00   9.2637856e-01  -7.1855628e-01  -1.2688741e+01  -1.4505810e+01
   4.5680000e+01  -5.8159902e-01  -5.2464062e-01   4.6293191e+01  -1.7783807e+00   2.2013039e-01  -1.7807672e+01   4.6867873e+01  -7.7810921e-01   3.6692839e-01  -4.8598017e+01  -1.0859382e+00  -1.3770600e+00   1.9448150e+01  -2.0160400e+01  -5.5769060e+02   2.0102907e+03   3.2879580e+00   3.2823658e+00   2.2135521e+01   2.4513697e-01  -2.5631643e-01   5.1156777e-01  -4.4649673e+00  -2.5040010e+01  -1.6212872e+00   1.8892977e+00   8.9836027e-01  -6.6259681e-01  -1.3113182e+01  -1.2237114e+01
   4.5690000e+01  -5.5188082e-01  -6.0515808e-01   4.5862769e+01  -1.9212506e+00   3.9075727e-02  -1.7273945e+01   5.3372682e+01  -7.8342373e-01  -1.4637960e-01  -5.1330799e+01  -1.0898560e+00  -1.1718012e+00   2.0525881e+01  -2.5576035e+01  -5.4378606e+02   1.3904537e+03   1.8205621e+00   4.9678758e+00   2.4062485e+01   1.6344859e-01  -2.4832132e-01   4.9159253e-01  -3.1174495e+00  -2.6193783e+01  -9.0910349e-01   1.8818401e+00   9.1382936e-01  -5.7223939e-01  -1.3075855e+01  -1.0741513e+01
   4.5700000e+01  -5.3119730e-01  -6.3764369e-01   4.5523385e+01  -2.0602189e+00  -1.3292620e-01  -1.6682607e+01   5.9133857e+01  -7.9376223e-01  -6.5145025e-01  -5.0507065e+01  -1.0920487e+00  -9.8584746e-01   1.8595373e+01  -3.0967736e+01  -5.3583117e+02   7.9548884e+02   6.3744306e-01   4.8185776e+00   2.5403889e+01   5.1517188e-02  -2.2176746e-01   4.5580178e-01  -1.0460965e+00  -2.6893319e+01  -4.6910718e-01   1.7832333e+00   9.6380749e-01  -4.5431212e-01  -1.2618215e+01  -1.0140224e+01
   4.5710000e+01  -4.9966977e-01  -6.3980783e-01   4.5241940e+01  -2.1782780e+00  -3.0275089e-01  -1.6048114e+01   6.3449295e+01  -8.0869918e-01  -1.1136004e+00  -4.6215019e+01  -1.0927221e+00  -8.1833325e-01   1.6751420e+01  -3.6363294e+01  -5.3289025e+02   2.9409196e+02  -1.3147439e-02   3.0792141e+00   2.5656716e+01  -6.8031555e-02  -1.6491884e-01   4.1467227e-01   1.5059249e+00  -2.7029295e+01   3.4144431e-02   1.6020938e+00   1.0327792e+00  -3.2241632e-01  -1.1811157e+01  -1.0385466e+01
   4.5720000e+01  -4.5529930e-01  -6.3526955e-01   4.4980262e+01  -2.2673981e+00  -4.6174668e-01  -1.5383876e+01   6.6423759e+01  -8.2747503e-01  -1.4994777e+00  -3.8587726e+01  -1.0920342e+00  -6.6510029e-01   1.5323297e+01  -4.1766551e+01  -5.3368208e+02  -7.9182378e+01  -2.5847569e-01   3.1039884e-01   2.4753894e+01  -1.7869637e-01  -7.7121982e-02   3.7397862e-01   4.1607899e+00  -2.6542380e+01   7.9688701e-01   1.3654093e+00   1.1045279e+00  -1.9483072e-01  -1.0722943e+01  -1.1275910e+01
   4.5730000e+01  -4.1328200e-01  -6.4801834e-01   4.4713557e+01  -2.3145763e+00  -6.1644529e-01  -1.4699459e+01   6.8441694e+01  -8.4907062e-01  -1.7831549e+00  -2.8367717e+01  -1.0903297e+00  -5.4551941e-01   1.1958087e+01  -4.7178983e+01  -5.3675766e+02  -3.0755868e+02  -3.9405734e-01  -2.8813977e+00   2.3059970e+01  -2.7164893e-01   2.6466254e-02   3.3352388e-01   6.4967440e+00  -2.5392390e+01   1.6895107e+00   1.1146665e+00   1.1668920e+00  -9.1349651e-02  -9.4452906e+00  -1.2499685e+01
   4.5740000e+01  -3.9568845e-01  -6.9173835e-01   4.4444376e+01  -2.3056978e+00  -7.6232034e-01  -1.3997435e+01   7.0202408e+01  -8.7239739e-01  -1.9577841e+00  -1.7462927e+01  -1.0884097e+00  -5.0563331e-01   3.9886107e+00  -5.2607480e+01  -5.4072693e+02  -3.9692657e+02  -6.4641161e-01  -5.9753771e+00   2.1271905e+01  -3.4339194e-01   1.1713665e-01   2.9083585e-01   8.0944394e+00  -2.3545756e+01   2.2577177e+00   8.9517528e-01   1.2128211e+00  -3.0180468e-02  -8.1229111e+00  -1.3670728e+01
   4.5750000e+01  -4.1435924e-01  -7.5923804e-01   4.4205583e+01  -2.2354331e+00  -9.0555979e-01  -1.3274334e+01   7.2310084e+01  -8.9652428e-01  -2.0394171e+00  -8.1632927e+00  -1.0874085e+00  -5.7897744e-01  -7.3344135e+00  -5.8057073e+01  -5.4441904e+02  -3.6921143e+02  -1.0244828e+00  -8.5647793e+00   2.0180969e+01  -3.9298175e-01   1.6154016e-01   2.4664521e-01   8.6055939e+00  -2.0994969e+01   1.9257426e+00   7.4230362e-01   1.2388283e+00  -2.3680961e-02  -6.9675600e+00  -1.4411447e+01
   4.5760000e+01  -4.5983008e-01  -8.2443470e-01   4.4045601e+01  -2.1099497e+00  -1.0350483e+00  -1.2529636e+01   7.4469789e+01  -9.2073205e-01  -2.0495881e+00  -1.0171063e+00  -1.0882211e+00  -7.4192005e-01  -1.6294260e+01  -6.3520612e+01  -5.4668390e+02  -2.2648545e+02  -1.2991137e+00  -1.0359702e+01   2.0282053e+01  -4.1954543e-01   1.3530962e-01   2.0813124e-01   7.8629693e+00  -1.7825951e+01   3.1085580e-01   6.7151448e-01   1.2439548e+00  -7.2516611e-02  -6.2140393e+00  -1.4465849e+01
   4.5770000e+01  -5.0827916e-01  -8.5897649e-01   4.4005864e+01  -1.9425956e+00  -1.1602968e+00  -1.1766889e+01   7.6274771e+01  -9.4435029e-01  -1.9932841e+00   5.6304008e+00  -1.0909650e+00  -9.1713444e-01  -1.7521440e+01  -6.8972524e+01  -5.4605248e+02   6.3141485e+01  -1.0949500e+00  -1.1217431e+01   2.1453909e+01  -4.2059028e-01   3.5773849e-02   1.8839051e-01   5.9858026e+00  -1.4287020e+01  -2.5211441e+00   6.7690717e-01   1.2306549e+00  -1.6104324e-01  -6.0095863e+00  -1.3779610e+01
   4.5780000e+01  -5.3931179e-01  -8.4957702e-01   4.4104953e+01  -1.7510249e+00  -1.2795866e+00  -1.0985927e+01   7.8096130e+01  -9.6661308e-01  -1.8608347e+00   1.3244946e+01  -1.0949468e+00  -1.0237603e+00  -1.0662589e+01  -7.4365347e+01  -5.4054953e+02   5.5029562e+02  -2.6824652e-02  -1.1193236e+01   2.2969387e+01  -3.9329386e-01  -1.1431296e-01   2.0215044e-01   3.4344882e+00  -1.0756532e+01  -6.0622010e+00   7.3743273e-01   1.2060275e+00  -2.5864401e-01  -6.3336110e+00  -1.2537596e+01
   4.5790000e+01  -5.4654032e-01  -8.0302018e-01   4.4328657e+01  -1.5604422e+00  -1.3886205e+00  -1.0186921e+01   7.9900630e+01  -9.8660504e-01  -1.6370782e+00   2.2375649e+01  -1.0991014e+00  -1.0246956e+00  -9.3521857e-02  -7.9623799e+01  -5.2764217e+02   1.2907357e+03   2.1625283e+00  -1.0529085e+01   2.3874874e+01  -3.3963254e-01  -2.7604156e-01   2.5914688e-01   9.4369318e-01  -7.5931977e+00  -9.6517353e+00   8.2716702e-01   1.1810631e+00  -3.2913543e-01  -7.0315684e+00  -1.1153739e+01
   4.5800000e+01  -5.3589729e-01  -7.4058168e-01   4.4629238e+01  -1.4007054e+00  -1.4884871e+00  -9.3789737e+00   8.0794727e+01  -1.0032094e+00  -1.3015917e+00   3.3548652e+01  -1.1025718e+00  -9.4079657e-01   8.3898982e+00  -8.4635128e+01  -5.0451971e+02   2.3122458e+03   5.4457349e+00  -9.5162907e+00   2.3529480e+01  -2.7041489e-01  -4.1230815e-01   3.5856927e-01  -7.2781591e-01  -4.9922913e+00  -1.2809834e+01   9.2616609e-01   1.1675533e+00  -3.4378831e-01  -7.8953183e+00  -1.0147843e+01
   4.5810000e+01  -5.1911406e-01  -6.9055340e-01   4.4943990e+01  -1.2847719e+00  -1.5837126e+00  -8.5761736e+00   8.0280010e+01  -1.0152648e+00  -8.4967494e-01   4.5191672e+01  -1.1051221e+00  -8.3435487e-01   1.0644170e+01  -8.9260202e+01  -4.6900175e+02   3.5517960e+03   9.4192312e+00  -8.3108079e+00   2.1952586e+01  -2.0125466e-01  -5.0372044e-01   4.8841898e-01  -1.1054404e+00  -2.9503625e+00  -1.5368906e+01   1.0273726e+00   1.1746657e+00  -2.9052550e-01  -8.7240474e+00  -9.9411464e+00
   4.5820000e+01  -5.0752545e-01  -6.7997861e-01   4.5221410e+01  -1.1879405e+00  -1.6637548e+00  -7.7897643e+00   7.8640928e+01  -1.0220270e+00  -3.2298237e-01   5.2669256e+01  -1.1071826e+00  -7.7213914e-01   6.2215736e+00  -9.3372707e+01  -4.2068691e+02   4.8314841e+03   1.3438022e+01  -6.8442419e+00   1.9727044e+01  -1.4139283e-01  -5.5273191e-01   6.3120379e-01  -1.5241647e-01  -1.3260725e+00  -1.7385801e+01   1.1349614e+00   1.2066048e+00  -1.7641153e-01  -9.4003030e+00  -1.0702408e+01
   4.5830000e+01  -5.0811291e-01  -7.2154077e-01   4.5436709e+01  -1.0604537e+00  -1.7450752e+00  -7.0212448e+00   7.6851955e+01  -1.0235135e+00   2.0225390e-01   5.2523627e+01  -1.1095475e+00  -7.9051522e-01  -1.8376081e+00  -9.6884241e+01  -3.6154808e+02   5.9138834e+03   1.6920263e+01  -4.8972793e+00   1.7576232e+01  -8.5397413e-02  -5.7570676e-01   7.7269539e-01   1.7681896e+00   5.5465842e-02  -1.8977928e+01   1.2556157e+00   1.2610354e+00  -2.4493102e-02  -9.9419958e+00  -1.2284285e+01
   4.5840000e+01  -5.2311222e-01  -8.0010609e-01   4.5597231e+01  -8.6855129e-01  -1.8115383e+00  -6.2595382e+00   7.6170657e+01  -1.0203900e+00   6.6104580e-01   4.5879190e+01  -1.1129377e+00  -8.8185899e-01  -9.1343777e+00  -9.9740124e+01  -2.9563199e+02   6.5916093e+03   1.9562060e+01  -2.3042746e+00   1.5989270e+01  -1.6890245e-02  -5.9162872e-01   9.0672718e-01   4.0636715e+00   1.3168152e+00  -2.0193589e+01   1.3893398e+00   1.3289093e+00   1.3395458e-01  -1.0437719e+01  -1.4261237e+01
   4.5850000e+01  -5.5096699e-01  -8.7452446e-01   4.5737954e+01  -6.2341635e-01  -1.8766263e+00  -5.4868895e+00   7.7264865e+01  -1.0135516e+00   1.0302359e+00   3.6919011e+01  -1.1175962e+00  -9.9784865e-01  -1.1598966e+01  -1.0191695e+02  -2.2804138e+02   6.7590601e+03   2.1321840e+01   8.3116465e-01   1.5124846e+01   7.7925047e-02  -6.1486010e-01   1.0318753e+00   6.1283683e+00   2.4999169e+00  -2.0956280e+01   1.5241122e+00   1.3965582e+00   2.6858827e-01  -1.0914193e+01  -1.6072900e+01
   4.5860000e+01  -5.8530325e-01  -9.0323105e-01   4.5902773e+01  -3.7182402e-01  -1.9303124e+00  -4.6861774e+00   8.0071214e+01  -1.0037747e+00   1.3215342e+00   2.9129833e+01  -1.1231364e+00  -1.0749032e+00  -7.7054549e+00  -1.0342779e+02  -1.6367474e+02   6.4366644e+03   2.2252125e+01   4.0573466e+00   1.4919071e+01   1.9873570e-01  -6.5248285e-01   1.1432146e+00   7.4723483e+00   3.5827127e+00  -2.1110099e+01   1.6365803e+00   1.4487346e+00   3.5595529e-01  -1.1259503e+01  -1.7175776e+01
   4.5870000e+01  -6.1331881e-01  -8.7422942e-01   4.6121005e+01  -1.6589752e-01  -1.9814202e+00  -3.8515335e+00   8.3464386e+01  -9.9165269e-01   1.5533114e+00   2.3177715e+01  -1.1288656e+00  -1.0819328e+00  -7.0295634e-01  -1.0431695e+02  -1.0614771e+02   5.7527026e+03   2.2363910e+01   6.7002155e+00   1.5200381e+01   3.2913986e-01  -7.0425221e-01   1.2266374e+00   7.7480750e+00   4.5197991e+00  -2.0546952e+01   1.6991996e+00   1.4716052e+00   3.8192536e-01  -1.1264560e+01  -1.7150307e+01
   4.5880000e+01  -6.1845419e-01  -8.1046001e-01   4.6393362e+01  -4.5199271e-02  -2.0129329e+00  -2.9990417e+00   8.5249180e+01  -9.7768532e-01   1.7351122e+00   1.8180080e+01  -1.1341928e+00  -1.0291067e+00   5.2826095e+00  -1.0465110e+02  -5.6988556e+01   4.9159157e+03   2.1667026e+01   8.1146519e+00   1.5745780e+01   4.4232131e-01  -7.6443612e-01   1.2615635e+00   6.8149609e+00   5.3029413e+00  -1.9327517e+01   1.6900522e+00   1.4565125e+00   3.4378441e-01  -1.0780858e+01  -1.5833284e+01
   4.5890000e+01  -5.8867245e-01  -7.5079436e-01   4.6689332e+01  -3.5968116e-02  -2.0443883e+00  -2.1574544e+00   8.4158736e+01  -9.6239157e-01   1.8652387e+00   1.3012649e+01  -1.1387062e+00  -9.3478955e-01   9.4317123e+00  -1.0451993e+02  -1.5464811e+01   4.1523745e+03   2.0254923e+01   7.9470034e+00   1.6368369e+01   5.1101507e-01  -8.2516699e-01   1.2312183e+00   4.8217371e+00   6.0008216e+00  -1.7699249e+01   1.6015929e+00   1.4037654e+00   2.5204693e-01  -9.8229195e+00  -1.3409925e+01
   4.5900000e+01  -5.2538478e-01  -7.2760329e-01   4.6955864e+01  -1.4869319e-01  -2.0622073e+00  -1.3475064e+00   8.0994794e+01  -9.4648140e-01   1.9246926e+00   5.9453978e+00  -1.1421541e+00  -8.1554228e-01   1.1924726e+01  -1.0402934e+02   2.0380236e+01   3.5845047e+03   1.8309365e+01   6.3211147e+00   1.7033951e+01   5.1885855e-01  -8.7951693e-01   1.1336941e+00   2.1621986e+00   6.7257096e+00  -1.5977477e+01   1.4453140e+00   1.3232074e+00   1.2786989e-01  -8.5298728e+00  -1.0339550e+01
   4.5910000e+01  -4.4618583e-01  -7.5240571e-01   4.7142488e+01  -3.6586361e-01  -2.0745832e+00  -5.7377494e-01   7.7373149e+01  -9.3094391e-01   1.8855782e+00  -3.9114427e+00  -1.1444098e+00  -6.8412375e-01   1.3141853e+01  -1.0327402e+02   5.1952525e+01   3.1572289e+03   1.6102640e+01   3.8016361e+00   1.7863519e+01   4.6702044e-01  -9.2268749e-01   9.8552664e-01  -6.7123698e-01   7.5608939e+00  -1.4386464e+01   1.2482248e+00   1.2298694e+00  -4.8029086e-03  -7.1176702e+00  -7.1774604e+00
   4.5920000e+01  -3.7785707e-01  -8.1363005e-01   4.7228741e+01  -6.3380369e-01  -2.0804847e+00   1.7507404e-01   7.4884898e+01  -9.1686290e-01   1.7384244e+00  -1.4715377e+01  -1.1453179e+00  -5.3737669e-01   1.4674706e+01  -1.0232088e+02   7.8967648e+01   2.7015123e+03   1.3941563e+01   1.1112893e+00   1.8991405e+01   3.7147855e-01  -9.5184804e-01   8.1426120e-01  -3.2460058e+00   8.5080098e+00  -1.3009618e+01   1.0423116e+00   1.1373576e+00  -1.2696208e-01  -5.8112913e+00  -4.3878659e+00
   4.5930000e+01  -3.4346338e-01  -8.8647379e-01   4.7228786e+01  -8.7935259e-01  -2.0804274e+00   9.2005884e-01   7.4498480e+01  -9.0507926e-01   1.5074155e+00  -2.3100895e+01  -1.1445730e+00  -3.5994112e-01   1.7743557e+01  -1.0122336e+02   9.9814770e+01   2.0847122e+03   1.2053608e+01  -1.1583453e+00   2.0392590e+01   2.5363715e-01  -9.6553360e-01   6.4644226e-01  -5.2963423e+00   9.4627946e+00  -1.1864156e+01   8.5421226e-01   1.0534385e+00  -2.2786796e-01  -4.7564149e+00  -2.2204144e+00
   4.5940000e+01  -3.5189291e-01  -9.4628275e-01   4.7177632e+01  -1.0479127e+00  -2.0703433e+00   1.6771209e+00   7.5706204e+01  -8.9596039e-01   1.2397087e+00  -2.6770681e+01  -1.1418313e+00  -1.4782674e-01   2.1211438e+01  -1.0003779e+02   1.1305928e+02   1.3244514e+03   1.0537073e+01  -2.6501813e+00   2.1828006e+01   1.3124021e-01  -9.6330249e-01   5.0036256e-01  -6.7492979e+00   1.0228435e+01  -1.0987358e+01   6.9999861e-01   9.7964247e-01  -3.0475687e-01  -3.9929125e+00  -6.9409312e-01
   4.5950000e+01  -3.9511821e-01  -9.7745257e-01   4.7117578e+01  -1.1303136e+00  -2.0541859e+00   2.4487788e+00   7.7165789e+01  -8.8942179e-01   9.8030191e-01  -2.5940677e+01  -1.1369606e+00   7.7789773e-02   2.2561651e+01  -9.8822508e+01   1.1867789e+02   5.6186088e+02   9.3901665e+00  -3.2306616e+00   2.2985317e+01   1.4493568e-02  -9.4637500e-01   3.8557671e-01  -7.6676867e+00   1.0584774e+01  -1.0428841e+01   5.8508889e-01   9.1347226e-01  -3.6036061e-01  -3.4829252e+00   0.0000000e+00
   4.5960000e+01  -4.5458106e-01  -9.7515517e-01   4.7087698e+01  -1.1578373e+00  -2.0256526e+00   3.2300692e+00   7.8129039e+01  -8.8511924e-01   7.5501635e-01  -2.2528557e+01  -1.1301184e+00   2.8788412e-01   2.1009435e+01  -9.7633831e+01   1.1802509e+02  -6.5280172e+01   8.5726217e+00  -2.9800642e+00   2.3696338e+01  -9.2932694e-02  -9.1859453e-01   3.0524399e-01  -8.1430468e+00   1.0382152e+01  -1.0184990e+01   5.0699368e-01   8.5137517e-01  -3.9919731e-01  -3.1595354e+00   0.0000000e+00
   4.5970000e+01  -5.1226834e-01  -9.4344991e-01   4.7116622e+01  -1.1752364e+00  -1.9964317e+00   4.0188194e+00   7.8875021e+01  -8.8258526e-01   5.7606970e-01  -1.7894665e+01  -1.1216551e+00   4.6319767e-01   1.7531354e+01  -9.6524862e+01   1.1299933e+02  -5.0257569e+02   8.0196831e+00  -2.1658126e+00   2.4031908e+01  -1.9123445e-01  -8.8634611e-01   2.5759178e-01  -8.2347536e+00   9.6037825e+00  -1.0193302e+01   4.5846097e-01   7.9132569e-01  -4.2453439e-01  -2.9414244e+00   0.0000000e+00
   4.5980000e+01  -5.5725119e-01  -8.9783679e-01   4.7222765e+01  -1.2134508e+00  -1.9515119e+00   4.8177352e+00   7.9891588e+01  -8.8126045e-01   4.5261423e-01  -1.2345547e+01  -1.1120070e+00   5.9521605e-01   1.3201838e+01  -9.5537954e+01   1.0529772e+02  -7.7016143e+02   7.6300737e+00  -1.1535264e+00   2.4200889e+01  -2.8170537e-01  -8.5681010e-01   2.3633568e-01  -7.9719322e+00   8.3692833e+00  -1.0365372e+01   4.2980502e-01   7.3395493e-01  -4.3735931e-01  -2.7345185e+00   0.0000000e+00
   4.5990000e+01  -5.8543500e-01  -8.6960297e-01   4.7417828e+01  -1.2811055e+00  -1.9036699e+00   5.6327791e+00   8.1504383e+01  -8.8061088e-01   3.8212446e-01  -7.0489771e+00  -1.1015683e+00   6.8821044e-01   9.2994389e+00  -9.4689933e+01   9.6099811e+01  -9.1979088e+02   7.3089455e+00  -2.8130052e-01   2.4364276e+01  -3.6413045e-01  -8.3490094e-01   2.3205028e-01  -7.3792517e+00   6.8876601e+00  -1.0590947e+01   4.1012421e-01   6.8180967e-01  -4.3730287e-01  -2.4722329e+00   0.0000000e+00
   4.6000000e+01  -5.9789099e-01  -8.9902524e-01   4.7706698e+01  -1.3756534e+00  -1.8471762e+00   6.4742420e+00   8.4146296e+01  -8.8040118e-01   3.3475846e-01  -4.7365994e+00  -1.0906024e+00   7.5541480e-01   6.7204364e+00  -9.3966850e+01   8.6164015e+01  -9.9357960e+02   7.0128124e+00   2.3666602e-01   2.4535442e+01  -4.3566717e-01  -8.2070112e-01   2.3491960e-01  -6.5085781e+00   5.4103948e+00  -1.0741222e+01   3.8836028e-01   6.3773290e-01  -4.2436270e-01  -2.1386129e+00   0.0000000e+00
   4.6010000e+01  -5.9893551e-01  -1.0141016e+00   4.8082782e+01  -1.4945202e+00  -1.7813434e+00   7.3498854e+00   8.7564337e+01  -8.8093032e-01   2.5711008e-01  -7.7648385e+00  -1.0793568e+00   7.9856549e-01   4.3150688e+00  -9.3340709e+01   7.6090962e+01  -1.0073054e+03   6.7350591e+00   3.4671473e-01   2.4616326e+01  -4.9228727e-01  -8.0959289e-01   2.3721652e-01  -5.4468888e+00   4.1996216e+00  -1.0688260e+01   3.5556418e-01   6.0367072e-01  -3.9996678e-01  -1.7444383e+00   0.0000000e+00
   4.6020000e+01  -5.9057574e-01  -1.2081632e+00   4.8521010e+01  -1.6334116e+00  -1.7047389e+00   8.2562980e+00   9.0641265e+01  -8.8306997e-01   9.1960223e-02  -1.6514986e+01  -1.0682247e+00   8.0293754e-01   4.3720511e-01  -9.2789883e+01   6.6511754e+01  -9.5792080e+02   6.4865391e+00   1.3199369e-01   2.4497262e+01  -5.3155965e-01  -7.9521786e-01   2.3415094e-01  -4.2961075e+00   3.4830121e+00  -1.0344680e+01   3.0755054e-01   5.8008421e-01  -3.6718298e-01  -1.3211230e+00   0.0000000e+00
   4.6030000e+01  -5.6652809e-01  -1.4354097e+00   4.8979374e+01  -1.7793442e+00  -1.6211268e+00   9.1827682e+00   9.2647015e+01  -8.8811646e-01  -2.0307142e-01  -2.9503165e+01  -1.0576972e+00   7.5821517e-01  -4.4722365e+00  -9.2303828e+01   5.8121320e+01  -8.3904334e+02   6.2922791e+00  -2.5019531e-01   2.4125848e+01  -5.5409878e-01  -7.7302349e-01   2.2374252e-01  -3.1670361e+00   3.3977705e+00  -9.7202633e+00   2.4636547e-01   5.6556695e-01  -3.3040678e-01  -9.2711978e-01   0.0000000e+00
   4.6040000e+01  -5.1466195e-01  -1.6320668e+00   4.9413298e+01  -1.9076212e+00  -1.5275628e+00   1.0115924e+01   9.3315561e+01  -8.9752392e-01  -6.4368095e-01  -4.4060953e+01  -1.0481885e+00   6.7140049e-01  -8.6814689e+00  -9.1875168e+01   5.1518044e+01  -6.6032768e+02   6.1863703e+00  -6.2056980e-01   2.3493287e+01  -5.6243611e-01  -7.4192374e-01   2.0702145e-01  -2.1853378e+00   3.9418398e+00  -8.9356111e+00   1.8017438e-01   5.5682312e-01  -2.9438119e-01  -6.2731338e-01   0.0000000e+00
   4.6050000e+01  -4.2759390e-01  -1.7524317e+00   4.9788784e+01  -1.9863858e+00  -1.4232272e+00   1.1037205e+01   9.2128113e+01  -9.1257066e-01  -1.2122363e+00  -5.6855531e+01  -1.0398087e+00   5.7210663e-01  -9.9293859e+00  -9.1483951e+01   4.7075695e+01  -4.4423486e+02   6.2301861e+00  -8.2170085e-01   2.2575244e+01  -5.5902205e-01  -7.0364282e-01   1.8809904e-01  -1.4519918e+00   4.9674993e+00  -8.1762815e+00   1.2072725e-01   5.4942376e-01  -2.6284067e-01  -4.8167281e-01   0.0000000e+00
   4.6060000e+01  -3.0987611e-01  -1.7954745e+00   5.0090919e+01  -1.9913307e+00  -1.3120734e+00   1.1923739e+01   8.8653369e+01  -9.3400765e-01  -1.8559838e+00  -6.4374750e+01  -1.0321953e+00   5.0674019e-01  -6.5366436e+00  -9.1091491e+01   4.5132330e+01  -1.9433654e+02   6.5101439e+00  -7.6044835e-01   2.1319040e+01  -5.4557902e-01  -6.6143470e-01   1.7285431e-01  -9.9170099e-01   6.2207790e+00  -7.6271196e+00   7.8720790e-02   5.3898893e-01  -2.3753077e-01  -5.2824547e-01   0.0000000e+00
   4.6070000e+01  -1.7509767e-01  -1.7980496e+00   5.0328758e+01  -1.9198515e+00  -1.1891166e+00   1.2754587e+01   8.3084855e+01  -9.6181432e-01  -2.4977818e+00  -6.4179804e+01  -1.0246057e+00   5.1274534e-01   6.0051448e-01  -9.0657030e+01   4.6264983e+01   1.1326532e+02   7.0973580e+00  -4.1751458e-01   1.9705700e+01  -5.2365389e-01  -6.1972395e-01   1.6665266e-01  -7.4164683e-01   7.3892847e+00  -7.4113731e+00   6.0529439e-02   5.2208088e-01  -2.1788215e-01  -7.6017404e-01   0.0000000e+00
   4.6080000e+01  -4.0230653e-02  -1.8010066e+00   5.0525674e+01  -1.7892119e+00  -1.0618627e+00   1.3517118e+01   7.6253121e+01  -9.9522732e-01  -3.0634616e+00  -5.6567976e+01  -1.0162030e+00   5.9931320e-01   8.6567868e+00  -9.0147308e+01   5.1318182e+01   5.0531990e+02   8.0132983e+00   1.6975437e-01   1.7809795e+01  -4.9493710e-01  -5.8428587e-01   1.7286389e-01  -5.7240812e-01   8.1597115e+00  -7.5703261e+00   6.8071365e-02   4.9684767e-01  -2.0106425e-01  -1.1306219e+00   0.0000000e+00
   4.6090000e+01   7.5589035e-02  -1.8236158e+00   5.0699137e+01  -1.6204609e+00  -9.2481117e-01   1.4211267e+01   6.9414836e+01  -1.0330718e+00  -3.5120420e+00  -4.4858048e+01  -1.0063617e+00   7.4541129e-01   1.4609808e+01  -8.9522276e+01   6.1245619e+01   9.9274367e+02   9.2084194e+00   9.2732588e-01   1.5786317e+01  -4.6093421e-01  -5.6144895e-01   1.9286862e-01  -3.3215211e-01   8.2853551e+00  -8.0882118e+00   9.9694879e-02   4.6363808e-01  -1.8244704e-01  -1.5640535e+00   0.0000000e+00
   4.6100000e+01   1.5313527e-01  -1.8640500e+00   5.0849025e+01  -1.4202766e+00  -7.8638457e-01   1.4847336e+01   6.3606901e+01  -1.0741726e+00  -3.8436211e+00  -3.3157903e+01  -9.9485394e-01   9.1167716e-01   1.6626588e+01  -8.8724160e+01   7.6834025e+01   1.5588406e+03   1.0579654e+01   1.7635978e+00   1.3813884e+01  -4.2244732e-01  -5.5614589e-01   2.2633446e-01   1.1111731e-01   7.6432968e+00  -8.9126023e+00   1.5105364e-01   4.2514736e-01  -1.5701409e-01  -1.9853783e+00   0.0000000e+00
   4.6110000e+01   1.8111739e-01  -1.9130939e+00   5.0963895e+01  -1.1755616e+00  -6.3936360e-01   1.5434471e+01   5.8713537e+01  -1.1175857e+00  -4.0813058e+00  -2.3768473e+01  -9.8183078e-01   1.0606143e+00   1.4893713e+01  -8.7687468e+01   9.8224662e+01   2.1390637e+03   1.2009423e+01   2.5885533e+00   1.2049829e+01  -3.7915353e-01  -5.7015735e-01   2.7066245e-01   8.3225939e-01   6.2740907e+00  -9.9515824e+00   2.1678066e-01   3.8553534e-01  -1.2166512e-01  -2.3583902e+00   0.0000000e+00
   4.6120000e+01   1.6391938e-01  -1.9636448e+00   5.1034904e+01  -8.6630185e-01  -4.8506607e-01   1.5970271e+01   5.3579989e+01  -1.1626455e+00  -4.2528340e+00  -1.7152816e+01  -9.6765991e-01   1.1706918e+00   1.1007746e+01  -8.6367146e+01   1.2435786e+02   2.6133199e+03   1.3374197e+01   3.3272885e+00   1.0614365e+01  -3.2967845e-01  -6.0113580e-01   3.2041456e-01   1.8062697e+00   4.3772414e+00  -1.1078626e+01   2.9199709e-01   3.4874931e-01  -7.7092799e-02  -2.6824397e+00  -7.5477342e-02
   4.6130000e+01   1.2093044e-01  -2.0095537e+00   5.1062056e+01  -4.8294996e-01  -3.2864859e-01   1.6445407e+01   4.7513568e+01  -1.2089052e+00  -4.3798519e+00  -1.2701790e+01  -9.5275429e-01   1.2374591e+00   6.6767291e+00  -8.4759503e+01   1.5285199e+02   2.8494126e+03   1.4530647e+01   3.9274023e+00   9.5809643e+00  -2.7286666e-01  -6.4261081e-01   3.6793663e-01   2.8959872e+00   2.2521809e+00  -1.2161803e+01   3.7192933e-01   3.1710999e-01  -2.7877910e-02  -2.9529949e+00  -3.6819105e-01
   4.6140000e+01   7.7242666e-02  -2.0416269e+00   5.1053326e+01  -4.0735100e-02  -1.6552750e-01   1.6854365e+01   4.0895796e+01  -1.2560106e+00  -4.4712944e+00  -9.1442509e+00  -9.3750804e-01   1.2629877e+00   2.5528652e+00  -8.2892554e+01   1.8067254e+02   2.7820550e+03   1.5324368e+01   4.3717686e+00   8.9382072e+00  -2.0943654e-01  -6.8532765e-01   4.0531432e-01   3.9010706e+00   2.2561273e-01  -1.3086741e+01   4.5041208e-01   2.9101432e-01   1.9094086e-02  -3.1386443e+00  -5.7852943e-01
   4.6150000e+01   5.1812703e-02  -2.0504170e+00   5.1022805e+01   4.0824301e-01  -1.4323933e-03   1.7198792e+01   3.4442730e+01  -1.3036431e+00  -4.5305862e+00  -5.9291778e+00  -9.2233338e-01   1.2458206e+00  -1.7167150e+00  -8.0809331e+01   2.0525368e+02   2.4581139e+03   1.5652502e+01   4.6893936e+00   8.5593405e+00  -1.4233148e-01  -7.1929434e-01   4.2734583e-01   4.6337893e+00  -1.4067063e+00  -1.3761563e+01   5.1926193e-01   2.6962354e-01   5.6772169e-02  -3.2052786e+00  -5.6782029e-01
   4.6160000e+01   4.9671248e-02  -2.0320299e+00   5.0987882e+01   7.8464790e-01   1.6598588e-01   1.7485177e+01   2.8638480e+01  -1.3515033e+00  -4.5594855e+00  -2.8899339e+00  -9.0759740e-01   1.1908837e+00  -5.4936816e+00  -7.8560063e+01   2.2545623e+02   2.0202553e+03   1.5545880e+01   4.9397967e+00   8.2399581e+00  -7.5943083e-02  -7.3612884e-01   4.3418383e-01   4.9830303e+00  -2.4166165e+00  -1.4126224e+01   5.6932753e-01   2.5184588e-01   7.9933106e-02  -3.1638690e+00  -2.5244209e-01
   4.6170000e+01   6.1693702e-02  -1.9886041e+00   5.0965977e+01   1.0267850e+00   3.3735755e-01   1.7721060e+01   2.3588338e+01  -1.3991270e+00  -4.5414788e+00   1.8006662e+00  -8.9346067e-01   1.1191281e+00  -7.1755592e+00  -7.6187776e+01   2.4185275e+02   1.6396516e+03   1.5165732e+01   5.1908922e+00   7.8076847e+00  -1.4991379e-02  -7.3208715e-01   4.3146473e-01   4.9292822e+00  -2.6760300e+00  -1.4170002e+01   5.9384181e-01   2.3702233e-01   8.6620310e-02  -3.0680100e+00   0.0000000e+00
   4.6180000e+01   7.2626673e-02  -1.9249571e+00   5.0970671e+01   1.1349956e+00   5.1090647e-01   1.7917836e+01   1.9677588e+01  -1.4456559e+00  -4.4371739e+00   1.0430497e+01  -8.7985607e-01   1.0535568e+00  -6.5571333e+00  -7.3711702e+01   2.5611019e+02   1.4257448e+03   1.4706003e+01   5.5048285e+00   7.2327319e+00   3.6921896e-02  -7.1071800e-01   4.2724485e-01   4.5072404e+00  -2.1884639e+00  -1.3965084e+01   5.9321548e-01   2.2508850e-01   7.8289448e-02  -2.9608205e+00   0.0000000e+00
   4.6190000e+01   7.2991303e-02  -1.8474462e+00   5.1006091e+01   1.1675676e+00   6.8181978e-01   1.8097084e+01   1.7924842e+01  -1.4898446e+00  -4.2081589e+00   2.2901495e+01  -8.6660325e-01   1.0059913e+00  -4.7565486e+00  -7.1125120e+01   2.6994690e+02   1.3836701e+03   1.4316792e+01   5.9053551e+00   6.6296608e+00   7.8310393e-02  -6.8235574e-01   4.2779303e-01   3.7779516e+00  -1.0818676e+00  -1.3699013e+01   5.7702778e-01   2.1647425e-01   5.8553609e-02  -2.8550086e+00   0.0000000e+00
   4.6200000e+01   6.5783834e-02  -1.7644424e+00   5.1064122e+01   1.1918281e+00   8.5806160e-01   1.8283812e+01   1.8672733e+01  -1.5302896e+00  -3.8389248e+00   3.6923415e+01  -8.5358497e-01   9.7083227e-01  -3.5159057e+00  -6.8410756e+01   2.8443337e+02   1.4486472e+03   1.4074682e+01   6.3566260e+00   6.1667255e+00   1.0904208e-01  -6.5975331e-01   4.3524873e-01   2.8091711e+00   4.3190089e-01  -1.3630499e+01   5.5990571e-01   2.1186471e-01   3.1363531e-02  -2.7374055e+00   0.0000000e+00
   4.6210000e+01   6.3424045e-02  -1.6851678e+00   5.1128971e+01   1.2388801e+00   1.0323554e+00   1.8490720e+01   2.0690868e+01  -1.5657165e+00  -3.3423962e+00   4.9652859e+01  -8.4090896e-01   9.2616736e-01  -4.4664914e+00  -6.5558074e+01   2.9984916e+02   1.5415797e+03   1.3980446e+01   6.7774146e+00   5.9965910e+00   1.2833332e-01  -6.5305194e-01   4.4796291e-01   1.6668725e+00   2.1048956e+00  -1.3964018e+01   5.5343435e-01   2.1151901e-01  -2.5037907e-04  -2.5756456e+00   0.0000000e+00
   4.6220000e+01   7.8362904e-02  -1.6186799e+00   5.1184585e+01   1.2983453e+00   1.2151862e+00   1.8711219e+01   2.2049860e+01  -1.5952371e+00  -2.7570614e+00   5.8533473e+01  -8.2889802e-01   8.5080316e-01  -7.5364201e+00  -6.2560685e+01   3.1589156e+02   1.6042394e+03   1.3992050e+01   7.0622555e+00   6.2085118e+00   1.3398429e-01  -6.6707986e-01   4.6224780e-01   4.3864320e-01   3.6882787e+00  -1.4735414e+01   5.6024336e-01   2.1439385e-01  -3.3888299e-02  -2.3446735e+00   0.0000000e+00
   4.6230000e+01   1.1490058e-01  -1.5729777e+00   5.1219385e+01   1.3455722e+00   1.3964127e+00   1.8927166e+01   2.1594648e+01  -1.6184565e+00  -2.1321327e+00   6.2492876e+01  -8.1795979e-01   7.3634171e-01  -1.1446144e+01  -5.9402988e+01   3.3204711e+02   1.6155553e+03   1.4074451e+01   7.1123286e+00   6.7630869e+00   1.2467106e-01  -7.0070008e-01   4.7457917e-01  -7.5982369e-01   4.9436855e+00  -1.5780981e+01   5.7437362e-01   2.1779649e-01  -6.6524099e-02  -2.0549060e+00   0.0000000e+00
   4.6240000e+01   1.6789905e-01  -1.5512067e+00   5.1229072e+01   1.3691344e+00   1.5825667e+00   1.9123878e+01   1.9671276e+01  -1.6353811e+00  -1.5076738e+00   6.2445885e+01  -8.0848451e-01   5.8447636e-01  -1.5186535e+01  -5.6061528e+01   3.4791739e+02   1.5870282e+03   1.4245788e+01   6.8762625e+00   7.4611458e+00   1.0401064e-01  -7.4704682e-01   4.8375926e-01  -1.8038561e+00   5.6693837e+00  -1.6803766e+01   5.8631352e-01   2.1800878e-01  -9.4257827e-02  -1.7682987e+00   0.0000000e+00
   4.6250000e+01   2.2724728e-01  -1.5489346e+00   5.1217348e+01   1.3760484e+00   1.7678613e+00   1.9299329e+01   1.7545099e+01  -1.6462631e+00  -9.0840445e-01   5.9926937e+01  -8.0075409e-01   4.0608053e-01  -1.7839583e+01  -5.2517455e+01   3.6338384e+02   1.5466449e+03   1.4594541e+01   6.3713445e+00   7.9862758e+00   8.2527364e-02  -7.9510528e-01   4.9182773e-01  -2.5807679e+00   5.7615489e+00  -1.7500491e+01   5.8841746e-01   2.1198155e-01  -1.1371480e-01  -1.6004082e+00   0.0000000e+00
   4.6260000e+01   2.8429012e-01  -1.5572075e+00   5.1192919e+01   1.3779766e+00   1.9512078e+00   1.9458820e+01   1.5949112e+01  -1.6514872e+00  -3.4788723e-01   5.6051723e+01  -7.9483711e-01   2.2267335e-01  -1.8340718e+01  -4.8766294e+01   3.7873824e+02   1.5354398e+03   1.5240579e+01   5.6778168e+00   8.0068158e+00   7.5018888e-02  -8.3317914e-01   5.0292307e-01  -3.0341661e+00   5.2600359e+00  -1.7685582e+01   5.7755470e-01   1.9912267e-01  -1.2378669e-01  -1.6961346e+00   0.0000000e+00
   4.6270000e+01   3.3686517e-01  -1.5675996e+00   5.1165021e+01   1.3836537e+00   2.1437216e+00   1.9599595e+01   1.4077487e+01  -1.6515258e+00   1.6492675e-01   5.1281398e+01  -7.9057179e-01   5.7396466e-02  -1.6527688e+01  -4.4818860e+01   3.9483273e+02   1.6094491e+03   1.6249935e+01   4.9165610e+00   7.2990537e+00   9.4865884e-02  -8.5305228e-01   5.2109109e-01  -3.2146186e+00   4.3361857e+00  -1.7364092e+01   5.5489843e-01   1.8132125e-01  -1.2626289e-01  -2.1759184e+00   0.0000000e+00
   4.6280000e+01   3.8942111e-01  -1.5743865e+00   5.1139788e+01   1.4099926e+00   2.3330841e+00   1.9708886e+01   1.0929029e+01  -1.6469850e+00   6.1665647e-01   4.5172972e+01  -7.8767588e-01  -7.7802897e-02  -1.3519936e+01  -4.0680076e+01   4.1306706e+02   1.8234334e+03   1.7564648e+01   4.2345756e+00   5.8259898e+00   1.4909022e-01  -8.5238456e-01   5.4831750e-01  -3.2759030e+00   3.2144038e+00  -1.6746848e+01   5.2509117e-01   1.6079565e-01  -1.2496954e-01  -3.0855463e+00   0.0000000e+00
   4.6290000e+01   4.4716877e-01  -1.5737802e+00   5.1117335e+01   1.4880514e+00   2.5232488e+00   1.9778305e+01   6.9419269e+00  -1.6386817e+00   9.8704917e-01   3.7039270e+01  -7.8594023e-01  -1.9057430e-01  -1.1277140e+01  -3.6317481e+01   4.3510192e+02   2.2034855e+03   1.9017382e+01   3.8162922e+00   3.7167856e+00   2.3688574e-01  -8.3352366e-01   5.8360333e-01  -3.4191948e+00   2.0500776e+00  -1.6181053e+01   4.9553994e-01   1.3738866e-01  -1.2432206e-01  -4.3959052e+00   0.0000000e+00
   4.6300000e+01   5.0807361e-01  -1.5612438e+00   5.1090782e+01   1.6426187e+00   2.7132416e+00   1.9806224e+01   2.7919226e+00  -1.6276178e+00   1.2598818e+00   2.7283259e+01  -7.8538785e-01  -3.0487814e-01  -1.1430385e+01  -3.1661960e+01   4.6234680e+02   2.7244878e+03   2.0428604e+01   3.8612323e+00   1.1885143e+00   3.5100322e-01  -8.0001893e-01   6.2347895e-01  -3.8155093e+00   8.5205504e-01  -1.5963950e+01   4.7469087e-01   1.0687543e-01  -1.2821990e-01  -6.0565580e+00   0.0000000e+00
   4.6310000e+01   5.5969464e-01  -1.5271607e+00   5.1049012e+01   1.8645805e+00   2.9058700e+00   1.9789544e+01  -1.6680403e+00  -1.6148467e+00   1.4341785e+00   1.7429675e+01  -7.8619027e-01  -4.3689354e-01  -1.3201540e+01  -2.6646975e+01   4.9529478e+02   3.2947986e+03   2.1672372e+01   4.4738542e+00  -1.4805920e+00   4.7918828e-01  -7.5431922e-01   6.6243992e-01  -4.5256631e+00  -5.0516447e-01  -1.6131780e+01   4.6922023e-01   6.0980950e-02  -1.3880490e-01  -8.0236493e+00   0.0000000e+00
   4.6320000e+01   5.8311127e-01  -1.4543850e+00   5.0980873e+01   2.1118201e+00   3.0946023e+00   1.9725201e+01  -6.4343113e+00  -1.6013360e+00   1.5246955e+00   9.0516974e+00  -7.8837589e-01  -5.7410192e-01  -1.3720838e+01  -2.1245842e+01   5.3296140e+02   3.7666612e+03   2.2633118e+01   5.5250836e+00  -3.9425912e+00   6.0516100e-01  -6.9858958e-01   6.9143088e-01  -5.4560404e+00  -2.2252198e+00  -1.6392685e+01   4.8190361e-01  -1.0112475e-02  -1.5488723e-01  -1.0201803e+01   0.0000000e+00
   4.6330000e+01   5.6040276e-01  -1.3234535e+00   5.0875058e+01   2.3397630e+00   3.2830482e+00   1.9613443e+01  -1.1175731e+01  -1.5878552e+00   1.5581418e+00   3.3446343e+00  -7.9161967e-01  -6.8296822e-01  -1.0886630e+01  -1.5475090e+01   5.7285801e+02   3.9896609e+03   2.3158824e+01   6.5984084e+00  -5.8589417e+00   7.1190611e-01  -6.3794332e-01   6.9681515e-01  -6.3815887e+00  -4.5012422e+00  -1.6278349e+01   5.1180902e-01  -1.1279783e-01  -1.7179201e-01  -1.2381827e+01   0.0000000e+00
   4.6340000e+01   4.8336278e-01  -1.1242401e+00   5.0714996e+01   2.5248490e+00   3.4720096e+00   1.9454411e+01  -1.5903237e+01  -1.5748504e+00   1.5710600e+00   1.2918162e+00  -7.9528423e-01  -7.3337998e-01  -5.0411759e+00  -9.3720237e+00   6.1156920e+02   3.8711200e+03   2.3131641e+01   7.1032805e+00  -7.0478832e+00   7.8782732e-01  -5.8385717e-01   6.6531565e-01  -7.0409870e+00  -7.3914455e+00  -1.5411252e+01   5.5621672e-01  -2.4507150e-01  -1.8350825e-01  -1.4271785e+01   0.0000000e+00
   4.6350000e+01   3.6099699e-01  -8.6590659e-01   5.0474486e+01   2.6595484e+00   3.6547832e+00   1.9247242e+01  -2.0716872e+01  -1.5622619e+00   1.6094264e+00   3.8366424e+00  -7.9872495e-01  -7.2381071e-01   9.5692682e-01  -2.9812914e+00   6.4551295e+02   3.3943749e+03   2.2604467e+01   6.5331630e+00  -7.5538934e+00   8.3099837e-01  -5.5469832e-01   5.9452910e-01  -7.2598658e+00  -1.0731674e+01  -1.3671098e+01   6.1158032e-01  -3.9481562e-01  -1.8508836e-01  -1.5604214e+01  -1.9122723e-01
   4.6360000e+01   2.2222960e-01  -5.7929774e-01   5.0118993e+01   2.7357987e+00   3.8360670e+00   1.8987088e+01  -2.6015378e+01  -1.5492538e+00   1.7280219e+00   1.1859549e+01  -8.0169778e-01  -6.8954625e-01   3.4264461e+00   3.6346359e+00   6.7158719e+02   2.6074238e+03   2.1860667e+01   4.6982965e+00  -7.5738131e+00   8.4691875e-01  -5.7041189e-01   4.9956829e-01  -6.9910007e+00  -1.4162411e+01  -1.1176964e+01   6.7191659e-01  -5.4202164e-01  -1.7311821e-01  -1.6256990e+01  -1.0416443e+00
   4.6370000e+01   1.0882163e-01  -3.0797167e-01   4.9614781e+01   2.7421850e+00   3.8360670e+00   1.8656391e+01  -3.3069711e+01  -1.5340942e+00   1.9781587e+00   2.5013680e+01  -8.0454758e-01  -6.8122784e-01   8.3184079e-01   1.0386288e+01   6.8767066e+02   1.6083471e+03   2.1276868e+01   1.7702738e+00  -7.2916082e+00   8.4156074e-01  -6.4132355e-01   4.0725175e-01  -6.2453737e+00  -1.7259525e+01  -8.2229643e+00   7.2732994e-01  -6.6277528e-01  -1.4490482e-01  -1.6296464e+01  -2.0942215e+00
   4.6380000e+01   5.2514609e-02  -8.7663350e-02   4.8942392e+01   2.6764830e+00   4.0120224e+00   1.8229538e+01  -4.2685358e+01  -1.5146611e+00   2.3782545e+00   4.0009585e+01  -8.0806836e-01  -7.3901359e-01  -5.7785751e+00   1.7172620e+01   6.9272830e+02   5.0576408e+02   2.1053240e+01  -1.8475695e+00  -6.7410736e+00   8.1597565e-01  -7.5786079e-01   3.4139719e-01  -5.0499470e+00  -1.9676336e+01  -5.2529509e+00   7.6660756e-01  -7.3373568e-01  -9.9062489e-02  -1.5898344e+01  -3.3305161e+00
   4.6390000e+01   4.9051767e-02   7.2696703e-02   4.8110198e+01   2.5492484e+00   4.1841389e+00   1.7692131e+01  -5.3740646e+01  -1.4893644e+00   2.8968419e+00   5.1858734e+01  -8.1313779e-01  -8.7539745e-01  -1.3638386e+01   2.3900060e+01   6.8649381e+02  -6.2344927e+02   2.1109109e+01  -5.6740417e+00  -5.7693553e+00   7.6532967e-01  -8.9247446e-01   3.1255097e-01  -3.4938841e+00  -2.1225707e+01  -2.8113413e+00   7.8181261e-01  -7.3803309e-01  -3.8136907e-02  -1.5269712e+01  -4.6842593e+00
   4.6400000e+01   5.8195825e-02   1.9164215e-01   4.7161492e+01   2.3666363e+00   4.3494945e+00   1.7056434e+01  -6.3569740e+01  -1.4575634e+00   3.4777139e+00   5.8087202e+01  -8.2018372e-01  -1.0532996e+00  -1.7790219e+01   3.0475548e+01   6.6934312e+02  -1.7150690e+03   2.1240901e+01  -9.2061913e+00  -4.0589582e+00   6.7957396e-01  -1.0160788e+00   3.1898722e-01  -1.7761067e+00  -2.1930189e+01  -1.4144531e+00   7.6938451e-01  -6.7181456e-01   2.9784857e-02  -1.4645775e+01  -6.0706129e+00
   4.6410000e+01   3.5637804e-02   2.9740710e-01   4.6160824e+01   2.1307249e+00   4.5006408e+00   1.6361126e+01  -6.9530793e+01  -1.4192805e+00   4.0767008e+00   5.9898688e+01  -8.2875194e-01  -1.1891308e+00  -1.3583118e+01   3.6793590e+01   6.4232247e+02  -2.7020650e+03   2.1284230e+01  -1.1958834e+01  -1.2115190e+00   5.4585900e-01  -1.1153014e+00   3.5232428e-01  -1.8361422e-01  -2.2008178e+01  -1.3561531e+00   7.2822108e-01  -5.4740633e-01   9.3263586e-02  -1.4270278e+01  -7.4345319e+00
   4.6420000e+01  -2.8742376e-02   4.0687173e-01   4.5168872e+01   1.8879632e+00   4.6481774e+00   1.5646618e+01  -7.1450758e+01  -1.3749270e+00   4.6582322e+00   5.8153147e+01  -8.3765699e-01  -1.2106122e+00  -2.1481405e+00   4.2747035e+01   6.0652309e+02  -3.5799386e+03   2.1131790e+01  -1.3603682e+01   3.0187843e+00   3.5708503e-01  -1.1957243e+00   4.0133436e-01   9.9413736e-01  -2.1711572e+01  -2.6080946e+00   6.5936885e-01  -3.8940345e-01   1.4216407e-01  -1.4320160e+01  -8.7679555e+00
   4.6430000e+01  -1.0120316e-01   5.1730239e-01   4.4230393e+01   1.7452759e+00   4.7896407e+00   1.4924418e+01  -7.2220011e+01  -1.3253994e+00   5.1685519e+00   5.1031963e+01  -8.4567810e-01  -1.1136290e+00   9.6983230e+00   4.8244428e+01   5.6235530e+02  -4.4167782e+03   2.0721557e+01  -1.4055753e+01   8.4142016e+00   1.2209991e-01  -1.2713949e+00   4.5493078e-01   1.5388964e+00  -2.1169206e+01  -4.9771397e+00   5.6751604e-01  -2.2481633e-01   1.7000831e-01  -1.4839884e+01  -1.0089127e+01
   4.6440000e+01  -1.3673928e-01   6.1464767e-01   4.3373293e+01   1.7700434e+00   4.9268641e+00   1.4176985e+01  -7.4743361e+01  -1.2721699e+00   5.5431452e+00   3.7459333e+01  -8.5222012e-01  -9.6006128e-01   1.5356771e+01   5.3210473e+01   5.1017699e+02  -5.2178312e+03   2.0055977e+01  -1.3378560e+01   1.4220412e+01  -1.3487516e-01  -1.3521515e+00   5.0484102e-01   1.2935826e+00  -2.0425178e+01  -8.3090334e+00   4.6051180e-01  -7.3732575e-02   1.7228467e-01  -1.5728757e+01  -1.1385229e+01
   4.6450000e+01  -1.2019053e-01   6.8670299e-01   4.2611314e+01   1.8849728e+00   5.0549201e+00   1.3385514e+01  -7.9147047e+01  -1.2170519e+00   5.7419300e+00   1.9878481e+01  -8.5754491e-01  -8.3508635e-01   1.2497493e+01   5.7581466e+01   4.5172073e+02  -5.8456263e+03   1.9189721e+01  -1.1659253e+01   1.9505245e+01  -3.8651887e-01  -1.4389242e+00   5.4610245e-01   1.6758194e-01  -1.9555445e+01  -1.2384473e+01   3.4574801e-01   5.4508480e-02   1.4656264e-01  -1.6793509e+01  -1.2567994e+01
   4.6460000e+01  -7.3810618e-02   7.2934231e-01   4.1951316e+01   1.9236735e+00   5.1722619e+00   1.2551899e+01  -8.3361489e+01  -1.1618499e+00   5.7617929e+00   1.9862914e+00  -8.6251391e-01  -7.9830309e-01   3.6783259e+00   6.1315766e+01   3.9028018e+02  -6.1440553e+03   1.8183233e+01  -8.9924303e+00   2.3619915e+01  -6.1226031e-01  -1.5278712e+00   5.7524978e-01  -1.7038569e+00  -1.8679992e+01  -1.6648574e+01   2.2711729e-01   1.6122895e-01   9.8466642e-02  -1.7855164e+01  -1.3524297e+01
   4.6470000e+01  -3.4874969e-02   7.4415739e-01   4.1403009e+01   1.7931693e+00   5.2824417e+00   1.1696926e+01  -8.5497355e+01  -1.1081396e+00   5.6234111e+00  -1.3838186e+01  -8.6808471e-01  -8.5906210e-01  -6.0759011e+00   6.4413075e+01   3.2928979e+02  -6.0990389e+03   1.7074655e+01  -5.5668364e+00   2.6278367e+01  -7.9615125e-01  -1.6149142e+00   5.8920448e-01  -3.8274450e+00  -1.7872053e+01  -2.0265388e+01   1.0739381e-01   2.5634032e-01   4.5564376e-02  -1.8808037e+01  -1.4213102e+01
   4.6480000e+01  -3.2735675e-02   7.3393489e-01   4.0986046e+01   1.5442351e+00   5.3826520e+00   1.0846920e+01  -8.5000617e+01  -1.0571627e+00   5.3594016e+00  -2.6400949e+01  -8.7492305e-01  -9.8789452e-01  -1.2883242e+01   6.6918492e+01   2.7102689e+02  -5.8262897e+03   1.5903502e+01  -1.7407393e+00   2.7343628e+01  -9.2167966e-01  -1.6942271e+00   5.8696781e-01  -5.5253541e+00  -1.7109619e+01  -2.2567383e+01  -4.8190333e-03   3.5246388e-01   9.6905308e-03  -1.9581280e+01  -1.4698027e+01
   4.6490000e+01  -7.7656289e-02   7.0547493e-01   4.0726944e+01   1.2915859e+00   5.4733512e+00   1.0023413e+01  -8.2350611e+01  -1.0098032e+00   5.0056120e+00  -3.5378957e+01  -8.8321927e-01  -1.1370234e+00  -1.4912891e+01   6.8905851e+01   2.1679642e+02  -5.4230469e+03   1.4737237e+01   2.0154046e+00   2.6784282e+01  -9.7652175e-01  -1.7557955e+00   5.7036196e-01  -6.3013881e+00  -1.6361301e+01  -2.3434355e+01  -9.1791489e-02   4.5656007e-01   2.7475532e-03  -2.0091499e+01  -1.5110741e+01
   4.6500000e+01  -1.5812648e-01   6.7641625e-01   4.0648744e+01   1.1126456e+00   5.5581490e+00   9.2342227e+00  -7.8919067e+01  -9.6664564e-01   4.5922659e+00  -4.1334608e+01  -8.9270398e-01  -1.2604627e+00  -1.2343923e+01   7.0457724e+01   1.6796730e+02  -4.8829121e+03   1.3628234e+01   5.2570624e+00   2.4851533e+01  -9.6229724e-01  -1.7892414e+00   5.4105811e-01  -6.0651910e+00  -1.5689416e+01  -2.3242125e+01  -1.3280418e-01   5.6527747e-01   1.9975722e-02  -2.0240811e+01  -1.5574865e+01
   4.6510000e+01  -2.4770253e-01   6.7095679e-01   4.0759329e+01   1.0257378e+00   5.6364150e+00   8.4706889e+00  -7.6353386e+01  -9.2805298e-01   4.1419462e+00  -4.5031977e+01  -9.0287724e-01  -1.3352915e+00  -7.4828889e+00   7.1651984e+01   1.2631764e+02  -4.1649660e+03   1.2586078e+01   7.6714531e+00   2.2106473e+01  -8.9474109e-01  -1.7905617e+00   4.9893348e-01  -5.0814817e+00  -1.5238486e+01  -2.2497394e+01  -1.1463655e-01   6.6727506e-01   4.5919501e-02  -1.9964185e+01  -1.6125503e+01
   4.6520000e+01  -3.2005786e-01   7.0561920e-01   4.1037861e+01   1.0215760e+00   5.7044251e+00   7.7157900e+00  -7.5489887e+01  -8.9420839e-01   3.6729451e+00  -4.6900106e+01  -9.1323415e-01  -1.3611621e+00  -2.5870556e+00   7.2554826e+01   9.3245439e+01  -3.3072201e+03   1.1653091e+01   9.1297804e+00   1.9166226e+01  -7.9352022e-01  -1.7637946e+00   4.4542748e-01  -3.7617011e+00  -1.5152031e+01  -2.1539577e+01  -3.7044434e-02   7.4949919e-01   6.5484973e-02  -1.9303538e+01  -1.6694856e+01
   4.6530000e+01  -3.6066692e-01   7.7982087e-01   4.1432879e+01   1.0891853e+00   5.7674505e+00   6.9498855e+00  -7.6590450e+01  -8.6513222e-01   3.2017902e+00  -4.7115485e+01  -9.2333087e-01  -1.3443916e+00   1.6770527e+00   7.3225876e+01   6.8861229e+01  -2.4384210e+03   1.0944548e+01   9.7021628e+00   1.6441038e+01  -6.7447059e-01  -1.7170774e+00   3.8695168e-01  -2.4875081e+00  -1.5504414e+01  -2.0531088e+01   8.8967530e-02   8.0287712e-01   7.0706190e-02  -1.8406784e+01  -1.7163887e+01
   4.6540000e+01  -3.6918445e-01   8.7531879e-01   4.1882467e+01   1.2151815e+00   5.8226836e+00   6.1519285e+00  -7.9795702e+01  -8.4076053e-01   2.7369742e+00  -4.6481605e+01  -9.3280532e-01  -1.2933985e+00   5.0993050e+00   7.3729532e+01   5.1972265e+01  -1.6888963e+03   1.0538067e+01   9.6534265e+00   1.4098691e+01  -5.5135866e-01  -1.6592032e+00   3.3250114e-01  -1.5362824e+00  -1.6275010e+01  -1.9598180e+01   2.4524633e-01   8.2483755e-01   6.0959894e-02  -1.7428075e+01  -1.7424686e+01
   4.6550000e+01  -3.5615376e-01   9.6304450e-01   4.2337317e+01   1.3720232e+00   5.8702391e+00   5.3084146e+00  -8.4351382e+01  -8.2110961e-01   2.2703815e+00  -4.6659268e+01  -9.4141956e-01  -1.2206529e+00   7.2745605e+00   7.4127987e+01   4.0806751e+01  -1.1165514e+03   1.0351028e+01   9.3949022e+00   1.2185714e+01  -4.4020226e-01  -1.5995631e+00   2.8743128e-01  -1.0619772e+00  -1.7353665e+01  -1.8882386e+01   4.0939552e-01   8.1785855e-01   3.9749914e-02  -1.6455223e+01  -1.7432718e+01
   4.6560000e+01  -3.3604634e-01   1.0152846e+00   4.2769567e+01   1.5197563e+00   5.9070230e+00   4.4248560e+00  -8.8355863e+01  -8.0632435e-01   1.7890763e+00  -4.8130520e+01  -9.4914654e-01  -1.1469258e+00   7.3727152e+00   7.4455816e+01   3.3706055e+01  -7.1006955e+02   1.0172359e+01   9.3398594e+00   1.0710195e+01  -3.5743854e-01  -1.5478729e+00   2.5075734e-01  -1.1166218e+00  -1.8552396e+01  -1.8475949e+01   5.5728456e-01   7.8569430e-01   1.1399008e-02  -1.5523047e+01  -1.7221217e+01
   4.6570000e+01  -3.1900742e-01   1.0142879e+00   4.3170945e+01   1.6224226e+00   5.9336082e+00   3.5242739e+00  -9.0058217e+01  -7.9652813e-01   1.2952111e+00  -4.9386518e+01  -9.5626753e-01  -1.1023654e+00   4.4560332e+00   7.4712761e+01   2.9374927e+01  -4.3311285e+02   9.8250318e+00   9.7150712e+00   9.6417587e+00  -3.1369397e-01  -1.5111884e+00   2.1883792e-01  -1.6916380e+00  -1.9631025e+01  -1.8365366e+01   6.6709451e-01   7.3077091e-01  -2.0683348e-02  -1.4660829e+01  -1.6875517e+01
   4.6580000e+01  -3.0780192e-01   9.5300216e-01   4.3544682e+01   1.6618494e+00   5.9515991e+00   2.6324845e+00  -8.9178936e+01  -7.9170766e-01   8.0247453e-01  -4.9273660e+01  -9.6335124e-01  -1.1149774e+00  -1.2611966e+00   7.4888916e+01   2.6813214e+01  -2.5617128e+02   9.2967129e+00   1.0459762e+01   8.9076598e+00  -3.1014185e-01  -1.4911013e+00   1.9055182e-01  -2.7300873e+00  -2.0360103e+01  -1.8447090e+01   7.2472894e-01   6.5495476e-01  -5.3937701e-02  -1.3917702e+01  -1.6494452e+01
   4.6590000e+01  -3.0253349e-01   8.3680607e-01   4.3894905e+01   1.6401538e+00   5.9604226e+00   1.7632106e+00  -8.6927387e+01  -7.9178143e-01   3.1766977e-01  -4.8480476e+01  -9.7108777e-01  -1.1964415e+00  -8.1464143e+00   7.4989445e+01   2.5231345e+01  -1.5818696e+02   8.7328274e+00   1.1288886e+01   8.4253468e+00  -3.3981680e-01  -1.4841025e+00   1.6866642e-01  -4.1066773e+00  -2.0615818e+01  -1.8591598e+01   7.2852853e-01   5.6293309e-01  -8.5915520e-02  -1.3353345e+01  -1.6152426e+01
   4.6600000e+01  -3.0775471e-01   6.9449374e-01   4.4221823e+01   1.5741459e+00   5.9639177e+00   9.1418359e-01  -8.4902704e+01  -7.9672893e-01  -1.6539355e-01  -4.8306332e+01  -9.8008995e-01  -1.3388705e+00  -1.4242898e+01   7.5034434e+01   2.4058271e+01  -1.1730735e+02   8.3128363e+00   1.1884630e+01   8.1445606e+00  -3.9143286e-01  -1.4847136e+00   1.5708125e-01  -5.6163253e+00  -2.0450637e+01  -1.8699117e+01   6.9108187e-01   4.6518073e-01  -1.1421054e-01  -1.3005246e+01  -1.5872780e+01
   4.6610000e+01  -3.3432723e-01   5.8402842e-01   4.4529178e+01   1.4859725e+00   5.9595059e+00   7.8974919e-02  -8.3520867e+01  -8.0661858e-01  -6.5573939e-01  -4.9034584e+01  -9.9076069e-01  -1.5211330e+00  -1.8226253e+01   7.5046581e+01   2.2948600e+01  -1.1096713e+02   8.1014585e+00   1.2100397e+01   8.0505217e+00  -4.5304212e-01  -1.4892208e+00   1.5696854e-01  -6.9989540e+00  -2.0073165e+01  -1.8703271e+01   6.3602509e-01   3.7751582e-01  -1.3695755e-01  -1.2851214e+01  -1.5627285e+01
   4.6620000e+01  -3.9231862e-01   5.6482212e-01   4.4837369e+01   1.3934033e+00   5.9393378e+00  -7.3959530e-01  -8.1857022e+01  -8.2150783e-01  -1.1523120e+00  -4.9657261e+01  -1.0031806e+00  -1.7106834e+00  -1.8955036e+01   7.5043573e+01   2.1731863e+01  -1.2167368e+02   8.0060181e+00   1.2054130e+01   8.1303893e+00  -5.1440351e-01  -1.4974483e+00   1.6499182e-01  -7.9814577e+00  -1.9737716e+01  -1.8558585e+01   5.8939241e-01   3.1663215e-01  -1.5301471e-01  -1.2819905e+01  -1.5380049e+01
   4.6630000e+01  -4.8096863e-01   6.5293662e-01   4.5184501e+01   1.3065729e+00   5.9158465e+00  -1.5409398e+00  -8.0134452e+01  -8.4126019e-01  -1.6356375e+00  -4.8332546e+01  -1.0170615e+00  -1.8704561e+00  -1.5977272e+01   7.5036975e+01   2.0348882e+01  -1.3829809e+02   7.8561524e+00   1.2043434e+01   8.3590830e+00  -5.6831048e-01  -1.5113895e+00   1.7467490e-01  -8.3404056e+00  -1.9595311e+01  -1.8270151e+01   5.6922778e-01   2.9404323e-01  -1.6153490e-01  -1.2839616e+01  -1.5132817e+01
   4.6640000e+01  -5.8775594e-01   8.1536938e-01   4.5609220e+01   1.2371305e+00   5.8886310e+00  -2.3453378e+00  -8.0439795e+01  -8.6529148e-01  -2.0608575e+00  -4.2522006e+01  -1.0318480e+00  -1.9739557e+00  -1.0349956e+01   7.5034079e+01   1.8839225e+01  -1.5096569e+02   7.5009278e+00   1.2368896e+01   8.7060460e+00  -6.1169626e-01  -1.5324340e+00   1.7929066e-01  -7.9782321e+00  -1.9611915e+01  -1.7919956e+01   5.7949569e-01   3.1209530e-01  -1.6145778e-01  -1.2862772e+01  -1.4928268e+01
   4.6650000e+01  -6.9707005e-01   1.0043765e+00   4.6130414e+01   1.2089218e+00   5.8501856e+00  -3.1792326e+00  -8.3389478e+01  -8.9237382e-01  -2.3635926e+00  -3.0273511e+01  -1.0468831e+00  -2.0115169e+00  -3.7561196e+00   7.5039971e+01   1.7347477e+01  -1.4917487e+02   6.8656534e+00   1.3199575e+01   9.1054281e+00  -6.4544507e-01  -1.5591836e+00   1.7426808e-01  -6.9815170e+00  -1.9634587e+01  -1.7626257e+01   6.1193011e-01   3.6330512e-01  -1.5223143e-01  -1.2853671e+01  -1.4820733e+01
   4.6660000e+01  -7.9589798e-01   1.1832990e+00   4.6739917e+01   1.2497537e+00   5.7997653e+00  -4.0504290e+00  -8.7119643e+01  -9.2080277e-01  -2.4961966e+00  -1.3260402e+01  -1.0615646e+00  -1.9886987e+00   2.2818155e+00   7.5058250e+01   1.6023492e+01  -1.3239848e+02   5.9899663e+00   1.4494012e+01   9.4365549e+00  -6.7165721e-01  -1.5861944e+00   1.5854611e-01  -5.6277122e+00  -1.9540421e+01  -1.7503919e+01   6.5448972e-01   4.3185104e-01  -1.3637058e-01  -1.2780128e+01  -1.4852994e+01
   4.6670000e+01  -8.7110898e-01   1.3342329e+00   4.7406013e+01   1.3665577e+00   5.7463656e+00  -4.9509371e+00  -9.0050816e+01  -9.4887679e-01  -2.4589072e+00   3.7289407e+00  -1.0754534e+00  -1.9216708e+00   6.7027943e+00   7.5089821e+01   1.4786834e+01  -1.2366577e+02   5.0328889e+00   1.5995275e+01   9.6042799e+00  -6.9102073e-01  -1.6048571e+00   1.3419153e-01  -4.3203014e+00  -1.9343915e+01  -1.7663394e+01   7.0045400e-01   4.9697725e-01  -1.2159094e-01  -1.2628597e+01  -1.5055360e+01
   4.6680000e+01  -9.0618963e-01   1.4615314e+00   4.8080375e+01   1.5314478e+00   5.6778972e+00  -5.8665036e+00  -9.1556650e+01  -9.7509096e-01  -2.2713479e+00   1.8755930e+01  -1.0884598e+00  -1.8452177e+00   7.6453047e+00   7.5129595e+01   1.3082571e+01  -1.7042633e+02   4.1925312e+00   1.7338161e+01   9.6349441e+00  -7.0251734e-01  -1.6068791e+00   1.0444678e-01  -3.5038839e+00  -1.9183117e+01  -1.8143603e+01   7.5072784e-01   5.3815678e-01  -1.1886363e-01  -1.2392794e+01  -1.5403635e+01
   4.6690000e+01  -8.8463547e-01   1.5846995e+00   4.8709918e+01   1.6969019e+00   5.6000895e+00  -6.7808751e+00  -9.1437151e+01  -9.9782711e-01  -1.9222834e+00   3.4906449e+01  -1.1010557e+00  -1.8154430e+00   2.9774726e+00   7.5161376e+01   9.7772329e+00  -3.3053379e+02   3.6446789e+00   1.8186281e+01   9.6577481e+00  -7.0301142e-01  -1.5872106e+00   7.2816198e-02  -3.5138633e+00  -1.9187725e+01  -1.8801620e+01   8.0757086e-01   5.4055031e-01  -1.3600931e-01  -1.2072139e+01  -1.5799549e+01
   4.6700000e+01  -7.9868008e-01   1.7227653e+00   4.9249841e+01   1.8271846e+00   5.5168387e+00  -7.6896832e+00  -9.0880804e+01  -1.0151331e+00  -1.3784963e+00   5.4378717e+01  -1.1141099e+00  -1.8722961e+00  -5.6853037e+00   7.5152154e+01   3.3014039e+00  -6.4758290e+02   3.5603256e+00   1.8320253e+01   9.7828718e+00  -6.8613628e-01  -1.5442503e+00   4.3857439e-02  -4.3615503e+00  -1.9339933e+01  -1.9331265e+01   8.6713398e-01   5.0034893e-01  -1.7147776e-01  -1.1708155e+01  -1.6148455e+01
   4.6710000e+01  -6.5653724e-01   1.8860274e+00   4.9673735e+01   1.9162694e+00   5.4241914e+00  -8.6060330e+00  -9.1634978e+01  -1.0249778e+00  -6.3222639e-01   7.4626989e+01  -1.1283555e+00  -2.0030030e+00  -1.3070697e+01   7.5048590e+01  -7.8829401e+00  -1.1184344e+03   4.0551280e+00   1.7706315e+01   9.9926247e+00  -6.4467728e-01  -1.4793813e+00   2.2816253e-02  -5.6876421e+00  -1.9464563e+01  -1.9432911e+01   9.1885350e-01   4.2864246e-01  -2.1401015e-01  -1.1359838e+01  -1.6407151e+01
   4.6720000e+01  -4.7986949e-01   2.0706354e+00   4.9981884e+01   1.9752301e+00   5.3177932e+00  -9.5495036e+00  -9.4347060e+01  -1.0256611e+00   2.8334461e-01   9.1557100e+01  -1.1439516e+00  -2.1511847e+00  -1.4818172e+01   7.4780911e+01  -2.4585635e+01  -1.6702695e+03   5.0646669e+00   1.6529371e+01   1.0172862e+01  -5.7737899e-01  -1.3980143e+00   1.2854874e-02  -6.9406016e+00  -1.9339169e+01  -1.8986077e+01   9.5036016e-01   3.4956249e-01  -2.4838376e-01  -1.1040116e+01  -1.6564696e+01
   4.6730000e+01  -2.9121775e-01   2.2499065e+00   5.0198972e+01   2.0015690e+00   5.2081291e+00  -1.0542904e+01  -9.9340017e+01  -1.0161228e+00   1.3043406e+00   1.0209960e+02  -1.1604011e+00  -2.2523703e+00  -1.0118555e+01   7.4278958e+01  -4.6476100e+01  -2.1890465e+03   6.2911135e+00   1.5136544e+01   1.0279756e+01  -4.9453492e-01  -1.3111666e+00   1.2119366e-02  -7.5793072e+00  -1.8783938e+01  -1.8078793e+01   9.5146535e-01   2.9251720e-01  -2.6133865e-01  -1.0711389e+01  -1.6633239e+01
   4.6740000e+01  -1.0493145e-01   2.3794706e+00   5.0356912e+01   1.9635747e+00   5.0841410e+00  -1.1611740e+01  -1.0688367e+02  -9.9617718e-01   2.3434810e+00   1.0391404e+02  -1.1767072e+00  -2.2576120e+00  -5.2417081e-01   7.3491150e+01  -7.2562751e+01  -2.6086651e+03   7.2883525e+00   1.3934781e+01   1.0467695e+01  -4.1620736e-01  -1.2347918e+00   1.3446726e-02  -7.1770256e+00  -1.7678383e+01  -1.6872646e+01   9.1577582e-01   2.8405297e-01  -2.4352872e-01  -1.0334828e+01  -1.6657375e+01
   4.6750000e+01   6.8710725e-02   2.4207577e+00   5.0476893e+01   1.8165211e+00   4.9567152e+00  -1.2766023e+01  -1.1542827e+02  -9.6658884e-01   3.3059840e+00   9.6250302e+01  -1.1915901e+00  -2.1391556e+00   1.1845638e+01   7.2383993e+01  -1.0228719e+02  -2.9724435e+03   7.6377201e+00   1.3295205e+01   1.1036681e+01  -3.6342681e-01  -1.1853921e+00   7.5317903e-03  -5.4697323e+00  -1.5969161e+01  -1.5457190e+01   8.4230509e-01   3.4249649e-01  -1.8921698e-01  -9.9096329e+00  -1.6710674e+01
   4.6760000e+01   2.1494468e-01   2.3662290e+00   5.0563524e+01   1.5280544e+00   4.8028760e+00  -1.3979382e+01  -1.2133591e+02  -9.2891658e-01   4.1127203e+00   8.0673635e+01  -1.2037748e+00  -1.8971800e+00   2.4197564e+01   7.0921427e+01  -1.3609152e+02  -3.3804339e+03   7.0933115e+00   1.3469636e+01   1.2277363e+01  -3.5023177e-01  -1.1745637e+00  -1.2725701e-02  -2.4028609e+00  -1.3718908e+01  -1.3856156e+01   7.3777362e-01   4.7502644e-01  -9.6837441e-02  -9.4671367e+00  -1.6876235e+01
   4.6770000e+01   3.1400081e-01   2.2545225e+00   5.0610498e+01   1.0898685e+00   4.6462294e+00  -1.5197289e+01  -1.2179071e+02  -8.8524443e-01   4.7114909e+00   5.9877057e+01  -1.2122629e+00  -1.5584608e+00   3.3871920e+01   6.9052845e+01  -1.7493769e+02  -3.8846169e+03   5.6352593e+00   1.4544309e+01   1.4377347e+01  -3.8183638e-01  -1.2066356e+00  -5.0048535e-02   1.8648772e+00  -1.1169084e+01  -1.2129522e+01   6.1788886e-01   6.7674455e-01   2.9271842e-02  -9.0643379e+00  -1.7258163e+01
   4.6780000e+01   3.4905260e-01   2.1584566e+00   5.0610819e+01   5.2388158e-01   4.4711907e+00  -1.6367144e+01  -1.1698550e+02  -8.3784317e-01   5.0838697e+00   3.7237885e+01  -1.2163984e+00  -1.1561252e+00   4.0233557e+01   6.6721684e+01  -2.1944380e+02  -4.4506107e+03   3.4423535e+00   1.6445983e+01   1.7376995e+01  -4.5517395e-01  -1.2790253e+00  -1.0312652e-01   6.9953858e+00  -8.7389306e+00  -1.0395518e+01   5.0467866e-01   9.3055676e-01   1.7758815e-01  -8.7839903e+00  -1.7999021e+01
   4.6790000e+01   3.1498247e-01   2.1394668e+00   5.0567524e+01  -1.1418954e-01   4.2896777e+00  -1.7456117e+01  -1.0889731e+02  -7.8864897e-01   5.2636232e+00   1.7975342e+01  -1.2157321e+00  -7.0989233e-01   4.4623289e+01   6.3876349e+01  -2.6941814e+02  -4.9974340e+03   8.1128825e-01   1.8975378e+01   2.1105794e+01  -5.5879595e-01  -1.3821675e+00  -1.6794953e-01   1.2484472e+01  -6.9313302e+00  -8.7607235e+00   4.1966389e-01   1.2078970e+00   3.2936291e-01  -8.7049945e+00  -1.9230974e+01
   4.6800000e+01   2.2292285e-01   2.2065150e+00   5.0499725e+01  -7.4504966e-01   4.0995703e+00  -1.8450138e+01  -9.9402036e+01  -7.3869662e-01   5.3414385e+00   7.7815302e+00  -1.2097439e+00  -2.1212187e-01   4.9777046e+01   6.0475185e+01  -3.2393793e+02  -5.4519795e+03  -1.9304901e+00   2.1841248e+01   2.5176513e+01  -6.7527198e-01  -1.4984953e+00  -2.3990204e-01   1.7687397e+01  -6.2147837e+00  -7.2923247e+00   3.7780884e-01   1.4729468e+00   4.6006273e-01  -8.8762721e+00  -2.0988852e+01
   4.6810000e+01   1.0072868e-01   2.3143516e+00   5.0435549e+01  -1.2833296e+00   3.8961703e+00  -1.9344209e+01  -8.9407136e+01  -6.8800659e-01   5.4193830e+00   7.7944566e+00  -1.1976255e+00   3.6634472e-01   5.7846659e+01   5.6495809e+01  -3.8161282e+02  -5.7674888e+03  -4.5190242e+00   2.4654441e+01   2.9078705e+01  -7.8667233e-01  -1.6014909e+00  -3.1568789e-01   2.1875414e+01  -6.9384133e+00  -6.0745243e+00   3.8678262e-01   1.6905713e+00   5.4330237e-01  -9.2847524e+00  -2.3125927e+01
   4.6820000e+01  -1.2395641e-02   2.3901997e+00   5.0395829e+01  -1.6596676e+00   3.6892179e+00  -2.0136539e+01  -7.9233030e+01  -6.3613541e-01   5.5443183e+00   1.2493523e+01  -1.1786096e+00   1.0215135e+00   6.5516876e+01   5.1948552e+01  -4.4062288e+02  -5.9010056e+03  -6.8400832e+00   2.6877489e+01   3.2307519e+01  -8.7872337e-01  -1.6560577e+00  -3.9331028e-01   2.4324759e+01  -9.2602338e+00  -5.2455994e+00   4.4934106e-01   1.8344469e+00   5.5744013e-01  -9.8047995e+00  -2.5286547e+01
   4.6830000e+01  -8.0195836e-02   2.3694943e+00   5.0384847e+01  -1.8552404e+00   3.4759058e+00  -2.0827896e+01  -6.9135613e+01  -5.8288439e-01   5.6919785e+00   1.4766019e+01  -1.1527330e+00   1.6732411e+00   6.5172758e+01   4.6872775e+01  -4.9864652e+02  -5.8023646e+03  -8.9112127e+00   2.7871802e+01   3.4515705e+01  -9.4163095e-01  -1.6231403e+00  -4.7088639e-01   2.4516479e+01  -1.3114761e+01  -4.9008574e+00   5.6352478e-01   1.8922171e+00   4.9251742e-01  -1.0245284e+01  -2.7050719e+01
   4.6840000e+01  -8.5503794e-02   2.2257536e+00   5.0394354e+01  -1.9178621e+00   3.2573797e+00  -2.1410502e+01  -5.8260665e+01  -5.2858762e-01   5.8089376e+00   1.1695911e+01  -1.1212372e+00   2.2015951e+00   5.2835401e+01   4.1308606e+01  -5.5316831e+02  -5.4521791e+03  -1.0792693e+01   2.7111738e+01   3.5639558e+01  -9.6883145e-01  -1.4703097e+00  -5.4613452e-01   2.2368719e+01  -1.8228881e+01  -4.9261773e+00   7.2067632e-01   1.8665211e+00   3.5418462e-01  -1.0489107e+01  -2.8161035e+01
   4.6850000e+01  -3.5679111e-02   1.9751520e+00   5.0412223e+01  -1.9253780e+00   3.0308894e+00  -2.1854888e+01  -4.4438593e+01  -4.7407580e-01   5.8448598e+00   3.5922255e+00  -1.0863139e+00   2.5128639e+00   3.1126882e+01   3.5284185e+01  -6.0204437e+02  -4.8876055e+03  -1.2506781e+01   2.4420487e+01   3.5853674e+01  -9.5513020e-01  -1.1851726e+00  -6.1578617e-01   1.8308787e+01  -2.4126667e+01  -4.9863948e+00   9.0555007e-01   1.7732145e+00   1.6292804e-01  -1.0579674e+01  -2.8610309e+01
   4.6860000e+01   4.3874617e-02   1.6582326e+00   5.0428261e+01  -1.9328627e+00   2.7983259e+00  -2.2121229e+01  -2.6634113e+01  -4.2062676e-01   5.7538241e+00  -9.1035673e+00  -1.0503865e+00   2.5856164e+00   7.2752508e+00   2.8846080e+01  -6.4358834e+02  -4.1543971e+03  -1.3880804e+01   2.0094547e+01   3.5374279e+01  -8.9677867e-01  -7.8718875e-01  -6.7251722e-01   1.3175824e+01  -3.0185058e+01  -4.7587274e+00   1.1001403e+00   1.6390368e+00  -5.1015090e-02  -1.0729361e+01  -2.8586761e+01
   4.6870000e+01   1.2184327e-01   1.3174302e+00   5.0437064e+01  -1.9564412e+00   2.5720648e+00  -2.2189028e+01  -6.7799182e+00  -3.6983031e-01   5.5032104e+00  -2.5061371e+01  -1.0153004e+00   2.4792594e+00  -1.0635702e+01   2.2088279e+01  -6.7617998e+02  -3.2591643e+03  -1.4389751e+01   1.4828817e+01   3.4336268e+01  -7.9605453e-01  -3.3518220e-01  -7.0009315e-01   7.9798520e+00  -3.5797835e+01  -4.2087242e+00   1.2893980e+00   1.4980938e+00  -2.5557601e-01  -1.1205926e+01  -2.8339337e+01
   4.6880000e+01   1.7499017e-01   9.7886723e-01   5.0438802e+01  -1.9878652e+00   2.3417358e+00  -2.2069940e+01   1.1908891e+01  -3.2344233e-01   5.0754973e+00  -4.2771312e+01  -9.8183770e-01   2.3009685e+00  -1.7829090e+01   1.5137076e+01  -6.9823745e+02  -2.2057470e+03  -1.3279449e+01   9.4356432e+00   3.2853791e+01  -6.6922805e-01   7.7617627e-02  -6.7431246e-01   3.5933177e+00  -4.0539183e+01  -3.6409535e+00   1.4649106e+00   1.3849405e+00  -4.2445394e-01  -1.2095101e+01  -2.8031601e+01
   4.6890000e+01   1.9746817e-01   6.4772692e-01   5.0438091e+01  -2.0109549e+00   2.1190844e+00  -2.1797283e+01   2.7265619e+01  -2.8352987e-01   4.4394701e+00  -6.3602725e+01  -9.4967278e-01   2.1617166e+00  -1.3925189e+01   8.1124006e+00  -7.0872606e+02  -1.0488603e+03  -1.0040537e+01   4.5346450e+00   3.1095405e+01  -5.4978349e-01   3.5358825e-01  -5.7633665e-01   5.6666974e-01  -4.4195448e+01  -3.4928718e+00   1.6223639e+00   1.3249758e+00  -5.4062869e-01  -1.3159223e+01  -2.7697541e+01
   4.6900000e+01   1.9924867e-01   3.1988926e-01   5.0441923e+01  -2.0108480e+00   1.9009594e+00  -2.1409667e+01   3.8761614e+01  -2.5263941e-01   3.5475166e+00  -8.9195349e+01  -9.1784618e-01   2.1249493e+00  -3.6767248e+00   1.1027649e+00  -7.0758270e+02   1.1433531e+02  -4.9000918e+00   4.3951459e-01   2.9211375e+01  -4.7691905e-01   4.3824400e-01  -4.0914934e-01  -9.0893356e-01  -4.6678765e+01  -4.0605303e+00   1.7549483e+00   1.3262427e+00  -5.9557262e-01  -1.3952140e+01  -2.7266348e+01
   4.6910000e+01   1.9646987e-01  -8.7910886e-03   5.0457068e+01  -1.9774613e+00   1.6869023e+00  -2.0930093e+01   4.7957456e+01  -2.3347293e-01   2.3843521e+00  -1.1631644e+02  -8.8569925e-01   2.1610105e+00   3.6061150e+00  -5.8271005e+00  -6.9575870e+02   1.1824007e+03   1.1888986e+00  -2.7338334e+00   2.7251484e+01  -4.7439970e-01   3.5032994e-01  -1.9893481e-01  -9.8408838e-01  -4.7982246e+01  -5.3827761e+00   1.8515916e+00   1.3770122e+00  -5.8831164e-01  -1.4129084e+01  -2.6604909e+01
   4.6920000e+01   1.9901756e-01  -3.4311324e-01   5.0486545e+01  -1.9065442e+00   1.4749653e+00  -2.0353262e+01   5.7683079e+01  -2.2826453e-01   9.9664875e-01  -1.3877034e+02  -8.5362041e-01   2.1660685e+00   5.0580499e-01  -1.2602316e+01  -6.7483824e+02   2.0920458e+03   7.0882295e+00  -4.9571009e+00   2.5233794e+01  -5.3997396e-01   1.6958625e-01   2.0138457e-02  -9.3225079e-02  -4.8242725e+01  -7.3523927e+00   1.9042316e+00   1.4509289e+00  -5.2725191e-01  -1.3715490e+01  -2.5614524e+01
   4.6930000e+01   2.0206390e-01  -6.8456468e-01   5.0525578e+01  -1.8027343e+00   1.2708204e+00  -1.9660010e+01   6.9325171e+01  -2.3835754e-01  -5.2712420e-01  -1.5237730e+02  -8.2289798e-01   2.0508427e+00  -1.1522587e+01  -1.9117066e+01  -6.4630019e+02   2.8538050e+03   1.1942546e+01  -6.3037132e+00   2.3283539e+01  -6.5392151e-01  -5.7270137e-03   2.1929377e-01   1.1799297e+00  -4.7765146e+01  -9.8773476e+00   1.9177582e+00   1.5183537e+00  -4.3136485e-01  -1.3082332e+01  -2.4343857e+01
   4.6940000e+01   1.9130482e-01  -1.0190600e+00   5.0557752e+01  -1.6846125e+00   1.0769888e+00  -1.8839283e+01   8.2072758e+01  -2.6402063e-01  -2.0802272e+00  -1.5531030e+02  -7.9503630e-01   1.7936621e+00  -2.5718057e+01  -2.5251707e+01  -6.1106321e+02   3.5236977e+03   1.5177972e+01  -6.9567566e+00   2.1684358e+01  -7.9354068e-01  -1.0171154e-01   3.7575556e-01   2.2751252e+00  -4.6895862e+01  -1.2880399e+01   1.9128244e+00   1.5588306e+00  -3.2573098e-01  -1.2619142e+01  -2.2971615e+01
   4.6950000e+01   1.5732566e-01  -1.3091444e+00   5.0552470e+01  -1.5835591e+00   8.8796999e-01  -1.7893651e+01   9.4563140e+01  -3.0441502e-01  -3.5523631e+00  -1.4721360e+02  -7.7132896e-01   1.4147320e+00  -3.7893012e+01  -3.0900463e+01  -5.6963785e+02   4.1425365e+03   1.6418637e+01  -7.1249667e+00   2.0812372e+01  -9.4090058e-01  -9.1468465e-02   4.7164896e-01   2.8126785e+00  -4.5846379e+01  -1.6232139e+01   1.9171836e+00   1.5670818e+00  -2.3339275e-01  -1.2481148e+01  -2.1686032e+01
   4.6960000e+01   1.0212242e-01  -1.4992298e+00   5.0467081e+01  -1.5276847e+00   7.1528052e-01  -1.6838154e+01   1.0554975e+02  -3.5774132e-01  -4.8476849e+00  -1.2953217e+02  -7.5255813e-01   9.6365202e-01  -4.5107996e+01  -3.5986104e+01  -5.2232430e+02   4.7313546e+03   1.5728845e+01  -6.9687007e+00   2.1003279e+01  -1.0835857e+00   5.8779168e-03   5.0196121e-01   2.6875090e+00  -4.4588638e+01  -1.9798745e+01   1.9511417e+00   1.5495842e+00  -1.6998745e-01  -1.2691732e+01  -2.0633344e+01
   4.6970000e+01   3.7578845e-02  -1.5350392e+00   5.0255435e+01  -1.5201316e+00   5.5038326e-01  -1.5697307e+01   1.1408471e+02  -4.2145055e-01  -5.8911135e+00  -1.0434286e+02  -7.3872490e-01   5.1640513e-01  -4.4724689e+01  -4.0468958e+01  -4.6934984e+02   5.2974455e+03   1.3745988e+01  -6.5768901e+00   2.2391934e+01  -1.2113941e+00   1.4246854e-01   4.8252183e-01   1.9548822e+00  -4.2890849e+01  -2.3488901e+01   2.0190219e+00   1.5170271e+00  -1.4340980e-01  -1.3256071e+01  -1.9872097e+01
   4.6980000e+01  -1.2306725e-02  -1.3940429e+00   4.9876946e+01  -1.5390454e+00   3.9814838e-01  -1.4496464e+01   1.2008428e+02  -4.9247106e-01  -6.6298673e+00  -7.3875382e+01  -7.2925435e-01   1.2834177e-01  -3.8806336e+01  -4.4345908e+01  -4.1134583e+02   5.8004014e+03   1.1297714e+01  -5.9671907e+00   2.4814574e+01  -1.3133829e+00   2.6714738e-01   4.4302909e-01   6.1105407e-01  -4.0487021e+01  -2.7197565e+01   2.1109479e+00   1.4787650e+00  -1.5549954e-01  -1.4049821e+01  -1.9300233e+01
   4.6990000e+01  -1.6223043e-02  -1.1100415e+00   4.9303431e+01  -1.5636910e+00   2.5840397e-01  -1.3259059e+01   1.2374044e+02  -5.6745416e-01  -7.0355964e+00  -4.0572908e+01  -7.2357421e-01  -2.0275575e-01  -3.3109752e+01  -4.7631912e+01  -3.4974345e+02   6.1602380e+03   8.9060923e+00  -5.1332023e+00   2.7808675e+01  -1.3797257e+00   3.4855687e-01   4.0786135e-01  -1.4156495e+00  -3.7201586e+01  -3.0722647e+01   2.2065302e+00   1.4398410e+00  -2.0248237e-01  -1.4777232e+01  -1.8706120e+01
   4.7000000e+01   3.5688844e-02  -7.6715972e-01   4.8529751e+01  -1.5859976e+00   1.2839985e-01  -1.2012662e+01   1.2463972e+02  -6.4289978e-01  -7.0925024e+00  -5.6906044e+00  -7.2159265e-01  -5.2671526e-01  -3.2395951e+01  -5.0339903e+01  -2.8654746e+02   6.3195992e+03   6.6758936e+00  -4.1320518e+00   3.0698678e+01  -1.4060072e+00   3.8295311e-01   3.8372994e-01  -4.0713862e+00  -3.2955786e+01  -3.3719853e+01   2.2763405e+00   1.3992672e+00  -2.7434323e-01  -1.5118500e+01  -1.7926612e+01
   4.7010000e+01   1.0917654e-01  -4.6165724e-01   4.7582539e+01  -1.5873475e+00   1.7818987e-02  -1.0792866e+01   1.2197964e+02  -7.1525206e-01  -6.7943736e+00   2.9812882e+01  -7.2363394e-01  -8.8690254e-01  -3.6018728e+01  -5.2473553e+01  -2.2407620e+02   6.2471260e+03   4.5739281e+00  -3.1367314e+00   3.2816382e+01  -1.3958104e+00   3.8426880e-01   3.6327716e-01  -7.0232838e+00  -2.7805767e+01  -3.5767574e+01   2.2890319e+00   1.3506154e+00  -3.5654210e-01  -1.4926587e+01  -1.6989130e+01
   4.7020000e+01   1.4840204e-01  -2.6175904e-01   4.6522008e+01  -1.5246484e+00  -8.6344743e-02  -9.6338591e+00   1.1590067e+02  -7.8118051e-01  -6.1633268e+00   6.3104685e+01  -7.2972097e-01  -1.2544942e+00  -3.6759161e+01  -5.4036080e+01  -1.6513372e+02   5.8942481e+03   2.7136183e+00  -2.3882252e+00   3.3756584e+01  -1.3606423e+00   3.6908395e-01   3.3518646e-01  -9.7490588e+00  -2.2045861e+01  -3.6583284e+01   2.2256426e+00   1.2857280e+00  -4.3505435e-01  -1.4329725e+01  -1.6099211e+01
   4.7030000e+01   1.2165161e-01  -1.8853245e-01   4.5436839e+01  -1.3587404e+00  -1.7435105e-01  -8.5475395e+00   1.0863196e+02  -8.3799963e-01  -5.2636228e+00   8.9970391e+01  -7.3914508e-01  -1.5567025e+00  -3.0220834e+01  -5.5056739e+01  -1.1301618e+02   5.2117540e+03   1.3207383e+00  -2.0809596e+00   3.3442405e+01  -1.3164326e+00   3.4941441e-01   2.9211826e-01  -1.1855992e+01  -1.6223783e+01  -3.6200022e+01   2.0889530e+00   1.1995729e+00  -5.0022584e-01  -1.3606266e+01  -1.5409230e+01
   4.7040000e+01   4.5679715e-02  -2.1462184e-01   4.4415237e+01  -1.0939141e+00  -2.6264385e-01  -7.5141622e+00   1.0333773e+02  -8.8403729e-01  -4.1964560e+00   1.0671669e+02  -7.5093281e-01  -1.7664773e+00  -2.0977484e+01  -5.5617305e+01  -7.0833314e+01   4.2182863e+03   5.7980094e-01  -2.2881760e+00   3.2018214e+01  -1.2781923e+00   3.3252324e-01   2.3574117e-01  -1.3240016e+01  -1.0977172e+01  -3.4884333e+01   1.8979314e+00   1.0934131e+00  -5.4606321e-01  -1.2988943e+01  -1.4874149e+01
   4.7050000e+01  -2.9759670e-02  -2.8208191e-01   4.3509507e+01  -7.8175092e-01  -3.3558138e-01  -6.5021236e+00   1.0120386e+02  -9.1876519e-01  -3.0762544e+00   1.1202016e+02  -7.6444795e-01  -1.9163965e+00  -1.4991920e+01  -5.5844885e+01  -4.0226944e+01   3.0606370e+03   5.9948404e-01  -2.9615697e+00   2.9739732e+01  -1.2569277e+00   3.2069842e-01   1.7761896e-01  -1.3934230e+01  -6.7836759e+00  -3.2941837e+01   1.6738147e+00   9.7489975e-01  -5.6810657e-01  -1.2596327e+01  -1.4386940e+01
   4.7060000e+01  -6.4477654e-02  -3.3923514e-01   4.2735527e+01  -4.8538698e-01  -4.0015372e-01  -5.4995367e+00   1.0025869e+02  -9.4264009e-01  -2.0015354e+00   1.0747190e+02  -7.7954504e-01  -2.0545019e+00  -1.3810540e+01  -5.5869987e+01  -2.0336140e+01   1.9890804e+03   1.3702632e+00  -3.9615504e+00   2.6923026e+01  -1.2588386e+00   3.1105048e-01   1.3356241e-01  -1.3980121e+01  -3.7830432e+00  -3.0658762e+01   1.4339876e+00   8.5527073e-01  -5.6427291e-01  -1.2417061e+01  -1.3931804e+01
   4.7070000e+01  -5.6505446e-02  -3.6896655e-01   4.2097033e+01  -2.4479355e-01  -4.4776651e-01  -4.5201957e+00   9.7934102e+01  -9.5681924e-01  -1.0420870e+00   9.5944836e+01  -7.9626062e-01  -2.1984967e+00  -1.4399476e+01  -5.5786908e+01  -8.1044796e+00   1.2231660e+03   2.7219374e+00  -5.1124226e+00   2.3952129e+01  -1.2844143e+00   2.9827869e-01   1.1452553e-01  -1.3448495e+01  -1.7620390e+00  -2.8369594e+01   1.1964703e+00   7.4518923e-01  -5.3759339e-01  -1.2351789e+01  -1.3601719e+01
   4.7080000e+01  -3.5224552e-02  -3.8536927e-01   4.1605409e+01  -7.7639717e-02  -4.9348854e-01  -3.5794813e+00   9.4071443e+01  -9.6292940e-01  -2.4456615e-01   7.9752087e+01  -8.1445520e-01  -2.3304225e+00  -1.3192578e+01  -5.5641114e+01   3.7306096e-01   8.4775405e+02   4.3366336e+00  -6.2431580e+00   2.1269496e+01  -1.3289913e+00   2.7757355e-01   1.2134281e-01  -1.2521234e+01  -3.2732239e-01  -2.6477214e+01   9.8281815e-01   6.5171259e-01  -4.9658902e-01  -1.2268355e+01  -1.3492712e+01
   4.7090000e+01  -3.8292022e-02  -4.0970624e-01   4.1281343e+01  -4.4408961e-04  -5.2654821e-01  -2.6767063e+00   9.0277501e+01  -9.6285922e-01   3.6499173e-01   6.0955788e+01  -8.3376746e-01  -2.4275909e+00  -9.7168461e+00  -5.5439893e+01   8.5401017e+00   8.1670407e+02   5.8197625e+00  -7.1953278e+00   1.9311426e+01  -1.3860422e+00   2.4456403e-01   1.4515701e-01  -1.1489549e+01   8.6851914e-01  -2.5326590e+01   8.1366715e-01   5.7754878e-01  -4.5242224e-01  -1.2039491e+01  -1.3610486e+01
   4.7100000e+01  -9.0802014e-02  -4.5279600e-01   4.1143711e+01  -2.6242237e-02  -5.5628472e-01  -1.8046413e+00   8.7206492e+01  -9.5846876e-01   7.8954406e-01   4.2455233e+01  -8.5366078e-01  -2.4720617e+00  -4.4470750e+00  -5.5177178e+01   1.8368403e+01   9.8283013e+02   6.8245519e+00  -7.8388299e+00   1.8470683e+01  -1.4504254e+00   1.9455409e-01   1.7081602e-01  -1.0636880e+01   2.0052643e+00  -2.5041595e+01   7.0335990e-01   5.2208763e-01  -4.1564415e-01  -1.1608500e+01  -1.3889723e+01
   4.7110000e+01  -1.9312812e-01  -5.1561401e-01   4.1203333e+01  -1.3504716e-01  -5.6860331e-01  -9.6440197e-01   8.4023938e+01  -9.5132983e-01   1.0579190e+00   2.6837496e+01  -8.7364924e-01  -2.4686862e+00   3.3755416e-01  -5.4860042e+01   2.9773252e+01   1.1404849e+03   7.1091145e+00  -8.0881472e+00   1.9032243e+01  -1.5188523e+00   1.2366930e-01   1.8247261e-01  -1.0184746e+01   3.0698192e+00  -2.5494612e+01   6.5869043e-01   4.8374785e-01  -3.9385824e-01  -1.0973873e+01  -1.4192716e+01
   4.7120000e+01  -3.2330973e-01  -5.9395251e-01   4.1458503e+01  -2.6325536e-01  -5.7845819e-01  -1.5964478e-01   8.0475719e+01  -9.4264619e-01   1.2068082e+00   1.4888919e+01  -8.9347991e-01  -2.4405313e+00   2.8154848e+00  -5.4511260e+01   4.1185690e+01   1.1412437e+03   6.6255969e+00  -7.9258321e+00   2.0984845e+01  -1.5868632e+00   3.1714561e-02   1.7066390e-01  -1.0238188e+01   3.9214379e+00  -2.6471585e+01   6.7916753e-01   4.6266367e-01  -3.8999660e-01  -1.0189407e+01  -1.4351054e+01
   4.7130000e+01  -4.5080731e-01  -6.7641277e-01   4.1889820e+01  -3.3276023e-01  -5.7811441e-01   6.2104111e-01   7.8068589e+01  -9.3327651e-01   1.2705433e+00   6.3735089e+00  -9.1290768e-01  -2.3879749e+00   5.2556420e+00  -5.4140738e+01   5.1169138e+01   9.9834488e+02   5.6178122e+00  -7.3926054e+00   2.3869885e+01  -1.6441618e+00  -7.5381118e-02   1.3791105e-01  -1.0741223e+01   4.3965669e+00  -2.7858056e+01   7.5710820e-01   4.6179292e-01  -4.0217860e-01  -9.3969909e+00  -1.4248757e+01
   4.7140000e+01  -5.5129454e-01  -7.4473825e-01   4.2462202e+01  -2.9207162e-01  -5.7536421e-01   1.4055716e+00   7.8453054e+01  -9.2372440e-01   1.2843730e+00   1.3829670e+00  -9.3148269e-01  -2.2899366e+00   9.8038237e+00  -5.3724845e+01   5.9549397e+01   8.3802591e+02   4.5510984e+00  -6.5217638e+00   2.6904557e+01  -1.6735311e+00  -1.8623285e-01   9.8431576e-02  -1.1547821e+01   4.3680788e+00  -2.9609052e+01   8.7909858e-01   4.8505230e-01  -4.2542989e-01  -8.7802221e+00  -1.3831682e+01
   4.7150000e+01  -6.1429698e-01  -7.8088107e-01   4.3126843e+01  -1.4076630e-01  -5.6115486e-01   2.2192213e+00   8.1364963e+01  -9.1412516e-01   1.2848609e+00   4.8793314e-02  -9.4851534e-01  -2.1219977e+00   1.6793896e+01  -5.3219759e+01   6.7433291e+01   7.8838933e+02   3.9622708e+00  -5.3062503e+00   2.9323162e+01  -1.6573982e+00  -2.8819943e-01   7.1158253e-02  -1.2465887e+01   3.7718001e+00  -3.1610057e+01   1.0274758e+00   5.3323632e-01  -4.5342470e-01  -8.5374070e+00  -1.3134656e+01
   4.7160000e+01  -6.4117603e-01  -7.7509877e-01   4.3827554e+01   8.1706984e-02  -5.4098675e-01   3.0647849e+00   8.4556363e+01  -9.0441042e-01   1.2923239e+00   7.4630081e-01  -9.6328419e-01  -1.8810987e+00   2.4089896e+01  -5.2576980e+01   7.6754949e+01   9.3216586e+02   4.2433733e+00  -3.7091967e+00   3.0666338e+01  -1.5875412e+00  -3.7185056e-01   7.1483789e-02  -1.3294720e+01   2.5929946e+00  -3.3633686e+01   1.1813573e+00   6.0083629e-01  -4.7919523e-01  -8.8156495e+00  -1.2270565e+01
   4.7170000e+01  -6.3948885e-01  -7.3326609e-01   4.4519683e+01   3.3819615e-01  -5.0638010e-01   3.9180913e+00   8.5330638e+01  -8.9461892e-01   1.2961147e+00   3.7908232e-01  -9.7540622e-01  -1.6016288e+00   2.7946992e+01  -5.1742289e+01   8.9412952e+01   1.2658003e+03   5.4645389e+00  -1.7035337e+00   3.0882870e+01  -1.4684516e+00  -4.3206397e-01   1.0609112e-01  -1.3871883e+01   8.3684268e-01  -3.5400393e+01   1.3197144e+00   6.7623928e-01  -4.9602549e-01  -9.6342051e+00  -1.1382866e+01
   4.7180000e+01  -6.2137675e-01  -6.7965514e-01   4.5182664e+01   6.2083736e-01  -4.6472606e-01   4.7438608e+00   8.2576952e+01  -8.8506230e-01   1.2689790e+00  -2.7135760e+00  -9.8489573e-01  -1.3238979e+00   2.7773089e+01  -5.0664523e+01   1.0618745e+02   1.6774502e+03   7.3702383e+00   6.7447849e-01   3.0226425e+01  -1.3121147e+00  -4.6607330e-01   1.7101704e-01  -1.4093117e+01  -1.4460630e+00  -3.6696599e+01   1.4249740e+00   7.4475013e-01  -4.9952885e-01  -1.0897652e+01  -1.0628357e+01
   4.7190000e+01  -6.0581703e-01  -6.4735135e-01   4.5818230e+01   9.3508853e-01  -4.1699868e-01   5.5196844e+00   7.7582359e+01  -8.7625231e-01   1.1909260e+00  -7.8052997e+00  -9.9198680e-01  -1.0702290e+00   2.5366887e+01  -4.9319901e+01   1.2635209e+02   2.0164631e+03   9.4533619e+00   3.3186412e+00   2.9019449e+01  -1.1309903e+00  -4.7167838e-01   2.5246441e-01  -1.3967749e+01  -4.0831651e+00  -3.7459531e+01   1.4839209e+00   7.9293622e-01  -4.8926949e-01  -1.2412393e+01  -1.0113995e+01
   4.7200000e+01  -6.1520042e-01  -6.5805365e-01   4.6441822e+01   1.2647714e+00  -3.6096341e-01   6.2443920e+00   7.2470763e+01  -8.6876078e-01   1.0559037e+00  -1.3502224e+01  -9.9694342e-01  -8.4359410e-01   2.2663494e+01  -4.7726637e+01   1.4810063e+02   2.1748545e+03   1.1097255e+01   6.0706257e+00   2.7529547e+01  -9.3634501e-01  -4.4758586e-01   3.2994365e-01  -1.3603347e+01  -6.7111502e+00  -3.7739758e+01   1.4870882e+00   8.1279055e-01  -4.6766477e-01  -1.3933926e+01  -9.8591621e+00
   4.7210000e+01  -6.5853891e-01  -7.0523852e-01   4.7070140e+01   1.5490885e+00  -2.9931315e-01   6.9305956e+00   6.8620357e+01  -8.6314534e-01   8.6522536e-01  -1.9067838e+01  -9.9993252e-01  -6.3407652e-01   2.0951758e+01  -4.5934534e+01   1.6913310e+02   2.1032471e+03   1.1739337e+01   8.7227457e+00   2.6055805e+01  -7.4304984e-01  -3.9569276e-01   3.8121196e-01  -1.3108984e+01  -8.8135422e+00  -3.7589227e+01   1.4291086e+00   8.0329814e-01  -4.3710191e-01  -1.5217047e+01  -9.8156015e+00
   4.7220000e+01  -7.1286749e-01  -7.5474838e-01   4.7710352e+01   1.6979517e+00  -2.3491269e-01   7.5926909e+00   6.6209535e+01  -8.5988066e-01   6.2713451e-01  -2.3809085e+01  -1.0010931e+00  -4.3883039e-01   1.9524613e+01  -4.4004017e+01   1.8715278e+02   1.8019682e+03   1.1023767e+01   1.1015367e+01   2.4979535e+01  -5.7398313e-01  -3.2422820e-01   3.8867138e-01  -1.2538978e+01  -9.8931682e+00  -3.6994609e+01   1.3104480e+00   7.6829796e-01  -3.9857354e-01  -1.6023609e+01  -9.8933157e+00
   4.7230000e+01  -7.2536463e-01  -7.6361315e-01   4.8352687e+01   1.6567627e+00  -1.5876660e-01   8.2294747e+00   6.3678375e+01  -8.5924533e-01   3.6127460e-01  -2.6585991e+01  -1.0006500e+00  -2.6674497e-01   1.7208543e+01  -4.2000951e+01   2.0033876e+02   1.3185977e+03   9.0005403e+00   1.2645131e+01   2.4569537e+01  -4.5452984e-01  -2.4935240e-01   3.4606627e-01  -1.1888253e+01  -9.6671348e+00  -3.5915961e+01   1.1399564e+00   7.1281849e-01  -3.5307453e-01  -1.6173892e+01  -1.0007720e+01
   4.7240000e+01  -6.4239628e-01  -7.0424445e-01   4.8968496e+01   1.4673821e+00  -7.8208743e-02   8.8155210e+00   5.8604634e+01  -8.6130846e-01   8.8738450e-02  -2.7253615e+01  -9.9890810e-01  -1.2655989e-01   1.4018508e+01  -3.9994790e+01   2.0772513e+02   7.3863684e+02   6.2193371e+00   1.3334833e+01   2.4710036e+01  -3.9804043e-01  -1.9212839e-01   2.6290332e-01  -1.1150447e+01  -8.1714480e+00  -3.4388781e+01   9.3683666e-01   6.4139844e-01  -3.0388807e-01  -1.5607271e+01  -1.0094020e+01
   4.7250000e+01  -4.4816549e-01  -5.8083815e-01   4.9513918e+01   1.2495107e+00   6.9900867e-03   9.3111645e+00   4.9564343e+01  -8.6606339e-01  -1.8264894e-01  -2.7138739e+01  -9.9618488e-01  -2.0401229e-02   1.0615866e+01  -3.8035247e+01   2.0934480e+02   1.6196735e+02   3.5614847e+00   1.2974856e+01   2.4882523e+01  -3.9569690e-01  -1.7108706e-01   1.6310476e-01  -1.0378397e+01  -5.7445672e+00  -3.2558837e+01   7.2899999e-01   5.5924661e-01  -2.5703595e-01  -1.4402274e+01  -1.0080799e+01
   4.7260000e+01  -1.8377189e-01  -4.2997594e-01   4.9941208e+01   1.1152854e+00   1.0204379e-01   9.6773246e+00   3.6616012e+01  -8.7350337e-01  -4.5270075e-01  -2.7005180e+01  -9.9270953e-01   5.9679321e-02   8.0080550e+00  -3.6134030e+01   2.0612407e+02  -3.2207283e+02   1.8688204e+00   1.1726501e+01   2.4478224e+01  -4.2115263e-01  -1.9475287e-01   7.6214753e-02  -9.6421092e+00  -2.9331991e+00  -3.0601740e+01   5.4638165e-01   4.7398420e-01  -2.1843971e-01  -1.2760239e+01  -9.8878649e+00
   4.7270000e+01   7.3384234e-02  -3.0113170e-01   5.0222897e+01   1.1010435e+00   1.9199816e-01   9.8921267e+00   2.1480213e+01  -8.8351870e-01  -7.1108390e-01  -2.5838316e+01  -9.8852303e-01   1.3184032e-01   7.2160995e+00  -3.4277586e+01   1.9955011e+02  -6.5739688e+02   1.5554343e+00   9.9872405e+00   2.3207196e+01  -4.4583452e-01  -2.5836651e-01   2.5070161e-02  -8.9396166e+00  -3.7028093e-01  -2.8629483e+01   4.1294811e-01   3.9601741e-01  -1.8982011e-01  -1.0923587e+01  -9.4435919e+00
   4.7280000e+01   2.5620802e-01  -2.2562690e-01   5.0368290e+01   1.1645279e+00   2.8584865e-01   9.9607246e+00   6.8597869e+00  -8.9579167e-01  -9.3694658e-01  -2.2586267e+01  -9.8349064e-01   2.1335527e-01   8.1514953e+00  -3.2450392e+01   1.9108716e+02  -8.4629497e+02   2.4493781e+00   8.2413964e+00   2.1274377e+01  -4.5234703e-01  -3.4591296e-01   1.7236320e-02  -8.1667328e+00   1.3831043e+00  -2.6652066e+01   3.4132715e-01   3.3663139e-01  -1.6731374e-01  -9.0843456e+00  -8.7147313e+00
   4.7290000e+01   3.4193774e-01  -1.9621133e-01   5.0413201e+01   1.2352486e+00   3.7694894e-01   9.9059320e+00  -5.4792588e+00  -9.0983669e-01  -1.1134738e+00  -1.7652724e+01  -9.7746791e-01   3.0557969e-01   9.2224420e+00  -3.0650794e+01   1.8172081e+02  -9.3663426e+02   3.9666322e+00   6.8906878e+00   1.9179245e+01  -4.3779859e-01  -4.3586933e-01   4.4651649e-02  -7.1728498e+00   2.0047065e+00  -2.4629880e+01   3.3010435e-01   3.0403484e-01  -1.4393310e-01  -7.3662285e+00  -7.7448419e+00
   4.7300000e+01   3.5182889e-01  -1.7360070e-01   5.0398990e+01   1.2719569e+00   4.6621576e-01   9.7537655e+00  -1.5216649e+01  -9.2507330e-01  -1.2314528e+00  -1.1797894e+01  -9.7046836e-01   3.9411369e-01   8.8533999e+00  -2.8896032e+01   1.7208287e+02  -9.6379387e+02   5.4736737e+00   6.1335358e+00   1.7341779e+01  -4.0826622e-01  -5.0826677e-01   9.0641545e-02  -5.8665799e+00   1.5045327e+00  -2.2600190e+01   3.6455468e-01   2.9992883e-01  -1.1366306e-01  -5.8586355e+00  -6.6577204e+00
   4.7310000e+01   3.2732569e-01  -1.1596335e-01   5.0359781e+01   1.2797240e+00   5.5531070e-01   9.5253784e+00  -2.2838710e+01  -9.4085515e-01  -1.2851553e+00  -5.3702495e+00  -9.6264260e-01   4.6800556e-01   7.3891869e+00  -2.7216329e+01   1.6275730e+02  -9.3255742e+02   6.6032444e+00   5.9136810e+00   1.5891551e+01  -3.7079128e-01  -5.5100877e-01   1.3929336e-01  -4.2824237e+00   2.0439344e-01  -2.0719010e+01   4.2247274e-01   3.1917830e-01  -7.4466026e-02  -4.6404704e+00  -5.6150082e+00
   4.7320000e+01   3.0452079e-01  -9.8999648e-03   5.0319123e+01   1.2856617e+00   6.3873335e-01   9.2345214e+00  -2.9085698e+01  -9.5649552e-01  -1.2722519e+00   1.2903341e+00  -9.5411646e-01   5.3444546e-01   6.6439903e+00  -2.5643896e+01   1.5423431e+02  -8.5229890e+02   7.3459082e+00   5.9670399e+00   1.4731173e+01  -3.2922610e-01  -5.6341305e-01   1.8143613e-01  -2.5664993e+00  -1.4033228e+00  -1.9165984e+01   4.8247944e-01   3.5240386e-01  -2.8749210e-02  -3.7619715e+00  -4.7537130e+00
   4.7330000e+01   3.0055726e-01   1.2077779e-01   5.0290983e+01   1.3111441e+00   7.2267167e-01   8.8898908e+00  -3.4463067e+01  -9.7129304e-01  -1.1938113e+00   7.8440650e+00  -9.4494343e-01   6.0743627e-01   7.2990812e+00  -2.4196094e+01   1.4684155e+02  -7.3927659e+02   7.9163646e+00   5.9635273e+00   1.3702109e+01  -2.8547361e-01  -5.5520159e-01   2.1511481e-01  -9.2784408e-01  -2.8547400e+00  -1.8058038e+01   5.2989707e-01   3.8946164e-01   1.8162008e-02  -3.2094321e+00  -4.1330801e+00
   4.7340000e+01   3.1299558e-01   2.3306652e-01   5.0280583e+01   1.3614694e+00   7.9984909e-01   8.5003436e+00  -3.8954713e+01  -9.8459822e-01  -1.0577064e+00   1.3610483e+01  -9.3524204e-01   6.8804559e-01   8.0609322e+00  -2.2859964e+01   1.4095566e+02  -5.8858862e+02   8.5530685e+00   5.6539877e+00   1.2690294e+01  -2.4147451e-01  -5.4108046e-01   2.4269008e-01   4.1666475e-01  -3.8433643e+00  -1.7440219e+01   5.5849397e-01   4.2203006e-01   6.0049367e-02  -2.9074338e+00  -3.7277881e+00
   4.7350000e+01   3.2603589e-01   2.9092352e-01   5.0284667e+01   1.4282113e+00   8.7433360e-01   8.0801481e+00  -4.2019556e+01  -9.9596216e-01  -8.8555311e-01   1.7215332e+01  -9.2532348e-01   7.6206145e-01   7.4015852e+00  -2.1594936e+01   1.3709790e+02  -3.8577594e+02   9.3812937e+00   4.9560104e+00   1.1662625e+01  -1.9815910e-01  -5.3360915e-01   2.6758872e-01   1.3015678e+00  -4.2469419e+00  -1.7283429e+01   5.6930974e-01   4.4472069e-01   9.1499221e-02  -2.7600554e+00  -3.4639455e+00
   4.7360000e+01   3.2112630e-01   2.8223259e-01   5.0294863e+01   1.4981660e+00   9.4251558e-01   7.6489639e+00  -4.3118419e+01  -1.0053084e+00  -7.1286081e-01   1.7269230e+01  -9.1567747e-01   8.0747243e-01   4.5410987e+00  -2.0348901e+01   1.3570020e+02  -1.3976989e+02   1.0367544e+01   3.9779253e+00   1.0653265e+01  -1.5382857e-01  -5.3801974e-01   2.9221539e-01   1.6527403e+00  -4.1119825e+00  -1.7467895e+01   5.6795754e-01   4.5502709e-01   1.0913270e-01  -2.6901607e+00  -3.2540765e+00
   4.7370000e+01   2.9088963e-01   2.2437235e-01   5.0304573e+01   1.5636665e+00   1.0055409e+00   7.2238128e+00  -4.2515106e+01  -1.0130418e+00  -5.7903924e-01   1.3382157e+01  -9.0678750e-01   8.0105126e-01  -6.4211706e-01  -1.9070843e+01   1.3688616e+02   1.1859592e+02   1.1361182e+01   2.9770502e+00   9.7156036e+00  -1.0538251e-01  -5.5134653e-01   3.1723820e-01   1.5053914e+00  -3.6151348e+00  -1.7807589e+01   5.6158030e-01   4.5266553e-01   1.1228547e-01  -2.6646970e+00  -3.0244897e+00
   4.7380000e+01   2.4660471e-01   1.5749315e-01   5.0313272e+01   1.6261169e+00   1.0055409e+00   6.8093038e+00  -4.1450903e+01  -1.0199469e+00  -5.0718350e-01   7.1855736e+00  -8.9885556e-01   7.3034297e-01  -7.0708291e+00  -1.7717871e+01   1.4045073e+02   3.5645663e+02   1.2190800e+01   2.2626294e+00   8.8888492e+00  -5.1316065e-02  -5.6539988e-01   3.4190561e-01   1.0072081e+00  -3.0036559e+00  -1.8117470e+01   5.5667900e-01   4.3876393e-01   1.0286803e-01  -2.7074614e+00  -2.7463231e+00
   4.7390000e+01   2.1058852e-01   1.2515162e-01   5.0323996e+01   1.6899366e+00   1.0602011e+00   6.3978861e+00  -4.1141771e+01  -1.0267862e+00  -4.8673489e-01   2.0448613e+00  -8.9175438e-01   6.0616483e-01  -1.2417814e+01  -1.6265956e+01   1.4584946e+02   5.3987294e+02   1.2730826e+01   2.0841756e+00   8.2098062e+00   6.3289147e-03  -5.7108618e-01   3.6450280e-01   3.7324846e-01  -2.5412328e+00  -1.8266837e+01   5.5828436e-01   4.1529310e-01   8.4332529e-02  -2.8731547e+00  -2.4402895e+00
   4.7400000e+01   2.0092227e-01   1.5272609e-01   5.0338011e+01   1.7533879e+00   1.1140018e+00   5.9774325e+00  -4.2045354e+01  -1.0338933e+00  -4.8291647e-01   3.8184203e-01  -8.8528242e-01   4.5828970e-01  -1.4787513e+01  -1.4722839e+01   1.5213266e+02   6.2832086e+02   1.2894728e+01   2.5275746e+00   7.7379027e+00   6.1707569e-02  -5.6216409e-01   3.8206447e-01  -2.0405409e-01  -2.4510477e+00  -1.8193380e+01   5.6961118e-01   3.8490234e-01   6.0466353e-02  -3.1822731e+00  -2.1465414e+00
   4.7410000e+01   2.2224402e-01   2.3685021e-01   5.0353310e+01   1.8058675e+00   1.1629324e+00   5.5360601e+00  -4.4137243e+01  -1.0411160e+00  -4.6206241e-01   2.0854059e+00  -8.7932755e-01   3.1822346e-01  -1.4006623e+01  -1.3122346e+01   1.5802718e+02   5.8945171e+02   1.2617445e+01   3.4478544e+00   7.5518970e+00   1.0591918e-01  -5.3781801e-01   3.9004270e-01  -6.1654323e-01  -2.8521712e+00  -1.7904836e+01   5.9128319e-01   3.5089453e-01   3.4791942e-02  -3.5762171e+00  -1.9028307e+00
   4.7420000e+01   2.6661823e-01   3.5130984e-01   5.0367729e+01   1.8350780e+00   1.2047584e+00   5.0655983e+00  -4.7046182e+01  -1.0479923e+00  -4.0215043e-01   5.9911976e+00  -8.7384243e-01   2.0331218e-01  -1.1491128e+01  -1.1498454e+01   1.6229759e+02   4.2704120e+02   1.1888354e+01   4.4979270e+00   7.7016122e+00   1.2905551e-01  -5.0351127e-01   3.8372036e-01  -8.5034408e-01  -3.7281228e+00  -1.7480313e+01   6.2061509e-01   3.1710637e-01   1.0346964e-02  -3.9313769e+00  -1.7360348e+00
   4.7430000e+01   3.1947217e-01   4.6406926e-01   5.0381573e+01   1.8373226e+00   1.2441779e+00   4.5613525e+00  -5.0424581e+01  -1.0539077e+00  -2.8962410e-01   1.1252634e+01  -8.6885806e-01   1.1003614e-01  -9.3276043e+00  -9.8745380e+00   1.6418337e+02   1.8857739e+02   1.0816819e+01   5.2627604e+00   8.1428008e+00   1.2434108e-01  -4.6951271e-01   3.6134352e-01  -9.6110946e-01  -4.9344553e+00  -1.7043223e+01   6.5213925e-01   2.8758341e-01  -1.0585322e-02  -4.1235560e+00  -1.6567463e+00
   4.7440000e+01   3.6491288e-01   5.5220582e-01   5.0396474e+01   1.8211057e+00   1.2792429e+00   4.0211966e+00  -5.4015589e+01  -1.0582058e+00  -1.1848550e-01   1.7113860e+01  -8.6449354e-01   2.4456272e-02  -8.5579868e+00  -8.2779154e+00   1.6350131e+02  -6.8205655e+01   9.6447857e+00   5.4407270e+00   8.7391140e+00   9.2700728e-02  -4.4714071e-01   3.2634146e-01  -1.0192937e+00  -6.2412808e+00  -1.6702272e+01   6.7955608e-01   2.6590827e-01  -2.6499864e-02  -4.0957131e+00  -1.6666199e+00
   4.7450000e+01   3.8975139e-01   6.0781327e-01   5.0412745e+01   1.8005818e+00   1.3049687e+00   3.4522162e+00  -5.6898034e+01  -1.0603067e+00   1.0637593e-01   2.2486143e+01  -8.6089875e-01  -6.3971232e-02  -8.8427504e+00  -6.7436101e+00   1.6029544e+02  -3.2058682e+02   8.6364885e+00   4.9861306e+00   9.3493619e+00   4.3500492e-02  -4.4385536e-01   2.8619035e-01  -1.0611792e+00  -7.4129933e+00  -1.6497923e+01   6.9794184e-01   2.5445409e-01  -3.6122443e-02  -3.8677651e+00  -1.7611295e+00
   4.7460000e+01   3.8858820e-01   6.3862055e-01   5.0428925e+01   1.7849219e+00   1.3271421e+00   2.8731092e+00  -5.7910706e+01  -1.0598110e+00   3.6914665e-01   2.6277073e+01  -8.5819175e-01  -1.5824522e-01  -9.4273985e+00  -5.2955442e+00   1.5447276e+02  -5.8226871e+02   7.9239165e+00   4.1248586e+00   9.9152899e+00  -1.0510937e-02  -4.5947221e-01   2.4835540e-01  -1.0624765e+00  -8.2850687e+00  -1.6403104e+01   7.0506641e-01   2.5416502e-01  -3.7784345e-02  -3.5072775e+00  -1.9338324e+00
   4.7470000e+01   3.6823821e-01   6.6511459e-01   5.0443784e+01   1.7737970e+00   1.3414088e+00   2.3054688e+00  -5.6764038e+01  -1.0564942e+00   6.5378438e-01   2.8463773e+01  -8.5638515e-01  -2.5184763e-01  -9.3602412e+00  -3.9362850e+00   1.4583569e+02  -8.6370676e+02   7.4377828e+00   3.2374286e+00   1.0482444e+01  -6.0211495e-02  -4.8582036e-01   2.1628544e-01  -9.4136868e-01  -8.8074445e+00  -1.6375628e+01   7.0178926e-01   2.6495796e-01  -2.9733121e-02  -3.1017561e+00  -2.1890263e+00
   4.7480000e+01   3.4580422e-01   7.1157081e-01   5.0457799e+01   1.7617296e+00   1.3505761e+00   1.7640912e+00  -5.4137763e+01  -1.0502050e+00   9.5356118e-01   2.9977680e+01  -8.5535270e-01  -3.3288895e-01  -8.1041322e+00  -2.6613116e+00   1.3432667e+02  -1.1509018e+03   6.9538747e+00   2.6909709e+00   1.1147002e+01  -1.0326759e-01  -5.1012492e-01   1.8834801e-01  -6.1324918e-01  -9.0471360e+00  -1.6394675e+01   6.9186278e-01   2.8605640e-01  -1.1552921e-02  -2.7258989e+00  -2.5319862e+00
   4.7490000e+01   3.3894832e-01   7.9310199e-01   5.0472402e+01   1.7446367e+00   1.3559619e+00   1.2512905e+00  -5.1280071e+01  -1.0408633e+00   1.2614913e+00   3.0793016e+01  -8.5488562e-01  -3.9385400e-01  -6.0965049e+00  -1.4812919e+00   1.2017740e+02  -1.4149265e+03   6.2204004e+00   2.6969341e+00   1.1969752e+01  -1.4236641e-01  -5.2006289e-01   1.5999080e-01  -5.4245154e-02  -9.1385362e+00  -1.6461245e+01   6.8080445e-01   3.1578470e-01   1.4547465e-02  -2.4201146e+00  -2.9497104e+00
   4.7500000e+01   3.5481511e-01   9.0626968e-01   5.0488434e+01   1.7223744e+00   1.3565922e+00   7.5824295e-01  -4.9304750e+01  -1.0285804e+00   1.5584151e+00   2.9692372e+01  -8.5478697e-01  -4.3626176e-01  -4.2407761e+00  -4.3356627e-01   1.0396622e+02  -1.6211189e+03   5.0883362e+00   3.2452957e+00   1.2924438e+01  -1.8185408e-01  -5.0824967e-01   1.2686802e-01   6.7761178e-01  -9.2121248e+00  -1.6593107e+01   6.7388142e-01   3.5140930e-01   4.3797825e-02  -2.1896388e+00  -3.4045526e+00
   4.7510000e+01   3.8577674e-01   1.0292394e+00   5.0505702e+01   1.6962411e+00   1.3514928e+00   2.7228340e-01  -4.8595955e+01  -1.0137186e+00   1.8192350e+00   2.6081996e+01  -8.5497522e-01  -4.7164004e-01  -3.5378277e+00   4.2642235e-01   8.6612690e+01  -1.7353525e+03   3.5728265e+00   4.1294504e+00   1.3904776e+01  -2.2534748e-01  -4.7477359e-01   8.6942092e-02   1.4605691e+00  -9.3442751e+00  -1.6812528e+01   6.7433454e-01   3.8959909e-01   7.0280578e-02  -2.0070824e+00  -3.8347421e+00
   4.7520000e+01   4.1470784e-01   1.1322974e+00   5.0523652e+01   1.6637939e+00   1.3420963e+00  -2.1889306e-01  -4.9117646e+01  -9.9677978e-01   2.0299921e+00   2.1075710e+01  -8.5552644e-01  -5.1549278e-01  -4.3852737e+00   1.0533842e+00   6.9312223e+01  -1.7300467e+03   1.8446292e+00   5.0377255e+00   1.4762523e+01  -2.7474724e-01  -4.2666984e-01   4.1334949e-02   2.1593799e+00  -9.5345838e+00  -1.7127007e+01   6.8249881e-01   4.2708775e-01   8.8911097e-02  -1.8287851e+00  -4.1727077e+00
   4.7530000e+01   4.2555878e-01   1.1929251e+00   5.0541862e+01   1.6154534e+00   1.3296632e+00  -7.2544764e-01  -5.0655459e+01  -9.7813470e-01   2.2038972e+00   1.7390509e+01  -8.5659472e-01  -5.7544304e-01  -5.9950265e+00   1.4404178e+00   5.3366025e+01  -1.5946198e+03   1.5615172e-01   5.6839236e+00   1.5364046e+01  -3.2993798e-01  -3.7417440e-01  -6.0870749e-03   2.6743255e+00  -9.7254770e+00  -1.7506947e+01   6.9599011e-01   4.6106458e-01   9.7116889e-02  -1.6167832e+00  -4.3662962e+00
   4.7540000e+01   4.1199511e-01   1.2051529e+00   5.0559731e+01   1.5363603e+00   1.3105837e+00  -1.2476101e+00  -5.2216248e+01  -9.5778903e-01   2.3774223e+00   1.7352508e+01  -8.5832588e-01  -6.5047492e-01  -7.5031877e+00   1.6199424e+00   3.9750847e+01  -1.3615178e+03  -1.2823962e+00   5.9216332e+00   1.5658771e+01  -3.8832189e-01  -3.2574136e-01  -5.0653328e-02   2.9553581e+00  -9.8628825e+00  -1.7856754e+01   7.1120446e-01   4.8937815e-01   9.5585733e-02  -1.3400874e+00  -4.3766743e+00
   4.7550000e+01   3.8026771e-01   1.1789890e+00   5.0576102e+01   1.4136732e+00   1.2852016e+00  -1.7676146e+00  -5.2000443e+01  -9.3546940e-01   2.5783147e+00   2.0089245e+01  -8.6081103e-01  -7.3479901e-01  -8.4324088e+00   1.6377405e+00   2.8609551e+01  -1.1141296e+03  -2.3782284e+00   5.7687814e+00   1.5710437e+01  -4.4476873e-01  -2.8488010e-01  -8.9235971e-02   3.0158833e+00  -9.9372517e+00  -1.8023720e+01   7.2522671e-01   5.1071043e-01   8.7806613e-02  -9.8543634e-01  -4.1891228e+00
   4.7560000e+01   3.4631201e-01   1.1343462e+00   5.0589824e+01   1.2465012e+00   1.2539754e+00  -2.2550141e+00  -4.8739953e+01  -9.1096992e-01   2.7995698e+00   2.2125504e+01  -8.6403335e-01  -8.1730012e-01  -8.2501114e+00   1.5275936e+00   1.9088028e+01  -9.5215224e+02  -3.1350478e+00   5.3429703e+00   1.5653004e+01  -4.9282496e-01  -2.5048863e-01  -1.2096018e-01   2.9422443e+00  -9.9715089e+00  -1.7862212e+01   7.3692581e-01   5.2480876e-01   7.8503984e-02  -5.7897098e-01  -3.8368219e+00
   4.7570000e+01   3.2722867e-01   1.0925010e+00   5.0601093e+01   1.0509283e+00   1.2178218e+00  -2.6833026e+00  -4.2828851e+01  -8.8439696e-01   3.0097491e+00   2.1017927e+01  -8.6788860e-01  -8.8888499e-01  -7.1584871e+00   1.3064714e+00   9.6014039e+00  -9.4866245e+02  -3.6022862e+00   4.7821628e+00   1.5608579e+01  -5.2661906e-01  -2.1974694e-01  -1.4592685e-01   2.8525023e+00  -9.9962012e+00  -1.7296366e+01   7.4702432e-01   5.3263840e-01   7.1579798e-02  -1.7323708e-01  -3.3909147e+00
   4.7580000e+01   3.3049813e-01   1.0661740e+00   5.0611977e+01   8.5195745e-01   1.1804649e+00  -3.0428069e+00  -3.5950432e+01  -8.5616137e-01   3.1783273e+00   1.6857823e+01  -8.7226128e-01  -9.4826797e-01  -5.9382975e+00   9.8714447e-01  -1.5629581e+00  -1.1164362e+03  -3.8345941e+00   4.2070756e+00   1.5630869e+01  -5.4281484e-01  -1.9104335e-01  -1.6363395e-01   2.8389236e+00  -1.0042672e+01  -1.6355282e+01   7.5713721e-01   5.3601951e-01   6.8632956e-02   0.0000000e+00  -2.9355016e+00
   4.7590000e+01   3.4936154e-01   1.0534920e+00   5.0625218e+01   6.6686470e-01   1.1390401e+00  -3.3406299e+00  -2.9782302e+01  -8.2686495e-01   3.2862387e+00   1.0791138e+01  -8.7701432e-01  -9.9344450e-01  -4.5176537e+00   5.8662832e-01  -1.5420939e+01  -1.3857981e+03  -3.8723594e+00   3.7211480e+00   1.5700460e+01  -5.4210885e-01  -1.6512637e-01  -1.7264491e-01   2.9380602e+00  -1.0139442e+01  -1.5182205e+01   7.6825747e-01   5.3674568e-01   6.8882054e-02   0.0000000e+00  -2.5476696e+00
   4.7600000e+01   3.6865855e-01   1.0405893e+00   5.0642412e+01   4.9564615e-01   1.0964120e+00  -3.5922292e+00  -2.5159929e+01  -7.9716642e-01   3.3278449e+00   4.1606231e+00  -8.8192588e-01  -1.0161000e+00  -2.2655505e+00   1.1441235e-01  -3.1707666e+01  -1.6286727e+03  -3.7572966e+00   3.4076419e+00   1.5770207e+01  -5.2913298e-01  -1.4445159e-01  -1.7165565e-01   3.1258703e+00  -1.0297104e+01  -1.3991543e+01   7.8001441e-01   5.3583241e-01   7.0217499e-02   0.0000000e+00  -2.2721251e+00
   4.7610000e+01   3.7536496e-01   1.0108186e+00   5.0662920e+01   3.2575101e-01   1.0519505e+00  -3.8122303e+00  -2.2000105e+01  -7.6763691e-01   3.3119727e+00  -1.5872234e+00  -8.8675044e-01  -1.0139033e+00   2.1967301e-01  -4.3999138e-01  -4.8997742e+01  -1.7290075e+03  -3.5646476e+00   3.3091592e+00   1.5826274e+01  -5.1065126e-01  -1.3169749e-01  -1.6093538e-01   3.3283894e+00  -1.0499247e+01  -1.2978644e+01   7.9121012e-01   5.3341928e-01   7.0308573e-02   0.0000000e+00  -2.0997439e+00
   4.7620000e+01   3.6567979e-01   9.5454796e-01   5.0683855e+01   1.4450715e-01   1.0055409e+00  -4.0057225e+00  -1.9349220e+01  -7.3873508e-01   3.2499576e+00  -6.2015116e+00  -8.9136137e-01  -9.9871605e-01   1.5187229e+00  -1.0918801e+00  -6.5322744e+01  -1.6325003e+03  -3.3977446e+00   3.4159445e+00   1.5908893e+01  -4.9358734e-01  -1.2846394e-01  -1.4290337e-01   3.4540663e+00  -1.0722079e+01  -1.2255385e+01   8.0066401e-01   5.2921729e-01   6.7154739e-02   0.0000000e+00  -1.9801956e+00
   4.7630000e+01   3.4592792e-01   8.7431104e-01   5.0701454e+01  -5.0645020e-02   9.5523524e-01  -4.1642825e+00  -1.5856001e+01  -7.1097084e-01   3.1367665e+00  -1.1319102e+01  -8.9573094e-01  -9.8016443e-01   1.8551620e+00  -1.8360550e+00  -7.8835013e+01  -1.3512268e+03  -3.3354851e+00   3.6719413e+00   1.6084140e+01  -4.8344768e-01  -1.3458893e-01  -1.2149251e-01   3.4400007e+00  -1.0957691e+01  -1.1843346e+01   8.0778642e-01   5.2299566e-01   5.9299972e-02   0.0000000e+00  -1.8657886e+00
   4.7640000e+01   3.2846904e-01   7.8261538e-01   5.0713711e+01  -2.5128308e-01   9.0384093e-01  -4.2734095e+00  -1.0912703e+01  -6.8506487e-01   2.9513963e+00  -1.8537026e+01  -8.9980548e-01  -9.5521631e-01   2.4948118e+00  -2.6505355e+00  -8.8369396e+01  -9.5343836e+02  -3.4072156e+00   3.9870140e+00   1.6396292e+01  -4.8281524e-01  -1.4791825e-01  -1.0088056e-01   3.2636897e+00  -1.1204346e+01  -1.1680572e+01   8.1290844e-01   5.1482075e-01   4.6138970e-02   0.0000000e+00  -1.7272013e+00
   4.7650000e+01   3.2464216e-01   6.9410016e-01   5.0721994e+01  -4.4500841e-01   8.5628543e-01  -4.3224511e+00  -4.9041626e+00  -6.6189162e-01   2.6785049e+00  -2.7289135e+01  -9.0347898e-01  -9.1830143e-01   3.6914886e+00  -3.5205647e+00  -9.3681876e+01  -5.3124798e+02  -3.6067847e+00   4.2615395e+00   1.6829242e+01  -4.9090386e-01  -1.6445839e-01  -8.4346299e-02   2.9325960e+00  -1.1448222e+01  -1.1650107e+01   8.1674741e-01   5.0513323e-01   2.8371212e-02   0.0000000e+00  -1.5446893e+00
   4.7660000e+01   3.3800563e-01   6.1861897e-01   5.0729611e+01  -6.2108923e-01   8.0110959e-01  -4.3046938e+00   1.7757326e+00  -6.4226656e-01   2.3238583e+00  -3.5464664e+01  -9.0660322e-01  -8.6488885e-01   5.3412575e+00  -4.4407770e+00  -9.5232468e+01  -1.5505922e+02  -3.8997715e+00   4.4191296e+00   1.7305582e+01  -5.0458341e-01  -1.7917102e-01  -7.3764495e-02   2.4932442e+00  -1.1664675e+01  -1.1641386e+01   8.1932638e-01   4.9470918e-01   8.1328054e-03   0.0000000e+00  -1.3186794e+00
   4.7670000e+01   3.6168311e-01   5.5955531e-01   5.0738996e+01  -7.7169695e-01   7.5229359e-01  -4.2198148e+00   8.4878989e+00  -6.2674494e-01   1.9132629e+00  -4.1059541e+01  -9.0897566e-01  -7.8936575e-01   7.5523103e+00  -5.3941494e+00  -9.3829442e+01   1.4030261e+02  -4.2338108e+00   4.4203789e+00   1.7721057e+01  -5.1979080e-01  -1.8735770e-01  -6.9856778e-02   2.0324731e+00  -1.1822444e+01  -1.1583793e+01   8.1976524e-01   4.8449096e-01  -1.1561409e-02   0.0000000e+00  -1.0786525e+00
   4.7680000e+01   3.8214521e-01   5.1467475e-01   5.0750808e+01  -8.9222151e-01   7.0531105e-01  -4.0815771e+00   1.3823773e+01  -6.1546190e-01   1.4886709e+00  -4.2459194e+01  -9.1035767e-01  -6.8834629e-01   1.0101946e+01  -6.3457381e+00  -9.0356409e+01   3.4730328e+02  -4.5637840e+00   4.2627296e+00   1.7987736e+01  -5.3298443e-01  -1.8608906e-01  -7.2707404e-02   1.6482378e+00  -1.1892875e+01  -1.1445393e+01   8.1692960e-01   4.7535574e-01  -2.7773369e-02   0.0000000e+00  -8.6746840e-01
   4.7690000e+01   3.8824807e-01   4.7732703e-01   5.0765390e+01  -9.8055493e-01   6.6004738e-01  -3.9094743e+00   1.7210278e+01  -6.0810944e-01   1.0944897e+00  -3.9418126e+01  -9.1050279e-01  -5.6145021e-01   1.2689607e+01  -7.2638300e+00  -8.5580772e+01   4.7756375e+02  -4.8723005e+00   3.9826269e+00   1.8065573e+01  -5.4223668e-01  -1.7510943e-01  -8.1854066e-02   1.4097961e+00  -1.1861464e+01  -1.1229114e+01   8.1008131e-01   4.6784968e-01  -3.8430126e-02   0.0000000e+00  -7.1494342e-01
   4.7700000e+01   3.7905524e-01   4.3953313e-01   5.0783926e+01  -1.0358452e+00   6.1306484e-01  -3.7142376e+00   1.9523673e+01  -6.0413656e-01   7.5514077e-01  -3.3934891e+01  -9.0918739e-01  -4.1129846e-01   1.5015175e+01  -8.1382884e+00  -8.0125454e+01   5.4553179e+02  -5.1600654e+00   3.6409951e+00   1.7961659e+01  -5.4709211e-01  -1.5682505e-01  -9.5885806e-02   1.3363706e+00  -1.1716868e+01  -1.0954509e+01   7.9919950e-01   4.6195989e-01  -4.2678915e-02   0.0000000e+00  -6.2572001e-01
   4.7710000e+01   3.6364446e-01   3.9583766e-01   5.0807263e+01  -1.0600097e+00   5.7467667e-01  -3.4990049e+00   2.1523263e+01  -6.0298804e-01   4.7118023e-01  -2.8396054e+01  -9.0627046e-01  -2.4648788e-01   1.6481059e+01  -8.9693455e+00  -7.4545168e+01   5.5802859e+02  -5.4124874e+00   3.2929698e+00   1.7705196e+01  -5.4784868e-01  -1.3539584e-01  -1.1217027e-01   1.4047885e+00  -1.1442204e+01  -1.0636647e+01   7.8471715e-01   4.5704570e-01  -4.0912584e-02   0.0000000e+00  -5.8983332e-01
   4.7720000e+01   3.5380787e-01   3.4511251e-01   5.0833883e+01  -1.0602266e+00   5.3113188e-01  -3.2640721e+00   2.3493281e+01  -6.0426483e-01   2.2709592e-01  -2.4408431e+01  -9.0172013e-01  -7.8073370e-02   1.6841451e+01  -9.7460600e+00  -6.9292584e+01   5.2525843e+02  -5.5865029e+00   2.9710098e+00   1.7334555e+01  -5.4549780e-01  -1.1547068e-01  -1.2737926e-01   1.5697955e+00  -1.1032340e+01  -1.0292172e+01   7.6692344e-01   4.5195931e-01  -3.4595649e-02   0.0000000e+00  -5.9809573e-01
   4.7730000e+01   3.5654764e-01   2.9097216e-01   5.0860072e+01  -1.0479250e+00   4.9451988e-01  -3.0095470e+00   2.5452518e+01  -6.0784055e-01  -4.3267228e-03  -2.3142264e+01  -8.9560424e-01   8.4031789e-02   1.6210516e+01  -1.0448452e+01  -6.4569956e+01   4.7226278e+02  -5.6410376e+00   2.6827303e+00   1.6894759e+01  -5.4207986e-01  -1.0103642e-01  -1.3880166e-01   1.7732248e+00  -1.0505527e+01  -9.9477908e+00   7.4594226e-01   4.4536050e-01  -2.5931274e-02   0.0000000e+00  -6.4172837e-01
   4.7740000e+01   3.7131792e-01   2.4147103e-01   5.0882553e+01  -1.0346477e+00   4.6117373e-01  -2.7408821e+00   2.6866482e+01  -6.1383944e-01  -2.4806551e-01  -2.4373879e+01  -8.8812078e-01   2.2677651e-01   1.4274472e+01  -1.1064882e+01  -6.0287514e+01   4.2824414e+02  -5.5801993e+00   2.4170202e+00   1.6435196e+01  -5.4033879e-01  -9.4433213e-02  -1.4556178e-01   1.9449615e+00  -9.8992450e+00  -9.6306164e+00   7.2251970e-01   4.3616173e-01  -1.7484885e-02   0.0000000e+00  -7.0402709e-01
   4.7750000e+01   3.9163148e-01   2.0563030e-01   5.0900540e+01  -1.0282304e+00   4.2719734e-01  -2.4678999e+00   2.7298228e+01  -6.2244636e-01  -5.1009180e-01  -2.6202629e+01  -8.7958032e-01   3.3881844e-01   1.1204193e+01  -1.1600181e+01  -5.6279234e+01   4.0082809e+02  -5.4583838e+00   2.1570639e+00   1.6017181e+01  -5.4247207e-01  -9.5605236e-02  -1.4880364e-01   2.0214186e+00  -9.2640511e+00  -9.3600117e+00   6.9869540e-01   4.2392367e-01  -1.1735086e-02   0.0000000e+00  -7.6846570e-01
   4.7760000e+01   4.0835238e-01   1.8683490e-01   5.0915263e+01  -1.0311984e+00   4.0089857e-01  -2.1999818e+00   2.6791808e+01  -6.3375199e-01  -7.8099661e-01  -2.7090481e+01  -8.7029896e-01   4.1945536e-01   8.0636921e+00  -1.2078176e+01  -5.2579509e+01   3.6997242e+02  -5.3530674e+00   1.8848348e+00   1.5700206e+01  -5.4920064e-01  -1.0201710e-01  -1.5091142e-01   1.9672222e+00  -8.6511470e+00  -9.1440216e+00   6.7730301e-01   4.0908611e-01  -1.0387066e-02   0.0000000e+00  -8.2578186e-01
   4.7770000e+01   4.1382623e-01   1.7886698e-01   5.0928307e+01  -1.0416056e+00   3.7305282e-01  -1.9435498e+00   2.5643196e+01  -6.4774017e-01  -1.0502147e+00  -2.6921806e+01  -8.6051417e-01   4.7623161e-01   5.6776247e+00  -1.2537984e+01  -4.9386626e+01   3.1928837e+02  -5.3344009e+00   1.5787686e+00   1.5504317e+01  -5.6005302e-01  -1.0956752e-01  -1.5456278e-01   1.7821009e+00  -8.1030453e+00  -8.9853588e+00   6.6038574e-01   3.9292597e-01  -1.3692942e-02   0.0000000e+00  -8.6840337e-01
   4.7780000e+01   4.0614973e-01   1.6947968e-01   5.0940707e+01  -1.0554705e+00   3.5122313e-01  -1.6977717e+00   2.4577815e+01  -6.6428666e-01  -1.3071639e+00  -2.5694927e+01  -8.5034484e-01   5.2086991e-01   4.4638303e+00  -1.3011248e+01  -4.6750693e+01   2.6359324e+02  -5.4332099e+00   1.2199688e+00   1.5403409e+01  -5.7407454e-01  -1.1424879e-01  -1.6192712e-01   1.5023175e+00  -7.6465924e+00  -8.8936796e+00   6.4790234e-01   3.7710440e-01  -2.0305280e-02   0.0000000e+00  -8.9351550e-01
   4.7790000e+01   3.9005843e-01   1.4889779e-01   5.0953037e+01  -1.0691734e+00   3.2618488e-01  -1.4539138e+00   2.4385788e+01  -6.8312893e-01  -1.5381874e+00  -2.3102347e+01  -8.3984293e-01   5.6022640e-01   3.9356489e+00  -1.3498710e+01  -4.4394020e+01   2.3566734e+02  -5.6325194e+00   8.0517643e-01   1.5348216e+01  -5.9011501e-01  -1.1384003e-01  -1.7385719e-01   1.1814590e+00  -7.2741271e+00  -8.8755026e+00   6.3781624e-01   3.6301680e-01  -2.7833008e-02   0.0000000e+00  -9.0077221e-01
   4.7800000e+01   3.7252488e-01   1.1591555e-01   5.0965770e+01  -1.0808861e+00   3.0762104e-01  -1.2047223e+00   2.4919147e+01  -7.0388380e-01  -1.7311591e+00  -1.9297169e+01  -8.2914099e-01   5.8634820e-01   2.6121807e+00  -1.3971298e+01  -4.1849656e+01   2.5443641e+02  -5.8836948e+00   3.5411484e-01   1.5290070e+01  -6.0685435e-01  -1.0860270e-01  -1.8941526e-01   8.6887293e-01  -6.9405270e+00  -8.9143181e+00   6.2725867e-01   3.5137313e-01  -3.3855325e-02   0.0000000e+00  -8.9280757e-01
   4.7810000e+01   3.5735980e-01   7.7413829e-02   5.0979462e+01  -1.0906151e+00   2.9301062e-01  -9.5219808e-01   2.5252424e+01  -7.2605367e-01  -1.8744415e+00  -1.4328238e+01  -8.1850025e-01   5.8628789e-01  -6.0319818e-03  -1.4388018e+01  -3.8785793e+01   3.0638627e+02  -6.1277825e+00  -9.3575171e-02   1.5204140e+01  -6.2269249e-01  -1.0035534e-01  -2.0641883e-01   6.0868468e-01  -6.5982028e+00  -8.9705434e+00   6.1380737e-01   3.4203651e-01  -3.6939647e-02   0.0000000e+00  -8.9070185e-01
   4.7820000e+01   3.4443149e-01   4.2898689e-02   5.0994698e+01  -1.0989054e+00   2.7731158e-01  -7.0018082e-01   2.5201725e+01  -7.4897316e-01  -1.9512122e+00  -7.6770749e+00  -8.0824756e-01   5.5335981e-01  -3.2928074e+00  -1.4719947e+01  -3.5237610e+01   3.5481830e+02  -6.3363158e+00  -4.8831855e-01   1.5092624e+01  -6.3577701e-01  -9.0737140e-02  -2.2269834e-01   4.2195239e-01  -6.2310928e+00  -8.9976011e+00   5.9620032e-01   3.3400755e-01  -3.7144438e-02   0.0000000e+00  -9.2072503e-01
   4.7830000e+01   3.3318482e-01   1.7751532e-02   5.1011771e+01  -1.1059490e+00   2.6682645e-01  -4.4599494e-01   2.5418588e+01  -7.7180278e-01  -1.9441800e+00   7.0322621e-01  -7.9877143e-01   4.8130479e-01  -7.2055020e+00  -1.4972961e+01  -3.1529805e+01   3.7078055e+02  -6.5266347e+00  -7.9205393e-01   1.4958630e+01  -6.4458252e-01  -8.0256176e-02  -2.3680001e-01   2.9144925e-01  -5.8496191e+00  -8.9610701e+00   5.7441844e-01   3.2575757e-01  -3.5739612e-02   0.0000000e+00  -9.9050429e-01
   4.7840000e+01   3.2520488e-01  -1.0633080e-03   5.1030358e+01  -1.1122529e+00   2.5467974e-01  -1.8660091e-01   2.5939403e+01  -7.9365199e-01  -1.8483265e+00   9.5853464e+00  -7.9051880e-01   3.6429588e-01  -1.1700891e+01  -1.5188516e+01  -2.8017879e+01   3.5119259e+02  -6.7129495e+00  -9.9991337e-01   1.4793632e+01  -6.4855428e-01  -6.8820175e-02  -2.4780361e-01   1.9031399e-01  -5.4690911e+00  -8.8513393e+00   5.4956154e-01   3.1594026e-01  -3.4329246e-02   0.0000000e+00  -1.0989216e+00
   4.7850000e+01   3.2262292e-01  -2.3471584e-02   5.1049573e+01  -1.1193209e+00   2.4986690e-01   7.1302036e-02   2.5790295e+01  -8.1379780e-01  -1.6803072e+00   1.6801928e+01  -7.8387746e-01   2.0821493e-01  -1.5608095e+01  -1.5417290e+01  -2.4915116e+01   3.1027624e+02  -6.8691914e+00  -1.1354553e+00   1.4596499e+01  -6.4827914e-01  -5.6934447e-02  -2.5508436e-01   1.0915315e-01  -5.1016381e+00  -8.6850334e+00   5.2373954e-01   3.0408207e-01  -3.4006679e-02   0.0000000e+00  -1.2460053e+00
   4.7860000e+01   3.2524146e-01  -5.9354419e-02   5.1068539e+01  -1.1289021e+00   2.4705941e-01   3.1228569e-01   2.4098365e+01  -8.3186762e-01  -1.4749155e+00   2.0539171e+01  -7.7904812e-01   3.1513921e-02  -1.7670101e+01  -1.5683988e+01  -2.2250399e+01   2.6647170e+02  -6.9602314e+00  -1.2230418e+00   1.4395537e+01  -6.4538132e-01  -4.6176509e-02  -2.5854852e-01   4.3280223e-02  -4.7614278e+00  -8.5028617e+00   4.9988905e-01   2.9088398e-01  -3.5198421e-02   0.0000000e+00  -1.4172396e+00
   4.7870000e+01   3.3109404e-01  -1.1137841e-01   5.1086779e+01  -1.1414670e+00   2.4448110e-01   5.2466239e-01   2.1237671e+01  -8.4788042e-01  -1.2711075e+00   2.0380802e+01  -7.7602014e-01  -1.4485862e-01  -1.7637254e+01  -1.5967640e+01  -1.9914639e+01   2.3357602e+02  -6.9888130e+00  -1.2710094e+00   1.4249768e+01  -6.4209440e-01  -3.8441169e-02  -2.5915021e-01  -2.6838676e-02  -4.4737524e+00  -8.3605865e+00   4.8145065e-01   2.7798254e-01  -3.8123868e-02   0.0000000e+00  -1.5736633e+00
   4.7880000e+01   3.3925181e-01  -1.7289634e-01   5.1103915e+01  -1.1553807e+00   2.4505405e-01   7.0801740e-01   1.8335501e+01  -8.6214719e-01  -1.0981247e+00   1.7298277e+01  -7.7462021e-01  -3.0456311e-01  -1.5970449e+01  -1.6219008e+01  -1.7788428e+01   2.1262110e+02  -6.9922149e+00  -1.2846379e+00   1.4218661e+01  -6.4032771e-01  -3.4728901e-02  -2.5896211e-01  -1.2525147e-01  -4.2724134e+00  -8.3003420e+00   4.7152559e-01   2.6725876e-01  -4.3112875e-02   0.0000000e+00  -1.6724677e+00
   4.7890000e+01   3.4988905e-01  -2.3183485e-01   5.1119179e+01  -1.1676427e+00   2.4562701e-01   8.6897180e-01   1.6095440e+01  -8.7508143e-01  -9.6653936e-01   1.3158535e+01  -7.7456526e-01  -4.3649349e-01  -1.3193038e+01  -1.6400773e+01  -1.5837757e+01   1.9506715e+02  -7.0051993e+00  -1.2814000e+00   1.4317683e+01  -6.4083067e-01  -3.4518022e-02  -2.6028974e-01  -2.5657488e-01  -4.1842237e+00  -8.3244706e+00   4.7127805e-01   2.5999141e-01  -5.0328365e-02   0.0000000e+00  -1.6934012e+00
   4.7900000e+01   3.6183809e-01  -2.7708903e-01   5.1131646e+01  -1.1754787e+00   2.4694481e-01   1.0133153e+00   1.4434353e+01  -8.8709634e-01  -8.7667905e-01   8.9860318e+00  -7.7552278e-01  -5.3561261e-01  -9.9119122e+00  -1.6507490e+01  -1.4061173e+01   1.7765834e+02  -7.0462491e+00  -1.2834965e+00   1.4492295e+01  -6.4309566e-01  -3.5988326e-02  -2.6450342e-01  -4.0321738e-01  -4.2109597e+00  -8.3937519e+00   4.7877735e-01   2.5622626e-01  -5.9303524e-02   0.0000000e+00  -1.6385578e+00
   4.7910000e+01   3.7163159e-01  -3.0305790e-01   5.1141289e+01  -1.1770322e+00   2.5479434e-01   1.1420242e+00   1.2870884e+01  -8.9867770e-01  -8.3589348e-01   4.0785564e+00  -7.7718135e-01  -6.0402049e-01  -6.8407879e+00  -1.6555668e+01  -1.2385254e+01   1.6759191e+02  -7.1278132e+00  -1.3008905e+00   1.4647345e+01  -6.4586692e-01  -3.6727178e-02  -2.7161631e-01  -5.3773159e-01  -4.3251917e+00  -8.4497488e+00   4.8989163e-01   2.5487361e-01  -6.8898323e-02   0.0000000e+00  -1.5205829e+00
   4.7920000e+01   3.7478338e-01  -3.1032607e-01   5.1149620e+01  -1.1707615e+00   2.5691428e-01   1.2570052e+00   1.1498103e+01  -9.1040216e-01  -8.5294471e-01  -1.7051224e+00  -7.7924254e-01  -6.4294456e-01  -3.8924069e+00  -1.6567518e+01  -1.0684623e+01   1.7006312e+02  -7.2569499e+00  -1.3216497e+00   1.4726073e+01  -6.4785488e-01  -3.4601083e-02  -2.8068132e-01  -6.3030285e-01  -4.4931379e+00  -8.4577348e+00   5.0076177e-01   2.5462643e-01  -7.7752536e-02   0.0000000e+00  -1.3634781e+00
   4.7930000e+01   3.6815032e-01  -3.0352223e-01   5.1158814e+01  -1.1550071e+00   2.6321682e-01   1.3642294e+00   1.0722424e+01  -9.2279036e-01  -9.2158408e-01  -6.8639370e+00  -7.8134796e-01  -6.4607392e-01  -3.1293583e-01  -1.6561710e+01  -8.9100946e+00   1.7745284e+02  -7.4326084e+00  -1.3221133e+00   1.4740910e+01  -6.4824559e-01  -2.8416620e-02  -2.9053045e-01  -6.5906592e-01  -4.6861274e+00  -8.4298350e+00   5.0950668e-01   2.5474852e-01  -8.4858742e-02   0.0000000e+00  -1.2017382e+00
   4.7940000e+01   3.5282989e-01  -2.8861035e-01   5.1170245e+01  -1.1286714e+00   2.7037879e-01   1.4652045e+00   1.0097504e+01  -9.3611690e-01  -1.0168077e+00  -9.5223616e+00  -7.8310415e-01  -6.0972837e-01   3.6345547e+00  -1.6550432e+01  -7.1434884e+00   1.7666062e+02  -7.6569778e+00  -1.2845936e+00   1.4723673e+01  -6.4671196e-01  -1.7823246e-02  -3.0040521e-01  -6.2956104e-01  -4.8625478e+00  -8.4026951e+00   5.1580984e-01   2.5490601e-01  -8.9736244e-02   0.0000000e+00  -1.0610256e+00
   4.7950000e+01   3.3560058e-01  -2.7136531e-01   5.1184140e+01  -1.0921551e+00   2.7983259e-01   1.5549831e+00   8.9778590e+00  -9.5028674e-01  -1.1018120e+00  -8.5004348e+00  -7.8424932e-01  -5.4726424e-01   6.2464129e+00  -1.6540007e+01  -5.5179158e+00   1.6255726e+02  -7.9406505e+00  -1.1991640e+00   1.4681066e+01  -6.4304597e-01  -2.7812407e-03  -3.0994131e-01  -5.8213849e-01  -4.9657411e+00  -8.4022008e+00   5.1945448e-01   2.5452778e-01  -9.2181352e-02   0.0000000e+00  -9.3932911e-01
   4.7960000e+01   3.2658986e-01  -2.5745169e-01   5.1200408e+01  -1.0477773e+00   2.8848425e-01   1.6311775e+00   7.6194404e+00  -9.6490644e-01  -1.1470716e+00  -4.5259601e+00  -7.8480944e-01  -4.8756160e-01   5.9702640e+00  -1.6532753e+01  -4.1265568e+00   1.3913590e+02  -8.2769364e+00  -1.0683833e+00   1.4594065e+01  -6.3690180e-01   1.6320846e-02  -3.1862650e-01  -5.6432417e-01  -4.9459935e+00  -8.4263237e+00   5.1962260e-01   2.5262204e-01  -9.2167362e-02   0.0000000e+00  -8.1840999e-01
   4.7970000e+01   3.3385520e-01  -2.5209563e-01   5.1219085e+01  -9.9958930e-01   2.9621918e-01   1.6967652e+00   6.5587686e+00  -9.7949188e-01  -1.1438259e+00   3.2457739e-01  -7.8508155e-01  -4.5769487e-01   2.9866737e+00  -1.6528765e+01  -2.9995668e+00   1.1269900e+02  -8.6107994e+00  -9.1985804e-01   1.4436708e+01  -6.2814521e-01   3.8003001e-02  -3.2561517e-01  -5.9266944e-01  -4.7841314e+00  -8.4516254e+00   5.1558346e-01   2.4828478e-01  -9.0031308e-02   0.0000000e+00  -6.9128728e-01
   4.7980000e+01   3.5783148e-01  -2.5722546e-01   5.1239597e+01  -9.5221313e-01   3.0785023e-01   1.7524449e+00   5.5679751e+00  -9.9360158e-01  -1.0966356e+00   4.7190242e+00  -7.8546582e-01  -4.6809865e-01  -1.0403780e+00  -1.6527202e+01  -2.1217701e+00   8.7779671e+01  -8.8528790e+00  -7.9822355e-01   1.4195479e+01  -6.1757122e-01   5.9627641e-02  -3.3006468e-01  -6.4874136e-01  -4.5061842e+00  -8.4489450e+00   5.0795020e-01   2.4134796e-01  -8.6554851e-02   0.0000000e+00  -5.6829800e-01
   4.7990000e+01   3.8956152e-01  -2.6910274e-01   5.1259813e+01  -9.0959090e-01   3.1971045e-01   1.7947528e+00   4.2307911e+00  -1.0068850e+00  -1.0145413e+00   8.2094353e+00  -7.8627996e-01  -5.1061209e-01  -4.2513445e+00  -1.6527061e+01  -1.4568458e+00   6.6492426e+01  -8.9336672e+00  -7.4062027e-01   1.3884194e+01  -6.0704394e-01   7.8096003e-02  -3.3147294e-01  -7.0253813e-01  -4.1805823e+00  -8.3991390e+00   4.9908677e-01   2.3259767e-01  -8.2812899e-02   0.0000000e+00  -4.6409712e-01
   4.8000000e+01   4.1569919e-01  -2.8122555e-01   5.1276679e+01  -8.7465448e-01   3.2801834e-01   1.8245725e+00   2.9819678e+00  -1.0190946e+00  -9.0757372e-01   1.0696755e+01  -7.8765210e-01  -5.6619916e-01  -5.5587068e+00  -1.6527546e+01  -9.6233660e-01   4.9450919e+01  -8.8435513e+00  -7.5943804e-01   1.3543242e+01  -5.9856485e-01   9.0781721e-02  -3.2983272e-01  -7.3152960e-01  -3.8994512e+00  -8.3008641e+00   4.9210630e-01   2.2364021e-01  -7.9836081e-02   0.0000000e+00  -3.8433622e-01
   4.8010000e+01   4.2694779e-01  -2.8971303e-01   5.1288371e+01  -8.4889004e-01   3.3930561e-01   1.8456964e+00   2.1123889e+00  -1.0300597e+00  -7.8336582e-01   1.2420791e+01  -7.8951555e-01  -6.1534150e-01  -4.9142338e+00  -1.6528157e+01  -5.9748759e-01   3.6484901e+01  -8.6203446e+00  -8.4319176e-01   1.3212875e+01  -5.9292217e-01   9.6447966e-02  -3.2556532e-01  -7.1773650e-01  -3.7432069e+00  -8.1576696e+00   4.8927029e-01   2.1650710e-01  -7.8154453e-02   0.0000000e+00  -3.2553248e-01
   4.8020000e+01   4.2242387e-01  -2.9463389e-01   5.1295468e+01  -8.3175930e-01   3.5271282e-01   1.8563523e+00   1.0655932e+00  -1.0396895e+00  -6.4978921e-01   1.3357660e+01  -7.9167710e-01  -6.4531552e-01  -2.9974027e+00  -1.6528657e+01  -3.2876845e-01   2.6871914e+01  -8.3121834e+00  -9.6240513e-01   1.2909909e+01  -5.8905656e-01   9.5552297e-02  -3.1924664e-01  -6.4520332e-01  -3.7457220e+00  -7.9665231e+00   4.9081751e-01   2.1286111e-01  -7.7534415e-02   0.0000000e+00  -2.7853765e-01
   4.8030000e+01   4.0763608e-01  -2.9748335e-01   5.1299940e+01  -8.2100261e-01   3.6170826e-01   1.8544508e+00  -1.9014835e-01  -1.0479846e+00  -5.1590572e-01   1.3388349e+01  -7.9393551e-01  -6.5519021e-01  -9.8746901e-01  -1.6528975e+01  -1.2497650e-01   2.0379195e+01  -7.9603355e+00  -1.0696460e+00   1.2631788e+01  -5.8453838e-01   8.9583133e-02  -3.1132511e-01  -5.1930626e-01  -3.8895547e+00  -7.7272285e+00   4.9479526e-01   2.1319624e-01  -7.7161707e-02   0.0000000e+00  -2.2242724e-01
   4.8040000e+01   3.8960196e-01  -2.9935823e-01   5.1303681e+01  -8.1319134e-01   3.7356849e-01   1.8430962e+00  -1.1354647e+00  -1.0550080e+00  -3.8808721e-01   1.2781851e+01  -7.9617465e-01  -6.5351538e-01   1.6748309e-01  -1.6529133e+01   5.0546609e-02   1.7552311e+01  -7.5868634e+00  -1.1135190e+00   1.2366024e+01  -5.7660528e-01   8.0220042e-02  -3.0197196e-01  -3.6379035e-01  -4.1201858e+00  -7.4519617e+00   4.9809418e-01   2.1667646e-01  -7.6141857e-02   0.0000000e+00  -1.4057158e-01
   4.8050000e+01   3.7321845e-01  -3.0130162e-01   5.1308139e+01  -8.0396934e-01   3.8405361e-01   1.8245471e+00  -1.8549082e+00  -1.0608968e+00  -2.7380350e-01   1.1428372e+01  -7.9836637e-01  -6.4915696e-01   4.3584253e-01  -1.6529181e+01   2.2979799e-01   1.7925138e+01  -7.1945681e+00  -1.0621731e+00   1.2096463e+01  -5.6323996e-01   6.9065669e-02  -2.9113092e-01  -1.9745992e-01  -4.3670206e+00  -7.1645040e+00   4.9815075e-01   2.2168468e-01  -7.4033987e-02   0.0000000e+00  -4.4560321e-02
   4.8060000e+01   3.6033819e-01  -3.0479475e-01   5.1314765e+01  -7.8859137e-01   3.9499711e-01   1.7982561e+00  -2.6291020e+00  -1.0658937e+00  -1.8353636e-01   9.0267136e+00  -8.0051787e-01  -6.4556230e-01   3.5946632e-01  -1.6529172e+01   4.1860230e-01   1.8880431e+01  -6.7951540e+00  -9.1060698e-01   1.1818343e+01  -5.4406614e-01   5.7767151e-02  -2.7881304e-01  -3.5816729e-02  -4.5676326e+00  -6.9004306e+00   4.9420528e-01   2.2655148e-01  -7.1151357e-02   0.0000000e+00   0.0000000e+00
   4.8070000e+01   3.5064486e-01  -3.1089642e-01   5.1325232e+01  -7.6286113e-01   4.0702922e-01   1.7665764e+00  -3.1679732e+00  -1.0702834e+00  -1.2167914e-01   6.1857218e+00  -8.0264637e-01  -6.4364372e-01   1.9185739e-01  -1.6529141e+01   5.9347495e-01   1.7487265e+01  -6.4301514e+00  -6.7472677e-01   1.1544225e+01  -5.2057776e-01   4.8041910e-02  -2.6553181e-01   9.1134203e-02  -4.6774801e+00  -6.6989394e+00   4.8743321e-01   2.2995507e-01  -6.8387851e-02   0.0000000e+00   0.0000000e+00
   4.8080000e+01   3.4338255e-01  -3.1966418e-01   5.1341014e+01  -7.2439729e-01   4.1447767e-01   1.7385533e+00  -2.8023081e+00  -1.0742461e+00  -7.8095273e-02   4.3583869e+00  -8.0486997e-01  -6.5338431e-01  -9.7405931e-01  -1.6529110e+01   7.2611878e-01   1.3264383e+01  -6.1618470e+00  -3.8537050e-01   1.1285505e+01  -4.9543084e-01   4.1492843e-02  -2.5256216e-01   1.3268949e-01  -4.6800274e+00  -6.5781955e+00   4.8006304e-01   2.3107357e-01  -6.6717135e-02   0.0000000e+00   0.0000000e+00
   4.8090000e+01   3.3859367e-01  -3.3092196e-01   5.1362781e+01  -6.7446885e-01   4.2353041e-01   1.7236237e+00  -1.4929552e+00  -1.0777376e+00  -3.0486070e-02   4.7609203e+00  -8.0749357e-01  -6.9334647e-01  -3.9962152e+00  -1.6529087e+01   8.0900760e-01   8.2888814e+00  -6.0235591e+00  -9.1121351e-02   1.1033777e+01  -4.7137619e-01   3.9343682e-02  -2.4159062e-01   5.4190109e-02  -4.6014777e+00  -6.5218489e+00   4.7406549e-01   2.2968976e-01  -6.6842844e-02   0.0000000e+00   0.0000000e+00
   4.8100000e+01   3.3756556e-01  -3.4378291e-01   5.1390162e+01  -6.1844563e-01   4.3447390e-01   1.7199688e+00  -3.6548919e-01  -1.0805304e+00   3.9527031e-02   7.0013101e+00  -8.1085764e-01  -7.6714516e-01  -7.3798698e+00  -1.6529073e+01   8.5889444e-01   4.9886841e+00  -5.9752953e+00   1.4426297e-01   1.0765253e+01  -4.5049901e-01   4.2048855e-02  -2.3384447e-01  -1.1608760e-01  -4.4970474e+00  -6.4925965e+00   4.7022134e-01   2.2605874e-01  -6.9056645e-02   0.0000000e+00   0.0000000e+00
   4.8110000e+01   3.4300904e-01  -3.5478477e-01   5.1421721e+01  -5.6189857e-01   4.4541739e-01   1.7169411e+00  -3.0277204e-01  -1.0824268e+00   1.2924233e-01   8.9715304e+00  -8.1505006e-01  -8.4970891e-01  -8.2563741e+00  -1.6529067e+01   9.0590027e-01   4.7005832e+00  -5.9365196e+00   2.6954460e-01   1.0457494e+01  -4.3380630e-01   4.8865332e-02  -2.2946793e-01  -3.0522149e-01  -4.4191884e+00  -6.4510025e+00   4.6803943e-01   2.2056852e-01  -7.3060435e-02   0.0000000e+00   0.0000000e+00
   4.8120000e+01   3.5717402e-01  -3.5911647e-01   5.1455079e+01  -5.0506404e-01   4.5378258e-01   1.7086539e+00  -8.2872345e-01  -1.0834629e+00   2.1543737e-01   8.6195040e+00  -8.1978323e-01  -9.0365103e-01  -5.3942129e+00  -1.6529064e+01   9.8209685e-01   7.6196586e+00  -5.8460697e+00   2.6931358e-01   1.0093416e+01  -4.2098245e-01   5.7897873e-02  -2.2745456e-01  -4.4952747e-01  -4.4005940e+00  -6.3655496e+00   4.6625928e-01   2.1366548e-01  -7.7880230e-02   0.0000000e+00   0.0000000e+00
   4.8130000e+01   3.7861849e-01  -3.5500447e-01   5.1487497e+01  -4.4229891e-01   4.6495525e-01   1.6976806e+00  -1.0973322e+00  -1.0839183e+00   2.7371935e-01   5.8281979e+00  -8.2455658e-01  -9.0781238e-01  -4.1613406e-01  -1.6529064e+01   1.1103885e+00   1.2829160e+01  -5.6810203e+00   1.6028439e-01   9.6521595e+00  -4.1027739e-01   6.6894697e-02  -2.2596552e-01  -5.2292159e-01  -4.4545015e+00  -6.2181464e+00   4.6355382e-01   2.0611868e-01  -8.2210166e-02   0.0000000e+00   0.0000000e+00
   4.8140000e+01   4.0205761e-01  -3.4520951e-01   5.1516559e+01  -3.6787022e-01   4.7194534e-01   1.6890517e+00  -8.6288823e-01  -1.0841110e+00   3.0014064e-01   2.6421286e+00  -8.2896867e-01  -8.7207814e-01   3.5734234e+00  -1.6529064e+01   1.2907463e+00   1.8035785e+01  -5.4483979e+00  -1.6887264e-02   9.1092671e+00  -3.9870398e-01   7.4274151e-02  -2.2299987e-01  -5.3619180e-01  -4.5777026e+00  -6.0070131e+00   4.5907406e-01   1.9898509e-01  -8.5102161e-02   0.0000000e+00   0.0000000e+00
   4.8150000e+01   4.2150861e-01  -3.3340619e-01   5.1540725e+01  -2.8351923e-01   4.8323261e-01   1.6848815e+00  -4.1701483e-01  -1.0841426e+00   3.1646330e-01   1.6322664e+00  -8.3287134e-01  -8.2161912e-01   5.0459025e+00  -1.6529064e+01   1.4928691e+00   2.0212277e+01  -5.1593479e+00  -2.0753826e-01   8.4570663e+00  -3.8302988e-01   7.9592063e-02  -2.1702719e-01  -5.0849624e-01  -4.7471850e+00  -5.7478163e+00   4.5234584e-01   1.9305555e-01  -8.6354661e-02   0.0000000e+00   0.0000000e+00
   4.8160000e+01   4.3361848e-01  -3.2039692e-01   5.1559739e+01  -2.0114511e-01   4.9257182e-01   1.6841815e+00  -7.0002457e-02  -1.0838508e+00   3.4907344e-01   3.2610135e+00  -8.3627664e-01  -7.7233945e-01   4.9279664e+00  -1.6529067e+01   1.6720731e+00   1.7920400e+01  -4.8160444e+00  -3.5516027e-01   7.7263565e+00  -3.6148092e-01   8.3121469e-02  -2.0723402e-01  -4.4943597e-01  -4.9236203e+00  -5.4638401e+00   4.4272833e-01   1.8849957e-01  -8.6227354e-02   0.0000000e+00   0.0000000e+00
   4.8170000e+01   4.3965966e-01  -3.0432266e-01   5.1574636e+01  -1.3601938e-01   5.0082241e-01   1.6866511e+00   2.4695485e-01  -1.0830415e+00   4.0099536e-01   5.1921922e+00  -8.3925290e-01  -7.2972735e-01   4.2612107e+00  -1.6529075e+01   1.7987038e+00   1.2663075e+01  -4.4294926e+00  -4.0832859e-01   6.9893331e+00  -3.3485895e-01   8.4923774e-02  -1.9360047e-01  -3.7280071e-01  -5.0639969e+00  -5.1683713e+00   4.2938376e-01   1.8504464e-01  -8.4899196e-02   0.0000000e+00   0.0000000e+00
   4.8180000e+01   4.4500893e-01  -2.8340072e-01   5.1587445e+01  -9.5712857e-02   5.1010433e-01   1.6906551e+00   4.0040348e-01  -1.0817211e+00   4.5212608e-01   5.1130718e+00  -8.4188968e-01  -6.9584334e-01   3.3884004e+00  -1.6529091e+01   1.8697922e+00   7.1088348e+00  -4.0199769e+00  -3.3758228e-01   6.3472838e+00  -3.0615648e-01   8.4309695e-02  -1.7686978e-01  -2.8799175e-01  -5.1308631e+00  -4.8723846e+00   4.1232720e-01   1.8244505e-01  -8.2246544e-02   0.0000000e+00   0.0000000e+00
   4.8190000e+01   4.5568365e-01  -2.5834085e-01   5.1600398e+01  -7.5695562e-02   5.1995920e-01   1.6872170e+00  -3.4380544e-01  -1.0801633e+00   4.7583110e-01   2.3705019e+00  -8.4426585e-01  -6.6978884e-01   2.6054496e+00  -1.6529116e+01   1.8987626e+00   2.8970396e+00  -3.6103038e+00  -1.5005468e-01   5.9014413e+00  -2.7924363e-01   8.0111583e-02  -1.5831231e-01  -1.8506617e-01  -5.1060704e+00  -4.6155767e+00   3.9381519e-01   1.8116645e-01  -7.8089711e-02   0.0000000e+00   0.0000000e+00
   4.8200000e+01   4.7392947e-01  -2.3342584e-01   5.1614359e+01  -6.3922027e-02   5.3313723e-01   1.6659209e+00  -2.1296155e+00  -1.0788827e+00   4.4826652e-01  -2.7564579e+00  -8.4651690e-01  -6.5737380e-01   1.2415045e+00  -1.6529149e+01   1.9025283e+00   3.7657182e-01  -3.2443109e+00   1.2307169e-01   5.7126633e+00  -2.5753226e-01   7.1297357e-02  -1.3946454e-01  -6.4899545e-02  -5.0051282e+00  -4.4750394e+00   3.7838627e-01   1.8274572e-01  -7.2554253e-02   0.0000000e+00   0.0000000e+00
   4.8210000e+01   4.9605842e-01  -2.1493387e-01   5.1628046e+01  -4.8644979e-02   5.3852304e-01   1.6297114e+00  -3.6209505e+00  -1.0784368e+00   3.6516556e-01  -8.3100957e+00  -8.4902537e-01  -6.8327706e-01  -2.5903257e+00  -1.6529179e+01   1.8948906e+00  -7.6376490e-01  -2.9878137e+00   4.4649550e-01   5.7760287e+00  -2.4298359e-01   5.7603410e-02  -1.2201000e-01   3.4528511e-02  -4.8660024e+00  -4.5267963e+00   3.7083357e-01   1.8908101e-01  -6.6274533e-02   0.0000000e+00   0.0000000e+00
   4.8220000e+01   5.1516261e-01  -2.0614986e-01   5.1640705e+01  -2.5079765e-02   5.4803414e-01   1.5942914e+00  -3.5419946e+00  -1.0791033e+00   2.5426335e-01  -1.1090221e+01  -8.5247837e-01  -7.7791699e-01  -9.4639937e+00  -1.6529182e+01   1.8846578e+00  -1.0232836e+00  -2.8867423e+00   7.8340087e-01   6.0152354e+00  -2.3550502e-01   4.0323697e-02  -1.0778767e-01   6.8645951e-02  -4.7149788e+00  -4.7796146e+00   3.7323173e-01   2.0091665e-01  -6.0483867e-02   0.0000000e+00   0.0000000e+00
   4.8230000e+01   5.2767982e-01  -2.0415446e-01   5.1656823e+01   2.7138823e-03   5.5525340e-01   1.5718968e+00  -2.2394631e+00  -1.0807481e+00   1.5659875e-01  -9.7664593e+00  -8.5758049e-01  -9.4299956e-01  -1.6508257e+01  -1.6529116e+01   1.8762151e+00  -8.4426881e-01  -2.9268848e+00   1.0908638e+00   6.3014467e+00  -2.3283371e-01   2.2746906e-02  -9.8564263e-02   3.1198143e-02  -4.5537613e+00  -5.1391937e+00   3.8304234e-01   2.1654877e-01  -5.6695383e-02   0.0000000e+00   0.0000000e+00
   4.8240000e+01   5.3727334e-01  -2.0372400e-01   5.1685914e+01   2.6474230e-02   5.6419154e-01   1.5647233e+00  -7.1735360e-01  -1.0829491e+00   1.0098662e-01  -5.5612134e+00  -8.6457726e-01  -1.1325926e+00  -1.8959305e+01  -1.6528929e+01   1.8709431e+00  -5.2720543e-01  -3.0315311e+00   1.3245196e+00   6.5023399e+00  -2.3123099e-01   9.0782999e-03  -9.5049086e-02  -3.9975586e-02  -4.3798827e+00  -5.4459103e+00   3.9398136e-01   2.3188465e-01  -5.5822136e-02   0.0000000e+00   0.0000000e+00
   4.8250000e+01   5.5041451e-01  -2.0312145e-01   5.1734117e+01   3.9833426e-02   5.7186918e-01   1.5700026e+00   5.2792997e-01  -1.0851845e+00   9.7417833e-02  -3.5687875e-01  -8.7294818e-01  -1.2701613e+00  -1.3756866e+01  -1.6528568e+01   1.8685845e+00  -2.3585289e-01  -3.0860594e+00   1.4520106e+00   6.5332696e+00  -2.2709618e-01   1.9675004e-03  -9.5749694e-02  -8.9060538e-02  -4.2026398e+00  -5.5622416e+00   3.9952251e-01   2.4235732e-01  -5.7493138e-02   0.0000000e+00   0.0000000e+00
   4.8260000e+01   5.6814453e-01  -2.0465812e-01   5.1795674e+01   4.0653470e-02   5.7960411e-01   1.5826232e+00   1.2620646e+00  -1.0869887e+00   1.4037807e-01   4.2960232e+00  -8.8156634e-01  -1.2950265e+00  -2.4865273e+00  -1.6528024e+01   1.8681973e+00  -3.8723225e-02  -2.9948890e+00   1.4662995e+00   6.3806296e+00  -2.1876522e-01   7.1884501e-04  -9.7216635e-02  -8.5354783e-02  -4.0437732e+00  -5.4434883e+00   3.9662244e-01   2.4548810e-01  -6.0343457e-02   0.0000000e+00   0.0000000e+00
   4.8270000e+01   5.8447127e-01  -2.1163088e-01   5.1855468e+01   3.0526896e-02   5.8859955e-01   1.5941449e+00   1.1521688e+00  -1.0880604e+00   2.1382227e-01   7.3444202e+00  -8.8933364e-01  -1.2099696e+00   8.5056946e+00  -1.6527390e+01   1.8686531e+00   4.5576284e-02  -2.7524911e+00   1.3874372e+00   6.0889971e+00  -2.0724660e-01   2.0231587e-03  -9.6053264e-02  -5.2389241e-02  -3.9312552e+00  -5.1398960e+00   3.8697395e-01   2.4201465e-01  -6.3023909e-02   0.0000000e+00   0.0000000e+00
   4.8280000e+01   5.9301906e-01  -2.2501878e-01   5.1900295e+01   1.3492199e-02   5.9891279e-01   1.5954347e+00   1.2898215e-01  -1.0882656e+00   3.0142709e-01   8.7604823e+00  -8.9583484e-01  -1.0833336e+00   1.2663603e+01  -1.6526902e+01   1.8688052e+00   1.5217361e-02  -2.4469893e+00   1.2564746e+00   5.7243878e+00  -1.9518988e-01   2.6624435e-03  -9.1017000e-02  -4.1175649e-02  -3.8886986e+00  -4.7402072e+00   3.7504548e-01   2.3483097e-01  -6.4964188e-02   0.0000000e+00   0.0000000e+00
   4.8290000e+01   5.9254876e-01  -2.4096384e-01   5.1926402e+01  -5.7439821e-03   6.0756445e-01   1.5853749e+00  -1.0059808e+00  -1.0875327e+00   3.9725138e-01   9.5824289e+00  -9.0147149e-01  -9.9676208e-01   8.6571485e+00  -1.6526804e+01   1.8675097e+00  -1.2955548e-01  -2.1875958e+00   1.1279004e+00   5.3325202e+00  -1.8466228e-01   1.8830119e-03  -8.3297183e-02  -7.9361604e-02  -3.9288522e+00  -4.3054711e+00   3.6446503e-01   2.2673384e-01  -6.6347995e-02   0.0000000e+00   0.0000000e+00
   4.8300000e+01   5.8586385e-01  -2.5152796e-01   5.1939324e+01  -2.3305176e-02   6.1335132e-01   1.5735507e+00  -1.1824220e+00  -1.0858312e+00   4.9711267e-01   9.9861292e+00  -9.0700803e-01  -9.8637208e-01   1.0390001e+00  -1.6527110e+01   1.8636988e+00  -3.8109225e-01  -2.0283443e+00   1.0500525e+00   4.9102830e+00  -1.7549178e-01   1.6315080e-03  -7.5001896e-02  -1.4897337e-01  -4.0505241e+00  -3.8342640e+00   3.5559565e-01   2.1870559e-01  -6.7591930e-02   0.0000000e+00   0.0000000e+00
   4.8310000e+01   5.7674443e-01  -2.4989163e-01   5.1950110e+01  -3.6165480e-02   6.2337809e-01   1.5694449e+00  -4.1058311e-01  -1.0833413e+00   5.7926455e-01   8.2151879e+00  -9.1292845e-01  -1.0241244e+00  -3.7752325e+00  -1.6527559e+01   1.8567040e+00  -6.9947938e-01  -1.9378253e+00   1.0411798e+00   4.4199022e+00  -1.6556946e-01   4.6206947e-03  -6.7335363e-02  -1.9931300e-01  -4.2396938e+00  -3.2881117e+00   3.4614519e-01   2.0999703e-01  -6.8854555e-02   0.0000000e+00   0.0000000e+00
   4.8320000e+01   5.6924004e-01  -2.3618236e-01   5.1969364e+01  -4.0727568e-02   6.2870659e-01   1.5726094e+00   3.1645751e-01  -1.0805821e+00   6.0818589e-01   2.8921345e+00  -9.1909352e-01  -1.0480100e+00  -2.3885610e+00  -1.6527832e+01   1.8469870e+00  -9.7169721e-01  -1.8306086e+00   1.0853201e+00   3.8385395e+00  -1.5264847e-01   1.1822462e-02  -5.9737862e-02  -1.8646153e-01  -4.4792080e+00  -2.6589531e+00   3.3396186e-01   1.9973125e-01  -6.9883999e-02   0.0000000e+00   0.0000000e+00
   4.8330000e+01   5.6819622e-01  -2.1898684e-01   5.2000874e+01  -3.1837099e-02   6.3982197e-01   1.5733156e+00   7.0615942e-02  -1.0783245e+00   5.5594556e-01  -5.2240331e+00  -9.2492278e-01  -1.0146371e+00   3.3372957e+00  -1.6527777e+01   1.8373326e+00  -9.6543432e-01  -1.6345610e+00   1.1471800e+00   3.1823222e+00  -1.3596949e-01   2.1442769e-02  -5.0521586e-02  -1.1337139e-01  -4.7503414e+00  -2.0069315e+00   3.1934538e-01   1.8841293e-01  -7.0285730e-02   0.0000000e+00   0.0000000e+00
   4.8340000e+01   5.7922836e-01  -2.1082803e-01   5.2040245e+01  -4.4705507e-03   6.4784338e-01   1.5598448e+00  -1.3470782e+00  -1.0773888e+00   4.1342742e-01  -1.4251814e+01  -9.2987100e-01  -9.2871105e-01   8.5926002e+00  -1.6527472e+01   1.8343170e+00  -3.0156366e-01  -1.3352466e+00   1.1911498e+00   2.4895675e+00  -1.1646831e-01   3.0215454e-02  -3.8478470e-02  -2.9087659e-02  -5.0168473e+00  -1.4348613e+00   3.0474210e-01   1.7792471e-01  -6.9909056e-02   0.0000000e+00   0.0000000e+00
   4.8350000e+01   6.0751002e-01  -2.1977586e-01   5.2079937e+01   4.3108334e-02   6.5546372e-01   1.5267806e+00  -3.3064221e+00  -1.0784326e+00   1.9223203e-01  -2.2119539e+01  -9.3374037e-01  -8.2611072e-01   1.0260034e+01  -1.6527247e+01   1.8494302e+00   1.5113206e+00  -9.7147916e-01   1.1967918e+00   1.7987793e+00  -9.5710281e-02   3.5876341e-02  -2.4112987e-02   1.4461292e-02  -5.2192699e+00  -1.0295824e+00   2.9233048e-01   1.7016946e-01  -6.8913617e-02   0.0000000e+00   0.0000000e+00
   4.8360000e+01   6.5555954e-01  -2.4245999e-01   5.2114978e+01   1.0836914e-01   6.6640722e-01   1.4789923e+00  -4.7788238e+00  -1.0816998e+00  -6.9349548e-02  -2.6158158e+01  -9.3661913e-01  -7.3601055e-01   9.0100166e+00  -1.6527704e+01   1.8985951e+00   4.9164869e+00  -6.0834005e-01   1.1678149e+00   1.1369195e+00  -7.4722755e-02   3.8745547e-02  -9.5846839e-03  -7.0467178e-04  -5.3038209e+00  -8.1613849e-01   2.8206377e-01   1.6571805e-01  -6.7555609e-02   0.0000000e+00   0.0000000e+00
   4.8370000e+01   7.2094767e-01  -2.6413922e-01   5.2144897e+01   1.8618544e-01   6.7076169e-01   1.4343975e+00  -4.4594875e+00  -1.0868388e+00  -3.0891698e-01  -2.3956743e+01  -9.3855447e-01  -6.5355202e-01   8.2458528e+00  -1.6529705e+01   1.9980976e+00   9.9502501e+00  -3.0553655e-01   1.1337402e+00   5.2474811e-01  -5.3743648e-02   4.1203148e-02   2.4450504e-03  -5.6573596e-02  -5.2595148e+00  -7.6316424e-01   2.7199723e-01   1.6349831e-01  -6.6000599e-02   0.0000000e+00   0.0000000e+00
   4.8380000e+01   7.9350672e-01  -2.6724732e-01   5.2172652e+01   2.7100544e-01   6.7597561e-01   1.4189298e+00  -1.5467636e+00  -1.0930686e+00  -4.6809990e-01  -1.5918293e+01  -9.3917145e-01  -5.3287690e-01   1.2067512e+01  -1.6534117e+01   2.1544798e+00   1.5638220e+01  -8.1397593e-02   1.1341327e+00  -8.1714648e-03  -3.3036743e-02   4.5554478e-02   1.0209712e-02  -1.1374769e-01  -5.1129814e+00  -8.2813445e-01   2.6049443e-01   1.6165100e-01  -6.4366081e-02   0.0000000e+00   0.0000000e+00
   4.8390000e+01   8.5380233e-01  -2.4299067e-01   5.2202218e+01   3.5761429e-01   6.7597561e-01   1.4465461e+00   2.7616238e+00  -1.0996004e+00  -5.1965825e-01  -5.1558341e+00  -9.3746701e-01  -3.0523388e-01   2.2764302e+01  -1.6540999e+01   2.3519237e+00   1.9744395e+01   9.1825525e-02   1.1915916e+00  -4.1116114e-01  -1.3979380e-02   5.2036543e-02   1.3646809e-02  -1.3581165e-01  -4.8923142e+00  -9.9992999e-01   2.4840552e-01   1.5890694e-01  -6.3072819e-02   0.0000000e+00   0.0000000e+00
   4.8400000e+01   8.8046541e-01  -1.9672733e-01   5.2235875e+01   4.4010437e-01   6.8485646e-01   1.5060264e+00   5.9480368e+00  -1.1058134e+00  -4.6576508e-01   5.3893161e+00  -9.3186858e-01   8.9274051e-02   3.9450793e+01  -1.6547946e+01   2.5526700e+00   2.0074628e+01   2.4637299e-01   1.3035132e+00  -6.1064700e-01   8.6559400e-04   5.8721358e-02   1.4028452e-02  -1.1681794e-01  -4.6137027e+00  -1.3129317e+00   2.3923125e-01   1.5531507e-01  -6.3140380e-02   0.0000000e+00   0.0000000e+00
   4.8410000e+01   8.6621665e-01  -1.4330042e-01   5.2272981e+01   5.1200357e-01   6.9442485e-01   1.5704069e+00   6.4380479e+00  -1.1111469e+00  -3.2698522e-01   1.3877987e+01  -9.2057607e-01   6.6991397e-01   5.8063992e+01  -1.6547821e+01   2.7177935e+00   1.6512347e+01   3.6933462e-01   1.4534036e+00  -5.5090989e-01   9.2523483e-03   6.3487925e-02   1.2637400e-02  -9.3202652e-02  -4.2940957e+00  -1.8042707e+00   2.3664470e-01   1.5171641e-01  -6.5717826e-02   0.0000000e+00   0.0000000e+00
   4.8420000e+01   8.2776868e-01  -9.8917358e-02   5.2311317e+01   5.6936933e-01   7.0324840e-01   1.6147480e+00   4.4341069e+00  -1.1151464e+00  -1.4058790e-01   1.8639732e+01  -9.0227221e-01   1.3825909e+00   7.1267694e+01  -1.6526752e+01   2.8284544e+00   1.1066090e+01   3.8837186e-01   1.6176277e+00  -2.7133997e-01   1.1272401e-02   6.6069349e-02   9.9800253e-03  -1.3418488e-01  -3.9565031e+00  -2.4276665e+00   2.4102859e-01   1.4868991e-01  -7.0808886e-02  -7.2942362e-02   0.0000000e+00
   4.8430000e+01   7.9818622e-01  -7.6808726e-02   5.2349221e+01   6.1330573e-01   7.1453567e-01   1.6255093e+00   1.0761349e+00  -1.1176340e+00   5.0113304e-02   1.9070120e+01  -8.7687560e-01   2.1003517e+00   7.1776080e+01  -1.6464054e+01   2.8878950e+00   5.9440633e+00   2.4358857e-01   1.7629920e+00   6.8454101e-02   1.0150270e-02   6.8032526e-02   6.5555152e-03  -2.8358386e-01  -3.6178817e+00  -3.0259452e+00   2.4805460e-01   1.4610246e-01  -7.6361696e-02  -1.1823390e-01   0.0000000e+00
   4.8440000e+01   8.0345884e-01  -8.4806982e-02   5.2386097e+01   6.4864248e-01   7.2588023e-01   1.6050075e+00  -2.0501797e+00  -1.1186058e+00   2.2496738e-01   1.7485407e+01  -8.4574962e-01   2.6780205e+00   5.7766881e+01  -1.6336659e+01   2.9099924e+00   2.2097361e+00  -2.3690653e-02   1.8578449e+00   2.7222394e-01   1.0779054e-02   7.0764669e-02   4.1059481e-03  -5.0448321e-01  -3.2950634e+00  -3.4193449e+00   2.5129167e-01   1.4373700e-01  -7.9016796e-02  -2.4884314e-02   0.0000000e+00
   4.8450000e+01   8.3814051e-01  -1.2073303e-01   5.2421421e+01   6.7985882e-01   7.3052119e-01   1.5733495e+00  -3.1658026e+00  -1.1179311e+00   3.9982530e-01   1.7485792e+01  -8.1126460e-01   3.0157106e+00   3.3769006e+01  -1.6131052e+01   2.9084986e+00  -1.4938219e-01  -2.8952473e-01   1.8932720e+00   2.3986496e-01   1.6330986e-02   7.3443400e-02   5.2918732e-03  -7.1082924e-01  -3.0357052e+00  -3.5322605e+00   2.4746422e-01   1.4237459e-01  -7.6358765e-02   0.0000000e+00   0.0000000e+00
   4.8460000e+01   8.6484106e-01  -1.6997567e-01   5.2454228e+01   7.0712367e-01   7.3842801e-01   1.5527558e+00  -2.0593695e+00  -1.1153018e+00   5.9703892e-01   1.9721362e+01  -7.7594518e-01   3.0993079e+00   8.3597320e+00  -1.5860396e+01   2.8919309e+00  -1.6567698e+00  -4.2940455e-01   1.8782407e+00   3.9547370e-02   2.5314782e-02   7.3159553e-02   1.1298777e-02  -8.2566032e-01  -2.9104058e+00  -3.4497446e+00   2.3968782e-01   1.4384717e-01  -6.8937213e-02   0.0000000e+00   0.0000000e+00
   4.8470000e+01   8.4503541e-01  -2.1229070e-01   5.2484219e+01   7.2594707e-01   7.4742345e-01   1.5448423e+00  -7.9135492e-01  -1.1105725e+00   8.0463044e-01   2.0759152e+01  -7.4168315e-01   2.9930251e+00  -1.0628283e+01  -1.5570334e+01   2.8630842e+00  -2.8846666e+00  -4.0788690e-01   1.8235583e+00  -1.5507502e-01   3.2339415e-02   6.7711739e-02   1.9795805e-02  -8.2794157e-01  -2.9554645e+00  -3.3459810e+00   2.3503321e-01   1.4946486e-01  -6.0123709e-02   0.0000000e+00   0.0000000e+00
   4.8480000e+01   7.7425237e-01  -2.3369089e-01   5.2512802e+01   7.3260265e-01   7.5905449e-01   1.5343936e+00  -1.0448629e+00  -1.1041606e+00   9.6936426e-01   1.6473382e+01  -7.0952835e-01   2.7815186e+00  -2.1150643e+01  -1.5317998e+01   2.8217066e+00  -4.1377637e+00  -3.1740332e-01   1.7457742e+00  -2.1702401e-01   3.2819739e-02   5.8637177e-02   2.6070389e-02  -7.7407333e-01  -3.1358706e+00  -3.3390495e+00   2.3830104e-01   1.5827971e-01  -5.3616930e-02   0.0000000e+00   0.0000000e+00
   4.8490000e+01   6.8819464e-01  -2.3234957e-01   5.2541824e+01   7.3092990e-01   7.6392463e-01   1.5114646e+00  -2.2929035e+00  -1.0970369e+00   1.0375977e+00   6.8233476e+00  -6.7996219e-01   2.5219157e+00  -2.5960295e+01  -1.5139804e+01   2.7696088e+00  -5.2097778e+00  -2.8043869e-01   1.6677284e+00  -1.6917535e-01   2.7351243e-02   5.1018388e-02   2.6784054e-02  -7.3698745e-01  -3.3659944e+00  -3.4097792e+00   2.4789104e-01   1.6712867e-01  -5.0798037e-02   0.0000000e+00   0.0000000e+00
   4.8500000e+01   6.3403638e-01  -2.1598343e-01   5.2570816e+01   7.3199624e-01   7.7440976e-01   1.4770741e+00  -3.4390468e+00  -1.0901986e+00   1.0072379e+00  -3.0359810e+00  -6.5330005e-01   2.2309536e+00  -2.9096212e+01  -1.5039078e+01   2.7178024e+00  -5.1806409e+00  -3.2503493e-01   1.5988010e+00  -1.6391868e-01   2.1332469e-02   4.9670375e-02   2.2842992e-02  -7.3573700e-01  -3.5644559e+00  -3.4409812e+00   2.5741012e-01   1.7266496e-01  -5.0206605e-02   0.0000000e+00   0.0000000e+00
   4.8510000e+01   6.3290756e-01  -1.9592792e-01   5.2596302e+01   7.4568574e-01   7.8042582e-01   1.4350778e+00  -4.1996322e+00  -1.0841560e+00   9.2683709e-01  -8.0400831e+00  -6.2997511e-01   1.8968455e+00  -3.3410803e+01  -1.4997553e+01   2.6947167e+00  -2.3085682e+00  -3.7334188e-01   1.5213516e+00  -3.5634607e-01   2.0201734e-02   5.5121634e-02   1.8661265e-02  -7.3491759e-01  -3.6988061e+00  -3.3295596e+00   2.6107207e-01   1.7366575e-01  -4.9193514e-02   0.0000000e+00   0.0000000e+00
   4.8520000e+01   6.6675207e-01  -1.8111363e-01   5.2614852e+01   7.7348671e-01   7.8758779e-01   1.3897018e+00  -4.5376040e+00  -1.0788717e+00   8.5080825e-01  -7.6028847e+00  -6.1051367e-01   1.5101625e+00  -3.8668306e+01  -1.4991736e+01   2.7528288e+00   5.8112084e+00  -3.2388712e-01   1.4051559e+00  -7.6414122e-01   2.4927221e-02   6.3194004e-02   1.8391308e-02  -6.8507800e-01  -3.7872826e+00  -3.0838821e+00   2.5803780e-01   1.7159722e-01  -4.6222328e-02   0.0000000e+00   0.0000000e+00
   4.8530000e+01   6.9821509e-01  -1.7391289e-01   5.2626551e+01   8.0933125e-01   7.9389032e-01   1.3452317e+00  -4.4470107e+00  -1.0739309e+00   8.1654042e-01  -3.4267828e+00  -5.9539631e-01   1.0753633e+00  -4.3479919e+01  -1.5002310e+01   2.9681073e+00   2.1527852e+01  -1.6101334e-01   1.2398224e+00  -1.2561010e+00   3.1813833e-02   6.8792397e-02   2.2480326e-02  -5.8277870e-01  -3.8615619e+00  -2.8165425e+00   2.5235469e-01   1.6894362e-01  -4.2037585e-02   0.0000000e+00   0.0000000e+00
   4.8540000e+01   7.0191588e-01  -1.7023691e-01   5.2635040e+01   8.4506249e-01   7.9984909e-01   1.3045430e+00  -4.0688645e+00  -1.0686864e+00   8.4708959e-01   3.0549174e+00  -5.8501840e-01   6.0107505e-01  -4.7428823e+01  -1.5016860e+01   3.4230646e+00   4.5495730e+01   1.9422981e-02   1.0563665e+00  -1.6658940e+00   3.6179647e-02   7.0330245e-02   2.7575527e-02  -4.8775869e-01  -3.9322660e+00  -2.6508146e+00   2.4913817e-01   1.6695038e-01  -3.8862164e-02   0.0000000e+00   0.0000000e+00
   4.8550000e+01   6.8072701e-01  -1.6326424e-01   5.2644945e+01   8.7393408e-01   8.0483382e-01   1.2694593e+00  -3.5083749e+00  -1.0624195e+00   9.4950517e-01   1.0241558e+01  -5.7952360e-01   1.1263847e-01  -4.8843658e+01  -1.5029105e+01   4.1615132e+00   7.3844855e+01   1.1238676e-01   9.1334817e-01  -1.8811786e+00   3.5892450e-02   7.0402697e-02   2.9452672e-02  -4.5417465e-01  -3.9895082e+00  -2.6475582e+00   2.5091486e-01   1.6492369e-01  -3.8706805e-02   0.0000000e+00   0.0000000e+00
   4.8560000e+01   6.5893965e-01  -1.4807687e-01   5.2659520e+01   8.9074522e-01   8.1228227e-01   1.2424998e+00  -2.6959481e+00  -1.0545804e+00   1.1068754e+00   1.5737021e+01  -5.7859486e-01  -3.4392722e-01  -4.5656569e+01  -1.5036884e+01   5.1253699e+00   9.6385672e+01   7.0697886e-02   8.6129598e-01  -1.8630193e+00   3.1925435e-02   7.2703122e-02   2.6000796e-02  -4.9505771e-01  -4.0259618e+00  -2.7861619e+00   2.5694002e-01   1.6133632e-01  -4.2311500e-02   0.0000000e+00   0.0000000e+00
   4.8570000e+01   6.6179368e-01  -1.2548798e-01   5.2679548e+01   8.9199781e-01   8.1027692e-01   1.2256265e+00  -1.6873252e+00  -1.0451166e+00   1.2694611e+00   1.6258574e+01  -5.8152303e-01  -7.2952853e-01  -3.8560131e+01  -1.5040188e+01   6.1407974e+00   1.0154276e+02  -1.1094072e-01   9.1249775e-01  -1.6418732e+00   2.6610935e-02   7.9062230e-02   1.7923024e-02  -6.0054287e-01  -4.0428093e+00  -2.9860806e+00   2.6460897e-01   1.5534379e-01  -4.8914255e-02   0.0000000e+00   0.0000000e+00
   4.8580000e+01   6.9718279e-01  -1.0308773e-01   5.2703429e+01   8.7838176e-01   8.2047557e-01   1.2094410e+00  -1.6185546e+00  -1.0347549e+00   1.3594193e+00   8.9958194e+00  -5.8732269e-01  -1.0166784e+00  -2.8714984e+01  -1.5039788e+01   7.0060817e+00   8.6528421e+01  -3.8555772e-01   1.0299056e+00  -1.2882331e+00   2.1595531e-02   8.8926714e-02   7.3071955e-03  -7.1892454e-01  -4.0330777e+00  -3.1707650e+00   2.7141231e-01   1.4764259e-01  -5.6680358e-02   0.0000000e+00   0.0000000e+00
   4.8590000e+01   7.5217595e-01  -9.0369137e-02   5.2728596e+01   8.5680164e-01   8.2677810e-01   1.1748983e+00  -3.4542682e+00  -1.0248822e+00   1.3109677e+00  -4.8451600e+00  -5.9479017e-01  -1.1838043e+00  -1.6712592e+01  -1.5036572e+01   7.6060520e+00   5.9997036e+01  -6.9211548e-01   1.1589659e+00  -8.6610784e-01   1.6856064e-02   1.0062898e-01  -4.1760024e-03  -7.8803817e-01  -3.9862576e+00  -3.3259682e+00   2.7675126e-01   1.4029836e-01  -6.3755582e-02   0.0000000e+00   0.0000000e+00
   4.8600000e+01   8.0540955e-01  -8.9808816e-02   5.2753447e+01   8.3743962e-01   8.2826779e-01   1.1179122e+00  -5.6986109e+00  -1.0168570e+00   1.1270318e+00  -1.8393595e+01  -6.0272491e-01  -1.2312425e+00  -4.7438215e+00  -1.5031430e+01   7.9405227e+00   3.3447070e+01  -1.0316873e+00   1.2712641e+00  -4.1328536e-01   1.1202596e-02   1.1311877e-01  -1.6009912e-02  -8.0571040e-01  -3.9049341e+00  -3.4965123e+00   2.8216230e-01   1.3564502e-01  -6.9093250e-02   0.0000000e+00   0.0000000e+00
   4.8610000e+01   8.4297573e-01  -9.3337163e-02   5.2777998e+01   8.2673684e-01   8.3147636e-01   1.0545442e+00  -6.3367960e+00  -1.0112516e+00   8.8599076e-01  -2.4104100e+01  -6.1015767e-01  -1.1818648e+00   4.9377688e+00  -1.5025350e+01   8.0724329e+00   1.3191022e+01  -1.4286160e+00   1.3608004e+00   4.2319132e-02   3.3741224e-03   1.2659877e-01  -2.8328209e-02  -8.0014661e-01  -3.7948750e+00  -3.7319948e+00   2.8944130e-01   1.3516716e-01  -7.2320776e-02   0.0000000e+00   0.0000000e+00
   4.8620000e+01   8.6376658e-01  -8.9353283e-02   5.2802939e+01   8.2241422e-01   8.3422655e-01   1.0011356e+00  -5.3408605e+00  -1.0077395e+00   6.7742365e-01  -2.0856710e+01  -6.1643422e-01  -1.0669881e+00   1.1487671e+01  -1.5019394e+01   8.0698845e+00  -2.5484379e-01  -1.8679727e+00   1.4269075e+00   4.7158184e-01  -7.5718709e-03   1.4125559e-01  -4.1091021e-02  -7.8675082e-01  -3.6670999e+00  -4.0361342e+00   2.9888868e-01   1.3921072e-01  -7.3303059e-02   0.0000000e+00   0.0000000e+00
   4.8630000e+01   8.7213544e-01  -7.2382903e-02   5.2828575e+01   8.1427400e-01   8.3497140e-01   9.6516480e-01  -3.5970839e+00  -1.0055850e+00   5.4209451e-01  -1.3532914e+01  -6.2123663e-01  -9.2015738e-01   1.4683073e+01  -1.5014466e+01   7.9768723e+00  -9.3012229e+00  -2.3069606e+00   1.4734501e+00   8.6375230e-01  -2.2512286e-02   1.5572158e-01  -5.3823682e-02  -7.7858628e-01  -3.5572007e+00  -4.3668077e+00   3.0955929e-01   1.4730884e-01  -7.2207146e-02   0.0000000e+00   0.0000000e+00
   4.8640000e+01   8.6800081e-01  -4.5125828e-02   5.2854913e+01   7.8890140e-01   8.3686216e-01   9.4524755e-01  -1.9917258e+00  -1.0040834e+00   4.7699307e-01  -6.5101441e+00  -6.2446179e-01  -7.6282577e-01   1.5733162e+01  -1.5011043e+01   7.8098541e+00  -1.6701821e+01  -2.6880275e+00   1.4945206e+00   1.2428200e+00  -4.2119412e-02   1.6740983e-01  -6.5871485e-02  -7.7144479e-01  -3.5065584e+00  -4.6726268e+00   3.2053172e-01   1.5853549e-01  -6.9757294e-02   0.0000000e+00   0.0000000e+00
   4.8650000e+01   8.4650225e-01  -1.3758612e-02   5.2882383e+01   7.3455417e-01   8.4144582e-01   9.3201383e-01  -1.3233715e+00  -1.0026750e+00   4.6770926e-01  -9.2838130e-01  -6.2598481e-01  -5.9290274e-01   1.6992303e+01  -1.5009105e+01   7.5715973e+00  -2.3825674e+01  -2.9581395e+00   1.4687458e+00   1.6498831e+00  -6.6036067e-02   1.7436334e-01  -7.6682999e-02  -7.3455669e-01  -3.5301296e+00  -4.9141243e+00   3.3124687e-01   1.7160079e-01  -6.7024944e-02   0.0000000e+00   0.0000000e+00
   4.8660000e+01   8.0837187e-01   1.5547315e-02   5.2911927e+01   6.4461873e-01   8.4029991e-01   9.1599608e-01  -1.6017748e+00  -1.0009681e+00   4.9758557e-01   2.9876315e+00  -6.2566138e-01  -4.0849892e-01   1.8440382e+01  -1.5008296e+01   7.2710835e+00  -3.0051384e+01  -3.1139903e+00   1.3863221e+00   2.0988793e+00  -9.2161973e-02   1.7644549e-01  -8.5751175e-02  -6.5278327e-01  -3.6163410e+00  -5.0464549e+00   3.4064583e-01   1.8476743e-01  -6.4725545e-02   0.0000000e+00   0.0000000e+00
   4.8670000e+01   7.6783024e-01   3.6076478e-02   5.2944278e+01   5.2063445e-01   8.4522734e-01   8.9274952e-01  -2.3246558e+00  -9.9879756e-01   5.4407828e-01   4.6492707e+00  -6.2365734e-01  -2.4061252e-01   1.6788641e+01  -1.5008171e+01   6.9335325e+00  -3.3755098e+01  -3.1945079e+00   1.2644865e+00   2.5428936e+00  -1.1694965e-01   1.7472129e-01  -9.2247104e-02  -5.4291822e-01  -3.7408990e+00  -4.9987295e+00   3.4648771e-01   1.9609013e-01  -6.2588944e-02   0.0000000e+00   0.0000000e+00
   4.8680000e+01   7.4525073e-01   4.0418373e-02   5.2979318e+01   3.7420071e-01   8.4511275e-01   8.6219132e-01  -3.0558203e+00  -9.9619750e-01   5.8738111e-01   4.3302832e+00  -6.2073367e-01  -1.4879498e-01   9.1817538e+00  -1.5008363e+01   6.5942555e+00  -3.3927702e+01  -3.2248308e+00   1.1348569e+00   2.8969549e+00  -1.3687655e-01   1.6990234e-01  -9.4916229e-02  -4.2310209e-01  -3.8821810e+00  -4.7016800e+00   3.4609824e-01   2.0415893e-01  -5.9450617e-02   0.0000000e+00   0.0000000e+00
   4.8690000e+01   7.4873110e-01   2.4491639e-02   5.3016148e+01   2.2330312e-01   8.4625867e-01   8.2890577e-01  -3.3285554e+00  -9.9325217e-01   6.2241998e-01   3.5038873e+00  -6.1816582e-01  -1.8453822e-01  -3.5743246e+00  -1.5008633e+01   6.2857768e+00  -3.0847866e+01  -3.1972497e+00   1.0293002e+00   3.1031872e+00  -1.5034993e-01   1.6153364e-01  -9.2783032e-02  -2.9453542e-01  -4.0292601e+00  -4.1492560e+00   3.3833200e-01   2.0865935e-01  -5.4217575e-02   0.0000000e+00   0.0000000e+00
   4.8700000e+01   7.6361124e-01  -7.2807822e-03   5.3053412e+01   8.3396518e-02   8.4728999e-01   7.9882442e-01  -3.0081348e+00  -9.8997682e-01   6.5595796e-01   3.3537976e+00  -6.1720400e-01  -3.4534184e-01  -1.6080362e+01  -1.5008863e+01   6.0248505e+00  -2.6092629e+01  -3.0824072e+00   9.6889272e-01   3.1911210e+00  -1.5876729e-01   1.4878151e-01  -8.6425985e-02  -1.3410471e-01  -4.1731922e+00  -3.4406636e+00   3.2517244e-01   2.1029348e-01  -4.7044033e-02   0.0000000e+00   0.0000000e+00
   4.8710000e+01   7.6426220e-01  -4.2236818e-02   5.3089289e+01  -3.8314765e-02   8.4706081e-01   7.7527689e-01  -2.3547526e+00  -9.8634704e-01   6.9182374e-01   3.5865785e+00  -6.1840784e-01  -5.6217525e-01  -2.1683341e+01  -1.5009015e+01   5.8038722e+00  -2.2097831e+01  -2.8704046e+00   9.5760771e-01   3.2846955e+00  -1.6582143e-01   1.3209334e-01  -7.8532347e-02   8.0985236e-02  -4.3051764e+00  -2.7585762e+00   3.1131096e-01   2.1038380e-01  -3.9611241e-02   0.0000000e+00   0.0000000e+00
