# Supplementary material for: Measurement data obtained by an instrumented steering wheel for driver model development
Source: Data Brief. 2020 Apr 10;30:105485. doi: 10.1016/j.dib.2020.105485 (PMC7214765; doi:10.1016/j.dib.2020.105485)
Supplement: Supplementary file 1 [file mmc1.zip › Data_DIB/mmc1/Data_DIB/Data_sent/driver3_kickplate3.txt]

   8.1630000e+01   1.2378774e+00   2.6433163e-02   5.2468104e+01   6.6964662e-01   1.5323183e+00   3.4708084e-01  -1.9051946e+00  -1.1369293e+00   8.3268468e-01   1.7133759e+01  -7.3582545e-01   3.4600078e+00   5.4920410e+01  -1.3537923e+01   3.8685157e+00  -1.7407969e-05  -1.7057391e+00   1.0888011e+00   1.3418480e+00  -9.8737489e-03   1.3530721e-01  -2.4292961e-02  -4.0716612e+00  -1.4371332e+00  -4.3089068e+00   3.2363863e-01  -1.6468584e-01  -5.0685781e-02   0.0000000e+00  -8.8295331e-01
   8.1640000e+01   1.2698784e+00   1.1176396e-02   5.2537706e+01   6.6593431e-01   1.5334642e+00   3.0783733e-01  -3.9243513e+00  -1.1307596e+00   9.5441970e-01   1.2173502e+01  -6.9212259e-01   3.8787452e+00   4.1873733e+01  -1.3536432e+01   3.8685150e+00  -6.7214368e-05  -1.7889907e+00   1.1657063e+00   1.6393093e+00  -1.2559614e-02   1.4187545e-01  -2.6300524e-02  -3.9621576e+00  -1.3670054e+00  -4.6572493e+00   3.2294831e-01  -1.5233425e-01  -4.2747816e-02   0.0000000e+00  -8.8333772e-01
   8.1650000e+01   1.2785067e+00  -1.7523650e-03   5.2603870e+01   6.5365095e-01   1.5273336e+00   2.5061035e-01  -5.7226979e+00  -1.1239642e+00   1.0180723e+00   6.3652607e+00  -6.4574080e-01   4.1359536e+00   2.5720849e+01  -1.3534498e+01   3.8685135e+00  -1.4992242e-04  -1.9355462e+00   1.2441782e+00   2.1097551e+00  -1.8377767e-02   1.4417603e-01  -3.0184611e-02  -3.7579358e+00  -1.3541918e+00  -5.0368834e+00   3.2787973e-01  -1.2912959e-01  -3.6875745e-02   0.0000000e+00  -8.5625775e-01
   8.1660000e+01   1.2808147e+00  -2.0631064e-02   5.2673655e+01   6.4265877e-01   1.5223489e+00   1.8499612e-01  -6.5614233e+00  -1.1170203e+00   1.0332961e+00   1.5223772e+00  -5.9807082e-01   4.2765174e+00   1.4056377e+01  -1.3532453e+01   3.8685110e+00  -2.5626267e-04  -2.1958504e+00   1.3070494e+00   2.5602295e+00  -2.1270010e-02   1.4998916e-01  -3.8063900e-02  -3.5137379e+00  -1.3283941e+00  -5.3453430e+00   3.3215537e-01  -1.0339385e-01  -3.3824168e-02   0.0000000e+00  -8.4893505e-01
   8.1670000e+01   1.2877043e+00  -4.1177428e-02   5.2749697e+01   6.3850696e-01   1.5179371e+00   1.2363440e-01  -6.1361712e+00  -1.1103125e+00   1.0084052e+00  -2.4890899e+00  -5.5012588e-01   4.3620057e+00   8.5488300e+00  -1.3530650e+01   3.8685075e+00  -3.4844080e-04  -2.5148910e+00   1.3535327e+00   2.7332831e+00  -1.4195449e-02   1.6329392e-01  -4.7970638e-02  -3.2760212e+00  -1.2479500e+00  -5.4431283e+00   3.2805594e-01  -8.2630715e-02  -3.1298199e-02   0.0000000e+00  -8.6579035e-01
   8.1680000e+01   1.2983591e+00  -5.4396334e-02   5.2828103e+01   6.3620276e-01   1.5096292e+00   7.6668595e-02  -4.6965809e+00  -1.1042780e+00   9.3699029e-01  -7.1414895e+00  -5.0284452e-01   4.4271905e+00   6.5184763e+00  -1.3529249e+01   3.8685040e+00  -3.4471576e-04  -2.7311946e+00   1.3891182e+00   2.5664198e+00   3.0850244e-03   1.7826313e-01  -5.3773766e-02  -3.0498650e+00  -1.1437702e+00  -5.2918693e+00   3.1419150e-01  -6.9011628e-02  -2.6252814e-02   0.0000000e+00  -8.7462519e-01
   8.1690000e+01   1.3056617e+00  -5.6363369e-02   5.2902027e+01   6.2563998e-01   1.5055039e+00   4.9711515e-02  -2.6957080e+00  -1.0993860e+00   8.1496797e-01  -1.2202232e+01  -4.5749462e-01   4.4571221e+00   2.9931624e+00  -1.3528205e+01   3.8685029e+00  -1.1035097e-04  -2.7444296e+00   1.4039217e+00   2.2854185e+00   2.1517009e-02   1.8334926e-01  -5.0302984e-02  -2.8312013e+00  -1.0845628e+00  -5.0264823e+00   2.9874559e-01  -5.8534517e-02  -1.7769451e-02   0.0000000e+00  -8.1350571e-01
   8.1700000e+01   1.3015759e+00  -5.1118324e-02   5.2966044e+01   6.0206491e-01   1.4976544e+00   4.3410691e-02  -6.3008239e-01  -1.0958238e+00   6.7108679e-01  -1.4388118e+01  -4.1560354e-01   4.4096220e+00  -4.7500144e+00  -1.3527420e+01   3.8685082e+00   5.2984738e-04  -2.6008353e+00   1.3764919e+00   2.2224430e+00   2.9031296e-02   1.7125623e-01  -3.8238805e-02  -2.6238383e+00  -1.1166467e+00  -4.8715513e+00   2.9388506e-01  -4.5113729e-02  -7.8543755e-03   0.0000000e+00  -6.4677895e-01
   8.1710000e+01   1.2805043e+00  -4.6603943e-02   5.3019651e+01   5.6912611e-01   1.4925551e+00   5.5196139e-02   1.1785448e+00  -1.0931615e+00   5.7048994e-01  -1.0059685e+01  -3.7811491e-01   4.2547237e+00  -1.5489831e+01  -1.3526889e+01   3.8685256e+00   1.7347478e-03  -2.4258923e+00   1.2929114e+00   2.5351834e+00   1.9683381e-02   1.4475608e-01  -2.3438262e-02  -2.4522873e+00  -1.2313724e+00  -4.9626320e+00   3.0619480e-01  -2.6718305e-02   4.3080072e-05   0.0000000e+00  -4.0103117e-01
   8.1720000e+01   1.2434295e+00  -4.7136285e-02   5.3067792e+01   5.3472324e-01   1.4925551e+00   8.2184494e-02   2.6988355e+00  -1.0904029e+00   5.7566190e-01   5.1719642e-01  -3.4456530e-01   3.9834319e+00  -2.7129178e+01  -1.3526656e+01   3.8685608e+00   3.5199761e-03  -2.3222944e+00   1.1604324e+00   3.0948755e+00  -2.6189130e-03   1.1385725e-01  -1.2016133e-02  -2.3804944e+00  -1.3790965e+00  -5.2398139e+00   3.3185639e-01  -8.2078000e-03   3.0162048e-03   0.0000000e+00  -1.2965873e-01
   8.1730000e+01   1.1978974e+00  -4.8045536e-02   5.3117253e+01   5.0654284e-01   1.4841326e+00   1.2230411e-01   4.0119620e+00  -1.0864649e+00   6.9851057e-01   1.2284867e+01  -3.1341935e-01   3.6210683e+00  -3.6236355e+01  -1.3526597e+01   3.8686162e+00   5.5440360e-03  -2.2890074e+00   1.0062512e+00   3.6387660e+00  -2.7816580e-02   8.8367466e-02  -6.2927773e-03  -2.4528823e+00  -1.5162005e+00  -5.5299518e+00   3.6033522e-01   1.8912245e-03  -7.7051600e-05   0.0000000e+00   0.0000000e+00
   8.1740000e+01   1.1475466e+00  -3.7149639e-02   5.3171813e+01   4.8977956e-01   1.4809240e+00   1.6942115e-01   4.7117038e+00  -1.0808027e+00   8.8207926e-01   1.8356869e+01  -2.8331270e-01   3.2326105e+00  -3.8845783e+01  -1.3526343e+01   3.8686844e+00   6.8235731e-03  -2.2481416e+00   8.6755848e-01   3.9731759e+00  -4.6131622e-02   7.2878282e-02  -4.6173001e-03  -2.6399769e+00  -1.6359193e+00  -5.6908082e+00   3.8215503e-01  -2.1853829e-03  -8.2997677e-03   0.0000000e+00   0.0000000e+00
   8.1750000e+01   1.0841023e+00  -4.1223623e-03   5.3229562e+01   4.8689191e-01   1.4750225e+00   2.0923628e-01   3.9815130e+00  -1.0737726e+00   1.0304300e+00   1.4835076e+01  -2.5377591e-01   2.8779575e+00  -3.5465304e+01  -1.3525528e+01   3.8687391e+00   5.4631169e-03  -2.1590718e+00   7.8215971e-01   4.0524607e+00  -5.2112035e-02   6.6990616e-02  -4.0387325e-03  -2.8768215e+00  -1.7579927e+00  -5.6798336e+00   3.9380186e-01  -1.9578109e-02  -1.9341239e-02   0.0000000e+00   0.0000000e+00
   8.1760000e+01   9.9963624e-01   4.7435625e-02   5.3283098e+01   4.9828279e-01   1.4742204e+00   2.2747538e-01   1.8239095e+00  -1.0663741e+00   1.0759509e+00   4.5520895e+00  -2.2527033e-01   2.5519094e+00  -3.2604808e+01  -1.3524107e+01   3.8687250e+00  -1.4034371e-03  -2.0892192e+00   7.7275053e-01   3.9445054e+00  -4.5104822e-02   6.8720940e-02  -3.0316044e-03  -3.1355632e+00  -1.8931897e+00  -5.5459180e+00   3.9694553e-01  -4.4422111e-02  -3.0883110e-02   0.0000000e+00   0.0000000e+00
   8.1770000e+01   9.1188810e-01   9.6638664e-02   5.3322783e+01   5.2248629e-01   1.4680898e+00   2.2324983e-01  -4.2255428e-01  -1.0595932e+00   1.0196008e+00  -5.6350112e+00  -1.9926001e-01   2.1702946e+00  -3.8161475e+01  -1.3522401e+01   3.8685538e+00  -1.7120152e-02  -2.1735978e+00   8.2681772e-01   3.7194945e+00  -2.7561283e-02   7.7645089e-02  -2.3661161e-03  -3.4435580e+00  -2.0066007e+00  -5.3555139e+00   3.9401102e-01  -7.0500557e-02  -4.1257020e-02   0.0000000e+00   0.0000000e+00
   8.1780000e+01   8.7499717e-01   1.1746071e-01   5.3343330e+01   5.5623951e-01   1.4635061e+00   2.1181064e-01  -1.1439190e+00  -1.0539661e+00   9.0703286e-01  -1.1256795e+01  -1.7816674e-01   1.6195549e+00  -5.5073974e+01  -1.3520853e+01   3.8681138e+00  -4.4003150e-02  -2.4922411e+00   9.0181388e-01   3.3552143e+00  -2.8999433e-03   9.4647697e-02  -3.7030591e-03  -3.8218015e+00  -2.0236142e+00  -5.1057228e+00   3.8459479e-01  -9.4121938e-02  -4.8673716e-02   0.0000000e+00   0.0000000e+00
   8.1790000e+01   9.4926683e-01   9.8950623e-02   5.3349274e+01   5.9546106e-01   1.4572609e+00   2.1279545e-01   9.8480854e-02  -1.0494212e+00   7.9968912e-01  -1.0734374e+01  -1.6458525e-01   8.5547827e-01  -7.6407663e+01  -1.3519742e+01   3.8673102e+00  -8.0364503e-02  -2.9353120e+00   9.5590449e-01   2.7745857e+00   2.5655667e-02   1.1796776e-01  -7.0196856e-03  -4.1756078e+00  -1.8946879e+00  -4.7300452e+00   3.6635870e-01  -1.1304624e-01  -5.0454114e-02   0.0000000e+00   0.0000000e+00
   8.1800000e+01   1.1377952e+00   5.8919026e-02   5.3352693e+01   6.3644365e-01   1.4512448e+00   2.3567273e-01   2.2877273e+00  -1.0451612e+00   7.7085074e-01  -2.8838380e+00  -1.5961717e-01   3.9319121e-03  -8.5154635e+01  -1.3519115e+01   3.8661510e+00  -1.1591988e-01  -3.1838357e+00   9.6415011e-01   1.9883498e+00   5.4948831e-02   1.4064462e-01  -9.7445565e-03  -4.2537000e+00  -1.6518384e+00  -4.2148772e+00   3.3938725e-01  -1.2433736e-01  -4.4394365e-02   0.0000000e+00   0.0000000e+00
   8.1810000e+01   1.3558308e+00   4.0662819e-02   5.3364733e+01   6.7666329e-01   1.4487811e+00   2.7564480e-01   3.9972072e+00  -1.0398269e+00   8.7722674e-01   1.0637600e+01  -1.6146633e-01  -6.6112495e-01  -6.6505687e+01  -1.3518868e+01   3.8648881e+00  -1.2628261e-01  -2.9535258e+00   9.3176857e-01   1.1876974e+00   8.1336440e-02   1.5437648e-01  -9.3472593e-03  -3.8444314e+00  -1.4034265e+00  -3.6959288e+00   3.0954430e-01  -1.2536317e-01  -3.1823021e-02   0.0000000e+00   0.0000000e+00
   8.1820000e+01   1.4881996e+00   9.1819112e-02   5.3389428e+01   7.1643079e-01   1.4421921e+00   3.2189687e-01   4.6252068e+00  -1.0321172e+00   1.1134409e+00   2.3621414e+01  -1.6603384e-01  -9.1787982e-01  -2.5675486e+01  -1.3518860e+01   3.8641997e+00  -6.8843442e-02  -2.3427396e+00   9.2557604e-01   6.8197404e-01   1.0090209e-01   1.5654768e-01  -6.5800615e-03  -3.0825017e+00  -1.2827997e+00  -3.4156325e+00   2.8764783e-01  -1.1715664e-01  -1.8765521e-02   0.0000000e+00   0.0000000e+00
   8.1830000e+01   1.4862129e+00   2.3648084e-01   5.3423778e+01   7.6110942e-01   1.4393846e+00   3.6441006e-01   4.2513189e+00  -1.0213727e+00   1.4156662e+00   3.0222531e+01  -1.6934066e-01  -7.8141137e-01   1.3646845e+01  -1.3518961e+01   3.8653527e+00   1.1529971e-01  -1.8285419e+00   1.0465564e+00   7.0525821e-01   1.1143745e-01   1.5291197e-01  -5.3553138e-03  -2.4257994e+00  -1.3555921e+00  -3.5708466e+00   2.8394725e-01  -1.0521973e-01  -1.2665025e-02   0.0000000e+00  -1.2525893e-02
   8.1840000e+01   1.4021940e+00   4.5793763e-01   5.3461796e+01   8.2072557e-01   1.4388689e+00   3.9455059e-01   3.0140539e+00  -1.0075707e+00   1.7205105e+00   3.0484430e+01  -1.6947411e-01  -4.5839743e-01   3.2301394e+01  -1.3519070e+01   3.8702129e+00   4.8601740e-01  -1.8302038e+00   1.3370593e+00   1.2480020e+00   1.1507627e-01   1.5319367e-01  -9.1508009e-03  -2.2489431e+00  -1.5560084e+00  -4.1821934e+00   3.0109884e-01  -9.5914494e-02  -1.6896500e-02   0.0000000e+00  -8.0871063e-02
   8.1850000e+01   1.3335625e+00   7.0404525e-01   5.3500302e+01   9.0466302e-01   1.4354312e+00   4.1310549e-01   1.8554895e+00  -9.9076531e-01   2.0202044e+00   2.9969391e+01  -1.6665965e-01  -1.6134320e-01   2.9705423e+01  -1.3519107e+01   3.8808768e+00   1.0663929e+00  -2.3452343e+00   1.7489797e+00   2.0567695e+00   1.1795243e-01   1.6249422e-01  -1.7070685e-02  -2.5575164e+00  -1.7548987e+00  -5.0721377e+00   3.3232159e-01  -9.1743941e-02  -2.8220686e-02   0.0000000e+00   0.0000000e+00
   8.1860000e+01   1.3397621e+00   9.1380726e-01   5.3544132e+01   1.0127015e+00   1.4314778e+00   4.3642334e-01   2.3317850e+00  -9.7049436e-01   2.3661610e+00   3.4595656e+01  -1.6220761e-01   2.9132333e-03   1.6425643e+01  -1.3518996e+01   3.8986299e+00   1.7753054e+00  -3.0037070e+00   2.1827003e+00   2.7726457e+00   1.2592365e-01   1.7565815e-01  -2.3251553e-02  -3.0768907e+00  -1.8728590e+00  -5.9460108e+00   3.6692905e-01  -8.9703252e-02  -3.9629614e-02   0.0000000e+00   0.0000000e+00
   8.1870000e+01   1.4013922e+00   1.0470839e+00   5.3605926e+01   1.1275736e+00   1.4330820e+00   4.8945192e-01   5.3028583e+00  -9.4565789e-01   2.8216600e+00   4.5549902e+01  -1.5728098e-01   5.0514514e-02   4.7601281e+00  -1.3518713e+01   3.9219521e+00   2.3322259e+00  -3.3485583e+00   2.5261185e+00   3.1442100e+00   1.4004885e-01   1.8074365e-01  -2.0862983e-02  -3.4668289e+00  -1.9193598e+00  -6.5581224e+00   3.9739499e-01  -8.4001170e-02  -4.5703324e-02   0.0000000e+00   0.0000000e+00
   8.1880000e+01   1.4414944e+00   1.0955348e+00   5.3698935e+01   1.2152693e+00   1.4263211e+00   6.0111839e-01   1.1166646e+01  -9.1500482e-01   3.4010955e+00   5.7943548e+01  -1.5203959e-01   8.2916069e-02   3.2401554e+00  -1.3518503e+01   3.9435214e+00   2.1569279e+00  -3.1202427e+00   2.7056258e+00   3.2130297e+00   1.5499075e-01   1.6805160e-01  -7.4475822e-03  -3.5111294e+00  -1.9780533e+00  -6.8594401e+00   4.2254587e-01  -7.0744590e-02  -4.5898924e-02   0.0000000e+00   0.0000000e+00
   8.1890000e+01   1.3890876e+00   1.0727000e+00   5.3828394e+01   1.2336957e+00   1.4275816e+00   7.9720694e-01   1.9608855e+01  -8.7791506e-01   4.0407413e+00   6.3964588e+01  -1.4583553e-01   1.8180205e-01   9.8885978e+00  -1.3519208e+01   3.9467457e+00   3.2243254e-01  -2.4254090e+00   2.7259995e+00   3.2968041e+00   1.6077871e-01   1.3604322e-01   1.2924774e-02  -3.2412516e+00  -2.1444023e+00  -6.9788009e+00   4.4632264e-01  -5.0454622e-02  -4.3834163e-02   0.0000000e+00   0.0000000e+00
   8.1900000e+01   1.2395413e+00   9.9966594e-01   5.3986910e+01   1.1454503e+00   1.4293005e+00   1.0840373e+00   2.8683037e+01  -8.3498146e-01   4.6191059e+00   5.7836458e+01  -1.3829385e-01   3.2029243e-01   1.3849038e+01  -1.3522337e+01   3.9034224e+00  -4.3323326e+00  -1.6395047e+00   2.6537255e+00   3.7761750e+00   1.4753835e-01   9.1017469e-02   3.2186242e-02  -2.8598991e+00  -2.4416463e+00  -7.0739521e+00   4.7325024e-01  -2.6570949e-02  -4.3646934e-02   0.0000000e+00   0.0000000e+00
   8.1910000e+01   1.0641249e+00   8.9747265e-01   5.4154443e+01   9.3541079e-01   1.4413326e+00   1.4484201e+00   3.6438280e+01  -7.8799824e-01   5.0163492e+00   3.9724330e+01  -1.3027937e-01   3.7434198e-01   5.4049557e+00  -1.3529593e+01   3.7756563e+00  -1.2776608e+01  -1.1455149e+00   2.5825264e+00   4.8502498e+00   1.1175762e-01   4.2852125e-02   4.3380560e-02  -2.5573325e+00  -2.8091675e+00  -7.1923844e+00   5.0338696e-01  -2.3737134e-03  -4.6318835e-02   0.0000000e+00   0.0000000e+00
   8.1920000e+01   9.6104722e-01   7.8435158e-01   5.4304170e+01   6.3135239e-01   1.4530210e+00   1.8805719e+00   4.3215183e+01  -7.3928633e-01   5.1802258e+00   1.6387657e+01  -1.2398591e-01   2.1101703e-01  -1.6332496e+01  -1.3541892e+01   3.5268423e+00  -2.4881399e+01  -1.1251050e+00   2.5987005e+00   6.3848943e+00   6.0716123e-02   2.0112898e-04   4.4576629e-02  -2.4030247e+00  -3.1601667e+00  -7.2324658e+00   5.3107342e-01   2.0326610e-02  -4.8865024e-02   0.0000000e+00   0.0000000e+00
   8.1930000e+01   9.8569838e-01   6.7473669e-01   5.4414182e+01   3.0423866e-01   1.4689492e+00   2.3908208e+00   5.1024887e+01  -6.9087436e-01   5.1400065e+00  -4.0219294e+00  -1.2196419e-01  -2.0500025e-01  -4.1601728e+01  -1.3557872e+01   3.1474265e+00  -3.7941583e+01  -1.4654920e+00   2.7348490e+00   7.9388573e+00   1.1075593e-02  -3.2558946e-02   3.9460521e-02  -2.3229516e+00  -3.4324494e+00  -7.0254609e+00   5.4869385e-01   4.0490732e-02  -4.6935449e-02   0.0000000e+00   0.0000000e+00
   8.1940000e+01   1.1106501e+00   5.7906989e-01   5.4477451e+01   3.1184151e-02   1.4883725e+00   2.9985907e+00   6.0776994e+01  -6.4421360e-01   4.9531498e+00  -1.8685667e+01  -1.2570539e-01  -7.6721520e-01  -5.6221495e+01  -1.3571821e+01   2.6996305e+00  -4.4779600e+01  -1.8264755e+00   2.9500423e+00   8.9929942e+00  -1.9589818e-02  -5.6476736e-02   3.5225630e-02  -2.1637706e+00  -3.6096238e+00  -6.4672251e+00   5.5183150e-01   5.6990901e-02  -3.8473507e-02   0.0000000e+00   0.0000000e+00
   8.1950000e+01   1.2451870e+00   5.0079828e-01   5.4504739e+01  -1.4693901e-01   1.5186819e+00   3.7088823e+00   7.1029154e+01  -6.0040505e-01   4.6546122e+00  -2.9853763e+01  -1.3493283e-01  -1.2986460e+00  -5.3143084e+01  -1.3571365e+01   2.3788801e+00  -3.2075037e+01  -1.8723607e+00   3.1613676e+00   9.2647590e+00  -2.3552189e-02  -7.7217102e-02   3.8826277e-02  -1.8324369e+00  -3.7235537e+00  -5.6138000e+00   5.4201012e-01   6.8620061e-02  -2.5412973e-02   0.0000000e+00   0.0000000e+00
   8.1960000e+01   1.3002764e+00   4.3229443e-01   5.4521771e+01  -2.3213548e-01   1.5552939e+00   4.5053509e+00   7.9646857e+01  -5.6040492e-01   4.2591527e+00  -3.9545945e+01  -1.4822333e-01  -1.6849823e+00  -3.8633625e+01  -1.3536089e+01   2.5755474e+00   1.9666732e+01  -1.5133412e+00   3.2920764e+00   8.8792674e+00  -7.7844512e-03  -1.0168023e-01   5.3075613e-02  -1.3983255e+00  -3.8331032e+00  -4.6994328e+00   5.2643344e-01   7.4918186e-02  -1.2420901e-02   0.0000000e+00   0.0000000e+00
   8.1970000e+01   1.2496216e+00   3.5860571e-01   5.4559090e+01  -2.4627342e-01   1.6053704e+00   5.3646187e+00   8.5926786e+01  -5.2500772e-01   3.7834294e+00  -4.7572332e+01  -1.6439656e-01  -1.9510584e+00  -2.6607609e+01  -1.3439341e+01   3.8970958e+00   1.3215484e+02  -9.5301212e-01   3.3067196e+00   8.2558546e+00   1.1239946e-02  -1.3335823e-01   7.5103878e-02  -1.0499343e+00  -3.9838686e+00  -4.0575210e+00   5.1538935e-01   7.7277647e-02  -4.1072332e-03   0.0000000e+00   0.0000000e+00
   8.1980000e+01   1.1411965e+00   2.7022000e-01   5.4635385e+01  -2.0824458e-01   1.6602025e+00   6.2769889e+00   9.1237015e+01  -4.9470738e-01   3.2579779e+00  -5.2545151e+01  -1.8353028e-01  -2.2229899e+00  -2.7193153e+01  -1.3256423e+01   7.0798274e+00   3.1827316e+02  -5.1630970e-01   3.2398679e+00   7.8048779e+00   1.9159619e-02  -1.6927887e-01   9.8263788e-02  -9.5757724e-01  -4.1898785e+00  -3.9586322e+00   5.1765454e-01   7.9009312e-02  -2.8641917e-03   0.0000000e+00   0.0000000e+00
   8.1990000e+01   1.0526284e+00   1.7522774e-01   5.4747081e+01  -1.2711089e-01   1.7221965e+00   7.2522119e+00   9.7522305e+01  -4.6944774e-01   2.7381018e+00  -5.1987608e+01  -2.0680788e-01  -2.6112650e+00  -3.8827509e+01  -1.2978902e+01   1.2690881e+01   5.6110534e+02  -3.9742109e-01   3.1830483e+00   7.6805554e+00   1.3199004e-02  -2.0084115e-01   1.1611949e-01  -1.1482640e+00  -4.4375349e+00  -4.4489837e+00   5.3564673e-01   8.3473912e-02  -8.1890603e-03   0.0000000e+00   0.0000000e+00
   8.2000000e+01   1.0314555e+00   9.9486047e-02   5.4874637e+01  -9.4757210e-03   1.7973113e+00   8.3008214e+00   1.0486095e+02  -4.4848814e-01   2.2925312e+00  -4.4557066e+01  -2.3541928e-01  -3.1163677e+00  -5.0510267e+01  -1.2622360e+01   2.0607159e+01   7.9162785e+02  -5.4214575e-01   3.2127133e+00   7.7615506e+00   2.5450529e-03  -2.1866479e-01   1.2590074e-01  -1.4792935e+00  -4.6903847e+00  -5.2971565e+00   5.6388897e-01   9.1737218e-02  -1.6976479e-02   0.0000000e+00   0.0000000e+00
   8.2010000e+01   1.0720445e+00   7.0152785e-02   5.4997403e+01   1.3167005e-01   1.8800464e+00   9.4128920e+00   1.1120705e+02  -4.3076045e-01   1.9545462e+00  -3.3798497e+01  -2.6962340e-01  -3.6454482e+00  -5.2908051e+01  -1.2212596e+01   2.9645882e+01   9.0387226e+02  -7.6329912e-01   3.3437371e+00   7.8217088e+00  -1.1650033e-04  -2.1821894e-01   1.2905068e-01  -1.7511735e+00  -4.9205506e+00  -6.1052754e+00   5.9246731e-01   1.0198264e-01  -2.4728316e-02   0.0000000e+00   0.0000000e+00
   8.2020000e+01   1.1356379e+00   9.2565048e-02   5.5103731e+01   2.7597762e-01   1.9797411e+00   1.0553813e+01   1.1409211e+02  -4.1555943e-01   1.6885365e+00  -2.6600971e+01  -3.0860603e-01  -4.0921159e+00  -4.4666774e+01  -1.1764076e+01   3.7959635e+01   8.3137531e+02  -8.9931084e-01   3.5390353e+00   7.7169496e+00   1.1316763e-02  -2.0205697e-01   1.2886775e-01  -1.8243148e+00  -5.1350697e+00  -6.5462368e+00   6.1241666e-01   1.1078774e-01  -2.7623125e-02   0.0000000e+00   0.0000000e+00
   8.2030000e+01   1.1796418e+00   1.3873157e-01   5.5194329e+01   4.0191378e-01   2.0849361e+00   1.1671889e+01   1.1180763e+02  -4.0307010e-01   1.4062479e+00  -2.8228853e+01  -3.5091764e-01  -4.3943329e+00  -3.0221699e+01  -1.1281328e+01   4.4063038e+01   6.1034032e+02  -8.7751988e-01   3.7296527e+00   7.4503182e+00   3.2684413e-02  -1.7752860e-01   1.2783418e-01  -1.6572548e+00  -5.3415060e+00  -6.5534649e+00   6.1896628e-01   1.1463800e-01  -2.4226449e-02   0.0000000e+00   0.0000000e+00
   8.2040000e+01   1.1761597e+00   1.5617844e-01   5.5282295e+01   4.9700680e-01   2.2092680e+00   1.2710064e+01   1.0381749e+02  -3.9455722e-01   1.0005753e+00  -4.0567262e+01  -3.9517965e-01  -4.5610712e+00  -1.6673828e+01  -1.0777944e+01   4.7526156e+01   3.4631174e+02  -7.2366237e-01   3.8431514e+00   7.1182220e+00   5.4213703e-02  -1.5235599e-01   1.2692349e-01  -1.3272856e+00  -5.5066997e+00  -6.3130996e+00   6.1174126e-01   1.1029217e-01  -1.5972426e-02   0.0000000e+00   0.0000000e+00
   8.2050000e+01   1.1238413e+00   9.0449720e-02   5.5391095e+01   5.6656023e-01   2.3342874e+00   1.3619638e+01   9.0957330e+01  -3.9229845e-01   3.7090944e-01  -6.2966588e+01  -4.4068431e-01  -4.6613694e+00  -1.0029827e+01  -1.0281101e+01   4.8898161e+01   1.3720060e+02  -5.1764631e-01   3.8415301e+00   6.8125977e+00   6.8424747e-02  -1.3130553e-01   1.2669465e-01  -1.0223697e+00  -5.5652391e+00  -6.1133065e+00   5.9268403e-01   9.3757334e-02  -6.5829095e-03  -4.6736849e-01   0.0000000e+00
   8.2060000e+01   1.0505932e+00  -9.1526720e-02   5.5549105e+01   6.3318492e-01   2.4698492e+00   1.4364969e+01   7.4533109e+01  -3.9933689e-01  -5.5904473e-01  -9.2995417e+01  -4.8733383e-01  -4.7580436e+00  -9.6674163e+00  -9.8167733e+00   4.9284439e+01   3.8627761e+01  -2.7670197e-01   3.7373221e+00   6.5429787e+00   7.5521197e-02  -1.1569379e-01   1.2872243e-01  -9.5634412e-01  -5.4435390e+00  -6.1967495e+00   5.6331146e-01   5.9086292e-02  -7.4894861e-04  -1.4373879e+00   0.0000000e+00
   8.2070000e+01   9.9554500e-01  -3.8512511e-01   5.5777750e+01   7.2623764e-01   2.6081612e+00   1.4909320e+01   5.4435185e+01  -4.1906228e-01  -1.8239958e+00  -1.2649511e+02  -5.3471534e-01  -4.8214101e+00  -6.3366534e+00  -9.3897383e+00   5.0029230e+01   7.4479125e+01   1.6153501e-01   3.5819880e+00   6.2345219e+00   8.4125879e-02  -1.0555163e-01   1.3661463e-01  -1.2553033e+00  -5.0815579e+00  -6.7110548e+00   5.2418426e-01  -7.4677456e-04  -2.7430904e-03  -2.5867672e+00  -1.9108780e-01
   8.2080000e+01   9.7645955e-01  -7.4193735e-01   5.6076098e+01   8.6693816e-01   2.7558697e+00   1.5202938e+01   2.9361769e+01  -4.5459029e-01  -3.3968508e+00  -1.5728550e+02  -5.8094236e-01  -4.7059425e+00   1.1546765e+01  -8.9677532e+00   5.2656352e+01   2.6271215e+02   1.1070849e+00   3.4464592e+00   5.8054923e+00   1.0782342e-01  -1.0249893e-01   1.5613834e-01  -1.9308987e+00  -4.4654983e+00  -7.7526891e+00   4.7778676e-01  -8.9961533e-02  -1.5911378e-02  -4.1760793e+00  -9.9263012e-01
   8.2090000e+01   9.7555346e-01  -1.0808532e+00   5.6417120e+01   1.0573968e+00   2.9035782e+00   1.5200597e+01  -2.3412035e-01  -5.0826339e-01  -5.2010445e+00  -1.8041936e+02  -6.2232708e-01  -4.2327235e+00   4.7321898e+01  -8.4849993e+00   5.8862956e+01   6.2066039e+02   2.7877438e+00   3.4203357e+00   5.2480275e+00   1.6015337e-01  -1.0999073e-01   1.9329552e-01  -2.9689877e+00  -3.6535394e+00  -9.3863413e+00   4.3178870e-01  -2.0559302e-01  -4.2920671e-02  -6.3865696e+00  -1.8904717e+00
   8.2100000e+01   9.6430760e-01  -1.3220308e+00   5.6765161e+01   1.2819205e+00   3.0418902e+00   1.4892354e+01  -3.0824342e+01  -5.8169476e-01  -7.1648318e+00  -1.9637874e+02  -6.5467368e-01  -3.3507934e+00   8.8193007e+01  -7.8632129e+00   7.0258977e+01   1.1396021e+03   5.0708412e+00   3.6367979e+00   4.6232538e+00   2.5100033e-01  -1.2931580e-01   2.5032044e-01  -4.4477190e+00  -2.7746202e+00  -1.1551353e+01   3.9809370e-01  -3.3619562e-01  -8.5229977e-02  -9.1208042e+00  -2.6513514e+00
   8.2110000e+01   9.3704630e-01  -1.4265208e+00   5.7097709e+01   1.5194821e+00   3.1822649e+00   1.4310008e+01  -5.8234537e+01  -6.7585701e-01  -9.2254325e+00  -2.0606007e+02  -6.7568270e-01  -2.2482365e+00   1.1025570e+02  -7.0254237e+00   8.7945486e+01   1.7686510e+03   7.4599447e+00   4.2416423e+00   3.9981997e+00   3.8415028e-01  -1.5527511e-01   3.2261826e-01  -6.4877402e+00  -1.9821449e+00  -1.3987959e+01   3.8753272e-01  -4.6387574e-01  -1.4099594e-01  -1.2031713e+01  -2.8990870e+00
   8.2120000e+01   9.1359929e-01  -1.4062444e+00   5.7412572e+01   1.7536773e+00   3.3133003e+00   1.3519746e+01  -7.9026262e+01  -7.9049880e-01  -1.1261418e+01  -2.0359854e+02  -6.8645620e-01  -1.2627711e+00   9.8546542e+01  -5.9035440e+00   1.1223383e+02   2.4288348e+03   9.4456354e+00   5.2892348e+00   3.4103499e+00   5.5490128e-01  -1.7775162e-01   3.9981665e-01  -9.0005778e+00  -1.3959778e+00  -1.6329956e+01   4.0464216e-01  -5.6766112e-01  -2.0320602e-01  -1.4795563e+01  -2.3988650e+00
   8.2130000e+01   9.1670258e-01  -1.2986598e+00   5.7724162e+01   1.9716343e+00   3.4285221e+00   1.2623575e+01  -8.9617051e+01  -9.2336359e-01  -1.3072815e+01  -1.8113969e+02  -6.9085372e-01  -6.6705659e-01   5.9571447e+01  -4.4535931e+00   1.4255741e+02   3.0323577e+03   1.0791508e+01   6.6754204e+00   2.8360718e+00   7.4878143e-01  -1.8896883e-01   4.6966063e-01  -1.1582588e+01  -1.0789162e+00  -1.8234738e+01   4.4482766e-01  -6.2819295e-01  -2.6039378e-01  -1.7264510e+01  -1.2353855e+00
   8.2140000e+01   9.4954002e-01  -1.1409028e+00   5.8056318e+01   2.1584578e+00   3.5376133e+00   1.1743093e+01  -8.8048191e+01  -1.0699857e+00  -1.4439049e+01  -1.3662341e+02  -6.9325379e-01  -5.0958092e-01   1.5747567e+01  -2.6582676e+00   1.7751714e+02   3.4959728e+03   1.1551496e+01   8.1418621e+00   2.2097046e+00   9.4196009e-01  -1.8990067e-01   5.2059477e-01  -1.3677448e+01  -1.0314045e+00  -1.9459914e+01   4.9404975e-01  -6.3406039e-01  -2.9987568e-01  -1.9410091e+01   0.0000000e+00
   8.2150000e+01   9.8739588e-01  -9.6503727e-01   5.8431998e+01   2.2982170e+00   3.6312919e+00   1.0976860e+01  -7.6623355e+01  -1.2240830e+00  -1.5178697e+01  -7.3964813e+01  -6.9616513e-01  -6.0046591e-01  -9.0884986e+00  -5.0942887e-01   2.1509930e+02   3.7582162e+03   1.1937760e+01   9.3492964e+00   1.5236986e+00   1.1044847e+00  -1.9140055e-01   5.4239941e-01  -1.4824392e+01  -1.2025569e+00  -1.9934479e+01   5.3277550e-01  -5.8693695e-01  -3.1175009e-01  -2.1226735e+01   0.0000000e+00
   8.2160000e+01   9.9365983e-01  -7.9918548e-01   5.8863119e+01   2.3837440e+00   3.7302417e+00   1.0366259e+01  -6.1060077e+01  -1.3784558e+00  -1.5200010e+01  -2.1312668e+00  -6.9958787e-01  -6.8700731e-01  -8.6541399e+00   1.9952417e+00   2.5306734e+02   3.7968043e+03   1.2085888e+01   1.0007563e+01   8.0621911e-01   1.2086836e+00  -2.1019023e-01   5.2818403e-01  -1.4928115e+01  -1.4988658e+00  -1.9754418e+01   5.4305727e-01  -5.0151182e-01  -2.9186516e-01  -2.2587638e+01   0.0000000e+00
   8.2170000e+01   9.5167452e-01  -6.5917456e-01   5.9347796e+01   2.4217332e+00   3.8204826e+00   9.8968985e+00  -4.6936036e+01  -1.5262085e+00  -1.4533185e+01   6.6682475e+01  -7.0244203e-01  -6.6034844e-01   2.6658861e+00   4.8397553e+00   2.8948209e+02   3.6414744e+03   1.1993516e+01   9.9803206e+00   1.3756685e-02   1.2388706e+00  -2.6289923e-01   4.7842773e-01  -1.4313842e+01  -1.8015281e+00  -1.9133348e+01   5.1360103e-01  -3.9926781e-01  -2.4235938e-01  -2.3242732e+01   0.0000000e+00
   8.2180000e+01   8.7864277e-01  -5.4169901e-01   5.9874673e+01   2.4238253e+00   3.9094056e+00   9.5280156e+00  -3.6888287e+01  -1.6616773e+00  -1.3301040e+01   1.2321449e+02  -7.0408082e-01  -5.6372985e-01   9.6618596e+00   7.9991633e+00   3.2316628e+02   3.3684191e+03   1.1730374e+01   9.3069398e+00  -9.2504031e-01   1.1950943e+00  -3.6151722e-01   4.0316851e-01  -1.3440827e+01  -2.0215647e+00  -1.8375801e+01   4.4100157e-01  -3.0000495e-01  -1.6993505e-01  -2.3050382e+01   0.0000000e+00
   8.2190000e+01   8.0834731e-01  -4.3271104e-01   6.0428278e+01   2.3984781e+00   3.9931148e+00   9.2146960e+00  -3.1331958e+01  -1.7807744e+00  -1.1660664e+01   1.6403757e+02  -7.0480358e-01  -4.9224652e-01   7.1483326e+00   1.1461050e+01   3.5374379e+02   3.0577507e+03   1.1486632e+01   8.1361060e+00  -2.0022670e+00   1.0908163e+00  -5.0911578e-01   3.1902495e-01  -1.2667600e+01  -2.1125353e+00  -1.7767864e+01   3.2924441e-01  -2.1625396e-01  -8.3591884e-02  -2.2077790e+01   0.0000000e+00
   8.2200000e+01   7.6626536e-01  -3.2352436e-01   6.0992515e+01   2.3565398e+00   4.0800325e+00   8.9151452e+00  -2.9955079e+01  -1.8809420e+00  -9.7645003e+00   1.8961640e+02  -7.0573173e-01  -5.2872162e-01  -3.6475096e+00   1.5217559e+01   3.8120792e+02   2.7464139e+03   1.1412752e+01   6.6354495e+00  -3.1037099e+00   9.4878320e-01  -6.9473994e-01   2.4253715e-01  -1.2202896e+01  -2.0484382e+00  -1.7440787e+01   1.8863798e-01  -1.5169967e-01   7.1685265e-03  -2.0521929e+01   0.0000000e+00
   8.2210000e+01   7.5730856e-01  -2.1943054e-01   6.1549145e+01   2.3211979e+00   4.1569807e+00   8.6022149e+00  -3.1293029e+01  -1.9608354e+00  -7.7335050e+00   2.0309954e+02  -7.0813593e-01  -6.8842468e-01  -1.5970306e+01   1.9243307e+01   4.0550581e+02   2.4297884e+03   1.1564125e+01   4.9548112e+00  -4.0564789e+00   7.9617952e-01  -8.9291516e-01   1.8501672e-01  -1.2051494e+01  -1.8567823e+00  -1.7373580e+01   3.4586975e-02  -1.0184943e-01   9.3922776e-02  -1.8666459e+01   0.0000000e+00
   8.2220000e+01   7.6640455e-01  -1.3241981e-01   6.2074418e+01   2.3275169e+00   4.2348457e+00   8.2721318e+00  -3.3008310e+01  -2.0198864e+00  -5.6453018e+00   2.0882032e+02  -7.1270747e-01  -9.1353425e-01  -2.2510958e+01   2.3501420e+01   4.2652548e+02   2.1019674e+03   1.1908828e+01   3.2018980e+00  -4.7423372e+00   6.5792056e-01  -1.0725132e+00   1.5212541e-01  -1.2051857e+01  -1.6372260e+00  -1.7492065e+01  -1.1298425e-01  -5.6584549e-02   1.7037871e-01  -1.6791153e+01   0.0000000e+00
   8.2230000e+01   7.6642394e-01  -6.5143426e-02   6.2537970e+01   2.4062177e+00   4.3026839e+00   7.9353927e+00  -3.3673914e+01  -2.0580425e+00  -3.5515315e+00   2.0937703e+02  -7.1948890e-01  -1.1393668e+00  -2.2583254e+01   2.7960877e+01   4.4426308e+02   1.7737593e+03   1.2343902e+01   1.4026324e+00  -5.1561611e+00   5.4944938e-01  -1.2100527e+00   1.4564751e-01  -1.2016149e+01  -1.5127816e+00  -1.7754847e+01  -2.3106527e-01  -4.8396890e-03   2.3236794e-01  -1.5062736e+01   0.0000000e+00
   8.2240000e+01   7.3009158e-01  -5.3596304e-03   6.2903607e+01   2.5610514e+00   4.3756787e+00   7.6009697e+00  -3.3442296e+01  -2.0757652e+00  -1.5037179e+00   2.0478136e+02  -7.2820079e-01  -1.3341389e+00  -1.9477213e+01   3.2590336e+01   4.5881587e+02   1.4552797e+03   1.2762050e+01  -4.6863547e-01  -5.3084860e+00   4.7240146e-01  -1.2977912e+00   1.6324439e-01  -1.1797697e+01  -1.5987253e+00  -1.8185112e+01  -2.9920166e-01   6.0528929e-02   2.7772894e-01  -1.3549450e+01   0.0000000e+00
   8.2250000e+01   6.4420176e-01   6.4462592e-02   6.3137314e+01   2.7611027e+00   4.4379592e+00   7.2724282e+00  -3.2854157e+01  -2.0740343e+00   4.4625392e-01   1.9499719e+02  -7.3844278e-01  -1.4863385e+00  -1.5219955e+01   3.7343465e+01   4.7019364e+02   1.1377766e+03   1.3059693e+01  -2.3835494e+00  -5.1012216e+00   4.1535642e-01  -1.3425964e+00   1.9654164e-01  -1.1312240e+01  -2.0041933e+00  -1.8831329e+01  -3.0781132e-01   1.4030795e-01   3.0694945e-01  -1.2262330e+01   0.0000000e+00
   8.2260000e+01   5.1808537e-01   1.5494578e-01   6.3220330e+01   2.9569187e+00   4.4965155e+00   6.9461709e+00  -3.2625729e+01  -2.0541489e+00   2.2663080e+00   1.8200541e+02  -7.4973780e-01  -1.5889335e+00  -1.0259500e+01   4.2155982e+01   4.7799091e+02   7.7972711e+02   1.3097071e+01  -4.2132264e+00  -4.3296826e+00   3.6011648e-01  -1.3594783e+00   2.3169245e-01  -1.0552290e+01  -2.7960647e+00  -1.9691033e+01  -2.6243804e-01   2.2983816e-01   3.2364210e-01  -1.1168929e+01   0.0000000e+00
   8.2270000e+01   3.7530507e-01   2.6271139e-01   6.3161292e+01   3.0988987e+00   4.5590252e+00   6.5982379e+00  -3.4793300e+01  -2.0174716e+00   3.9500847e+00   1.6837767e+02  -7.6164296e-01  -1.6458518e+00  -5.6918323e+00   4.6950506e+01   4.8116784e+02   3.1769259e+02   1.2711687e+01  -5.7794033e+00  -2.8141336e+00   2.8992987e-01  -1.3654874e+00   2.5378399e-01  -9.5765862e+00  -3.9549288e+00  -2.0682755e+01  -1.8160359e-01   3.2218732e-01   3.3347205e-01  -1.0220460e+01   0.0000000e+00
   8.2280000e+01   2.3542129e-01   3.6794203e-01   6.3004555e+01   3.1399736e+00   4.6132843e+00   6.1858748e+00  -4.1236303e+01  -1.9653451e+00   5.4999032e+00   1.5498185e+02  -7.7395709e-01  -1.6816892e+00  -3.5837398e+00   5.1647044e+01   4.7841699e+02  -2.7508425e+02   1.1768014e+01  -6.8950461e+00  -5.4706301e-01   1.9358445e-01  -1.3758501e+00   2.5179407e-01  -8.4996680e+00  -5.4109592e+00  -2.1693106e+01  -9.2084263e-02   4.1110794e-01   3.4181574e-01  -9.3678239e+00   0.0000000e+00
   8.2290000e+01   1.0533830e-01   4.4054403e-01   6.2817378e+01   3.0424701e+00   4.6667412e+00   5.6735349e+00  -5.1233991e+01  -1.8991930e+00   6.9079581e+00   1.4080550e+02  -7.8682719e-01  -1.7318388e+00  -5.0149628e+00   5.6175017e+01   4.6883263e+02  -9.5843598e+02   1.0203386e+01  -7.3795285e+00   2.2814388e+00   6.4916813e-02  -1.4016906e+00   2.2063856e-01  -7.4529216e+00  -7.0875511e+00  -2.2614008e+01  -2.3742275e-02   4.9228035e-01   3.5279449e-01  -8.5592865e+00   0.0000000e+00
   8.2300000e+01  -1.4679542e-02   4.5833190e-01   6.2652085e+01   2.8087076e+00   4.7089109e+00   5.0517603e+00  -6.2177467e+01  -1.8207167e+00   8.1464920e+00   1.2385339e+02  -8.0064532e-01  -1.8214986e+00  -8.9659745e+00   6.0480971e+01   4.5200645e+02  -1.6826183e+03   8.0728702e+00  -7.0936734e+00   5.3760969e+00  -9.7276550e-02  -1.4492368e+00   1.6098523e-01  -6.4990238e+00  -8.8682251e+00  -2.3322660e+01  -3.4417809e-03   5.6319722e-01   3.7031831e-01  -7.7630831e+00   0.0000000e+00
   8.2310000e+01  -1.2152212e-01   4.2342712e-01   6.2517702e+01   2.5037252e+00   4.7463251e+00   4.3361543e+00  -7.1560594e+01  -1.7320981e+00   9.1673104e+00   1.0208184e+02  -8.1573489e-01  -1.9444237e+00  -1.2292516e+01   6.4532142e+01   4.2759363e+02  -2.4412819e+03   5.5891840e+00  -5.9753800e+00   8.3945365e+00  -2.8750675e-01  -1.5202460e+00   8.0305193e-02  -5.5921323e+00  -1.0554913e+01  -2.3701820e+01  -4.9373648e-02   6.2228407e-01   3.9776682e-01  -7.0233244e+00   0.0000000e+00
   8.2320000e+01  -2.0734680e-01   3.6107719e-01   6.2387101e+01   2.2228596e+00   4.7733114e+00   3.5564646e+00  -7.7968975e+01  -1.6360217e+00   9.9197467e+00   7.5243632e+01  -8.3214667e-01  -2.0739441e+00  -1.2952033e+01   6.8307309e+01   3.9529085e+02  -3.2302778e+03   3.0828317e+00  -4.0583279e+00   1.0941961e+01  -4.9413599e-01  -1.6129769e+00  -5.2470954e-03  -4.6939690e+00  -1.1875183e+01  -2.3744243e+01  -1.6808861e-01   6.6800111e-01   4.3526788e-01  -6.4630952e+00   0.0000000e+00
   8.2330000e+01  -2.6442429e-01   3.0679882e-01   6.2224502e+01   2.0251409e+00   4.7918752e+00   2.7437058e+00  -8.1275872e+01  -1.5354317e+00   1.0377553e+01   4.5780618e+01  -8.4975619e-01  -2.1931059e+00  -1.1916183e+01   7.1768955e+01   3.5547409e+02  -3.9816762e+03   8.9781851e-01  -1.4331802e+00   1.2666360e+01  -7.0427994e-01  -1.7238824e+00  -7.3089790e-02  -3.9032187e+00  -1.2572353e+01  -2.3598649e+01  -3.5472938e-01   6.9868456e-01   4.7795602e-01  -6.2481838e+00   0.0000000e+00
   8.2340000e+01  -2.8831822e-01   2.9317559e-01   6.2007629e+01   1.9007158e+00   4.8033344e+00   1.9184071e+00  -8.2529879e+01  -1.4332445e+00   1.0543469e+01   1.6591577e+01  -8.6837504e-01  -2.2959595e+00  -1.0285356e+01   7.4841918e+01   3.0973120e+02  -4.5742892e+03  -7.1210312e-01   1.8401956e+00   1.3461294e+01  -9.0860617e-01  -1.8494574e+00  -1.0266701e-01  -3.4089436e+00  -1.2542926e+01  -2.3462602e+01  -5.9491590e-01   7.1304126e-01   5.1773334e-01  -6.5641355e+00   0.0000000e+00
   8.2350000e+01  -2.7824616e-01   3.3604694e-01   6.1739583e+01   1.7923245e+00   4.8064856e+00   1.0853495e+00  -8.3305761e+01  -1.3321991e+00   1.0435197e+01  -1.0827152e+01  -8.8786007e-01  -2.3873280e+00  -9.1368569e+00   7.7432643e+01   2.6061948e+02  -4.9111723e+03  -1.6992075e+00   5.7395403e+00   1.3540937e+01  -1.0995773e+00  -1.9857191e+00  -8.5204041e-02  -3.3644782e+00  -1.1881532e+01  -2.3428521e+01  -8.6576362e-01   7.1095090e-01   5.4701588e-01  -7.5297413e+00  -8.2796855e-01
   8.2360000e+01  -2.3796208e-01   4.2423749e-01   6.1451249e+01   1.6435202e+00   4.8019593e+00   2.3829656e-01  -8.4705290e+01  -1.2347385e+00   1.0082118e+01  -3.5307914e+01  -9.0803922e-01  -2.4645397e+00  -7.7211720e+00   7.9477232e+01   2.1071819e+02  -4.9901287e+03  -2.2238499e+00   1.0177577e+01   1.3279280e+01  -1.2638998e+00  -2.1246026e+00  -2.8482588e-02  -3.7291387e+00  -1.0821210e+01  -2.3424423e+01  -1.1361584e+00   6.9491504e-01   5.6173495e-01  -9.1129275e+00  -2.5226999e+00
   8.2370000e+01  -1.7744510e-01   5.2423861e-01   6.1182428e+01   1.4362408e+00   4.7896980e+00  -6.2994237e-01  -8.6823893e+01  -1.1428787e+00   9.5268746e+00  -5.5524343e+01  -9.2842464e-01  -2.4960672e+00  -3.1527422e+00   8.0959723e+01   1.6167432e+02  -4.9043875e+03  -2.5462082e+00   1.4905544e+01   1.2960610e+01  -1.3803032e+00  -2.2508752e+00   4.5412709e-02  -4.2289542e+00  -9.6588164e+00  -2.3259711e+01  -1.3697878e+00   6.7121397e-01   5.6191937e-01  -1.1093394e+01  -4.1174793e+00
   8.2380000e+01  -1.1489284e-01   5.9855083e-01   6.0950325e+01   1.1803852e+00   4.7668943e+00  -1.5174037e+00  -8.8746136e+01  -1.0581869e+00   8.8144253e+00  -7.1244932e+01  -9.4830875e-01  -2.4596673e+00   3.6399835e+00   8.1879712e+01   1.1364588e+02  -4.8028436e+03  -2.9370505e+00   1.9508603e+01   1.2697676e+01  -1.4296046e+00  -2.3437939e+00   1.0879244e-01  -4.5608800e+00  -8.7017257e+00  -2.2690923e+01  -1.5318978e+00   6.4825339e-01   5.4953974e-01  -1.3062838e+01  -5.5524362e+00
   8.2390000e+01  -7.3994872e-02   6.2647703e-01   6.0740167e+01   8.7135030e-01   4.7330898e+00  -2.4119756e+00  -8.9457186e+01  -9.8186695e-01   7.9811844e+00  -8.3324087e+01  -9.6707882e-01  -2.3642852e+00   9.5382137e+00   8.2222851e+01   6.4938328e+01  -4.8707552e+03  -3.5735442e+00   2.3501469e+01   1.2604060e+01  -1.4083825e+00  -2.3835955e+00   1.3946271e-01  -4.5185244e+00  -8.2178386e+00  -2.1481274e+01  -1.5975276e+00   6.3413990e-01   5.2686101e-01  -1.4565001e+01  -6.7327885e+00
   8.2400000e+01  -7.1880608e-02   6.1561464e-01   6.0524651e+01   4.8044980e-01   4.6952172e+00  -3.3007923e+00  -8.8881666e+01  -9.1486037e-01   7.0534175e+00  -9.2776691e+01  -9.8440252e-01  -2.2373377e+00   1.2694748e+01   8.1972386e+01   1.2433540e+01  -5.2504787e+03  -4.5012709e+00   2.6453096e+01   1.2910751e+01  -1.3340437e+00  -2.3584875e+00   1.2808425e-01  -3.9722887e+00  -8.3379920e+00  -1.9511632e+01  -1.5597283e+00   6.3676399e-01   4.9796103e-01  -1.5249427e+01  -7.6068039e+00
   8.2410000e+01  -1.0528928e-01   5.9251808e-01   6.0285729e+01  -3.9418324e-03   4.6403852e+00  -4.1781064e+00  -8.7731419e+01  -8.5794654e-01   6.0472711e+00  -1.0061464e+02  -1.0003302e+00  -2.1165463e+00   1.2079143e+01   8.1132930e+01  -4.6038152e+01  -5.8471692e+03  -5.6253023e+00   2.8075818e+01   1.3764452e+01  -1.2378427e+00  -2.2675935e+00   8.0446560e-02  -2.8403174e+00  -8.9578416e+00  -1.6937140e+01  -1.4355377e+00   6.6321659e-01   4.7051026e-01  -1.4970833e+01  -8.2024141e+00
   8.2420000e+01  -1.4709098e-01   5.8094593e-01   6.0020324e+01  -5.3560252e-01   4.5889909e+00  -5.0477891e+00  -8.6968265e+01  -8.1181447e-01   4.9716510e+00  -1.0756202e+02  -1.0151603e+00  -2.0263945e+00   9.0151800e+00   7.9732300e+01  -1.0874040e+02  -6.2702246e+03  -6.6482585e+00   2.8271092e+01   1.4989583e+01  -1.1493054e+00  -2.1195926e+00   1.5034112e-02  -1.0507935e+00  -9.7497842e+00  -1.4212189e+01  -1.2636287e+00   7.1663699e-01   4.5435929e-01  -1.3883379e+01  -8.6605685e+00
   8.2430000e+01  -1.5989060e-01   5.9211510e-01   5.9735644e+01  -1.0226322e+00   4.5168555e+00  -5.9187298e+00  -8.7094068e+01  -7.7699599e-01   3.8423278e+00  -1.1293231e+02  -1.0290814e+00  -1.9556085e+00   7.0785986e+00   7.7809466e+01  -1.7020961e+02  -6.1469214e+03  -7.1431640e+00   2.7153885e+01   1.6187644e+01  -1.0793239e+00  -1.9295713e+00  -4.4461947e-02   1.3942176e+00  -1.0320049e+01  -1.1824564e+01  -1.0884795e+00   7.9247290e-01   4.5684114e-01  -1.2389599e+01  -9.1769708e+00
   8.2440000e+01  -1.2033524e-01   6.2962341e-01   5.9443234e+01  -1.3807213e+00   4.4455222e+00  -6.7976733e+00  -8.7894354e+01  -7.5361894e-01   2.6998286e+00  -1.1424993e+02  -1.0418127e+00  -1.8569293e+00   9.8679228e+00   7.5408203e+01  -2.2495155e+02  -5.4741938e+03  -6.7897721e+00   2.5068620e+01   1.7022760e+01  -1.0147415e+00  -1.7155657e+00  -7.8474046e-02   4.2678676e+00  -1.0432166e+01  -9.9986136e+00  -9.3914753e-01   8.7565676e-01   4.7720951e-01  -1.0934276e+01  -9.8673044e+00
   8.2450000e+01  -3.1522012e-02   6.9183916e-01   5.9150472e+01  -1.5697360e+00   4.3583754e+00  -7.6888761e+00  -8.9120275e+01  -7.4118193e-01   1.6072619e+00  -1.0925666e+02  -1.0526409e+00  -1.6867211e+00   1.7020812e+01   7.2578634e+01  -2.7039805e+02  -4.5446499e+03  -5.5986551e+00   2.2547341e+01   1.7350037e+01  -9.3229796e-01  -1.4958816e+00  -7.8925656e-02   7.0528112e+00  -1.0120968e+01  -8.7205368e+00  -8.2030297e-01   9.4234856e-01   5.0463357e-01  -9.7921784e+00  -1.0663141e+01
   8.2460000e+01   8.7940958e-02   7.6874913e-01   5.8853737e+01  -1.5979739e+00   4.2671032e+00  -8.5950080e+00  -9.0613192e+01  -7.3859795e-01   6.2353079e-01  -9.8373113e+01  -1.0608329e+00  -1.4424669e+00   2.4425423e+01   6.9383044e+01  -3.0676901e+02  -3.6370959e+03  -3.9343672e+00   2.0186564e+01   1.7222883e+01  -8.1961938e-01  -1.2877735e+00  -5.1651543e-02   9.1166881e+00  -9.6151767e+00  -7.9224556e+00  -7.2101711e-01   9.6804369e-01   5.2290388e-01  -8.9993887e+00  -1.1363516e+01
   8.2470000e+01   2.1921879e-01   8.4704289e-01   5.8538673e+01  -1.5145340e+00   4.1631113e+00  -9.5166830e+00  -9.2167507e+01  -7.4448989e-01  -2.2207687e-01  -8.4560766e+01  -1.0659222e+00  -1.1503845e+00   2.9208236e+01   6.5894801e+01  -3.3559703e+02  -2.8828025e+03  -2.3023766e+00   1.8480672e+01   1.6896471e+01  -6.8477993e-01  -1.1061630e+00  -1.1825515e-02   1.0014020e+01  -9.1560706e+00  -7.5530783e+00  -6.2920492e-01   9.3743333e-01   5.1865876e-01  -8.4454443e+00  -1.1807878e+01
   8.2480000e+01   3.4438143e-01   9.2306311e-01   5.8186371e+01  -1.3854993e+00   4.0551088e+00  -1.0450283e+01  -9.3360017e+01  -7.5743229e-01  -9.2463333e-01  -7.0255647e+01  -1.0677523e+00  -8.4113620e-01   3.0924834e+01   6.2184681e+01  -3.5852902e+02  -2.2931987e+03  -1.0716819e+00   1.7651537e+01   1.6727053e+01  -5.5092310e-01  -9.6109851e-01   2.4950668e-02   9.6065557e+00  -8.8732506e+00  -7.6216116e+00  -5.3754879e-01   8.4939796e-01   4.8557500e-01  -7.9961335e+00  -1.1957693e+01
   8.2490000e+01   4.4337745e-01   1.0042818e+00   5.7784393e+01  -1.2527783e+00   3.9292300e+00  -1.1383882e+01  -9.3359847e+01  -7.7590759e-01  -1.4748099e+00  -5.5017652e+01  -1.0663499e+00  -5.3272156e-01   3.0841464e+01   5.8314160e+01  -3.7648224e+02  -1.7953217e+03  -2.9177038e-01   1.7542822e+01   1.6998440e+01  -4.4412258e-01  -8.5498402e-01   5.0406790e-02   7.9790625e+00  -8.8105503e+00  -8.2910706e+00  -4.3900119e-01   7.1495396e-01   4.2255172e-01  -7.5808436e+00  -1.1857493e+01
   8.2500000e+01   5.0090269e-01   1.0942703e+00   5.7338889e+01  -1.1051303e+00   3.8023771e+00  -1.2301654e+01  -9.1777261e+01  -7.9817016e-01  -1.8496634e+00  -3.7485351e+01  -1.0618041e+00  -2.3121368e-01   3.0150788e+01   5.4347523e+01  -3.8928873e+02  -1.2806493e+03   2.7514611e-01   1.7667637e+01   1.7815918e+01  -3.8247845e-01  -7.8221085e-01   6.5688676e-02   5.3115687e+00  -9.0033380e+00  -9.8420894e+00  -3.2160977e-01   5.5183610e-01   3.3141246e-01  -7.2050188e+00  -1.1551185e+01
   8.2510000e+01   5.1416473e-01   1.1803499e+00   5.6879538e+01  -8.8459479e-01   3.6619452e+00  -1.3190662e+01  -8.8900790e+01  -8.2228003e-01  -2.0297044e+00  -1.8004105e+01  -1.0542810e+00   5.5594487e-02   2.8680816e+01   5.0364103e+01  -3.9606128e+02  -6.7725491e+02   9.3814929e-01   1.7426347e+01   1.9057452e+01  -3.6869481e-01  -7.3180474e-01   7.6966934e-02   1.8482228e+00  -9.4893414e+00  -1.2458804e+01  -1.7018801e-01   3.7980100e-01   2.1748600e-01  -6.9031617e+00  -1.1047036e+01
   8.2520000e+01   4.8857394e-01   1.2410963e+00   5.6447457e+01  -5.2418789e-01   3.5173306e+00  -1.4035380e+01  -8.4471793e+01  -8.4622735e-01  -2.0079616e+00   2.1742838e+00  -1.0439892e+00   3.2322438e-01   2.6762989e+01   4.6448605e+01  -3.9587891e+02   1.8236975e+01   1.8829014e+00   1.6384698e+01   2.0339905e+01  -3.8627398e-01  -6.9032574e-01   8.9514176e-02  -2.0412129e+00  -1.0278335e+01  -1.6047092e+01   2.7191473e-02   2.1773189e-01   9.0288122e-02  -6.7089450e+00  -1.0360938e+01
   8.2530000e+01   4.2771708e-01   1.2652905e+00   5.6074839e+01   2.0533409e-03   3.3568451e+00  -1.4812991e+01  -7.7761110e+01  -8.6804342e-01  -1.7887224e+00   2.1923920e+01  -1.0311002e+00   5.7515593e-01   2.5193155e+01   4.2669315e+01  -3.8809072e+02   7.7881863e+02   3.1026420e+00   1.4473594e+01   2.1062499e+01  -4.0188097e-01  -6.4343137e-01   1.0523914e-01  -5.8755793e+00  -1.1334711e+01  -2.0204284e+01   2.7281438e-01   8.1514937e-02  -3.8624197e-02  -6.6509729e+00  -9.5311058e+00
   8.2540000e+01   3.3172813e-01   1.2596968e+00   5.5777488e+01   6.3704787e-01   3.1981358e+00  -1.5503534e+01  -6.9054251e+01  -8.8595577e-01  -1.3918046e+00   3.9691780e+01  -1.0158157e+00   8.0798452e-01   2.3282858e+01   3.9075327e+01  -3.7223842e+02   1.5852301e+03   4.4057642e+00   1.2068104e+01   2.0637298e+01  -3.7459453e-01  -5.7775284e-01   1.2254304e-01  -9.1748115e+00  -1.2576554e+01  -2.4262646e+01   5.5507864e-01  -1.8297942e-02  -1.5862484e-01  -6.7601643e+00  -8.5903981e+00
   8.2550000e+01   2.0683126e-01   1.2411309e+00   5.5558148e+01   1.2385729e+00   3.0297435e+00  -1.6096234e+01  -5.9269998e+01  -8.9859933e-01  -8.5798510e-01   5.3381948e+01  -9.9857705e-01   9.9732005e-01   1.8933554e+01   3.5715482e+01  -3.4824938e+02   2.3989042e+03   5.4332895e+00   9.9449033e+00   1.8844022e+01  -2.6794570e-01  -4.8343658e-01   1.3638560e-01  -1.1547136e+01  -1.3869093e+01  -2.7344876e+01   8.4692418e-01  -7.8165936e-02  -2.6023711e-01  -7.0658027e+00  -7.5639592e+00
   8.2560000e+01   7.4342100e-02   1.2254758e+00   5.5410429e+01   1.6461339e+00   2.8549341e+00  -1.6582349e+01  -4.8611485e+01  -9.0522572e-01  -2.4901695e-01   6.0896814e+01  -9.8015133e-01   1.1103787e+00   1.1305863e+01   3.2647015e+01  -3.1709420e+02   3.1155177e+03   5.7263303e+00   9.0764647e+00   1.6044202e+01  -6.0075232e-02  -3.5566310e-01   1.3973516e-01  -1.2689256e+01  -1.5007023e+01  -2.8518912e+01   1.1089659e+00  -1.0102646e-01  -3.3343574e-01  -7.5896705e+00  -6.5191024e+00
   8.2570000e+01  -3.5647330e-02   1.2199812e+00   5.5323032e+01   1.7720696e+00   2.6801820e+00  -1.6954477e+01  -3.7212855e+01  -9.0575432e-01   3.6808506e-01   6.1710202e+01  -9.6143675e-01   1.1340713e+00   2.3692640e+00   2.9912519e+01  -2.8150471e+02   3.5589488e+03   4.8764981e+00   1.0259238e+01   1.3084404e+01   2.4945890e-01  -1.9587389e-01   1.2656816e-01  -1.2384798e+01  -1.5729497e+01  -2.7125713e+01   1.3004621e+00  -9.3507834e-02  -3.6821725e-01  -8.3483588e+00  -5.6094807e+00
   8.2580000e+01  -1.0184040e-01   1.2189674e+00   5.5282837e+01   1.6275117e+00   2.5003305e+00  -1.7210339e+01  -2.5586209e+01  -9.0053214e-01   9.5022301e-01   5.8213794e+01  -9.4321892e-01   1.0796744e+00  -5.4396882e+00   2.7505948e+01  -2.4612713e+02   3.5377587e+03   2.6858047e+00   1.3707846e+01   1.0959484e+01   6.3413978e-01  -1.5215551e-02   9.4361181e-02  -1.0607632e+01  -1.5829158e+01  -2.3158621e+01   1.3959966e+00  -6.2307731e-02  -3.5934322e-01  -9.3151074e+00  -5.0307659e+00
   8.2590000e+01  -1.2078468e-01   1.2070599e+00   5.5276653e+01   1.2725246e+00   2.3208801e+00  -1.7347774e+01  -1.3743484e+01  -8.9002051e-01   1.4855230e+00   5.3530004e+01  -9.2602015e-01   9.7350150e-01  -1.0617294e+01   2.5360845e+01  -2.1655772e+02   2.9569405e+03  -6.8717226e-01   1.8814820e+01   1.0432582e+01   1.0358427e+00   1.6121513e-01   4.4965563e-02  -7.6235390e+00  -1.5318152e+01  -1.7410706e+01   1.3966592e+00  -1.1374231e-02  -3.1170363e-01  -1.0374471e+01  -4.9384258e+00
   8.2600000e+01  -1.0236203e-01   1.1715528e+00   5.5292336e+01   7.5862977e-01   2.1363304e+00  -1.7363813e+01  -1.6038748e+00  -8.7469210e-01   1.9724841e+00   4.8696109e+01  -9.1003026e-01   8.4878517e-01  -1.2471633e+01   2.3365884e+01  -1.9757098e+02   1.8986746e+03  -4.6706715e+00   2.4230507e+01   1.1769803e+01   1.3686484e+00   2.9556529e-01  -1.5929869e-02  -3.9435297e+00  -1.4478640e+01  -1.1175012e+01   1.3255488e+00   5.8788581e-02  -2.4021263e-01  -1.1310976e+01  -5.3896444e+00
   8.2610000e+01  -6.1381475e-02   1.1140992e+00   5.5318917e+01   1.2032595e-01   1.9558487e+00  -1.7267774e+01   9.6038593e+00  -8.5506399e-01   2.4065799e+00   4.3409579e+01  -8.9524761e-01   7.2444368e-01  -1.2434149e+01   2.1395265e+01  -1.9171363e+02   5.8573501e+02  -8.4507983e+00   2.8304761e+01   1.4680140e+01   1.5403651e+00   3.4892695e-01  -8.0703355e-02  -1.4378087e-01  -1.3691002e+01  -5.6642318e+00   1.2113767e+00   1.4948982e-01  -1.6262374e-01  -1.1832731e+01  -6.3189938e+00
   8.2620000e+01  -9.7890549e-03   1.0497023e+00   5.5347663e+01  -5.9063792e-01   1.7804091e+00  -1.7091483e+01   1.7629098e+01  -8.3172564e-01   2.7806230e+00   3.7404311e+01  -8.8171936e-01   5.9497330e-01  -1.2947037e+01   1.9332340e+01  -1.9916833e+02  -7.4547019e+02  -1.1304290e+01   2.9734650e+01   1.8507381e+01   1.4878604e+00   3.0090114e-01  -1.4243491e-01   3.3501498e+00  -1.3179741e+01  -1.5820358e+00   1.0743083e+00   2.6110155e-01  -9.0727296e-02  -1.1684516e+01  -7.5867246e+00
   8.2630000e+01   4.7759109e-02   9.9425717e-01   5.5374116e+01  -1.2865931e+00   1.6066310e+00  -1.6875191e+01   2.1629252e+01  -8.0534330e-01   3.0869825e+00   3.0635952e+01  -8.6952223e-01   4.5675979e-01  -1.3821351e+01   1.7069850e+01  -2.1862284e+02  -1.9454512e+03  -1.2878623e+01   2.8060441e+01   2.2549906e+01   1.2061538e+00   1.6557703e-01  -1.9654104e-01   6.3755558e+00  -1.2900534e+01   9.0592653e-01   9.2367762e-01   3.9031660e-01  -2.6878422e-02  -1.0810323e+01  -9.0645110e+00
   8.2640000e+01   1.1084670e-01   9.5292237e-01   5.5398236e+01  -1.8684909e+00   1.4314778e+00  -1.6643947e+01   2.3124413e+01  -7.7661907e-01   3.3221773e+00   2.3519475e+01  -8.5855729e-01   3.2722692e-01  -1.2953287e+01   1.4511143e+01  -2.4807866e+02  -2.9455824e+03  -1.3259235e+01   2.3689212e+01   2.6245586e+01   7.5176965e-01  -8.3203405e-03  -2.4052012e-01   8.9494239e+00  -1.2614831e+01   1.9128487e+00   7.6573546e-01   5.2807861e-01   3.2294190e-02  -9.4139096e+00  -1.0654012e+01
   8.2650000e+01   1.7648931e-01   9.1677070e-01   5.5421906e+01  -2.2607935e+00   1.2626271e+00  -1.6404191e+01   2.3975544e+01  -7.4630439e-01   3.4815546e+00   1.5937727e+01  -8.4852150e-01   2.2738258e-01  -9.9844336e+00   1.1595670e+01  -2.8498233e+02  -3.6903668e+03  -1.2803036e+01   1.7512884e+01   2.9162981e+01   2.1944473e-01  -1.5545445e-01  -2.7265172e-01   1.1081812e+01  -1.2070322e+01   1.5832356e+00   6.1224029e-01   6.5940410e-01   8.8905548e-02  -7.8776205e+00  -1.2237136e+01
   8.2660000e+01   2.3594626e-01   8.6622488e-01   5.5445553e+01  -2.4378944e+00   1.0934327e+00  -1.6152228e+01   2.5196294e+01  -7.1534237e-01   3.5466216e+00   6.5067017e+00  -8.3904930e-01   1.6511986e-01  -6.2262726e+00   8.3164039e+00  -3.2596920e+02  -4.0986872e+03  -1.1891097e+01   1.0514370e+01   3.1004307e+01  -2.9178310e-01  -2.2120051e-01  -2.9095467e-01   1.2669867e+01  -1.1189770e+01   5.7574600e-02   4.8123832e-01   7.6636131e-01   1.3937354e-01  -6.6159187e+00  -1.3641411e+01
   8.2670000e+01   2.7496852e-01   7.7938497e-01   5.5465054e+01  -2.4415305e+00   9.2561332e-01  -1.5879302e+01   2.7292638e+01  -6.8494159e-01   3.4920467e+00  -5.4574872e+00  -8.2985706e-01   1.3533681e-01  -2.9783043e+00   4.6978359e+00  -3.6695356e+02  -4.0984360e+03  -1.0786476e+01   3.6146992e+00   3.1716838e+01  -7.0499447e-01  -1.8498705e-01  -2.9281304e-01   1.3546622e+01  -1.0139563e+01  -2.3836859e+00   3.8992936e-01   8.3374724e-01   1.7563999e-01  -5.9243533e+00  -1.4655711e+01
   8.2680000e+01   2.7360683e-01   6.4333300e-01   5.5469325e+01  -2.3663620e+00   7.6306520e-01  -1.5580649e+01   2.9865282e+01  -6.5649042e-01   3.3014337e+00  -1.9061297e+01  -8.2085776e-01   1.2267079e-01  -1.2666023e+00   7.6008430e-01  -4.0407666e+02  -3.7123095e+03  -9.6242312e+00  -2.3256632e+00   3.1565621e+01  -9.7602199e-01  -6.7901252e-02  -2.7526886e-01   1.3619884e+01  -9.2369096e+00  -5.1920445e+00   3.4723878e-01   8.5486524e-01   1.9025702e-01  -5.8802506e+00  -1.5087317e+01
   8.2690000e+01   2.0784287e-01   4.6109568e-01   5.5439503e+01  -2.3094416e+00   6.0464237e-01  -1.5261696e+01   3.1895345e+01  -6.3146531e-01   2.9676374e+00  -3.3379637e+01  -8.1218514e-01   1.0977307e-01  -1.2897719e+00  -3.4889470e+00  -4.3498946e+02  -3.0912804e+03  -8.4694117e+00  -6.5711124e+00   3.1019897e+01  -1.0930905e+00   8.0403695e-02  -2.3660071e-01   1.2970350e+01  -8.8075790e+00  -7.6372015e+00   3.5061268e-01   8.3444631e-01   1.8091551e-01  -6.3404612e+00  -1.4826860e+01
   8.2700000e+01   5.9867393e-02   2.4890988e-01   5.5350895e+01  -2.3206916e+00   4.4730815e-01  -1.4930536e+01   3.3116004e+01  -6.1129426e-01   2.4965190e+00  -4.7111838e+01  -8.0411747e-01   8.5569263e-02  -2.4203809e+00  -8.0326188e+00  -4.5928037e+02  -2.4290903e+03  -7.3921310e+00  -8.7272264e+00   3.0486407e+01  -1.0733727e+00   2.0879157e-01  -1.7884289e-01   1.1826800e+01  -9.0767807e+00  -9.1043833e+00   3.8619499e-01   7.8738396e-01   1.5181669e-01  -7.0312112e+00  -1.3883627e+01
   8.2710000e+01  -1.6131652e-01   2.9066050e-02   5.5176697e+01  -2.3882567e+00   2.9822454e-01  -1.4586985e+01   3.4355023e+01  -5.9704421e-01   1.9229725e+00  -5.7354646e+01  -7.9704161e-01   3.7205665e-02  -4.8363598e+00  -1.2830717e+01  -4.7774041e+02  -1.8460044e+03  -6.5015377e+00  -8.9294163e+00   3.0088161e+01  -9.5611467e-01   2.9031523e-01  -1.0861292e-01   1.0459257e+01  -1.0104785e+01  -9.3760049e+00   4.3299304e-01   7.3375144e-01   1.1237954e-01  -7.6876060e+00  -1.2387825e+01
   8.2720000e+01  -4.0369601e-01  -1.7493864e-01   5.4893021e+01  -2.4624038e+00   1.4937010e-01  -1.4211836e+01   3.7514889e+01  -5.8913352e-01   1.3059029e+00  -6.1706959e+01  -7.9146047e-01  -6.0722769e-02  -9.7928434e+00  -1.7824116e+01  -4.9127933e+02  -1.3538917e+03  -5.9167493e+00  -7.7711700e+00   2.9671974e+01  -7.9003418e-01   3.3277036e-01  -3.4805670e-02   9.0879567e+00  -1.1798284e+01  -8.6953635e+00   4.7177329e-01   6.9144224e-01   7.4310146e-02  -8.1702954e+00  -1.0574973e+01
   8.2730000e+01  -5.8720315e-01  -3.4071836e-01   5.4487417e+01  -2.4961863e+00   1.4937010e-01  -1.3763552e+01   4.4828437e+01  -5.8738696e-01   6.9465869e-01  -6.1124426e+01  -7.8791710e-01  -2.3605937e-01  -1.7533661e+01  -2.2939333e+01  -5.0032613e+02  -9.0468070e+02  -5.7090027e+00  -6.0210191e+00   2.8999187e+01  -6.2006898e-01   3.6979534e-01   3.4353642e-02   7.8764570e+00  -1.3972484e+01  -7.5789148e+00   4.9373025e-01   6.6969385e-01   4.7751260e-02  -8.5030603e+00  -8.7648636e+00
   8.2740000e+01  -6.5021311e-01  -4.4894747e-01   5.3967441e+01  -2.4732715e+00   6.3598367e-03  -1.3203145e+01   5.6040735e+01  -5.9133724e-01   1.1287524e-01  -5.8178345e+01  -7.8688524e-01  -4.9480589e-01  -2.5874652e+01  -2.8092889e+01  -5.0486322e+02  -4.5370902e+02  -5.8412593e+00  -4.3604540e+00   2.7920381e+01  -4.7980389e-01   4.3875344e-01   9.2750344e-02   6.9908930e+00  -1.6374117e+01  -6.5062485e+00   5.0103751e-01   6.6846833e-01   3.8355951e-02  -8.8326542e+00  -7.3193085e+00
   8.2750000e+01  -5.8840927e-01  -4.9040694e-01   5.3364251e+01  -2.4056773e+00  -1.2708203e-01  -1.2530401e+01   6.7274342e+01  -6.0040695e-01  -4.2307620e-01  -5.3595144e+01  -7.8865015e-01  -8.0502961e-01  -3.1022371e+01  -3.3209537e+01  -5.0468447e+02   1.7875055e+01  -6.1425981e+00  -3.2622302e+00   2.6429997e+01  -3.8916460e-01   5.5873794e-01   1.3734538e-01   6.6104507e+00  -1.8646687e+01  -5.7223184e+00   4.9962380e-01   6.8355528e-01   4.6618479e-02  -9.3320234e+00  -6.5391465e+00
   8.2760000e+01  -4.5547154e-01  -4.7899822e-01   5.2730163e+01  -2.3053050e+00  -2.5032526e-01  -1.1788768e+01   7.4163307e+01  -6.1396312e-01  -8.9757812e-01  -4.7450192e+01  -7.9308908e-01  -1.1027892e+00  -2.9775964e+01  -3.8236065e+01  -4.9956692e+02   5.1175571e+02  -6.3627247e+00  -2.9712685e+00   2.4632082e+01  -3.5372798e-01   7.2045083e-01   1.6908854e-01   6.8180332e+00  -2.0327155e+01  -5.2832753e+00   4.9446875e-01   7.1073552e-01   6.8193958e-02  -1.0085342e+01  -6.5267859e+00
   8.2770000e+01  -3.2875309e-01  -4.5249473e-01   5.2122991e+01  -2.1657518e+00  -3.6348442e-01  -1.1032775e+01   7.5599310e+01  -6.3143514e-01  -1.3106745e+00  -4.1309636e+01  -7.9956091e-01  -1.3233195e+00  -2.2053021e+01  -4.3131782e+01  -4.8937025e+02   1.0196664e+03  -6.2850667e+00  -3.5090257e+00   2.2694285e+01  -3.6533545e-01   8.9052910e-01   1.9266826e-01   7.4524478e+00  -2.0960941e+01  -5.2608467e+00   4.9250391e-01   7.4599411e-01   9.3809565e-02  -1.1014690e+01  -7.1106371e+00
   8.2780000e+01  -2.6122658e-01  -4.4852677e-01   5.1581375e+01  -1.9912932e+00  -4.7452364e-01  -1.0289396e+01   7.4337947e+01  -6.5238870e-01  -1.6746590e+00  -3.6398450e+01  -8.0719910e-01  -1.4420522e+00  -1.1873278e+01  -4.7855018e+01  -4.7401710e+02   1.5353151e+03  -5.8217243e+00  -4.6929840e+00   2.0849248e+01  -4.0652989e-01   1.0253197e+00   2.1483857e-01   8.0691613e+00  -2.0274334e+01  -5.8910516e+00   5.0643776e-01   7.8526122e-01   1.0961923e-01  -1.1892632e+01  -7.9041679e+00
   8.2790000e+01  -2.5345364e-01  -4.7776905e-01   5.1113876e+01  -1.8287739e+00  -5.7989058e-01  -9.5497658e+00   7.3962985e+01  -6.7643389e-01  -1.9950685e+00  -3.2040949e+01  -8.1531075e-01  -1.4790989e+00  -3.7046676e+00  -5.2363889e+01  -4.5332889e+02   2.0688213e+03  -5.0164739e+00  -6.2259547e+00   1.9443770e+01  -4.5941994e-01   1.0867832e+00   2.4126614e-01   8.1053725e+00  -1.8247110e+01  -7.4922238e+00   5.5277095e-01   8.2564831e-01   9.9915707e-02  -1.2469989e+01  -8.5064951e+00
   8.2800000e+01  -2.6835060e-01  -5.2162559e-01   5.0707964e+01  -1.7299513e+00  -6.7660586e-01  -8.7961440e+00   7.5362173e+01  -7.0306740e-01  -2.2622726e+00  -2.6720416e+01  -8.2351340e-01  -1.4698925e+00   9.2064548e-01  -5.6615381e+01  -4.2698588e+02   2.6343007e+03  -4.0072523e+00  -7.8308862e+00   1.8921217e+01  -5.1380339e-01   1.0544461e+00   2.7242720e-01   7.1392059e+00  -1.5076142e+01  -1.0204497e+01   6.4540949e-01   8.6633479e-01   5.2923729e-02  -1.2618151e+01  -8.6855823e+00
   8.2810000e+01  -2.6933280e-01  -5.5293541e-01   5.0345883e+01  -1.6867455e+00  -7.6403922e-01  -8.0280584e+00   7.6808563e+01  -7.3159518e-01  -2.4585850e+00  -1.9631237e+01  -8.3179776e-01  -1.4560345e+00   1.3857964e+00  -6.0549782e+01  -3.9477503e+02   3.2210848e+03  -2.9892527e+00  -9.3189045e+00   1.9592855e+01  -5.6579543e-01   9.3051933e-01   3.0254388e-01   5.0579549e+00  -1.1147460e+01  -1.3804846e+01   7.9022492e-01   9.0781631e-01  -3.2666266e-02  -1.2362852e+01  -8.3983325e+00
   8.2820000e+01  -2.4443037e-01  -5.5916452e-01   5.0018090e+01  -1.6361694e+00  -8.4322198e-01  -7.2614517e+00   7.6660667e+01  -7.6122623e-01  -2.5751079e+00  -1.1652287e+01  -8.4054388e-01  -1.4796885e+00  -2.3653979e+00  -6.4086022e+01  -3.5685653e+02   3.7918503e+03  -2.0712517e+00  -1.0542272e+01   2.1317215e+01  -6.0700569e-01   7.3781123e-01   3.2572160e-01   2.1202089e+00  -7.0042646e+00  -1.7754426e+01   9.8271349e-01   9.5048191e-01  -1.4497293e-01  -1.1883110e+01  -7.7511168e+00
   8.2830000e+01  -2.0523742e-01  -5.4951656e-01   4.9731628e+01  -1.5267371e+00  -9.1581574e-01  -6.5138742e+00   7.4757753e+01  -7.9127150e-01  -2.6224129e+00  -4.7305068e+00  -8.5033582e-01  -1.5631821e+00  -8.3493619e+00  -6.7147848e+01  -3.1378214e+02   4.3074392e+03  -1.1434318e+00  -1.1283549e+01   2.3457392e+01  -6.1810787e-01   5.1154770e-01   3.4521911e-01  -1.1144441e+00  -3.2398424e+00  -2.1379818e+01   1.2072815e+00   9.9369704e-01  -2.6241591e-01  -1.1474931e+01  -6.9571165e+00
   8.2840000e+01  -1.7470144e-01  -5.4364668e-01   4.9510369e+01  -1.3597619e+00  -9.7895568e-01  -5.7940351e+00   7.1983908e+01  -8.2128515e-01  -2.6250307e+00  -2.6177765e-01  -8.6168127e-01  -1.6996142e+00  -1.3643206e+01  -6.9693066e+01  -2.6651328e+02   4.7268855e+03   1.2031651e-02  -1.1230993e+01   2.5264679e+01  -5.7690503e-01   2.8801874e-01   3.7524507e-01  -3.9923033e+00  -3.4019757e-01  -2.4056737e+01   1.4382763e+00   1.0352301e+00  -3.6125241e-01  -1.1405440e+01  -6.2527305e+00
   8.2850000e+01  -1.7522805e-01  -5.5670495e-01   4.9383860e+01  -1.1693097e+00  -1.0403768e+00  -5.0986811e+00   6.9535397e+01  -8.5106204e-01  -2.6071172e+00   1.7913509e+00  -8.7480672e-01  -1.8607603e+00  -1.6114611e+01  -7.1717240e+01  -2.1678352e+02   4.9729761e+03   1.4700690e+00  -1.0142132e+01   2.6327238e+01  -4.7342323e-01   9.4828599e-02   4.3118433e-01  -5.9903613e+00   1.4520985e+00  -2.5365332e+01   1.6447276e+00   1.0707733e+00  -4.2305795e-01  -1.1751563e+01  -5.8086035e+00
   8.2860000e+01  -2.1770665e-01  -5.9230605e-01   4.9372617e+01  -9.8297129e-01  -1.0881041e+00  -4.4156033e+00   6.8307786e+01  -8.8043389e-01  -2.5723111e+00   3.4806092e+00  -8.8962600e-01  -2.0148587e+00  -1.5409840e+01  -7.3241990e+01  -1.6744470e+02   4.9338819e+03   3.0662620e+00  -8.0631377e+00   2.6646547e+01  -3.1824423e-01  -5.3373333e-02   5.1654861e-01  -6.8661468e+00   2.1961958e+00  -2.5201614e+01   1.7978699e+00   1.0945221e+00  -4.3967508e-01  -1.2374567e+01  -5.6841943e+00
   8.2870000e+01  -2.9316260e-01  -6.4198807e-01   4.9479911e+01  -8.0849634e-01  -1.1382380e+00  -3.7291719e+00   6.8643134e+01  -9.0894925e-01  -2.4921917e+00   8.0119413e+00  -9.0576215e-01  -2.1322528e+00  -1.1739410e+01  -7.4306864e+01  -1.2207826e+02   4.5366442e+03   4.5617244e+00  -5.4015929e+00   2.6384038e+01  -1.3943543e-01  -1.5417470e-01   6.1784476e-01  -6.6844576e+00   2.2316356e+00  -2.3802721e+01   1.8777311e+00   1.1011902e+00  -4.1514896e-01  -1.3068406e+01  -5.8551479e+00
   8.2880000e+01  -3.7350447e-01  -6.8923976e-01   4.9688154e+01  -6.4394496e-01  -1.1712403e+00  -3.0249117e+00   7.0426022e+01  -9.3574388e-01  -2.3254011e+00   1.6679062e+01  -9.2263861e-01  -2.1925331e+00  -6.0280303e+00  -7.4968084e+01  -8.3773176e+01   3.8305086e+03   5.8226099e+00  -2.7795857e+00   2.5646240e+01   2.7080229e-02  -2.1453538e-01   7.1016190e-01  -5.7716496e+00   2.0779043e+00  -2.1665365e+01   1.8768983e+00   1.0880054e+00  -3.6445138e-01  -1.3704399e+01  -6.2376950e+00
   8.2890000e+01  -4.2482279e-01  -7.1871545e-01   4.9961840e+01  -4.8750070e-01  -1.2055032e+00  -2.2905428e+00   7.3436893e+01  -9.5968210e-01  -2.0448064e+00   2.8059469e+01  -9.3973967e-01  -2.2015053e+00  -8.9722236e-01  -7.5295113e+01  -5.3775547e+01   2.9997629e+03   6.8287607e+00  -7.8372967e-01   2.4503890e+01   1.4785928e-01  -2.4717674e-01   7.6869039e-01  -4.6252139e+00   2.2719853e+00  -1.9420053e+01   1.8022733e+00   1.0555445e+00  -3.0863276e-01  -1.4241063e+01  -6.6815539e+00
   8.2900000e+01  -4.2804843e-01  -7.2566921e-01   5.0262753e+01  -3.3782408e-01  -1.2281923e+00  -1.5167332e+00   7.7380960e+01  -9.7959994e-01  -1.6476712e+00   3.9713524e+01  -9.5679188e-01  -2.1831733e+00   1.8331957e+00  -7.5353371e+01  -3.0845538e+01   2.2930009e+03   7.6184587e+00   2.3122971e-01   2.3089688e+01   2.0043868e-01  -2.6651294e-01   7.8006045e-01  -3.7464433e+00   3.1838815e+00  -1.7685609e+01   1.6741834e+00   1.0073902e+00  -2.6730801e-01  -1.4670472e+01  -7.0048591e+00
   8.2910000e+01  -3.9211450e-01  -7.1805733e-01   5.0566377e+01  -1.9240746e-01  -1.2456102e+00  -7.0694320e-01   8.0978998e+01  -9.9459550e-01  -1.1601576e+00   4.8751358e+01  -9.7368171e-01  -2.1535378e+00   2.9635555e+00  -7.5179475e+01  -1.1561949e+01   1.9283589e+03   8.2556408e+00   2.4351628e-01   2.1572431e+01   1.7883033e-01  -2.8459097e-01   7.4771678e-01  -3.4562068e+00   4.8544530e+00  -1.6883955e+01   1.5205443e+00   9.4854766e-01  -2.5136597e-01  -1.4974254e+01  -7.0620956e+00
   8.2920000e+01  -3.4724751e-01  -7.0962944e-01   5.0865523e+01  -5.0607888e-02  -1.2485896e+00   1.1506208e-01   8.2200529e+01  -1.0042840e+00  -6.3376973e-01   5.2638785e+01  -9.9023199e-01  -2.1065596e+00   4.6978168e+00  -7.4773961e+01   8.6045617e+00   2.0166511e+03   8.8040056e+00  -4.5736391e-01   2.0068004e+01   9.4571750e-02  -3.0791476e-01   6.8845008e-01  -3.7871791e+00   6.9595837e+00  -1.7095269e+01   1.3678589e+00   8.8323922e-01  -2.5952833e-01  -1.5113031e+01  -6.7935392e+00
   8.2930000e+01  -3.2518130e-01  -7.0993147e-01   5.1163522e+01   8.0939422e-02  -1.2450373e+00   9.1987266e-01   8.0481057e+01  -1.0088653e+00  -1.2687297e-01   5.0689676e+01  -1.0061856e+00  -2.0345021e+00   7.2057540e+00  -7.4122835e+01   3.3462208e+01   2.4857646e+03   9.2759387e+00  -1.4090592e+00   1.8655040e+01  -2.7529271e-02  -3.3631967e-01   6.2315968e-01  -4.5276161e+00   8.9416905e+00  -1.8030744e+01   1.2350971e+00   8.1378873e-01  -2.8069314e-01  -1.5023416e+01  -6.2104453e+00
   8.2940000e+01  -3.4397380e-01  -7.2023743e-01   5.1466525e+01   1.8719301e-01  -1.2344949e+00   1.6982701e+00   7.7839744e+01  -1.0089877e+00   3.1566374e-01   4.4253671e+01  -1.0214026e+00  -1.9489736e+00   8.5528519e+00  -7.3227480e+01   6.3847062e+01   3.0384854e+03   9.6230082e+00  -2.1709282e+00   1.7488875e+01  -1.5805567e-01  -3.6456349e-01   5.6772996e-01  -5.3468118e+00   1.0242495e+01  -1.9134592e+01   1.1329159e+00   7.4128044e-01  -3.0038181e-01  -1.4652887e+01  -5.3754175e+00
   8.2950000e+01  -4.0363180e-01  -7.3846682e-01   5.1780320e+01   2.5155478e-01  -1.2202855e+00   2.4674494e+00   7.6917935e+01  -1.0055034e+00   6.7330703e-01   3.5764329e+01  -1.0358892e+00  -1.8641922e+00   8.4781337e+00  -7.2113206e+01   9.6587561e+01   3.2740499e+03   9.7896393e+00  -2.4954999e+00   1.6808857e+01  -2.7362072e-01  -3.8596797e-01   5.2810285e-01  -5.9097265e+00   1.0523484e+01  -1.9826400e+01   1.0641132e+00   6.6682893e-01  -3.0725405e-01  -1.4020586e+01  -4.4136621e+00
   8.2960000e+01  -4.8705407e-01  -7.6634781e-01   5.2109879e+01   2.6490381e-01  -1.1953618e+00   3.2506828e+00   7.8323335e+01  -9.9924712e-01   9.4780492e-01   2.7449789e+01  -1.0496782e+00  -1.7824594e+00   8.1732787e+00  -7.0814961e+01   1.2627612e+02   2.9688555e+03   9.7369130e+00  -2.3860854e+00   1.6749710e+01  -3.6516798e-01  -3.9642555e-01   5.0040676e-01  -6.0054396e+00   9.7587612e+00  -1.9804302e+01   1.0229738e+00   5.9248254e-01  -2.9688961e-01  -1.3203188e+01  -3.4713885e+00
   8.2970000e+01  -5.6456133e-01  -8.1043468e-01   5.2458153e+01   2.2716254e-01  -1.1625314e+00   4.0574790e+00   8.0679619e+01  -9.9094384e-01   1.1500903e+00   2.0228538e+01  -1.0626461e+00  -1.6878531e+00   9.4606345e+00  -6.9366393e+01   1.4857048e+02   2.2294359e+03   9.4666430e+00  -2.0337644e+00   1.7203388e+01  -4.3809216e-01  -3.9694767e-01   4.7499151e-01  -5.6183897e+00   8.1979011e+00  -1.9179705e+01   9.9748497e-01   5.2163511e-01  -2.7225460e-01  -1.2297983e+01  -2.6636317e+00
   8.2980000e+01  -6.0563636e-01  -8.7540035e-01   5.2823983e+01   1.4014212e-01  -1.1198460e+00   4.8848166e+00   8.2733765e+01  -9.8130407e-01   1.2816242e+00   1.3153387e+01  -1.0743531e+00  -1.5486953e+00   1.3915784e+01  -6.7805722e+01   1.6206438e+02   1.3493908e+03   9.0188898e+00  -1.6823564e+00   1.7927462e+01  -5.0428576e-01  -3.9341204e-01   4.4222391e-01  -4.9105886e+00   6.2429087e+00  -1.8316936e+01   9.7548936e-01   4.5846673e-01  -2.4102239e-01  -1.1379488e+01  -2.0405585e+00
   8.2990000e+01  -5.9553120e-01  -9.5645098e-01   5.3201362e+01   8.3319294e-05  -1.0714311e+00   5.7284060e+00   8.4358933e+01  -9.7120329e-01   1.3257795e+00   4.4155321e+00  -1.0841581e+00  -1.3448558e+00   2.0383949e+01  -6.6180818e+01   1.6790700e+02   5.8426193e+02   8.4090707e+00  -1.5032575e+00   1.8750884e+01  -5.7450235e-01  -3.9352319e-01   3.9654888e-01  -4.1394465e+00   4.2961040e+00  -1.7569028e+01   9.4930404e-01   4.0620574e-01  -2.1105644e-01  -1.0449480e+01  -1.5726386e+00
   8.3000000e+01  -5.4369550e-01  -1.0405054e+00   5.3583116e+01  -1.9992664e-01  -1.0151093e+00   6.5830063e+00   8.5460033e+01  -9.6174750e-01   1.2593484e+00  -6.6431081e+00  -1.0914758e+00  -1.0819566e+00   2.6289921e+01  -6.4537503e+01   1.6841982e+02   5.1281570e+01   7.6094330e+00  -1.5656449e+00   1.9674400e+01  -6.5623368e-01  -4.0272422e-01   3.3676993e-01  -3.5097826e+00   2.6625816e+00  -1.7129019e+01   9.1590995e-01   3.6538759e-01  -1.8675520e-01  -9.4679306e+00  -1.2073418e+00
   8.3010000e+01  -4.7285390e-01  -1.1158392e+00   5.3965092e+01  -4.5885977e-01  -9.4503658e-01   7.4337909e+00   8.5078458e+01  -9.5416977e-01   1.0695185e+00  -1.8982992e+01  -1.0959710e+00  -7.8539566e-01   2.9656090e+01  -6.2908894e+01   1.6576146e+02  -2.6583553e+02   6.5658442e+00  -1.8768618e+00   2.0826587e+01  -7.5430892e-01  -4.2135225e-01   2.6447280e-01  -3.0872339e+00   1.5203731e+00  -1.7008903e+01   8.7516423e-01   3.3356913e-01  -1.6805262e-01  -8.4011778e+00  -9.1455870e-01
   8.3020000e+01  -3.9708938e-01  -1.1783303e+00   5.4343118e+01  -7.6066679e-01  -8.6929156e-01   8.2611409e+00   8.2735000e+01  -9.4961890e-01   7.6459657e-01  -3.0492192e+01  -1.0976408e+00  -4.8892177e-01   2.9647389e+01  -6.1324929e+01   1.6119990e+02  -4.5615640e+02   5.2305330e+00  -2.4166732e+00   2.2324248e+01  -8.7039536e-01  -4.4426269e-01   1.8296958e-01  -2.8324989e+00   9.3297321e-01  -1.7114425e+01   8.2836599e-01   3.0681044e-01  -1.5188239e-01  -7.2377651e+00  -6.7162772e-01
   8.3030000e+01  -3.1063603e-01  -1.2277278e+00   5.4704470e+01  -1.0745387e+00  -7.8712941e-01   9.0555536e+00   7.9441271e+01  -9.4894835e-01   3.7405338e-01  -3.9054319e+01  -1.0967169e+00  -2.1649794e-01   2.7242383e+01  -5.9820783e+01   1.5526391e+02  -5.9359930e+02   3.6443283e+00  -3.1286989e+00   2.4101596e+01  -1.0003118e+00  -4.6284202e-01   9.7321473e-02  -2.6684937e+00   8.8728028e-01  -1.7347880e+01   7.7727720e-01   2.8187378e-01  -1.3484880e-01  -6.0146435e+00  -4.5253728e-01
   8.3040000e+01  -1.9777484e-01  -1.2623309e+00   5.5024619e+01  -1.3564867e+00  -6.9872203e-01   9.8139649e+00   7.5841134e+01  -9.5263196e-01  -6.4091562e-02  -4.3814494e+01  -1.0934446e+00   3.0162059e-02   2.4665999e+01  -5.8421106e+01   1.4838882e+02  -6.8750908e+02   2.0161508e+00  -3.8973784e+00   2.5829865e+01  -1.1312660e+00  -4.6884106e-01   1.5295097e-02  -2.5192669e+00   1.3376438e+00  -1.7636307e+01   7.2321247e-01   2.5753338e-01  -1.1537044e-01  -4.8365809e+00  -2.4332264e-01
   8.3050000e+01  -5.2671844e-02  -1.2822926e+00   5.5277934e+01  -1.5560635e+00  -5.9719391e-01   1.0523870e+01   7.0990460e+01  -9.6079945e-01  -5.1535060e-01  -4.5125904e+01  -1.0879588e+00   2.6175671e-01   2.3159465e+01  -5.7120099e+01   1.4132106e+02  -7.0677520e+02   6.8779428e-01  -4.5604775e+00   2.7042264e+01  -1.2430108e+00  -4.5873927e-01  -5.2360187e-02  -2.3424940e+00   2.2284421e+00  -1.7909115e+01   6.6668073e-01   2.3428547e-01  -9.4140625e-02  -3.8339650e+00  -4.0743039e-02
   8.3060000e+01   1.1157277e-01  -1.2964040e+00   5.5453146e+01  -1.6312029e+00  -4.9394691e-01   1.1166016e+01   6.4214651e+01  -9.7332114e-01  -9.5375866e-01  -4.3840806e+01  -1.0803973e+00   4.7759697e-01   2.1584027e+01  -5.5882796e+01   1.3506091e+02  -6.2601526e+02  -2.0518199e-02  -4.9570487e+00   2.7360567e+01  -1.3137607e+00  -4.3620600e-01  -9.4246852e-02  -2.1736208e+00   3.4806387e+00  -1.8112222e+01   6.0817076e-01   2.1318366e-01  -7.3448053e-02  -3.0781965e+00   0.0000000e+00
   8.3070000e+01   2.7193345e-01  -1.3188938e+00   5.5556968e+01  -1.5595913e+00  -3.8376713e-01   1.1726953e+01   5.6093710e+01  -9.8991996e-01  -1.3645700e+00  -4.1081138e+01  -1.0709780e+00   6.6935321e-01   1.9175623e+01  -5.4659311e+01   1.3070675e+02  -4.3541603e+02   8.5830318e-02  -4.9740353e+00   2.6616464e+01  -1.3269817e+00  -4.1081591e-01  -1.0229854e-01  -2.1080463e+00   4.9625385e+00  -1.8251215e+01   5.4960786e-01   1.9494551e-01  -5.6432498e-02  -2.5730044e+00   0.0000000e+00
   8.3080000e+01   4.0856316e-01  -1.3562984e+00   5.5607645e+01  -1.3393660e+00  -2.6665455e-01   1.2200057e+01   4.7310398e+01  -1.0102737e+00  -1.7433189e+00  -3.7874881e+01  -1.0598599e+00   8.4273590e-01   1.7338269e+01  -5.3396222e+01   1.2934056e+02  -1.3661900e+02   1.0567096e+00  -4.5561202e+00   2.4854925e+01  -1.2752711e+00  -3.9397101e-01  -7.4631509e-02  -2.2338185e+00   6.4630800e+00  -1.8385026e+01   4.9559293e-01   1.7978449e-01  -4.6147763e-02  -2.2975942e+00   0.0000000e+00
   8.3090000e+01   5.0897114e-01  -1.3994109e+00   5.5627321e+01  -9.8819369e-01  -1.4925550e-01   1.2585444e+01   3.8538738e+01  -1.0341369e+00  -2.0977158e+00  -3.5439696e+01  -1.0470011e+00   1.0178079e+00   1.7507195e+01  -5.2045991e+01   1.3178529e+02   2.4447331e+02   2.7800323e+00  -3.7044513e+00   2.2310857e+01  -1.1616246e+00  -3.9464828e-01  -1.6066720e-02  -2.5788479e+00   7.7082783e+00  -1.8567679e+01   4.5346718e-01   1.6773462e-01  -4.4075015e-02  -2.2121710e+00   0.0000000e+00
   8.3100000e+01   5.6656907e-01  -1.4299797e+00   5.5634183e+01  -5.4710221e-01  -2.7215493e-02   1.2891278e+01   3.0583370e+01  -1.0614936e+00  -2.4507977e+00  -3.5308185e+01  -1.0321909e+00   1.2115791e+00   1.9377127e+01  -5.0579135e+01   1.3835209e+02   6.5667997e+02   4.9916276e+00  -2.4932486e+00   1.9351516e+01  -9.9951572e-01  -4.1646702e-01   6.3148442e-02  -3.0753577e+00   8.4437073e+00  -1.8810738e+01   4.3106701e-01   1.5916181e-01  -4.8951379e-02  -2.2584771e+00   0.0000000e+00
   8.3110000e+01   5.8009992e-01  -1.4344011e+00   5.5636885e+01  -7.6627378e-02   9.5855837e-02   1.3126751e+01   2.3547260e+01  -1.0925207e+00  -2.8219597e+00  -3.7116206e+01  -1.0152866e+00   1.4175355e+00   2.0595637e+01  -4.8992813e+01   1.4873850e+02   1.0386406e+03   7.3453223e+00  -1.0681143e+00   1.6381689e+01  -8.1041372e-01  -4.5669012e-01   1.5016583e-01  -3.5782288e+00   8.5221656e+00  -1.9086810e+01   4.3299369e-01   1.5497074e-01  -5.6976336e-02  -2.3758184e+00   0.0000000e+00
   8.3120000e+01   5.5435882e-01  -1.4117295e+00   5.5635917e+01   3.6392119e-01   2.2339625e-01   1.3296591e+01   1.6984021e+01  -1.1273148e+00  -3.2031795e+00  -3.8121978e+01  -9.9638406e-01   1.6121552e+00   1.9461966e+01  -4.7303229e+01   1.6205012e+02   1.3311626e+03   9.5381405e+00   3.8376592e-01   1.3760046e+01  -6.1828625e-01  -5.0776705e-01   2.3349378e-01  -3.9274473e+00   7.9457454e+00  -1.9352067e+01   4.5813573e-01   1.5581480e-01  -6.3418341e-02  -2.5336612e+00   0.0000000e+00
   8.3130000e+01   5.0152693e-01  -1.3727504e+00   5.5630331e+01   7.3571446e-01   3.4984803e-01   1.3404994e+01   1.0840306e+01  -1.1656740e+00  -3.5644116e+00  -3.6123211e+01  -9.7572099e-01   1.7814470e+00   1.6929183e+01  -4.5525458e+01   1.7703608e+02   1.4985958e+03   1.1398629e+01   1.6734826e+00   1.1727221e+01  -4.4415487e-01  -5.6076627e-01   3.0604931e-01  -4.0169583e+00   6.8503074e+00  -1.9565180e+01   4.9988103e-01   1.6073691e-01  -6.4675371e-02  -2.7365187e+00   0.0000000e+00
   8.3140000e+01   4.4113300e-01  -1.3318682e+00   5.5622661e+01   1.0202087e+00   4.7704466e-01   1.3459705e+01   5.4711300e+00  -1.2069963e+00  -3.8655927e+00  -3.0118105e+01  -9.5356110e-01   1.9230003e+00   1.4155330e+01  -4.3659064e+01   1.9249410e+02   1.5458020e+03   1.2872470e+01   2.6480744e+00   1.0351788e+01  -3.0255366e-01  -6.0869078e-01   3.6542364e-01  -3.8403426e+00   5.4420087e+00  -1.9685416e+01   5.4856322e-01   1.6682360e-01  -5.9491595e-02  -2.9787905e+00   0.0000000e+00
   8.3150000e+01   3.9512754e-01  -1.2958206e+00   5.5617926e+01   1.2119078e+00   6.0418400e-01   1.3469088e+01   9.3825462e-01  -1.2502095e+00  -4.0597226e+00  -1.9412994e+01  -9.3021203e-01   2.0326724e+00   1.0967210e+01  -4.1686181e+01   2.0756382e+02   1.5069716e+03   1.3980723e+01   3.2167865e+00   9.5298632e+00  -1.9927108e-01  -6.4775900e-01   4.1200554e-01  -3.4759379e+00   3.9276842e+00  -1.9663279e+01   5.9467893e-01   1.7032512e-01  -4.8822850e-02  -3.2295571e+00   0.0000000e+00
   8.3160000e+01   3.7946028e-01  -1.2585741e+00   5.5619854e+01   1.3205613e+00   7.3160981e-01   1.3437382e+01  -3.1706034e+00  -1.2938070e+00  -4.1033213e+00  -4.3598677e+00  -9.0608611e-01   2.1003505e+00   6.7678094e+00  -3.9581171e+01   2.2179614e+02   1.4232318e+03   1.4789421e+01   3.3736402e+00   9.0475669e+00  -1.3076350e-01  -6.7636607e-01   4.4715392e-01  -3.0423837e+00   2.4735731e+00  -1.9451290e+01   6.3123323e-01   1.6800595e-01  -3.4990136e-02  -3.4597934e+00   0.0000000e+00
   8.3170000e+01   3.9788818e-01  -1.2071950e+00   5.5629159e+01   1.3747819e+00   8.5972318e-01   1.3366156e+01  -7.1226045e+00  -1.3360596e+00  -3.9739098e+00   1.2941152e+01  -8.8173051e-01   2.1131067e+00   1.2756248e+00  -3.7325980e+01   2.3510350e+02   1.3307365e+03   1.5372821e+01   3.2044009e+00   8.6690624e+00  -8.6484444e-02  -6.9362633e-01   4.7240703e-01  -2.6604597e+00   1.1974559e+00  -1.9036794e+01   6.5458649e-01   1.5772480e-01  -2.0870593e-02  -3.6592945e+00   0.0000000e+00
   8.3180000e+01   4.4133275e-01  -1.1318899e+00   5.5644254e+01   1.4118744e+00   9.8113293e-01   1.3257796e+01  -1.0835974e+01  -1.3753576e+00  -3.6831617e+00   2.9074811e+01  -8.5778293e-01   2.0624333e+00  -5.0673477e+00  -3.4913469e+01   2.4769140e+02   1.2587897e+03   1.5783958e+01   2.8643039e+00   8.1992012e+00  -5.3420862e-02  -6.9912110e-01   4.8908118e-01  -2.4236563e+00   1.6997651e-01  -1.8464135e+01   6.6412053e-01   1.3831876e-01  -9.3063114e-03  -3.8366227e+00   0.0000000e+00
   8.3190000e+01   4.9289715e-01  -1.0313914e+00   5.5662574e+01   1.4560675e+00   1.1096474e+00   1.3112277e+01  -1.4551863e+01  -1.4104880e+00  -3.2705171e+00   4.1264453e+01  -8.3485495e-01   1.9512497e+00  -1.1118354e+01  -3.2339785e+01   2.5991648e+02   1.2225085e+03   1.6048650e+01   2.5372120e+00   7.5363373e+00  -2.0591054e-02  -6.9330004e-01   4.9811316e-01  -2.3834251e+00  -5.9452284e-01  -1.7814550e+01   6.6121368e-01   1.0934359e-01  -2.4999801e-03  -4.0151048e+00   0.0000000e+00
   8.3200000e+01   5.3676153e-01  -9.1055639e-01   5.5681902e+01   1.5060236e+00   1.2298539e+00   1.2927525e+01  -1.8475214e+01  -1.4406912e+00  -2.7810376e+00   4.8947958e+01  -8.1342282e-01   1.7933810e+00  -1.5786868e+01  -2.9608222e+01   2.7200530e+02   1.2088819e+03   1.6168583e+01   2.3821553e+00   6.7293101e+00   1.7646201e-02  -6.7775660e-01   5.0058142e-01  -2.5468217e+00  -1.1448949e+00  -1.7156775e+01   6.4807713e-01   7.1223423e-02  -1.1446498e-03  -4.2139591e+00   0.0000000e+00
   8.3210000e+01   5.6586702e-01  -7.7411554e-01   5.5701405e+01   1.5480595e+00   1.3482270e+00   1.2705362e+01  -2.2216289e+01  -1.4655524e+00  -2.2490673e+00   5.3197024e+01  -7.9374103e-01   1.6113394e+00  -1.8204166e+01  -2.6741861e+01   2.8376903e+02   1.1763731e+03   1.6144522e+01   2.4723052e+00   5.9621015e+00   6.0028278e-02  -6.5539564e-01   4.9804395e-01  -2.8526860e+00  -1.5772566e+00  -1.6514896e+01   6.2737073e-01   2.6093717e-02  -3.4727340e-03  -4.4385727e+00   0.0000000e+00
   8.3220000e+01   5.8336340e-01  -6.2491840e-01   5.5722035e+01   1.5783167e+00   1.4684908e+00   1.2447819e+01  -2.5754302e+01  -1.4848223e+00  -1.6909728e+00   5.5809448e+01  -7.7580661e-01   1.4309761e+00  -1.8036332e+01  -2.3779329e+01   2.9448896e+02   1.0719926e+03   1.6001023e+01   2.7514052e+00   5.4369028e+00   9.9663508e-02  -6.3015812e-01   4.9163048e-01  -3.1516352e+00  -2.0066871e+00  -1.5880534e+01   6.0304485e-01  -2.0926243e-02  -5.1628612e-03  -4.6843353e+00   0.0000000e+00
   8.3230000e+01   5.9814688e-01  -4.6810036e-01   5.5746389e+01   1.6055641e+00   1.5811916e+00   1.2155200e+01  -2.9261976e+01  -1.4982555e+00  -1.1072071e+00   5.8376571e+01  -7.5944163e-01   1.2697132e+00  -1.6126288e+01  -2.0757285e+01   3.0311849e+02   8.6295257e+02   1.5768120e+01   3.0340247e+00   5.2505436e+00   1.2748978e-01  -6.0620942e-01   4.8083177e-01  -3.2525235e+00  -2.5445521e+00  -1.5256688e+01   5.8077426e-01  -6.1288617e-02  -9.7355202e-04  -4.9211492e+00   0.0000000e+00
   8.3240000e+01   6.1843300e-01  -3.1198513e-01   5.5777635e+01   1.6379611e+00   1.6919444e+00   1.1831111e+01  -3.2408855e+01  -1.5055807e+00  -4.9533002e-01   6.1187709e+01  -7.4443218e-01   1.1310645e+00  -1.3864872e+01  -1.7703553e+01   3.0880025e+02   5.6817667e+02   1.5464063e+01   3.0567058e+00   5.3507185e+00   1.3580706e-01  -5.8740343e-01   4.6370087e-01  -2.9996193e+00  -3.2629414e+00  -1.4678181e+01   5.6616488e-01  -8.4986219e-02   1.2865888e-02  -5.0899351e+00   0.0000000e+00
   8.3250000e+01   6.4675431e-01  -1.6146852e-01   5.5817085e+01   1.6742195e+00   1.7981134e+00   1.1476758e+01  -3.5435344e+01  -1.5065932e+00   1.3777815e-01   6.3310817e+01  -7.3070950e-01   1.0002853e+00  -1.3077912e+01  -1.4638415e+01   3.1122850e+02   2.4282458e+02   1.5107161e+01   2.5867488e+00   5.5863258e+00   1.2127484e-01  -5.7734424e-01   4.3871858e-01  -2.3342313e+00  -4.1558038e+00  -1.4166851e+01   5.6203551e-01  -8.4745000e-02   3.7424812e-02  -5.1260039e+00   0.0000000e+00
   8.3260000e+01   6.7805547e-01  -1.4195427e-02   5.5861938e+01   1.7054461e+00   1.9050847e+00   1.1084285e+01  -3.9247227e+01  -1.5012426e+00   7.7630339e-01   6.3852524e+01  -7.1847698e-01   8.4980239e-01  -1.5048296e+01  -1.1577106e+01   3.1050687e+02  -7.2163320e+01   1.4746816e+01   1.5577372e+00   5.8171338e+00   8.6753948e-02  -5.7919245e-01   4.0706280e-01  -1.3101626e+00  -5.1499687e+00  -1.3692039e+01   5.6696567e-01  -6.0048626e-02   7.1117001e-02  -5.0052189e+00   0.0000000e+00
   8.3270000e+01   7.0232488e-01   1.3278855e-01   5.5906265e+01   1.7218115e+00   2.0026594e+00   1.0645120e+01  -4.3916579e+01  -1.4895892e+00   1.4089065e+00   6.3260312e+01  -7.0813225e-01   6.5998542e-01  -1.8981697e+01  -8.5386347e+00   3.0683639e+02  -3.6704722e+02   1.4473796e+01   1.4154412e-01   5.9941754e+00   4.0338997e-02  -5.9449461e-01   3.7342004e-01  -7.0146084e-02  -6.1606104e+00  -1.3201525e+01   5.7557519e-01  -1.8370063e-02   1.0993227e-01  -4.7770148e+00   0.0000000e+00
   8.3280000e+01   7.1196657e-01   2.7530175e-01   5.5945153e+01   1.7180356e+00   2.0973120e+00   1.0157914e+01  -4.8720591e+01  -1.4716561e+00   2.0395944e+00   6.3068788e+01  -7.0010077e-01   4.2806744e-01  -2.3191798e+01  -5.5555883e+00   3.0035946e+02  -6.4769353e+02   1.4371870e+01  -1.3148813e+00   6.1510515e+00  -8.0584521e-03  -6.2177660e-01   3.4427227e-01   1.1762468e+00  -7.1168989e+00  -1.2666716e+01   5.8061492e-01   2.7358645e-02   1.4784741e-01  -4.5341671e+00   0.0000000e+00
   8.3290000e+01   7.0838578e-01   4.0389999e-01   5.5977784e+01   1.6965757e+00   2.1866361e+00   9.6238922e+00  -5.3402143e+01  -1.4473027e+00   2.6850828e+00   6.4548845e+01  -6.9468636e-01   1.6616361e-01  -2.6190383e+01  -2.6742552e+00   2.9109079e+02  -9.2686655e+02   1.4461884e+01  -2.4570259e+00   6.3537134e+00  -5.0066757e-02  -6.5639154e-01   3.2462299e-01   2.2009295e+00  -7.9415614e+00  -1.2099019e+01   5.7630378e-01   6.3807283e-02   1.7825006e-01  -4.3587860e+00   0.0000000e+00
   8.3300000e+01   7.0099924e-01   5.1090351e-01   5.6007425e+01   1.6661852e+00   2.2702307e+00   9.0431644e+00  -5.8072787e+01  -1.4162225e+00   3.3622190e+00   6.7713614e+01  -6.9195462e-01  -1.0215046e-01  -2.6831408e+01   6.0788791e-02   2.7886067e+02  -1.2230123e+03   1.4678009e+01  -3.0760561e+00   6.6643676e+00  -8.0657714e-02  -6.9201695e-01   3.1535039e-01   2.8350021e+00  -8.5542600e+00  -1.1542312e+01   5.6122810e-01   8.2453319e-02   1.9619285e-01  -4.2843649e+00   0.0000000e+00
   8.3310000e+01   7.0061108e-01   5.9212110e-01   5.6039852e+01   1.6330974e+00   2.3479237e+00   8.4189435e+00  -6.2422085e+01  -1.3781824e+00   4.0637505e+00   7.0153148e+01  -6.9170505e-01  -3.5056337e-01  -2.4841291e+01   2.6225988e+00   2.6336454e+02  -1.5496132e+03   1.4888112e+01  -3.1677676e+00   7.1221747e+00  -9.9184210e-02  -7.2278443e-01   3.1281551e-01   3.0334453e+00  -8.9202201e+00  -1.1050620e+01   5.3920770e-01   8.2887787e-02   2.0017401e-01  -4.2934648e+00   0.0000000e+00
   8.3320000e+01   7.1365742e-01   6.4395662e-01   5.6081400e+01   1.5946733e+00   2.4161630e+00   7.7592219e+00  -6.5972168e+01  -1.3334398e+00   4.7404653e+00   6.7671488e+01  -6.9355301e-01  -5.6093255e-01  -2.1036918e+01   4.9932844e+00   2.4445187e+02  -1.8912672e+03   1.4947304e+01  -2.8903236e+00   7.7468335e+00  -1.1031177e-01  -7.4469942e-01   3.1069134e-01   2.8928613e+00  -9.0909406e+00  -1.0681094e+01   5.1754703e-01   7.3062230e-02   1.9259543e-01  -4.3519866e+00   0.0000000e+00
   8.3330000e+01   7.3937083e-01   6.6529214e-01   5.6136994e+01   1.5456146e+00   2.4826834e+00   7.0727279e+00  -6.8649397e+01  -1.2829611e+00   5.3210841e+00   5.8061879e+01  -6.9706773e-01  -7.2888825e-01  -1.6795570e+01   7.1446108e+00   2.2245246e+02  -2.1999409e+03   1.4734642e+01  -2.4446697e+00   8.5717364e+00  -1.2283679e-01  -7.5552542e-01   3.0245554e-01   2.6085006e+00  -9.1952390e+00  -1.0502849e+01   5.0407249e-01   6.6177283e-02   1.7882933e-01  -4.4390640e+00   0.0000000e+00
   8.3340000e+01   7.7056318e-01   6.6317781e-01   5.6208930e+01   1.4872494e+00   2.5376874e+00   6.3694636e+00  -7.0326431e+01  -1.2282748e+00   5.7491668e+00   4.2808262e+01  -7.0186637e-01  -8.5941512e-01  -1.3052687e+01   9.0418966e+00   1.9810744e+02  -2.4345012e+03   1.4146925e+01  -1.9391831e+00   9.6620149e+00  -1.4484163e-01  -7.5332938e-01   2.8309222e-01   2.3827245e+00  -9.3830199e+00  -1.0584693e+01   5.0491283e-01   7.4915985e-02   1.6484522e-01  -4.5413320e+00   0.0000000e+00
   8.3350000e+01   7.9871663e-01   6.5167427e-01   5.6296612e+01   1.4282950e+00   2.5853575e+00   5.6628129e+00  -7.0665071e+01  -1.1712184e+00   5.9935024e+00   2.4433568e+01  -7.0757681e-01  -9.5367917e-01  -9.4264045e+00   1.0667246e+01   1.7221372e+02  -2.5893724e+03   1.3094784e+01  -1.3338333e+00   1.1060800e+01  -1.7844531e-01  -7.3493600e-01   2.4980776e-01   2.3276833e+00  -9.7517977e+00  -1.0970494e+01   5.2322761e-01   1.0542739e-01   1.5394837e-01  -4.6426415e+00   0.0000000e+00
   8.3360000e+01   8.1961079e-01   6.4356934e-01   5.6396617e+01   1.3786290e+00   2.6295898e+00   4.9625060e+00  -7.0030689e+01  -1.1137872e+00   6.0381277e+00   4.4625253e+00  -7.1372518e-01  -1.0015483e+00  -4.7869152e+00   1.2027086e+01   1.4549640e+02  -2.6717318e+03   1.1533150e+01  -5.0459669e-01   1.2711305e+01  -2.1896725e-01  -6.9560856e-01   2.0207199e-01   2.4213038e+00  -1.0304587e+01  -1.1676228e+01   5.5853820e-01   1.5483464e-01   1.4509104e-01  -4.7365379e+00   0.0000000e+00
   8.3370000e+01   8.3496307e-01   6.4419786e-01   5.6503974e+01   1.3401758e+00   2.6616181e+00   4.2691220e+00  -6.9338398e+01  -1.0580290e+00   5.8777523e+00  -1.6037542e+01  -7.1975888e-01  -9.9524118e-01   6.3071393e-01   1.3133156e+01   1.1876681e+02  -2.6729595e+03   9.4810069e+00   6.4998698e-01   1.4461030e+01  -2.5895750e-01  -6.3075285e-01   1.4142369e-01   2.5323541e+00  -1.0972002e+01  -1.2690550e+01   6.0704705e-01   2.1396638e-01   1.3465890e-01  -4.8231440e+00   0.0000000e+00
   8.3380000e+01   8.4986356e-01   6.5108712e-01   5.6614177e+01   1.3030545e+00   2.6919849e+00   3.5745700e+00  -6.9455202e+01  -1.0059148e+00   5.5200625e+00  -3.5768983e+01  -7.2514398e-01  -9.3689239e-01   5.8348795e+00   1.3985351e+01   9.3078541e+01  -2.5688266e+03   7.0443448e+00   2.1415858e+00   1.6147866e+01  -2.9322590e-01  -5.3970665e-01   7.1570007e-02   2.5168711e+00  -1.1660266e+01  -1.3969398e+01   6.6291204e-01   2.7257931e-01   1.1981960e-01  -4.9114077e+00   0.0000000e+00
   8.3390000e+01   8.6886718e-01   6.5678417e-01   5.6723502e+01   1.2546433e+00   2.7144448e+00   2.8650692e+00  -7.0950073e+01  -9.5918671e-01   4.9879201e+00  -5.3214236e+01  -7.2941934e-01  -8.3410848e-01   1.0278390e+01   1.4581720e+01   6.9752275e+01  -2.3326266e+03   4.4266521e+00   3.8842837e+00   1.7663055e+01  -3.2103427e-01  -4.2977977e-01  -1.4246529e-03   2.3015611e+00  -1.2293181e+01  -1.5435290e+01   7.1991411e-01   3.2319819e-01   1.0019726e-01  -5.0151904e+00   0.0000000e+00
   8.3400000e+01   8.9378657e-01   6.5166258e-01   5.6828514e+01   1.1897918e+00   2.7278521e+00   2.1312541e+00  -7.3381510e+01  -9.1924349e-01   4.3159547e+00  -6.7196544e+01  -7.3232006e-01  -7.0661948e-01   1.2748900e+01   1.4944326e+01   5.0160788e+01  -1.9591487e+03   1.8898572e+00   5.7260835e+00   1.8951442e+01  -3.4447491e-01  -3.1720051e-01  -6.9540067e-02   1.8838194e+00  -1.2848200e+01  -1.6972167e+01   7.7328846e-01   3.6238747e-01   7.7192951e-02  -5.1180188e+00   0.0000000e+00
   8.3410000e+01   9.2321981e-01   6.2697682e-01   5.6926013e+01   1.1073508e+00   2.7364464e+00   1.3754607e+00  -7.5579342e+01  -8.8706864e-01   3.5458561e+00  -7.7009853e+01  -7.3381739e-01  -5.7788410e-01   1.2873538e+01   1.5127408e+01   3.5236817e+01  -1.4923971e+03  -2.7905139e-01   7.4738684e+00   1.9996779e+01  -3.6521022e-01  -2.2264558e-01  -1.2427909e-01   1.3325631e+00  -1.3341933e+01  -1.8426884e+01   8.2089191e-01   3.9030434e-01   5.2952361e-02  -5.1864102e+00   0.0000000e+00
   8.3420000e+01   9.5233297e-01   5.8086614e-01   5.7013505e+01   1.0016408e+00   2.7327795e+00   6.0911439e-01  -7.6634632e+01  -8.6309461e-01   2.7326257e+00  -8.1323045e+01  -7.3394627e-01  -4.5392387e-01   1.2396024e+01   1.5196382e+01   2.5044989e+01  -1.0191828e+03  -1.8218724e+00   8.9248216e+00   2.0804949e+01  -3.8304102e-01  -1.6251038e-01  -1.5888376e-01   7.8056472e-01  -1.3781798e+01  -1.9623324e+01   8.6255318e-01   4.0951432e-01   3.0348496e-02  -5.2068222e+00   0.0000000e+00
   8.3430000e+01   9.7382974e-01   5.2340104e-01   5.7089893e+01   8.6354955e-01   2.7255029e+00  -1.5378641e-01  -7.6290080e+01  -8.4704278e-01   1.9472297e+00  -7.8539594e+01  -7.3260638e-01  -3.2068250e-01   1.3324136e+01   1.5199758e+01   1.8739325e+01  -6.3056641e+02  -2.5966566e+00   9.9256417e+00   2.1398461e+01  -3.9666314e-01  -1.4104211e-01  -1.7036261e-01   3.7511225e-01  -1.4160705e+01  -2.0390171e+01   8.9823703e-01   4.2357967e-01   1.2962685e-02  -5.1940007e+00  -8.4557811e-02
   8.3440000e+01   9.8119582e-01   4.7162990e-01   5.7155619e+01   6.8826003e-01   2.7090590e+00  -9.0117346e-01  -7.4738705e+01  -8.3801228e-01   1.2517722e+00  -6.9545752e+01  -7.2953434e-01  -1.6127308e-01   1.5940942e+01   1.5153585e+01   1.4777133e+01  -3.9621924e+02  -2.6504928e+00   1.0423378e+01   2.1834010e+01  -4.0445340e-01  -1.4867464e-01  -1.6093863e-01   2.2908309e-01  -1.4475482e+01  -2.0602733e+01   9.2697759e-01   4.3555369e-01   4.2507221e-03  -5.1733650e+00  -1.8159973e-01
   8.3450000e+01   9.7249725e-01   4.3668275e-01   5.7213335e+01   4.8127573e-01   2.6841354e+00  -1.6225443e+00  -7.2137083e+01  -8.3488757e-01   6.6772245e-01  -5.8404977e+01  -7.2451027e-01   2.0518017e-02   1.8179110e+01   1.5039401e+01   1.1160922e+01  -3.6162108e+02  -2.2257473e+00   1.0477427e+01   2.2204802e+01  -4.0535941e-01  -1.6776094e-01  -1.3798414e-01   3.8124735e-01  -1.4720319e+01  -2.0223591e+01   9.4760496e-01   4.4680939e-01   6.1589334e-03  -5.1487184e+00  -2.5207064e-01
   8.3460000e+01   9.5247640e-01   4.1625486e-01   5.7268680e+01   2.6052060e-01   2.6546854e+00  -2.3108926e+00  -6.8834831e+01  -8.3674042e-01   1.7650298e-01  -4.9121948e+01  -7.1760436e-01   1.9612799e-01   1.7560998e+01   1.4813331e+01   5.7057168e+00  -5.4552053e+02  -1.6372835e+00   1.0215090e+01   2.2609523e+01  -4.0062340e-01  -1.8202114e-01  -1.1127043e-01   7.9207201e-01  -1.4865941e+01  -1.9333199e+01   9.6027526e-01   4.5693408e-01   1.7844320e-02  -5.1089851e+00  -2.7226258e-01
   8.3470000e+01   9.3177525e-01   3.9879268e-01   5.7328539e+01   4.9591435e-02   2.6173285e+00  -2.9658872e+00  -6.5499460e+01  -8.4290271e-01  -2.4782648e-01  -4.2432945e+01  -7.0928697e-01   3.2576608e-01   1.2963809e+01   1.4429052e+01  -3.5133582e+00  -9.2190750e+02  -1.1108081e+00   9.7515567e+00   2.3094635e+01  -3.9501196e-01  -1.8387700e-01  -8.8466311e-02   1.3642776e+00  -1.4859447e+01  -1.8125885e+01   9.6679037e-01   4.6475980e-01   3.5758271e-02  -5.0430019e+00  -2.3948748e-01
   8.3480000e+01   9.2194902e-01   3.7456545e-01   5.7397232e+01  -1.3677280e-01   2.5761901e+00  -3.5898068e+00  -6.2391959e+01  -8.5277745e-01  -6.1243115e-01  -3.6460467e+01  -7.0034696e-01   3.7762952e-01   5.1863442e+00   1.3871169e+01  -1.7324887e+01  -1.3811528e+03  -7.0312712e-01   9.1377251e+00   2.3593471e+01  -3.9629123e-01  -1.7601460e-01  -7.1762541e-02   1.9779144e+00  -1.4656075e+01  -1.6868170e+01   9.6876046e-01   4.6972679e-01   5.5292490e-02  -4.9333705e+00  -1.6512928e-01
   8.3490000e+01   9.2790969e-01   3.4552605e-01   5.7473437e+01  -2.9972233e-01   2.5274887e+00  -4.1791799e+00  -5.8937310e+01  -8.6569138e-01  -9.0975864e-01  -2.9732749e+01  -6.9165716e-01   3.4335696e-01  -3.4272561e+00   1.3172305e+01  -3.4506272e+01  -1.7181385e+03  -3.3250359e-01   8.3723834e+00   2.3924539e+01  -4.1274555e-01  -1.6749089e-01  -5.8194412e-02   2.5318765e+00  -1.4256474e+01  -1.5830620e+01   9.6538644e-01   4.7251655e-01   7.2476573e-02  -4.7569125e+00  -6.5671351e-02
   8.3500000e+01   9.4444414e-01   3.2586913e-01   5.7549339e+01  -4.4855870e-01   2.4702502e+00  -4.7228608e+00  -5.4368094e+01  -8.8084408e-01  -1.1273266e+00  -2.1756794e+01  -6.8392525e-01   2.3955332e-01  -1.0380364e+01   1.2389748e+01  -5.1948308e+01  -1.7442036e+03   1.2004273e-01   7.4576777e+00   2.3915123e+01  -4.4849099e-01  -1.6739182e-01  -4.3149795e-02   2.9697051e+00  -1.3716713e+01  -1.5176734e+01   9.5430038e-01   4.7447785e-01   8.4780679e-02  -4.5030245e+00   0.0000000e+00
   8.3510000e+01   9.5995217e-01   3.3194713e-01   5.7612290e+01  -5.8698445e-01   2.4138139e+00  -5.2110877e+00  -4.8822684e+01  -8.9725017e-01  -1.2469164e+00  -1.1958979e+01  -6.7748082e-01   1.0409028e-01  -1.3546304e+01   1.1567798e+01  -6.6541757e+01  -1.4593449e+03   7.2242979e-01   6.4479105e+00   2.3565759e+01  -4.9903949e-01  -1.7947708e-01  -2.3875015e-02   3.2951551e+00  -1.3123704e+01  -1.4867465e+01   9.3514064e-01   4.7656711e-01   9.1325243e-02  -4.2002674e+00   0.0000000e+00
   8.3520000e+01   9.6345182e-01   3.7065015e-01   5.7650120e+01  -7.0267945e-01   2.3480383e+00  -5.6406791e+00  -4.2959139e+01  -9.1374892e-01  -1.2510766e+00  -4.1601928e-01  -6.7222879e-01  -2.0636600e-02  -1.2472688e+01   1.0729903e+01  -7.6987601e+01  -1.0445844e+03   1.4438898e+00   5.4525365e+00   2.3031003e+01  -5.5229389e-01  -2.0009954e-01  -6.0219134e-04   3.5407191e+00  -1.2562038e+01  -1.4716231e+01   9.1079379e-01   4.7881964e-01   9.2661226e-02  -3.8990438e+00   0.0000000e+00
   8.3530000e+01   9.5186875e-01   4.3600944e-01   5.7657318e+01  -7.6791865e-01   2.2797991e+00  -6.0129347e+00  -3.7225561e+01  -9.2911198e-01  -1.1330768e+00   1.1799976e+01  -6.6787221e-01  -1.1465086e-01  -9.4014256e+00   9.8900309e+00  -8.3681072e+01  -6.6934708e+02   2.1820348e+00   4.5818108e+00   2.2426017e+01  -5.9433554e-01  -2.1994223e-01   2.4705091e-02   3.7186297e+00  -1.2082032e+01  -1.4573885e+01   8.8501446e-01   4.8055958e-01   9.0139998e-02  -3.6397792e+00   0.0000000e+00
   8.3540000e+01   9.3541937e-01   5.1531320e-01   5.7634983e+01  -7.5594950e-01   2.2120755e+00  -6.3352735e+00  -3.2233879e+01  -9.4216729e-01  -8.9855489e-01   2.3452190e+01  -6.6419720e-01  -1.8654579e-01  -7.1894930e+00   9.0483193e+00  -8.7526148e+01  -3.8450760e+02   2.8505110e+00   3.8902336e+00   2.1727200e+01  -6.1410436e-01  -2.2830062e-01   5.0311140e-02   3.8179096e+00  -1.1674967e+01  -1.4430407e+01   8.6082132e-01   4.8092769e-01   8.5278631e-02  -3.4552539e+00   0.0000000e+00
   8.3550000e+01   9.3354893e-01   5.9739520e-01   5.7585024e+01  -6.6395839e-01   2.1384504e+00  -6.6157775e+00  -2.8050400e+01  -9.5193454e-01  -5.6658073e-01   3.3197416e+01  -6.6116607e-01  -2.5418812e-01  -6.7642330e+00   8.1859645e+00  -8.9303344e+01  -1.7771965e+02   3.4155161e+00   3.3768586e+00   2.0865186e+01  -6.0585897e-01  -2.1792754e-01   7.5404685e-02   3.8209637e+00  -1.1287578e+01  -1.4354110e+01   8.4087635e-01   4.7918826e-01   7.9468641e-02  -3.3619764e+00   0.0000000e+00
   8.3560000e+01   9.5798951e-01   6.7433747e-01   5.7507207e+01  -5.2232754e-01   2.0646534e+00  -6.8495107e+00  -2.3373324e+01  -9.5768968e-01  -1.6276486e-01   4.0381587e+01  -6.5882606e-01  -3.2616818e-01  -7.1980068e+00   7.2870904e+00  -8.9646833e+01  -3.4348927e+01   3.8566768e+00   3.0122128e+00   1.9857467e+01  -5.7144397e-01  -1.8847408e-01   9.9022780e-02   3.7224520e+00  -1.0865902e+01  -1.4395971e+01   8.2716765e-01   4.7481092e-01   7.4134840e-02  -3.3337774e+00   0.0000000e+00
   8.3570000e+01   9.9658429e-01   7.3768035e-01   5.7404013e+01  -3.7969783e-01   1.9847831e+00  -7.0162189e+00  -1.6670819e+01  -9.5886485e-01   2.9715649e-01   4.5992135e+01  -6.5722969e-01  -4.0289333e-01  -7.6725148e+00   6.3630337e+00  -8.9073294e+01   5.7353967e+01   4.1226904e+00   2.7583103e+00   1.8847122e+01  -5.2083459e-01  -1.4687229e-01   1.1877535e-01   3.5480545e+00  -1.0394398e+01  -1.4541218e+01   8.2000481e-01   4.6763111e-01   7.0969526e-02  -3.2968865e+00   0.0000000e+00
   8.3580000e+01   1.0172335e+00   7.7805741e-01   5.7288613e+01  -2.7704192e-01   1.9028501e+00  -7.0962115e+00  -7.9992568e+00  -9.5498976e-01   8.0335556e-01   5.0619907e+01  -6.5649543e-01  -4.9071743e-01  -8.7824101e+00   5.4424445e+00  -8.7974387e+01   1.0989065e+02   4.1355554e+00   2.5859213e+00   1.8039654e+01  -4.6902896e-01  -1.0456785e-01   1.3110783e-01   3.3531019e+00  -9.9098079e+00  -1.4706236e+01   8.1817444e-01   4.5801272e-01   7.1589566e-02  -3.1574689e+00   0.0000000e+00
   8.3590000e+01   9.9139444e-01   7.8917252e-01   5.7184578e+01  -2.3099592e-01   1.8257300e+00  -7.0935306e+00   2.6808380e-01  -9.4589596e-01   1.3256074e+00   5.2225182e+01  -6.5693107e-01  -6.0863359e-01  -1.1791615e+01   4.5385928e+00  -8.6668584e+01   1.3058027e+02   3.8512290e+00   2.4800039e+00   1.7598930e+01  -4.3090532e-01  -7.3479451e-02   1.3314889e-01   3.2105322e+00  -9.4817323e+00  -1.4778291e+01   8.2019985e-01   4.4702149e-01   7.6817078e-02  -2.8513344e+00   0.0000000e+00
   8.3600000e+01   9.1490352e-01   7.7057375e-01   5.7114437e+01  -2.3519819e-01   1.7498704e+00  -7.0394739e+00   5.4056739e+00  -9.3199454e-01   1.8059528e+00   4.8034541e+01  -6.5904823e-01  -7.7752687e-01  -1.6889328e+01   3.6370356e+00  -8.5504448e+01   1.1641369e+02   3.3167022e+00   2.4316275e+00   1.7580383e+01  -4.1682963e-01  -6.2724550e-02   1.2468079e-01   3.1972752e+00  -9.1924327e+00  -1.4678785e+01   8.2539122e-01   4.3671074e-01   8.6384239e-02  -2.3753812e+00   0.0000000e+00
   8.3610000e+01   8.0989467e-01   7.3015259e-01   5.7089035e+01  -2.7711977e-01   1.6763599e+00  -6.9660236e+00   7.3450322e+00  -9.1427806e-01   2.1862043e+00   3.8025155e+01  -6.6347329e-01  -1.0092266e+00  -2.3169972e+01   2.7193563e+00  -8.4877872e+01   6.2657577e+01   2.6501334e+00   2.4277414e+00   1.7936217e+01  -4.3067566e-01  -7.6442343e-02   1.0843406e-01   3.3586082e+00  -9.1318695e+00  -1.4408473e+01   8.3379523e-01   4.3007140e-01   9.9117811e-02  -1.7671520e+00   0.0000000e+00
   8.3620000e+01   7.1225440e-01   6.8561888e-01   5.7104972e+01  -3.5393116e-01   1.5963750e+00  -6.8813802e+00   8.4643376e+00  -8.9403976e-01   2.4359285e+00   2.4972417e+01  -6.7083831e-01  -1.3041344e+00  -2.9490783e+01   1.7893871e+00  -8.5045740e+01  -1.6786814e+01   1.9723778e+00   2.4396350e+00   1.8567479e+01  -4.7062205e-01  -1.1225003e-01   8.8261271e-02   3.6751141e+00  -9.3673623e+00  -1.4048781e+01   8.4520366e-01   4.3002533e-01   1.1306771e-01  -1.0787659e+00   0.0000000e+00
   8.3630000e+01   6.5581422e-01   6.5647999e-01   5.7147013e+01  -4.6814947e-01   1.5225780e+00  -6.7768820e+00   1.0449822e+01  -8.7254441e-01   2.5573233e+00   1.2139481e+01  -6.8155246e-01  -1.6395539e+00  -3.3541951e+01   8.6704735e-01  -8.5968632e+01  -9.2289178e+01   1.3655122e+00   2.4136502e+00   1.9373545e+01  -5.3104634e-01  -1.6092439e-01   6.6674319e-02   4.0832316e+00  -9.8798698e+00  -1.3712366e+01   8.5852558e-01   4.3773849e-01   1.2573774e-01  -3.9085452e-01   0.0000000e+00
   8.3640000e+01   6.5894514e-01   6.4863238e-01   5.7195231e+01  -6.0951614e-01   1.4498124e+00  -6.6447871e+00   1.3209485e+01  -8.5072325e-01   2.5831891e+00   2.5865760e+00  -6.9539664e-01  -1.9523008e+00  -3.1274686e+01  -3.9717904e-02  -8.7522947e+01  -1.5543150e+02   8.6458212e-01   2.2809414e+00   2.0260612e+01  -6.0322477e-01  -2.0844151e-01   4.3846895e-02   4.5244166e+00  -1.0537654e+01  -1.3474198e+01   8.7245358e-01   4.5159758e-01   1.3505336e-01   0.0000000e+00   0.0000000e+00
   8.3650000e+01   7.1519829e-01   6.4867129e-01   5.7235633e+01  -7.5154882e-01   1.3736663e+00  -6.4803216e+00   1.6446550e+01  -8.2896346e-01   2.5678595e+00  -1.5329618e+00  -7.1126556e-01  -2.1535162e+00  -2.0121542e+01  -9.4471104e-01  -8.9773453e+01  -2.2505058e+02   4.5884002e-01   1.9843072e+00   2.1102693e+01  -6.7599471e-01  -2.4037754e-01   1.8942757e-02   4.9534223e+00  -1.1154303e+01  -1.3350008e+01   8.8613624e-01   4.6782405e-01   1.4038642e-01   0.0000000e+00   0.0000000e+00
   8.3660000e+01   7.9360429e-01   6.3621117e-01   5.7265375e+01  -8.6977957e-01   1.3069167e+00  -6.2811325e+00   1.9918910e+01  -8.0720639e-01   2.5571397e+00  -1.0719784e+00  -7.2747681e-01  -2.1855524e+00  -3.2036159e+00  -1.8613126e+00  -9.2770394e+01  -2.9969416e+02   1.0403174e-01   1.5052777e+00   2.1730331e+01  -7.3891205e-01  -2.4712326e-01  -7.6338861e-03   5.2995082e+00  -1.1588316e+01  -1.3325797e+01   8.9874480e-01   4.8213235e-01   1.4210336e-01   0.0000000e+00   0.0000000e+00
   8.3670000e+01   8.5547584e-01   6.0111476e-01   5.7288358e+01  -9.5529575e-01   1.2350105e+00  -6.0504116e+00   2.3072089e+01  -7.8534900e-01   2.5590813e+00   1.9416053e-01  -7.4251762e-01  -2.0660294e+00   1.1952298e+01  -2.7827890e+00  -9.6167963e+01  -3.3975689e+02  -2.5347364e-01   8.8930181e-01   2.2032467e+01  -7.8612539e-01  -2.2765478e-01  -3.3409662e-02   5.4541064e+00  -1.1812626e+01  -1.3380677e+01   9.0945533e-01   4.9118543e-01   1.4003294e-01   0.0000000e+00   0.0000000e+00
   8.3680000e+01   8.7802166e-01   5.4895152e-01   5.7307883e+01  -1.0093618e+00   1.1718133e+00  -5.7964335e+00   2.5397814e+01  -7.6361723e-01   2.5474553e+00  -1.1625971e+00  -7.5562478e-01  -1.8713918e+00   1.9463756e+01  -3.6957684e+00  -9.9269187e+01  -3.1012241e+02  -6.4638098e-01   2.4874375e-01   2.2057925e+01  -8.1696787e-01  -1.8981330e-01  -5.5095405e-02   5.3324638e+00  -1.1904556e+01  -1.3484286e+01   9.1852773e-01   4.9333357e-01   1.3286795e-01   0.0000000e+00   0.0000000e+00
   8.3690000e+01   8.6366255e-01   4.9483273e-01   5.7323725e+01  -1.0348925e+00   1.1102776e+00  -5.5297727e+00   2.6666073e+01  -7.4257933e-01   2.4977574e+00  -4.9697887e+00  -7.6680251e-01  -1.6807085e+00   1.9068329e+01  -4.6097147e+00  -1.0145041e+02  -2.1812197e+02  -1.0687800e+00  -2.6852349e-01   2.1959947e+01  -8.3280658e-01  -1.4644528e-01  -7.0272498e-02   4.9409773e+00  -1.1985083e+01  -1.3597909e+01   9.2769527e-01   4.8872821e-01   1.1906625e-01   0.0000000e+00   0.0000000e+00
   8.3700000e+01   8.3037898e-01   4.5545716e-01   5.7333802e+01  -1.0367624e+00   1.0472523e+00  -5.2575681e+00   2.7220460e+01  -7.2282526e-01   2.4188919e+00  -7.8865508e+00  -7.7641150e-01  -1.5321728e+00   1.4853571e+01  -5.5609092e+00  -1.0250241e+02  -1.0520056e+02  -1.4941909e+00  -5.2746626e-01   2.1859468e+01  -8.3419516e-01  -1.0954113e-01  -7.7931373e-02   4.3644645e+00  -1.2170640e+01  -1.3690068e+01   9.3892972e-01   4.7901428e-01   9.8117886e-02   0.0000000e+00   0.0000000e+00
   8.3710000e+01   7.9680072e-01   4.4215614e-01   5.7336841e+01  -1.0253677e+00   9.9070133e-01  -4.9863575e+00   2.7121064e+01  -7.0466889e-01   2.3457225e+00  -7.3169425e+00  -7.8472695e-01  -1.4189191e+00   1.1325377e+01  -6.5812024e+00  -1.0258261e+02  -8.0198418e+00  -1.9009933e+00  -4.6691043e-01   2.1786184e+01  -8.2199217e-01  -8.6125228e-02  -7.8423315e-02   3.7142651e+00  -1.2527394e+01  -1.3743132e+01   9.5257972e-01   4.6674098e-01   7.1371445e-02  -1.6827074e-02   0.0000000e+00
   8.3720000e+01   7.7331786e-01   4.5418625e-01   5.7334245e+01  -1.0158961e+00   9.3976538e-01  -4.7278382e+00   2.5851933e+01  -6.8811113e-01   2.3030896e+00  -4.2632909e+00  -7.9177384e-01  -1.3147571e+00   1.0416197e+01  -7.6680691e+00  -1.0190998e+02   6.7262878e+01  -2.2875209e+00  -1.3217049e-01   2.1726304e+01  -8.0013867e-01  -7.7547180e-02  -7.3829819e-02   3.0970864e+00  -1.3029783e+01  -1.3746904e+01   9.6659934e-01   4.5450176e-01   4.2229646e-02  -2.4291101e-01   0.0000000e+00
   8.3730000e+01   7.6084640e-01   4.7605712e-01   5.7330613e+01  -1.0220141e+00   8.8699597e-01  -4.4846779e+00   2.4316029e+01  -6.7295867e-01   2.2748668e+00  -2.8222797e+00  -7.9751230e-01  -1.2055123e+00   1.0924483e+01  -8.7844486e+00  -1.0056247e+02   1.3475107e+02  -2.6816608e+00   3.6213042e-01   2.1681658e+01  -7.7510716e-01  -8.0539797e-02  -6.7869041e-02   2.5881837e+00  -1.3568208e+01  -1.3701689e+01   9.7790023e-01   4.4411057e-01   1.5364571e-02  -3.9825322e-01   0.0000000e+00
   8.3740000e+01   7.5521870e-01   4.8329421e-01   5.7331794e+01  -1.0478628e+00   8.8699597e-01  -4.2399423e+00   2.4473560e+01  -6.5898430e-01   2.2037190e+00  -7.1147796e+00  -8.0208555e-01  -1.0959262e+00   1.0958607e+01  -9.8783226e+00  -9.8446868e+01   2.1156035e+02  -3.1010388e+00   8.8788011e-01   2.1664567e+01  -7.5235782e-01  -8.8400227e-02  -6.4182895e-02   2.2227717e+00  -1.3997885e+01  -1.3636327e+01   9.8472997e-01   4.3632008e-01  -5.0488432e-03  -4.5344741e-01   0.0000000e+00
   8.3750000e+01   7.5373387e-01   4.5532390e-01   5.7341400e+01  -1.0848004e+00   8.4024261e-01  -3.9756991e+00   2.6424317e+01  -6.4628884e-01   2.0231014e+00  -1.8061761e+01  -8.0576535e-01  -9.9116153e-01   1.0476466e+01  -1.0905292e+01  -9.5314004e+01   3.1328643e+02  -3.5078550e+00   1.3315838e+00   2.1669176e+01  -7.3422992e-01  -9.2926223e-02  -6.4281411e-02   2.0083468e+00  -1.4197771e+01  -1.3608551e+01   9.8792376e-01   4.3105228e-01  -1.7015009e-02  -4.4420729e-01   0.0000000e+00
   8.3760000e+01   7.5846871e-01   3.8727191e-01   5.7359257e+01  -1.1165895e+00   7.9755725e-01  -3.6893610e+00   2.8633810e+01  -6.3566571e-01   1.6965105e+00  -3.2659088e+01  -8.0869300e-01  -8.8528950e-01   1.0587202e+01  -1.1846082e+01  -9.0880106e+01   4.4338971e+02  -3.8550128e+00   1.6142856e+00   2.1680434e+01  -7.2057463e-01  -8.7580726e-02  -6.7430409e-02   1.9191447e+00  -1.4123825e+01  -1.3668043e+01   9.9036870e-01   4.2769908e-01  -2.1149431e-02  -4.2465852e-01   0.0000000e+00
   8.3770000e+01   7.7295233e-01   2.9247086e-01   5.7383204e+01  -1.1296933e+00   7.5636159e-01  -3.3835944e+00   3.0576665e+01  -6.2830950e-01   1.2445622e+00  -4.5194831e+01  -8.1069094e-01  -7.5973860e-01   1.2555090e+01  -1.2705875e+01  -8.5073211e+01   5.8068955e+02  -4.1439118e+00   1.7108439e+00   2.1697416e+01  -7.0995495e-01  -7.0074198e-02  -7.2158502e-02   1.9012704e+00  -1.3828864e+01  -1.3821729e+01   9.9538775e-01   4.2533552e-01  -1.9899634e-02  -4.1266744e-01   0.0000000e+00
   8.3780000e+01   7.9512770e-01   1.9624409e-01   5.7411739e+01  -1.1205275e+00   7.1677021e-01  -3.0554302e+00   3.2816414e+01  -6.2501936e-01   7.4312397e-01  -5.0143823e+01  -8.1109618e-01  -5.7383263e-01   1.8590597e+01  -1.3490665e+01  -7.8147579e+01   6.9256319e+02  -4.3903784e+00   1.6495073e+00   2.1723840e+01  -7.0051954e-01  -4.2515373e-02  -7.7156169e-02   1.9135979e+00  -1.3432125e+01  -1.4038007e+01   1.0047924e+00   4.2294676e-01  -1.6450031e-02  -4.1434120e-01   0.0000000e+00
   8.3790000e+01   8.1463613e-01   1.2656548e-01   5.7445193e+01  -1.0950254e+00   6.8245003e-01  -2.7039382e+00   3.5149200e+01  -6.2571756e-01   2.8685813e-01  -4.5626584e+01  -8.0862678e-01  -2.6712109e-01   3.0671154e+01  -1.4188456e+01  -7.0532327e+01   7.6152519e+02  -4.5797106e+00   1.4918063e+00   2.1752009e+01  -6.9114351e-01  -9.7568490e-03  -8.1180080e-02   1.9450706e+00  -1.3062194e+01  -1.4271501e+01   1.0177396e+00   4.1958546e-01  -1.3839024e-02  -4.5596631e-01   0.0000000e+00
   8.3800000e+01   8.2045403e-01   1.0277560e-01   5.7485162e+01  -1.0635470e+00   6.5282812e-01  -2.3381467e+00   3.6579156e+01  -6.2953829e-01  -5.2687995e-02  -3.3954613e+01  -8.0164957e-01   1.9700213e-01   4.6412322e+01  -1.4783358e+01  -6.2654553e+01   7.8777746e+02  -4.7017506e+00   1.3106506e+00   2.1776336e+01  -6.8217092e-01   2.2187892e-02  -8.3108613e-02   1.9758594e+00  -1.2806106e+01  -1.4473066e+01   1.0313454e+00   4.1438889e-01  -1.4142033e-02  -5.4531082e-01   0.0000000e+00
   8.3810000e+01   8.1255431e-01   1.2448594e-01   5.7532529e+01  -1.0358525e+00   6.2383645e-01  -1.9731929e+00   3.6495381e+01  -6.3527668e-01  -2.5257580e-01  -1.9988781e+01  -7.8892071e-01   7.8164494e-01   5.8464281e+01  -1.5280253e+01  -5.4898684e+01   7.7558685e+02  -4.7812382e+00   1.1623722e+00   2.1799022e+01  -6.7499329e-01   4.7019033e-02  -8.2090744e-02   1.9594029e+00  -1.2673949e+01  -1.4592023e+01   1.0420829e+00   4.0665858e-01  -1.7711386e-02  -6.3581159e-01   0.0000000e+00
   8.3820000e+01   8.0287278e-01   1.6979375e-01   5.7584768e+01  -1.0178603e+00   6.0372563e-01  -1.6264989e+00   3.4669399e+01  -6.4200471e-01  -3.4995944e-01  -9.7383636e+00  -7.7031642e-01   1.3763245e+00   5.9467954e+01  -1.5698551e+01  -4.7559254e+01   7.3394297e+02  -4.8345568e+00   1.0524194e+00   2.1797274e+01  -6.7125543e-01   5.8964674e-02  -7.7427528e-02   1.8637128e+00  -1.2591071e+01  -1.4590950e+01   1.0465084e+00   3.9608175e-01  -2.3006480e-02  -6.5998513e-01   0.0000000e+00
   8.3830000e+01   8.0334892e-01   2.0704798e-01   5.7634914e+01  -1.0109224e+00   5.8602124e-01  -1.3110655e+00   3.1543340e+01  -6.4955256e-01  -4.2721458e-01  -7.7255140e+00  -7.4714620e-01   1.8386962e+00   4.6237172e+01  -1.6044536e+01  -4.0771420e+01   6.7878343e+02  -4.8462498e+00   9.3717268e-01   2.1708203e+01  -6.7227781e-01   5.4097282e-02  -6.8987092e-02   1.6918550e+00  -1.2445313e+01  -1.4458071e+01   1.0416742e+00   3.8290269e-01  -2.7380983e-02  -5.6279892e-01   0.0000000e+00
   8.3840000e+01   8.1392653e-01   2.1295659e-01   5.7674849e+01  -1.0133921e+00   5.6969194e-01  -1.0199168e+00   2.9114862e+01  -6.5840178e-01  -5.5313000e-01  -1.2591542e+01  -7.2182023e-01   2.0595217e+00   2.2082550e+01  -1.6306101e+01  -3.4560260e+01   6.2111602e+02  -4.7841172e+00   7.6435971e-01   2.1481886e+01  -6.7850812e-01   3.1980204e-02  -5.8189315e-02   1.4810982e+00  -1.2162245e+01  -1.4214661e+01   1.0259390e+00   3.6789192e-01  -2.8469329e-02  -3.2627454e-01   0.0000000e+00
   8.3850000e+01   8.2040056e-01   1.8611876e-01   5.7700942e+01  -1.0222912e+00   5.5284698e-01  -7.2411098e-01   2.9580586e+01  -6.6901459e-01  -7.2729360e-01  -1.7416360e+01  -6.9688993e-01   2.0255555e+00  -3.3966218e+00  -1.6474846e+01  -2.8929609e+01   5.6306511e+02  -4.6115004e+00   4.9950015e-01   2.1130656e+01  -6.8920795e-01  -3.2513658e-03  -4.8246614e-02   1.3072860e+00  -1.1733486e+01  -1.3915685e+01   9.9969418e-01   3.5208828e-01  -2.5423504e-02  -8.1628956e-04   0.0000000e+00
   8.3860000e+01   8.0367773e-01   1.4716142e-01   5.7716413e+01  -1.0334729e+00   5.4052839e-01  -3.9532105e-01   3.2878993e+01  -6.8134337e-01  -8.9910566e-01  -1.7181205e+01  -6.7412348e-01   1.8157640e+00  -2.0979150e+01  -1.6561761e+01  -2.3844525e+01   5.0850839e+02  -4.3322760e+00   1.3241658e-01   2.0698893e+01  -7.0249485e-01  -4.3481371e-02  -4.3091948e-02   1.2353576e+00  -1.1189253e+01  -1.3618877e+01   9.6533750e-01   3.3647944e-01  -1.9302569e-02   0.0000000e+00   0.0000000e+00
   8.3870000e+01   7.5643527e-01   1.2419561e-01   5.7728719e+01  -1.0407218e+00   5.3256427e-01  -2.8653450e-02   3.6666760e+01  -6.9495440e-01  -1.0295763e+00  -1.3047068e+01  -6.5430045e-01   1.5289424e+00  -2.8682162e+01  -1.6591518e+01  -1.9210741e+01   4.6337835e+02  -4.0201248e+00  -3.1093986e-01   2.0216599e+01  -7.1543558e-01  -7.9322847e-02  -4.5495559e-02   1.2566189e+00  -1.0573503e+01  -1.3345118e+01   9.2657102e-01   3.2188929e-01  -1.2280165e-02   0.0000000e+00   0.0000000e+00
   8.3880000e+01   6.9472428e-01   1.3274709e-01   5.7745301e+01  -1.0349996e+00   5.2947030e-01   3.5488991e-01   3.8354336e+01  -7.0940537e-01  -1.1170081e+00  -8.7431731e+00  -6.3771065e-01   1.2133845e+00  -3.1555789e+01  -1.6589651e+01  -1.4977838e+01   4.2329031e+02  -3.7715337e+00  -7.6509476e-01   1.9690590e+01  -7.2436344e-01  -1.0391467e-01  -5.5271425e-02   1.2964185e+00  -9.9435320e+00  -1.3070220e+01   8.8746627e-01   3.0912002e-01  -6.1959479e-03   0.0000000e+00   0.0000000e+00
   8.3890000e+01   6.5183010e-01   1.6392725e-01   5.7770261e+01  -1.0048300e+00   5.3130377e-01   7.2189508e-01   3.6700517e+01  -7.2448465e-01  -1.1836587e+00  -6.6650661e+00  -6.2479775e-01   8.5288291e-01  -3.6050156e+01  -1.6575233e+01  -1.1229667e+01   3.7481711e+02  -3.6295401e+00  -1.1565533e+00   1.9096306e+01  -7.2586066e-01  -1.1536662e-01  -6.8899750e-02   1.2846170e+00  -9.3629774e+00  -1.2750528e+01   8.5148407e-01   2.9918095e-01  -1.6345769e-03   0.0000000e+00   0.0000000e+00
   8.3900000e+01   6.5690052e-01   1.9087563e-01   5.7802632e+01  -9.3826204e-01   5.3709064e-01   1.0448322e+00   3.2293717e+01  -7.4020186e-01  -1.2510014e+00  -6.7342713e+00  -6.1632653e-01   4.1470424e-01  -4.3817868e+01  -1.6559524e+01  -8.1130685e+00   3.1165988e+02  -3.5423515e+00  -1.4448810e+00   1.8379310e+01  -7.1809261e-01  -1.1606999e-01  -8.1179481e-02   1.2262383e+00  -8.8819269e+00  -1.2368526e+01   8.2066938e-01   2.9327539e-01   1.8014537e-03   0.0000000e+00   0.0000000e+00
   8.3910000e+01   7.1407946e-01   1.8920527e-01   5.7837400e+01  -8.2673699e-01   5.4287751e-01   1.3165542e+00   2.7172198e+01  -7.5650916e-01  -1.3129398e+00  -6.1938393e+00  -6.1304384e-01  -9.9500202e-02  -5.1420444e+01  -1.6547521e+01  -5.7055093e+00   2.4075592e+02  -3.4131206e+00  -1.6291117e+00   1.7495869e+01  -7.0155629e-01  -1.0993318e-01  -8.7799315e-02   1.1815761e+00  -8.5252640e+00  -1.1960118e+01   7.9551789e-01   2.9228578e-01   4.5467564e-03   0.0000000e+00   0.0000000e+00
   8.3920000e+01   7.9730139e-01   1.5249635e-01   5.7869131e+01  -6.7113870e-01   5.5009678e-01   1.5500166e+00   2.3346239e+01  -7.7301114e-01  -1.3347758e+00  -2.1835975e+00  -6.1524874e-01  -6.4452279e-01  -5.4502259e+01  -1.6540285e+01  -3.9666510e+00   1.7388583e+02  -3.1906482e+00  -1.7321759e+00   1.6464656e+01  -6.7873912e-01  -1.0023122e-01  -8.7219111e-02   1.1914871e+00  -8.2852733e+00  -1.1604033e+01   7.7563459e-01   2.9607554e-01   6.4203735e-03   0.0000000e+00   0.0000000e+00
   8.3930000e+01   8.6597429e-01   9.1346699e-02   5.7894985e+01  -4.8646730e-01   5.5869115e-01   1.7619027e+00   2.1188611e+01  -7.8907809e-01  -1.2932240e+00   4.1551835e+00  -6.2240591e-01  -1.1363864e+00  -4.9186356e+01  -1.6536969e+01  -2.7740234e+00   1.1926276e+02  -2.8850045e+00  -1.7898873e+00   1.5392916e+01  -6.5306059e-01  -8.9275636e-02  -8.0995516e-02   1.2643599e+00  -8.1152709e+00  -1.1399859e+01   7.6061091e-01   3.0319805e-01   6.6092102e-03   0.0000000e+00   0.0000000e+00
   8.3940000e+01   8.9209435e-01   2.3935487e-02   5.7914974e+01  -2.9769233e-01   5.7095245e-01   1.9564276e+00   1.9452491e+01  -8.0428979e-01  -1.2092991e+00   8.3924909e+00  -6.3299982e-01  -1.4769158e+00  -3.4052945e+01  -1.6536166e+01  -1.9819724e+00   7.9205099e+01  -2.5523975e+00  -1.8301588e+00   1.4446093e+01  -6.2779022e-01  -7.9013227e-02  -7.2582102e-02   1.3765955e+00  -7.9439676e+00  -1.1433428e+01   7.5038560e-01   3.1123140e-01   4.1766874e-03   0.0000000e+00   0.0000000e+00
   8.3950000e+01   8.7900553e-01  -3.1827124e-02   5.7930705e+01  -1.2725494e-01   5.8567746e-01   2.1247330e+00   1.6830537e+01  -8.1873545e-01  -1.1340170e+00   7.5282058e+00  -6.4508031e-01  -1.6228897e+00  -1.4597387e+01  -1.6536617e+01  -1.4628760e+00   5.1909639e+01  -2.3076734e+00  -1.8425101e+00   1.3764093e+01  -6.0524947e-01  -7.1319765e-02  -6.5554503e-02   1.4417213e+00  -7.7123495e+00  -1.1724553e+01   7.4494267e-01   3.1762246e-01  -1.1244418e-03   0.0000000e+00   0.0000000e+00
   8.3960000e+01   8.5654959e-01  -6.4285122e-02   5.7944244e+01   1.4099892e-02   6.0023059e-01   2.2557784e+00   1.3104540e+01  -8.3296613e-01  -1.1135349e+00   2.0482134e+00  -6.5722445e-01  -1.6272815e+00  -4.3918715e-01  -1.6537466e+01  -1.1159392e+00   3.4693677e+01  -2.2651057e+00  -1.7821810e+00   1.3392140e+01  -5.8613210e-01  -6.7754242e-02  -6.2223725e-02   1.3581729e+00  -7.4019660e+00  -1.2207509e+01   7.4379135e-01   3.2063735e-01  -8.3628938e-03   0.0000000e+00   0.0000000e+00
   8.3970000e+01   8.5483199e-01  -7.2856649e-02   5.7957448e+01   1.2657472e-01   6.1730473e-01   2.3433780e+00   8.7599634e+00  -8.4771437e-01  -1.1659272e+00  -5.2392352e+00  -6.6900082e-01  -1.5893290e+00   3.7952540e+00  -1.6538255e+01  -8.5895821e-01   2.5698103e+01  -2.4210292e+00  -1.6173462e+00   1.3274892e+01  -5.6916478e-01  -6.9248562e-02  -6.2893593e-02   1.1163593e+00  -7.0307996e+00  -1.2767070e+01   7.4572964e-01   3.1979140e-01  -1.5790951e-02   0.0000000e+00   0.0000000e+00
   8.3980000e+01   8.7916650e-01  -6.7693541e-02   5.7971919e+01   2.1575923e-01   6.3248811e-01   2.3851517e+00   4.1773641e+00  -8.6355676e-01  -1.2756133e+00  -1.0968603e+01  -6.8066065e-01  -1.5773620e+00   1.1967046e+00  -1.6538813e+01  -6.2953093e-01   2.2942728e+01  -2.6499432e+00  -1.3624783e+00   1.3296477e+01  -5.5197376e-01  -7.5842888e-02  -6.6108622e-02   8.0544428e-01  -6.6302543e+00  -1.3285878e+01   7.4920319e-01   3.1559169e-01  -2.1804044e-02   0.0000000e+00   0.0000000e+00
   8.3990000e+01   9.1008492e-01  -6.2660289e-02   5.7989579e+01   2.8759944e-01   6.5259893e-01   2.3824046e+00  -2.7470728e-01  -8.8072769e-01  -1.4083340e+00  -1.3272078e+01  -6.9258606e-01  -1.6044673e+00  -2.7105292e+00  -1.6539135e+01  -3.9491268e-01   2.3461825e+01  -2.8280402e+00  -1.0670494e+00   1.3337355e+01  -5.3311011e-01  -8.6309713e-02  -7.0031505e-02   5.2000292e-01  -6.2337757e+00  -1.3676433e+01   7.5310004e-01   3.0915732e-01  -2.5735561e-02   0.0000000e+00   0.0000000e+00
   8.4000000e+01   9.2400417e-01  -6.7227930e-02   5.8013042e+01   3.4551652e-01   6.6640722e-01   2.3461920e+00  -3.6212561e+00  -8.9916933e-01  -1.5349012e+00  -1.2656717e+01  -7.0494559e-01  -1.6489919e+00  -4.4524659e+00  -1.6539282e+01  -1.4859211e-01   2.4632056e+01  -2.9252132e+00  -7.8663417e-01   1.3328648e+01  -5.1358645e-01  -9.8034252e-02  -7.3770842e-02   3.0103363e-01  -5.8845563e+00  -1.3906231e+01   7.5736972e-01   3.0205895e-01  -2.7901247e-02   0.0000000e+00   0.0000000e+00
   8.4010000e+01   9.1052199e-01  -8.3313690e-02   5.8044518e+01   3.9065707e-01   6.8113223e-01   2.2975488e+00  -4.8643289e+00  -9.1866624e-01  -1.6397690e+00  -1.0486779e+01  -7.1757691e-01  -1.6773892e+00  -2.8397270e+00  -1.6539320e+01   1.0425564e-01   2.5284775e+01  -2.9779636e+00  -5.6475046e-01   1.3272699e+01  -4.9650075e-01  -1.0780273e-01  -7.7403031e-02   1.5589868e-01  -5.6345050e+00  -1.4002108e+01   7.6302486e-01   2.9608258e-01  -2.9041230e-02   0.0000000e+00   0.0000000e+00
   8.4020000e+01   8.7585328e-01  -1.0705810e-01   5.8083586e+01   4.2377645e-01   6.9551347e-01   2.2538824e+00  -4.3666353e+00  -9.3890041e-01  -1.7127964e+00  -7.3027425e+00  -7.3005143e-01  -1.6628055e+00   1.4583669e+00  -1.6539287e+01   3.5043870e-01   2.4618306e+01  -3.0201021e+00  -4.2897136e-01   1.3212634e+01  -4.8516908e-01  -1.1341372e-01  -8.1091264e-02   8.5121638e-02  -5.5215564e+00  -1.4018254e+01   7.7143419e-01   2.9281143e-01  -2.9748884e-02   0.0000000e+00   0.0000000e+00
   8.4030000e+01   8.3698537e-01  -1.3204699e-01   5.8126261e+01   4.4622793e-01   7.1046767e-01   2.2191170e+00  -3.4765442e+00  -9.5943664e-01  -1.7422884e+00  -2.9491935e+00  -7.4192021e-01  -1.6033070e+00   5.9498546e+00  -1.6539183e+01   5.6587820e-01   2.1543951e+01  -3.0640539e+00  -3.9200982e-01   1.3179949e+01  -4.8131843e-01  -1.1478158e-01  -8.4570877e-02   7.7433380e-02  -5.5512048e+00  -1.3996422e+01   7.8315038e-01   2.9313979e-01  -3.0283973e-02   0.0000000e+00   0.0000000e+00
   8.4040000e+01   8.1193878e-01  -1.5229976e-01   5.8166918e+01   4.5998161e-01   7.2714074e-01   2.1902584e+00  -2.8858538e+00  -9.7974990e-01  -1.7193658e+00   2.2922534e+00  -7.5294717e-01  -1.5202704e+00   8.3036607e+00  -1.6538976e+01   7.2700321e-01   1.6112501e+01  -3.1073067e+00  -4.5181456e-01   1.3159181e+01  -4.8427531e-01  -1.1343230e-01  -8.7357985e-02   1.1259834e-01  -5.6944493e+00  -1.3947774e+01   7.9699405e-01   2.9669919e-01  -3.0776407e-02   0.0000000e+00   0.0000000e+00
   8.4050000e+01   8.1027704e-01  -1.6548995e-01   5.8201342e+01   4.6698121e-01   7.3659455e-01   2.1660512e+00  -2.4207247e+00  -9.9927049e-01  -1.6395348e+00   7.9831024e+00  -7.6308542e-01  -1.4324959e+00   8.7774419e+00  -1.6538627e+01   8.2886030e-01   1.0185708e+01  -3.1190236e+00  -5.9170107e-01   1.3086436e+01  -4.9110159e-01  -1.1114525e-01  -8.9008034e-02   1.7982362e-01  -5.8924987e+00  -1.3851629e+01   8.1005468e-01   3.0150694e-01  -3.1471901e-02   0.0000000e+00   0.0000000e+00
   8.4060000e+01   8.2749944e-01  -1.7492438e-01   5.8228729e+01   4.6806443e-01   7.5441353e-01   2.1425850e+00  -2.3466202e+00  -1.0173424e+00  -1.4940015e+00   1.4553334e+01  -7.7227723e-01  -1.3387974e+00   9.3698590e+00  -1.6538121e+01   8.8798285e-01   5.9122555e+00  -3.0401543e+00  -7.8467243e-01   1.2878396e+01  -4.9752685e-01  -1.0915535e-01  -8.9068350e-02   2.7196309e-01  -6.0687179e+00  -1.3661911e+01   8.1871985e-01   3.0430929e-01  -3.2804711e-02   0.0000000e+00   0.0000000e+00
   8.4070000e+01   8.4691782e-01  -1.8741441e-01   5.8252403e+01   4.6345913e-01   7.6856559e-01   2.1111451e+00  -3.1439917e+00  -1.0332803e+00  -1.2798282e+00   2.1417329e+01  -7.8033647e-01  -1.2264246e+00   1.1237271e+01  -1.6537540e+01   9.3109956e-01   4.3116708e+00  -2.8260306e+00  -9.9589063e-01   1.2482540e+01  -4.9950254e-01  -1.0825679e-01  -8.7154206e-02   3.5600556e-01  -6.1588438e+00  -1.3336584e+01   8.2043950e-01   3.0160996e-01  -3.5455009e-02   0.0000000e+00   0.0000000e+00
   8.4080000e+01   8.5007977e-01  -2.0815995e-01   5.8278658e+01   4.5569180e-01   7.8174362e-01   2.0709885e+00  -4.0156608e+00  -1.0466818e+00  -1.0254300e+00   2.5439821e+01  -7.8695695e-01  -1.0834212e+00   1.4300342e+01  -1.6537138e+01   9.8291712e-01   5.1817560e+00  -2.4797595e+00  -1.1814473e+00   1.1921723e+01  -4.9456985e-01  -1.0923589e-01  -8.3272488e-02   3.7169300e-01  -6.1466032e+00  -1.2888059e+01   8.1536627e-01   2.9104542e-01  -4.0391354e-02   0.0000000e+00   0.0000000e+00
   8.4090000e+01   8.2893657e-01  -2.3715560e-01   5.8313135e+01   4.5154630e-01   7.9280171e-01   2.0325544e+00  -3.8434021e+00  -1.0576504e+00  -7.8160071e-01   2.4382927e+01  -7.9174161e-01  -9.0061313e-01   1.8280808e+01  -1.6537424e+01   1.0563373e+00   7.3420200e+00  -2.0346327e+00  -1.2987246e+00   1.1288259e+01  -4.8219109e-01  -1.1299113e-01  -7.7765880e-02   2.7306953e-01  -6.0683086e+00  -1.2399431e+01   8.0666280e-01   2.7264165e-01  -4.8631646e-02   0.0000000e+00   0.0000000e+00
   8.4100000e+01   7.9045896e-01  -2.6950152e-01   5.8357220e+01   4.5973759e-01   8.0575055e-01   2.0027469e+00  -2.9807569e+00  -1.0666663e+00  -5.8612640e-01   1.9547431e+01  -7.9424330e-01  -6.7296380e-01   2.2764934e+01  -1.6539187e+01   1.1436142e+00   8.7276871e+00  -1.5333707e+00  -1.3232767e+00   1.0688947e+01  -4.6326161e-01  -1.2004992e-01  -7.0813919e-02   5.8539949e-02  -5.9825937e+00  -1.1976687e+01   7.9901628e-01   2.4926384e-01  -6.0637035e-02   0.0000000e+00   0.0000000e+00
   8.4110000e+01   7.5234300e-01  -2.9801170e-01   5.8407787e+01   4.8634421e-01   8.2036098e-01   1.9786431e+00  -2.4103712e+00  -1.0743533e+00  -4.5322816e-01   1.3289825e+01  -7.9408247e-01  -4.0734396e-01   2.6561984e+01  -1.6543377e+01   1.2152781e+00   7.1663868e+00  -1.0406498e+00  -1.2534209e+00   1.0191274e+01  -4.3965595e-01  -1.2974438e-01  -6.2392841e-02  -2.4138826e-01  -5.9373056e+00  -1.1685425e+01   7.9608989e-01   2.2579346e-01  -7.5593842e-02   0.0000000e+00   0.0000000e+00
   8.4120000e+01   7.3344722e-01  -3.1580705e-01   5.8459802e+01   5.3237138e-01   8.3021585e-01   1.9565772e+00  -2.2065902e+00  -1.0813350e+00  -3.8266358e-01   7.0564580e+00  -7.9109963e-01  -1.2587413e-01   2.8146983e+01  -1.6550709e+01   1.2418982e+00   2.6620133e+00  -6.3876556e-01  -1.1061664e+00   9.8070666e+00  -4.1410061e-01  -1.3990415e-01  -5.2863131e-02  -5.7617458e-01  -5.9564997e+00  -1.1531557e+01   7.9847067e-01   2.0740927e-01  -9.1136835e-02   0.0000000e+00   0.0000000e+00
   8.4130000e+01   7.4239962e-01  -3.1849135e-01   5.8508904e+01   5.9461061e-01   8.4241985e-01   1.9344404e+00  -2.2136884e+00  -1.0880522e+00  -3.5609281e-01   2.6570763e+00  -7.8539208e-01   1.4578042e-01   2.7165456e+01  -1.6560863e+01   1.2390406e+00  -2.8576329e-01  -3.7819404e-01  -9.1647409e-01   9.5076950e+00  -3.8994765e-01  -1.4773466e-01  -4.3311070e-02  -8.6682749e-01  -6.0362221e+00  -1.1485325e+01   8.0359801e-01   1.9782529e-01  -1.0398333e-01   0.0000000e+00   0.0000000e+00
   8.4140000e+01   7.7155531e-01  -3.0625094e-01   5.8552913e+01   6.6777703e-01   8.5748864e-01   1.9064368e+00  -2.8003606e+00  -1.0945754e+00  -3.3638769e-01   1.9705125e+00  -7.7722889e-01   3.9052444e-01   2.4474402e+01  -1.6571199e+01   1.3092584e+00   7.0217859e+00  -2.5867840e-01  -7.3241417e-01   9.2498868e+00  -3.7053900e-01  -1.5121958e-01  -3.5357251e-02  -1.0318099e+00  -6.1387538e+00  -1.1517483e+01   8.0756408e-01   1.9808952e-01  -1.1120455e-01   0.0000000e+00   0.0000000e+00
   8.4150000e+01   8.0278181e-01  -2.8532549e-01   5.8592027e+01   7.4518671e-01   8.6585382e-01   1.8688821e+00  -3.7554669e+00  -1.1006576e+00  -2.9175974e-01   4.4627944e+00  -7.6695446e-01   6.0082845e-01   2.1030400e+01  -1.6575038e+01   1.6555439e+00   3.4628549e+01  -2.6580491e-01  -6.0115421e-01   9.0022276e+00  -3.5840906e-01  -1.4971918e-01  -3.0783632e-02  -1.0420079e+00  -6.2012952e+00  -1.1625797e+01   8.0711116e-01   2.0633798e-01  -1.1132851e-01   0.0000000e+00   0.0000000e+00
   8.4160000e+01   8.2013948e-01  -2.6640140e-01   5.8627411e+01   8.1837419e-01   8.7937563e-01   1.8255745e+00  -4.3307583e+00  -1.1059579e+00  -2.1308464e-01   7.8675105e+00  -7.5495473e-01   7.7245475e-01   1.7162631e+01  -1.6559882e+01   2.5560916e+00   9.0054765e+01  -3.9091795e-01  -5.5910284e-01   8.7536870e+00  -3.5464224e-01  -1.4365941e-01  -3.0964932e-02  -9.3400322e-01  -6.1590134e+00  -1.1822921e+01   8.0049548e-01   2.1856722e-01  -1.0473358e-01   0.0000000e+00   0.0000000e+00
   8.4170000e+01   8.1810722e-01  -2.5883614e-01   5.8659419e+01   8.7883002e-01   8.8785540e-01   1.7817108e+00  -4.3863704e+00  -1.1101390e+00  -1.0088352e-01   1.1220112e+01  -7.4172682e-01   8.9429177e-01   1.2183702e+01  -1.6506715e+01   4.2877620e+00   1.7316705e+02  -6.2066077e-01  -6.2557995e-01   8.5029289e+00  -3.5850394e-01  -1.3408472e-01  -3.6175446e-02  -7.8092322e-01  -5.9675682e+00  -1.2095397e+01   7.8725083e-01   2.2985694e-01  -9.3276460e-02   0.0000000e+00   0.0000000e+00
   8.4180000e+01   8.0110498e-01  -2.6505200e-01   5.8687213e+01   9.2119779e-01   9.0034588e-01   1.7404559e+00  -4.1254917e+00  -1.1128189e+00   4.9267582e-02   1.5015110e+01  -7.2791287e-01   9.5201348e-01   5.7721708e+00  -1.6392639e+01   6.9815300e+00   2.6937680e+02  -9.1933644e-01  -7.9665705e-01   8.2571606e+00  -3.6749941e-01  -1.2227483e-01  -4.5408446e-02  -6.4905296e-01  -5.6224711e+00  -1.2389971e+01   7.6777401e-01   2.3561367e-01  -7.9546410e-02   0.0000000e+00   0.0000000e+00
   8.4190000e+01   7.7842243e-01  -2.7988789e-01   5.8710116e+01   9.4435842e-01   9.0808081e-01   1.7044315e+00  -3.6024428e+00  -1.1135740e+00   2.4164094e-01   1.9237335e+01  -7.1415490e-01   9.4578639e-01  -6.2270973e-01  -1.6200016e+01   1.0431480e+01   3.4499498e+02  -1.2255173e+00  -1.0429250e+00   8.0402575e+00  -3.7798798e-01  -1.0950125e-01  -5.6941641e-02  -5.7052880e-01  -5.1732832e+00  -1.2633959e+01   7.4353279e-01   2.3278512e-01  -6.6306210e-02   0.0000000e+00   0.0000000e+00
   8.4200000e+01   7.5899695e-01  -2.9438495e-01   5.8729128e+01   9.5042857e-01   9.1719084e-01   1.6729779e+00  -3.1453569e+00  -1.1120802e+00   4.6643344e-01   2.2479250e+01  -7.0092873e-01   8.9221965e-01  -5.3566733e+00  -1.5933632e+01   1.4028742e+01   3.5972621e+02  -1.4773932e+00  -1.3106513e+00   7.8819000e+00  -3.8634995e-01  -9.7215317e-02  -6.8908468e-02  -5.5436420e-01  -4.7143091e+00  -1.2761068e+01   7.1743694e-01   2.2074554e-01  -5.6114232e-02   0.0000000e+00   0.0000000e+00
   8.4210000e+01   7.4781168e-01  -3.0031427e-01   5.8747041e+01   9.4395118e-01   9.2968132e-01   1.6391745e+00  -3.3803348e+00  -1.1082841e+00   6.9668965e-01   2.3025621e+01  -6.8852343e-01   8.0985183e-01  -8.2367824e+00  -1.5633754e+01   1.7030581e+01   3.0018395e+02  -1.6359381e+00  -1.5307521e+00   7.7945058e+00  -3.9032082e-01  -8.7253355e-02  -7.9367047e-02  -6.0205314e-01  -4.3483065e+00  -1.2741302e+01   6.9323461e-01   2.0161028e-01  -5.0733972e-02   0.0000000e+00   0.0000000e+00
   8.4220000e+01   7.4502047e-01  -2.9285125e-01   5.8767384e+01   9.3137301e-01   9.3529631e-01   1.5962184e+00  -4.2956169e+00  -1.1024491e+00   9.0078121e-01   2.0409156e+01  -6.7711654e-01   7.0971548e-01  -1.0013635e+01  -1.5361337e+01   1.8974241e+01   1.9436595e+02  -1.6937723e+00  -1.6375429e+00   7.7727462e+00  -3.8947263e-01  -8.1288424e-02  -8.6413955e-02  -7.0663666e-01  -4.1524221e+00  -1.2597123e+01   6.7425582e-01   1.7980995e-01  -5.0545724e-02   0.0000000e+00   0.0000000e+00
   8.4230000e+01   7.4798937e-01  -2.7150956e-01   5.8792829e+01   9.1915598e-01   9.4572414e-01   1.5423498e+00  -5.3868563e+00  -1.0951082e+00   1.0518654e+00   1.5108420e+01  -6.6686969e-01   5.9331683e-01  -1.1639865e+01  -1.5161100e+01   1.9804374e+01   8.3013291e+01  -1.6783674e+00  -1.5955747e+00   7.8057993e+00  -3.8451754e-01  -7.9750455e-02  -8.8825008e-02  -8.4535014e-01  -4.1557553e+00  -1.2378303e+01   6.6265657e-01   1.6074772e-01  -5.4495186e-02   0.0000000e+00   0.0000000e+00
   8.4240000e+01   7.5380512e-01  -2.4034786e-01   5.8823438e+01   9.1052985e-01   9.5357366e-01   1.4782452e+00  -6.4104570e+00  -1.0869905e+00   1.1304018e+00   7.8536376e+00  -6.5798598e-01   4.5637019e-01  -1.3694663e+01  -1.5041658e+01   1.9708849e+01  -9.5525259e+00  -1.6405879e+00  -1.4163985e+00   7.8823667e+00  -3.7658774e-01  -8.1238490e-02  -8.6729171e-02  -9.7654751e-01  -4.3344175e+00  -1.2132113e+01   6.5902311e-01   1.4905436e-01  -6.0538118e-02   0.0000000e+00   0.0000000e+00
   8.4250000e+01   7.5964002e-01  -2.0693069e-01   5.8856152e+01   9.0398824e-01   9.5878758e-01   1.4076981e+00  -7.0547093e+00  -1.0788456e+00   1.1341988e+00   3.7970079e-01  -6.5066963e-01   2.9861431e-01  -1.5775588e+01  -1.4986008e+01   1.8961469e+01  -7.4737991e+01  -1.6314665e+00  -1.1491867e+00   7.9936351e+00  -3.6718597e-01  -8.3048471e-02  -8.1608731e-02  -1.0503384e+00  -4.6316296e+00  -1.1901915e+01   6.6191436e-01   1.4729135e-01  -6.6290531e-02   0.0000000e+00   0.0000000e+00
   8.4260000e+01   7.6267048e-01  -1.7918557e-01   5.8886756e+01   8.9575743e-01   9.6572037e-01   1.3355360e+00  -7.2162104e+00  -1.0712075e+00   1.0845996e+00  -4.9599212e+00  -6.4505919e-01   1.2654013e-01  -1.7207418e+01  -1.4970087e+01   1.7864716e+01  -1.0967531e+02  -1.6882923e+00  -8.6152276e-01   8.1248270e+00  -3.5818146e-01  -8.2434296e-02  -7.5764680e-02  -1.0288982e+00  -4.9737139e+00  -1.1723595e+01   6.6800156e-01   1.5542335e-01  -6.9720796e-02   0.0000000e+00   0.0000000e+00
   8.4270000e+01   7.6246879e-01  -1.6177122e-01   5.8912593e+01   8.8346605e-01   9.7173642e-01   1.2631405e+00  -7.2395580e+00  -1.0642966e+00   1.0129854e+00  -7.1614221e+00  -6.4122806e-01  -5.3336861e-02  -1.7987699e+01  -1.4973565e+01   1.6697482e+01  -1.1672336e+02  -1.8333013e+00  -6.1723420e-01   8.2497894e+00  -3.5132517e-01  -7.7732309e-02  -7.1693898e-02  -9.0992516e-01  -5.2763903e+00  -1.1613617e+01   6.7327486e-01   1.7089324e-01  -6.9676827e-02   0.0000000e+00   0.0000000e+00
   8.4280000e+01   7.6304712e-01  -1.5441963e-01   5.8933550e+01   8.6662326e-01   9.7591902e-01   1.1923238e+00  -7.0816642e+00  -1.0580833e+00   9.4425957e-01  -6.8725783e+00  -6.3917907e-01  -2.3371724e-01  -1.8038038e+01  -1.4983138e+01   1.5626572e+01  -1.0709096e+02  -2.0589785e+00  -4.5487404e-01   8.3470335e+00  -3.4756608e-01  -6.8928563e-02  -7.1235426e-02  -7.3339201e-01  -5.4617957e+00  -1.1568943e+01   6.7447801e-01   1.8916382e-01  -6.6145839e-02   0.0000000e+00   0.0000000e+00
   8.4290000e+01   7.6934313e-01  -1.5229966e-01   5.8951558e+01   8.4416999e-01   9.7826814e-01   1.1268601e+00  -6.5463770e+00  -1.0524151e+00   8.9053315e-01  -5.3726424e+00  -6.3877785e-01  -4.0032715e-01  -1.6660991e+01  -1.4991956e+01   1.4658872e+01  -9.6770032e+01  -2.3117803e+00  -3.8695510e-01   8.4086575e+00  -3.4683329e-01  -5.7573245e-02  -7.4717868e-02  -5.5777783e-01  -5.4781183e+00  -1.1569795e+01   6.6979815e-01   2.0483748e-01  -6.0210004e-02   0.0000000e+00   0.0000000e+00
   8.4300000e+01   7.8044774e-01  -1.4817062e-01   5.8969597e+01   8.1297602e-01   9.8262262e-01   1.0659914e+00  -6.0868615e+00  -1.0471336e+00   8.5236919e-01  -3.8163963e+00  -6.3975090e-01  -5.3892311e-01  -1.3859596e+01  -1.4997687e+01   1.3697426e+01  -9.6144658e+01  -2.5199362e+00  -4.1228364e-01   8.4353711e+00  -3.4857678e-01  -4.6039646e-02  -8.1029869e-02  -4.3561611e-01  -5.3135359e+00  -1.1581255e+01   6.5898808e-01   2.1325098e-01  -5.3659436e-02   0.0000000e+00   0.0000000e+00
   8.4310000e+01   7.8884293e-01  -1.3707685e-01   5.8990322e+01   7.6867189e-01   9.8583119e-01   1.0037508e+00  -6.2240662e+00  -1.0421080e+00   8.2717297e-01  -2.5196213e+00  -6.4180952e-01  -6.4817735e-01  -1.0925425e+01  -1.5000452e+01   1.2657086e+01  -1.0403399e+02  -2.6435624e+00  -5.1604788e-01   8.4407942e+00  -3.5246989e-01  -3.6542004e-02  -8.8582430e-02  -4.0637672e-01  -5.0072092e+00  -1.1565474e+01   6.4348478e-01   2.1197475e-01  -4.8436770e-02   0.0000000e+00   0.0000000e+00
   8.4320000e+01   7.8837415e-01  -1.2056009e-01   5.9014872e+01   7.0754351e-01   9.8800843e-01   9.3690063e-01  -6.6850145e+00  -1.0371896e+00   8.1694100e-01  -1.0231972e+00  -6.4473921e-01  -7.3578879e-01  -8.7611433e+00  -1.5001221e+01   1.1543299e+01  -1.1137870e+02  -2.6884462e+00  -6.6250199e-01   8.4551837e+00  -3.5839403e-01  -3.0318874e-02  -9.6075270e-02  -4.8633753e-01  -4.6436973e+00  -1.1496072e+01   6.2632003e-01   2.0153324e-01  -4.6086679e-02   0.0000000e+00   0.0000000e+00
   8.4330000e+01   7.8053105e-01  -1.0509624e-01   5.9042783e+01   6.2898243e-01   9.8909705e-01   8.6972237e-01  -6.7178255e+00  -1.0321907e+00   8.2566990e-01   8.7288962e-01  -6.4836881e-01  -8.0625947e-01  -7.0470679e+00  -1.5000958e+01   1.0434537e+01  -1.1087617e+02  -2.6887356e+00  -8.0113428e-01   8.5092379e+00  -3.6586807e-01  -2.7198019e-02  -1.0262409e-01  -6.5414146e-01  -4.3227454e+00  -1.1355518e+01   6.1118463e-01   1.8496542e-01  -4.7238973e-02   0.0000000e+00   0.0000000e+00
   8.4340000e+01   7.7120367e-01  -9.6250485e-02   5.9072705e+01   5.3670387e-01   9.8806572e-01   8.0936811e-01  -6.0354267e+00  -1.0269945e+00   8.4612483e-01   2.0454934e+00  -6.5254126e-01  -8.6116345e-01  -5.4903981e+00  -1.5000341e+01   9.4098264e+00  -1.0247105e+02  -2.6862450e+00  -8.8944445e-01   8.6125428e+00  -3.7393179e-01  -2.6026416e-02  -1.0771008e-01  -8.5228899e-01  -4.1250796e+00  -1.1121964e+01   6.0087641e-01   1.6653868e-01  -5.1324566e-02   0.0000000e+00   0.0000000e+00
   8.4350000e+01   7.6487516e-01  -9.5052616e-02   5.9103174e+01   4.3593081e-01   9.9030026e-01   7.5808686e-01  -5.1281244e+00  -1.0217225e+00   8.5436556e-01   8.2407236e-01  -6.5713912e-01  -9.0445256e-01  -4.3289114e+00  -1.4999744e+01   8.5107259e+00  -8.9910051e+01  -2.7052583e+00  -9.1099323e-01   8.7565999e+00  -3.8168992e-01  -2.5849775e-02  -1.1121417e-01  -1.0058679e+00  -4.0941585e+00  -1.0775574e+01   5.9624802e-01   1.5039224e-01  -5.6779492e-02   0.0000000e+00   0.0000000e+00
   8.4360000e+01   7.6382127e-01  -9.8492873e-02   5.9133438e+01   3.2930697e-01   9.8818031e-01   7.1330676e-01  -4.4780106e+00  -1.0167178e+00   8.2813142e-01  -2.6234132e+00  -6.6209668e-01  -9.4117822e-01  -3.6725662e+00  -1.4999316e+01   7.7528871e+00  -7.5783875e+01  -2.7376497e+00  -8.6660706e-01   8.9402369e+00  -3.8880594e-01  -2.6726076e-02  -1.1327291e-01  -1.0506115e+00  -4.2356675e+00  -1.0325622e+01   5.9623227e-01   1.3956475e-01  -6.1751478e-02   0.0000000e+00   0.0000000e+00
   8.4370000e+01   7.6956089e-01  -1.0171289e-01   5.9163861e+01   2.1655914e-01   9.9018567e-01   6.7395658e-01  -3.9350178e+00  -1.0123544e+00   7.6423256e-01  -6.3898868e+00  -6.6738816e-01  -9.7527851e-01  -3.4100290e+00  -1.4999074e+01   7.1404718e+00  -6.1241533e+01  -2.7560139e+00  -7.5942279e-01   9.1771922e+00  -3.9551590e-01  -2.9627456e-02  -1.1382351e-01  -9.6121570e-01  -4.5231198e+00  -9.8161440e+00   5.9866117e-01   1.3551018e-01  -6.4991697e-02   0.0000000e+00   0.0000000e+00
   8.4380000e+01   7.8247561e-01  -9.9926372e-02   5.9195252e+01   9.7049636e-02   9.8497175e-01   6.4183914e-01  -3.2117439e+00  -1.0088985e+00   6.7354243e-01  -9.0690126e+00  -6.7301699e-01  -1.0095683e+00  -3.4289810e+00  -1.4998973e+01   6.6650792e+00  -4.7539254e+01  -2.7368468e+00  -6.0307338e-01   9.4721133e+00  -4.0233573e-01  -3.5634083e-02  -1.1251385e-01  -7.5820988e-01  -4.8955425e+00  -9.2968384e+00   6.0125127e-01   1.3806392e-01  -6.6242773e-02   0.0000000e+00   0.0000000e+00
   8.4390000e+01   8.0044872e-01  -8.9965727e-02   5.9227695e+01  -2.6784672e-02   9.8720629e-01   6.1645055e-01  -2.5388588e+00  -1.0064835e+00   5.6948187e-01  -1.0406056e+01  -6.7900005e-01  -1.0453000e+00  -3.5731703e+00  -1.4998958e+01   6.3072572e+00  -3.5782203e+01  -2.6741602e+00  -4.3292631e-01   9.7958769e+00  -4.0972776e-01  -4.4765896e-02  -1.0939780e-01  -4.8799609e-01  -5.2584516e+00  -8.7980873e+00   6.0209386e-01   1.4567061e-01  -6.5835495e-02   0.0000000e+00   0.0000000e+00
   8.4400000e+01   8.1862503e-01  -7.2504740e-02   5.9260159e+01  -1.4641413e-01   9.8399772e-01   5.9343243e-01  -2.3018123e+00  -1.0051294e+00   4.6350441e-01  -1.0597746e+01  -6.8534343e-01  -1.0815506e+00  -3.6250596e+00  -1.4998983e+01   6.0436478e+00  -2.6360938e+01  -2.5833860e+00  -2.9216215e-01   1.0091344e+01  -4.1775540e-01  -5.5431676e-02  -1.0538747e-01  -2.0225731e-01  -5.5149023e+00  -8.3355866e+00   5.9969798e-01   1.5582647e-01  -6.4110446e-02   0.0000000e+00   0.0000000e+00
   8.4410000e+01   8.3032390e-01  -5.3149045e-02   5.9291350e+01  -2.4904186e-01   9.8348206e-01   5.6997700e-01  -2.3455430e+00  -1.0047241e+00   3.6879718e-01  -9.4707232e+00  -6.9200166e-01  -1.1132770e+00  -3.1726362e+00  -1.4999017e+01   5.8447442e+00  -1.9890359e+01  -2.4912758e+00  -2.0796278e-01   1.0304854e+01  -4.2593691e-01  -6.5104374e-02  -1.0183878e-01   5.1674487e-02  -5.6084822e+00  -7.9265520e+00   5.9327002e-01   1.6574962e-01  -6.1301014e-02   0.0000000e+00   0.0000000e+00
   8.4420000e+01   8.2903036e-01  -3.9091553e-02   5.9320679e+01  -3.2358394e-01   9.8204966e-01   5.4896375e-01  -2.1013249e+00  -1.0049852e+00   3.0226605e-01  -6.6531134e+00  -6.9881767e-01  -1.1292198e+00  -1.5942780e+00  -1.4999046e+01   5.6722189e+00  -1.7252531e+01  -2.4197678e+00  -1.8600556e-01   1.0410413e+01  -4.3358744e-01  -7.1431250e-02  -1.0002388e-01   2.3725457e-01  -5.5366842e+00  -7.5970606e+00   5.8322921e-01   1.7310032e-01  -5.7842887e-02   0.0000000e+00   0.0000000e+00
   8.4430000e+01   8.1276882e-01  -3.3682304e-02   5.9348553e+01  -3.6433513e-01   9.7878381e-01   5.3937496e-01  -9.5887944e-01  -1.0055298e+00   2.7375918e-01  -2.8506867e+00  -7.0552316e-01  -1.1181258e+00   1.1093990e+00  -1.4999065e+01   5.4942181e+00  -1.7800084e+01  -2.3839194e+00  -2.1545780e-01   1.0415716e+01  -4.4020819e-01  -7.3088951e-02  -1.0076039e-01   3.2620725e-01  -5.3406184e+00  -7.3827106e+00   5.7132472e-01   1.7650076e-01  -5.4628672e-02   0.0000000e+00   0.0000000e+00
   8.4440000e+01   7.8803264e-01  -3.4238724e-02   5.9376146e+01  -3.7153259e-01   9.7580442e-01   5.5113828e-01   1.1763322e+00  -1.0060295e+00   2.7787823e-01   4.1190534e-01  -7.1186940e-01  -1.0818586e+00   3.6267169e+00  -1.4999075e+01   5.3071874e+00  -1.8703067e+01  -2.3890223e+00  -2.7115513e-01   1.0354069e+01  -4.4544874e-01  -7.0450945e-02  -1.0393246e-01   2.9407035e-01  -5.0871504e+00  -7.3171528e+00   5.6023807e-01   1.7575222e-01  -5.2837095e-02   0.0000000e+00   0.0000000e+00
   8.4450000e+01   7.6689911e-01  -3.4317169e-02   5.9404775e+01  -3.5051155e-01   9.7374178e-01   5.8503544e-01   3.3897162e+00  -1.0062802e+00   3.0231766e-01   2.4439430e+00  -7.1775617e-01  -1.0353088e+00   4.6549773e+00  -1.4999078e+01   5.1358028e+00  -1.7138465e+01  -2.4177707e+00  -3.2254014e-01   1.0265545e+01  -4.4900455e-01  -6.5584982e-02  -1.0833980e-01   1.3672506e-01  -4.8413170e+00  -7.4084444e+00   5.5275166e-01   1.7173894e-01  -5.3420371e-02   0.0000000e+00   0.0000000e+00
   8.4460000e+01   7.5836126e-01  -2.8223808e-02   5.9435276e+01  -3.0849612e-01   9.7322611e-01   6.2915661e-01   4.4121169e+00  -1.0061894e+00   3.3599157e-01   3.3673903e+00  -7.2319688e-01  -9.9003577e-01   4.5273058e+00  -1.4999078e+01   5.0067307e+00  -1.2907212e+01  -2.4395191e+00  -3.4842146e-01   1.0176677e+01  -4.5069527e-01  -6.0870571e-02  -1.1239353e-01  -1.0991120e-01  -4.6461324e+00  -7.6245689e+00   5.5051161e-01   1.6597584e-01  -5.6588521e-02   0.0000000e+00   0.0000000e+00
   8.4470000e+01   7.6215299e-01  -1.4853968e-02   5.9467599e+01  -2.5137701e-01   9.7397096e-01   6.6688774e-01   3.7731128e+00  -1.0057894e+00   3.6657888e-01   3.0587316e+00  -7.2822846e-01  -9.4853621e-01   4.1499560e+00  -1.4999076e+01   4.9249642e+00  -8.1766489e+00  -2.4456750e+00  -3.4392224e-01   1.0084750e+01  -4.5051515e-01  -5.7105215e-02  -1.1516048e-01  -3.8455495e-01  -4.5258764e+00  -7.8974516e+00   5.5321691e-01   1.6011255e-01  -6.1556470e-02   0.0000000e+00   0.0000000e+00
   8.4480000e+01   7.7011413e-01   1.8468511e-03   5.9500452e+01  -1.8438957e-01   9.7265316e-01   6.8849258e-01   2.1604841e+00  -1.0052144e+00   3.8401390e-01   1.7435016e+00  -7.3291354e-01  -9.1346767e-01   3.5068544e+00  -1.4999074e+01   4.8723124e+00  -5.2651812e+00  -2.4588716e+00  -3.1704941e-01   9.9618565e+00  -4.4869572e-01  -5.3084275e-02  -1.1670745e-01  -6.2809362e-01  -4.4926093e+00  -8.1450036e+00   5.5900652e-01   1.5565017e-01  -6.6851711e-02   0.0000000e+00   0.0000000e+00
   8.4490000e+01   7.7353058e-01   1.6280802e-02   5.9531321e+01  -1.1551042e-01   9.7391366e-01   6.9555438e-01   7.0618009e-01  -1.0045593e+00   3.9213460e-01   8.1207064e-01  -7.3736136e-01  -8.8958589e-01   2.3881778e+00  -1.4999073e+01   4.8183893e+00  -5.3923091e+00  -2.5001873e+00  -2.8364609e-01   9.7823519e+00  -4.4579638e-01  -4.7118092e-02  -1.1759059e-01  -7.9294226e-01  -4.5407176e+00  -8.3026065e+00   5.6543844e-01   1.5360732e-01  -7.1115543e-02   0.0000000e+00   0.0000000e+00
   8.4500000e+01   7.7022463e-01   2.4670294e-02   5.9557929e+01  -5.6477911e-02   9.7076240e-01   6.9664070e-01   1.0863180e-01  -1.0037663e+00   4.0605879e-01   1.3924184e+00  -7.4169341e-01  -8.7804123e-01   1.1544657e+00  -1.4999072e+01   4.7322513e+00  -8.6137917e+00  -2.5693400e+00  -2.6503222e-01   9.5482292e+00  -4.4266816e-01  -3.8691596e-02  -1.1831371e-01  -8.5426694e-01  -4.6436123e+00  -8.3415755e+00   5.7023902e-01   1.5420967e-01  -7.3563215e-02   0.0000000e+00   0.0000000e+00
   8.4510000e+01   7.6544172e-01   2.5278993e-02   5.9580699e+01  -1.9143670e-02   9.7024673e-01   6.9803322e-01   1.3925175e-01  -1.0027141e+00   4.3224034e-01   2.6181552e+00  -7.4597824e-01  -8.7339671e-01   4.6445191e-01  -1.4999072e+01   4.5946362e+00  -1.3761511e+01  -2.6512552e+00  -2.8388242e-01   9.2894716e+00  -4.4036955e-01  -2.8656769e-02  -1.1924253e-01  -8.1760310e-01  -4.7558196e+00  -8.2644920e+00   5.7177783e-01   1.5686736e-01  -7.3818356e-02   0.0000000e+00   0.0000000e+00
   8.4520000e+01   7.6686918e-01   1.7664413e-02   5.9603038e+01  -1.1167755e-02   9.7305423e-01   6.9837185e-01   3.3863398e-02  -1.0014170e+00   4.5709522e-01   2.4854876e+00  -7.5009936e-01  -8.5714382e-01   1.6252892e+00  -1.4999072e+01   4.4110321e+00  -1.8360416e+01  -2.7184368e+00  -3.5290829e-01   9.0495766e+00  -4.4003299e-01  -1.8285551e-02  -1.2075872e-01  -6.9871618e-01  -4.8229917e+00  -8.0947120e+00   5.6927757e-01   1.6031363e-01  -7.1796490e-02   0.0000000e+00   0.0000000e+00
   8.4530000e+01   7.7831258e-01   3.8405171e-03   5.9628285e+01  -3.5151921e-02   9.7001755e-01   6.9694145e-01  -1.4304039e-01  -1.0000858e+00   4.6084229e-01   3.7470757e-01  -7.5361608e-01  -7.9681914e-01   6.0324682e+00  -1.4999072e+01   4.2141247e+00  -1.9690738e+01  -2.7482407e+00  -4.6081515e-01   8.8754420e+00  -4.4251390e-01  -8.3206945e-03  -1.2330989e-01  -5.1562159e-01  -4.8038361e+00  -7.8697139e+00   5.6269890e-01   1.6291527e-01  -6.7810084e-02   0.0000000e+00   0.0000000e+00
   8.4540000e+01   7.9589510e-01  -1.0407677e-02   5.9656755e+01  -8.9595741e-02   9.6938730e-01   6.9932125e-01   2.3798002e-01  -9.9897586e-01   4.3888865e-01  -2.1953640e+00  -7.5586501e-01  -6.6999180e-01   1.2682734e+01  -1.4999072e+01   4.0450023e+00  -1.6912240e+01  -2.7536924e+00  -5.7547500e-01   8.8038658e+00  -4.4808017e-01   1.2910748e-03  -1.2724282e-01  -3.1011455e-01  -4.6863559e+00  -7.6272813e+00   5.5263602e-01   1.6326791e-01  -6.2611178e-02   0.0000000e+00   0.0000000e+00
   8.4550000e+01   8.0996045e-01  -1.7642057e-02   5.9686338e+01  -1.6843291e-01   9.7225209e-01   7.1093696e-01   1.1615712e+00  -9.9821761e-01   4.0372736e-01  -3.5161289e+00  -7.5626732e-01  -4.8505928e-01   1.8493253e+01  -1.4999072e+01   3.9280573e+00  -1.1694496e+01  -2.7773087e+00  -6.6506165e-01   8.8557019e+00  -4.5652935e-01   1.0939537e-02  -1.3265301e-01  -1.4318386e-01  -4.4977132e+00  -7.3997906e+00   5.4048248e-01   1.6078166e-01  -5.7389721e-02   0.0000000e+00   0.0000000e+00
   8.4560000e+01   8.1259006e-01  -1.3665709e-02   5.9715374e+01  -2.6072380e-01   9.6726735e-01   7.3590997e-01   2.4973013e+00  -9.9781607e-01   3.6793358e-01  -3.5793788e+00  -7.5451691e-01  -2.6927580e-01   2.1578348e+01  -1.4999072e+01   3.8637419e+00  -6.4315432e+00  -2.8609770e+00  -7.1573889e-01   9.0440190e+00  -4.6747955e-01   2.0855114e-02  -1.3949611e-01  -5.9955091e-02  -4.3008216e+00  -7.2204639e+00   5.2842633e-01   1.5583834e-01  -5.3540756e-02   0.0000000e+00   0.0000000e+00
   8.4570000e+01   8.0406861e-01  -1.3910899e-04   5.9744011e+01  -3.5415907e-01   9.6812679e-01   7.7289591e-01   3.6985940e+00  -9.9778174e-01   3.3100479e-01  -3.6928786e+00  -7.5057296e-01  -4.9273531e-02   2.2000227e+01  -1.4999072e+01   3.8385122e+00  -2.5229686e+00  -3.0239012e+00  -7.3793273e-01   9.3614022e+00  -4.8040352e-01   3.1089866e-02  -1.4760444e-01  -6.5191749e-02  -4.1530178e+00  -7.1100168e+00   5.1877440e-01   1.4954149e-01  -5.1968804e-02   0.0000000e+00   0.0000000e+00
   8.4580000e+01   7.9169899e-01   1.6965628e-02   5.9773236e+01  -4.4012780e-01   9.7202290e-01   8.0580323e-01   3.2907314e+00  -9.9822384e-01   2.8310326e-01  -4.7901528e+00  -7.4462499e-01   1.5159655e-01   2.0087008e+01  -1.4999072e+01   3.8362197e+00  -2.2925586e-01  -3.2550096e+00  -7.4933023e-01   9.7662909e+00  -4.9450070e-01   4.1413425e-02  -1.5618444e-01  -1.2839024e-01  -4.0737599e+00  -7.0611461e+00   5.1297850e-01   1.4344085e-01  -5.2429026e-02   0.0000000e+00   0.0000000e+00
   8.4590000e+01   7.8301631e-01   3.0349595e-02   5.9803664e+01  -5.1534159e-01   9.7230938e-01   8.1540019e-01   9.5969639e-01  -9.9933725e-01   2.1574580e-01  -6.7357464e+00  -7.3710094e-01   3.0929482e-01   1.5769827e+01  -1.4999072e+01   3.8439844e+00   7.7647456e-01  -3.5289014e+00  -7.4686514e-01   1.0206030e+01  -5.0873592e-01   5.0902211e-02  -1.6353045e-01  -2.0898445e-01  -4.0640354e+00  -7.0509217e+00   5.1116629e-01   1.3938374e-01  -5.3624504e-02   0.0000000e+00   0.0000000e+00
   8.4600000e+01   7.8045293e-01   3.4236504e-02   5.9835460e+01  -5.8015242e-01   9.7523147e-01   7.9893476e-01  -1.6465433e+00  -1.0013206e+00   1.2863790e-01  -8.7107894e+00  -7.2861744e-01   4.0503790e-01   9.5743072e+00  -1.4999072e+01   3.8537355e+00   9.7511177e-01  -3.8175951e+00  -7.1406913e-01   1.0640569e+01  -5.2213370e-01   5.8118177e-02  -1.6785584e-01  -2.6497853e-01  -4.1215487e+00  -7.0578718e+00   5.1233581e-01   1.3914785e-01  -5.4061283e-02   0.0000000e+00   0.0000000e+00
   8.4610000e+01   7.8102235e-01   2.6914146e-02   5.9868867e+01  -6.3607326e-01   9.7282504e-01   7.7002358e-01  -2.8911178e+00  -1.0042447e+00   3.4543650e-02  -9.4094253e+00  -7.1979479e-01   4.3864026e-01   3.3602365e+00  -1.4999072e+01   3.8615533e+00   7.8177370e-01  -4.0879470e+00  -6.5272530e-01   1.1040047e+01  -5.3406028e-01   6.2104009e-02  -1.6853873e-01  -2.5346121e-01  -4.2273327e+00  -7.0661838e+00   5.1479225e-01   1.4363811e-01  -5.2912113e-02   0.0000000e+00   0.0000000e+00
   8.4620000e+01   7.8016569e-01   1.1378155e-02   5.9904294e+01  -6.8376398e-01   9.7374178e-01   7.4457255e-01  -2.5451030e+00  -1.0079474e+00  -4.3371347e-02  -7.7914998e+00  -7.1102228e-01   4.3350954e-01  -5.1307241e-01  -1.4999072e+01   3.8662949e+00   4.7416869e-01  -4.3079751e+00  -5.9197550e-01   1.1374503e+01  -5.4411161e-01   6.3160017e-02  -1.6647385e-01  -1.5090574e-01  -4.3408852e+00  -7.0636295e+00   5.1655408e-01   1.5215518e-01  -5.0274333e-02   0.0000000e+00   0.0000000e+00
   8.4630000e+01   7.7618622e-01  -7.1063493e-03   5.9941897e+01  -7.2283802e-01   9.7253857e-01   7.2902518e-01  -1.5547373e+00  -1.0120966e+00  -8.8205766e-02  -4.4834419e+00  -7.0234727e-01   4.2420991e-01  -9.2996270e-01  -1.4999072e+01   3.8683170e+00   2.0220448e-01  -4.4581054e+00  -5.6809008e-01   1.1609858e+01  -5.5165206e-01   6.2561423e-02  -1.6327939e-01   2.4582513e-02  -4.4125341e+00  -7.0366226e+00   5.1572830e-01   1.6237058e-01  -4.6851529e-02   0.0000000e+00   0.0000000e+00
   8.4640000e+01   7.7054665e-01  -2.4120802e-02   5.9981116e+01  -7.5310130e-01   9.7505958e-01   7.2095473e-01  -8.0704492e-01  -1.0163747e+00  -1.0157599e-01  -1.3370228e+00  -6.9362497e-01   4.3018725e-01   5.9773373e-01  -1.4999072e+01   3.8686072e+00   2.9019537e-02  -4.5358663e+00  -5.9551915e-01   1.1716712e+01  -5.5563673e-01   6.1409043e-02  -1.6009463e-01   2.1052932e-01  -4.4073944e+00  -6.9688325e+00   5.1097291e-01   1.7114240e-01  -4.3390143e-02   0.0000000e+00   0.0000000e+00
   8.4650000e+01   7.6431207e-01  -3.6896553e-02   6.0020516e+01  -7.7484668e-01   9.7248127e-01   7.1758424e-01  -3.3704848e-01  -1.0205556e+00  -9.2730714e-02   8.8452808e-01  -6.8484226e-01   4.3839607e-01   8.2088256e-01  -1.4999072e+01   3.8683410e+00  -2.6619847e-02  -4.5433823e+00  -6.5885875e-01   1.1688110e+01  -5.5511125e-01   5.9545099e-02  -1.5698381e-01   3.3137910e-01  -4.3249374e+00  -6.8513019e+00   5.0209708e-01   1.7579069e-01  -4.0319629e-02   0.0000000e+00   0.0000000e+00
   8.4660000e+01   7.5670841e-01  -4.4201247e-02   6.0057939e+01  -7.8768298e-01   9.7448662e-01   7.1883155e-01   1.2473076e-01  -1.0243921e+00  -5.9493624e-02   3.3237090e+00  -6.7631258e-01   4.1613428e-01  -2.2261796e+00  -1.4999072e+01   3.8687267e+00   3.8569185e-02  -4.4707778e+00  -7.3439176e-01   1.1546201e+01  -5.4986661e-01   5.5564704e-02  -1.5339897e-01   3.4803725e-01  -4.1897944e+00  -6.6956348e+00   4.9044751e-01   1.7503560e-01  -3.7861134e-02   0.0000000e+00   0.0000000e+00
   8.4670000e+01   7.4757680e-01  -4.7015327e-02   6.0091151e+01  -7.8948206e-01   9.7293964e-01   7.2454474e-01   5.7131909e-01  -1.0275127e+00   1.0830942e-02   7.0324566e+00  -6.6859242e-01   3.3850561e-01  -7.7628667e+00  -1.4999072e+01   3.8709458e+00   2.2190938e-01  -4.3114632e+00  -8.0976451e-01   1.1326253e+01  -5.4053190e-01   4.8172749e-02  -1.4908237e-01   2.7094256e-01  -4.0322066e+00  -6.5309208e+00   4.7852013e-01   1.6910053e-01  -3.6304431e-02   0.0000000e+00   0.0000000e+00
   8.4680000e+01   7.3899363e-01  -4.8070324e-02   6.0119073e+01  -7.7668436e-01   9.7356989e-01   7.3274195e-01   8.1972114e-01  -1.0295084e+00   1.2267916e-01   1.1184821e+01  -6.6226864e-01   2.0085685e-01  -1.3764876e+01  -1.4999072e+01   3.8759808e+00   5.0350244e-01  -4.0879015e+00  -8.7899049e-01   1.1055020e+01  -5.2816634e-01   3.7713992e-02  -1.4441584e-01   1.3056733e-01  -3.8856838e+00  -6.3839435e+00   4.6881619e-01   1.5924069e-01  -3.6003808e-02   0.0000000e+00   0.0000000e+00
   8.4690000e+01   7.3327613e-01  -4.9880411e-02   6.0142485e+01  -7.4563165e-01   9.7402826e-01   7.3951745e-01   6.7754998e-01  -1.0301159e+00   2.6257893e-01   1.3989977e+01  -6.5778416e-01   1.4437550e-02  -1.8641930e+01  -1.4999072e+01   3.8841373e+00   8.1564906e-01  -3.8408243e+00  -9.3023270e-01   1.0747235e+01  -5.1399789e-01   2.6322002e-02  -1.4000676e-01  -4.3253129e-02  -3.7865419e+00  -6.2696264e+00   4.6280420e-01   1.4714616e-01  -3.7194162e-02   0.0000000e+00   0.0000000e+00
   8.4700000e+01   7.2992919e-01  -5.3731390e-02   6.0163476e+01  -6.9375051e-01   9.7511688e-01   7.4222232e-01   2.7048700e-01  -1.0293440e+00   4.0481949e-01   1.4224056e+01  -6.5534702e-01  -2.0196930e-01  -2.1640685e+01  -1.4999072e+01   3.8941288e+00   9.9915584e-01  -3.6062792e+00  -9.4599863e-01   1.0419455e+01  -4.9955547e-01   1.6650707e-02  -1.3624129e-01  -2.2409973e-01  -3.7629772e+00  -6.2069402e+00   4.6089120e-01   1.3446417e-01  -4.0015582e-02   0.0000000e+00   0.0000000e+00
   8.4710000e+01   7.2605122e-01  -6.0449169e-02   6.0184356e+01  -6.2021488e-01   9.7500228e-01   7.4473656e-01   2.5142429e-01  -1.0275217e+00   5.1917060e-01   1.1435112e+01  -6.5492931e-01  -4.3001411e-01  -2.2804480e+01  -1.4999072e+01   3.9017521e+00   7.6232183e-01  -3.4137812e+00  -9.1273741e-01   1.0100619e+01  -4.8672129e-01   1.0577908e-02  -1.3337296e-01  -4.0017736e-01  -3.8250610e+00  -6.2348914e+00   4.6319238e-01   1.2257403e-01  -4.4630785e-02   0.0000000e+00   0.0000000e+00
   8.4720000e+01   7.2101193e-01  -7.1318171e-02   6.0206706e+01  -5.2663939e-01   9.7334071e-01   7.5604362e-01   1.1307055e+00  -1.0252410e+00   5.8041905e-01   6.1248448e+00  -6.5633000e-01  -6.5581622e-01  -2.2580212e+01  -1.4999072e+01   3.8984950e+00  -3.2570271e-01  -3.2841605e+00  -8.3072176e-01   9.8266877e+00  -4.7725642e-01   8.8446101e-03  -1.3174770e-01  -5.7981500e-01  -3.9575484e+00  -6.3989907e+00   4.6988186e-01   1.1259482e-01  -5.1037909e-02   0.0000000e+00   0.0000000e+00
   8.4730000e+01   7.1933345e-01  -8.7240614e-02   6.0230729e+01  -4.1870771e-01   9.7345530e-01   7.7952771e-01   2.3484092e+00  -1.0231757e+00   5.7917301e-01  -1.2460414e-01  -6.5923345e-01  -8.6483319e-01  -2.0901697e+01  -1.4999072e+01   3.8709435e+00  -2.7551540e+00  -3.2161380e+00  -7.1840247e-01   9.6232615e+00  -4.7194707e-01   1.1406229e-02  -1.3163395e-01  -7.6835919e-01  -4.1140164e+00  -6.7148203e+00   4.8057721e-01   1.0536344e-01  -5.8657434e-02   0.0000000e+00   0.0000000e+00
   8.4740000e+01   7.2648786e-01  -1.0661531e-01   6.0255423e+01  -3.0775863e-01   9.7551795e-01   8.0594458e-01   2.6416867e+00  -1.0218853e+00   5.2076162e-01  -5.8411393e+00  -6.6321700e-01  -1.0290557e+00  -1.6422248e+01  -1.4999072e+01   3.8025381e+00  -6.8405363e+00  -3.1855666e+00  -6.0504340e-01   9.4956175e+00  -4.7006189e-01   1.7859391e-02  -1.3287576e-01  -9.4098917e-01  -4.2286911e+00  -7.1473185e+00   4.9359480e-01   1.0123143e-01  -6.6216349e-02   0.0000000e+00   0.0000000e+00
   8.4750000e+01   7.4201642e-01  -1.2483264e-01   6.0279834e+01  -2.0875448e-01   9.7551795e-01   8.2298499e-01   1.7040413e+00  -1.0216832e+00   4.1943972e-01  -1.0132190e+01  -6.6776242e-01  -1.1092952e+00  -8.0239479e+00  -1.4999072e+01   3.6798939e+00  -1.2264420e+01  -3.1803789e+00  -5.1120192e-01   9.4377911e+00  -4.6981217e-01   2.7587282e-02  -1.3484379e-01  -1.0616407e+00  -4.2529227e+00  -7.6262084e+00   5.0613745e-01   9.9946919e-02  -7.2216121e-02   0.0000000e+00   0.0000000e+00
   8.4760000e+01   7.5851456e-01  -1.3630233e-01   6.0304243e+01  -1.3476234e-01   9.7626279e-01   8.3089426e-01   7.9092676e-01  -1.0225548e+00   3.0219057e-01  -1.1724914e+01  -6.7230646e-01  -1.0847169e+00   2.4578205e+00  -1.4999072e+01   3.5044265e+00  -1.7546745e+01  -3.2309085e+00  -4.3714273e-01   9.4443618e+00  -4.6958427e-01   3.9643537e-02  -1.3677478e-01  -1.1281681e+00  -4.1805407e+00  -8.0759833e+00   5.1551706e-01   1.0084248e-01  -7.5629421e-02   0.0000000e+00   0.0000000e+00
   8.4770000e+01   7.6790928e-01  -1.3682184e-01   6.0329909e+01  -9.3192105e-02   9.7511688e-01   8.4248939e-01   1.1595127e+00  -1.0241933e+00   2.0386090e-01  -9.8329676e+00  -6.7630983e-01  -9.7391023e-01   1.1080672e+01  -1.4999072e+01   3.3014761e+00  -2.0295041e+01  -3.3742696e+00  -3.7506879e-01   9.5102523e+00  -4.6881265e-01   5.2606101e-02  -1.3824229e-01  -1.1685191e+00  -4.0327043e+00  -8.4379608e+00   5.2041279e-01   1.0312572e-01  -7.6287835e-02   0.0000000e+00   0.0000000e+00
   8.4780000e+01   7.6823126e-01  -1.2528780e-01   6.0357758e+01  -8.5750077e-02   9.7488769e-01   8.6581759e-01   2.3328199e+00  -1.0261622e+00   1.4836354e-01  -5.5497357e+00  -6.7941474e-01  -8.2471868e-01   1.4919155e+01  -1.4999072e+01   3.1121812e+00  -1.8929488e+01  -3.5991850e+00  -3.2529415e-01   9.6222708e+00  -4.6778274e-01   6.4636644e-02  -1.3933516e-01  -1.2021766e+00  -3.8319948e+00  -8.6760398e+00   5.2112665e-01   1.0603070e-01  -7.4828647e-02   0.0000000e+00   0.0000000e+00
   8.4790000e+01   7.6392043e-01  -1.0476771e-01   6.0387507e+01  -1.0909931e-01   9.8021620e-01   8.9315355e-01   2.7335962e+00  -1.0280199e+00   1.4287977e-01  -5.4837673e-01  -6.8161789e-01  -6.9023045e-01   1.3448823e+01  -1.4999072e+01   2.9697371e+00  -1.4244411e+01  -3.8433619e+00  -2.9349084e-01   9.7588778e+00  -4.6686750e-01   7.3741466e-02  -1.4025333e-01  -1.2282022e+00  -3.6063033e+00  -8.7742221e+00   5.1892893e-01   1.0885586e-01  -7.2350511e-02   0.0000000e+00   0.0000000e+00
   8.4800000e+01   7.5992983e-01  -8.1490417e-02   6.0417854e+01  -1.5497911e-01   9.8050268e-01   9.1295748e-01   1.9803933e+00  -1.0293665e+00   1.8438018e-01   4.1500403e+00  -6.8324872e-01  -6.0697654e-01   8.3253904e+00  -1.4999072e+01   2.8836241e+00  -8.6112976e+00  -4.0321257e+00  -2.7753802e-01   9.8994957e+00  -4.6606406e-01   7.8084745e-02  -1.4070211e-01  -1.2397150e+00  -3.4071920e+00  -8.7369983e+00   5.1529884e-01   1.1098626e-01  -6.9982945e-02   0.0000000e+00   0.0000000e+00
   8.4810000e+01   7.5637394e-01  -6.1884276e-02   6.0447011e+01  -2.1165025e-01   9.8101834e-01   9.2205635e-01   9.0988708e-01  -1.0299206e+00   2.5948844e-01   7.5108265e+00  -6.8477146e-01  -5.8471572e-01   2.2260821e+00  -1.4999072e+01   2.8439998e+00  -3.9624296e+00  -4.1116214e+00  -2.6882348e-01   1.0022153e+01  -4.6499585e-01   7.6420520e-02  -1.3981962e-01  -1.2322651e+00  -3.2925481e+00  -8.5836574e+00   5.1152368e-01   1.1188590e-01  -6.8552252e-02   0.0000000e+00   0.0000000e+00
   8.4820000e+01   7.4899288e-01  -5.0176309e-02   6.0473119e+01  -2.6701621e-01   9.8686251e-01   9.2129418e-01  -7.6216715e-02  -1.0296222e+00   3.4411417e-01   8.4625733e+00  -6.8657036e-01  -6.0990571e-01  -2.5189984e+00  -1.4999072e+01   2.8342576e+00  -9.7422235e-01  -4.0583922e+00  -2.6323161e-01   1.0104017e+01  -4.6312837e-01   6.8563313e-02  -1.3674491e-01  -1.2007798e+00  -3.2885768e+00  -8.3438415e+00   5.0868268e-01   1.1110864e-01  -6.8405305e-02   0.0000000e+00   0.0000000e+00
   8.4830000e+01   7.3389523e-01  -4.7669253e-02   6.0494631e+01  -3.1108254e-01   9.8422690e-01   9.1387186e-01  -7.4223208e-01  -1.0286259e+00   4.1488376e-01   7.0769582e+00  -6.8884804e-01  -6.5972203e-01  -4.9816328e+00  -1.4999072e+01   2.8394794e+00   5.2218012e-01  -3.8839166e+00  -2.5681068e-01   1.0138678e+01  -4.6007437e-01   5.5419774e-02  -1.3128932e-01  -1.1494089e+00  -3.3912584e+00  -8.0626889e+00   5.0779050e-01   1.0853100e-01  -6.9480861e-02   0.0000000e+00   0.0000000e+00
   8.4840000e+01   7.1132909e-01  -5.2879646e-02   6.0510632e+01  -3.3658879e-01   9.8829490e-01   9.0562244e-01  -8.2494281e-01  -1.0271793e+00   4.6134305e-01   4.6459298e+00  -6.9165348e-01  -7.1572656e-01  -5.6004529e+00  -1.4999072e+01   2.8494694e+00   9.9900223e-01  -3.6225957e+00  -2.4138925e-01   1.0133982e+01  -4.5581322e-01   3.8539373e-02  -1.2411647e-01  -1.0926585e+00  -3.5856571e+00  -7.7945639e+00   5.0969396e-01   1.0472672e-01  -7.1557069e-02   0.0000000e+00   0.0000000e+00
   8.4850000e+01   6.8517364e-01  -6.1924734e-02   6.0521118e+01  -3.3913461e-01   9.8881057e-01   8.9911126e-01  -6.5111776e-01  -1.0255304e+00   4.8298094e-01   2.1637887e+00  -6.9492005e-01  -7.6474099e-01  -4.9014422e+00  -1.4999072e+01   2.8587322e+00   9.2628329e-01  -3.3062837e+00  -2.1106879e-01   1.0093790e+01  -4.5064802e-01   1.9712439e-02  -1.1629115e-01  -1.0365361e+00  -3.8448988e+00  -7.5875775e+00   5.1464770e-01   1.0096109e-01  -7.4308473e-02   0.0000000e+00   0.0000000e+00
   8.4860000e+01   6.5895927e-01  -6.9829125e-02   6.0527070e+01  -3.1746281e-01   9.8984189e-01   8.9309632e-01  -6.0149346e-01  -1.0239052e+00   4.8166796e-01  -1.3129830e-01  -6.9849315e-01  -7.9740095e-01  -3.2659964e+00  -1.4999072e+01   2.8651956e+00   6.4633402e-01  -2.9639295e+00  -1.6515058e-01   1.0015081e+01  -4.4500840e-01   8.3597227e-04  -1.0873861e-01  -9.8101909e-01  -4.1273246e+00  -7.4743422e+00   5.2200687e-01   9.8568195e-02  -7.7190582e-02   0.0000000e+00   0.0000000e+00
   8.4870000e+01   6.3234576e-01  -7.3130338e-02   6.0530143e+01  -2.7315467e-01   9.9305045e-01   8.8506818e-01  -8.0281406e-01  -1.0224565e+00   4.6466656e-01  -1.7001394e+00  -7.0221200e-01  -8.1307597e-01  -1.5675016e+00  -1.4999072e+01   2.8687593e+00   3.5637596e-01  -2.6311486e+00  -1.1267909e-01   9.8915888e+00  -4.3931603e-01  -1.6069160e-02  -1.0216225e-01  -9.3187201e-01  -4.3836757e+00  -7.4661331e+00   5.3037466e-01   9.8235528e-02  -7.9507835e-02   0.0000000e+00   0.0000000e+00
   8.4880000e+01   6.0154158e-01  -7.1766339e-02   6.0532243e+01  -2.0994397e-01   9.9247750e-01   8.7325203e-01  -1.1816154e+00  -1.0211698e+00   4.4888317e-01  -1.5783390e+00  -7.0602240e-01  -8.2275414e-01  -9.6781721e-01  -1.4999072e+01   2.8701646e+00   1.4052306e-01  -2.3536341e+00  -7.0523416e-02   9.7172438e+00  -4.3396541e-01  -2.8836912e-02  -9.7259787e-02  -9.0046822e-01  -4.5748685e+00  -7.5517801e+00   5.3811076e-01   9.9800329e-02  -8.0672242e-02   0.0000000e+00   0.0000000e+00
   8.4890000e+01   5.6285677e-01  -6.8244980e-02   6.0535186e+01  -1.3390754e-01   9.9631631e-01   8.5936109e-01  -1.3890936e+00  -1.0197928e+00   4.5816958e-01   9.2864056e-01  -7.1003554e-01  -8.4339508e-01  -2.0640940e+00  -1.4999072e+01   2.8702996e+00   1.3502550e-02  -2.1798014e+00  -5.0101971e-02   9.4944470e+00  -4.2932600e-01  -3.5449086e-02  -9.4719907e-02  -8.9802369e-01  -4.6850207e+00  -7.7059281e+00   5.4386886e-01   1.0244632e-01  -8.0512893e-02   0.0000000e+00   0.0000000e+00
   8.4900000e+01   5.1526192e-01  -6.5031112e-02   6.0540339e+01  -5.4029491e-02   9.9488392e-01   8.4864116e-01  -1.0719937e+00  -1.0178694e+00   5.1296364e-01   5.4794064e+00  -7.1445816e-01  -8.8467940e-01  -4.1284326e+00  -1.4999072e+01   2.8698739e+00  -4.2574992e-02  -2.1351340e+00  -5.3077908e-02   9.2413847e+00  -4.2567711e-01  -3.4743499e-02  -9.4882398e-02  -9.2846246e-01  -4.7143897e+00  -7.9044767e+00   5.4687202e-01   1.0485559e-01  -7.9524806e-02   0.0000000e+00   0.0000000e+00
   8.4910000e+01   4.6004768e-01  -6.2358072e-02   6.0548199e+01   1.9372468e-02   9.9488392e-01   8.4498016e-01  -3.6609903e-01  -1.0149897e+00   6.0881828e-01   9.5854637e+00  -7.1944569e-01  -9.4135066e-01  -5.6671254e+00  -1.4999072e+01   2.8693315e+00  -5.4236260e-02  -2.2057174e+00  -7.8852528e-02   8.9837075e+00  -4.2307626e-01  -2.6985840e-02  -9.7466027e-02  -9.9303378e-01  -4.6672857e+00  -8.1293667e+00   5.4695810e-01   1.0533750e-01  -7.8773710e-02   0.0000000e+00   0.0000000e+00
   8.4920000e+01   3.9983636e-01  -5.8373980e-02   6.0558007e+01   7.8220364e-02   9.9992595e-01   8.4533203e-01   3.5186548e-02  -1.0111087e+00   7.0916983e-01   1.0035155e+01  -7.2501648e-01  -9.9967941e-01  -5.8328753e+00  -1.4999072e+01   2.8688873e+00  -4.4415963e-02  -2.3501066e+00  -1.2504623e-01   8.7425871e+00  -4.2125724e-01  -1.3725312e-02  -1.0168187e-01  -1.0994094e+00  -4.5547967e+00  -8.3589841e+00   5.4458124e-01   1.0222727e-01  -7.9377212e-02   0.0000000e+00   0.0000000e+00
   8.4930000e+01   3.3860859e-01  -5.2218261e-02   6.0567643e+01   1.1867635e-01   9.9797789e-01   8.4629597e-01   9.6394202e-02  -1.0065614e+00   7.7597972e-01   6.6809889e+00  -7.3110850e-01  -1.0516616e+00  -5.1982151e+00  -1.4999072e+01   2.8686036e+00  -2.8377765e-02  -2.5329627e+00  -1.7538973e-01   8.5403651e+00  -4.1970725e-01   2.8917014e-03  -1.0659674e-01  -1.2640140e+00  -4.4089677e+00  -8.5645504e+00   5.4068882e-01   9.4529784e-02  -8.1970457e-02   0.0000000e+00   0.0000000e+00
   8.4940000e+01   2.8167424e-01  -4.6859429e-02   6.0574260e+01   1.4033701e-01   9.9872274e-01   8.5080888e-01   4.5129030e-01  -1.0018016e+00   7.9740790e-01   2.1428177e+00  -7.3775422e-01  -1.1067963e+00  -5.5134774e+00  -1.4999072e+01   2.8684626e+00  -1.4100251e-02  -2.7400457e+00  -2.0599777e-01   8.3944540e+00  -4.1790957e-01   2.0707724e-02  -1.1143676e-01  -1.4991231e+00  -4.2738437e+00  -8.7110505e+00   5.3636684e-01   8.2455568e-02  -8.6521338e-02   0.0000000e+00   0.0000000e+00
   8.4950000e+01   2.3471532e-01  -4.7191350e-02   6.0575469e+01   1.4485161e-01   1.0005562e+00   8.5888712e-01   8.0782489e-01  -9.9723278e-01   7.7834979e-01  -1.9058107e+00  -7.4517047e-01  -1.1837102e+00  -7.6913913e+00  -1.4999072e+01   2.8684185e+00  -4.4019258e-03  -2.9471987e+00  -2.0952127e-01   8.3036919e+00  -4.1548761e-01   3.7701185e-02  -1.1558316e-01  -1.7813171e+00  -4.1797359e+00  -8.7679234e+00   5.3247757e-01   6.7477809e-02  -9.2412575e-02   0.0000000e+00   0.0000000e+00
   8.4960000e+01   2.0175017e-01  -5.4416612e-02   6.0569693e+01   1.3523679e-01   1.0017021e+00   8.6286938e-01   3.9822537e-01  -9.9323412e-01   7.2133963e-01  -5.7010156e+00  -7.5360176e-01  -1.2853070e+00  -1.0159678e+01  -1.4999072e+01   2.8684264e+00   7.8929095e-04  -3.1038068e+00  -1.9128067e-01   8.2657546e+00  -4.1214682e-01   5.1841278e-02  -1.1832425e-01  -2.0461390e+00  -4.1447856e+00  -8.7333260e+00   5.2958879e-01   5.1964898e-02  -9.8624243e-02   0.0000000e+00   0.0000000e+00
   8.4970000e+01   1.8230886e-01  -6.3193645e-02   6.0555132e+01   1.1530074e-01   1.0022751e+00   8.5448613e-01  -8.3832443e-01  -9.9026984e-01   6.1802961e-01  -1.0331002e+01  -7.6310481e-01  -1.3927843e+00  -1.0747729e+01  -1.4999072e+01   2.8684536e+00   2.7192662e-03  -3.1669779e+00  -1.4767729e-01   8.2920546e+00  -4.0769300e-01   6.1084701e-02  -1.1882510e-01  -2.2283653e+00  -4.1849808e+00  -8.6351090e+00   5.2819692e-01   3.8779732e-02  -1.0401578e-01   0.0000000e+00   0.0000000e+00
   8.4980000e+01   1.6983131e-01  -6.5116819e-02   6.0529241e+01   8.8887843e-02   1.0061139e+00   8.3009066e-01  -2.4395476e+00  -9.8895617e-01   4.5322917e-01  -1.6480043e+01  -7.7353189e-01  -1.4856756e+00  -9.2891315e+00  -1.4999072e+01   2.8684814e+00   2.7822477e-03  -3.1351131e+00  -6.6411673e-02   8.3972466e+00  -4.0230833e-01   6.3853123e-02  -1.1651818e-01  -2.2976039e+00  -4.3029081e+00  -8.5096498e+00   5.2884820e-01   3.0823330e-02  -1.0760279e-01   0.0000000e+00   0.0000000e+00
   8.4990000e+01   1.5310853e-01  -5.4731459e-02   6.0490862e+01   5.9408131e-02   1.0031918e+00   7.9381060e-01  -3.6280057e+00  -9.8991276e-01   2.2663102e-01  -2.2659815e+01  -7.8472463e-01  -1.5628019e+00  -7.7126219e+00  -1.4999072e+01   2.8685020e+00   2.0575374e-03  -3.0476035e+00   5.8478054e-02   8.5915860e+00  -3.9683459e-01   5.9618553e-02  -1.1154297e-01  -2.2629303e+00  -4.4749409e+00  -8.3956487e+00   5.3187384e-01   3.0246490e-02  -1.0872569e-01   0.0000000e+00   0.0000000e+00
   8.5000000e+01   1.2044682e-01  -3.2272677e-02   6.0443805e+01   2.9828308e-02   1.0050253e+00   7.5534144e-01  -3.8469157e+00  -9.9340671e-01  -2.6515586e-02  -2.5314661e+01  -7.9673908e-01  -1.6454255e+00  -8.2623684e+00  -1.4999072e+01   2.8685140e+00   1.2032089e-03  -2.9572838e+00   2.1777963e-01   8.8779693e+00  -3.9268787e-01   4.9017777e-02  -1.0491667e-01  -2.1573836e+00  -4.6549609e+00  -8.3382581e+00   5.3710866e-01   3.7610203e-02  -1.0732472e-01   0.0000000e+00   0.0000000e+00
   8.5010000e+01   6.5847004e-02  -2.2147005e-03   6.0397568e+01   2.8490116e-03   1.0029053e+00   7.2158313e-01  -3.3758313e+00  -9.9908640e-01  -2.4458361e-01  -2.1806803e+01  -8.0987192e-01  -1.7575612e+00  -1.1213562e+01  -1.4999072e+01   2.8685193e+00   5.2588953e-04  -2.9065021e+00   3.9250230e-01   9.2441922e+00  -3.9125530e-01   3.3852075e-02  -9.8464190e-02  -2.0215871e+00  -4.7923761e+00  -8.3808003e+00   5.4392891e-01   5.1453340e-02  -1.0431492e-01   0.0000000e+00   0.0000000e+00
   8.5020000e+01  -6.1136312e-03   2.9105852e-02   6.0363206e+01  -1.8951743e-02   1.0038794e+00   6.9367756e-01  -2.7905570e+00  -1.0060916e+00  -3.7683830e-01  -1.3225468e+01  -8.2441828e-01  -1.8990038e+00  -1.4144266e+01  -1.4999072e+01   2.8685204e+00   1.0439494e-04  -2.9263303e+00   5.6390583e-01   9.6511921e+00  -3.9296646e-01   1.7285832e-02  -9.4358517e-02  -1.8986129e+00  -4.8435651e+00  -8.5401524e+00   5.5127321e-01   6.8345128e-02  -1.0138144e-01   0.0000000e+00   0.0000000e+00
   8.5030000e+01  -8.3809434e-02   5.4767630e-02   6.0347748e+01  -3.3431151e-02   1.0023897e+00   6.7118170e-01  -2.2495856e+00  -1.0134584e+00  -4.1284112e-01  -3.6002818e+00  -8.4032470e-01  -2.0348608e+00  -1.3585702e+01  -1.4999072e+01   2.8685194e+00  -9.7766653e-05  -3.0213861e+00   7.1333738e-01   1.0033674e+01  -3.9671717e-01   3.2198826e-03  -9.3964994e-02  -1.8175915e+00  -4.7736678e+00  -8.7902039e+00   5.5757398e-01   8.3639824e-02  -9.9910754e-02   0.0000000e+00   0.0000000e+00
   8.5040000e+01  -1.5953729e-01   6.8310307e-02   6.0350662e+01  -3.9710279e-02   1.0013583e+00   6.5580931e-01  -1.5372393e+00  -1.0204711e+00  -3.7747627e-01   3.5364845e+00  -8.5705787e-01  -2.1172923e+00  -8.2431482e+00  -1.4999072e+01   2.8685178e+00  -1.5483978e-04  -3.1476769e+00   8.2065031e-01   1.0327951e+01  -4.0041089e-01  -5.8447063e-03  -9.6580431e-02  -1.7801090e+00  -4.5771808e+00  -9.0751913e+00   5.6132436e-01   9.3106537e-02  -1.0001500e-01   0.0000000e+00   0.0000000e+00
   8.5050000e+01  -2.3434015e-01   6.6166975e-02   6.0363314e+01  -3.8505893e-02   9.9969676e-01   6.5010637e-01  -5.7029431e-01  -1.0267790e+00  -3.0722409e-01   7.0252175e+00  -8.7395689e-01  -2.1336366e+00  -1.6344309e+00  -1.4999072e+01   2.8685165e+00  -1.3662062e-04  -3.2414971e+00   8.7049517e-01   1.0501908e+01  -4.0243497e-01  -1.0827371e-02  -9.9573923e-02  -1.7876837e+00  -4.3027312e+00  -9.3359813e+00   5.6235623e-01   9.4669970e-02  -1.0072228e-01   0.0000000e+00   0.0000000e+00
   8.5060000e+01  -3.0915715e-01   5.0946381e-02   6.0373657e+01  -3.1296886e-02   9.9860815e-01   6.5367268e-01   3.5663094e-01  -1.0323015e+00  -2.2888521e-01   7.8338889e+00  -8.9086126e-01  -2.1339455e+00  -3.0886544e-02  -1.4999072e+01   2.8685155e+00  -9.2236593e-05  -3.2719048e+00   8.5890583e-01   1.0560498e+01  -4.0278305e-01  -1.5477191e-02  -1.0035134e-01  -1.8658310e+00  -4.0413436e+00  -9.5298262e+00   5.6236782e-01   8.9008719e-02  -1.0118736e-01   0.0000000e+00   0.0000000e+00
   8.5070000e+01  -3.7413785e-01   3.1517242e-02   6.0375773e+01  -1.9047115e-02   9.9832167e-01   6.6250405e-01   8.8313739e-01  -1.0369783e+00  -1.4438272e-01   8.4502487e+00  -9.0839972e-01  -2.1972445e+00  -6.3298973e+00  -1.4999072e+01   2.8685150e+00  -4.9027419e-05  -3.2465814e+00   7.9477681e-01   1.0524592e+01  -4.0262324e-01  -2.3156086e-02  -9.8296645e-02  -2.0366677e+00  -3.8825299e+00  -9.6352791e+00   5.6357749e-01   7.8525147e-02  -1.0168375e-01   0.0000000e+00   0.0000000e+00
   8.5080000e+01  -4.1239540e-01   1.7568776e-02   6.0375240e+01  -1.6156737e-03   9.9786330e-01   6.7248684e-01   9.9827884e-01  -1.0405219e+00  -3.0956659e-02   1.1342606e+01  -9.2759785e-01  -2.3632992e+00  -1.6605476e+01  -1.4999072e+01   2.8685149e+00  -1.7961971e-05  -3.1715050e+00   6.9855894e-01   1.0396536e+01  -4.0252376e-01  -3.4021543e-02  -9.4657081e-02  -2.2793708e+00  -3.8713495e+00  -9.6356221e+00   5.6663349e-01   6.5527145e-02  -1.0332560e-01   0.0000000e+00   0.0000000e+00
   8.5090000e+01  -4.1507687e-01   1.3329410e-02   6.0382260e+01   2.1669317e-02   9.9539958e-01   6.8204301e-01   9.5561739e-01  -1.0424332e+00   1.3254085e-01   1.6349751e+01  -9.4911583e-01  -2.5954934e+00  -2.3219419e+01  -1.4999072e+01   2.8685149e+00  -2.9158551e-07  -3.0200918e+00   5.9679938e-01   1.0138833e+01  -4.0105886e-01  -4.5225129e-02  -9.0698842e-02  -2.5300464e+00  -3.9923279e+00  -9.4954469e+00   5.6989357e-01   5.1121841e-02  -1.0681573e-01   0.0000000e+00   0.0000000e+00
   8.5100000e+01  -3.8937469e-01   1.6014975e-02   6.0399341e+01   5.0324069e-02   9.9557147e-01   6.8848141e-01   6.4383988e-01  -1.0423841e+00   3.2878326e-01   1.9624241e+01  -9.7273541e-01  -2.8059086e+00  -2.1041523e+01  -1.4999072e+01   2.8685149e+00   7.0814537e-06  -2.7444529e+00   5.1020181e-01   9.6909100e+00  -3.9538459e-01  -5.3634521e-02  -8.6188634e-02  -2.7131561e+00  -4.1876851e+00  -9.1655446e+00   5.7073991e-01   3.5592443e-02  -1.1154391e-01   0.0000000e+00   0.0000000e+00
   8.5110000e+01  -3.5307721e-01   1.8327770e-02   6.0417838e+01   8.0714981e-02   9.9557147e-01   6.8584866e-01  -2.6327528e-01  -1.0406710e+00   4.9523220e-01   1.6644893e+01  -9.9741713e-01  -2.9124204e+00  -1.0651178e+01  -1.4999072e+01   2.8685150e+00   8.2143305e-06  -2.3142562e+00   4.4934557e-01   9.0349405e+00  -3.8348673e-01  -5.8497537e-02  -7.9644507e-02  -2.7745660e+00  -4.4031269e+00  -8.6333521e+00   5.6778108e-01   1.9700239e-02  -1.1599784e-01   0.0000000e+00   0.0000000e+00
   8.5120000e+01  -3.2489710e-01   1.2090776e-02   6.0425518e+01   1.0620045e-01   9.9247750e-01   6.6963636e-01  -1.6212302e+00  -1.0382743e+00   5.6359769e-01   6.8365493e+00  -1.0217583e+00  -2.8787185e+00   3.3701908e+00  -1.4999072e+01   2.8685151e+00   6.4655842e-06  -1.7506806e+00   4.1493170e-01   8.2574862e+00  -3.6623885e-01  -6.1899210e-02  -6.9926811e-02  -2.7028603e+00  -4.6207669e+00  -7.9730159e+00   5.6210392e-01   5.5938394e-03  -1.1901892e-01   0.0000000e+00   0.0000000e+00
   8.5130000e+01  -3.1703734e-01  -8.0559133e-03   6.0415156e+01   1.2098884e-01   9.9448285e-01   6.3840084e-01  -3.1235517e+00  -1.0364384e+00   5.0754844e-01  -5.6049248e+00  -1.0444381e+00  -2.7130098e+00   1.6570868e+01  -1.4999072e+01   2.8685151e+00   3.9991479e-06  -1.1272575e+00   3.8685828e-01   7.5232820e+00  -3.4751091e-01  -6.6736849e-02  -5.7613347e-02  -2.5250537e+00  -4.8356856e+00  -7.3288505e+00   5.5639315e-01  -3.7580533e-03  -1.2049826e-01   0.0000000e+00   0.0000000e+00
   8.5140000e+01  -3.3174262e-01  -4.2434756e-02   6.0387866e+01   1.2527083e-01   9.9242020e-01   5.9562557e-01  -4.2775265e+00  -1.0360937e+00   3.5851042e-01  -1.4903802e+01  -1.0643575e+00  -2.4374797e+00   2.7553010e+01  -1.4999072e+01   2.8685151e+00   1.9019446e-06  -5.4428021e-01   3.3095355e-01   6.9827824e+00  -3.3194678e-01  -7.3972892e-02  -4.5082175e-02  -2.2859765e+00  -5.0168173e+00  -6.8395331e+00   5.5260401e-01  -6.3621317e-03  -1.2098171e-01   0.0000000e+00   0.0000000e+00
   8.5150000e+01  -3.6432790e-01  -8.5795938e-02   6.0352473e+01   1.2744573e-01   9.8984189e-01   5.5563016e-01  -3.9995419e+00  -1.0374464e+00   1.8892047e-01  -1.6958995e+01  -1.0805290e+00  -2.0630910e+00   3.7438878e+01  -1.4999072e+01   2.8685151e+00   5.2303095e-07  -9.6123652e-02   2.3397359e-01   6.7095197e+00  -3.2204608e-01  -8.1776216e-02  -3.5308785e-02  -2.0322362e+00  -5.1149221e+00  -6.5794946e+00   5.5046740e-01  -2.5909577e-03  -1.2093976e-01   0.0000000e+00   0.0000000e+00
   8.5160000e+01  -4.0938515e-01  -1.2560399e-01   6.0321971e+01   1.4062052e-01   9.8508634e-01   5.3711939e-01  -1.8510762e+00  -1.0399152e+00   7.7304471e-02  -1.1161600e+01  -1.0919985e+00  -1.5929383e+00   4.7015264e+01  -1.4999072e+01   2.8685151e+00  -1.8731163e-07   1.5999121e-01   1.2668724e-01   6.6987918e+00  -3.1697695e-01  -8.7141334e-02  -3.0286463e-02  -1.8077688e+00  -5.1044556e+00  -6.5659810e+00   5.4845423e-01   5.0351087e-03  -1.2055691e-01   0.0000000e+00   0.0000000e+00
   8.5170000e+01  -4.6164909e-01  -1.4189224e-01   6.0307607e+01   1.7449288e-01   9.8479986e-01   5.4726625e-01   1.0146859e+00  -1.0424996e+00   6.5580300e-02  -1.1724171e+00  -1.0980116e+00  -1.0468965e+00   5.4604183e+01  -1.4999072e+01   2.8685151e+00  -4.3000150e-07   2.1083342e-01   7.7575334e-02   6.8901764e+00  -3.1367003e-01  -8.7998343e-02  -3.0101370e-02  -1.6685370e+00  -5.0080246e+00  -6.7908849e+00   5.4602125e-01   1.3147425e-02  -1.2017027e-01   0.0000000e+00   0.0000000e+00
   8.5180000e+01  -5.1023209e-01  -1.1630177e-01   6.0313880e+01   2.2943688e-01   9.8170589e-01   5.7863468e-01   3.1368428e+00  -1.0444289e+00   1.3093853e-01   6.5358234e+00  -1.0983422e+00  -4.7794349e-01   5.6895299e+01  -1.4999072e+01   2.8685151e+00  -4.1416079e-07   7.5305870e-02   1.5830965e-01   7.1874036e+00  -3.0875578e-01  -8.4199867e-02  -3.2920832e-02  -1.6795296e+00  -4.8725313e+00  -7.2177809e+00   5.4418461e-01   1.8811493e-02  -1.2043160e-01   0.0000000e+00   0.0000000e+00
   8.5190000e+01  -5.3647226e-01  -4.7240524e-02   6.0336165e+01   2.9750524e-01   9.8096105e-01   6.1648340e-01   3.7848722e+00  -1.0456273e+00   2.0392318e-01   7.2984643e+00  -1.0935726e+00   3.2786618e-02   5.1073011e+01  -1.4999072e+01   2.8685151e+00  -2.9587244e-07  -1.9706496e-01   3.9721328e-01   7.4755062e+00  -3.0004778e-01  -7.7504060e-02  -3.5618573e-02  -1.8675876e+00  -4.7256198e+00  -7.7504790e+00   5.4373902e-01   2.0471689e-02  -1.2145327e-01   0.0000000e+00   0.0000000e+00
   8.5200000e+01  -5.2635242e-01   4.2941099e-02   6.0361449e+01   3.6649751e-01   9.8245074e-01   6.4420272e-01   2.7719318e+00  -1.0465905e+00   2.2736638e-01   2.3443200e+00  -1.0851063e+00   4.0289346e-01   3.7010685e+01  -1.4999072e+01   2.8685151e+00  -1.6721016e-07  -5.0872350e-01   7.5928305e-01   7.6525181e+00  -2.8712700e-01  -7.1292347e-02  -3.4795897e-02  -2.1719152e+00  -4.5688285e+00  -8.2398334e+00   5.4385736e-01   1.8465248e-02  -1.2206285e-01   0.0000000e+00   0.0000000e+00
   8.5210000e+01  -4.8959986e-01   1.1857060e-01   6.0375035e+01   4.2342810e-01   9.8113293e-01   6.5094991e-01   6.7471950e-01  -1.0478570e+00   1.9704873e-01  -3.0317644e+00  -1.0746655e+00   6.0037336e-01   1.9747990e+01  -1.4999072e+01   2.8685151e+00  -6.8981354e-08  -7.1267070e-01   1.1606047e+00   7.6776858e+00  -2.7112570e-01  -6.9675811e-02  -2.8220873e-02  -2.4470646e+00  -4.4001436e+00  -8.5610272e+00   5.4291263e-01   1.4587715e-02  -1.2069696e-01   0.0000000e+00   0.0000000e+00
   8.5220000e+01  -4.6022075e-01   1.5193537e-01   6.0370853e+01   4.5843112e-01   9.8193507e-01   6.3869316e-01  -1.2256754e+00  -1.0496065e+00   1.4883608e-01  -4.8212651e+00  -1.0635629e+00   6.6616922e-01   6.5795860e+00  -1.4999072e+01   2.8685151e+00  -9.8197450e-09  -6.9796924e-01   1.5024702e+00   7.5817135e+00  -2.5420073e-01  -7.5150161e-02  -1.6384929e-02  -2.5662023e+00  -4.2237251e+00  -8.6769617e+00   5.3998310e-01   1.0556357e-02  -1.1726724e-01   0.0000000e+00   0.0000000e+00
   8.5230000e+01  -4.6989010e-01   1.3625231e-01   6.0354560e+01   4.6792686e-01   9.7838273e-01   6.1931963e-01  -1.9373527e+00  -1.0515452e+00   1.3006265e-01  -1.8773433e+00  -1.0525004e+00   6.6160379e-01  -4.5654266e-01  -1.4999072e+01   2.8685151e+00   1.7251889e-08  -4.9380057e-01   1.7110453e+00   7.4193825e+00  -2.3886016e-01  -8.6564674e-02  -2.5931929e-03  -2.5431491e+00  -4.0449479e+00  -8.6147001e+00   5.3508108e-01   6.4749747e-03  -1.1357681e-01   0.0000000e+00   0.0000000e+00
   8.5240000e+01  -5.1804549e-01   8.3487448e-02   6.0335458e+01   4.5453221e-01   9.7855462e-01   6.0554927e-01  -1.3770365e+00  -1.0529394e+00   1.8464802e-01   5.4585368e+00  -1.0420167e+00   6.0314863e-01  -5.8455163e+00  -1.4999072e+01   2.8685151e+00   2.3772140e-08  -2.3541678e-01   1.7621632e+00   7.2150533e+00  -2.2679741e-01  -1.0004324e-01   9.3734576e-03  -2.5063189e+00  -3.8713933e+00  -8.4004212e+00   5.2820538e-01   9.1986121e-04  -1.1138521e-01   0.0000000e+00   0.0000000e+00
   8.5250000e+01  -5.6998664e-01   1.5454580e-02   6.0317392e+01   4.2503220e-01   9.7597631e-01   6.0440071e-01  -1.1485605e-01  -1.0528152e+00   3.3637360e-01   1.5172558e+01  -1.0329416e+00   4.6166308e-01  -1.4148555e+01  -1.4999072e+01   2.8685151e+00   2.0049518e-08  -1.6027744e-02   1.6857248e+00   6.9482042e+00  -2.1773065e-01  -1.1211459e-01   1.8153288e-02  -2.5451528e+00  -3.7310515e+00  -8.0324872e+00   5.1877767e-01  -7.1799717e-03  -1.1041807e-01   0.0000000e+00   0.0000000e+00
   8.5260000e+01  -5.8863914e-01  -4.6431894e-02   6.0298298e+01   3.8872450e-01   9.7591902e-01   6.1674632e-01   1.2345615e+00  -1.0503617e+00   5.6880313e-01   2.3242953e+01  -1.0263915e+00   2.0845543e-01  -2.5320765e+01  -1.4999072e+01   2.8685151e+00   1.3102985e-08   1.9799079e-01   1.5480248e+00   6.5865031e+00  -2.0962005e-01  -1.2224788e-01   2.5531620e-02  -2.6200780e+00  -3.6809823e+00  -7.5115286e+00   5.0660007e-01  -1.6606283e-02  -1.0876226e-01   0.0000000e+00   0.0000000e+00
   8.5270000e+01  -5.6782802e-01  -8.9537386e-02   6.0275622e+01   3.5556074e-01   9.7328341e-01   6.3907358e-01   2.2327260e+00  -1.0453511e+00   8.2370705e-01   2.5490391e+01  -1.0234953e+00  -1.5777086e-01  -3.6622629e+01  -1.4999072e+01   2.8685151e+00   6.7000183e-09   4.9207977e-01   1.4154850e+00   6.1225488e+00  -2.0037130e-01  -1.3260334e-01   3.4370105e-02  -2.6317236e+00  -3.7741441e+00  -6.8742678e+00   4.9327404e-01  -2.3882351e-02  -1.0499650e-01   0.0000000e+00   0.0000000e+00
   8.5280000e+01  -5.3171602e-01  -1.1156788e-01   6.0249497e+01   3.3362760e-01   9.7397096e-01   6.6326584e-01   2.4192258e+00  -1.0382471e+00   1.0320554e+00   2.0834835e+01  -1.0250588e+00  -6.0472160e-01  -4.4695074e+01  -1.4999072e+01   2.8685151e+00   2.2490454e-09   8.9507395e-01   1.3217358e+00   5.5832450e+00  -1.8934841e-01  -1.4494203e-01   4.5770300e-02  -2.5215162e+00  -4.0143740e+00  -6.1957851e+00   4.8180475e-01  -2.5705030e-02  -9.9656851e-02   0.0000000e+00   0.0000000e+00
   8.5290000e+01  -5.0763737e-01  -1.1635115e-01   6.0221687e+01   3.2813883e-01   9.7282504e-01   6.7789599e-01   1.4630144e+00  -1.0299352e+00   1.1520476e+00   1.1999225e+01  -1.0311160e+00  -1.0549540e+00  -4.5023239e+01  -1.4999072e+01   2.8685151e+00  -1.9517721e-10   1.3669758e+00   1.2562191e+00   5.0182952e+00  -1.7733900e-01  -1.5772525e-01   5.8014899e-02  -2.2886945e+00  -4.3421456e+00  -5.5705433e+00   4.7430662e-01  -2.1768207e-02  -9.4797818e-02   0.0000000e+00   0.0000000e+00
   8.5300000e+01  -5.0587884e-01  -1.0927200e-01   6.0193779e+01   3.4231213e-01   9.7311152e-01   6.7417557e-01  -3.7204158e-01  -1.0214397e+00   1.1701071e+00   1.8059442e+00  -1.0406009e+00  -1.3982999e+00  -3.4334596e+01  -1.4999072e+01   2.8685151e+00  -1.1514789e-09   1.8281732e+00   1.1862282e+00   4.4839823e+00  -1.6556870e-01  -1.6647847e-01   6.7822985e-02  -1.9778699e+00  -4.6565070e+00  -5.0886822e+00   4.7058511e-01  -1.5214743e-02  -9.2415700e-02   0.0000000e+00   0.0000000e+00
   8.5310000e+01  -5.1950973e-01  -9.5658634e-02   6.0166612e+01   3.7725155e-01   9.7351259e-01   6.5301663e-01  -2.1158935e+00  -1.0138194e+00   1.0826336e+00  -8.7473481e+00  -1.0515803e+00  -1.5482224e+00  -1.4992240e+01  -1.4999072e+01   2.8685151e+00  -1.2355450e-09   2.1763310e+00   1.1043619e+00   4.0457370e+00  -1.5511101e-01  -1.6693723e-01   7.2538485e-02  -1.6793756e+00  -4.8678987e+00  -4.8241872e+00   4.6926636e-01  -1.0321062e-02  -9.3334878e-02   0.0000000e+00   0.0000000e+00
   8.5320000e+01  -5.3280436e-01  -7.9966991e-02   6.0140547e+01   4.2980393e-01   9.6910082e-01   6.2681371e-01  -2.6202928e+00  -1.0079546e+00   9.0728930e-01  -1.7534431e+01  -1.0620494e+00  -1.4975769e+00   5.0645433e+00  -1.4999072e+01   2.8685151e+00  -9.3685060e-10   2.3150524e+00   1.0535900e+00   3.7841401e+00  -1.4685779e-01  -1.5793819e-01   7.1494698e-02  -1.5086046e+00  -4.9452407e+00  -4.8293220e+00   4.6965965e-01  -9.6976901e-03  -9.7099721e-02   0.0000000e+00   0.0000000e+00
   8.5330000e+01  -5.2971330e-01  -6.3474655e-02   6.0115766e+01   4.9151086e-01   9.6795490e-01   6.0988080e-01  -1.6932904e+00  -1.0041672e+00   6.9981123e-01  -2.0747807e+01  -1.0707160e+00  -1.3173689e+00   1.8020806e+01  -1.4999072e+01   2.8685151e+00  -5.6079585e-10   2.2012418e+00   1.0923871e+00   3.7632630e+00  -1.4149449e-01  -1.4181382e-01   6.5891026e-02  -1.5401725e+00  -4.9039193e+00  -5.1185007e+00   4.7209190e-01  -1.3063399e-02  -1.0231295e-01   0.0000000e+00   0.0000000e+00
   8.5340000e+01  -5.0385029e-01  -4.4520198e-02   6.0092122e+01   5.5150695e-01   9.6824138e-01   6.0782145e-01  -2.0593562e-01  -1.0021564e+00   5.2222074e-01  -1.7759049e+01  -1.0772424e+00  -1.1031012e+00   2.1426765e+01  -1.4999072e+01   2.8685151e+00  -2.5424107e-10   1.8604388e+00   1.2392283e+00   3.9808594e+00  -1.3929450e-01  -1.2243384e-01   5.7760935e-02  -1.7538296e+00  -4.7651645e+00  -5.6478740e+00   4.7685205e-01  -1.7822207e-02  -1.0719449e-01   0.0000000e+00   0.0000000e+00
   8.5350000e+01  -4.6557893e-01  -2.1929088e-02   6.0069093e+01   6.0099003e-01   9.6503282e-01   6.2121454e-01   1.3393092e+00  -1.0014088e+00   3.9580331e-01  -1.2641743e+01  -1.0819617e+00  -9.2184324e-01   1.8125797e+01  -1.4999072e+01   2.8685151e+00  -5.9108274e-11   1.3546348e+00   1.4627805e+00   4.3644951e+00  -1.3997892e-01  -1.0279934e-01   4.8759579e-02  -2.0571582e+00  -4.5536803e+00  -6.3157081e+00   4.8332190e-01  -2.0849243e-02  -1.1036822e-01   0.0000000e+00   0.0000000e+00
   8.5360000e+01  -4.3700577e-01   3.8381922e-03   6.0046438e+01   6.3486970e-01   9.6382961e-01   6.5029057e-01   2.9076029e+00  -1.0015073e+00   3.1104969e-01  -8.4753626e+00  -1.0853796e+00  -7.9086495e-01   1.3097829e+01  -1.4999072e+01   2.8685151e+00   3.7436720e-11   7.6793054e-01   1.7126760e+00   4.8189011e+00  -1.4288700e-01  -8.4251034e-02   3.9584807e-02  -2.3471210e+00  -4.3135518e+00  -6.9945922e+00   4.9016947e-01  -2.0533073e-02  -1.1154046e-01   0.0000000e+00   0.0000000e+00
   8.5370000e+01  -4.3751833e-01   3.1803802e-02   6.0024979e+01   6.5061869e-01   9.6543389e-01   6.9144400e-01   4.1153432e+00  -1.0020422e+00   2.6725462e-01  -4.3795070e+00  -1.0877857e+00  -6.8874964e-01   1.0211531e+01  -1.4999072e+01   2.8685151e+00   6.7146289e-11   2.0097590e-01   1.9420358e+00   5.2705642e+00  -1.4735610e-01  -6.7342758e-02   3.0397643e-02  -2.5609301e+00  -4.0971219e+00  -7.5753277e+00   4.9608872e-01  -1.7679764e-02  -1.1156564e-01   0.0000000e+00   0.0000000e+00
   8.5380000e+01  -4.7227263e-01   5.9905662e-02   6.0006185e+01   6.4723139e-01   9.6211073e-01   7.3833463e-01   4.6890630e+00  -1.0025500e+00   2.6986190e-01   2.6072846e-01  -1.0891563e+00  -5.8432325e-01   1.0442640e+01  -1.4999072e+01   2.8685151e+00   6.1284311e-11  -2.6776494e-01   2.1096766e+00   5.6799824e+00  -1.5315222e-01  -5.2643001e-02   2.1308507e-02  -2.6967851e+00  -3.9398103e+00  -7.9950571e+00   5.0031452e-01  -1.4661064e-02  -1.1174390e-01   0.0000000e+00   0.0000000e+00
   8.5390000e+01  -5.3055833e-01   8.3549017e-02   5.9990544e+01   6.2537212e-01   9.6314206e-01   7.8188951e-01   4.3554883e+00  -1.0027199e+00   3.0365462e-01   3.3792723e+00  -1.0893305e+00  -4.6389893e-01   1.2042432e+01  -1.4999072e+01   2.8685151e+00   4.2366111e-11  -6.1126691e-01   2.1813712e+00   6.0252823e+00  -1.6060600e-01  -4.0722126e-02   1.2416569e-02  -2.7905102e+00  -3.8421488e+00  -8.2345280e+00   5.0273009e-01  -1.3777751e-02  -1.1292918e-01   0.0000000e+00   0.0000000e+00
   8.5400000e+01  -5.9217062e-01   9.6263872e-02   5.9976706e+01   5.8786687e-01   9.6531930e-01   8.0576995e-01   2.3880435e+00  -1.0025919e+00   3.3347298e-01   2.9818353e+00  -1.0883732e+00  -3.5033900e-01   1.1355993e+01  -1.4999072e+01   2.8685151e+00   2.3092639e-11  -8.5304257e-01   2.1407821e+00   6.2782995e+00  -1.7011479e-01  -3.1872098e-02   3.9925391e-03  -2.8805106e+00  -3.7752883e+00  -8.2944635e+00   5.0370330e-01  -1.6025820e-02  -1.1511183e-01   0.0000000e+00   0.0000000e+00
   8.5410000e+01  -6.3765154e-01   9.2542114e-02   5.9962349e+01   5.3981024e-01   9.6927271e-01   7.9626072e-01  -9.5092249e-01  -1.0025604e+00   3.2388256e-01  -9.5904135e-01  -1.0868084e+00  -2.8968903e-01   6.0649966e+00  -1.4999072e+01   2.8685151e+00   8.9261931e-12  -1.0282910e+00   1.9976050e+00   6.4097800e+00  -1.8140247e-01  -2.5990109e-02  -3.2274512e-03  -2.9732761e+00  -3.7219684e+00  -8.1880489e+00   5.0377230e-01  -2.0723159e-02  -1.1757411e-01   0.0000000e+00   0.0000000e+00
