# Supplementary material for: Measurement data obtained by an instrumented steering wheel for driver model development
Source: Data Brief. 2020 Apr 10;30:105485. doi: 10.1016/j.dib.2020.105485 (PMC7214765; doi:10.1016/j.dib.2020.105485)
Supplement: Supplementary file 1 [file mmc1.zip › Data_DIB/mmc1/Data_DIB/Data_sent/driver4_kickplate1.txt]

   9.7600000e+00   1.2647269e+00  -1.3566587e-02   4.1941408e+01   3.7497820e-01  -6.6612073e-01  -3.2766664e-01   9.5468109e-01  -8.1542565e-01   2.6848740e-01   2.0625772e+00  -1.2557154e-01  -7.3380400e-02   1.8885129e+01  -1.0439817e+01   3.8597122e-10   2.8071957e-08  -8.0724088e+00   2.0530513e-01  -4.0564296e+00   1.5366996e-01   1.7988147e-01  -1.9164111e-01  -8.4653642e+00   3.2882490e+00   2.6005664e+00  -6.5207559e-02  -2.5483323e-01  -2.2214604e-01  -4.6920505e-01  -9.3849811e-02
   9.7700000e+00   1.2431101e+00   2.0731276e-02   4.1984658e+01   3.5433200e-01  -6.6864174e-01  -3.1950588e-01   8.1607537e-01  -8.1355951e-01   1.9346676e-01  -7.5020637e+00  -1.2457392e-01   9.6408544e-02   1.6978894e+01  -1.0439817e+01   8.1372245e-10   4.2775123e-08  -7.7772189e+00  -6.6606570e-02  -4.2999132e+00   1.6431361e-01   1.8209300e-01  -1.8013613e-01  -8.1876399e+00   2.9626219e+00   2.9429592e+00  -7.1051009e-02  -2.4773253e-01  -2.1979312e-01  -5.3033277e-01  -2.0630366e-01
   9.7800000e+00   1.2114176e+00   5.6837729e-02   4.2025332e+01   3.4961185e-01  -6.7167842e-01  -3.1522012e-01   4.2857667e-01  -8.1349736e-01   1.2751627e-02  -1.8071514e+01  -1.2206541e-01   2.4726101e-01   1.5085247e+01  -1.0439817e+01   1.3180610e-09   5.0433853e-08  -7.5585414e+00  -1.8403640e-01  -4.6229221e+00   1.7814179e-01   1.8548117e-01  -1.7037052e-01  -7.9658823e+00   2.7440084e+00   3.2689151e+00  -7.6523270e-02  -2.4451394e-01  -2.1792961e-01  -6.0468802e-01  -2.9925000e-01
   9.7900000e+00   1.1853986e+00   8.1050310e-02   4.2064409e+01   3.6210830e-01  -6.7580372e-01  -3.0853444e-01   6.6856739e-01  -8.1598223e-01  -2.4217022e-01  -2.5492184e+01  -1.1806309e-01   3.9701811e-01   1.4975709e+01  -1.0439817e+01   1.6782773e-09   3.6021631e-08  -7.3705950e+00  -1.6630524e-01  -5.0110859e+00   1.9537767e-01   1.9026252e-01  -1.6261514e-01  -7.7802883e+00   2.6286554e+00   3.5844665e+00  -8.2453500e-02  -2.4494619e-01  -2.1580343e-01  -7.2842541e-01  -3.9260515e-01
   9.8000000e+00   1.1704537e+00   8.3014783e-02   4.2102397e+01   3.8829070e-01  -6.7975712e-01  -2.9406853e-01   1.4465917e+00  -8.2125208e-01  -5.2086045e-01  -2.7869024e+01  -1.1237133e-01   5.6679429e-01   1.6977619e+01  -1.0439817e+01   1.4539121e-09  -2.2436518e-08  -7.1928552e+00  -5.6681343e-02  -5.4133116e+00   2.1503843e-01   1.9666688e-01  -1.5677580e-01  -7.6270157e+00   2.5877026e+00   3.8713453e+00  -8.9068533e-02  -2.4856940e-01  -2.1373170e-01  -9.0650689e-01  -4.9975444e-01
   9.8100000e+00   1.1556680e+00   6.5274547e-02   4.2141942e+01   4.2028100e-01  -6.7952794e-01  -2.7400472e-01   2.0063805e+00  -8.2890652e-01  -7.5954789e-01  -2.3868744e+01  -1.0487226e-01   7.4868068e-01   1.8188639e+01  -1.0439817e+01  -3.9932256e-11  -1.4938444e-07  -7.0938372e+00   1.2898259e-01  -5.7598969e+00   2.3459322e-01   2.0493979e-01  -1.5355593e-01  -7.5675471e+00   2.5829233e+00   4.1020772e+00  -9.5369053e-02  -2.5633691e-01  -2.1346544e-01  -1.0770995e+00  -5.8677065e-01
   9.8200000e+00   1.1292024e+00   4.5611043e-02   4.2190545e+01   4.4992743e-01  -6.8445538e-01  -2.5237559e-01   2.1629131e+00  -8.3786143e-01  -8.8983077e-01  -1.3028288e+01  -9.5780260e-02   9.0913891e-01   1.6045822e+01  -1.0439817e+01  -3.6326262e-09  -3.5926939e-07  -7.1877504e+00   4.0027247e-01  -5.9986510e+00   2.5115209e-01   2.1530976e-01  -1.5462409e-01  -7.6845832e+00   2.5992132e+00   4.2539958e+00  -9.9830126e-02  -2.7022026e-01  -2.1696558e-01  -1.1578039e+00  -6.0193140e-01
   9.8300000e+00   1.0925367e+00   4.3318186e-02   4.2261435e+01   4.7345285e-01  -6.8583048e-01  -2.3089551e-01   2.1480082e+00  -8.4665210e-01  -8.7353663e-01   1.6294140e+00  -8.5388786e-02   1.0400314e+00   1.3089245e+01  -1.0439817e+01  -9.9614165e-09  -6.3287903e-07  -7.5108267e+00   7.4530649e-01  -6.1188213e+00   2.6339806e-01   2.2769359e-01  -1.6147347e-01  -7.9816032e+00   2.6804532e+00   4.3127771e+00  -1.0182461e-01  -2.9128847e-01  -2.2462801e-01  -1.1425310e+00  -5.4928594e-01
   9.8400000e+00   1.0573464e+00   6.0285732e-02   4.2370735e+01   4.9231968e-01  -6.8783583e-01  -2.1365984e-01   1.7235666e+00  -8.5407030e-01  -7.3626307e-01   1.3727357e+01  -7.3649146e-02   1.1755329e+00   1.3550159e+01  -1.0439817e+01  -1.8781610e-08  -8.8201936e-07  -7.9835240e+00   1.1064037e+00  -6.1558112e+00   2.7227325e-01   2.4189986e-01  -1.7402952e-01  -8.3698109e+00   2.8827450e+00   4.2836363e+00  -1.0217042e-01  -3.1810564e-01  -2.3465683e-01  -1.1048059e+00  -4.8338860e-01
   9.8500000e+00   1.0387257e+00   7.9691627e-02   4.2527106e+01   5.0963506e-01  -6.9058603e-01  -2.0854484e-01   5.1150079e-01  -8.5968275e-01  -5.5552092e-01   1.8074214e+01  -6.0153848e-02   1.3513995e+00   1.7586658e+01  -1.0439817e+01  -2.7871979e-08  -9.0903693e-07  -8.4560823e+00   1.4108647e+00  -6.1623350e+00   2.7954355e-01   2.5783041e-01  -1.8991342e-01  -8.7197173e+00   3.1762360e+00   4.1944078e+00  -1.0222719e-01  -3.4593806e-01  -2.4356778e-01  -1.1272422e+00  -4.5137859e-01
   9.8600000e+00   1.0527770e+00   8.3326205e-02   4.2715341e+01   5.2500126e-01  -6.8955470e-01  -2.2295935e-01  -1.4414511e+00  -8.6379697e-01  -4.0546129e-01   1.5005963e+01  -4.4384311e-02   1.5786309e+00   2.2723139e+01  -1.0439817e+01  -3.1675068e-08  -3.8030891e-07  -8.7454096e+00   1.6332280e+00  -6.1638264e+00   2.8587709e-01   2.7424806e-01  -2.0440052e-01  -8.8805879e+00   3.4530797e+00   4.0864075e+00  -1.0281308e-01  -3.6746131e-01  -2.4707584e-01  -1.2652567e+00  -4.8176388e-01
   9.8700000e+00   1.1060078e+00   6.5739658e-02   4.2890720e+01   5.3213601e-01  -6.9379459e-01  -2.5758227e-01  -3.4622927e+00  -8.6697041e-01  -3.1111239e-01   9.4348907e+00  -2.5846653e-02   1.8548534e+00   2.7622250e+01  -1.0439817e+01  -2.0184046e-08   1.1491023e-06  -8.7151215e+00   1.8339710e+00  -6.1354294e+00   2.9026634e-01   2.8729779e-01  -2.1186593e-01  -8.7306855e+00   3.6438875e+00   3.9937269e+00  -1.0414445e-01  -3.7582495e-01  -2.4184254e-01  -1.5160762e+00  -5.7621157e-01
   9.8800000e+00   1.1798185e+00   3.4606062e-02   4.3001697e+01   5.2249831e-01  -6.9459673e-01  -3.0283841e-01  -4.5256131e+00  -8.6950159e-01  -2.4652902e-01   6.4583366e+00  -4.0398890e-03   2.1810096e+00   3.2615622e+01  -1.0439817e+01   2.0845602e-08   4.1029648e-06  -8.3821318e+00   2.1303824e+00  -6.0170674e+00   2.9061401e-01   2.9160392e-01  -2.0934345e-01  -8.2844407e+00   3.7736441e+00   3.9112270e+00  -1.0581324e-01  -3.6857804e-01  -2.2816821e-01  -1.7973693e+00  -6.8124218e-01
   9.8900000e+00   1.2391845e+00   4.4336436e-03   4.3025195e+01   4.9339229e-01  -6.9998253e-01  -3.4333726e-01  -4.0498856e+00  -8.7120723e-01  -1.6356629e-01   8.2962729e+00   2.1576506e-02   2.5613790e+00   3.8036941e+01  -1.0439817e+01   1.0661335e-07   8.5767750e-06  -7.9430634e+00   2.5919942e+00  -5.7874701e+00   2.8556193e-01   2.8395148e-01  -1.9918850e-01  -7.7337659e+00   3.9177165e+00   3.8095233e+00  -1.0707853e-01  -3.4926228e-01  -2.1091665e-01  -1.9726946e+00  -6.9849623e-01
   9.9000000e+00   1.2636131e+00  -1.1585259e-02   4.2978523e+01   4.5430918e-01  -7.0387865e-01  -3.6686713e-01  -2.3529866e+00  -8.7157809e-01  -2.9752432e-02   1.3381386e+01   5.1482134e-02   2.9901147e+00   4.2873564e+01  -1.0439817e+01   2.4469717e-07   1.3808381e-05  -7.6591649e+00   3.1553401e+00  -5.5336897e+00   2.7713070e-01   2.6644187e-01  -1.8739809e-01  -7.3254408e+00   4.1449740e+00   3.6930672e+00  -1.0872421e-01  -3.2523228e-01  -1.9628352e-01  -1.9285055e+00  -5.5452402e-01
   9.9100000e+00   1.2593780e+00  -1.0149611e-02   4.2903177e+01   4.2418274e-01  -7.0863420e-01  -3.7432672e-01  -7.4595878e-01  -8.7020325e-01   1.4506484e-01   1.7481727e+01   8.5894578e-02   3.4409092e+00   4.5079449e+01  -1.0439817e+01   4.1925888e-07   1.7456172e-05  -7.6402144e+00   3.6813719e+00  -5.4104896e+00   2.7058102e-01   2.4556441e-01  -1.7886015e-01  -7.1658358e+00   4.4840539e+00   3.6123770e+00  -1.1348602e-01  -3.0372112e-01  -1.8715905e-01  -1.6836173e+00  -2.7745812e-01
   9.9200000e+00   1.2435349e+00  -2.4592346e-05   4.2842551e+01   4.1859567e-01  -7.0823313e-01  -3.8089591e-01  -6.5691911e-01  -8.6710347e-01   3.1777933e-01   1.7271450e+01   1.2440335e-01   3.8506106e+00   4.0970139e+01  -1.0439817e+01   5.6808783e-07   1.4882895e-05  -7.7669685e+00   4.0642073e+00  -5.5214553e+00   2.7007644e-01   2.2692530e-01  -1.7375405e-01  -7.1961436e+00   4.9206290e+00   3.6196933e+00  -1.2294351e-01  -2.8820148e-01  -1.8188526e-01  -1.3728921e+00   0.0000000e+00
   9.9300000e+00   1.2273840e+00   6.2818909e-03   4.2823598e+01   4.3839736e-01  -7.1321786e-01  -4.0198825e-01  -2.1092346e+00  -8.6267874e-01   4.5054550e-01   1.3276616e+01   1.6577950e-01   4.1370904e+00   2.8647988e+01  -1.0439817e+01   5.5730024e-07  -1.0787591e-06  -7.8012178e+00   4.2400866e+00  -5.8170580e+00   2.7448114e-01   2.1087337e-01  -1.6810140e-01  -7.2931257e+00   5.4077524e+00   3.6970285e+00  -1.3462117e-01  -2.7643279e-01  -1.7697998e-01  -1.1355574e+00   0.0000000e+00
   9.9400000e+00   1.2147571e+00   3.4407933e-03   4.2845760e+01   4.7186318e-01  -7.1487944e-01  -4.4081775e-01  -3.8829494e+00  -8.5745054e-01   5.3135657e-01   8.0811077e+00   2.0865576e-01   4.2864413e+00   1.4935084e+01  -1.0439817e+01   1.6689731e-07  -3.9040293e-05  -7.5163253e+00   4.1662687e+00  -6.0992807e+00   2.7781354e-01   1.9372261e-01  -1.5788495e-01  -7.3047457e+00   5.8650580e+00   3.7178572e+00  -1.4285228e-01  -2.6275471e-01  -1.7055456e-01  -1.0799005e+00   0.0000000e+00
   9.9500000e+00   1.2075108e+00  -3.9813788e-03   4.2887205e+01   5.0592216e-01  -7.2295814e-01  -4.9162049e-01  -5.0802749e+00  -8.5194858e-01   5.5946269e-01   2.8106119e+00   2.5243883e-01   4.3761935e+00   8.9752218e+00  -1.0439817e+01  -8.8793228e-07  -1.0548296e-04  -6.8632714e+00   3.8592567e+00  -6.1779642e+00   2.7396500e-01   1.7219216e-01  -1.4286842e-01  -7.1443748e+00   6.2085296e+00   3.5426434e+00  -1.4281748e-01  -2.4361103e-01  -1.6347039e-01  -1.2208115e+00   0.0000000e+00
   9.9600000e+00   1.2063109e+00  -7.9090264e-03   4.2925246e+01   5.3316442e-01  -7.2272896e-01  -5.4775227e-01  -5.6131773e+00  -8.4665215e-01   5.3988767e-01  -1.9575026e+00   2.9728064e-01   4.4810606e+00   1.0486707e+01  -1.0439816e+01  -2.8628440e-06  -1.9749118e-04  -6.0367013e+00   3.4266709e+00  -6.0198567e+00   2.6117891e-01   1.4595011e-01  -1.2660067e-01  -6.8947500e+00   6.4187402e+00   3.1585518e+00  -1.3422603e-01  -2.2088900e-01  -1.5791488e-01  -1.4328766e+00   0.0000000e+00
   9.9700000e+00   1.2080452e+00  -2.9096476e-03   4.2950931e+01   5.5136997e-01  -7.3275572e-01  -6.0103225e-01  -5.3279981e+00  -8.4182935e-01   4.9370434e-01  -4.6183331e+00   3.4327522e-01   4.5954560e+00   1.1439545e+01  -1.0439815e+01  -5.7757592e-06  -2.9129152e-04  -5.3098004e+00   3.0278774e+00  -5.7336312e+00   2.4254486e-01   1.1729736e-01  -1.1319324e-01  -6.7262092e+00   6.5534174e+00   2.6912609e+00  -1.2118731e-01  -2.0018616e-01  -1.5532255e-01  -1.5530503e+00   0.0000000e+00
   9.9800000e+00   1.2079099e+00   1.4927444e-02   4.2968417e+01   5.6096954e-01  -7.3550592e-01  -6.4004245e-01  -3.9010199e+00  -8.3753754e-01   4.4185662e-01  -5.1847720e+00   3.8972075e-01   4.6400904e+00   4.4634434e+00  -1.0439814e+01  -9.0569808e-06  -3.2812216e-04  -4.8476488e+00   2.7933910e+00  -5.4702544e+00   2.2306072e-01   8.9692885e-02  -1.0443598e-01  -6.7467069e+00   6.6835553e+00   2.3096879e+00  -1.0874670e-01  -1.8637860e-01  -1.5544920e-01  -1.4979566e+00   0.0000000e+00
   9.9900000e+00   1.2044731e+00   4.8765011e-02   4.2987209e+01   5.6370267e-01  -7.4352733e-01  -6.5509533e-01  -1.5052879e+00  -8.3384225e-01   3.8328392e-01  -5.8572699e+00   4.3510694e-01   4.5342632e+00  -1.0582724e+01  -1.0439812e+01  -1.1085697e-05  -2.0287157e-04  -4.6306183e+00   2.7720769e+00  -5.3335071e+00   2.0650131e-01   6.5924697e-02  -9.9320231e-02  -6.9162335e+00   6.8567981e+00   2.1176100e+00  -9.9623876e-02  -1.8074161e-01  -1.5673900e-01  -1.3141304e+00   0.0000000e+00
   1.0000000e+01   1.1995815e+00   9.3204248e-02   4.3014958e+01   5.6215554e-01  -7.4730885e-01  -6.3966045e-01   1.5434879e+00  -8.3083266e-01   3.1532469e-01  -6.7959229e+00   4.7779066e-01   4.2646224e+00  -2.6964082e+01  -1.0439810e+01  -8.7542156e-06   2.3314810e-04  -4.5212387e+00   2.9319214e+00  -5.3314721e+00   1.9431873e-01   4.6872610e-02  -9.5400983e-02  -7.0942426e+00   7.1099832e+00   2.1070590e+00  -9.3536048e-02  -1.8115671e-01  -1.5736405e-01  -1.1252925e+00   0.0000000e+00
   1.0010000e+01   1.1925671e+00   1.2978732e-01   4.3052769e+01   5.5870149e-01  -7.5681995e-01  -5.8987076e-01   4.9789688e+00  -8.2829339e-01   2.6807203e-01  -4.7252658e+00   5.1670465e-01   3.8887248e+00  -3.7589760e+01  -1.0439810e+01   2.6157816e-06   1.1369997e-03  -4.4102916e+00   3.1832033e+00  -5.3949212e+00   1.8632325e-01   3.2024704e-02  -9.0737045e-02  -7.1750771e+00   7.4599609e+00   2.2018878e+00  -8.8856589e-02  -1.8417180e-01  -1.5648193e-01  -1.0179993e+00   0.0000000e+00
   1.0020000e+01   1.1771105e+00   1.3801830e-01   4.3095299e+01   5.5340759e-01  -7.6002851e-01  -5.1202562e-01   7.7845142e+00  -8.2553818e-01   2.8852539e-01   2.0453358e+00   5.5167428e-01   3.4956971e+00  -3.9302765e+01  -1.0439815e+01   2.8449509e-05   2.5833728e-03  -4.2848447e+00   3.4088800e+00  -5.4401940e+00   1.8175456e-01   2.1343575e-02  -8.5278717e-02  -7.1493603e+00   7.8558643e+00   2.3285890e+00  -8.4674135e-02  -1.8738566e-01  -1.5503122e-01  -9.9948170e-01   0.0000000e+00
   1.0030000e+01   1.1448630e+00   1.1086378e-01   4.3136366e+01   5.4328429e-01  -7.6489865e-01  -4.2816387e-01   8.3861753e+00  -8.2183734e-01   3.8151026e-01   9.2984874e+00   5.8320439e-01   3.1530185e+00  -3.4267866e+01  -1.0439828e+01   7.2435410e-05   4.3985900e-03  -4.2206667e+00   3.4901446e+00  -5.4352348e+00   1.8010455e-01   1.7056050e-02  -8.0910250e-02  -7.0800690e+00   8.1292257e+00   2.4610346e+00  -8.1560159e-02  -1.9019670e-01  -1.5532132e-01  -1.0113384e+00   0.0000000e+00
   1.0040000e+01   1.0909076e+00   6.0225000e-02   4.3174331e+01   5.2508188e-01  -7.6438299e-01  -3.6657863e-01   6.1585231e+00  -8.1709560e-01   4.8433037e-01   1.0282011e+01   6.1186933e-01   2.8671818e+00  -2.8583668e+01  -1.0439852e+01   1.3164375e-04   5.9208343e-03  -4.3276668e+00   3.3344298e+00  -5.4231632e+00   1.8169994e-01   2.3152813e-02  -8.0174883e-02  -7.0469968e+00   8.0470297e+00   2.6242310e+00  -8.1059571e-02  -1.9295386e-01  -1.5938164e-01  -9.7094164e-01   0.0000000e+00
   1.0050000e+01   1.0167576e+00   1.1406236e-02   4.3211195e+01   4.9945696e-01  -7.6673212e-01  -3.4233894e-01   2.4239698e+00  -8.1211220e-01   5.0801327e-01   2.3682904e+00   6.3777417e-01   2.5911637e+00  -2.7601810e+01  -1.0439887e+01   1.8902745e-04   5.7383697e-03  -4.6575147e+00   2.9498904e+00  -5.4868635e+00   1.8764160e-01   4.1593902e-02  -8.4447027e-02  -7.0948584e+00   7.5194706e+00   2.8630457e+00  -8.4733848e-02  -1.9697666e-01  -1.6709040e-01  -8.3961400e-01   0.0000000e+00
   1.0060000e+01   9.3368167e-01  -1.0391183e-02   4.3247354e+01   4.7189119e-01  -7.7062823e-01  -3.4608823e-01  -3.7492977e-01  -8.0820036e-01   4.0111674e-01  -1.0689653e+01   6.6058605e-01   2.2814012e+00  -3.0976247e+01  -1.0439925e+01   2.0448307e-04   1.5455616e-03  -5.1227366e+00   2.4713919e+00  -5.6825284e+00   1.9906337e-01   6.9568662e-02  -9.2655723e-02  -7.1894931e+00   6.7119335e+00   3.1979382e+00  -9.3374815e-02  -2.0423751e-01  -1.7573480e-01  -6.8164194e-01   0.0000000e+00
   1.0070000e+01   8.6861872e-01   3.8504356e-03   4.3279152e+01   4.4931853e-01  -7.7486812e-01  -3.5342650e-01  -7.3382644e-01  -8.0639109e-01   1.9134787e-01  -2.0976887e+01   6.8004534e-01   1.9456901e+00  -3.3571115e+01  -1.0439946e+01   1.0826680e-04  -9.6216267e-03  -5.5076137e+00   2.0447941e+00  -5.9933762e+00   2.1635540e-01   1.0172088e-01  -1.0128025e-01  -7.2131773e+00   5.8636487e+00   3.6006733e+00  -1.0660336e-01  -2.1465977e-01  -1.8151889e-01  -6.4634130e-01   0.0000000e+00
   1.0080000e+01   8.6099866e-01   3.9672375e-02   4.3302134e+01   4.3629713e-01  -7.7836316e-01  -3.4289059e-01   1.0535913e+00  -8.0669202e-01  -1.9569884e-02  -2.1091775e+01   6.9621708e-01   1.6169140e+00  -3.2877611e+01  -1.0439914e+01  -1.9558118e-04  -3.0384798e-02  -5.6124269e+00   1.7243876e+00  -6.3498021e+00   2.3865433e-01   1.3346506e-01  -1.0565124e-01  -7.0527761e+00   5.0859521e+00   4.0111036e+00  -1.2290108e-01  -2.2453393e-01  -1.8164801e-01  -8.3919346e-01   0.0000000e+00
   1.0090000e+01   9.3408211e-01   6.8097185e-02   4.3315664e+01   4.3420323e-01  -7.8403544e-01  -3.0615237e-01   3.6738215e+00  -8.0802559e-01  -1.2338799e-01  -1.0381810e+01   7.0904365e-01   1.2829082e+00  -3.3400579e+01  -1.0439772e+01  -8.0380571e-04  -6.0822452e-02  -5.4225760e+00   1.5131534e+00  -6.6964256e+00   2.6379647e-01   1.6132134e-01  -1.0248126e-01  -6.7194491e+00   4.4023703e+00   4.3751216e+00  -1.4027773e-01  -2.2934110e-01  -1.7579029e-01  -1.1968425e+00   0.0000000e+00
   1.0100000e+01   1.0583728e+00   6.6668087e-02   4.3324738e+01   4.4299336e-01  -7.8586891e-01  -2.5306806e-01   5.3084312e+00  -8.0897458e-01  -8.5916434e-02   3.7471554e+00   7.1757501e-01   8.5423122e-01  -4.2867696e+01  -1.0439458e+01  -1.7518175e-03  -9.4801180e-02  -5.1399093e+00   1.4481304e+00  -7.0302285e+00   2.8888614e-01   1.8248042e-01  -9.2524045e-02  -6.3905496e+00   3.8654000e+00   4.6719713e+00  -1.5691626e-01  -2.2834508e-01  -1.6674368e-01  -1.5101901e+00   0.0000000e+00
   1.0110000e+01   1.1578895e+00   4.0192055e-02   4.3338653e+01   4.6303286e-01  -7.8472299e-01  -2.0850338e-01   4.4564676e+00  -8.0858825e-01   4.6785515e-02   1.3270195e+01   7.1979675e-01   2.2401147e-01  -6.3021974e+01  -1.0438931e+01  -2.9033016e-03  -1.1514841e-01  -5.0217575e+00   1.5918803e+00  -7.3676045e+00   3.1132578e-01   1.9585803e-01  -8.0788601e-02  -6.2982595e+00   3.5515617e+00   4.9040021e+00  -1.7115028e-01  -2.2566928e-01  -1.5951173e-01  -1.6005537e+00   0.0000000e+00
   1.0120000e+01   1.1689381e+00   2.4374741e-02   4.3366075e+01   4.9576829e-01  -7.8707212e-01  -1.9413970e-01   1.4363682e+00  -8.0657421e-01   2.0945384e-01   1.6266832e+01   7.1369163e-01  -6.0847504e-01  -8.3248651e+01  -1.0438233e+01  -3.7950426e-03  -8.9174094e-02  -5.1547078e+00   1.9486066e+00  -7.6970693e+00   3.2993186e-01   2.0304538e-01  -7.3343772e-02  -6.5196100e+00   3.4992319e+00   5.0617549e+00  -1.8162732e-01  -2.2661004e-01  -1.5830176e-01  -1.4978437e+00   0.0000000e+00
   1.0130000e+01   1.0943617e+00   6.5296912e-02   4.3407526e+01   5.4425095e-01  -7.8449381e-01  -2.0980358e-01  -1.5663879e+00  -8.0300896e-01   3.6519828e-01   1.5574444e+01   6.9917043e-01  -1.4503961e+00  -8.4192102e+01  -1.0437577e+01  -3.4746911e-03   3.2035146e-02  -5.3409494e+00   2.4361999e+00  -7.9615176e+00   3.4515891e-01   2.0739098e-01  -7.3068130e-02  -6.8553900e+00   3.6764488e+00   5.0878877e+00  -1.8751091e-01  -2.3327578e-01  -1.6371698e-01  -1.4756941e+00   0.0000000e+00
   1.0140000e+01   1.0036188e+00   1.9143292e-01   4.3452774e+01   6.1388168e-01  -7.9389032e-01  -2.3004079e-01  -2.0237214e+00  -7.9798911e-01   5.1134130e-01   1.4614302e+01   6.7914520e-01  -2.0011668e+00  -5.5077071e+01  -1.0437453e+01  -4.2747318e-04   3.0472179e-01  -5.2796681e+00   2.9393449e+00  -8.0989252e+00   3.5823000e-01   2.1170562e-01  -7.7674606e-02  -7.0133567e+00   3.9754405e+00   4.8963157e+00  -1.8769948e-01  -2.4300128e-01  -1.7289307e-01  -1.8178199e+00   0.0000000e+00
   1.0150000e+01   9.8136110e-01   4.0096624e-01   4.3489150e+01   7.1136342e-01  -7.9606756e-01  -2.2250722e-01   7.5335705e-01  -7.9141419e-01   6.6683858e-01   1.5549727e+01   6.5811921e-01  -2.1013409e+00  -1.0017413e+01  -1.0438698e+01   7.2337355e-03   7.6612087e-01  -4.9053988e+00   3.3709843e+00  -8.1405226e+00   3.7055133e-01   2.1651201e-01  -8.1427394e-02  -6.9472515e+00   4.2530824e+00   4.4711114e+00  -1.8014125e-01  -2.5031000e-01  -1.8225394e-01  -2.4923273e+00   0.0000000e+00
   1.0160000e+01   1.0621897e+00   6.6933628e-01   4.3513580e+01   8.4160122e-01  -8.0025015e-01  -1.7606989e-01   4.6437337e+00  -7.8296066e-01   8.5376957e-01   1.8693100e+01   6.3964335e-01  -1.8462588e+00   2.5508213e+01  -1.0442445e+01   2.1064579e-02   1.3830843e+00  -4.3897134e+00   3.7095227e+00  -8.1958038e+00   3.8360175e-01   2.2037310e-01  -7.8960421e-02  -6.8605822e+00   4.3968002e+00   3.8798178e+00  -1.6226572e-01  -2.5144056e-01  -1.9052528e-01  -3.2177582e+00   0.0000000e+00
   1.0170000e+01   1.2007241e+00   9.6503812e-01   4.3535208e+01   1.0052457e+00  -7.9864587e-01  -1.0678036e-01   6.9289528e+00  -7.7221407e-01   1.0816081e+00   2.2783848e+01   6.2514940e-01  -1.4481745e+00   3.9808429e+01  -1.0449804e+01   4.0800878e-02   1.9736299e+00  -3.9076915e+00   3.9914430e+00  -8.3166490e+00   3.9808194e-01   2.2163072e-01  -6.8310180e-02  -6.9661043e+00   4.3575022e+00   3.1757367e+00  -1.3182799e-01  -2.4743908e-01  -1.9979117e-01  -3.7665299e+00  -1.1426737e-01
   1.0180000e+01   1.3042378e+00   1.2593137e+00   4.3567366e+01   1.1964275e+00  -8.0110959e-01  -4.0908934e-02   6.5871424e+00  -7.5872495e-01   1.3544889e+00   2.7288087e+01   6.1432934e-01  -1.0812692e+00   3.6690533e+01  -1.0461102e+01   6.1942659e-02   2.1141781e+00  -3.5688360e+00   4.2557292e+00  -8.4546304e+00   4.1277665e-01   2.1974908e-01  -5.1445638e-02  -7.3842646e+00   4.1490872e+00   2.3794623e+00  -8.8026043e-02  -2.4264850e-01  -2.1352245e-01  -4.0546082e+00   0.0000000e+00
   1.0190000e+01   1.3037450e+00   1.5240442e+00   4.3619895e+01   1.3979221e+00  -7.9669781e-01   4.1405641e-04   4.1322990e+00  -7.4183249e-01   1.6940000e+00   3.3951105e+01   6.0606848e-01  -8.2600809e-01   2.5526106e+01  -1.0474558e+01   7.2670198e-02   1.0727539e+00  -3.3970378e+00   4.5002402e+00  -8.5146569e+00   4.2474750e-01   2.1559820e-01  -3.2224932e-02  -8.0936075e+00   3.8189027e+00   1.5434545e+00  -3.3065857e-02  -2.4059431e-01  -2.3293843e-01  -4.1204867e+00   0.0000000e+00
   1.0200000e+01   1.2037705e+00   1.7216539e+00   4.3698786e+01   1.5752885e+00  -7.9635404e-01   1.2904539e-02   1.2490483e+00  -7.2042461e-01   2.1453099e+00   4.5130996e+01   5.9936065e-01  -6.7127810e-01   1.5472999e+01  -1.0484448e+01   5.1157653e-02  -2.1512546e+00  -3.2881463e+00   4.6885871e+00  -8.3899481e+00   4.3057986e-01   2.1061797e-01  -1.3232174e-02  -8.8849731e+00   3.4074086e+00   7.9008125e-01   2.6639387e-02  -2.4096176e-01  -2.5465155e-01  -4.1016441e+00   0.0000000e+00
   1.0210000e+01   1.0708130e+00   1.8006488e+00   4.3808925e+01   1.6748978e+00  -7.9566649e-01   1.8736132e-02   5.8315924e-01  -6.9284926e-01   2.7619188e+00   6.1660886e+01   5.9382001e-01  -5.5488550e-01   1.1639260e+01  -1.0479232e+01  -3.4394244e-02  -8.5551896e+00  -3.0802052e+00   4.7838065e+00  -7.9706895e+00   4.2681137e-01   2.0514654e-01   5.7461893e-03  -9.4408268e+00   2.9430404e+00   2.9401166e-01   8.0860394e-02  -2.3932045e-01  -2.7136715e-01  -4.1327393e+00   0.0000000e+00
   1.0220000e+01   9.7687545e-01   1.7163010e+00   4.3953196e+01   1.6336389e+00  -7.9778643e-01   6.0108341e-02   4.1372210e+00  -6.5708742e-01   3.5795622e+00   8.1764336e+01   5.8967289e-01  -4.1501714e-01   1.3986836e+01  -1.0440834e+01  -2.1916001e-01  -1.8476577e+01  -2.6999688e+00   4.7873508e+00  -7.1732829e+00   4.0980875e-01   1.9751018e-01   2.5642705e-02  -9.4895582e+00   2.4551539e+00   2.2412293e-01   1.1829545e-01  -2.2943368e-01  -2.7528918e-01  -4.2350100e+00   0.0000000e+00
   1.0230000e+01   9.4991669e-01   1.4738101e+00   4.4127331e+01   1.4091838e+00  -7.9601026e-01   1.7838580e-01   1.1827746e+01  -6.1124905e-01   4.5844822e+00   1.0049200e+02   5.8744616e-01  -2.2067750e-01   1.9433964e+01  -1.0347151e+01  -5.2349937e-01  -3.0433936e+01  -2.2586414e+00   4.7592947e+00  -6.0095764e+00   3.7775841e-01   1.8515476e-01   4.4278646e-02  -8.9293128e+00   1.9669697e+00   6.6403323e-01   1.3119751e-01  -2.0662090e-01  -2.6230172e-01  -4.2983612e+00   0.0000000e+00
   1.0240000e+01   9.6873013e-01   1.1470885e+00   4.4317515e+01   1.0221891e+00  -7.9177037e-01   4.0124046e-01   2.2285466e+01  -5.5426505e-01   5.6942231e+00   1.1097409e+02   5.8756721e-01   1.8871808e-02   2.3954931e+01  -1.0180777e+01  -9.1857580e-01  -3.9507643e+01  -2.0082194e+00   4.7858169e+00  -4.6432626e+00   3.3441381e-01   1.6700414e-01   5.5749967e-02  -7.8756856e+00   1.4915643e+00   1.5347663e+00   1.1977316e-01  -1.7021888e-01  -2.3453524e-01  -4.1662484e+00   0.0000000e+00
   1.0250000e+01   9.9403439e-01   8.3691280e-01   4.4507225e+01   5.6978825e-01  -7.8426463e-01   7.4715267e-01   3.4591220e+01  -4.8648512e-01   6.7666413e+00   1.0724182e+02   5.8990801e-01   2.4875220e-01   2.2988039e+01  -9.9441029e+00  -1.2752249e+00  -3.5664907e+01  -2.1729631e+00   4.9271125e+00  -3.3604122e+00   2.8965865e-01   1.4507746e-01   5.4947196e-02  -6.6176471e+00   1.0476241e+00   2.5957144e+00   9.2785005e-02  -1.2406873e-01  -1.9972273e-01  -3.7518869e+00   0.0000000e+00
   1.0260000e+01   9.9786834e-01   6.1148697e-01   4.4687811e+01   1.7609676e-01  -7.7263358e-01   1.2330384e+00   4.8588576e+01  -4.0993111e-01   7.6340845e+00   8.6744314e+01   5.9340940e-01   3.7670847e-01   1.2795627e+01  -9.6689845e+00  -1.3056668e+00  -3.0441978e+00  -2.7885176e+00   5.2168617e+00  -2.4362791e+00   2.5412479e-01   1.2370381e-01   4.2427690e-02  -5.4925470e+00   6.5878720e-01   3.5649672e+00   6.2596122e-02  -7.5060737e-02  -1.6741282e-01  -3.1002188e+00   0.0000000e+00
   1.0270000e+01   9.7003809e-01   4.8899828e-01   4.4862780e+01  -8.3575894e-02  -7.5561674e-01   1.8710671e+00   6.3802867e+01  -3.2807562e-01   8.1511708e+00   5.1708633e+01   5.9616711e-01   3.1897669e-01  -5.7731782e+00  -9.4021743e+00  -5.2598362e-01   7.7968323e+01  -3.6707211e+00   5.6741595e+00  -1.9855838e+00   2.3235703e-01   1.0650740e-01   2.4224530e-02  -4.7355963e+00   3.3639088e-01   4.2476422e+00   3.8637572e-02  -3.0673518e-02  -1.4439909e-01  -2.3707183e+00   0.0000000e+00
   1.0280000e+01   9.1227340e-01   4.5010802e-01   4.5045044e+01  -2.0719772e-01  -7.2851583e-01   2.6593749e+00   7.8830782e+01  -2.4519908e-01   8.2371814e+00   8.6010566e+00   5.9613668e-01   6.2071688e-02  -2.5690500e+01  -9.1713637e+00   1.7065773e+00   2.2325609e+02  -4.5234732e+00   6.2598507e+00  -1.9348879e+00   2.2120123e-01   9.3808976e-02   7.5743447e-03  -4.3914260e+00   9.4527398e-02   4.5583720e+00   2.4822383e-02   3.3806103e-03  -1.3236846e-01  -1.7582713e+00   0.0000000e+00
   1.0290000e+01   8.3523478e-01   4.5003839e-01   4.5251530e+01  -2.2922759e-01  -6.9304975e-01   3.5805613e+00   9.2118636e+01  -1.6555974e-01   7.8947432e+00  -3.4243812e+01   5.9202792e-01  -3.1852218e-01  -3.8059387e+01  -8.9651962e+00   5.9994152e+00   4.2928379e+02  -5.0944878e+00   6.8585214e+00  -2.1217776e+00   2.1409095e-01   8.2967187e-02  -2.6755341e-03  -4.3438360e+00  -3.3422087e-02   4.4889640e+00   2.1198485e-02   2.4825435e-02  -1.2867109e-01  -1.3966358e+00   0.0000000e+00
   1.0300000e+01   7.5810751e-01   4.3955597e-01   4.5497179e+01  -1.8367298e-01  -6.5036439e-01   4.6060354e+00   1.0254742e+02  -9.2688736e-02   7.1972833e+00  -6.9745990e+01   5.8376260e-01  -7.0238216e-01  -3.8385998e+01  -8.7460172e+00   1.2543851e+01   6.5444358e+02  -5.2662123e+00   7.3339513e+00  -2.3950835e+00   2.0643638e-01   7.1135924e-02  -4.8693347e-03  -4.4232965e+00  -3.6189361e-02   4.1098867e+00   2.6391545e-02   3.5381567e-02  -1.2903907e-01  -1.3148380e+00   0.0000000e+00
   1.0310000e+01   7.0298935e-01   3.9485242e-01   4.5788302e+01  -9.7876042e-02  -5.8865683e-01   5.6976132e+00   1.0915778e+02  -2.9012147e-02   6.2562659e+00  -9.4101739e+01   5.7227065e-01  -9.8995682e-01  -2.8757466e+01  -8.4798401e+00   2.0775783e+01   8.2319317e+02  -5.0531731e+00   7.5741776e+00  -2.6563076e+00   1.9805792e-01   5.7800272e-02   1.8938008e-04  -4.5025846e+00   2.3982443e-02   3.5736950e+00   3.8394903e-02   3.9557538e-02  -1.3046383e-01  -1.4643205e+00   0.0000000e+00
   1.0320000e+01   6.8361821e-01   3.2753995e-01   4.6116124e+01   4.7946274e-03  -5.1772466e-01   6.8227977e+00   1.1251845e+02   2.4278079e-02   5.1959647e+00  -1.0603013e+02   5.5873938e-01  -1.1566376e+00  -1.6668079e+01  -8.1569804e+00   2.9492388e+01   8.7166053e+02  -4.5789921e+00   7.5423948e+00  -2.8747378e+00   1.9193039e-01   4.4754397e-02   1.0280103e-02  -4.5670674e+00   3.3510152e-02   3.0634987e+00   5.4032533e-02   4.1544314e-02  -1.3260185e-01  -1.7422433e+00   0.0000000e+00
   1.0330000e+01   6.9652282e-01   2.6753203e-01   4.6453806e+01   1.0812777e-01  -4.4238071e-01   7.9796066e+00   1.1568089e+02   6.7244691e-02   4.1422080e+00  -1.0537567e+02   5.4368473e-01  -1.2699751e+00  -1.1333748e+01  -7.7853449e+00   3.7478340e+01   7.9859518e+02  -4.0255370e+00   7.3412690e+00  -3.0934545e+00   1.9124259e-01   3.3488647e-02   2.3154903e-02  -4.7235933e+00  -5.7292480e-02   2.7151921e+00   6.9072458e-02   4.2193078e-02  -1.3707698e-01  -2.0191474e+00   0.0000000e+00
   1.0340000e+01   7.2151983e-01   2.4055098e-01   4.6764015e+01   2.0539966e-01  -3.5317118e-01   9.1858080e+00   1.2062013e+02   1.0099975e-01   3.1999038e+00  -9.4230416e+01   5.2655628e-01  -1.4363200e+00  -1.6634488e+01  -7.3657106e+00   4.4142208e+01   6.6638679e+02  -3.4961934e+00   7.1660133e+00  -3.4009044e+00   1.9750201e-01   2.3407998e-02   3.7980144e-02  -5.0852397e+00  -1.4994038e-01   2.5660687e+00   7.9796038e-02   3.9174342e-02  -1.4577143e-01  -2.2437016e+00   0.0000000e+00
   1.0350000e+01   7.3238184e-01   2.5456874e-01   4.7019019e+01   2.9742172e-01  -2.4723128e-01   1.0442604e+01   1.2567958e+02   1.2714076e-01   2.4178345e+00  -7.8206932e+01   5.0617804e-01  -1.7183422e+00  -2.8202220e+01  -6.8832670e+00   4.9647665e+01   5.5054575e+02  -2.9370295e+00   7.1638384e+00  -3.8613999e+00   2.1046700e-01   1.3358739e-02   5.5593484e-02  -5.6644144e+00  -9.9981596e-02   2.5559172e+00   8.4956056e-02   3.0387125e-02  -1.5977402e-01  -2.5036339e+00   0.0000000e+00
   1.0360000e+01   7.1259606e-01   2.9496506e-01   4.7216970e+01   3.8856408e-01  -1.3326998e-01   1.1725906e+01   1.2833027e+02   1.4710318e-01   1.7805598e+00  -6.3727466e+01   4.8154440e-01  -2.1000535e+00  -3.8171135e+01  -6.3233207e+00   5.4568757e+01   4.9210923e+02  -2.2197460e+00   7.3384630e+00  -4.4625994e+00   2.2885113e-01   3.8669264e-03   7.7170345e-02  -6.3863078e+00   1.0344047e-01   2.5725053e+00   8.6521660e-02   1.7183467e-02  -1.7921335e-01  -2.9478267e+00   0.0000000e+00
   1.0370000e+01   6.6709039e-01   3.2734170e-01   4.7378962e+01   4.8237374e-01  -3.6096300e-03   1.2998307e+01   1.2724002e+02   1.6180965e-01   1.2377535e+00  -5.4280630e+01   4.5236714e-01  -2.5111334e+00  -4.1107988e+01  -5.6825944e+00   5.9580277e+01   5.0115194e+02  -1.2543228e+00   7.5503301e+00  -5.1507744e+00   2.5089888e-01  -3.2810843e-03   1.0275413e-01  -7.1448876e+00   3.3113054e-01   2.5136030e+00   8.8207758e-02   4.5202748e-03  -2.0307631e-01  -3.6886637e+00   0.0000000e+00
   1.0380000e+01   6.2133476e-01   3.0932584e-01   4.7534468e+01   5.7961037e-01   1.3859849e-01   1.4214642e+01   1.2163353e+02   1.7157632e-01   7.2962183e-01  -5.0813170e+01   4.1912044e-01  -2.8769890e+00  -3.6585558e+01  -4.9681681e+00   6.5405359e+01   5.8250827e+02  -3.5758852e-02   7.6122777e+00  -5.9059655e+00   2.7491807e-01  -7.6486935e-03   1.3093855e-01  -7.8508292e+00   4.8539049e-01   2.3403042e+00   9.3027292e-02  -1.8639004e-03  -2.2882226e-01  -4.7605845e+00   0.0000000e+00
   1.0390000e+01   6.0652875e-01   2.1006439e-01   4.7708287e+01   6.7931536e-01   2.9616189e-01   1.5334833e+01   1.1201914e+02   1.7608125e-01   1.9294051e-01  -5.3668132e+01   3.8272549e-01  -3.1546214e+00  -2.7763239e+01  -4.1950847e+00   7.2716055e+01   7.3106958e+02   1.3596039e+00   7.4323137e+00  -6.7419394e+00   2.9985256e-01  -1.1595106e-02   1.5950912e-01  -8.4690299e+00   6.0513316e-01   2.0863091e+00   1.0229858e-01   1.2747123e-03  -2.5267105e-01  -6.1141265e+00   0.0000000e+00
   1.0400000e+01   6.4178264e-01   2.6581348e-02   4.7911619e+01   7.7942807e-01   4.5687655e-01   1.6347607e+01   1.0127737e+02   1.7449172e-01  -4.2334255e-01  -6.1628306e+01   3.4414601e-01  -3.3406133e+00  -1.8599193e+01  -3.3722577e+00   8.1887223e+01   9.1711680e+02   2.8102621e+00   7.0895852e+00  -7.6421227e+00   3.2507332e-01  -1.8458423e-02   1.8642896e-01  -9.0259454e+00   7.7028461e-01   1.8097625e+00   1.1631188e-01   1.3622766e-02  -2.7110022e-01  -7.6387057e+00   0.0000000e+00
   1.0410000e+01   7.2777671e-01  -2.1781800e-01   4.8138527e+01   8.7727756e-01   6.2824823e-01   1.7275047e+01   9.2743968e+01   1.6584023e-01  -1.1332000e+00  -7.0985749e+01   3.0414315e-01  -3.4551745e+00  -1.1456117e+01  -2.4794567e+00   9.2848309e+01   1.0961086e+03   4.2119784e+00   6.7623320e+00  -8.5159905e+00   3.4903746e-01  -2.9628578e-02   2.1044731e-01  -9.5646296e+00   9.6791841e-01   1.5190774e+00   1.3503314e-01   3.3088597e-02  -2.8261425e-01  -9.2230595e+00   0.0000000e+00
   1.0420000e+01   8.5224041e-01  -4.9138132e-01   4.8371928e+01   9.7287648e-01   8.0781320e-01   1.8150841e+01   8.7579373e+01   1.4936543e-01  -1.9166580e+00  -7.8345792e+01   2.6326102e-01  -3.5198156e+00  -6.4641119e+00  -1.4694589e+00   1.0515786e+02   1.2309550e+03   5.4970910e+00   6.5748488e+00  -9.2096317e+00   3.6777641e-01  -4.3832503e-02   2.3070816e-01  -1.0102618e+01   1.0890145e+00   1.1255940e+00   1.5809857e-01   5.8343976e-02  -2.8839306e-01  -1.0792089e+01   0.0000000e+00
   1.0430000e+01   9.9293951e-01  -7.6838630e-01   4.8595270e+01   1.0710809e+00   9.9282127e-01   1.8997852e+01   8.4701136e+01   1.2449279e-01  -2.7556045e+00  -8.3894654e+01   2.2179254e-01  -3.5594926e+00  -3.9676970e+00  -2.9684409e-01   1.1821874e+02   1.3060881e+03   6.5715444e+00   6.5231850e+00  -9.5662116e+00   3.7430813e-01  -5.9022042e-02   2.4562053e-01  -1.0663004e+01   1.0138823e+00   4.7251084e-01   1.8455463e-01   8.9201360e-02  -2.9155397e-01  -1.2270885e+01   0.0000000e+00
   1.0440000e+01   1.1122171e+00  -1.0288442e+00   4.8800290e+01   1.1764535e+00   1.1876269e+00   1.9811819e+01   8.1396749e+01   9.0466878e-02  -3.6683086e+00  -9.1270407e+01   1.7965225e-01  -3.6124488e+00  -5.2956286e+00   1.0608291e+00   1.3146974e+02   1.3251003e+03   7.2931709e+00   6.5159899e+00  -9.5008728e+00   3.5963845e-01  -7.5061356e-02   2.5196704e-01  -1.1297240e+01   7.0855394e-01  -5.6081346e-01   2.1257700e-01   1.2464544e-01  -2.9557715e-01  -1.3576057e+01   0.0000000e+00
   1.0450000e+01   1.1607489e+00  -1.2531155e+00   4.8988703e+01   1.2833127e+00   1.3895945e+00   2.0546625e+01   7.3480585e+01   4.5903767e-02  -4.7171508e+00  -1.0488422e+02   1.3654496e-01  -3.7014987e+00  -8.9049891e+00   2.5968796e+00   1.4447012e+02   1.3000376e+03   7.5644604e+00   6.4338734e+00  -9.0398415e+00   3.1545640e-01  -9.4934987e-02   2.4528175e-01  -1.2019489e+01   2.7843560e-01  -1.9532735e+00   2.3889181e-01   1.6129938e-01  -3.0251774e-01  -1.4694715e+01   0.0000000e+00
   1.0460000e+01   1.1066828e+00  -1.4228629e+00   4.9169142e+01   1.3728030e+00   1.6039954e+00   2.1116403e+01   5.6977744e+01  -1.1452095e-02  -5.9884356e+00  -1.2712848e+02   9.2615033e-02  -3.7856730e+00  -8.4174237e+00   4.2766833e+00   1.5693815e+02   1.2468033e+03   7.4264149e+00   6.1517133e+00  -8.3067060e+00   2.3761136e-01  -1.2353049e-01   2.2166664e-01  -1.2742486e+01  -6.4953713e-02  -3.5335512e+00   2.5859226e-01   1.9428662e-01  -3.1166858e-01  -1.5742723e+01   0.0000000e+00
   1.0470000e+01   9.6809348e-01  -1.5231641e+00   4.9350177e+01   1.4257596e+00   1.8208026e+00   2.1427002e+01   3.1059921e+01  -8.4488328e-02  -7.5447894e+00  -1.5563538e+02   4.9236222e-02  -3.7450695e+00   4.0603421e+00   6.0536569e+00   1.6876000e+02   1.1821845e+03   7.0780057e+00   5.5546182e+00  -7.4575897e+00   1.2871866e-01  -1.6536261e-01   1.8026255e-01  -1.3302883e+01  -8.4386274e-02  -5.1027226e+00   2.6719368e-01   2.1964564e-01  -3.1943066e-01  -1.6932240e+01   0.0000000e+00
   1.0480000e+01   8.0986989e-01  -1.5406334e+00   4.9533376e+01   1.4406652e+00   2.0397871e+00   2.1422399e+01  -4.6025170e-01  -1.7582972e-01  -9.3603540e+00  -1.8155645e+02   9.2812128e-03  -3.4316724e+00   3.1339716e+01   7.8930701e+00   1.7988989e+02   1.1129892e+03   6.8060567e+00   4.5575089e+00  -6.6265278e+00  -6.0126043e-04  -2.2211493e-01   1.2525786e-01  -1.3569480e+01   4.1198947e-01  -6.5574404e+00   2.6407816e-01   2.3659632e-01  -3.2069899e-01  -1.8447380e+01   0.0000000e+00
   1.0490000e+01   7.0343322e-01  -1.4668018e+00   4.9710860e+01   1.4381099e+00   2.2479999e+00   2.1113375e+01  -3.0902451e+01  -2.8681004e-01  -1.1307665e+01  -1.9473112e+02  -2.3929597e-02  -2.8002578e+00   6.3141455e+01   9.7847733e+00   1.9023034e+02   1.0340452e+03   6.8018066e+00   3.1085934e+00  -5.9537363e+00  -1.3207451e-01  -2.9014342e-01   6.5653811e-02  -1.3581063e+01   1.5162539e+00  -7.8761725e+00   2.5286403e-01   2.4877534e-01  -3.1050620e-01  -2.0247808e+01   0.0000000e+00
   1.0500000e+01   6.8272771e-01  -1.3077315e+00   4.9867141e+01   1.4501606e+00   2.4566711e+00   2.0568733e+01  -5.4464208e+01  -4.1704848e-01  -1.3217327e+01  -1.9096616e+02  -4.8436284e-02  -1.9842014e+00   8.1605643e+01   1.1740414e+01   1.9970922e+02   9.4788814e+02   7.0899289e+00   1.2298177e+00  -5.5641023e+00  -2.4446608e-01  -3.6024880e-01   1.2329125e-02  -1.3514248e+01   3.1715185e+00  -9.0926171e+00   2.3820184e-01   2.6325908e-01  -2.8478727e-01  -2.2053501e+01   0.0000000e+00
   1.0510000e+01   7.2655080e-01  -1.0896201e+00   4.9980166e+01   1.5044021e+00   2.6528519e+00   1.9886957e+01  -6.8177550e+01  -5.6437120e-01  -1.4911534e+01  -1.6942068e+02  -6.4352084e-02  -1.1870655e+00   7.9713587e+01   1.3778735e+01   2.0849243e+02   8.7832066e+02   7.6459659e+00  -9.2297078e-01  -5.4469480e+00  -3.2171240e-01  -4.2133037e-01  -2.5812722e-02  -1.3477670e+01   5.1917126e+00  -1.0330682e+01   2.2293709e-01   2.8701672e-01  -2.4084739e-01  -2.3563883e+01   0.0000000e+00
   1.0520000e+01   7.7714238e-01  -8.5934253e-01   5.0020703e+01   1.6097910e+00   2.8427874e+00   1.9172612e+01  -7.1434520e+01  -7.2476203e-01  -1.6206874e+01  -1.2953407e+02  -7.3358542e-02  -5.6155725e-01   6.2550828e+01   1.5915921e+01   2.1702791e+02   8.5354764e+02   8.3815695e+00  -3.1105747e+00  -5.4603433e+00  -3.5785631e-01  -4.6471649e-01  -4.5337810e-02  -1.3481000e+01   7.3918764e+00  -1.1732933e+01   2.0620701e-01   3.2373424e-01  -1.7782167e-01  -2.4544369e+01   0.0000000e+00
   1.0530000e+01   7.7896443e-01  -6.7549789e-01   4.9955145e+01   1.7498934e+00   3.0256182e+00   1.8515624e+01  -6.5698813e+01  -8.9272599e-01  -1.6955905e+01  -7.4903099e+01  -7.8004283e-02  -1.9058174e-01   3.7097551e+01   1.8169708e+01   2.2581142e+02   8.7835160e+02   9.1167110e+00  -5.1225348e+00  -5.4411230e+00  -3.5662758e-01  -4.8573770e-01  -4.9363462e-02  -1.3534464e+01   9.6559809e+00  -1.3317893e+01   1.8209670e-01   3.7312813e-01  -9.6803840e-02  -2.4841571e+01   0.0000000e+00
   1.0540000e+01   7.0586719e-01  -5.8290528e-01   4.9757038e+01   1.8887997e+00   3.2032352e+00   1.7973546e+01  -5.4207748e+01  -1.0619143e+00  -1.7073468e+01  -1.1756222e+01  -8.0722982e-02  -5.9819509e-02   1.3076224e+01   2.0551493e+01   2.3510142e+02   9.2900013e+02   9.7562932e+00  -6.8202833e+00  -5.2387737e+00  -3.2837720e-01  -4.8398264e-01  -4.4138562e-02  -1.3623289e+01   1.1884076e+01  -1.4957360e+01   1.4104782e-01   4.3132871e-01  -3.6096648e-04  -2.4522161e+01   0.0000000e+00
   1.0550000e+01   5.6015824e-01  -5.8660761e-01   4.9427879e+01   1.9887470e+00   3.3772424e+00   1.7565440e+01  -4.0810642e+01  -1.2256391e+00  -1.6525768e+01   5.4769981e+01  -8.2921938e-02  -6.4531604e-02  -4.7120953e-01   2.3046210e+01   2.4488226e+02   9.7808379e+02   1.0331357e+01  -8.1491923e+00  -4.7531400e+00  -2.8674886e-01  -4.6441690e-01  -3.4056506e-02  -1.3725934e+01   1.4027027e+01  -1.6450824e+01   7.4552122e-02   4.9154334e-01   1.0831291e-01  -2.3844153e+01   0.0000000e+00
   1.0560000e+01   3.5667257e-01  -6.4695425e-01   4.9007633e+01   2.0333214e+00   3.5527967e+00   1.7279296e+01  -2.8614401e+01  -1.3775276e+00  -1.5344297e+01   1.1814705e+02  -8.4975316e-02  -9.9809255e-02  -3.5277650e+00   2.5619490e+01   2.5503792e+02   1.0155656e+03   1.0873703e+01  -9.1523288e+00  -4.0118730e+00  -2.4604416e-01  -4.3765772e-01  -2.0124085e-02  -1.3881461e+01   1.6166756e+01  -1.7624008e+01  -1.8952329e-02   5.4574393e-01   2.2506166e-01  -2.3079673e+01   0.0000000e+00
   1.0570000e+01   1.1747473e-01  -7.0032429e-01   4.8552099e+01   2.0471546e+00   3.7195274e+00   1.7087997e+01  -1.9129885e+01  -1.5123519e+00  -1.3643099e+01   1.7011985e+02  -8.6717198e-02  -1.1085985e-01  -1.1050593e+00   2.8248542e+01   2.6535151e+02   1.0313598e+03   1.1433554e+01  -9.9584515e+00  -3.1482013e+00  -2.1832015e-01  -4.1691253e-01  -1.8173502e-03  -1.4108270e+01   1.8405704e+01  -1.8460643e+01  -1.2935077e-01   5.8783245e-01   3.4321745e-01  -2.2498429e+01   0.0000000e+00
   1.0580000e+01  -1.1967731e-01  -6.9834726e-01   4.8097814e+01   2.0896140e+00   3.8916439e+00   1.6957593e+01  -1.3040442e+01  -1.6266384e+00  -1.1595882e+01   2.0472170e+02  -8.7899941e-02  -8.9633855e-02   2.1225992e+00   3.0932146e+01   2.7526787e+02   9.9163595e+02   1.2119639e+01  -1.0758305e+01  -2.3032320e+00  -2.1202180e-01  -4.1349864e-01   2.1200930e-02  -1.4345224e+01   2.0697772e+01  -1.9188168e+01  -2.3390457e-01   6.1708239e-01   4.5325835e-01  -2.2378865e+01   0.0000000e+00
   1.0590000e+01  -3.0633626e-01  -6.3851439e-01   4.7649825e+01   2.2102170e+00   4.0553380e+00   1.6842752e+01  -1.1484066e+01  -1.7188910e+00  -9.3960765e+00   2.1998052e+02  -8.8527736e-02  -6.2565049e-02   2.7068806e+00   3.3672500e+01   2.8391932e+02   8.6514444e+02   1.3019050e+01  -1.1726248e+01  -1.5341912e+00  -2.3506467e-01  -4.3463860e-01   4.8021846e-02  -1.4510128e+01   2.2857715e+01  -2.0203802e+01  -3.0325638e-01   6.3863626e-01   5.4475555e-01  -2.2908322e+01   0.0000000e+00
   1.0600000e+01  -4.1319866e-01  -5.5423427e-01   4.7189704e+01   2.3935434e+00   4.2303193e+00   1.6687361e+01  -1.5539064e+01  -1.7894312e+00  -7.2170670e+00   2.1790095e+02  -8.8904056e-02  -6.2287169e-02   2.7787955e-02   3.6465449e+01   2.9069041e+02   6.7710925e+02   1.4086994e+01  -1.2864563e+01  -7.2836976e-01  -2.9865645e-01  -4.8309587e-01   7.5452171e-02  -1.4554466e+01   2.4672618e+01  -2.1854065e+01  -3.1438334e-01   6.5987128e-01   6.0983172e-01  -2.4065857e+01   0.0000000e+00
   1.0610000e+01  -4.5184632e-01  -4.7647341e-01   4.6689399e+01   2.5467863e+00   4.3931539e+00   1.6444333e+01  -2.4302891e+01  -1.8397995e+00  -5.1682735e+00   2.0487935e+02  -8.9539016e-02  -1.1338757e-01  -5.1100399e+00   3.9317136e+01   2.9588790e+02   5.1974857e+02   1.5071701e+01  -1.3919339e+01   3.8040327e-01  -4.1468113e-01  -5.5708416e-01   9.8065838e-02  -1.4484175e+01   2.6015288e+01  -2.4228176e+01  -2.6364719e-01   6.8575182e-01   6.4745912e-01  -2.5559943e+01   0.0000000e+00
   1.0620000e+01  -4.5603099e-01  -4.1235054e-01   4.6128389e+01   2.5697233e+00   4.5598273e+00   1.6101230e+01  -3.4310264e+01  -1.8719614e+00  -3.2781680e+00   1.8901055e+02  -9.1034863e-02  -2.2954913e-01  -1.1616156e+01   4.2252273e+01   3.0074813e+02   4.8602369e+02   1.5589994e+01  -1.4496498e+01   2.0144623e+00  -5.8460659e-01  -6.5116976e-01   1.0965916e-01  -1.4305223e+01   2.6950039e+01  -2.7135887e+01  -1.6988010e-01   7.1689780e-01   6.6601442e-01  -2.6932514e+01   0.0000000e+00
   1.0630000e+01  -4.4370747e-01  -3.5512742e-01   4.5511326e+01   2.4532071e+00   4.7130362e+00   1.5686462e+01  -4.1476800e+01  -1.8878330e+00  -1.5328531e+00   1.7453148e+02  -9.3915198e-02  -4.0626183e-01  -1.7671270e+01   4.5287784e+01   3.0650473e+02   5.7566010e+02   1.5344617e+01  -1.4302879e+01   4.1088291e+00  -7.8820423e-01  -7.5733155e-01   1.0642421e-01  -1.3970505e+01   2.7718676e+01  -3.0221789e+01  -6.4567137e-02   7.5118958e-01   6.7991953e-01  -2.7783454e+01   0.0000000e+00
   1.0640000e+01  -4.0758957e-01  -3.0068870e-01   4.4873280e+01   2.2850199e+00   4.8672192e+00   1.5253230e+01  -4.3323169e+01  -1.8892711e+00   6.4920229e-02   1.5977734e+02  -9.8500041e-02  -6.2160037e-01  -2.1533854e+01   4.8411594e+01   3.1342558e+02   6.9208480e+02   1.4326065e+01  -1.3297547e+01   6.2660658e+00  -9.8704190e-01  -8.6482555e-01   9.1154806e-02  -1.3443753e+01   2.8539319e+01  -3.3076994e+01   2.1833727e-02   7.8602992e-01   7.0125646e-01  -2.7945549e+01   0.0000000e+00
   1.0650000e+01  -3.3999814e-01  -2.5108642e-01   4.4267143e+01   2.1565833e+00   5.0098284e+00   1.4853785e+01  -3.9944477e+01  -1.8779932e+00   1.4842715e+00   1.4193513e+02  -1.0497465e-01  -8.4982406e-01  -2.2822369e+01   5.1603667e+01   3.2089275e+02   7.4671684e+02   1.2852383e+01  -1.1664631e+01   8.0046910e+00  -1.1458514e+00  -9.6104309e-01   7.4481041e-02  -1.2794746e+01   2.9404335e+01  -3.5328060e+01   6.7498814e-02   8.1838371e-01   7.3322783e-01  -2.7520427e+01   0.0000000e+00
   1.0660000e+01  -2.5409196e-01  -2.0885484e-01   4.3745839e+01   2.0880711e+00   5.0098284e+00   1.4511288e+01  -3.4249703e+01  -1.8550783e+00   2.7139104e+00   1.2296389e+02  -1.1362876e-01  -1.0799700e+00  -2.3014592e+01   5.4865355e+01   3.2809965e+02   7.2068980e+02   1.1400592e+01  -9.7319999e+00   9.0962620e+00  -1.2545179e+00  -1.0361146e+00   7.0355619e-02  -1.2163518e+01   3.0097482e+01  -3.6712083e+01   6.0582083e-02   8.4392844e-01   7.7118537e-01  -2.6790202e+01   0.0000000e+00
   1.0670000e+01  -1.7524888e-01  -1.7493212e-01   4.3338788e+01   2.0359858e+00   5.1585682e+00   1.4207825e+01  -3.0346385e+01  -1.8208619e+00   3.7874427e+00   1.0735323e+02  -1.2480764e-01  -1.3059872e+00  -2.2601725e+01   5.8209297e+01   3.3418541e+02   6.0857634e+02   1.0403655e+01  -7.8618195e+00   9.6867470e+00  -1.3340926e+00  -1.0902841e+00   8.8591914e-02  -1.1604999e+01   3.0384103e+01  -3.7137738e+01  -7.3143706e-04   8.5766479e-01   8.0948131e-01  -2.6143735e+01  -3.9705767e-01
   1.0680000e+01  -1.1719056e-01  -1.5354306e-01   4.3029242e+01   1.9445371e+00   5.2949895e+00   1.3909770e+01  -2.9805437e+01  -1.7756873e+00   4.7456647e+00   9.5822201e+01  -1.3846372e-01  -1.5010426e+00  -1.9505537e+01   6.1621207e+01   3.3767763e+02   3.4922208e+02   1.0114505e+01  -6.3059904e+00   1.0139627e+01  -1.4266147e+00  -1.1379741e+00   1.3040203e-01  -1.1048274e+01   3.0139279e+01  -3.6724009e+01  -1.0697154e-01   8.5642224e-01   8.4568314e-01  -2.6003980e+01  -1.2736783e+00
   1.0690000e+01  -7.3176582e-02  -1.5287245e-01   4.2762585e+01   1.7867251e+00   5.4333015e+00   1.3599729e+01  -3.1004122e+01  -1.7204866e+00   5.6046300e+00   8.5896531e+01  -1.5392862e-01  -1.6255544e+00  -1.2451184e+01   6.5035785e+01   3.3617019e+02  -1.5074462e+02   1.0523589e+01  -5.1430139e+00   1.0799909e+01  -1.5771703e+00  -1.2027334e+00   1.8937747e-01  -1.0427000e+01   2.9317490e+01  -3.5778669e+01  -2.3651366e-01   8.4146616e-01   8.7752974e-01  -2.6674119e+01  -2.0302626e+00
   1.0700000e+01  -2.8686585e-02  -1.7750593e-01   4.2482525e+01   1.5743796e+00   5.5627899e+00   1.3274973e+01  -3.2475605e+01  -1.6566972e+00   6.3577161e+00   7.5308608e+01  -1.7016303e-01  -1.6559140e+00  -3.0359525e+00   6.8341496e+01   3.2696771e+02  -9.2024803e+02   1.1373589e+01  -4.2635744e+00   1.1847581e+01  -1.8156422e+00  -1.3065199e+00   2.5399874e-01  -9.7905024e+00   2.7926168e+01  -3.4706111e+01  -3.5864618e-01   8.1778087e-01   8.9858978e-01  -2.8201450e+01  -2.6026090e+00
   1.0710000e+01   2.2600150e-02  -2.2455456e-01   4.2159761e+01   1.3405889e+00   5.6953151e+00   1.2932001e+01  -3.4297161e+01  -1.5861567e+00   6.9726915e+00   6.1497547e+01  -1.8615184e-01  -1.5971708e+00   5.8743172e+00   7.1408776e+01   3.0843630e+02  -1.8531410e+03   1.2239391e+01  -3.3619760e+00   1.3247553e+01  -2.1425642e+00  -1.4607590e+00   3.0874206e-01  -9.2907869e+00   2.6117117e+01  -3.3889543e+01  -4.4219450e-01   7.9027482e-01   8.9959348e-01  -3.0336364e+01  -2.9068502e+00
   1.0720000e+01   7.4469229e-02  -2.8771063e-01   4.1796025e+01   1.1161826e+00   5.8172978e+00   1.2562390e+01  -3.6961140e+01  -1.5111789e+00   7.3927829e+00   4.2009136e+01  -2.0116319e-01  -1.4753766e+00   1.2179423e+01   7.4131149e+01   2.8102516e+02  -2.7411141e+03   1.2669827e+01  -2.0554568e+00   1.4777144e+01  -2.5237036e+00  -1.6607055e+00   3.3718564e-01  -9.0817792e+00   2.4221690e+01  -3.3580262e+01  -4.6635974e-01   7.6093051e-01   8.7344560e-01  -3.2618313e+01  -2.9127328e+00
   1.0730000e+01   1.1337551e-01  -3.6045782e-01   4.1416033e+01   9.2373934e-01   5.9440934e+00   1.2156285e+01  -4.0610515e+01  -1.4344497e+00   7.5671621e+00   1.7437918e+01  -2.1482947e-01  -1.3238022e+00   1.5157432e+01   7.6455007e+01   2.4713718e+02  -3.3887978e+03   1.2398671e+01  -1.3429343e-01   1.6130414e+01  -2.8978811e+00  -1.8837685e+00   3.2863043e-01  -9.2362261e+00   2.2589285e+01  -3.3805871e+01  -4.2785352e-01   7.2910150e-01   8.1872156e-01  -3.4580290e+01  -2.6964039e+00
   1.0740000e+01   1.2580873e-01  -4.3611453e-01   4.1058489e+01   7.8470903e-01   6.0592579e+00   1.1711156e+01  -4.4512866e+01  -1.3586771e+00   7.4818519e+00  -8.5310222e+00  -2.2713304e-01  -1.1747632e+00   1.4903908e+01   7.8382852e+01   2.1009670e+02  -3.7040476e+03   1.1461706e+01   2.2599170e+00   1.7032249e+01  -3.1966479e+00  -2.0949307e+00   2.8320703e-01  -9.7288387e+00   2.1420667e+01  -3.4369702e+01  -3.4119538e-01   6.9322950e-01   7.4093844e-01  -3.5918798e+01  -2.4177775e+00
   1.0750000e+01   1.0636525e-01  -5.0883356e-01   4.0761750e+01   7.2031701e-01   6.1725889e+00   1.1239370e+01  -4.7178588e+01  -1.2862336e+00   7.1624452e+00  -3.1940663e+01  -2.3828697e-01  -1.0495302e+00   1.2523298e+01   7.9958188e+01   1.7310082e+02  -3.6995883e+03   1.0143893e+01   4.7147891e+00   1.7297165e+01  -3.3675181e+00  -2.2579728e+00   2.1147726e-01  -1.0432519e+01   2.0775540e+01  -3.4971658e+01  -2.3255222e-01   6.5131992e-01   6.5215386e-01  -3.6544941e+01  -2.2691888e+00
   1.0760000e+01   6.2403904e-02  -5.7528737e-01   4.0550251e+01   7.3869192e-01   6.2764662e+00   1.0760009e+01  -4.7936150e+01  -1.2189540e+00   6.6584678e+00  -5.0397746e+01  -2.4844661e-01  -9.4162471e-01   1.0790546e+01   8.1239078e+01   1.3861578e+02  -3.4485037e+03   8.8614243e+00   6.7859312e+00   1.6871345e+01  -3.3908685e+00  -2.3468147e+00   1.2978620e-01  -1.1118267e+01   2.0658499e+01  -3.5341040e+01  -1.2986721e-01   6.0108150e-01   5.6777141e-01  -3.6579600e+01  -2.4443005e+00
   1.0770000e+01   8.7544735e-03  -6.3596930e-01   4.0429434e+01   8.1631200e-01   6.3794267e+00   1.0279766e+01  -4.8024282e+01  -1.1581258e+00   6.0230542e+00  -6.3541356e+01  -2.5742712e-01  -8.1682900e-01   1.2479571e+01   8.2268009e+01   1.0818207e+02  -3.0433716e+03   8.0228609e+00   8.1551774e+00   1.5872243e+01  -3.2852134e+00  -2.3527447e+00   5.5393969e-02  -1.1531829e+01   2.1044761e+01  -3.5311808e+01  -5.3836822e-02   5.4130068e-01   5.0057429e-01  -3.6301046e+01  -3.0904984e+00
   1.0780000e+01  -4.2209514e-02  -6.9630047e-01   4.0385170e+01   9.0272225e-01   6.4794078e+00   9.7862594e+00  -4.9350645e+01  -1.1046220e+00   5.2976698e+00  -7.2538442e+01  -2.6470694e-01  -6.4150550e-01   1.7532350e+01   8.3061181e+01   8.2541099e+01  -2.5640967e+03   7.9010273e+00   8.7012888e+00   1.4549907e+01  -3.0999237e+00  -2.2860571e+00   3.6982496e-03  -1.1558053e+01   2.1841319e+01  -3.4886255e+01  -1.2002742e-02   4.7316680e-01   4.5497994e-01  -3.6043698e+01  -4.2084332e+00
   1.0790000e+01  -8.4390709e-02  -7.6593493e-01   4.0389444e+01   9.5921680e-01   6.5744042e+00   9.2655549e+00  -5.2070451e+01  -1.0590333e+00   4.5111321e+00  -7.8653764e+01  -2.6970831e-01  -4.1028832e-01   2.3121718e+01   8.3630573e+01   6.1882955e+01  -2.0658143e+03   8.5824034e+00   8.5357125e+00   1.3173179e+01  -2.8963887e+00  -2.1711457e+00  -1.4133229e-02  -1.1342643e+01   2.2828784e+01  -3.4269645e+01   4.3582563e-03   4.0117830e-01   4.2527067e-01  -3.6099730e+01  -5.5739562e+00
   1.0800000e+01  -1.1569042e-01  -8.5354343e-01   4.0411828e+01   9.8792242e-01   6.6587436e+00   8.7226589e+00  -5.4289597e+01  -1.0217478e+00   3.6842734e+00  -8.2685872e+01  -2.7210841e-01  -1.4870343e-01   2.6158489e+01   8.4015221e+01   4.5976952e+01  -1.5906004e+03   9.9681828e+00   7.9219155e+00   1.1944816e+01  -2.7251569e+00  -2.0366798e+00   5.6074370e-03  -1.1235038e+01   2.3644250e+01  -3.3794374e+01   1.8055400e-02   3.3286466e-01   3.9862181e-01  -3.6631458e+01  -6.8029446e+00
   1.0810000e+01  -1.3642315e-01  -9.5684583e-01   4.0427665e+01   1.0194411e+00   6.7401609e+00   8.1753546e+00  -5.4730436e+01  -9.9304877e-01   2.8280734e+00  -8.5620005e+01  -2.7199121e-01   1.0272519e-01   2.5142862e+01   8.4284897e+01   3.4293353e+01  -1.1683599e+03   1.1779228e+01   7.1187099e+00   1.0972068e+01  -2.6124517e+00  -1.9082834e+00   5.7199517e-02  -1.1590367e+01   2.3920295e+01  -3.3773245e+01   5.6120833e-02   2.7487856e-01   3.6145218e-01  -3.7607256e+01  -7.5415220e+00
   1.0820000e+01  -1.5047821e-01  -1.0569403e+00   4.0420206e+01   1.0832585e+00   6.8197448e+00   7.6369549e+00  -5.3839972e+01  -9.7316680e-01   1.9482883e+00  -8.7978505e+01  -2.6977364e-01   3.1069371e-01   2.0796852e+01   8.4510359e+01   2.6360499e+01  -7.9328542e+02   1.3599483e+01   6.2973529e+00   1.0249828e+01  -2.5618072e+00  -1.8072645e+00   1.2696145e-01  -1.2601944e+01   2.3495893e+01  -3.4395860e+01   1.3657819e-01   2.2878087e-01   3.0651557e-01  -3.8816034e+01  -7.6259042e+00
   1.0830000e+01  -1.6507685e-01  -1.1275365e+00   4.0380642e+01   1.1918967e+00   6.8919374e+00   7.1228946e+00  -5.1406026e+01  -9.6217251e-01   1.0612732e+00  -8.8701509e+01  -2.6599494e-01   4.6325775e-01   1.5256404e+01   8.4730702e+01   2.2249439e+01  -4.1110592e+02   1.4994772e+01   5.5416073e+00   9.6733174e+00  -2.5632970e+00  -1.7496543e+00   1.9822215e-01  -1.4252644e+01   2.2459441e+01  -3.5705739e+01   2.5959293e-01   1.9185446e-01   2.3668404e-01  -3.9964630e+01  -7.1162642e+00
   1.0840000e+01  -1.8606442e-01  -1.1528160e+00   4.0308681e+01   1.3421580e+00   6.9530147e+00   6.6626823e+00  -4.6021231e+01  -9.5981873e-01   1.9886918e-01  -8.6240406e+01  -2.6116697e-01   5.6389698e-01   1.0063923e+01   8.4955638e+01   2.2773105e+01   5.2366599e+01   1.5693340e+01   4.9026683e+00   9.1139635e+00  -2.6020779e+00  -1.7429467e+00   2.5787043e-01  -1.6321403e+01   2.1048600e+01  -3.7632992e+01   4.0741864e-01   1.6059497e-01   1.6353736e-01  -4.0824532e+01  -6.2517353e+00
   1.0850000e+01  -2.1240643e-01  -1.1377093e+00   4.0214179e+01   1.5202623e+00   7.0166131e+00   6.2815549e+00  -3.8112737e+01  -9.6543804e-01  -5.9699302e-01  -7.9586220e+01  -2.5568627e-01   6.2470076e-01   6.0803780e+00   8.5205635e+01   2.9106612e+01   6.3335062e+02   1.5750358e+01   4.5016838e+00   8.5210196e+00  -2.6647707e+00  -1.7844336e+00   3.0145075e-01  -1.8404601e+01   1.9563921e+01  -4.0027585e+01   5.5110105e-01   1.3220544e-01   1.0275038e-01  -4.1371332e+01  -5.3882872e+00
   1.0860000e+01  -2.3567780e-01  -1.1039293e+00   4.0116995e+01   1.7010769e+00   7.0743672e+00   5.9755516e+00  -3.0600337e+01  -9.7784327e-01  -1.2743787e+00  -6.7738566e+01  -2.4971710e-01   6.6910799e-01   4.4407233e+00   8.5545771e+01   4.1964137e+01   1.2857525e+03   1.5532703e+01   4.5301542e+00   7.9730100e+00  -2.7433256e+00  -1.8627021e+00   3.3452324e-01  -2.0018239e+01   1.8319206e+01  -4.2659995e+01   6.5793390e-01   1.0514227e-01   6.9498869e-02  -4.1785414e+01  -4.8955279e+00
   1.0870000e+01  -2.4594153e-01  -1.0755476e+00   4.0040158e+01   1.8475236e+00   7.1346424e+00   5.7155009e+00  -2.6005068e+01  -9.9529505e-01  -1.7780657e+00  -5.0368706e+01  -2.4320702e-01   7.1880083e-01   4.9692843e+00   8.6074773e+01   6.0797731e+01   1.8833594e+03   1.5505032e+01   5.0775696e+00   7.6507524e+00  -2.8365976e+00  -1.9610485e+00   3.6918876e-01  -2.0764379e+01   1.7583347e+01  -4.5243243e+01   6.9722888e-01   8.1854562e-02   7.5860824e-02  -4.2304691e+01  -5.0278147e+00
   1.0880000e+01  -2.3935481e-01  -1.0642195e+00   3.9999428e+01   1.9226037e+00   7.1886723e+00   5.4682702e+00  -2.4723067e+01  -1.0157137e+00  -2.0739979e+00  -2.9593213e+01  -2.3612885e-01   7.7107710e-01   5.2276265e+00   8.6877800e+01   8.3460859e+01   2.2663128e+03   1.6028317e+01   6.0053800e+00   7.7630791e+00  -2.9510054e+00  -2.0625778e+00   4.1766127e-01  -2.0444961e+01   1.7515956e+01  -4.7530133e+01   6.4715739e-01   7.0955994e-02   1.2914637e-01  -4.3108876e+01  -5.8644096e+00
   1.0890000e+01  -2.2082257e-01  -1.0655880e+00   3.9998063e+01   1.9091801e+00   7.2423011e+00   5.2111120e+00  -2.5715823e+01  -1.0371007e+00  -2.1700559e+00  -9.6058026e+00  -2.2867191e-01   8.0425666e-01   3.3179562e+00   8.7979956e+01   1.0652566e+02   2.3064801e+03   1.7282935e+01   7.0297041e+00   8.4693108e+00  -3.0992296e+00  -2.1558260e+00   4.8762932e-01  -1.9090240e+01   1.8144553e+01  -4.9441942e+01   5.0385720e-01   8.4061847e-02   2.2931319e-01  -4.4299901e+01  -7.3322678e+00
   1.0900000e+01  -2.0071532e-01  -1.0670845e+00   4.0027591e+01   1.8178124e+00   7.2902004e+00   4.9320906e+00  -2.7902134e+01  -1.0578932e+00  -2.1095147e+00   6.0541183e+00  -2.2113856e-01   8.0717447e-01   2.9178089e-01   8.9329023e+01   1.2613269e+02   1.9607025e+03   1.9243386e+01   7.8922053e+00   9.8355170e+00  -3.2947907e+00  -2.2373418e+00   5.8072039e-01  -1.6938885e+01   1.9356125e+01  -5.1121708e+01   2.8846114e-01   1.3020976e-01   3.6623925e-01  -4.5888937e+01  -9.2469002e+00
   1.0910000e+01  -1.8942529e-01  -1.0559394e+00   4.0071474e+01   1.6773910e+00   7.3409072e+00   4.6267535e+00  -3.0533711e+01  -1.0770850e+00  -1.9478987e+00   1.6161597e+01  -2.1371120e-01   7.9185809e-01  -1.5316376e+00   9.0813487e+01   1.3905512e+02   1.2922438e+03   2.1656633e+01   8.4555532e+00   1.1826618e+01  -3.5422465e+00  -2.3092375e+00   6.9136330e-01  -1.4386266e+01   2.0855817e+01  -5.2841025e+01   4.5219119e-02   2.1269732e-01   5.1916483e-01  -4.7757538e+01  -1.1345384e+01
   1.0920000e+01  -1.9237400e-01  -1.0209658e+00   4.0112635e+01   1.5216618e+00   7.3802694e+00   4.3013007e+00  -3.2545279e+01  -1.0941855e+00  -1.7369300e+00   2.1096873e+01  -2.0636850e-01   7.7880979e-01  -1.3048306e+00   9.2307302e+01   1.4362649e+02   4.5713679e+02   2.4092887e+01   8.7247546e+00   1.4305622e+01  -3.8277095e+00  -2.3744776e+00   8.0632979e-01  -1.1881075e+01   2.2174675e+01  -5.4809380e+01  -1.7226058e-01   3.2695387e-01   6.6056299e-01  -4.9667929e+01  -1.3344999e+01
   1.0930000e+01  -2.0801342e-01  -9.5334952e-01   4.0142161e+01   1.3791617e+00   7.4219234e+00   3.9715939e+00  -3.2970683e+01  -1.1090931e+00  -1.5157937e+00   2.2113634e+01  -1.9899782e-01   7.7738051e-01  -1.4292755e-01   9.3713692e+01   1.4012456e+02  -3.5019284e+02   2.6110425e+01   8.8256514e+00   1.7040434e+01  -4.1172240e+00  -2.4342055e+00   9.0797498e-01  -9.7789309e+00   2.2852977e+01  -5.7021038e+01  -3.2104113e-01   4.5929936e-01   7.6500940e-01  -5.1352152e+01  -1.5031300e+01
   1.0940000e+01  -2.3015935e-01  -8.5244296e-01   4.0162147e+01   1.2664199e+00   7.4557279e+00   3.6517559e+00  -3.1983803e+01  -1.1219048e+00  -1.3044576e+00   2.1133610e+01  -1.9159047e-01   7.7719220e-01  -1.8831325e-02   9.4977660e+01   1.3033702e+02  -9.7875387e+02   2.7422221e+01   8.9136654e+00   1.9740444e+01  -4.3645251e+00  -2.4872340e+00   9.8060053e-01  -8.2337926e+00   2.2712336e+01  -5.9232088e+01  -3.8399193e-01   5.9016267e-01   8.1897903e-01  -5.2593080e+01  -1.6317174e+01
   1.0950000e+01  -2.5150127e-01  -7.3221774e-01   4.0181758e+01   1.1879058e+00   7.4923399e+00   3.3475517e+00  -3.0420417e+01  -1.1327353e+00  -1.1046290e+00   1.9982857e+01  -1.8436778e-01   7.5521005e-01  -2.1982150e+00   9.6074546e+01   1.1661927e+02  -1.3717753e+03   2.7946838e+01   9.0753429e+00   2.2114800e+01  -4.5241889e+00  -2.5293574e+00   1.0156263e+00  -7.1958740e+00   2.1936137e+01  -6.1055264e+01  -3.7213631e-01   7.0010321e-01   8.2468577e-01  -5.3248984e+01  -1.7238399e+01
   1.0960000e+01  -2.6590756e-01  -6.1854093e-01   4.0211626e+01   1.1414128e+00   7.5197846e+00   3.0599132e+00  -2.8763851e+01  -1.1415991e+00  -9.0623936e-01   1.9838964e+01  -1.7771572e-01   6.9496011e-01  -6.0249938e+00   9.7003392e+01   1.0113999e+02  -1.5479279e+03   2.7759615e+01   9.3229926e+00   2.3928850e+01  -4.5662795e+00  -2.5537249e+00   1.0123262e+00  -6.4999839e+00   2.0887360e+01  -6.2105210e+01  -3.1463340e-01   7.7367265e-01   7.9554151e-01  -5.3267011e+01  -1.7904494e+01
   1.0970000e+01  -2.7085006e-01  -5.3555093e-01   4.0259273e+01   1.1209389e+00   7.5486617e+00   2.7860692e+00  -2.7384400e+01  -1.1483679e+00  -6.9495879e-01   2.1128057e+01  -1.7196143e-01   6.0225429e-01  -9.2705818e+00   9.7787589e+01   8.5612094e+01  -1.5527899e+03   2.7015588e+01   9.6446408e+00   2.5053964e+01  -4.4866866e+00  -2.5540698e+00   9.7525368e-01  -5.9764242e+00   1.9870072e+01  -6.2137419e+01  -2.4324061e-01   8.0098026e-01   7.4791132e-01  -5.2704103e+01  -1.8434558e+01
   1.0980000e+01  -2.6966997e-01  -4.9213733e-01   4.0325439e+01   1.1171205e+00   7.5745021e+00   2.5167988e+00  -2.6927037e+01  -1.1528201e+00  -4.6144952e-01   2.3350926e+01  -1.6719315e-01   5.0100532e-01  -1.0124897e+01   9.8463215e+01   7.1232974e+01  -1.4379120e+03   2.5885453e+01   1.0032209e+01   2.5492738e+01  -4.3071530e+00  -2.5283336e+00   9.1181190e-01  -5.5318839e+00   1.8988509e+01  -6.1125664e+01  -1.7941093e-01   7.7921022e-01   6.9490275e-01  -5.1716691e+01  -1.8897593e+01
   1.0990000e+01  -2.7052923e-01  -4.8065895e-01   4.0403080e+01   1.1203908e+00   7.5973631e+00   2.2413318e+00  -2.7546703e+01  -1.1548045e+00  -2.1277465e-01   2.4867487e+01  -1.6320567e-01   4.2059527e-01  -8.0410047e+00   9.9056038e+01   5.8620971e+01  -1.2612003e+03   2.4524077e+01   1.0481724e+01   2.5347544e+01  -4.0655418e+00  -2.4801925e+00   8.3080995e-01  -5.1614136e+00   1.8153433e+01  -5.9248341e+01  -1.2915245e-01   7.1434193e-01   6.4406719e-01  -5.0506653e+01  -1.9290100e+01
   1.1000000e+01  -2.8126780e-01  -4.8643578e-01   4.0480189e+01   1.1249038e+00   7.6169582e+00   1.9554944e+00  -2.8583736e+01  -1.1544649e+00   2.1512469e-02   2.3428712e+01  -1.5953453e-01   3.8680737e-01  -3.3787900e+00   9.9568318e+01   4.7872801e+01  -1.0748170e+03   2.3051688e+01   1.0949968e+01   2.4755626e+01  -3.8022483e+00  -2.4181401e+00   7.4058859e-01  -4.8951674e+00   1.7229685e+01  -5.6822143e+01  -8.6173170e-02   6.2187591e-01   5.9836288e-01  -4.9241506e+01  -1.9559951e+01
   1.1010000e+01  -3.0385818e-01  -4.9609644e-01   4.0544227e+01   1.1289748e+00   7.6330583e+00   1.6611524e+00  -2.9434198e+01  -1.1523009e+00   2.0573397e-01   1.8422150e+01  -1.5563248e-01   4.0786522e-01   2.1057846e+00   9.9982656e+01   3.8760813e+01  -9.1119884e+02   2.1526308e+01   1.1316334e+01   2.3837751e+01  -3.5489592e+00  -2.3522690e+00   6.4669551e-01  -4.7352380e+00   1.6186581e+01  -5.4195305e+01  -4.0392224e-02   5.2327490e-01   5.5878168e-01  -4.7987543e+01  -1.9647796e+01
   1.1020000e+01  -3.3232995e-01  -4.9891559e-01   4.0586862e+01   1.1326495e+00   7.6458926e+00   1.3593966e+00  -3.0175582e+01  -1.1489123e+00   3.2996615e-01   1.2423218e+01  -1.5112434e-01   4.6656808e-01   5.8702863e+00   1.0027935e+02   3.0934803e+01  -7.8260100e+02   1.9945647e+01   1.1456161e+01   2.2670655e+01  -3.3239937e+00  -2.2906666e+00   5.5100227e-01  -4.6222736e+00   1.5133844e+01  -5.1615147e+01   1.2649199e-02   4.3634207e-01   5.2650749e-01  -4.6713022e+01  -1.9533777e+01
   1.1030000e+01  -3.5553186e-01  -4.8691861e-01   4.0608084e+01   1.1348932e+00   7.6586696e+00   1.0469515e+00  -3.1244515e+01  -1.1446026e+00   4.2407346e-01   9.4107310e+00  -1.4593148e-01   5.3303019e-01   6.6462106e+00   1.0045734e+02   2.4148078e+01  -6.7867246e+02   1.8298197e+01   1.1334494e+01   2.1290806e+01  -3.1342470e+00  -2.2375414e+00   4.5376089e-01  -4.4565670e+00   1.4272827e+01  -4.9179487e+01   6.6370136e-02   3.6694643e-01   5.0353067e-01  -4.5355817e+01  -1.9263859e+01
   1.1040000e+01  -3.6412232e-01  -4.5909945e-01   4.0615991e+01   1.1326806e+00   7.6665191e+00   7.2327613e-01  -3.2367535e+01  -1.1392354e+00   5.3219863e-01   1.0812517e+01  -1.4021302e-01   5.8324215e-01   5.0211959e+00   1.0053960e+02   1.8436481e+01  -5.7115968e+02   1.6621906e+01   1.0976918e+01   1.9731687e+01  -2.9795094e+00  -2.1928426e+00   3.5710850e-01  -4.1678361e+00   1.3809987e+01  -4.6899277e+01   1.0504742e-01   3.1077361e-01   4.9207988e-01  -4.3892681e+01  -1.8922065e+01
   1.1050000e+01  -3.5767042e-01  -4.2482765e-01   4.0621620e+01   1.1231170e+00   7.6681234e+00   3.9835564e-01  -3.2492049e+01  -1.1325272e+00   6.6883580e-01   1.3663717e+01  -1.3421475e-01   6.0857124e-01   2.5329090e+00   1.0056026e+02   1.4020506e+01  -4.4159753e+02   1.5032977e+01   1.0414844e+01   1.8060791e+01  -2.8553120e+00  -2.1524355e+00   2.6684662e-01  -3.7650118e+00   1.3859213e+01  -4.4761477e+01   1.1193474e-01   2.6100440e-01   4.9324438e-01  -4.2374232e+01  -1.8582348e+01
   1.1060000e+01  -3.4566828e-01  -3.9985210e-01   4.0633895e+01   1.1062059e+00   7.6695558e+00   8.4536876e-02  -3.1381876e+01  -1.1244380e+00   8.0942785e-01   1.4059205e+01  -1.2811109e-01   6.1632572e-01   7.7544832e-01   1.0055017e+02   1.1022113e+01  -2.9983934e+02   1.3701258e+01   9.7136589e+00   1.6378449e+01  -2.7542457e+00  -2.1089306e+00   1.9119912e-01  -3.3255862e+00   1.4381451e+01  -4.2746539e+01   7.8399060e-02   2.1307348e-01   5.0542047e-01  -4.0909612e+01  -1.8284503e+01
   1.1070000e+01  -3.4079749e-01  -3.9648903e-01   4.0658184e+01   1.0851077e+00   7.6667483e+00  -2.1585572e-01  -3.0039260e+01  -1.1152489e+00   9.2183857e-01   1.1241071e+01  -1.2194478e-01   6.1983077e-01   3.5050498e-01   1.0053055e+02   9.3102847e+00  -1.7118281e+02   1.2769286e+01   9.0017864e+00   1.4777532e+01  -2.6674765e+00  -2.0542559e+00   1.3747005e-01  -2.9668248e+00   1.5209046e+01  -4.0834310e+01   8.9671064e-03   1.6553890e-01   5.2403305e-01  -3.9601154e+01  -1.8015842e+01
   1.1080000e+01  -3.4969553e-01  -4.1407248e-01   4.0696975e+01   1.0646028e+00   7.6624511e+00  -5.0969270e-01  -2.9383698e+01  -1.1053601e+00   9.9431567e-01   7.2477108e+00  -1.1567652e-01   6.2733453e-01   7.5037539e-01   1.0051286e+02   8.5487967e+00  -7.6148796e+01   1.2287322e+01   8.4269962e+00   1.3312313e+01  -2.5865764e+00  -1.9835407e+00   1.0877791e-01  -2.8167065e+00   1.6133130e+01  -3.9018637e+01  -7.9408093e-02   1.1949328e-01   5.4292367e-01  -3.8494704e+01  -1.7707945e+01
   1.1090000e+01  -3.6910608e-01  -4.3746063e-01   4.0750507e+01   1.0504990e+00   7.6542005e+00  -8.0600101e-01  -2.9630831e+01  -1.0951046e+00   1.0336530e+00   3.9337316e+00  -1.0924335e-01   6.4102889e-01   1.3694359e+00   1.0050132e+02   8.3264726e+00  -2.2232408e+01   1.2217338e+01   8.0775040e+00   1.2016241e+01  -2.5048196e+00  -1.8973276e+00   1.0298666e-01  -2.9780031e+00   1.6971792e+01  -3.7336721e+01  -1.6250940e-01   7.7157076e-02   5.5608320e-01  -3.7586895e+01  -1.7271924e+01
   1.1100000e+01  -3.9043285e-01  -4.4801259e-01   4.0817111e+01   1.0502162e+00   7.6429132e+00  -1.1129546e+00  -3.0695356e+01  -1.0847662e+00   1.0447860e+00   1.1133039e+00  -1.0262759e-01   6.5621492e-01   1.5186033e+00   1.0049583e+02   8.2715751e+00  -5.4897568e+00   1.2465083e+01   7.9146739e+00   1.0935431e+01  -2.4178474e+00  -1.8003980e+00   1.1408708e-01  -3.5026638e+00   1.7579860e+01  -3.5886849e+01  -2.1619942e-01   4.0727187e-02   5.5877153e-01  -3.6846974e+01  -1.6643535e+01
   1.1110000e+01  -4.0697411e-01  -4.3731354e-01   4.0894036e+01   1.0722534e+00   7.6309384e+00  -1.4364683e+00  -3.2351371e+01  -1.0746334e+00   1.0271453e+00  -1.7640751e+00  -9.5976223e-02   6.5640317e-01   1.8825660e-02   1.0049429e+02   8.1149527e+00  -1.5662232e+01   1.2907340e+01   7.7494326e+00   1.0124963e+01  -2.3238812e+00  -1.6987211e+00   1.3489324e-01  -4.3713992e+00   1.7826725e+01  -3.4792169e+01  -2.2399061e-01   1.2472455e-02   5.4820051e-01  -3.6229005e+01  -1.5821433e+01
   1.1120000e+01  -4.1678713e-01  -4.0959485e-01   4.0979600e+01   1.1221117e+00   7.6116297e+00  -1.7758065e+00  -3.3933821e+01  -1.0648923e+00   9.9081813e-01  -3.6327148e+00  -8.9622288e-02   6.2293965e-01  -3.3463521e+00   1.0049406e+02   7.7119057e+00  -4.0304708e+01   1.3430492e+01   7.3380450e+00   9.6103896e+00  -2.2240964e+00  -1.5974497e+00   1.5965118e-01  -5.4799560e+00   1.7602066e+01  -3.4119284e+01  -1.8262481e-01  -5.9673140e-03   5.2392475e-01  -3.5697192e+01  -1.4891373e+01
   1.1130000e+01  -4.2099085e-01  -3.7400442e-01   4.1075445e+01   1.1956908e+00   7.5905449e+00  -2.1233055e+00  -3.4749904e+01  -1.0555638e+00   9.5215815e-01  -3.8659985e+00  -8.3920016e-02   5.5366961e-01  -6.9270046e+00   1.0049255e+02   7.0369506e+00  -6.7495505e+01   1.3964082e+01   6.5779759e+00   9.3631294e+00  -2.1235749e+00  -1.5015418e+00   1.8532174e-01  -6.6772170e+00   1.6892586e+01  -3.3827878e+01  -1.0299552e-01  -1.6102220e-02   4.8784524e-01  -3.5249259e+01  -1.3990129e+01
   1.1140000e+01  -4.2171036e-01  -3.3775605e-01   4.1186132e+01   1.2788483e+00   7.5649337e+00  -2.4729117e+00  -3.4960618e+01  -1.0466750e+00   9.1056966e-01  -4.1588485e+00  -7.9093813e-02   4.6164641e-01  -9.2023196e+00   1.0048753e+02   6.1475155e+00  -8.8943516e+01   1.4474400e+01   5.6019910e+00   9.3113660e+00  -2.0311928e+00  -1.4171116e+00   2.1142773e-01  -7.8389571e+00   1.5853357e+01  -3.3806061e+01  -5.2915029e-03  -2.2709165e-02   4.4402695e-01  -3.4902808e+01  -1.3220075e+01
   1.1150000e+01  -4.2180739e-01  -3.0448907e-01   4.1315921e+01   1.3591289e+00   7.5382911e+00  -2.8251108e+00  -3.5219905e+01  -1.0384022e+00   8.5132395e-01  -5.9245708e+00  -7.5197230e-02   3.6406746e-01  -9.7578952e+00   1.0047736e+02   5.1276814e+00  -1.0198340e+02   1.4950553e+01   4.6715192e+00   9.3606223e+00  -1.9569782e+00  -1.3505224e+00   2.3922442e-01  -8.8832132e+00   1.4740131e+01  -3.3951029e+01   8.9381927e-02  -2.9259601e-02   3.9811977e-01  -3.4677461e+01  -1.2619548e+01
   1.1160000e+01  -4.2494985e-01  -2.7500753e-01   4.1465924e+01   1.4373518e+00   7.5049450e+00  -3.1827430e+00  -3.5763220e+01  -1.0309640e+00   7.7050591e-01  -8.0818048e+00  -7.2140287e-02   2.7545746e-01  -8.8610003e+00   1.0046172e+02   4.0612735e+00  -1.0664079e+02   1.5395932e+01   4.0023166e+00   9.4131652e+00  -1.9086557e+00  -1.3057138e+00   2.7045714e-01  -9.7461087e+00   1.3737502e+01  -3.4226402e+01   1.6650621e-01  -3.3771866e-02   3.5552361e-01  -3.4588426e+01  -1.2192455e+01
   1.1170000e+01  -4.3482772e-01  -2.4832958e-01   4.1634925e+01   1.5239939e+00   7.4714842e+00  -3.5467533e+00  -3.6401035e+01  -1.0244696e+00   6.7911988e-01  -9.1386030e+00  -6.9789691e-02   2.0026729e-01  -7.5190169e+00   1.0044312e+02   3.0733434e+00  -9.8793012e+01   1.5806790e+01   3.6805675e+00   9.3946739e+00  -1.8899111e+00  -1.2829542e+00   3.0583173e-01  -1.0389419e+01   1.2859299e+01  -3.4660311e+01   2.2118594e-01  -3.0386776e-02   3.1887175e-01  -3.4633798e+01  -1.1925719e+01
   1.1180000e+01  -4.5419141e-01  -2.2202303e-01   4.1822228e+01   1.6262836e+00   7.4305178e+00  -3.9153947e+00  -3.6864138e+01  -1.0189130e+00   5.8856523e-01  -9.0554645e+00  -6.8075747e-02   1.3209917e-01  -6.8168114e+00   1.0042934e+02   2.4186993e+00  -6.5464410e+01   1.6154264e+01   3.6885456e+00   9.2736224e+00  -1.9007153e+00  -1.2801001e+00   3.4398311e-01  -1.0818768e+01   1.1999947e+01  -3.5287860e+01   2.5570546e-01  -1.4873574e-02   2.8731328e-01  -3.4785790e+01  -1.1793921e+01
   1.1190000e+01  -4.8398034e-01  -1.9109560e-01   4.2028029e+01   1.7405724e+00   7.3889783e+00  -4.2852656e+00  -3.6987088e+01  -1.0141788e+00   5.0958679e-01  -7.8978445e+00  -6.7036020e-02   6.0306674e-02  -7.1792500e+00   1.0043605e+02   2.5601282e+00   1.4142892e+01   1.6387062e+01   3.9569262e+00   9.0542824e+00  -1.9383555e+00  -1.2944425e+00   3.8175985e-01  -1.1078496e+01   1.1061790e+01  -3.6096657e+01   2.7374185e-01   1.1608543e-02   2.5877911e-01  -3.4995370e+01  -1.1767535e+01
   1.1200000e+01  -5.2307475e-01  -1.4819417e-01   4.2250792e+01   1.8541744e+00   7.3405061e+00  -4.6542157e+00  -3.6895014e+01  -1.0099834e+00   4.5898660e-01  -5.0600182e+00  -6.6790945e-02  -2.3239656e-02  -8.3546330e+00   1.0048786e+02   4.1738174e+00   1.6136892e+02   1.6458410e+01   4.4048745e+00   8.7464639e+00  -1.9980885e+00  -1.3238435e+00   4.1578776e-01  -1.1221303e+01   1.0067945e+01  -3.7030057e+01   2.7555572e-01   4.3041280e-02   2.3332106e-01  -3.5213636e+01  -1.1823361e+01
   1.1210000e+01  -5.7006435e-01  -8.7728083e-02   4.2483905e+01   1.9540091e+00   7.2916901e+00  -5.0242468e+00  -3.7003106e+01  -1.0059053e+00   4.5054784e-01  -8.4387692e-01  -6.7437428e-02  -1.1633147e-01  -9.3091817e+00   1.0061499e+02   7.9985023e+00   3.8246848e+02   1.6357734e+01   4.9772289e+00   8.3361698e+00  -2.0736422e+00  -1.3674163e+00   4.4402412e-01  -1.1269009e+01   9.1969603e+00  -3.8018260e+01   2.5732763e-01   7.1950246e-02   2.1435501e-01  -3.5421828e+01  -1.1956349e+01
   1.1220000e+01  -6.2575826e-01  -1.0752330e-02   4.2713853e+01   2.0345649e+00   7.2370872e+00  -5.4008683e+00  -3.7662149e+01  -1.0015757e+00   4.7911046e-01   2.8562620e+00  -6.8929424e-02  -2.0497499e-01  -8.8643521e+00   1.0084197e+02   1.4426393e+01   6.4278905e+02   1.6105479e+01   5.6546817e+00   7.8005454e+00  -2.1581547e+00  -1.4256056e+00   4.6577334e-01  -1.1204817e+01   8.6866593e+00  -3.8975866e+01   2.1424500e-01   9.3203707e-02   2.0644551e-01  -3.5637275e+01  -1.2178171e+01
   1.1230000e+01  -6.9279826e-01   7.3930070e-02   4.2920912e+01   2.0954016e+00   7.1785309e+00  -5.7902988e+00  -3.8943056e+01  -9.9683273e-01   5.2403033e-01   4.4919872e+00  -7.1118292e-02  -2.7910274e-01  -7.4127746e+00   1.0117059e+02   2.2929486e+01   8.5030933e+02   1.5715209e+01   6.4302195e+00   7.1655305e+00  -2.2456062e+00  -1.4994345e+00   4.8049835e-01  -1.1011855e+01   8.6642395e+00  -3.9772891e+01   1.4416717e-01   1.0566554e-01   2.1163042e-01  -3.5887261e+01  -1.2494376e+01
   1.1240000e+01  -7.7187233e-01   1.5337598e-01   4.3083369e+01   2.1328352e+00   7.1171671e+00  -6.1999646e+00  -4.0966579e+01  -9.9167309e-01   5.6932354e-01   4.5293213e+00  -7.3877911e-02  -3.4108804e-01  -6.1985295e+00   1.0157449e+02   3.1894985e+01   8.9654993e+02   1.5192225e+01   7.2863901e+00   6.5205059e+00  -2.3325075e+00  -1.5891757e+00   4.8724059e-01  -1.0693818e+01   9.0496329e+00  -4.0253929e+01   4.8783843e-02   1.1096107e-01   2.2764636e-01  -3.6202310e+01  -1.2903910e+01
   1.1250000e+01  -8.5788227e-01   2.1754547e-01   4.3187851e+01   2.1412022e+00   7.0526521e+00  -6.6369543e+00  -4.3698967e+01  -9.8611017e-01   6.1330890e-01   4.3985356e+00  -7.7175646e-02  -4.0026830e-01  -5.9180262e+00   1.0201728e+02   3.9309762e+01   7.4147766e+02   1.4547070e+01   8.1812648e+00   5.9458914e+00  -2.4184114e+00  -1.6929161e+00   4.8501274e-01  -1.0280592e+01   9.6290442e+00  -4.0320236e+01  -6.7330555e-02   1.1143954e-01   2.4929045e-01  -3.6606529e+01  -1.3396966e+01
   1.1260000e+01  -9.3920516e-01   2.6606678e-01   4.3239563e+01   2.1221081e+00   6.9811470e+00  -7.0990192e+00  -4.6206496e+01  -9.8005575e-01   6.6618051e-01   5.2871614e+00  -8.1161351e-02  -4.7476183e-01  -7.4493536e+00   1.0246877e+02   4.3686538e+01   4.3767758e+02   1.3783516e+01   9.0532784e+00   5.4440335e+00  -2.5029740e+00  -1.8051397e+00   4.7310892e-01  -9.8492547e+00   1.0221876e+01  -3.9969676e+01  -1.9694887e-01   1.0843632e-01   2.7077115e-01  -3.7072959e+01  -1.3925030e+01
   1.1270000e+01  -1.0014298e+00   3.0889563e-01   4.3259418e+01   2.0852591e+00   6.9047717e+00  -7.5714433e+00  -4.7242404e+01  -9.7322015e-01   7.4792594e-01   8.1745434e+00  -8.6206632e-02  -5.8667050e-01  -1.1190867e+01   1.0289272e+02   4.4384993e+01   6.9845491e+01   1.2914579e+01   9.8413650e+00   4.9619821e+00  -2.5812190e+00  -1.9151667e+00   4.5113074e-01  -9.5001788e+00   1.0742025e+01  -3.9242258e+01  -3.2988317e-01   1.0084187e-01   2.8662892e-01  -3.7512582e+01  -1.4419694e+01
   1.1280000e+01  -1.0340538e+00   3.5931460e-01   4.3269688e+01   2.0384399e+00   6.8234690e+00  -8.0370035e+00  -4.6556018e+01  -9.6508956e-01   8.8072520e-01   1.3279926e+01  -9.2785548e-02  -7.4624118e-01  -1.5957068e+01   1.0323048e+02   4.1338852e+01  -3.0461406e+02   1.1987184e+01   1.0492847e+01   4.4729505e+00  -2.6424337e+00  -2.0074893e+00   4.1903190e-01  -9.3183690e+00   1.1130948e+01  -3.8144490e+01  -4.5431290e-01   8.5177961e-02   2.9154163e-01  -3.7803570e+01  -1.4833412e+01
   1.1290000e+01  -1.0353756e+00   4.2502836e-01   4.3283773e+01   1.9799792e+00   6.7374107e+00  -8.4873123e+00  -4.5030883e+01  -9.5505341e-01   1.0741126e+00   1.9338737e+01  -1.0127245e-01  -9.4361033e-01  -1.9736915e+01   1.0341276e+02   3.4566727e+01  -6.7721250e+02   1.1078721e+01   1.0966644e+01   4.0368689e+00  -2.6734725e+00  -2.0657001e+00   3.7741773e-01  -9.3844182e+00   1.1307513e+01  -3.6633843e+01  -5.5839173e-01   5.6881917e-02   2.8001214e-01  -3.7830121e+01  -1.5132327e+01
   1.1300000e+01  -1.0120092e+00   5.0403929e-01   4.3308097e+01   1.9019955e+00   6.6505503e+00  -8.9246886e+00  -4.3737627e+01  -9.4263403e-01   1.3147102e+00   2.4059758e+01  -1.1177558e-01  -1.1523576e+00  -2.0874725e+01   1.0338331e+02   2.3763874e+01  -1.0802853e+03   1.0291008e+01   1.1220967e+01   3.7859769e+00  -2.6623333e+00  -2.0771449e+00   3.2845118e-01  -9.7850364e+00   1.1182717e+01  -3.4691990e+01  -6.2983196e-01   1.1906710e-02   2.4678414e-01  -3.7526075e+01  -1.5273726e+01
   1.1310000e+01  -9.7284382e-01   5.8705524e-01   4.3349118e+01   1.8016334e+00   6.5507411e+00  -9.3586372e+00  -4.3394860e+01  -9.2764288e-01   1.5736448e+00   2.5893469e+01  -1.2411873e-01  -1.3441093e+00  -1.9175171e+01   1.0310942e+02   8.2682937e+00  -1.5495580e+03   9.7459419e+00   1.1190092e+01   3.8438284e+00  -2.6005945e+00  -2.0355927e+00   2.7687194e-01  -1.0573421e+01   1.0709567e+01  -3.2425626e+01  -6.5568389e-01  -5.1197584e-02   1.8909409e-01  -3.6899710e+01  -1.5207093e+01
   1.1320000e+01  -9.2005054e-01   6.6430051e-01   4.3414628e+01   1.6911720e+00   6.4583803e+00  -9.8078918e+00  -4.4925467e+01  -9.1016571e-01   1.8236345e+00   2.4998962e+01  -1.3799313e-01  -1.5056970e+00  -1.6158774e+01   1.0258853e+02  -1.2382682e+01  -2.0650975e+03   9.5740094e+00   1.0797015e+01   4.2421293e+00  -2.4860461e+00  -1.9419902e+00   2.2979108e-01  -1.1702990e+01   9.9279108e+00  -3.0089239e+01  -6.2652080e-01  -1.3019942e-01   1.0943363e-01  -3.6033483e+01  -1.4910286e+01
   1.1330000e+01  -8.4491799e-01   7.3211260e-01   4.3507336e+01   1.5934399e+00   6.3549614e+00  -1.0295390e+01  -4.8749798e+01  -8.9049328e-01   2.0443251e+00   2.2069066e+01  -1.5311366e-01  -1.6397459e+00  -1.3404883e+01   1.0185544e+02  -3.7371011e+01  -2.4988329e+03   9.8727067e+00   1.0000579e+01   4.8733607e+00  -2.3255420e+00  -1.8036951e+00   1.9436117e-01  -1.3009571e+01   8.9517306e+00  -2.7985861e+01  -5.4404163e-01  -2.2041262e-01   1.5805565e-02  -3.5051790e+01  -1.4427926e+01
   1.1340000e+01  -7.3728869e-01   7.9390846e-01   4.3618790e+01   1.5219062e+00   6.2470734e+00  -1.0829124e+01  -5.3373432e+01  -8.6904614e-01   2.2228354e+00   1.7851028e+01  -1.6922972e-01  -1.7498641e+00  -1.1011823e+01   1.0096904e+02  -6.4034808e+01  -2.6663797e+03   1.0635119e+01   8.8374534e+00   5.5376356e+00  -2.1346501e+00  -1.6331899e+00   1.7443524e-01  -1.4288913e+01   7.9162609e+00  -2.6292026e+01  -4.2402585e-01  -3.1714386e-01  -8.1089488e-02  -3.4057157e+01  -1.3851112e+01
   1.1350000e+01  -6.0339689e-01   8.5549678e-01   4.3731650e+01   1.4707369e+00   6.1296744e+00  -1.1399737e+01  -5.7061252e+01  -8.4625463e-01   2.3581521e+00   1.3531668e+01  -1.8606064e-01  -1.8330347e+00  -8.3170605e+00   9.9972903e+01  -8.9156999e+01  -2.5122191e+03   1.1719498e+01   7.4175754e+00   6.1006084e+00  -1.9309690e+00  -1.4462968e+00   1.6912484e-01  -1.5395563e+01   6.9390666e+00  -2.4935523e+01  -2.8945147e-01  -4.1706847e-01  -1.7127186e-01  -3.3084592e+01  -1.3256190e+01
   1.1360000e+01  -4.7114300e-01   9.2021537e-01   4.3827757e+01   1.4285399e+00   6.0136504e+00  -1.1997210e+01  -5.9747342e+01  -8.2247485e-01   2.4575821e+00   9.9429967e+00  -2.0326004e-01  -1.8827671e+00  -4.9732390e+00   9.8861746e+01  -1.1115836e+02  -2.2001359e+03   1.2905292e+01   5.8752308e+00   6.5665367e+00  -1.7267089e+00  -1.2586732e+00   1.7440851e-01  -1.6257354e+01   6.0907637e+00  -2.3656765e+01  -1.6076936e-01  -5.1674627e-01  -2.4724465e-01  -3.2111455e+01  -1.2677602e+01
   1.1370000e+01  -3.7176898e-01   9.8684045e-01   4.3894891e+01   1.3921454e+00   5.8834171e+00  -1.2615424e+01  -6.1821368e+01  -7.9798170e-01   2.5292887e+00   7.1706628e+00  -2.2038006e-01  -1.8888575e+00  -6.0904259e-01   9.7590561e+01  -1.3063356e+02  -1.9475205e+03   1.3992206e+01   4.3264323e+00   6.9599683e+00  -1.5286684e+00  -1.0822109e+00   1.8567457e-01  -1.6811627e+01   5.3748744e+00  -2.2219370e+01  -5.2839668e-02  -6.0972388e-01  -3.0417073e-01  -3.1108921e+01  -1.2137410e+01
   1.1380000e+01  -3.1532215e-01   1.0499412e+00   4.3931305e+01   1.3615006e+00   5.7523817e+00  -1.3248414e+01  -6.3299020e+01  -7.7299925e-01   2.5784925e+00   4.9203769e+00  -2.3686602e-01  -1.8403680e+00   4.8489507e+00   9.6118355e+01  -1.4896476e+02  -1.8331193e+03   1.4854448e+01   2.8437640e+00   7.2329716e+00  -1.3428215e+00  -9.2445863e-01   1.9892827e-01  -1.6963279e+01   4.7687245e+00  -2.0556327e+01   2.3153476e-02  -6.8559552e-01  -3.3945190e-01  -3.0080820e+01  -1.1673447e+01
   1.1390000e+01  -2.8613220e-01   1.1027246e+00   4.3946870e+01   1.3280041e+00   5.6131529e+00  -1.3892442e+01  -6.4402817e+01  -7.4777941e-01   2.6024923e+00   2.3999802e+00  -2.5222483e-01  -1.7433457e+00   9.7022353e+00   9.4435805e+01  -1.6711594e+02  -1.8151188e+03   1.5402663e+01   1.4661960e+00   7.3276828e+00  -1.1760646e+00  -7.9070568e-01   2.1037017e-01  -1.6624196e+01   4.3127679e+00  -1.8718159e+01   5.9643785e-02  -7.3234421e-01  -3.5214844e-01  -2.9040256e+01  -1.1311960e+01
   1.1400000e+01  -2.6193670e-01   1.1403291e+00   4.3956693e+01   1.2712929e+00   5.4679081e+00  -1.4543985e+01  -6.5154302e+01  -7.2268100e-01   2.5906634e+00  -1.1828840e+00  -2.6625553e-01  -1.6269591e+00   1.1638653e+01   9.2556152e+01  -1.8557837e+02  -1.8462425e+03   1.5527008e+01   2.6831649e-01   7.2458064e+00  -1.0348754e+00  -6.8556119e-01   2.1534039e-01  -1.5765503e+01   4.1239582e+00  -1.6742310e+01   5.4595206e-02  -7.4044931e-01  -3.4256972e-01  -2.7968000e+01  -1.1039114e+01
   1.1410000e+01  -2.3424947e-01   1.1603910e+00   4.3970812e+01   1.1641856e+00   5.3138971e+00  -1.5196354e+01  -6.5236840e+01  -6.9813668e-01   2.5356498e+00  -5.5013589e+00  -2.7908034e-01  -1.5233147e+00   1.0364439e+01   9.0494846e+01  -2.0462863e+02  -1.9050258e+03   1.5104973e+01  -6.2814332e-01   7.0312818e+00  -9.2388958e-01  -6.1198205e-01   2.0809200e-01  -1.4410622e+01   4.2910058e+00  -1.4620062e+01   1.1569147e-02  -7.0570993e-01  -3.1239369e-01  -2.6816020e+01  -1.0836241e+01
   1.1420000e+01  -2.0950377e-01   1.1619841e+00   4.3989825e+01   9.8199770e-01   5.1547867e+00  -1.5846758e+01  -6.5040438e+01  -6.7450919e-01   2.4444164e+00  -9.1233401e+00  -2.9093797e-01  -1.4439046e+00   7.9410102e+00   8.8251841e+01  -2.2430487e+02  -1.9676244e+03   1.4060261e+01  -1.1479488e+00   6.7323041e+00  -8.4466702e-01  -5.6903546e-01   1.8329490e-01  -1.2588894e+01   4.7918974e+00  -1.2348177e+01  -6.2498656e-02  -6.2979625e-01  -2.6476150e-01  -2.5544374e+01  -1.0744085e+01
   1.1430000e+01  -1.9539446e-01   1.1459792e+00   4.4009541e+01   7.1447757e-01   4.9930980e+00  -1.6500827e+01  -6.5406911e+01  -6.5198236e-01   2.3349147e+00  -1.0950173e+01  -3.0187564e-01  -1.3695956e+00   7.4309060e+00   8.5805620e+01  -2.4433645e+02  -2.0031584e+03   1.2418024e+01  -1.3062980e+00   6.3891643e+00  -7.9432981e-01  -5.5098899e-01   1.3874766e-01  -1.0323359e+01   5.5440803e+00  -9.9617642e+00  -1.5966107e-01  -5.2028811e-01  -2.0363825e-01  -2.4144546e+01  -1.0869615e+01
   1.1440000e+01  -1.9071695e-01   1.1167256e+00   4.4027426e+01   3.7404585e-01   4.8167989e+00  -1.7163878e+01  -6.6305067e+01  -6.3062829e-01   2.2183995e+00  -1.1651522e+01  -3.1160330e-01  -1.2667002e+00   1.0289542e+01   8.3133271e+01  -2.6431545e+02  -1.9978996e+03   1.0319822e+01  -1.1951864e+00   6.0397135e+00  -7.6427602e-01  -5.4789648e-01   7.7793219e-02  -7.6950693e+00   6.5025066e+00  -7.5339349e+00  -2.7179048e-01  -3.8976064e-01  -1.3317900e-01  -2.2627623e+01  -1.1305434e+01
   1.1450000e+01  -1.8764637e-01   1.0825747e+00   4.4043633e+01  -4.6129275e-03   4.6429635e+00  -1.7835620e+01  -6.7174281e+01  -6.1055234e-01   2.0915264e+00  -1.2687308e+01  -3.1965850e-01  -1.1179198e+00   1.4878037e+01   8.0232488e+01  -2.8409880e+02  -1.9783352e+03   8.0220256e+00  -1.0061441e+00   5.7254507e+00  -7.3973752e-01  -5.4672898e-01   9.9292249e-03  -4.8918339e+00   7.6702591e+00  -5.1670450e+00  -3.8978898e-01  -2.5232423e-01  -5.7941114e-02  -2.1026406e+01  -1.2058708e+01
   1.1460000e+01  -1.8062661e-01   1.0531775e+00   4.4057942e+01  -3.6983562e-01   4.4558928e+00  -1.8510786e+01  -6.7516564e+01  -5.9187515e-01   1.9527750e+00  -1.3875141e+01  -3.2573173e-01  -9.3828466e-01   1.7963512e+01   7.7119421e+01  -3.0406769e+02  -1.9968893e+03   5.8665002e+00  -1.0155855e+00   5.4643363e+00  -7.0253664e-01  -5.3355563e-01  -5.1216411e-02  -2.1750144e+00   9.0270807e+00  -2.9711102e+00  -5.0300584e-01  -1.1988083e-01   1.6482692e-02  -1.9415190e+01  -1.3046467e+01
   1.1470000e+01  -1.7130475e-01   1.0341545e+00   4.4068182e+01  -6.6740525e-01   4.2635508e+00  -1.9177104e+01  -6.6631814e+01  -5.7459456e-01   1.8145127e+00  -1.3826232e+01  -3.2987088e-01  -7.6316598e-01   1.7511868e+01   7.3819977e+01  -3.2483430e+02  -2.0766606e+03   4.1912100e+00  -1.4676021e+00   5.2104570e+00  -6.3801635e-01  -4.9711788e-01  -9.2342357e-02   2.0505170e-01   1.0456975e+01  -1.0329809e+00  -6.0095107e-01  -9.6256176e-04   8.3158846e-02  -1.7905322e+01  -1.4142657e+01
   1.1480000e+01  -1.6522684e-01   1.0226985e+00   4.4072140e+01  -8.6889296e-01   4.0653075e+00  -1.9820900e+01  -6.4379577e+01  -5.5854709e-01   1.6929655e+00  -1.2154713e+01  -3.3236593e-01  -6.1651798e-01   1.4664801e+01   7.0363527e+01  -3.4656154e+02  -2.1727244e+03   3.2186725e+00  -2.4404175e+00   4.8659192e+00  -5.4221020e-01  -4.3282980e-01  -1.0562335e-01   2.1075488e+00   1.1747429e+01   6.1028200e-01  -6.7691416e-01   9.8558780e-02   1.3465149e-01  -1.6616433e+01  -1.5262847e+01
   1.1490000e+01  -1.6483105e-01   1.0082365e+00   4.4070299e+01  -9.8673920e-01   3.8600167e+00  -2.0435865e+01  -6.1496525e+01  -5.4344862e-01   1.6002510e+00  -9.2714550e+00  -3.3348215e-01  -4.9573169e-01   1.2078628e+01   6.6769132e+01  -3.6854724e+02  -2.1985691e+03   2.9638977e+00  -3.7982900e+00   4.3302534e+00  -4.2299052e-01  -3.4519665e-01  -9.1699766e-02   3.5327367e+00   1.2690017e+01   1.9923389e+00  -7.2999753e-01   1.7503456e-01   1.6551543e-01  -1.5612162e+01  -1.6396475e+01
   1.1500000e+01  -1.6582674e-01   9.7892176e-01   4.4066352e+01  -1.0553818e+00   3.6510590e+00  -2.1022300e+01  -5.8643486e+01  -5.2890515e-01   1.5473589e+00  -5.2892058e+00  -3.3335166e-01  -3.8749729e-01   1.0823440e+01   6.3032779e+01  -3.8948897e+02  -2.0941733e+03   3.2403281e+00  -5.2718752e+00   3.5492489e+00  -2.9398582e-01  -2.4617989e-01  -5.8460372e-02   4.5787666e+00   1.3185633e+01   3.2116057e+00  -7.6288619e-01   2.2806048e-01   1.7484524e-01  -1.4856071e+01  -1.7565493e+01
   1.1510000e+01  -1.6029821e-01   9.2827340e-01   4.4065573e+01  -1.1063122e+00   3.4348820e+00  -2.1581314e+01  -5.5901350e+01  -5.1444642e-01   1.5418948e+00  -5.4641252e-01  -3.3199855e-01  -2.8120462e-01   1.0629267e+01   5.9130856e+01  -4.0816748e+02  -1.8678506e+03   3.7879308e+00  -6.6061851e+00   2.5482631e+00  -1.6740990e-01  -1.5025759e-01  -1.6459202e-02   5.3999811e+00   1.3277799e+01   4.3905386e+00  -7.7784190e-01   2.6149258e-01   1.6651524e-01  -1.4250476e+01  -1.8791872e+01
   1.1520000e+01  -1.4432694e-01   8.5593882e-01   4.4072131e+01  -1.1619735e+00   3.2161840e+00  -2.2108162e+01  -5.2684820e+01  -4.9964402e-01   1.5797735e+00   3.7878739e+00  -3.2933327e-01  -1.6555567e-01   1.1564894e+01   5.5043193e+01  -4.2388342e+02  -1.5715948e+03   4.3887919e+00  -7.6262911e+00   1.4148036e+00  -5.1666475e-02  -6.9783326e-02   2.5502277e-02   6.1742340e+00   1.3135210e+01   5.6316703e+00  -7.7557402e-01   2.8139318e-01   1.4725040e-01  -1.3688593e+01  -2.0083455e+01
   1.1530000e+01  -1.2359547e-01   7.6401882e-01   4.4085262e+01  -1.2383940e+00   2.9895792e+00  -2.2586037e+01  -4.7787550e+01  -4.8426136e-01   1.6420342e+00   6.2260609e+00  -3.2516170e-01  -2.9909825e-02   1.3564585e+01   5.0780253e+01  -4.3634962e+02  -1.2466201e+03   4.8883207e+00  -8.2051188e+00   2.4294773e-01   4.7252356e-02  -1.1829917e-02   6.2176649e-02   7.0525115e+00   1.2954979e+01   6.9905903e+00  -7.5733160e-01   2.9189021e-01   1.2399619e-01  -1.3065856e+01  -2.1414306e+01
   1.1540000e+01  -1.1208556e-01   6.5323342e-01   4.4095305e+01  -1.3454463e+00   2.7582188e+00  -2.2987442e+01  -4.0140426e+01  -4.6831215e-01   1.7037508e+00   6.1716658e+00  -3.1933568e-01   1.2143605e-01   1.5134587e+01   4.6384945e+01  -4.4543055e+02  -9.0809271e+02   5.1839903e+00  -8.2715385e+00  -8.9148567e-01   1.2504005e-01   2.3687896e-02   9.1724686e-02   8.1028987e+00   1.2806751e+01   8.4663811e+00  -7.2659327e-01   2.9341247e-01   1.0125945e-01  -1.2294761e+01  -2.2720933e+01
   1.1550000e+01  -1.2554003e-01   5.2266916e-01   4.4081922e+01  -1.4859646e+00   2.5273741e+00  -2.3284695e+01  -2.9725343e+01  -4.5199838e-01   1.7460033e+00   4.2252517e+00  -3.1198461e-01   2.6115128e-01   1.3971523e+01   4.1903905e+01  -4.5110122e+02  -5.6706743e+02   5.2334198e+00  -7.8691153e+00  -1.9204712e+00   1.8008574e-01   4.3168236e-02   1.1490374e-01   9.2720611e+00   1.2583625e+01   9.9998289e+00  -6.8825839e-01   2.8360064e-01   7.9442119e-02  -1.1344531e+01  -2.3920001e+01
   1.1560000e+01  -1.7341818e-01   3.7484139e-01   4.4014398e+01  -1.6535974e+00   2.2901123e+00  -2.3457283e+01  -1.7258800e+01  -4.3565701e-01   1.7553259e+00   9.3226023e-01  -3.0355379e-01   3.5803438e-01   9.6883100e+00   3.7367524e+01  -4.5343671e+02  -2.3354836e+02   5.0746405e+00  -7.1234725e+00  -2.7884862e+00   2.1383961e-01   5.4732310e-02   1.3371396e-01   1.0384040e+01   1.2158347e+01   1.1472486e+01  -6.4636051e-01   2.5761000e-01   5.5720744e-02  -1.0277558e+01  -2.4920413e+01
   1.1570000e+01  -2.5186771e-01   2.1936993e-01   4.3851316e+01  -1.8287300e+00   2.0570904e+00  -2.3492712e+01  -3.5429052e+00  -4.1975093e-01   1.7194070e+00  -3.5918916e+00  -2.9457567e-01   4.0358940e-01   4.5555021e+00   3.2807679e+01  -4.5245092e+02   9.8578883e+01   4.8186611e+00  -6.1380275e+00  -3.4717991e+00   2.2988084e-01   6.3085917e-02   1.4962985e-01   1.1191672e+01   1.1570682e+01   1.2728605e+01  -6.0221024e-01   2.0916437e-01   2.7037572e-02  -9.2409320e+00  -2.5625984e+01
   1.1580000e+01  -3.4008471e-01   6.9513885e-02   4.3541899e+01  -1.9810831e+00   1.8204015e+00  -2.3387949e+01   1.0476317e+01  -4.0484600e-01   1.6278632e+00  -9.1543791e+00  -2.8548344e-01   4.0808591e-01   4.4965105e-01   2.8283211e+01  -4.4800003e+02   4.4508863e+02   4.5850510e+00  -4.9893554e+00  -3.9824019e+00   2.3320801e-01   6.8916214e-02   1.6255305e-01   1.1478475e+01   1.0993318e+01   1.3644696e+01  -5.5445574e-01   1.3582679e-01  -7.5665073e-03  -8.3903445e+00  -2.5966369e+01
   1.1590000e+01  -4.0207956e-01  -6.1816715e-02   4.3035304e+01  -2.0857243e+00   1.5909319e+00  -2.3151246e+01   2.3670328e+01  -3.9162616e-01   1.4677050e+00  -1.6015821e+01  -2.7658627e-01   3.8476673e-01  -2.3319186e+00   2.3868950e+01  -4.3990633e+02   8.0937075e+02   4.4355210e+00  -3.7912278e+00  -4.3532215e+00   2.3000815e-01   7.2066351e-02   1.7126887e-01   1.1179860e+01   1.0548814e+01   1.4208727e+01  -5.0128147e-01   4.4079635e-02  -4.7011818e-02  -7.8088652e+00  -2.5965294e+01
   1.1600000e+01  -4.0069664e-01  -1.6278601e-01   4.2298639e+01  -2.1369652e+00   1.3613477e+00  -2.2800999e+01   3.5024702e+01  -3.8095763e-01   1.2176637e+00  -2.5004130e+01  -2.6807675e-01   3.4694608e-01  -3.7820649e+00   1.9614858e+01  -4.2819909e+02   1.1707237e+03   4.3456304e+00  -2.6710525e+00  -4.6262994e+00   2.2704897e-01   7.3735784e-02   1.7446921e-01   1.0415327e+01   1.0208006e+01   1.4520263e+01  -4.4270633e-01  -5.2303952e-02  -8.9874699e-02  -7.4765378e+00  -2.5739887e+01
   1.1610000e+01  -3.2570501e-01  -2.2643682e-01   4.1340204e+01  -2.1376208e+00   1.1385817e+00  -2.2362206e+01   4.3879227e+01  -3.7382370e-01   8.6014329e-01  -3.5752042e+01  -2.6006037e-01   3.0645784e-01  -4.0488241e+00   1.5527318e+01  -4.1335874e+02   1.4840349e+03   4.2223423e+00  -1.7047405e+00  -4.8492101e+00   2.3076217e-01   7.6637319e-02   1.7124555e-01   9.3850427e+00   9.7732650e+00   1.4665599e+01  -3.7998684e-01  -1.3727425e-01  -1.3629965e-01  -7.3004873e+00  -2.5387046e+01
   1.1620000e+01  -2.1028769e-01  -2.5618480e-01   4.0218236e+01  -2.0733169e+00   9.1896701e-01  -2.1865457e+01   4.9674932e+01  -3.7102597e-01   4.0448162e-01  -4.5566168e+01  -2.5258749e-01   2.7357290e-01  -3.2884934e+00   1.1600490e+01  -3.9638674e+02   1.6971999e+03   3.9798139e+00  -9.2621925e-01  -5.0598969e+00   2.4597835e-01   8.4439422e-02   1.6144937e-01   8.2567954e+00   8.9283635e+00   1.4567930e+01  -3.1317523e-01  -1.9529211e-01  -1.8867984e-01  -7.1947024e+00  -2.4894642e+01
   1.1630000e+01  -1.0950106e-01  -2.6372686e-01   3.9020863e+01  -1.9187055e+00   7.0582671e-01  -2.1348408e+01   5.1704874e+01  -3.7285294e-01  -1.0789304e-01  -5.1237465e+01  -2.4562400e-01   2.6199632e-01  -1.1576586e+00   7.8548679e+00  -3.7841995e+02   1.7966789e+03   3.6002599e+00  -3.4783111e-01  -5.2463144e+00   2.7307488e-01   1.0027558e-01   1.4628511e-01   7.1471464e+00   7.4250607e+00   1.4003829e+01  -2.4231813e-01  -2.1409630e-01  -2.4972491e-01  -7.1300173e+00  -2.4177278e+01
   1.1640000e+01  -6.1147232e-02  -2.6003451e-01   3.7845417e+01  -1.6882741e+00   5.0196833e-01  -2.0850173e+01   4.9823524e+01  -3.7894987e-01  -6.1901709e-01  -5.1112406e+01  -2.3899168e-01   2.8913859e-01   2.7142275e+00   4.3251727e+00  -3.6012417e+02   1.8295780e+03   3.1033687e+00   7.2701035e-02  -5.3064695e+00   3.0486132e-01   1.2436130e-01   1.2798969e-01   6.1525958e+00   5.2978017e+00   1.2832784e+01  -1.7260733e-01  -1.8994254e-01  -3.1848466e-01  -7.1007965e+00  -2.3174970e+01
   1.1650000e+01  -7.0082209e-02  -2.4969472e-01   3.6783190e+01  -1.4541885e+00   3.0045907e-01  -2.0390867e+01   4.5930591e+01  -3.8840555e-01  -1.0670047e+00  -4.4798758e+01  -2.3239818e-01   3.6205839e-01   7.2919798e+00   1.0140059e+00  -3.4165049e+02   1.8473682e+03   2.4510702e+00   4.3755407e-01  -5.0804366e+00   3.2834235e-01   1.5313414e-01   1.0785943e-01   5.3467098e+00   2.8966106e+00   1.1215211e+01  -1.1551503e-01  -1.3160218e-01  -3.8755058e-01  -7.0484618e+00  -2.1903779e+01
   1.1660000e+01  -1.2068590e-01  -2.3372169e-01   3.5893999e+01  -1.2880819e+00   1.0095517e-01  -1.9951674e+01   4.3919303e+01  -4.0005586e-01  -1.3934356e+00  -3.2643096e+01  -2.2550264e-01   4.6623019e-01   1.0417180e+01  -2.1201016e+00  -3.2317601e+02   1.8474484e+03   1.5335726e+00   8.5309250e-01  -4.4561995e+00   3.3213882e-01   1.8178299e-01   8.4383322e-02   4.7680547e+00   7.0556353e-01   9.5382282e+00  -8.1534263e-02  -5.8001964e-02  -4.4501526e-01  -6.8678839e+00  -2.0460523e+01
   1.1670000e+01  -1.9394053e-01  -2.1630321e-01   3.5197019e+01  -1.2108016e+00   1.0095517e-01  -1.9484912e+01   4.6676208e+01  -4.1290501e-01  -1.5591857e+00  -1.6575010e+01  -2.1785752e-01   5.8067330e-01   1.1444311e+01  -5.1291843e+00  -3.0523737e+02   1.7938634e+03   3.1398314e-01   1.3753147e+00  -3.4396987e+00   3.1275743e-01   2.0828956e-01   5.4322989e-02   4.4192212e+00  -8.8397487e-01   8.1244034e+00  -7.1070075e-02   1.0228375e-02  -4.8133804e-01  -6.5439641e+00  -1.9010873e+01
   1.1680000e+01  -2.7436675e-01  -2.0690268e-01   3.4684500e+01  -1.2061930e+00  -8.8808450e-02  -1.8951051e+01   5.3386073e+01  -4.2623711e-01  -1.5618867e+00  -2.7009945e-01  -2.0897492e-01   6.9284984e-01   1.1217654e+01  -8.0440729e+00  -2.8854141e+02   1.6695961e+03  -1.0612871e+00   1.9882265e+00  -2.1413106e+00   2.7438765e-01   2.3508813e-01   1.6665605e-02   4.2190753e+00  -1.6794671e+00   7.0682939e+00  -7.3198702e-02   5.8776397e-02  -4.9609274e-01  -6.2296801e+00  -1.7711512e+01
   1.1690000e+01  -3.4847343e-01  -2.1411318e-01   3.4336422e+01  -1.2486954e+00  -2.7450408e-01  -1.8346253e+01   6.0479824e+01  -4.3935270e-01  -1.4341356e+00   1.2775116e+01  -1.9868348e-01   7.8907895e-01   9.6229109e+00  -1.0861335e+01  -2.7346982e+02   1.5071590e+03  -2.3313733e+00   2.6185533e+00  -7.4499729e-01   2.2472154e-01   2.6669636e-01  -2.4571589e-02   3.9838822e+00  -1.6961973e+00   6.2944383e+00  -7.3528452e-02   8.2742403e-02  -4.9859833e-01  -6.1513398e+00  -1.6619919e+01
   1.1700000e+01  -4.0423911e-01  -2.4022774e-01   3.4131932e+01  -1.3071211e+00  -4.4874054e-01  -1.7700518e+01   6.4573556e+01  -4.5147378e-01  -1.2239694e+00   2.1016619e+01  -1.8729911e-01   8.5186193e-01   6.2782989e+00  -1.3548244e+01  -2.5980200e+02   1.3667819e+03  -3.2523786e+00   3.1733084e+00   5.2780972e-01   1.7268075e-01   3.0566944e-01  -6.1614276e-02   3.5365456e+00  -1.1360366e+00   5.6714514e+00  -6.2382778e-02   8.6369691e-02  -5.0176283e-01  -6.4740639e+00  -1.5702432e+01
   1.1710000e+01  -4.3600044e-01  -2.8306442e-01   3.4054132e+01  -1.3449128e+00  -6.1873712e-01  -1.7056970e+01   6.4354705e+01  -4.6201920e-01  -9.8393171e-01   2.4003767e+01  -1.7541844e-01   8.7073308e-01   1.8871151e+00  -1.6067632e+01  -2.4700725e+02   1.2794749e+03  -3.6915615e+00   3.5815243e+00   1.4796494e+00   1.2846154e-01   3.5044395e-01  -8.6686096e-02   2.8199648e+00  -3.1042848e-01   5.0900726e+00  -3.6961470e-02   8.0808729e-02  -5.1438802e-01  -7.2262665e+00  -1.4886475e+01
   1.1720000e+01  -4.4806906e-01  -3.3682152e-01   3.4092280e+01  -1.3339076e+00  -7.7968096e-01  -1.6448857e+01   6.0811351e+01  -4.7090044e-01  -7.6938183e-01   2.1454988e+01  -1.6373669e-01   8.3837492e-01  -3.2358162e+00  -1.8397024e+01  -2.3455193e+02   1.2455321e+03  -3.6664617e+00   3.8355803e+00   1.9835633e+00   1.0162462e-01   3.9618941e-01  -9.5169726e-02   1.8958412e+00   4.7161564e-01   4.5056353e+00  -3.6100188e-04   7.9259506e-02  -5.3741818e-01  -8.2916944e+00  -1.4083329e+01
   1.1730000e+01  -4.5069014e-01  -3.8931533e-01   3.4247045e+01  -1.2687217e+00  -9.3970808e-01  -1.5886329e+01   5.6252771e+01  -4.7854086e-01  -6.2487935e-01   1.4450248e+01  -1.5300840e-01   7.4467646e-01  -9.3698467e+00  -2.0530584e+01  -2.2181173e+02   1.2740205e+03  -3.3055862e+00   3.9949035e+00   2.0068305e+00   9.7340840e-02   4.3702363e-01  -8.6766480e-02   9.0097461e-01   9.9178939e-01   3.9520218e+00   3.9681798e-02   9.0883049e-02  -5.6482645e-01  -9.4777300e+00  -1.3224361e+01
   1.1740000e+01  -4.5093479e-01  -4.2345700e-01   3.4529446e+01  -1.1667792e+00  -1.0925159e+00  -1.5359352e+01   5.2697736e+01  -4.8567034e-01  -5.7099848e-01   5.3880863e+00  -1.4396702e-01   5.8619256e-01  -1.5848390e+01  -2.2477675e+01  -2.0797382e+02   1.3837908e+03  -2.7768069e+00   4.1393400e+00   1.6167271e+00   1.1430854e-01   4.6787254e-01  -6.4840266e-02   1.7137049e-02   1.1660009e+00   3.5211544e+00   7.3753746e-02   1.1712339e-01  -5.8685458e-01  -1.0604221e+01  -1.2309845e+01
   1.1750000e+01  -4.4818236e-01  -4.2362975e-01   3.4948077e+01  -1.0565760e+00  -1.2413131e+00  -1.4850029e+01   5.0932307e+01  -4.9309943e-01  -6.0705010e-01  -3.6051617e+00  -1.3714589e-01   3.7846983e-01  -2.0772273e+01  -2.4252936e+01  -1.9217236e+02   1.5801463e+03  -2.2461480e+00   4.3238854e+00   9.6836301e-01   1.4528742e-01   4.8588962e-01  -3.5032251e-02  -5.7671302e-01   1.0308911e+00   3.2932886e+00   9.5315477e-02   1.5255929e-01  -5.9427949e-01  -1.1548738e+01  -1.1412657e+01
   1.1760000e+01  -4.4013270e-01  -3.8247362e-01   3.5489658e+01  -9.6627056e-01  -1.3853546e+00  -1.4341394e+01   5.0863507e+01  -5.0151916e-01  -7.1516951e-01  -1.0811941e+01  -1.3270858e-01   1.5562742e-01  -2.2284240e+01  -2.5862446e+01  -1.7389364e+02   1.8278714e+03  -1.8748096e+00   4.5574283e+00   3.0088011e-01   1.7968928e-01   4.9141066e-01  -4.2409938e-03  -7.8174716e-01   6.9646416e-01   3.2839585e+00   1.0351806e-01   1.8889155e-01  -5.8243285e-01  -1.2238353e+01  -1.0623905e+01
   1.1770000e+01  -4.3009577e-01  -3.0661733e-01   3.6110137e+01  -9.1778682e-01  -1.5225207e+00  -1.3819809e+01   5.2158441e+01  -5.1131966e-01  -8.6217130e-01  -1.4700178e+01  -1.3040405e-01  -4.2158370e-02  -1.9778579e+01  -2.7306745e+01  -1.5354472e+02   2.0348922e+03  -1.8142675e+00   4.7945525e+00  -9.7270054e-02   2.0724766e-01   4.8750751e-01   2.0012233e-02  -6.2847111e-01   3.0158740e-01   3.4642597e+00   1.0199944e-01   2.1889191e-01  -5.5279716e-01  -1.2623088e+01  -9.9931985e+00
   1.1780000e+01  -4.2320684e-01  -2.1791827e-01   3.6749360e+01  -9.2114283e-01  -1.6583690e+00  -1.3276339e+01   5.4347051e+01  -5.2248807e-01  -1.0066296e+00  -1.4445834e+01  -1.2953261e-01  -1.7029009e-01  -1.2813172e+01  -2.8588954e+01  -1.3255521e+02   2.0989515e+03  -2.1491325e+00   4.9452486e+00  -9.9342183e-03   2.2105580e-01   4.7823853e-01   3.0578427e-02  -2.3569969e-01  -2.2651526e-02   3.7671078e+00   9.5546031e-02   2.3837578e-01  -5.1165046e-01  -1.2690330e+01  -9.5294427e+00
   1.1790000e+01  -4.1777623e-01  -1.4513600e-01   3.7351403e+01  -9.6813652e-01  -1.7848208e+00  -1.2711781e+01   5.6455825e+01  -5.3456368e-01  -1.1035983e+00  -9.6968618e+00  -1.2898277e-01  -1.8766554e-01  -1.7375449e+00  -2.9709681e+01  -1.1266428e+02   1.9890928e+03  -2.8544548e+00   4.9139715e+00   5.6204901e-01   2.1925590e-01   4.6733487e-01   2.2581312e-02   2.4117526e-01  -1.8054554e-01   4.0636392e+00   8.8202126e-02   2.4637545e-01  -4.6748891e-01  -1.2479340e+01  -9.2122928e+00
   1.1800000e+01  -4.0767237e-01  -1.0946793e-01   3.7874910e+01  -1.0336250e+00  -1.9062306e+00  -1.2140050e+01   5.7173104e+01  -5.4666669e-01  -1.1113967e+00  -7.7984592e-01  -1.2763259e-01  -9.3426736e-02   9.4238805e+00  -3.0662916e+01  -9.5013377e+01   1.7650901e+03  -3.8286385e+00   4.6531188e+00   1.3919188e+00   2.0503790e-01   4.5823062e-01  -4.1708701e-03   6.0880999e-01  -1.3265739e-01   4.2027771e+00   8.3312418e-02   2.4426580e-01  -4.2867018e-01  -1.2050049e+01  -8.9706343e+00
   1.1810000e+01  -3.9329668e-01  -1.1363593e-01   3.8298918e+01  -1.0871394e+00  -2.0202492e+00  -1.1580227e+01   5.5982267e+01  -5.5770829e-01  -1.0094525e+00   1.0194421e+01  -1.2486323e-01   6.1806144e-02   1.5523288e+01  -3.1444628e+01  -7.9805579e+01   1.5207798e+03  -4.9384909e+00   4.1908156e+00   2.2015820e+00   1.8410693e-01   4.5406847e-01  -4.4444523e-02   6.8050770e-01   9.3399407e-02   4.0918285e+00   8.3363918e-02   2.3421527e-01  -4.0139244e-01  -1.1465739e+01  -8.7095305e+00
   1.1820000e+01  -3.8396585e-01  -1.3885481e-01   3.8624761e+01  -1.1062434e+00  -2.1309446e+00  -1.1044013e+01   5.3621396e+01  -5.6666055e-01  -8.0412698e-01   2.0532552e+01  -1.2075319e-01   2.0792409e-01   1.4611795e+01  -3.2058154e+01  -6.6642533e+01   1.3163046e+03  -6.0604661e+00   3.6210072e+00   2.8289521e+00   1.6105814e-01   4.5647641e-01  -9.0512693e-02   3.6921839e-01   4.1473135e-01   3.7430298e+00   8.9302608e-02   2.1772492e-01  -3.8826477e-01  -1.0792256e+01  -8.3768049e+00
   1.1830000e+01  -3.8799697e-01  -1.5124560e-01   3.8877138e+01  -1.0819630e+00  -2.2331603e+00  -1.0528867e+01   5.1514552e+01  -5.7272945e-01  -5.1911571e-01   2.8501127e+01  -1.1596798e-01   2.8621868e-01   7.8294588e+00  -3.2507932e+01  -5.5083126e+01   1.1559407e+03  -7.1039108e+00   3.0666686e+00   3.2276205e+00   1.3825427e-01   4.6450424e-01  -1.3631095e-01  -2.7170250e-01   7.2335135e-01   3.2583184e+00   1.0051074e-01   1.9537104e-01  -3.8823114e-01  -1.0099990e+01  -7.9918032e+00
   1.1840000e+01  -4.0299374e-01  -1.1969664e-01   3.9104185e+01  -1.0145238e+00  -2.3360062e+00  -1.0016793e+01   5.1207443e+01  -5.7550777e-01  -1.9340797e-01   3.2570774e+01  -1.1141203e-01   2.7332025e-01  -1.2898428e+00  -3.2801994e+01  -4.4901946e+01   1.0181180e+03  -7.9728194e+00   2.6280042e+00   3.3884091e+00   1.1780214e-01   4.7544495e-01  -1.7835376e-01  -1.0751883e+00   9.2326829e-01   2.7532142e+00   1.1517937e-01   1.6777942e-01  -3.9766626e-01  -9.4916407e+00  -7.6356111e+00
   1.1850000e+01  -4.1801300e-01  -3.5807440e-02   3.9362707e+01  -9.0587332e-01  -2.4316329e+00  -9.4832646e+00   5.3352835e+01  -5.7501740e-01   1.2985628e-01   3.2326425e+01  -1.0780935e-01   1.8788552e-01  -8.5434731e+00  -3.2968489e+01  -3.5997973e+01   8.9039722e+02  -8.5521079e+00   2.3515231e+00   3.3074002e+00   1.0309430e-01   4.8649353e-01  -2.1386008e-01  -1.8468838e+00   9.6193890e-01   2.2898389e+00   1.3081337e-01   1.3668526e-01  -4.1179942e-01  -9.0897186e+00  -7.3961217e+00
   1.1860000e+01  -4.2672443e-01   8.1751316e-02   3.9690428e+01  -7.5745225e-01  -2.5226759e+00  -8.9157043e+00   5.6756034e+01  -5.7152184e-01   4.2639324e-01   2.9653696e+01  -1.0550658e-01   6.8036398e-02  -1.1984912e+01  -3.3060846e+01  -2.8316825e+01   7.6811486e+02  -8.7727912e+00   2.2325536e+00   3.0030759e+00   9.7652351e-02   4.9530373e-01  -2.3968456e-01  -2.4596747e+00   8.4914000e-01   1.8855497e+00   1.4515986e-01   1.0506161e-01  -4.2616529e-01  -8.9595284e+00  -7.3029026e+00
   1.1870000e+01  -4.3620439e-01   2.0155894e-01   4.0089176e+01  -5.7529875e-01  -2.6071299e+00  -8.3261533e+00   5.8955094e+01  -5.6538421e-01   6.8625222e-01   2.5985898e+01  -1.0444813e-01  -4.6061493e-02  -1.1409789e+01  -3.3143476e+01  -2.1918413e+01   6.3984118e+02  -8.6559085e+00   2.2278928e+00   2.5462255e+00   1.0257818e-01   4.9974947e-01  -2.5304598e-01  -2.8718474e+00   6.5045181e-01   1.5598251e+00   1.5662850e-01   7.6237190e-02  -4.3775890e-01  -9.0711966e+00  -7.3277788e+00
   1.1880000e+01  -4.5807898e-01   2.9777092e-01   4.0530533e+01  -3.7838328e-01  -2.6804685e+00  -7.7466632e+00   5.7949015e+01  -5.5711867e-01   8.9449037e-01   2.0823815e+01  -1.0424999e-01  -1.2209532e-01  -7.6033826e+00  -3.3272513e+01  -1.6964013e+01   4.9543999e+02  -8.3043484e+00   2.2838869e+00   2.0581537e+00   1.1486116e-01   4.9802831e-01  -2.5311850e-01  -3.0982402e+00   4.3844311e-01   1.3655742e+00   1.6369286e-01   5.2749527e-02  -4.4515124e-01  -9.3190827e+00  -7.4140859e+00
   1.1890000e+01  -4.9111079e-01   3.5918187e-01   4.0969870e+01  -2.0163808e-01  -2.7532914e+00  -7.2083897e+00   5.3827352e+01  -5.4737474e-01   1.0378230e+00   1.4333267e+01  -1.0443983e-01  -1.5170950e-01  -2.9614177e+00  -3.3476420e+01  -1.3537004e+01   3.4270097e+02  -7.8727062e+00   2.3665410e+00   1.6621444e+00   1.2836398e-01   4.8919274e-01  -2.4232661e-01  -3.1705307e+00   2.3832660e-01   1.3742265e+00   1.6460398e-01   3.5685501e-02  -4.4738581e-01  -9.5577366e+00  -7.4999808e+00
   1.1900000e+01  -5.1813675e-01   3.8857751e-01   4.1359470e+01  -8.2042484e-02  -2.8184367e+00  -6.7226489e+00   4.8574078e+01  -5.3676958e-01   1.1197583e+00   8.1935280e+00  -1.0463966e-01  -1.4443264e-01   7.2768576e-01  -3.3739548e+01  -1.1482019e+01   2.0549842e+02  -7.4948938e+00   2.4534279e+00   1.4324136e+00   1.3733877e-01   4.7395744e-01  -2.2601622e-01  -3.0833201e+00   2.3946545e-02   1.6066915e+00   1.5854525e-01   2.4770099e-02  -4.4305554e-01  -9.6753249e+00  -7.5624944e+00
   1.1910000e+01  -5.2167386e-01   3.9873995e-01   4.1662267e+01  -3.4032505e-02  -2.8822642e+00  -6.2801178e+00   4.4253106e+01  -5.2576038e-01   1.1564567e+00   3.6698335e+00  -1.0459606e-01  -1.1260209e-01   3.1830546e+00  -3.4008656e+01  -1.0412278e+01   1.0697410e+02  -7.2411650e+00   2.5228403e+00   1.3727074e+00   1.3942480e-01   4.5529776e-01  -2.1056039e-01  -2.8141331e+00  -2.5158135e-01   1.9845590e+00   1.4708992e-01   1.8967412e-02  -4.3099128e-01  -9.6406119e+00  -7.6131908e+00
   1.1920000e+01  -4.9802829e-01   4.0791922e-01   4.1861428e+01  -3.9949825e-02  -2.9413361e+00  -5.8608990e+00   4.1921884e+01  -5.1465106e-01   1.1631416e+00   6.6849018e-01  -1.0431944e-01  -8.2308493e-02   3.0293599e+00  -3.4228410e+01  -9.8498709e+00   5.6240742e+01  -7.1613315e+00   2.5723409e+00   1.4202114e+00   1.3582665e-01   4.3791909e-01  -2.0103698e-01  -2.4144375e+00  -6.2437743e-01   2.3726254e+00   1.3375141e-01   1.6831130e-02  -4.1167140e-01  -9.4610126e+00  -7.6318033e+00
   1.1930000e+01  -4.5699258e-01   4.3375153e-01   4.1965582e+01  -6.4847435e-02  -2.9963577e+00  -5.4458670e+00   4.1503196e+01  -5.0366611e-01   1.1474849e+00  -1.5656701e+00  -1.0424116e-01  -9.5281489e-02  -1.2972996e+00  -3.4373048e+01  -9.3844947e+00   4.6537621e+01  -7.3015258e+00   2.6172961e+00   1.4790642e+00   1.2966086e-01   4.2664272e-01  -1.9925699e-01  -2.0149857e+00  -1.0870842e+00   2.6657874e+00   1.2161004e-01   1.6342987e-02  -3.8777082e-01  -9.1501276e+00  -7.5666842e+00
   1.1940000e+01  -4.1408491e-01   4.8689196e-01   4.2010278e+01  -8.0613133e-02  -3.0466061e+00  -5.0239497e+00   4.2191738e+01  -4.9293921e-01   1.1183172e+00  -2.9167690e+00  -1.0507645e-01  -1.7965683e-01  -8.4375342e+00  -3.4448070e+01  -8.7755546e+00   6.0894005e+01  -7.6630804e+00   2.6650115e+00   1.4796878e+00   1.2423478e-01   4.2463542e-01  -2.0328290e-01  -1.7438153e+00  -1.5792903e+00   2.8343441e+00   1.1156049e-01   1.5122473e-02  -3.6366918e-01  -8.7412776e+00  -7.3984586e+00
   1.1950000e+01  -3.8350154e-01   5.6772908e-01   4.2046330e+01  -7.9750096e-02  -3.0934740e+00  -4.5925790e+00   4.3137065e+01  -4.8240772e-01   1.0951513e+00  -2.3165902e+00  -1.0750992e-01  -3.3210883e-01  -1.5245199e+01  -3.4474112e+01  -7.9705194e+00   8.0503516e+01  -8.1856378e+00   2.7091601e+00   1.4008629e+00   1.2207036e-01   4.3225113e-01  -2.0894766e-01  -1.6786563e+00  -2.0190290e+00   2.9191435e+00   1.0292837e-01   1.1211735e-02  -3.4438237e-01  -8.2834400e+00  -7.1571019e+00
   1.1960000e+01  -3.7332965e-01   6.6641973e-01   4.2116500e+01  -7.0749428e-02  -3.1346697e+00  -4.1564602e+00   4.3611880e+01  -4.7182734e-01   1.0962587e+00   1.1074291e-01  -1.1193419e-01  -5.2330214e-01  -1.9119331e+01  -3.4472912e+01  -7.0448231e+00   9.2569635e+01  -8.7435687e+00   2.7421194e+00   1.2416604e+00   1.2481060e-01   4.4711000e-01  -2.1198174e-01  -1.8403241e+00  -2.3435416e+00   2.9969768e+00   9.5354752e-02   3.5808858e-03  -3.3426708e-01  -7.8435583e+00  -6.8982466e+00
   1.1970000e+01  -3.8376000e-01   7.6476152e-01   4.2237701e+01  -6.5925742e-02  -3.1721984e+00  -3.7259005e+00   4.3055968e+01  -4.6093004e-01   1.1242500e+00   2.7991315e+00  -1.1830314e-01  -7.0960299e-01  -1.8630085e+01  -3.4460796e+01  -6.1122104e+00   9.3261270e+01  -9.1540834e+00   2.7662367e+00   1.0154563e+00   1.3305534e-01   4.6519500e-01  -2.0941641e-01  -2.1973382e+00  -2.5359897e+00   3.1304134e+00   8.9974308e-02  -7.7530063e-03  -3.3568756e-01  -7.5186134e+00  -6.6771785e+00
   1.1980000e+01  -4.0834791e-01   8.4044023e-01   4.2396712e+01  -7.4493454e-02  -3.2052581e+00  -3.3129747e+00   4.1292585e+01  -4.4950936e-01   1.1730827e+00   4.8832684e+00  -1.2617100e-01  -8.5142035e-01  -1.4181736e+01  -3.4447453e+01  -5.2646216e+00   8.4758876e+01  -9.2398565e+00   2.7955167e+00   7.6470239e-01   1.4571009e-01   4.8185020e-01  -2.0005370e-01  -2.6826525e+00  -2.6284539e+00   3.3429057e+00   8.9020203e-02  -2.1665739e-02  -3.4796017e-01  -7.4016099e+00  -6.5254266e+00
   1.1990000e+01  -4.3648695e-01   8.7314553e-01   4.2554649e+01  -1.0047509e-01  -3.2314996e+00  -2.9252465e+00   3.8772817e+01  -4.3737107e-01   1.2415178e+00   6.8435097e+00  -1.3485260e-01  -9.2506214e-01  -7.3641784e+00  -3.4437217e+01  -4.5545281e+00   7.1009353e+01  -8.9032365e+00   2.8424427e+00   5.5655829e-01   1.6018774e-01   4.9263493e-01  -1.8415653e-01  -3.2054956e+00  -2.6797009e+00   3.6207840e+00   9.4286450e-02  -3.6087954e-02  -3.6724061e-01  -7.5328742e+00  -6.4500391e+00
   1.2000000e+01  -4.5664530e-01   8.5130048e-01   4.2660917e+01  -1.4122371e-01  -3.2610069e+00  -2.5591089e+00   3.6613758e+01  -4.2424818e-01   1.3367996e+00   9.5281779e+00  -1.4357152e-01  -9.2148165e-01   3.5804903e-01  -3.4431038e+01  -3.9969101e+00   5.5761799e+01  -8.1727689e+00   2.9053809e+00   4.6388374e-01   1.7382806e-01   4.9461545e-01  -1.6278564e-01  -3.6693482e+00  -2.7475048e+00   3.9135074e+00   1.0585185e-01  -4.8527120e-02  -3.8764335e-01  -7.8743361e+00  -6.4417427e+00
   1.2010000e+01  -4.6130636e-01   7.7878069e-01   4.2675861e+01  -1.8695360e-01  -3.2810604e+00  -2.2031424e+00   3.5596654e+01  -4.0972887e-01   1.4733152e+00   1.3651568e+01  -1.5168807e-01  -8.5420268e-01   6.7278964e+00  -3.4428202e+01  -3.5790004e+00   4.1790969e+01  -7.2306442e+00   2.9769408e+00   5.2937187e-01   1.8519814e-01   4.8754134e-01  -1.3750636e-01  -4.0119294e+00  -2.8694666e+00   4.1481049e+00   1.2194416e-01  -5.6779425e-02  -4.0308967e-01  -8.2931426e+00  -6.4652716e+00
   1.2020000e+01  -4.5106196e-01   6.7672644e-01   4.2588190e+01  -2.2265012e-01  -3.3007129e+00  -1.8479036e+00   3.5523875e+01  -3.9325972e-01   1.6651385e+00   1.9182325e+01  -1.5900216e-01  -7.6694344e-01   8.7259240e+00  -3.4427486e+01  -3.2751070e+00   3.0389347e+01  -6.3728295e+00   3.0682655e+00   7.3408642e-01   1.9440233e-01   4.7410276e-01  -1.1084291e-01  -4.2231257e+00  -3.0600453e+00   4.2574811e+00   1.3960518e-01  -5.9590322e-02  -4.0926674e-01  -8.5960056e+00  -6.4663394e+00
   1.2030000e+01  -4.3366522e-01   5.7615104e-01   4.2420476e+01  -2.3160409e-01  -3.3167557e+00  -1.4887192e+00   3.5918446e+01  -3.7439130e-01   1.9019119e+00   2.3677336e+01  -1.6583881e-01  -7.1205111e-01   5.4892334e+00  -3.4427763e+01  -3.0539699e+00   2.2113709e+01  -5.8732105e+00   3.2144044e+00   9.9629006e-01   2.0260177e-01   4.5920107e-01  -8.6787284e-02  -4.3196296e+00  -3.3109494e+00   4.2023681e+00   1.5546412e-01  -5.7171974e-02  -4.0506807e-01  -8.6387032e+00  -6.4113680e+00
   1.2040000e+01  -4.1891122e-01   5.0634619e-01   4.2227182e+01  -1.9951906e-01  -3.3260376e+00  -1.1252014e+00   3.6351773e+01  -3.5321314e-01   2.1298110e+00   2.2789913e+01  -1.7288086e-01  -7.2514375e-01  -1.3092642e+00  -3.4428232e+01  -2.8774678e+00   1.7650205e+01  -5.8520772e+00   3.4472040e+00   1.1858447e+00   2.1141898e-01   4.4849479e-01  -6.9978507e-02  -4.3344490e+00  -3.5832913e+00   3.9891962e+00   1.6636239e-01  -5.1384578e-02  -3.9273711e-01  -8.4106003e+00  -6.2971603e+00
   1.2050000e+01  -4.1260928e-01   4.8540295e-01   4.2079675e+01  -1.1809326e-01  -3.3350330e+00  -7.5849985e-01   3.6670160e+01  -3.3056950e-01   2.2733749e+00   1.4356390e+01  -1.8090340e-01  -8.1528683e-01  -9.0143077e+00  -3.4428434e+01  -2.7077810e+00   1.6968682e+01  -6.2284167e+00   3.7648977e+00   1.1681328e+00   2.2252767e-01   4.4660443e-01  -6.3288395e-02  -4.3191628e+00  -3.8141881e+00   3.6577184e+00   1.7027754e-01  -4.5147688e-02  -3.7663131e-01  -8.0327760e+00  -6.1341866e+00
   1.2060000e+01  -4.1185056e-01   5.1417432e-01   4.2037245e+01   1.2755528e-02  -3.3389864e+00  -3.8746268e-01   3.7103718e+01  -3.0786620e-01   2.2764213e+00   3.0464249e-01  -1.9040637e-01  -9.5491862e-01  -1.3963180e+01  -3.4428217e+01  -2.5260356e+00   1.8174540e+01  -6.7589992e+00   4.1220990e+00   8.6819552e-01   2.3714060e-01   4.5555272e-01  -6.5709520e-02  -4.3149289e+00  -3.9388235e+00   3.2473723e+00   1.6740812e-01  -4.1223588e-02  -3.6147762e-01  -7.6978925e+00  -5.9544543e+00
   1.2070000e+01  -4.0499007e-01   5.7687237e-01   4.2124929e+01   1.8351493e-01  -3.3412783e+00  -1.3375801e-02   3.7408688e+01  -2.8670179e-01   2.1196886e+00  -1.5673265e+01  -2.0127158e-01  -1.0823106e+00  -1.2739195e+01  -3.4427706e+01  -2.3417911e+00   1.8424449e+01  -7.1561343e+00   4.4476248e+00   3.0204230e-01   2.5535708e-01   4.7397736e-01  -7.2751115e-02  -4.3277470e+00  -3.9144693e+00   2.7976461e+00   1.6015689e-01  -4.1226389e-02  -3.5099589e-01  -7.5753306e+00  -5.8140352e+00
   1.2080000e+01  -3.7757761e-01   6.5072668e-01   4.2330410e+01   3.7410411e-01  -3.3353195e+00   3.5428787e-01   3.6766367e+01  -2.6851815e-01   1.8189341e+00  -3.0075451e+01  -2.1269619e-01  -1.1293472e+00  -4.7036629e+00  -3.4427337e+01  -2.1784513e+00   1.6333983e+01  -7.2199231e+00   4.6762975e+00  -4.2923087e-01   2.7581992e-01   4.9739383e-01  -7.9159616e-02  -4.3401509e+00  -3.7451180e+00   2.3687783e+00   1.5167458e-01  -4.5347130e-02  -3.4716005e-01  -7.7305222e+00  -5.7640523e+00
   1.2090000e+01  -3.1994909e-01   7.1788944e-01   4.2611374e+01   5.5441692e-01  -3.3296472e+00   7.0370266e-01   3.4941480e+01  -2.5433328e-01   1.4165896e+00  -4.0234452e+01  -2.2349149e-01  -1.0579204e+00   7.1426825e+00  -3.4427904e+01  -2.0489937e+00   1.2945754e+01  -6.9135865e+00   4.7699498e+00  -1.1727783e+00   2.9595940e-01   5.1954879e-01  -8.1634303e-02  -4.3432529e+00  -3.4949301e+00   2.0408176e+00   1.4433673e-01  -5.2574040e-02  -3.5003561e-01  -8.0982622e+00  -5.8127798e+00
   1.2100000e+01  -2.3149526e-01   7.7012553e-01   4.2910683e+01   6.9093427e-01  -3.3199069e+00   1.0281552e+00   3.2445258e+01  -2.4459961e-01   9.6911896e-01  -4.4747065e+01  -2.3253478e-01  -8.7484405e-01   1.8307632e+01  -3.4430556e+01  -1.9469682e+00   1.0202554e+01  -6.3465020e+00   4.7236219e+00  -1.7824778e+00   3.1280568e-01   5.3448986e-01  -7.9876709e-02  -4.3456158e+00  -3.2708221e+00   1.8847124e+00   1.3939185e-01  -6.1113528e-02  -3.5807098e-01  -8.5256111e+00  -5.9233748e+00
   1.2110000e+01  -1.2090198e-01   8.0552062e-01   4.3178205e+01   7.6134104e-01  -3.3063279e+00   1.3230841e+00   2.9492881e+01  -2.3918194e-01   5.3528497e-01  -4.3383399e+01  -2.3910236e-01  -6.2007238e-01   2.5477167e+01  -3.4436597e+01  -1.8568101e+00   9.0158098e+00  -5.6971348e+00   4.5645686e+00  -2.1794744e+00   3.2427377e-01   5.3856149e-01  -7.5881737e-02  -4.3599102e+00  -3.1753161e+00   1.9261436e+00   1.3765380e-01  -6.8959098e-02  -3.6870138e-01  -8.8509422e+00  -6.0414468e+00
   1.2120000e+01  -3.3287402e-03   8.2429486e-01   4.3385896e+01   7.6712555e-01  -3.2906288e+00   1.5822601e+00   2.5917605e+01  -2.3748498e-01   1.6128409e-01  -3.7400088e+01  -2.4299620e-01  -3.4634202e-01   2.7373036e+01  -3.4446900e+01  -1.7712613e+00   8.5548798e+00  -5.1295307e+00   4.3387329e+00  -2.3755851e+00   3.3023563e-01   5.3153519e-01  -7.1823314e-02  -4.3990977e+00  -3.2605969e+00   2.1249325e+00   1.4025618e-01  -7.4460028e-02  -3.7918996e-01  -8.9661818e+00  -6.1150316e+00
   1.2130000e+01   1.0661623e-01   8.2919988e-01   4.3530176e+01   7.3115729e-01  -3.2729817e+00   1.7995869e+00   2.1732682e+01  -2.3873887e-01  -1.3526416e-01  -2.9654825e+01  -2.4446927e-01  -9.8812127e-02   2.4752989e+01  -3.4460767e+01  -1.7061653e+00   6.5096015e+00  -4.7171384e+00   4.0900834e+00  -2.4394217e+00   3.3231166e-01   5.1627026e-01  -6.7851625e-02  -4.4663635e+00  -3.5108584e+00   2.3943888e+00   1.4837909e-01  -7.6540257e-02  -3.8736479e-01  -8.8568491e+00  -6.1138033e+00
   1.2140000e+01   2.0381548e-01   8.2798974e-01   4.3627000e+01   6.7950298e-01  -3.2510374e+00   1.9717377e+00   1.7215081e+01  -2.4225579e-01  -3.6256954e-01  -2.2730537e+01  -2.4403492e-01   9.6509233e-02   1.9532136e+01  -3.4474173e+01  -1.7016809e+00   4.4843780e-01  -4.4238575e+00   3.8559322e+00  -2.4348145e+00   3.3228090e-01   4.9684014e-01  -6.1830501e-02  -4.5356996e+00  -3.8616814e+00   2.6710254e+00   1.6176069e-01  -7.4557327e-02  -3.9165600e-01  -8.5950425e+00  -6.0430773e+00
   1.2150000e+01   2.9474863e-01   8.3106974e-01   4.3699983e+01   6.2141528e-01  -3.2290931e+00   2.1044492e+00   1.3271144e+01  -2.4746022e-01  -5.3200559e-01  -1.6943605e+01  -2.4216820e-01   2.4347506e-01   1.4696583e+01  -3.4477675e+01  -1.7939867e+00  -9.2305790e+00  -4.1539693e+00   3.6626931e+00  -2.3780333e+00   3.3047661e-01   4.7624214e-01  -5.1200261e-02  -4.5343358e+00  -4.2432522e+00   2.9694747e+00   1.7736774e-01  -6.8217486e-02  -3.9058150e-01  -8.2887449e+00  -5.9498667e+00
   1.2160000e+01   3.8764942e-01   8.4251516e-01   4.3763870e+01   5.4584282e-01  -3.2099563e+00   2.2167877e+00   1.1233855e+01  -2.5377356e-01  -6.4354364e-01  -1.1153805e+01  -2.3897866e-01   3.7884858e-01   1.3537352e+01  -3.4454881e+01  -1.9578005e+00  -1.6381383e+01  -3.8261753e+00   3.5134359e+00  -2.2513215e+00   3.2577282e-01   4.5539901e-01  -3.5140303e-02  -4.3655533e+00  -4.6201527e+00   3.3595720e+00   1.8994119e-01  -5.7675996e-02  -3.8266051e-01  -8.0225915e+00  -5.9013266e+00
   1.2170000e+01   4.7836855e-01   8.5216588e-01   4.3815898e+01   4.3825275e-01  -3.1862359e+00   2.3297614e+00   1.1297364e+01  -2.6052400e-01  -6.8830332e-01  -4.4759680e+00  -2.3411436e-01   5.4903433e-01   1.7018575e+01  -3.4383276e+01  -2.0459104e+00  -8.8109829e+00  -3.4180451e+00   3.3907234e+00  -2.0575109e+00   3.1707862e-01   4.3391167e-01  -1.5308798e-02  -3.9763588e+00  -4.9955696e+00   3.8806997e+00   1.9470147e-01  -4.3632941e-02  -3.6726583e-01  -7.8294022e+00  -5.9383669e+00
   1.2180000e+01   5.4664146e-01   8.3852830e-01   4.3843026e+01   3.0225279e-01  -3.1629738e+00   2.4505722e+00   1.2081086e+01  -2.6694332e-01  -6.5710555e-01   3.1197768e+00  -2.2690636e-01   7.8568564e-01   2.3665131e+01  -3.4240231e+01  -1.7526405e+00   2.9326987e+01  -2.9484864e+00   3.2686720e+00  -1.8516383e+00   3.0471022e-01   4.1143009e-01   5.1662006e-03  -3.3979084e+00  -5.3709593e+00   4.4562040e+00   1.9033187e-01  -2.7355926e-02  -3.4572686e-01  -7.7151049e+00  -6.0603159e+00
   1.2190000e+01   5.6783703e-01   7.8221256e-01   4.3835827e+01   1.6748504e-01  -3.1365604e+00   2.5706563e+00   1.2008411e+01  -2.7239054e-01  -5.6291328e-01   9.4192267e+00  -2.1662249e-01   1.0949401e+00   3.0925448e+01  -3.4016442e+01  -6.2148495e-01   1.1311555e+02  -2.4486552e+00   3.1235795e+00  -1.7321433e+00   2.9053268e-01   3.8847203e-01   2.3266199e-02  -2.7410457e+00  -5.7072245e+00   4.8992453e+00   1.7951775e-01  -1.0557442e-02  -3.2147820e-01  -7.6803295e+00  -6.2318452e+00
   1.2200000e+01   5.2976055e-01   6.7938557e-01   4.3795524e+01   7.5757721e-02  -3.1081990e+00   2.6745122e+00   1.0385588e+01  -2.7680023e-01  -4.6315839e-01   9.9754896e+00  -2.0279960e-01   1.4497762e+00   3.5483608e+01  -3.3730053e+01   1.8629146e+00   2.4843995e+02  -1.9541398e+00   2.9453362e+00  -1.8042937e+00   2.7709058e-01   3.6635728e-01   3.7092566e-02  -2.1648327e+00  -5.9313248e+00   5.0288635e+00   1.6648223e-01   4.7509266e-03  -2.9886811e-01  -7.7113788e+00  -6.3883073e+00
   1.2210000e+01   4.4130611e-01   5.4541633e-01   4.3733030e+01   5.5649893e-02  -3.0779469e+00   2.7534881e+00   7.8975912e+00  -2.8089792e-01  -4.3637682e-01   2.6781570e+00  -1.8554888e-01   1.7928632e+00   3.4308704e+01  -3.3421367e+01   6.0337989e+00   4.1708844e+02  -1.4983550e+00   2.7434899e+00  -2.1128760e+00   2.6657706e-01   3.4658657e-01   4.6314058e-02  -1.8214407e+00  -5.9825497e+00   4.7908533e+00   1.5406048e-01   1.6211428e-02  -2.8150524e-01  -7.7763462e+00  -6.4562885e+00
   1.2220000e+01   3.2809374e-01   4.0726436e-01   4.3665225e+01   1.0797013e-01  -3.0516481e+00   2.8171981e+00   6.3709987e+00  -2.8586106e-01  -5.2686592e-01  -9.0489107e+00  -1.6564401e-01   2.0585056e+00   2.6564234e+01  -3.3122700e+01   1.1685361e+01   5.6515622e+02  -1.1010458e+00   2.5373058e+00  -2.5874861e+00   2.6017000e-01   3.3024101e-01   5.2057148e-02  -1.7993405e+00  -5.8566561e+00   4.2820773e+00   1.4311127e-01   2.1413461e-02  -2.7125802e-01  -7.8408129e+00  -6.3880375e+00
   1.2230000e+01   2.1930830e-01   2.9092374e-01   4.3609906e+01   2.1088579e-01  -3.0209376e+00   2.8908906e+00   7.3692431e+00  -2.9274204e-01  -7.2164759e-01  -1.9478167e+01  -1.4439187e-01   2.1940428e+00   1.3553722e+01  -3.2835780e+01   1.7934760e+01   6.2493990e+02  -7.7394126e-01   2.3396522e+00  -3.0784497e+00   2.5757382e-01   3.1770051e-01   5.5987789e-02  -2.1076364e+00  -5.6119391e+00   3.6763739e+00   1.3390395e-01   1.9012015e-02  -2.6820915e-01  -7.8742636e+00  -6.1722122e+00
   1.2240000e+01   1.3576673e-01   2.1172480e-01   4.3580724e+01   3.3418556e-01  -2.9929772e+00   3.0028760e+00   1.1198545e+01  -3.0212652e-01  -9.7444392e-01  -2.5279633e+01  -1.2340264e-01   2.1694945e+00  -2.4548281e+00  -3.2544622e+01   2.3673880e+01   5.7391202e+02  -5.2737471e-01   2.1525912e+00  -3.4680124e+00   2.5689136e-01   3.0871135e-01   5.9263261e-02  -2.6887053e+00  -5.3377362e+00   3.1186879e+00   1.2673887e-01   9.7192232e-03  -2.7108715e-01  -7.8528551e+00  -5.8271610e+00
   1.2250000e+01   8.7233934e-02   1.7098966e-01   4.3584326e+01   4.5103040e-01  -2.9636815e+00   3.1704740e+00   1.6759801e+01  -3.1415662e-01  -1.2413276e+00  -2.6688367e+01  -1.0422284e-01   1.9914717e+00  -1.7802286e+01  -3.2243840e+01   2.8335917e+01   4.6620365e+02  -3.3711999e-01   1.9673444e+00  -3.7499406e+00   2.5560829e-01   3.0275086e-01   6.2394255e-02  -3.4130251e+00  -5.1074061e+00   2.6773938e+00   1.2101796e-01  -4.0043229e-03  -2.7759615e-01  -7.7947818e+00  -5.4136804e+00
   1.2260000e+01   7.7039433e-02   1.5801507e-01   4.3619042e+01   5.4325625e-01  -2.9284446e+00   3.3880321e+00   2.1755810e+01  -3.2874410e-01  -1.4993713e+00  -2.5804376e+01  -8.7904167e-02   1.7094176e+00  -2.8205407e+01  -3.1942455e+01   3.2261056e+01   3.9251393e+02  -1.2726939e-01   1.7680735e+00  -4.0167805e+00   2.5240291e-01   2.9937257e-01   6.5866615e-02  -4.0968732e+00  -4.9499563e+00   2.3809887e+00   1.1465335e-01  -1.9156330e-02  -2.8458218e-01  -7.7733628e+00  -5.0261031e+00
   1.2270000e+01   1.0528916e-01   1.5518956e-01   4.3675250e+01   6.0277122e-01  -2.8906294e+00   3.6304418e+00   2.4240964e+01  -3.4572372e-01  -1.7410292e+00  -2.4165789e+01  -7.4783831e-02   1.3941603e+00  -3.1525734e+01  -3.1636757e+01   3.6418887e+01   4.1578303e+02   1.7717505e-01   1.5497660e+00  -4.3783127e+00   2.4814694e-01   2.9826645e-01   7.0505661e-02  -4.5729253e+00  -4.8630560e+00   2.2541341e+00   1.0497941e-01  -3.3136725e-02  -2.8848706e-01  -7.8612499e+00  -4.7396828e+00
   1.2280000e+01   1.6673734e-01   1.4507353e-01   4.3738916e+01   6.3199237e-01  -2.8520693e+00   3.8721495e+00   2.4170777e+01  -3.6485863e-01  -1.9590513e+00  -2.1802206e+01  -6.4576103e-02   1.1073542e+00  -2.8680606e+01  -3.1289734e+01   4.1739402e+01   5.3205159e+02   5.8830222e-01   1.3301564e+00  -4.8752106e+00   2.4539803e-01   2.9914969e-01   7.7044831e-02  -4.7522347e+00  -4.8431690e+00   2.3112003e+00   9.0560863e-02  -4.4117852e-02  -2.8633046e-01  -8.0733878e+00  -4.5757031e+00
   1.2290000e+01   2.4795928e-01   1.1744213e-01   4.3796280e+01   6.4209044e-01  -2.8115039e+00   4.0981680e+00   2.2601845e+01  -3.8583747e-01  -2.1457438e+00  -1.8669254e+01  -5.6612800e-02   8.8687762e-01  -2.2047659e+01  -3.0848953e+01   4.8394412e+01   6.6550098e+02   1.0471934e+00   1.1322040e+00  -5.4488814e+00   2.4694487e-01   3.0158685e-01   8.5218056e-02  -4.6293039e+00  -4.8908810e+00   2.5503287e+00   7.2419814e-02  -5.1140887e-02  -2.7668259e-01  -8.3674178e+00  -4.5171192e+00
   1.2300000e+01   3.2904049e-01   7.2677063e-02   4.3836874e+01   6.4804907e-01  -2.7662975e+00   4.3014074e+00   2.0323937e+01  -4.0838178e-01  -2.3044265e+00  -1.5868267e+01  -5.0095800e-02   7.4538768e-01  -1.4148994e+01  -3.0287627e+01   5.5538129e+01   7.1437169e+02   1.4508674e+00   9.6260195e-01  -5.9869190e+00   2.5389054e-01   3.0485828e-01   9.3181112e-02  -4.2563186e+00  -4.9980295e+00   2.9453125e+00   5.3207545e-02  -5.4047654e-02  -2.5991600e-01  -8.6702945e+00  -4.5350710e+00
   1.2310000e+01   3.8937911e-01   2.0282286e-02   4.3855211e+01   6.6267077e-01  -2.7234976e+00   4.4807832e+00   1.7937588e+01  -4.3235803e-01  -2.4495536e+00  -1.4512711e+01  -4.4311275e-02   6.7437605e-01  -7.1011632e+00  -2.9628237e+01   6.1824659e+01   6.2865301e+02   1.6912426e+00   8.1255998e-01  -6.4029902e+00   2.6437201e-01   3.0815655e-01   9.7940079e-02  -3.7182061e+00  -5.1441094e+00   3.4211117e+00   3.4902962e-02  -5.3310877e-02  -2.3779660e-01  -8.9034941e+00  -4.5991040e+00
   1.2320000e+01   4.1435554e-01  -2.5786892e-02   4.3851353e+01   6.9236641e-01  -2.6777182e+00   4.6389658e+00   1.5818259e+01  -4.5777901e-01  -2.5956361e+00  -1.4608252e+01  -3.8746249e-02   6.5388817e-01  -2.0487879e+00  -2.8925292e+01   6.6221710e+01   4.3970503e+02   1.7041970e+00   6.6355295e-01  -6.6799080e+00   2.7446687e-01   3.1101385e-01   9.6681368e-02  -3.1097349e+00  -5.2927556e+00   3.8615802e+00   1.7600789e-02  -4.9898526e-02  -2.1291339e-01  -9.0141131e+00  -4.6841668e+00
   1.2330000e+01   4.0068961e-01  -5.4015936e-02   4.3830088e+01   7.3649495e-01  -2.6291887e+00   4.7743061e+00   1.3534030e+01  -4.8471016e-01  -2.7480568e+00  -1.5242066e+01  -3.3141001e-02   6.5855237e-01   4.6641983e-01  -2.8226113e+01   6.8401201e+01   2.1794916e+02   1.4968882e+00   4.9148173e-01  -6.8503487e+00   2.8060173e-01   3.1347621e-01   8.8122874e-02  -2.5223672e+00  -5.3880250e+00   4.1620411e+00   3.4456433e-04  -4.5137783e-02  -1.8806874e-01  -8.9933872e+00  -4.7714953e+00
   1.2340000e+01   3.5842378e-01  -6.2392994e-02   4.3799383e+01   7.8983483e-01  -2.5785393e+00   4.8808026e+00   1.0649652e+01  -5.1309905e-01  -2.8949953e+00  -1.4693851e+01  -2.7483577e-02   6.6360103e-01   5.0486549e-01  -2.7550812e+01   6.8655444e+01   2.5424295e+01   1.1451161e+00   2.7607683e-01  -6.9515998e+00   2.8101097e-01   3.1583079e-01   7.3097900e-02  -2.0271169e+00  -5.3710169e+00   4.2603647e+00  -1.7618697e-02  -4.0390699e-02  -1.6554577e-01  -8.8771957e+00  -4.8507581e+00
   1.2350000e+01   3.0688620e-01  -6.0259798e-02   4.3767928e+01   8.4520604e-01  -2.5320724e+00   4.9577098e+00   7.6907193e+00  -5.4263505e-01  -3.0105334e+00  -1.1553811e+01  -2.1905548e-02   6.5482122e-01  -8.7798075e-01  -2.6899835e+01   6.7620373e+01  -1.0350711e+02   7.6618020e-01   7.1444075e-03  -6.9986368e+00   2.7559572e-01   3.1811389e-01   5.4266003e-02  -1.6531860e+00  -5.2054849e+00   4.1389067e+00  -3.6300227e-02  -3.6526196e-02  -1.4655268e-01  -8.7291999e+00  -4.9250869e+00
   1.2360000e+01   2.6576889e-01  -6.2891601e-02   4.3742063e+01   8.9421990e-01  -2.4809073e+00   5.0077726e+00   5.0062816e+00  -5.7279391e-01  -3.0735170e+00  -6.2983565e+00  -1.6588218e-02   6.2721245e-01  -2.7608769e+00  -2.6267192e+01   6.5886576e+01  -1.7337973e+02   4.6081666e-01  -3.1415396e-01  -6.9809030e+00   2.6523788e-01   3.1967929e-01   3.5071222e-02  -1.3946981e+00  -4.8923070e+00   3.8368020e+00  -5.4858136e-02  -3.3588966e-02  -1.3132563e-01  -8.5996468e+00  -4.9999947e+00
   1.2370000e+01   2.4671300e-01  -8.3525705e-02   4.3724871e+01   9.2811928e-01  -2.4297994e+00   5.0286438e+00   2.0871155e+00  -6.0300531e-01  -3.0793720e+00  -5.8549985e-01  -1.1816531e-02   5.7039764e-01  -5.6814804e+00  -2.5648095e+01   6.3702054e+01  -2.1845221e+02   2.4163891e-01  -6.6633263e-01  -6.8695464e+00   2.5093794e-01   3.1913020e-01   1.8065049e-02  -1.2513478e+00  -4.4783479e+00   3.4415143e+00  -7.1881211e-02  -3.1051411e-02  -1.1978404e-01  -8.4752686e+00  -5.0563453e+00
   1.2380000e+01   2.4969323e-01  -1.2694804e-01   4.3718570e+01   9.4039333e-01  -2.3797229e+00   5.0179600e+00  -1.0683842e+00  -6.3276185e-01  -3.0341870e+00   4.5184950e+00  -8.1490195e-03   4.5713433e-01  -1.1326332e+01  -2.5040608e+01   6.1074264e+01  -2.6277899e+02   7.3434667e-03  -9.9802288e-01  -6.6404127e+00   2.3299606e-01   3.1489156e-01   3.4396092e-03  -1.2610115e+00  -4.0479064e+00   3.0379799e+00  -8.6198301e-02  -2.8495606e-02  -1.1206820e-01  -8.2677402e+00  -5.0387806e+00
   1.2390000e+01   2.6657260e-01  -1.8580760e-01   4.3726926e+01   9.2885827e-01  -2.3305058e+00   4.9805425e+00  -3.7417419e+00  -6.6161423e-01  -2.9436642e+00   9.0522844e+00  -6.4793980e-03   2.5399390e-01  -2.0314043e+01  -2.4446092e+01   5.8100091e+01  -2.9741732e+02  -3.7293810e-01  -1.2504743e+00  -6.2996672e+00   2.1114987e-01   3.0624484e-01  -1.0792482e-02  -1.4614037e+00  -3.6795766e+00   2.6693335e+00  -9.7495215e-02  -2.6115896e-02  -1.0845997e-01  -7.8912274e+00  -4.9032658e+00
   1.2400000e+01   2.8954235e-01  -2.4241042e-01   4.3753747e+01   8.9528200e-01  -2.2811169e+00   4.9238317e+00  -5.6710798e+00  -6.8915231e-01  -2.8114844e+00   1.3217981e+01  -7.8498555e-03  -5.3668697e-02  -3.0766259e+01  -2.3872324e+01   5.5029150e+01  -3.0709407e+02  -9.4187345e-01  -1.4017568e+00  -5.8797248e+00   1.8572027e-01   2.9400401e-01  -2.6808989e-02  -1.8215700e+00  -3.4094736e+00   2.3477312e+00  -1.0599507e-01  -2.4524047e-02  -1.0880905e-01  -7.3513476e+00  -4.6748639e+00
   1.2410000e+01   3.1496778e-01  -2.7743611e-01   4.3798222e+01   8.4442311e-01  -2.2322436e+00   4.8542046e+00  -6.9627141e+00  -7.1510254e-01  -2.6511206e+00   1.6036380e+01  -1.3116792e-02  -4.4699820e-01  -3.9332951e+01  -2.3333779e+01   5.2022316e+01  -3.0068335e+02  -1.6300012e+00  -1.4829263e+00  -5.4170852e+00   1.5832098e-01   2.8010802e-01  -4.5133325e-02  -2.2387974e+00  -3.2337419e+00   2.0749357e+00  -1.1178619e-01  -2.4248193e-02  -1.1220081e-01  -6.7387230e+00  -4.4383351e+00
   1.2420000e+01   3.3886869e-01  -2.8072574e-01   4.3852668e+01   7.8412067e-01  -2.1875529e+00   4.7771368e+00  -7.7067777e+00  -7.3953828e-01  -2.4975724e+00   1.5354822e+01  -2.2590655e-02  -8.7127519e-01  -4.2427699e+01  -2.2845178e+01   4.9078586e+01  -2.9437301e+02  -2.3084292e+00  -1.5592259e+00  -4.9507255e+00   1.3113398e-01   2.6656840e-01  -6.4670871e-02  -2.5947381e+00  -3.1183619e+00   1.8300957e+00  -1.1478014e-01  -2.5716506e-02  -1.1745112e-01  -6.1696747e+00  -4.2885107e+00
   1.2430000e+01   3.5430234e-01  -2.5685174e-01   4.3905980e+01   7.2451261e-01  -2.1409141e+00   4.6895224e+00  -8.7614405e+00  -7.6303402e-01  -2.4011989e+00   9.6373486e+00  -3.5779427e-02  -1.2462117e+00  -3.7493649e+01  -2.2409659e+01   4.6255022e+01  -2.8235638e+02  -2.8527638e+00  -1.7024162e+00  -4.5334665e+00   1.0583679e-01   2.5476627e-01  -8.3926036e-02  -2.8181760e+00  -3.0030857e+00   1.5702102e+00  -1.1499064e-01  -2.9524063e-02  -1.2396942e-01  -5.7386246e+00  -4.2846151e+00
   1.2440000e+01   3.5748185e-01  -2.2248134e-01   4.3948640e+01   6.7490295e-01  -2.0919262e+00   4.5758497e+00  -1.1367276e+01  -7.8661986e-01  -2.4074946e+00  -6.2957556e-01  -5.1382377e-02  -1.4910744e+00  -2.4486272e+01  -2.2016060e+01   4.3706743e+01  -2.5482794e+02  -3.1897333e+00  -1.9631325e+00  -4.2128851e+00   8.3756632e-02   2.4536668e-01  -1.0166947e-01  -2.9171150e+00  -2.8299831e+00   1.2757929e+00  -1.1250526e-01  -3.6349805e-02  -1.3197587e-01  -5.4877879e+00  -4.4224121e+00
   1.2450000e+01   3.5233539e-01  -1.9791184e-01   4.3974649e+01   6.4062213e-01  -2.0498711e+00   4.4231958e+00  -1.5265389e+01  -8.1156931e-01  -2.5409029e+00  -1.3340825e+01  -6.7603065e-02  -1.5566545e+00  -6.5580131e+00  -2.1655818e+01   4.1449120e+01  -2.2576227e+02  -3.3206174e+00  -2.3454622e+00  -4.0059456e+00   6.6527760e-02   2.3863226e-01  -1.1669173e-01  -2.9707280e+00  -2.5906973e+00   9.8082828e-01  -1.0765135e-01  -4.6631306e-02  -1.4183108e-01  -5.3911697e+00  -4.6303110e+00
   1.2460000e+01   3.4429274e-01  -1.9706280e-01   4.3981536e+01   6.2148620e-01  -2.0046647e+00   4.2353787e+00  -1.8781703e+01  -8.3904105e-01  -2.7901565e+00  -2.4925364e+01  -8.2754163e-02  -1.4539924e+00   1.0266212e+01  -2.1331507e+01   3.9347210e+01  -2.1019100e+02  -3.3230939e+00  -2.7998262e+00  -3.9138592e+00   5.5545395e-02   2.3485243e-01  -1.2772300e-01  -3.0917570e+00  -2.3414445e+00   7.4943715e-01  -1.0169425e-01  -6.0370952e-02  -1.5319069e-01  -5.3613683e+00  -4.7942498e+00
   1.2470000e+01   3.3204195e-01  -2.2068763e-01   4.3970983e+01   6.1089539e-01  -1.9677662e+00   4.0308138e+00  -2.0456495e+01  -8.6954019e-01  -3.0900441e+00  -2.9988759e+01  -9.5825814e-02  -1.2506419e+00   2.0335052e+01  -2.1037476e+01   3.7397163e+01  -1.9500468e+02  -3.3106540e+00  -3.2450661e+00  -3.9304106e+00   5.0749200e-02   2.3446563e-01  -1.3427322e-01  -3.3517484e+00  -2.1690581e+00   6.3628516e-01  -9.7112081e-02  -7.7060769e-02  -1.6468258e-01  -5.3007398e+00  -4.8264198e+00
   1.2480000e+01   3.0888020e-01  -2.5798434e-01   4.3950695e+01   5.9759280e-01  -1.9292062e+00   3.8314277e+00  -1.9938609e+01  -9.0243512e-01  -3.3270689e+00  -2.3702483e+01  -1.0660879e-01  -1.0264337e+00   2.2420815e+01  -2.0744881e+01   3.5837340e+01  -1.5598233e+02  -3.3685020e+00  -3.6035997e+00  -4.0317674e+00   5.0510982e-02   2.3776474e-01  -1.3745451e-01  -3.7172128e+00  -2.1418464e+00   6.7750122e-01  -9.6779143e-02  -9.5677270e-02  -1.7425114e-01  -5.1654766e+00  -4.7291260e+00
   1.2490000e+01   2.7186227e-01  -2.9653931e-01   4.3934934e+01   5.7231429e-01  -1.8928234e+00   3.6516721e+00  -1.7975560e+01  -9.3593234e-01  -3.3850997e+00  -5.8030792e+00  -1.1543678e-01  -8.3532305e-01   1.9111069e+01  -2.0419409e+01   3.4944036e+01  -8.9330385e+01  -3.5232827e+00  -3.8262391e+00  -4.1931821e+00   5.2951394e-02   2.4463811e-01  -1.3949613e-01  -4.0732680e+00  -2.2793819e+00   8.9964615e-01  -1.0272071e-01  -1.1480498e-01  -1.7987484e-01  -4.9786936e+00  -4.5784441e+00
   1.2500000e+01   2.2875726e-01  -3.3154758e-01   4.3938856e+01   5.3420157e-01  -1.8583313e+00   3.4980190e+00  -1.5365309e+01  -9.6758390e-01  -3.1986900e+00   1.8640970e+01  -1.2289664e-01  -7.0228018e-01   1.3304286e+01  -2.0050385e+01   3.4737816e+01  -2.0621994e+01  -3.7503932e+00  -3.9062715e+00  -4.4071420e+00   5.7549511e-02   2.5466039e-01  -1.4226165e-01  -4.3024492e+00  -2.5458202e+00   1.3073966e+00  -1.1530789e-01  -1.3278964e-01  -1.8027691e-01  -4.7949028e+00  -4.4572112e+00
   1.2510000e+01   1.9572958e-01  -3.6632234e-01   4.3968810e+01   4.9106214e-01  -1.8271051e+00   3.3718935e+00  -1.2612547e+01  -9.9506146e-01  -2.7799085e+00   4.1878150e+01  -1.2963817e-01  -6.3346623e-01   6.8813950e+00  -1.9653658e+01   3.4831648e+01   9.3831658e+00  -3.9806757e+00  -3.8872977e+00  -4.6821588e+00   6.5654914e-02   2.6726652e-01  -1.4595609e-01  -4.3345350e+00  -2.8536359e+00   1.8726823e+00  -1.3336376e-01  -1.4801604e-01  -1.7538904e-01  -4.6702687e+00  -4.4158147e+00
   1.2520000e+01   1.8816044e-01  -4.0636130e-01   4.4018504e+01   4.5423541e-01  -1.7924412e+00   3.2648987e+00  -1.0699483e+01  -1.0169074e+00  -2.2157435e+00   5.6416497e+01  -1.3616073e-01  -6.1377771e-01   1.9688525e+00  -1.9250666e+01   3.4598139e+01  -2.3350883e+01  -4.1041235e+00  -3.8479996e+00  -5.0368635e+00   7.9202836e-02   2.8164961e-01  -1.4894604e-01  -4.1500784e+00  -3.0890053e+00   2.5419159e+00  -1.5528627e-01  -1.5949969e-01  -1.6631833e-01  -4.6588472e+00  -4.4756075e+00
   1.2530000e+01   2.1296553e-01  -4.5282615e-01   4.4073805e+01   4.3171609e-01  -1.7613869e+00   3.1602827e+00  -1.0461596e+01  -1.0329858e+00  -1.6381357e+00   5.7760790e+01  -1.4257998e-01  -6.0499944e-01   8.7782650e-01  -1.8861926e+01   3.3600837e+01  -9.9730231e+01  -4.0201121e+00  -3.8599218e+00  -5.4878100e+00   9.8730526e-02   2.9651356e-01  -1.4889753e-01  -3.7805564e+00  -3.1697710e+00   3.2389424e+00  -1.8012661e-01  -1.6735540e-01  -1.5476004e-01  -4.7889362e+00  -4.6289794e+00
   1.2540000e+01   2.6596477e-01  -4.9894489e-01   4.4119579e+01   4.2505318e-01  -1.7318795e+00   3.0424236e+00  -1.1785917e+01  -1.0443499e+00  -1.1658630e+00   4.7227260e+01  -1.4859655e-01  -5.6619375e-01   3.8805687e+00  -1.8516928e+01   3.1884771e+01  -1.7160658e+02  -3.7074059e+00  -3.9505280e+00  -6.0319960e+00   1.2283603e-01   3.1018328e-01  -1.4421734e-01  -3.3070350e+00  -3.0906954e+00   3.8748872e+00  -2.0704477e-01  -1.7247048e-01  -1.4234871e-01  -5.0283516e+00  -4.8314653e+00
   1.2550000e+01   3.3321156e-01  -5.3220956e-01   4.4145070e+01   4.3297090e-01  -1.7001950e+00   2.9001164e+00  -1.4230717e+01  -1.0525658e+00  -8.5012281e-01   3.1574024e+01  -1.5372229e-01  -4.7910001e-01   8.7093740e+00  -1.8241942e+01   2.9839996e+01  -2.0447755e+02  -3.2348244e+00  -4.0965747e+00  -6.6291948e+00   1.4924607e-01   3.2115666e-01  -1.3468631e-01  -2.8326763e+00  -2.9080994e+00   4.3731750e+00  -2.3382144e-01  -1.7565049e-01  -1.3047008e-01  -5.2957886e+00  -5.0186345e+00
   1.2560000e+01   3.9653848e-01  -5.4103789e-01   4.4147696e+01   4.5426342e-01  -1.6730368e+00   2.7310559e+00  -1.6906052e+01  -1.0589548e+00  -6.6652580e-01   1.8359701e+01  -1.5754235e-01  -3.5168163e-01   1.2741838e+01  -1.8030830e+01   2.7852865e+01  -1.9871302e+02  -2.7260089e+00  -4.2405772e+00  -7.1905484e+00   1.7544855e-01   3.2859942e-01  -1.2148138e-01  -2.4548060e+00  -2.6890027e+00   4.6818362e+00  -2.5686962e-01  -1.7724693e-01  -1.2040682e-01  -5.5002407e+00  -5.1332451e+00
   1.2570000e+01   4.4183953e-01  -5.2062667e-01   4.4133507e+01   4.8387116e-01  -1.6489152e+00   2.5475969e+00  -1.8345900e+01  -1.0641377e+00  -5.4565570e-01   1.2087010e+01  -1.5980271e-01  -2.0090933e-01   1.5077230e+01  -1.7842204e+01   2.6112743e+01  -1.7401226e+02  -2.3124503e+00  -4.3203655e+00  -7.5964987e+00   1.9807314e-01   3.3232886e-01  -1.0720968e-01  -2.2480755e+00  -2.4812862e+00   4.7759383e+00  -2.7302486e-01  -1.7741016e-01  -1.1340992e-01  -5.5789339e+00  -5.1452727e+00
   1.2580000e+01   4.6407398e-01  -4.7654602e-01   4.4114806e+01   5.0989534e-01  -1.6254813e+00   2.3682888e+00  -1.7930810e+01  -1.0679511e+00  -4.0977656e-01   1.3587914e+01  -1.6034431e-01  -3.7011584e-02   1.6389775e+01  -1.7627242e+01   2.4649155e+01  -1.4635880e+02  -2.0948291e+00  -4.3041970e+00  -7.7467959e+00   2.1265959e-01   3.3231548e-01  -9.5666394e-02  -2.2464981e+00  -2.3126602e+00   4.6683350e+00  -2.8107931e-01  -1.7631367e-01  -1.1046728e-01  -5.5156196e+00  -5.0602639e+00
   1.2590000e+01   4.6354495e-01  -4.2585691e-01   4.4106486e+01   5.1913187e-01  -1.6041672e+00   2.2052200e+00  -1.6306878e+01  -1.0696622e+00  -2.0207855e-01   2.0769801e+01  -1.5900511e-01   1.4041237e-01   1.7742395e+01  -1.7364480e+01   2.3458244e+01  -1.1909112e+02  -2.1293077e+00  -4.2013865e+00  -7.5957835e+00   2.1498474e-01   3.2830652e-01  -9.0748765e-02  -2.4326970e+00  -2.1965076e+00   4.3968287e+00  -2.8159002e-01  -1.7410695e-01  -1.1176563e-01  -5.3267623e+00  -4.9078648e+00
   1.2600000e+01   4.3861224e-01  -3.9157767e-01   4.4119676e+01   5.0615039e-01  -1.5845148e+00   2.0606356e+00  -1.4458441e+01  -1.0683668e+00   9.5248927e-02   2.9732748e+01  -1.5552251e-01   3.4325468e-01   2.0284231e+01  -1.7080529e+01   2.2585120e+01  -8.7312385e+01  -2.4089142e+00  -4.0416155e+00  -7.1602197e+00   2.0312350e-01   3.2006409e-01  -9.4780435e-02  -2.7403119e+00  -2.1377608e+00   3.9903298e+00  -2.7523310e-01  -1.7058175e-01  -1.1637813e-01  -5.0527704e+00  -4.7273163e+00
   1.2610000e+01   3.8912466e-01  -3.8996689e-01   4.4155034e+01   4.7750405e-01  -1.5637164e+00   1.9282218e+00  -1.3241379e+01  -1.0634315e+00   4.5740656e-01   3.6215763e+01  -1.4937455e-01   6.0254925e-01   2.5929457e+01  -1.6831179e+01   2.2062890e+01  -5.2222923e+01  -2.8272773e+00  -3.8636544e+00  -6.5130639e+00   1.7905619e-01   3.0796209e-01  -1.0704264e-01  -3.0601340e+00  -2.1366672e+00   3.4648420e+00  -2.6158966e-01  -1.6474725e-01  -1.2264667e-01  -4.7767111e+00  -4.5720705e+00
   1.2620000e+01   3.2833642e-01  -4.1956358e-01   4.4203076e+01   4.4745205e-01  -1.5444077e+00   1.8011756e+00  -1.2704622e+01  -1.0548212e+00   8.2882251e-01   3.7141595e+01  -1.3964567e-01   9.6741866e-01   3.6486940e+01  -1.6654132e+01   2.1764246e+01  -2.9864480e+01  -3.1982876e+00  -3.7103404e+00  -5.7582899e+00   1.4864135e-01   2.9330737e-01  -1.2343850e-01  -3.2741269e+00  -2.1959211e+00   2.8490928e+00  -2.3993036e-01  -1.5507323e-01  -1.2887461e-01  -4.6079588e+00  -4.4975718e+00
   1.2630000e+01   2.8164057e-01  -4.6089470e-01   4.4251485e+01   4.2842528e-01  -1.5284222e+00   1.6842463e+00  -1.1692923e+01  -1.0431908e+00   1.1464795e+00   3.1765702e+01  -1.2529678e-01   1.4648518e+00   4.9743313e+01  -1.6544836e+01   2.1409216e+01  -3.5503015e+01  -3.3762854e+00  -3.6089166e+00  -5.0178019e+00   1.1940465e-01   2.7799632e-01  -1.3794301e-01  -3.3384205e+00  -2.3255695e+00   2.2143909e+00  -2.1123894e-01  -1.4077061e-01  -1.3385873e-01  -4.5910853e+00  -4.4998441e+00
   1.2640000e+01   2.6786693e-01  -4.8678376e-01   4.4291218e+01   4.2589822e-01  -1.5137545e+00   1.5923749e+00  -9.1871432e+00  -1.0297263e+00   1.3642930e+00   2.1781350e+01  -1.0587385e-01   2.0533607e+00   5.8850893e+01  -1.6468155e+01   2.0778322e+01  -6.3089356e+01  -3.3484842e+00  -3.5697286e+00  -4.4295402e+00   9.7827551e-02   2.6387671e-01  -1.4529237e-01  -3.3158562e+00  -2.5223146e+00   1.6767189e+00  -1.7930350e-01  -1.2313701e-01  -1.3701694e-01  -4.6583105e+00  -4.4972134e+00
   1.2650000e+01   2.8424368e-01  -4.7763769e-01   4.4318133e+01   4.4162357e-01  -1.4992587e+00   1.5359003e+00  -5.6474640e+00  -1.0158232e+00   1.4661452e+00   1.0185221e+01  -8.2084704e-02   2.6280226e+00   5.7466188e+01  -1.6377999e+01   1.9860716e+01  -9.1760637e+01  -3.1975243e+00  -3.5946696e+00  -4.1128790e+00   8.7961067e-02   2.5245362e-01  -1.4319213e-01  -3.3024742e+00  -2.7519499e+00   1.3501218e+00  -1.4934981e-01  -1.0549685e-01  -1.3795056e-01  -4.7011720e+00  -4.4009159e+00
   1.2660000e+01   3.1007573e-01  -4.3313256e-01   4.4332387e+01   4.7657010e-01  -1.4832731e+00   1.5106895e+00  -2.5210804e+00  -1.0026873e+00   1.4666781e+00   5.3284369e-02  -5.5742260e-02   3.0681479e+00   4.4012532e+01  -1.6232620e+01   1.8785715e+01  -1.0750004e+02  -3.0099085e+00  -3.6673851e+00  -4.1165688e+00   9.1036452e-02   2.4481914e-01  -1.3253759e-01  -3.3447961e+00  -2.9729438e+00   1.2855908e+00  -1.2520420e-01  -9.1513975e-02  -1.3612769e-01  -4.6640227e+00  -4.1844155e+00
   1.2670000e+01   3.2209510e-01  -3.7105882e-01   4.4336658e+01   5.2797678e-01  -1.4684335e+00   1.5008203e+00  -9.8691655e-01  -9.9094317e-01   1.4009565e+00  -6.5721550e+00  -2.8860156e-02   3.2988041e+00   2.3065616e+01  -1.6011394e+01   1.7693461e+01  -1.0922540e+02  -2.8083657e+00  -3.7567784e+00  -4.3912292e+00   1.0516298e-01   2.4135206e-01  -1.1600819e-01  -3.4076859e+00  -3.1656895e+00   1.4407338e+00  -1.0786537e-01  -8.3282366e-02  -1.3153563e-01  -4.5859527e+00  -3.9101275e+00
   1.2680000e+01   3.0696135e-01  -3.1418493e-01   4.4334073e+01   5.8730604e-01  -1.4684335e+00   1.4860800e+00  -1.4740266e+00  -9.8046628e-01   1.3049568e+00  -9.5999760e+00  -2.5039731e-03   3.3218794e+00   2.3075350e+00  -1.5732050e+01   1.6676465e+01  -1.0169963e+02  -2.5697538e+00  -3.8353789e+00  -4.8198026e+00   1.2554267e-01   2.4138370e-01  -9.6794451e-02  -3.4211884e+00  -3.3315743e+00   1.7169453e+00  -9.6423148e-02  -8.0703331e-02  -1.2545639e-01  -4.5520458e+00  -3.6843608e+00
   1.2690000e+01   2.6572328e-01  -2.7759580e-01   4.4327193e+01   6.4350852e-01  -1.4512448e+00   1.4484819e+00  -3.7598095e+00  -9.7067031e-01   1.2033264e+00  -1.0163036e+01   2.3242160e-02   3.1842938e+00  -1.3758563e+01  -1.5448373e+01   1.5761696e+01  -9.1476920e+01  -2.3090861e+00  -3.8851323e+00  -5.2920424e+00   1.4629251e-01   2.4344989e-01  -7.8129504e-02  -3.3688802e+00  -3.4783684e+00   2.0419428e+00  -8.9644228e-02  -8.2244119e-02  -1.1989355e-01  -4.5919907e+00  -3.5610404e+00
   1.2700000e+01   2.1140157e-01  -2.6491494e-01   4.4318196e+01   6.8715914e-01  -1.4361760e+00   1.3813393e+00  -6.7142620e+00  -9.6101526e-01   1.1129634e+00  -9.0363056e+00   4.8342576e-02   2.9415291e+00  -2.4276465e+01  -1.5217331e+01   1.4929441e+01  -8.3225498e+01  -2.0798240e+00  -3.8938233e+00  -5.7442608e+00   1.6324638e-01   2.4624125e-01  -6.2844091e-02  -3.2807873e+00  -3.6205687e+00   2.3999122e+00  -8.6896475e-02  -8.5976927e-02  -1.1617769e-01  -4.6755844e+00  -3.5288612e+00
   1.2710000e+01   1.6165789e-01  -2.6988234e-01   4.4309302e+01   7.1298947e-01  -1.4268941e+00   1.2940862e+00  -8.7253124e+00  -9.5117414e-01   1.0525089e+00  -6.0454503e+00   7.2405432e-02   2.6511715e+00  -2.9035766e+01  -1.5065471e+01   1.4170667e+01  -7.5877404e+01  -1.9031669e+00  -3.8553666e+00  -6.1528761e+00   1.7560126e-01   2.4953023e-01  -5.2435297e-02  -3.1648085e+00  -3.7835784e+00   2.7975970e+00  -8.8224181e-02  -9.0059801e-02  -1.1430005e-01  -4.7823666e+00  -3.5671519e+00
   1.2720000e+01   1.3064402e-01  -2.7832342e-01   4.4302133e+01   7.2141547e-01  -1.4139452e+00   1.1999698e+00  -9.4116361e+00  -9.4088323e-01   1.0393232e+00  -1.3185692e+00   9.4945662e-02   2.3590117e+00  -2.9215981e+01  -1.4985924e+01   1.3498906e+01  -6.7176016e+01  -1.7578419e+00  -3.7815150e+00  -6.5248857e+00   1.8541754e-01   2.5421546e-01  -4.6295342e-02  -3.0031490e+00  -3.9813225e+00   3.2363666e+00  -9.3664651e-02  -9.2909859e-02  -1.1323186e-01  -4.9150861e+00  -3.6595095e+00
   1.2730000e+01   1.2224141e-01  -2.7284891e-01   4.4296326e+01   7.1807848e-01  -1.4026580e+00   1.1017056e+00  -9.8264287e+00  -9.2994140e-01   1.0710555e+00   3.1732353e+00   1.1555683e-01   2.0828204e+00  -2.7619126e+01  -1.4956111e+01   1.2899839e+01  -5.9906715e+01  -1.6197794e+00  -3.7059984e+00  -6.8714168e+00   1.9562629e-01   2.6140083e-01  -4.2335233e-02  -2.7861568e+00  -4.1993319e+00   3.6911885e+00  -1.0230288e-01  -9.3663245e-02  -1.1182759e-01  -5.0741133e+00  -3.7868284e+00
   1.2740000e+01   1.2658943e-01  -2.4290603e-01   4.4289708e+01   7.1135285e-01  -1.3899956e+00   9.9739636e-01  -1.0430919e+01  -9.1836543e-01   1.1207498e+00   4.9694267e+00   1.3383491e-01   1.8116694e+00  -2.7115101e+01  -1.4953243e+01   1.2316887e+01  -5.8295235e+01  -1.5026837e+00  -3.6623564e+00  -7.1768712e+00   2.0787939e-01   2.7129525e-01  -3.8929520e-02  -2.5437058e+00  -4.4127141e+00   4.0923052e+00  -1.1194704e-01  -9.2818711e-02  -1.0986835e-01  -5.2346473e+00  -3.9202579e+00
   1.2750000e+01   1.2642550e-01  -1.9366487e-01   4.4280709e+01   7.0927103e-01  -1.3836931e+00   8.9516330e-01  -1.0223306e+01  -9.0639448e-01   1.1586916e+00   3.7941812e+00   1.4917790e-01   1.5091289e+00  -3.0254045e+01  -1.4961312e+01   1.1708515e+01  -6.0837206e+01  -1.4699208e+00  -3.6563859e+00  -7.4057369e+00   2.2148555e-01   2.8287572e-01  -3.6251793e-02  -2.3651156e+00  -4.6007812e+00   4.3489950e+00  -1.1977403e-01  -9.2325557e-02  -1.0837624e-01  -5.3398094e+00  -4.0068721e+00
   1.2760000e+01   1.1248914e-01  -1.4415549e-01   4.4270345e+01   7.1639369e-01  -1.3770468e+00   8.0948538e-01  -8.5677923e+00  -8.9425789e-01   1.1791874e+00   2.0495842e+00   1.6072131e-01   1.1343343e+00  -3.7479462e+01  -1.4972160e+01   1.1097429e+01  -6.1108626e+01  -1.5741470e+00  -3.6636757e+00  -7.5166939e+00   2.3361589e-01   2.9444758e-01  -3.5785542e-02  -2.3471590e+00  -4.7422765e+00   4.3933863e+00  -1.2343308e-01  -9.4648856e-02  -1.0888249e-01  -5.3493143e+00  -4.0045900e+00
   1.2770000e+01   9.2437759e-02  -1.1513851e-01   4.4261172e+01   7.3132144e-01  -1.3676502e+00   7.4421519e-01  -6.5270189e+00  -8.8189151e-01   1.2074421e+00   2.8254628e+00   1.6762244e-01   6.7969674e-01  -4.5463759e+01  -1.4983187e+01   1.0538802e+01  -5.5862665e+01  -1.8037982e+00  -3.6485962e+00  -7.4652082e+00   2.4041351e-01   3.0429722e-01  -3.9053513e-02  -2.5151746e+00  -4.8167773e+00   4.2033756e+00  -1.2190447e-01  -1.0132557e-01  -1.1241427e-01  -5.2810759e+00  -3.9314835e+00
   1.2780000e+01   8.1926459e-02  -1.1687313e-01   4.4254646e+01   7.4749783e-01  -1.3614623e+00   6.9242602e-01  -5.1789169e+00  -8.6884684e-01   1.2800416e+00   7.2599561e+00   1.6940338e-01   1.7654437e-01  -5.0315237e+01  -1.4993692e+01   1.0045905e+01  -4.9289707e+01  -2.1367265e+00  -3.5797282e+00  -7.2256695e+00   2.3880200e-01   3.1105546e-01  -4.7039171e-02  -2.8359367e+00  -4.8188623e+00   3.8141034e+00  -1.1579542e-01  -1.1210273e-01  -1.1896792e-01  -5.1599361e+00  -3.8308329e+00
   1.2790000e+01   8.8686715e-02  -1.4473215e-01   4.4250456e+01   7.5778432e-01  -1.3549879e+00   6.4931079e-01  -4.3115229e+00  -8.5441734e-01   1.4219343e+00   1.4189265e+01   1.6603416e-01  -3.3244854e-01  -5.0899291e+01  -1.5001154e+01   9.5702826e+00  -4.7562231e+01  -2.5882391e+00  -3.4430578e+00  -6.8168561e+00   2.2808873e-01   3.1419406e-01  -6.0290372e-02  -3.2651702e+00  -4.7620965e+00   3.3074203e+00  -1.0697097e-01  -1.2517962e-01  -1.2764076e-01  -4.9767892e+00  -3.7228698e+00
   1.2800000e+01   1.0806237e-01  -1.8272587e-01   4.4248306e+01   7.5867032e-01  -1.3491437e+00   6.1417997e-01  -3.5130826e+00  -8.3788308e-01   1.6343756e+00   2.1244135e+01   1.5787261e-01  -8.0857811e-01  -4.7612957e+01  -1.4998025e+01   9.0536818e+00  -5.1660076e+01  -3.1632184e+00  -3.2559448e+00  -6.2970940e+00   2.1027602e-01   3.1447432e-01  -7.8785858e-02  -3.7438463e+00  -4.6680192e+00   2.7667143e+00  -9.7527255e-02  -1.3803566e-01  -1.3719137e-01  -4.7318409e+00  -3.6217075e+00
   1.2810000e+01   1.3070151e-01  -2.1141602e-01   4.4249320e+01   7.5160255e-01  -1.3449038e+00   5.8536887e-01  -2.8811095e+00  -8.1884042e-01   1.8861506e+00   2.5177493e+01   1.4559294e-01  -1.2193064e+00  -4.1072832e+01  -1.4969650e+01   8.4904995e+00  -5.6318238e+01  -3.8184715e+00  -3.0663526e+00  -5.7393756e+00   1.8897117e-01   3.1362303e-01  -1.0137272e-01  -4.2005320e+00  -4.5585643e+00   2.2397305e+00  -8.8671578e-02  -1.4819505e-01  -1.4658868e-01  -4.4587054e+00  -3.5461325e+00
   1.2820000e+01   1.4964590e-01  -2.1714596e-01   4.4255151e+01   7.4171885e-01  -1.3373981e+00   5.5844585e-01  -2.6923022e+00  -7.9747838e-01   2.1183501e+00   2.3219956e+01   1.3005818e-01  -1.5449704e+00  -3.2566393e+01  -1.4894830e+01   7.9446369e+00  -5.4586258e+01  -4.4840329e+00  -2.9341508e+00  -5.2049464e+00   1.6757473e-01   3.1329745e-01  -1.2564348e-01  -4.5831819e+00  -4.4517823e+00   1.7426438e+00  -8.0374384e-02  -1.5399979e-01  -1.5533964e-01  -4.1965699e+00  -3.5019748e+00
   1.2830000e+01   1.6128823e-01  -1.9857586e-01   4.4265992e+01   7.3377798e-01  -1.3339030e+00   5.2934122e-01  -2.9104635e+00  -7.7462937e-01   2.2671495e+00   1.4879940e+01   1.1215700e-01  -1.7823615e+00  -2.3739118e+01  -1.4751710e+01   7.5031719e+00  -4.4146496e+01  -5.0983102e+00  -2.9015924e+00  -4.7249583e+00   1.4799002e-01   3.1417590e-01  -1.4892495e-01  -4.8798576e+00  -4.3595812e+00   1.2842471e+00  -7.1944810e-02  -1.5542145e-01  -1.6362280e-01  -3.9649148e+00  -3.4777946e+00
   1.2840000e+01   1.6488310e-01  -1.6542104e-01   4.4280048e+01   7.2815251e-01  -1.3293767e+00   4.9800812e-01  -3.1333096e+00  -7.5160698e-01   2.2848638e+00   1.7714326e+00   9.2624364e-02  -1.9463150e+00  -1.6395350e+01  -1.4532124e+01   7.2097387e+00  -2.9343322e+01  -5.6427598e+00  -2.9719760e+00  -4.3101186e+00   1.3064967e-01   3.1584748e-01  -1.6964596e-01  -5.1213373e+00  -4.2878099e+00   8.8768900e-01  -6.2799102e-02  -1.5416999e-01  -1.7202271e-01  -3.7494653e+00  -3.4467088e+00
   1.2850000e+01   1.6396674e-01  -1.2960702e-01   4.4294907e+01   7.2116091e-01  -1.3247357e+00   4.6570943e-01  -3.2298685e+00  -7.2989541e-01   2.1543699e+00  -1.3049391e+01   7.1875001e-02  -2.0687030e+00  -1.2238795e+01  -1.4260812e+01   7.0408561e+00  -1.6888265e+01  -6.1423362e+00  -3.1145915e+00  -3.9759498e+00   1.1537379e-01   3.1750486e-01  -1.8771351e-01  -5.3523429e+00  -4.2370263e+00   5.9700508e-01  -5.2844123e-02  -1.5262688e-01  -1.8083474e-01  -3.5169055e+00  -3.3805220e+00
   1.2860000e+01   1.6640011e-01  -9.6938221e-02   4.4308947e+01   7.0796367e-01  -1.3214698e+00   4.3168535e-01  -3.4024083e+00  -7.1074519e-01   1.8990307e+00  -2.5533921e+01   5.0027199e-02  -2.1790933e+00  -1.1039032e+01  -1.3999482e+01   6.9286621e+00  -1.1219399e+01  -6.6173385e+00  -3.2867812e+00  -3.7377606e+00   1.0214480e-01   3.1887019e-01  -2.0366520e-01  -5.5760713e+00  -4.2123512e+00   4.5737331e-01  -4.2564340e-02  -1.5245584e-01  -1.8954081e-01  -3.2611142e+00  -3.2856546e+00
   1.2870000e+01   1.7917876e-01  -6.5985609e-02   4.4321712e+01   6.8406586e-01  -1.3161413e+00   3.9621365e-01  -3.5471703e+00  -6.9483676e-01   1.5758862e+00  -3.2314449e+01   2.7131914e-02  -2.2841258e+00  -1.0503254e+01  -1.3819828e+01   6.7930904e+00  -1.3557171e+01  -7.0602103e+00  -3.4521703e+00  -3.5871908e+00   9.1233610e-02   3.2056312e-01  -2.1772845e-01  -5.7442806e+00  -4.2289193e+00   4.9256285e-01  -3.3019876e-02  -1.5416313e-01  -1.9701179e-01  -3.0127078e+00  -3.2068549e+00
   1.2880000e+01   2.0079930e-01  -3.2760284e-02   4.4333617e+01   6.4589121e-01  -1.3149954e+00   3.6481746e-01  -3.1396186e+00  -6.8222038e-01   1.2475807e+00  -3.2830549e+01   3.3855753e-03  -2.3693540e+00  -8.5228180e+00  -1.3765148e+01   6.5687175e+00  -2.2437285e+01  -7.4617197e+00  -3.5878558e+00  -3.4914768e+00   8.2778913e-02   3.2361725e-01  -2.2978402e-01  -5.8082319e+00  -4.2954134e+00   6.9796197e-01  -2.5768723e-02  -1.5782567e-01  -2.0230960e-01  -2.8034234e+00  -3.1895622e+00
   1.2890000e+01   2.1946438e-01   3.8176551e-03   4.4345409e+01   5.9166799e-01  -1.3115577e+00   3.4564710e-01  -1.9170364e+00  -6.7253865e-01   9.5465140e-01  -2.9292934e+01  -2.0767514e-02  -2.4099792e+00  -4.0625126e+00  -1.3830056e+01   6.2283875e+00  -3.4032996e+01  -7.8279855e+00  -3.6865800e+00  -3.4117144e+00   7.6409935e-02   3.2876919e-01  -2.3993817e-01  -5.7602512e+00  -4.3968413e+00   1.0394263e+00  -2.2555458e-02  -1.6408945e-01  -2.0547345e-01  -2.6480880e+00  -3.2585747e+00
   1.2900000e+01   2.2069721e-01   3.9765840e-02   4.4357657e+01   5.2132975e-01  -1.3097815e+00   3.4284834e-01  -2.7987591e-01  -6.6531082e-01   7.0952853e-01  -2.4512287e+01  -4.4654633e-02  -2.3830599e+00   2.6919260e+00  -1.3962034e+01   5.7921141e+00  -4.3627349e+01  -8.1800911e+00  -3.7533097e+00  -3.3196652e+00   7.1328822e-02   3.3622013e-01  -2.4878537e-01  -5.6435567e+00  -4.5010112e+00   1.4634465e+00  -2.4731151e-02  -1.7441778e-01  -2.0765164e-01  -2.5410870e+00  -3.4120324e+00
   1.2910000e+01   1.9793328e-01   6.8535792e-02   4.4370568e+01   4.3533654e-01  -1.3065730e+00   3.5403907e-01   1.1190729e+00  -6.6013345e-01   5.0444630e-01  -2.0508223e+01  -6.7598918e-02  -2.2883086e+00   9.4751333e+00  -1.4086315e+01   5.3078064e+00  -4.8430769e+01  -8.5508018e+00  -3.7945681e+00  -3.2054766e+00   6.6846803e-02   3.4581816e-01  -2.5707099e-01  -5.5421526e+00  -4.5751076e+00   1.9228943e+00  -3.2714185e-02  -1.9034116e-01  -2.1036847e-01  -2.4499498e+00  -3.6114475e+00
   1.2920000e+01   1.5790521e-01   8.5218010e-02   4.4384237e+01   3.3436707e-01  -1.3045103e+00   3.7001506e-01   1.5975998e+00  -6.5676484e-01   3.2337640e-01  -1.8106991e+01  -8.9204175e-02  -2.1539188e+00   1.3438979e+01  -1.4156613e+01   4.8201531e+00  -4.8765330e+01  -8.9481730e+00  -3.8127798e+00  -3.0756762e+00   6.2917731e-02   3.5720319e-01  -2.6518606e-01  -5.5282076e+00  -4.5932802e+00   2.3921913e+00  -4.5793815e-02  -2.1224472e-01  -2.1446565e-01  -2.3471672e+00  -3.8064132e+00
   1.2930000e+01   1.1785074e-01   8.8882675e-02   4.4398894e+01   2.2055730e-01  -1.2990099e+00   3.7603846e-01   6.0233940e-01  -6.5507047e-01   1.5592081e-01  -1.6745559e+01  -1.0937450e-01  -2.0100735e+00   1.4384528e+01  -1.4193992e+01   4.3561644e+00  -4.6398863e+01  -9.3217493e+00  -3.8097886e+00  -2.9478472e+00   6.0227846e-02   3.6978915e-01  -2.7297374e-01  -5.6006583e+00  -4.5444871e+00   2.8589369e+00  -6.2410514e-02  -2.3852208e-01  -2.1962026e-01  -2.2518318e+00  -3.9807515e+00
   1.2940000e+01   9.5734256e-02   8.2124921e-02   4.4414600e+01   9.9949991e-02  -1.2943117e+00   3.6122675e-01  -1.4811711e+00  -6.5490329e-01   3.3597233e-03  -1.5256109e+01  -1.2810716e-01  -1.8664201e+00   1.4365336e+01  -1.4261973e+01   3.9284213e+00  -4.2774313e+01  -9.6095991e+00  -3.7862686e+00  -2.8461898e+00   5.9945369e-02   3.8286678e-01  -2.7994435e-01  -5.7020871e+00  -4.4449313e+00   3.3140641e+00  -8.0774469e-02  -2.6588155e-01  -2.2472949e-01  -2.2001126e+00  -4.1443380e+00
   1.2950000e+01   9.8834548e-02   6.8760854e-02   4.4430599e+01  -1.6018917e-02  -1.2919625e+00   3.3081603e-01  -3.0410713e+00  -6.5599362e-01  -1.2205351e-01  -1.2541324e+01  -1.4532825e-01  -1.7158170e+00   1.5060310e+01  -1.4395739e+01   3.5419712e+00  -3.8645015e+01  -9.8046051e+00  -3.7360851e+00  -2.7905610e+00   6.3284254e-02   3.9587423e-01  -2.8566082e-01  -5.7859668e+00  -4.3358659e+00   3.7452403e+00  -9.9342329e-02  -2.9088027e-01  -2.2869974e-01  -2.1943695e+00  -4.2944576e+00
   1.2960000e+01   1.1944660e-01   5.1577858e-02   4.4445405e+01  -1.1360121e-01  -1.2924209e+00   3.0348645e-01  -2.7329587e+00  -6.5785527e-01  -1.9869516e-01  -7.6641646e+00  -1.6085176e-01  -1.5466064e+00   1.6921065e+01  -1.4565241e+01   3.1978816e+00  -3.4408952e+01  -9.9462614e+00  -3.6509227e+00  -2.7875262e+00   7.0901829e-02   4.0854507e-01  -2.8998739e-01  -5.8452402e+00  -4.2578799e+00   4.1295873e+00  -1.1687934e-01  -3.1151700e-01  -2.3108899e-01  -2.2113709e+00  -4.4140304e+00
   1.2970000e+01   1.4175352e-01   3.1500915e-02   4.4458086e+01  -1.8244252e-01  -1.2899572e+00   2.9111063e-01  -1.2375815e+00  -6.5979906e-01  -2.0653951e-01  -7.8443496e-01  -1.7444456e-01  -1.3537953e+00   1.9281105e+01  -1.4704836e+01   2.8921832e+00  -3.0569840e+01  -1.0073489e+01  -3.5343958e+00  -2.8343061e+00   8.2461765e-02   4.2084539e-01  -2.9305540e-01  -5.8978398e+00  -4.2232418e+00   4.4377458e+00  -1.3231669e-01  -3.2752691e-01  -2.3227877e-01  -2.2348015e+00  -4.4900599e+00
   1.2980000e+01   1.5334672e-01   8.3859002e-03   4.4469329e+01  -2.1808140e-01  -1.2842276e+00   2.8813987e-01  -2.9707601e-01  -6.6113831e-01  -1.4588693e-01   6.0652575e+00  -1.8592973e-01  -1.1429336e+00   2.1086177e+01  -1.4761074e+01   2.6194123e+00  -2.7277090e+01  -1.0202664e+01  -3.4033888e+00  -2.9174474e+00   9.6675245e-02   4.3282132e-01  -2.9512325e-01  -5.9667043e+00  -4.2173158e+00   4.6392424e+00  -1.4477796e-01  -3.3952281e-01  -2.3321108e-01  -2.2619071e+00  -4.5195950e+00
   1.2990000e+01   1.5168710e-01  -1.7012929e-02   4.4480799e+01  -2.2086639e-01  -1.2833109e+00   2.8696403e-01  -1.1758396e-01  -6.6145980e-01  -4.3924193e-02   1.0196274e+01  -1.9521234e-01  -9.2224290e-01   2.2069068e+01  -1.4714436e+01   2.3844282e+00  -2.3498410e+01  -1.0336781e+01  -3.2734542e+00  -3.0081316e+00   1.1174903e-01   4.4444330e-01  -2.9656122e-01  -6.0713769e+00  -4.2201030e+00   4.7030661e+00  -1.5386536e-01  -3.4828066e-01  -2.3493662e-01  -2.2891528e+00  -4.5060658e+00
   1.3000000e+01   1.4246508e-01  -4.1538977e-02   4.4493494e+01  -1.9481304e-01  -1.2822222e+00   2.8931886e-01   2.3548303e-01  -6.6076762e-01   5.7558478e-02   1.0148267e+01  -2.0226182e-01  -6.9833258e-01   2.2391032e+01  -1.4582906e+01   2.2033780e+00  -1.8105021e+01  -1.0477727e+01  -3.1546852e+00  -3.0839669e+00   1.2605413e-01   4.5555682e-01  -2.9784725e-01  -6.2265885e+00  -4.2086721e+00   4.6185264e+00  -1.5979128e-01  -3.5467987e-01  -2.3810438e-01  -2.3042480e+00  -4.4550459e+00
   1.3010000e+01   1.3354641e-01  -6.0533853e-02   4.4507084e+01  -1.4683365e-01  -1.2773521e+00   2.9576172e-01   6.4428548e-01  -6.5945512e-01   1.1966887e-01   6.2110396e+00  -2.0712961e-01  -4.7957545e-01   2.1875713e+01  -1.4423586e+01   2.0862955e+00  -1.1708256e+01  -1.0620785e+01  -3.0611671e+00  -3.1506909e+00   1.3871669e-01   4.6601373e-01  -2.9938668e-01  -6.4348641e+00  -4.1548580e+00   4.4165329e+00  -1.6308239e-01  -3.5959592e-01  -2.4261696e-01  -2.2985831e+00  -4.3740155e+00
   1.3020000e+01   1.3002324e-01  -7.0443742e-02   4.4520784e+01  -8.4756919e-02  -1.2754613e+00   3.0121565e-01   5.4539378e-01  -6.5814980e-01   1.1911412e-01  -5.5475195e-02  -2.0989761e-01  -2.6915980e-01   2.1041566e+01  -1.4318239e+01   2.0232181e+00  -6.3077412e+00  -1.0746563e+01  -3.0111857e+00  -3.2203274e+00   1.4968628e-01   4.7584664e-01  -3.0127804e-01  -6.6730897e+00  -4.0478327e+00   4.1472183e+00  -1.6423258e-01  -3.6336420e-01  -2.4775435e-01  -2.2809093e+00  -4.2774723e+00
   1.3030000e+01   1.3308833e-01  -7.0193980e-02   4.4534244e+01  -1.5108954e-02  -1.2713933e+00   3.0372895e-01   2.5132937e-01  -6.5746188e-01   5.7489509e-02  -6.1624612e+00  -2.1052097e-01  -5.4594976e-02   2.1456482e+01  -1.4328215e+01   1.9872649e+00  -3.5953151e+00  -1.0836547e+01  -3.0187501e+00  -3.2869448e+00   1.5922396e-01   4.8529678e-01  -3.0335943e-01  -6.8939261e+00  -3.9044274e+00   3.8481069e+00  -1.6364342e-01  -3.6543974e-01  -2.5260956e-01  -2.2665691e+00  -4.1865761e+00
   1.3040000e+01   1.4081730e-01  -6.0562687e-02   4.4547263e+01   5.6872639e-02  -1.2711642e+00   3.0511263e-01   1.3836853e-01  -6.5774515e-01  -3.9541169e-02  -9.7030679e+00  -2.0875382e-01   1.8429105e-01   2.3888602e+01  -1.4451058e+01   1.9450684e+00  -4.2196485e+00  -1.0900097e+01  -3.0888042e+00  -3.3420864e+00   1.6737584e-01   4.9469972e-01  -3.0560750e-01  -7.0525496e+00  -3.7478265e+00   3.5472505e+00  -1.6177955e-01  -3.6473240e-01  -2.5637018e-01  -2.2539022e+00  -4.1151948e+00
   1.3050000e+01   1.4847559e-01  -4.3694043e-02   4.4559017e+01   1.2563757e-01  -1.2656065e+00   3.0433775e-01  -7.7487936e-02  -6.5908290e-01  -1.4478876e-01  -1.0524759e+01  -2.0427760e-01   4.5494965e-01   2.7065860e+01  -1.4626762e+01   1.8660576e+00  -7.9010847e+00  -1.0979723e+01  -3.2153710e+00  -3.3964817e+00   1.7393994e-01   5.0436422e-01  -3.0839048e-01  -7.1362220e+00  -3.5930840e+00   3.2776852e+00  -1.5942606e-01  -3.6032956e-01  -2.5839239e-01  -2.2175342e+00  -4.0566820e+00
   1.3060000e+01   1.4975308e-01  -2.3550065e-02   4.4568314e+01   1.8506365e-01  -1.2636011e+00   2.9780521e-01  -6.5325455e-01  -6.6151539e-01  -2.5410648e-01  -1.0931772e+01  -1.9691515e-01   7.4321923e-01   2.8826958e+01  -1.4784784e+01   1.7325957e+00  -1.3346190e+01  -1.1121804e+01  -3.3815303e+00  -3.4705082e+00   1.7878675e-01   5.1448481e-01  -3.1216122e-01  -7.1639003e+00  -3.4527580e+00   3.0740046e+00  -1.5780474e-01  -3.5214955e-01  -2.5832112e-01  -2.1289357e+00  -3.9928845e+00
   1.3070000e+01   1.4083727e-01  -5.1028467e-03   4.4575020e+01   2.2955625e-01  -1.2611374e+00   2.8372176e-01  -1.4083447e+00  -6.6522044e-01  -3.8125432e-01  -1.2714785e+01  -1.8674485e-01   1.0235850e+00   2.8036577e+01  -1.4879392e+01   1.5514498e+00  -1.8114584e+01  -1.1332404e+01  -3.5657482e+00  -3.5696954e+00   1.8209082e-01   5.2501211e-01  -3.1691777e-01  -7.1544704e+00  -3.3402272e+00   2.9627004e+00  -1.5824645e-01  -3.4115174e-01  -2.5615504e-01  -1.9872660e+00  -3.9193062e+00
   1.3080000e+01   1.2428255e-01   8.3532969e-03   4.4580739e+01   2.5454749e-01  -1.2562673e+00   2.6269662e-01  -2.1025141e+00  -6.7043120e-01  -5.3160193e-01  -1.5034761e+01  -1.7407160e-01   1.2735359e+00   2.4995085e+01  -1.4891618e+01   1.3553499e+00  -1.9609992e+01  -1.1560848e+01  -3.7514978e+00  -3.6798726e+00   1.8429167e-01   5.3559132e-01  -3.2194716e-01  -7.1020914e+00  -3.2644011e+00   2.9624353e+00  -1.6164189e-01  -3.2889390e-01  -2.5202794e-01  -1.8267329e+00  -3.8542099e+00
   1.3090000e+01   1.0739916e-01   1.6157706e-02   4.4587502e+01   2.5688595e-01  -1.2544911e+00   2.4024100e-01  -2.2455616e+00  -6.7718529e-01  -6.8574840e-01  -1.5414647e+01  -1.5930522e-01   1.4826021e+00   2.0906623e+01  -1.4818655e+01   1.1850236e+00  -1.7032633e+01  -1.1727480e+01  -3.9324334e+00  -3.7786248e+00   1.8591356e-01   5.4577634e-01  -3.2597514e-01  -6.9825207e+00  -3.2286578e+00   3.0806977e+00  -1.6821645e-01  -3.1677170e-01  -2.4598039e-01  -1.6936950e+00  -3.8245719e+00
   1.3100000e+01   9.5965623e-02   1.7803035e-02   4.4595935e+01   2.3625018e-01  -1.2531160e+00   2.2874607e-01  -1.1494939e+00  -6.8515157e-01  -8.0695189e-01  -1.2120349e+01  -1.4286437e-01   1.6500455e+00   1.6744338e+01  -1.4671270e+01   1.0654979e+00  -1.1952568e+01  -1.1776633e+01  -4.1136851e+00  -3.8525681e+00   1.8748500e-01   5.5533124e-01  -3.2765284e-01  -6.7843568e+00  -3.2299196e+00   3.3085248e+00  -1.7769300e-01  -3.0567526e-01  -2.3817139e-01  -1.6116479e+00  -3.8419610e+00
   1.3110000e+01   9.0228613e-02   1.0917968e-02   4.4605145e+01   1.9630179e-01  -1.2518555e+00   2.3867307e-01   9.9270084e-01  -6.9368703e-01  -8.6398211e-01  -5.7030224e+00  -1.2520946e-01   1.7718749e+00   1.2182939e+01  -1.4475800e+01   9.9849839e-01  -6.6999504e+00  -1.1710954e+01  -4.3050409e+00  -3.9091368e+00   1.8960255e-01   5.6429350e-01  -3.2616410e-01  -6.5327697e+00  -3.2535134e+00   3.6258628e+00  -1.8944890e-01  -2.9636078e-01  -2.2935304e-01  -1.5650775e+00  -3.8911767e+00
   1.3120000e+01   8.6806941e-02  -7.2003620e-03   4.4614218e+01   1.4389058e-01  -1.2481885e+00   2.6820808e-01   2.9535001e+00  -7.0204911e-01  -8.4693085e-01   1.7051259e+00  -1.0687222e-01   1.8407946e+00   6.8919742e+00  -1.4263592e+01   9.7126910e-01  -2.7229288e+00  -1.1569873e+01  -4.5056190e+00  -3.9617647e+00   1.9285303e-01   5.7282642e-01  -3.2154531e-01  -6.2691637e+00  -3.2796792e+00   4.0013379e+00  -2.0246334e-01  -2.8981251e-01  -2.2093397e-01  -1.5263330e+00  -3.9542917e+00
   1.3130000e+01   8.2788266e-02  -3.6525463e-02   4.4623171e+01   8.6970776e-02  -1.2447508e+00   3.0508149e-01   3.6873416e+00  -7.0955683e-01  -7.6179168e-01   8.5139167e+00  -8.8359038e-02   1.8590425e+00   1.8247887e+00  -1.4054275e+01   9.6781187e-01  -3.4572267e-01  -1.1393049e+01  -4.6972261e+00  -4.0103459e+00   1.9745696e-01   5.8097900e-01  -3.1455814e-01  -6.0210916e+00  -3.3012168e+00   4.3879977e+00  -2.1521640e-01  -2.8679753e-01  -2.1441938e-01  -1.4829041e+00  -4.0320957e+00
   1.3140000e+01   7.7362048e-02  -7.2836869e-02   4.4632198e+01   3.3172046e-02  -1.2399380e+00   3.3773749e-01   3.2655998e+00  -7.1562740e-01  -6.1808444e-01   1.4370724e+01  -7.0084668e-02   1.8355550e+00  -2.3487449e+00  -1.3859370e+01   9.7509938e-01   7.2875114e-01  -1.1221223e+01  -4.8524172e+00  -4.0464001e+00   2.0302539e-01   5.8846145e-01  -3.0638895e-01  -5.8136671e+00  -3.3282441e+00   4.7330962e+00  -2.2586091e-01  -2.8713935e-01  -2.1074424e-01  -1.4240039e+00  -4.1212898e+00
   1.3150000e+01   7.0871139e-02  -1.0841925e-01   4.4640453e+01  -1.0701773e-02  -1.2379326e+00   3.6237996e-01   2.4642467e+00  -7.1985062e-01  -4.3310316e-01   1.8498128e+01  -5.2459345e-02   1.7705237e+00  -6.5031368e+00  -1.3695691e+01   9.8483365e-01   9.7342662e-01  -1.1103437e+01  -4.9488385e+00  -4.0674840e+00   2.0883399e-01   5.9470289e-01  -2.9838573e-01  -5.6896569e+00  -3.3713878e+00   4.9928182e+00  -2.3284735e-01  -2.8979308e-01  -2.1003665e-01  -1.3285366e+00  -4.1907187e+00
   1.3160000e+01   6.4120314e-02  -1.3436228e-01   4.4646085e+01  -3.9192320e-02  -1.2320311e+00   3.7956888e-01   1.7188927e+00  -7.2216069e-01  -2.4130476e-01   1.9179840e+01  -3.5945554e-02   1.6585728e+00  -1.1195085e+01  -1.3579498e+01   9.9289251e-01   8.0588549e-01  -1.1069599e+01  -4.9831063e+00  -4.0772352e+00   2.1437076e-01   5.9921249e-01  -2.9176170e-01  -5.6859455e+00  -3.4265749e+00   5.1350779e+00  -2.3564219e-01  -2.9367536e-01  -2.1185155e-01  -1.1917782e+00  -4.2085227e+00
   1.3170000e+01   5.8913494e-02  -1.4459013e-01   4.4647520e+01  -4.8864853e-02  -1.2288226e+00   3.9105016e-01   1.1481275e+00  -7.2285382e-01  -7.8763510e-02   1.6254125e+01  -2.0952776e-02   1.5050483e+00  -1.5352451e+01  -1.3512981e+01   9.9797633e-01   5.0838197e-01  -1.1110387e+01  -4.9701962e+00  -4.0755737e+00   2.1952277e-01   6.0183137e-01  -2.8728681e-01  -5.8040015e+00  -3.4823975e+00   5.1385803e+00  -2.3481670e-01  -2.9829579e-01  -2.1555207e-01  -1.0395194e+00  -4.1731792e+00
   1.3180000e+01   5.7468045e-02  -1.3998272e-01   4.4644545e+01  -3.8753042e-02  -1.2246400e+00   4.0155309e-01   1.0502931e+00  -7.2236876e-01   4.0068189e-02   1.1883170e+01  -7.7417127e-03   1.3251560e+00  -1.7989232e+01  -1.3485085e+01   1.0003013e+00   2.3250131e-01  -1.1196587e+01  -4.9290022e+00  -4.0588413e+00   2.2425537e-01   6.0265456e-01  -2.8517070e-01  -6.0188795e+00  -3.5331292e+00   5.0003448e+00  -2.3132961e-01  -3.0360011e-01  -2.2057378e-01  -9.0104830e-01  -4.0997737e+00
   1.3190000e+01   5.9765719e-02  -1.2799932e-01   4.4638420e+01  -1.0156083e-02  -1.2218325e+00   4.1518641e-01   1.3633322e+00  -7.2114421e-01   1.1487451e-01   7.4806319e+00   3.5540091e-03   1.1323278e+00  -1.9282818e+01  -1.3480790e+01   1.0006840e+00   3.8261610e-02  -1.1299438e+01  -4.8774719e+00  -4.0302137e+00   2.2831473e-01   6.0187886e-01  -2.8524158e-01  -6.2959095e+00  -3.5733511e+00   4.7401811e+00  -2.2572335e-01  -3.0930841e-01  -2.2652331e-01  -7.9192910e-01  -4.0008418e+00
   1.3200000e+01   6.2142653e-02  -1.1687377e-01   4.4631296e+01   3.4236964e-02  -1.2165040e+00   4.2778592e-01   1.2599507e+00  -7.1968968e-01   1.3848322e-01   2.3608713e+00   1.2871267e-02   9.3399037e-01  -1.9833745e+01  -1.3487360e+01   1.0000587e+00  -6.2523195e-02  -1.1401724e+01  -4.8371259e+00  -4.0040869e+00   2.3132279e-01   5.9982556e-01  -2.8726496e-01  -6.5988174e+00  -3.5862925e+00   4.3946901e+00  -2.1797717e-01  -3.1455569e-01  -2.3305755e-01  -7.1662455e-01  -3.8834784e+00
   1.3210000e+01   5.9724549e-02  -1.1038882e-01   4.4625229e+01   9.1207089e-02  -1.2100869e+00   4.2926025e-01   1.4743321e-01  -7.1862322e-01   1.0006870e-01  -3.8414526e+00   2.0202574e-02   7.3523474e-01  -1.9875563e+01  -1.3496215e+01   9.9932844e-01  -7.3028204e-02  -1.1505893e+01  -4.8271309e+00  -3.9956965e+00   2.3304843e-01   5.9709046e-01  -2.9109032e-01  -6.8941773e+00  -3.5537598e+00   4.0059831e+00  -2.0796668e-01  -3.1817315e-01  -2.3957497e-01  -6.6941859e-01  -3.7512405e+00
   1.3220000e+01   5.0519768e-02  -1.0767667e-01   4.4621147e+01   1.5697818e-01  -1.2073940e+00   4.1530034e-01  -1.3959914e+00  -7.1853943e-01   2.0894748e-03  -9.7979221e+00   2.5617660e-02   5.4339877e-01  -1.9183597e+01  -1.3502538e+01   9.9939481e-01   6.6372795e-03  -1.1627600e+01  -4.8515272e+00  -4.0087334e+00   2.3357256e-01   5.9460917e-01  -2.9651641e-01  -7.1507518e+00  -3.4810511e+00   3.6120952e+00  -1.9595222e-01  -3.1915755e-01  -2.4511772e-01  -6.3798713e-01  -3.6091973e+00
   1.3230000e+01   3.7271091e-02  -1.0570264e-01   4.4618749e+01   2.2638055e-01  -1.2015498e+00   3.9221078e-01  -2.3089556e+00  -7.1986402e-01  -1.3847128e-01  -1.4056076e+01   2.9254619e-02   3.6539457e-01  -1.7800420e+01  -1.3504133e+01   1.0012077e+00   1.8129209e-01  -1.1778271e+01  -4.8994705e+00  -4.0379795e+00   2.3328269e-01   5.9342647e-01  -3.0307448e-01  -7.3423690e+00  -3.3998960e+00   3.2469843e+00  -1.8270992e-01  -3.1705377e-01  -2.4879361e-01  -6.1212415e-01  -3.4676016e+00
   1.3240000e+01   2.5991622e-02  -1.0113500e-01   4.4617546e+01   2.9293970e-01  -1.2005185e+00   3.7100357e-01  -2.1207214e+00  -7.2281652e-01  -3.0103829e-01  -1.6256701e+01   3.1265935e-02   2.0270382e-01  -1.6269074e+01  -1.3500504e+01   1.0056698e+00   4.4620811e-01  -1.1948199e+01  -4.9581088e+00  -4.0754488e+00   2.3267720e-01   5.9421567e-01  -3.0996052e-01  -7.4516620e+00  -3.3465743e+00   2.9421682e+00  -1.6936079e-01  -3.1224027e-01  -2.5031662e-01  -5.9184391e-01  -3.3440842e+00
   1.3250000e+01   2.2626108e-02  -9.1664146e-02   4.4617728e+01   3.5058439e-01  -1.1953618e+00   3.5987005e-01  -1.1133514e+00  -7.2740363e-01  -4.6437511e-01  -1.6333682e+01   3.1754743e-02   5.0532303e-02  -1.5217152e+01  -1.3492620e+01   1.0132371e+00   7.5672439e-01  -1.2106347e+01  -5.0237298e+00  -4.1119444e+00   2.3203996e-01   5.9698275e-01  -3.1622984e-01  -7.4740279e+00  -3.3409749e+00   2.7231004e+00  -1.5714790e-01  -3.0588313e-01  -2.5011845e-01  -5.8499501e-01  -3.2589934e+00
   1.3260000e+01   2.9212508e-02  -7.7527680e-02   4.4619655e+01   3.9492685e-01  -1.1915803e+00   3.6226637e-01   2.3963153e-01  -7.3340507e-01  -6.0585022e-01  -1.4147511e+01   3.0710373e-02  -1.0239779e-01  -1.5293010e+01  -1.3483465e+01   1.0230917e+00   9.8546370e-01  -1.2226006e+01  -5.1004543e+00  -4.1423285e+00   2.3127275e-01   6.0127390e-01  -3.2120412e-01  -7.4303666e+00  -3.3787313e+00   2.6059320e+00  -1.4729206e-01  -2.9968200e-01  -2.4912952e-01  -5.9245883e-01  -3.2186759e+00
   1.3270000e+01   4.1685234e-02  -6.2126108e-02   4.4622723e+01   4.2323706e-01  -1.1903198e+00   3.7958900e-01   1.7322636e+00  -7.4039237e-01  -7.0475124e-01  -9.8901023e+00   2.8031072e-02  -2.6541085e-01  -1.6301306e+01  -1.3479170e+01   1.0318797e+00   8.7880100e-01  -1.2299947e+01  -5.1893787e+00  -4.1656312e+00   2.3008252e-01   6.0655992e-01  -3.2485984e-01  -7.3618905e+00  -3.4384813e+00   2.5922568e+00  -1.4078714e-01  -2.9568468e-01  -2.4847809e-01  -6.1051522e-01  -3.2163508e+00
   1.3280000e+01   5.2356340e-02  -5.0569548e-02   4.4625464e+01   4.3451663e-01  -1.1835016e+00   4.0951119e-01   2.9922184e+00  -7.4777491e-01  -7.4472573e-01  -3.9974487e+00   2.3693805e-02  -4.3070904e-01  -1.6529819e+01  -1.3490085e+01   1.0322686e+00   3.8887152e-02  -1.2331617e+01  -5.2859289e+00  -4.1819212e+00   2.2823631e-01   6.1237910e-01  -3.2789497e-01  -7.3015091e+00  -3.4944802e+00   2.6675108e+00  -1.3801768e-01  -2.9585599e-01  -2.4906594e-01  -6.4608153e-01  -3.2513546e+00
   1.3290000e+01   5.6232133e-02  -4.7310091e-02   4.4627226e+01   4.2985531e-01  -1.1824130e+00   4.4348664e-01   3.3975454e+00  -7.5491505e-01  -7.2076925e-01   2.3956479e+00   1.7881460e-02  -5.7769659e-01  -1.4698754e+01  -1.3530623e+01   1.0120440e+00  -2.0224564e+00  -1.2343889e+01  -5.3867158e+00  -4.1957455e+00   2.2557872e-01   6.1834931e-01  -3.3127332e-01  -7.2687756e+00  -3.5239068e+00   2.8105172e+00  -1.3850495e-01  -3.0126989e-01  -2.5118159e-01  -6.9748180e-01  -3.3210925e+00
   1.3300000e+01   5.4825509e-02  -5.4662156e-02   4.4629237e+01   4.1211447e-01  -1.1760532e+00   4.6767635e-01   2.4189710e+00  -7.6129387e-01  -6.4462254e-01   7.6146709e+00   1.0949789e-02  -6.8938492e-01  -1.1168833e+01  -1.3616063e+01   9.5511843e-01  -5.6925581e+00  -1.2374865e+01  -5.4980052e+00  -4.2128049e+00   2.2197670e-01   6.2417160e-01  -3.3556527e-01  -7.2717674e+00  -3.5069150e+00   2.9991448e+00  -1.4108901e-01  -3.1153798e-01  -2.5447395e-01  -7.4248202e-01  -3.4122957e+00
   1.3310000e+01   5.3091583e-02  -7.2224060e-02   4.4633206e+01   3.8499361e-01  -1.1689485e+00   4.6671553e-01  -9.6082068e-02  -7.6659801e-01  -5.3682057e-01   1.0780198e+01   3.3234830e-03  -7.5902114e-01  -6.9636219e+00  -1.3754059e+01   8.4651649e-01  -1.0860194e+01  -1.2447325e+01  -5.6297128e+00  -4.2288265e+00   2.1739351e-01   6.2950126e-01  -3.4074004e-01  -7.3076327e+00  -3.4346778e+00   3.2067714e+00  -1.4438525e-01  -3.2503336e-01  -2.5828260e-01  -7.6087733e-01  -3.5077224e+00
   1.3320000e+01   5.4171389e-02  -9.6742962e-02   4.4639023e+01   3.5227012e-01  -1.1638492e+00   4.3791122e-01  -2.8804313e+00  -7.7070166e-01  -4.1615621e-01   1.2066436e+01  -4.6589499e-03  -7.9501644e-01  -3.5995310e+00  -1.3930284e+01   6.8275243e-01  -1.6376406e+01  -1.2570601e+01  -5.7682208e+00  -4.2258570e+00   2.1204340e-01   6.3385916e-01  -3.4640677e-01  -7.3886966e+00  -3.3300275e+00   3.3998859e+00  -1.4731493e-01  -3.3968790e-01  -2.6200968e-01  -7.3600483e-01  -3.5753209e+00
   1.3330000e+01   5.8861841e-02  -1.2314456e-01   4.4644664e+01   3.1754578e-01  -1.1624741e+00   4.0059206e-01  -3.7319158e+00  -7.7355565e-01  -2.9052268e-01   1.2563352e+01  -1.2852922e-02  -8.1649333e-01  -2.1476887e+00  -1.4097395e+01   4.8281796e-01  -1.9993447e+01  -1.2739576e+01  -5.8725840e+00  -4.1785472e+00   2.0640833e-01   6.3679968e-01  -3.5196545e-01  -7.5304447e+00  -3.2448140e+00   3.5385398e+00  -1.4942312e-01  -3.5361066e-01  -2.6524460e-01  -6.6257851e-01  -3.5857707e+00
   1.3340000e+01   6.8093149e-02  -1.4657983e-01   4.4648475e+01   2.8433195e-01  -1.1596666e+00   3.8040456e-01  -2.0187496e+00  -7.7501748e-01  -1.5087192e-01   1.3965077e+01  -2.1238977e-02  -8.3555661e-01  -1.9063280e+00  -1.4190100e+01   2.8582775e-01  -1.9699021e+01  -1.2916382e+01  -5.9085912e+00  -4.0693884e+00   2.0095188e-01   6.3802560e-01  -3.5664948e-01  -7.7095949e+00  -3.2260311e+00   3.5871590e+00  -1.5055921e-01  -3.6532715e-01  -2.6779325e-01  -5.6850532e-01  -3.5499839e+00
   1.3350000e+01   8.2681113e-02  -1.6340739e-01   4.4650916e+01   2.5612997e-01  -1.1575466e+00   3.8658999e-01   6.1854272e-01  -7.7484561e-01   1.2606970e-02   1.6347889e+01  -2.9802489e-02  -8.5248246e-01  -1.6925843e+00  -1.4173914e+01   1.2965723e-01  -1.5617053e+01  -1.3055784e+01  -5.8736357e+00  -3.9035578e+00   1.9582404e-01   6.3727147e-01  -3.5984320e-01  -7.8834846e+00  -3.2858385e+00   3.5330753e+00  -1.5031790e-01  -3.7402361e-01  -2.6986878e-01  -4.9199279e-01  -3.5028444e+00
   1.3360000e+01   1.0080258e-01  -1.7075903e-01   4.4653911e+01   2.3578889e-01  -1.1507857e+00   4.0775740e-01   2.1167407e+00  -7.7297005e-01   1.8287106e-01   1.7026409e+01  -3.8518649e-02  -8.6664305e-01  -1.4160598e+00  -1.4084059e+01   3.0205527e-02  -9.9451698e+00  -1.3148383e+01  -5.7918079e+00  -3.7073426e+00   1.9089660e-01   6.3434673e-01  -3.6148938e-01  -8.0358867e+00  -3.3966540e+00   3.3886267e+00  -1.4809633e-01  -3.7968072e-01  -2.7211385e-01  -4.4234427e-01  -3.4650239e+00
   1.3370000e+01   1.1779237e-01  -1.6715556e-01   4.4659049e+01   2.2435425e-01  -1.1473480e+00   4.2620937e-01   1.8451976e+00  -7.6973542e-01   3.1866211e-01   1.3579105e+01  -4.7386614e-02  -8.8083347e-01  -1.4190412e+00  -1.4003022e+01  -1.8998381e-02  -4.9203908e+00  -1.3218783e+01  -5.6963639e+00  -3.5131696e+00   1.8604030e-01   6.2948694e-01  -3.6210812e-01  -8.1724566e+00  -3.5088731e+00   3.1765164e+00  -1.4371413e-01  -3.8276998e-01  -2.7511351e-01  -4.0355164e-01  -3.4411563e+00
   1.3380000e+01   1.2910132e-01  -1.5447846e-01   4.4666624e+01   2.2092761e-01  -1.1427070e+00   4.3123000e-01   5.0206222e-01  -7.6582801e-01   3.8596703e-01   6.7304918e+00  -5.6357577e-02  -8.9039326e-01  -9.5597929e-01  -1.3995874e+01  -3.4183669e-02  -1.5185288e+00  -1.3280424e+01  -5.6169256e+00  -3.3462559e+00   1.8144042e-01   6.2352283e-01  -3.6243071e-01  -8.2812347e+00  -3.5754052e+00   2.9219506e+00  -1.3782783e-01  -3.8384233e-01  -2.7882703e-01  -3.7408383e-01  -3.4440283e+00
   1.3390000e+01   1.3269729e-01  -1.3805425e-01   4.4675797e+01   2.2378946e-01  -1.1383525e+00   4.1912491e-01  -1.2105085e+00  -7.6202099e-01   3.7618087e-01  -9.7861588e-01  -6.5191666e-02  -8.7641600e-01   1.3977255e+00  -1.4068337e+01  -3.1228705e-02   2.9549639e-01  -1.3314704e+01  -5.5715564e+00  -3.2212680e+00   1.7770841e-01   6.1750588e-01  -3.6291991e-01  -8.3309745e+00  -3.5702851e+00   2.6575730e+00  -1.3165729e-01  -3.8344158e-01  -2.8261773e-01  -3.7698503e-01  -3.4932770e+00
   1.3400000e+01   1.2871022e-01  -1.2357291e-01   4.4685266e+01   2.3151479e-01  -1.1335397e+00   3.9073540e-01  -2.8389510e+00  -7.5900651e-01   2.9740803e-01  -7.8772836e+00  -7.3449939e-02  -8.1902477e-01   5.7391234e+00  -1.4178462e+01  -2.1582728e-02   9.6459772e-01  -1.3306300e+01  -5.5599084e+00  -3.1474686e+00   1.7561655e-01   6.1219484e-01  -3.6353185e-01  -8.3164520e+00  -3.4974099e+00   2.4245797e+00  -1.2624960e-01  -3.8210480e-01  -2.8583697e-01  -4.2052564e-01  -3.5816257e+00
   1.3410000e+01   1.1848341e-01  -1.1363051e-01   4.4694251e+01   2.4331711e-01  -1.1316489e+00   3.5246334e-01  -3.8272056e+00  -7.5735621e-01   1.6158557e-01  -1.3582246e+01  -8.0659437e-02  -7.1465062e-01   1.0437415e+01  -1.4275080e+01  -1.1777378e-02   9.8053501e-01  -1.3269290e+01  -5.5687624e+00  -3.1375475e+00   1.7570656e-01   6.0796262e-01  -3.6393440e-01  -8.2773175e+00  -3.3856105e+00   2.2617007e+00  -1.2199510e-01  -3.8022582e-01  -2.8821782e-01  -4.8015813e-01  -3.6666993e+00
   1.3420000e+01   1.0471790e-01  -1.0666000e-01   4.4703160e+01   2.5894731e-01  -1.1264923e+00   3.1432853e-01  -3.8134813e+00  -7.5748270e-01  -1.5554217e-02  -1.7713978e+01  -8.6503850e-02  -5.7889038e-01   1.3576024e+01  -1.4315084e+01  -4.5519286e-03   7.2254492e-01  -1.3223337e+01  -5.5844020e+00  -3.2060470e+00   1.7811969e-01   6.0499705e-01  -3.6385339e-01  -8.2662794e+00  -3.2758431e+00   2.1889588e+00  -1.1870350e-01  -3.7809479e-01  -2.8976624e-01  -5.2920923e-01  -3.7028199e+00
   1.3430000e+01   9.1044287e-02  -9.8902459e-02   4.4713188e+01   2.7881365e-01  -1.1259194e+00   2.8718257e-01  -2.7145957e+00  -7.5952793e-01  -2.0704896e-01  -1.9149475e+01  -9.0948495e-02  -4.3966627e-01   1.3922411e+01  -1.4263717e+01  -3.4104529e-04   4.2108833e-01  -1.3164943e+01  -5.5944207e+00  -3.3522730e+00   1.8262206e-01   6.0333191e-01  -3.6301665e-01  -8.3137204e+00  -3.2072294e+00   2.1974106e+00  -1.1577122e-01  -3.7603735e-01  -2.9057555e-01  -5.6336552e-01  -3.6687114e+00
   1.3440000e+01   8.0474614e-02  -8.8194953e-02   4.4725175e+01   3.0420991e-01  -1.1241432e+00   2.7820848e-01  -8.9740953e-01  -7.6325067e-01  -3.7464178e-01  -1.6759282e+01  -9.4263541e-02  -3.2713535e-01   1.1253092e+01  -1.4116255e+01   1.4892353e-03   1.8302806e-01  -1.3066380e+01  -5.5932013e+00  -3.5561264e+00   1.8869381e-01   6.0269912e-01  -3.6083774e-01  -8.4115100e+00  -3.2017320e+00   2.2570366e+00  -1.1225750e-01  -3.7421684e-01  -2.9079867e-01  -5.9750769e-01  -3.5776754e+00
   1.3450000e+01   7.4934662e-02  -7.6424110e-02   4.4738843e+01   3.3700185e-01  -1.1189293e+00   2.8440148e-01   6.1930007e-01  -7.6804704e-01  -4.8213001e-01  -1.0748823e+01  -9.6893974e-02  -2.5883397e-01   6.8301377e+00  -1.3916304e+01   1.8429509e-03   3.5371565e-02  -1.2893941e+01  -5.5909054e+00  -3.7940635e+00   1.9574775e-01   6.0254306e-01  -3.5656740e-01  -8.5169130e+00  -3.2640221e+00   2.3358789e+00  -1.0727873e-01  -3.7242142e-01  -2.9064563e-01  -6.5528738e-01  -3.4742470e+00
   1.3460000e+01   7.5975456e-02  -6.8658539e-02   4.4752862e+01   3.7850188e-01  -1.1169239e+00   2.9730925e-01   1.2907769e+00  -7.7311399e-01  -5.0955260e-01  -2.7422583e+00  -9.9239897e-02  -2.3040403e-01   2.8429937e+00  -1.3727676e+01   1.4916983e-03  -3.5125266e-02  -1.2640200e+01  -5.6017024e+00  -4.0470497e+00   2.0352693e-01   6.0234202e-01  -3.4993744e-01  -8.5853185e+00  -3.3920227e+00   2.4126949e+00  -1.0067743e-01  -3.7040402e-01  -2.9034445e-01  -7.4881821e-01  -3.4044821e+00
   1.3470000e+01   8.3831931e-02  -7.0192351e-02   4.4765271e+01   4.2785379e-01  -1.1138873e+00   3.1273942e-01   1.5430170e+00  -7.7765366e-01  -4.5726408e-01   5.2288515e+00  -1.0152300e-01  -2.2398122e-01   6.4228127e-01  -1.3591027e+01   9.4420896e-04  -5.4748932e-02  -1.2342651e+01  -5.6283282e+00  -4.3013768e+00   2.1226330e-01   6.0202832e-01  -3.4150138e-01  -8.6015064e+00  -3.5666359e+00   2.4819267e+00  -9.3271192e-02  -3.6832793e-01  -2.9009459e-01  -8.6238086e-01  -3.3854437e+00
   1.3480000e+01   9.4886860e-02  -8.3167262e-02   4.4774016e+01   4.8150641e-01  -1.1103922e+00   3.2920648e-01   1.6467057e+00  -7.8106888e-01  -3.4515317e-01   1.1211091e+01  -1.0384906e-01  -2.2804706e-01  -4.0658345e-01  -1.3512706e+01   4.6343700e-04  -4.8077197e-02  -1.2070351e+01  -5.6593581e+00  -4.5545165e+00   2.2219529e-01   6.0208937e-01  -3.3235224e-01  -8.5834053e+00  -3.7439305e+00   2.5539568e+00  -8.6376294e-02  -3.6669522e-01  -2.9007841e-01  -9.5754166e-01  -3.4014033e+00
   1.3490000e+01   1.0182480e-01  -1.0430142e-01   4.4777681e+01   5.3484337e-01  -1.1070691e+00   3.4385095e-01   1.4644474e+00  -7.8307472e-01  -2.0435336e-01   1.4079981e+01  -1.0637824e-01  -2.4803394e-01  -1.9986879e+00  -1.3479595e+01   1.3992848e-04  -3.2350851e-02  -1.1891133e+01  -5.6684351e+00  -4.8079788e+00   2.3302555e-01   6.0322373e-01  -3.2370258e-01  -8.5678723e+00  -3.8787354e+00   2.6437212e+00  -8.1165328e-02  -3.6605490e-01  -2.9045228e-01  -9.9631148e-01  -3.4185141e+00
   1.3500000e+01   9.8409247e-02  -1.2564382e-01   4.4776104e+01   5.8380524e-01  -1.1027719e+00   3.5404407e-01   1.0193121e+00  -7.8363916e-01  -6.0165735e-02   1.4418763e+01  -1.0938640e-01  -2.9547882e-01  -4.7444886e+00  -1.3474082e+01  -3.1372004e-05  -1.7130049e-02  -1.1833582e+01  -5.6258145e+00  -5.0493319e+00   2.4393652e-01   6.0591146e-01  -3.1656984e-01  -8.5811067e+00  -3.9479796e+00   2.7543847e+00  -7.8306212e-02  -3.6673669e-01  -2.9119314e-01  -9.7156599e-01  -3.4115013e+00
   1.3510000e+01   8.4410128e-02  -1.3849380e-01   4.4770735e+01   6.2472254e-01  -1.0997352e+00   3.5962193e-01   5.5778548e-01  -7.8283553e-01   7.6835862e-02   1.3700160e+01  -1.1309914e-01  -3.6558257e-01  -7.0103748e+00  -1.3481448e+01  -9.3620291e-05  -6.2248287e-03  -1.1869679e+01  -5.5237253e+00  -5.2497629e+00   2.5388996e-01   6.1020892e-01  -3.1148391e-01  -8.6103606e+00  -3.9529906e+00   2.8730731e+00  -7.7825080e-02  -3.6858107e-01  -2.9203963e-01  -9.1763172e-01  -3.3884024e+00
   1.3520000e+01   6.5028863e-02  -1.3842444e-01   4.4764595e+01   6.5431913e-01  -1.0962974e+00   3.6231480e-01   2.6928776e-01  -7.8075608e-01   2.0474289e-01   1.2790703e+01  -1.1744259e-01  -4.2846347e-01  -6.2880900e+00  -1.3492143e+01  -9.4055754e-05  -4.3546281e-05  -1.1939422e+01  -5.3857159e+00  -5.3822741e+00   2.6195726e-01   6.1577366e-01  -3.0854170e-01  -8.6188981e+00  -3.9105325e+00   2.9794275e+00  -7.9262541e-02  -3.7109972e-01  -2.9278742e-01  -8.8666566e-01  -3.3826836e+00
   1.3530000e+01   4.6025836e-02  -1.2800803e-01   4.4761240e+01   6.7115576e-01  -1.0924586e+00   3.6315830e-01   8.4349308e-02  -7.7753945e-01   3.1883571e-01   1.1409282e+01  -1.2201537e-01  -4.5117689e-01  -2.2713425e+00  -1.3501327e+01  -6.8857287e-05   2.5198467e-03  -1.2004618e+01  -5.2462844e+00  -5.4459835e+00   2.6767459e-01   6.2207773e-01  -3.0775370e-01  -8.6008841e+00  -3.8441322e+00   3.0580758e+00  -8.2086602e-02  -3.7412743e-01  -2.9366237e-01  -9.0403073e-01  -3.4108938e+00
   1.3540000e+01   3.0628834e-02  -1.1483223e-01   4.4763260e+01   6.7649781e-01  -1.0890209e+00   3.6192074e-01  -1.2375585e-01  -7.7343280e-01   4.0813565e-01   8.9299943e+00  -1.2631284e-01  -4.2340093e-01   2.7775963e+00  -1.3507409e+01  -3.9876171e-05   2.8981116e-03  -1.2069994e+01  -5.1277085e+00  -5.4647788e+00   2.7122121e-01   6.2871628e-01  -3.0903379e-01  -8.5943119e+00  -3.7833125e+00   3.1046425e+00  -8.5869698e-02  -3.7818711e-01  -2.9530454e-01  -9.5262824e-01  -3.4585886e+00
   1.3550000e+01   2.0161537e-02  -1.0663030e-01   4.4771535e+01   6.7335764e-01  -1.0862134e+00   3.5766327e-01  -4.2574722e-01  -7.6879417e-01   4.6151989e-01   5.3384245e+00  -1.2996110e-01  -3.5823115e-01   6.5169781e+00  -1.3510569e+01  -1.7153288e-05   2.2722883e-03  -1.2153867e+01  -5.0393843e+00  -5.4632316e+00   2.7324258e-01   6.3547286e-01  -3.1189253e-01  -8.6364514e+00  -3.7565457e+00   3.1273051e+00  -9.0157783e-02  -3.8411666e-01  -2.9833078e-01  -1.0001916e+00  -3.5084723e+00
   1.3560000e+01   1.5397010e-02  -1.0724619e-01   4.4785250e+01   6.6506531e-01  -1.0810568e+00   3.4798617e-01  -9.6770926e-01  -7.6406203e-01   4.7095237e-01   9.4324772e-01  -1.3281685e-01  -2.7868297e-01   7.9548182e+00  -1.3511671e+01  -3.1449265e-06   1.4008361e-03  -1.2263308e+01  -4.9868071e+00  -5.4561812e+00   2.7442129e-01   6.4208771e-01  -3.1546398e-01  -8.7325246e+00  -3.7762203e+00   3.1416052e+00  -9.4525934e-02  -3.9232886e-01  -3.0284748e-01  -1.0235868e+00  -3.5564896e+00
   1.3570000e+01   1.6467254e-02  -1.1479714e-01   4.4802261e+01   6.5457637e-01  -1.0801400e+00   3.2961877e-01  -1.8367406e+00  -7.5970484e-01   4.3340014e-01  -3.7552235e+00  -1.3490882e-01  -2.0213971e-01   7.6543255e+00  -1.3511625e+01   3.4863150e-06   6.6312415e-04  -1.2389908e+01  -4.9749330e+00  -5.4521869e+00   2.7508880e-01   6.4819644e-01  -3.1890070e-01  -8.8578838e+00  -3.8378122e+00   3.1563926e+00  -9.8654023e-02  -4.0240032e-01  -3.0834751e-01  -1.0186675e+00  -3.6094142e+00
   1.3580000e+01   2.2200487e-02  -1.2221848e-01   4.4820101e+01   6.4416180e-01  -1.0733218e+00   3.0041448e-01  -2.9204291e+00  -7.5612760e-01   3.5520971e-01  -7.8190429e+00  -1.3628899e-01  -1.3113622e-01   7.1003492e+00  -1.3511118e+01   5.2830208e-06   1.7967058e-04  -1.2515242e+01  -5.0053634e+00  -5.4577317e+00   2.7517438e-01   6.5354724e-01  -3.2169308e-01  -8.9783369e+00  -3.9276010e+00   3.1739604e+00  -1.0212183e-01  -4.1328799e-01  -3.1409694e-01  -9.9809218e-01  -3.6768137e+00
   1.3590000e+01   3.0565347e-02  -1.2141919e-01   4.4837079e+01   6.3494918e-01  -1.0725770e+00   2.6373315e-01  -3.6681330e+00  -7.5358423e-01   2.5150103e-01  -1.0370867e+01  -1.3693322e-01  -5.8089825e-02   7.3046398e+00  -1.3510558e+01   4.5992333e-06  -6.8378744e-05  -1.2624779e+01  -5.0607304e+00  -5.4740586e+00   2.7448513e-01   6.5799946e-01  -3.2366495e-01  -9.0720661e+00  -4.0297467e+00   3.1986823e+00  -1.0436264e-01  -4.2374012e-01  -3.1958671e-01  -9.7175295e-01  -3.7584972e+00
   1.3600000e+01   3.9838522e-02  -1.0968642e-01   4.4852446e+01   6.2666526e-01  -1.0695403e+00   2.3176698e-01  -3.1966162e+00  -7.5209701e-01   1.4539937e-01  -1.0610167e+01  -1.3674686e-01   2.4116858e-02   8.2206683e+00  -1.3510127e+01   3.0759946e-06  -1.5232387e-04  -1.2713169e+01  -5.0920032e+00  -5.4908245e+00   2.7292969e-01   6.6109229e-01  -3.2467196e-01  -9.1351331e+00  -4.1249604e+00   3.2341228e+00  -1.0493927e-01  -4.3275152e-01  -3.2459346e-01  -9.3455017e-01  -3.8399937e+00
   1.3610000e+01   4.8796351e-02  -9.2239570e-02   4.4865892e+01   6.1797809e-01  -1.0693111e+00   2.1887826e-01  -1.2888726e+00  -7.5140301e-01   6.5503991e-02  -7.9895378e+00  -1.3560792e-01   1.1857255e-01   9.4455696e+00  -1.3509865e+01   1.6172310e-06  -1.4587636e-04  -1.2775139e+01  -5.0313924e+00  -5.4933440e+00   2.7050216e-01   6.6165365e-01  -3.2440145e-01  -9.1740602e+00  -4.1632095e+00   3.2803399e+00  -1.0379794e-01  -4.4028442e-01  -3.2889371e-01  -8.7735137e-01  -3.9004306e+00
   1.3620000e+01   5.5830151e-02  -7.7920991e-02   4.4877066e+01   6.0720453e-01  -1.0666755e+00   2.3083836e-01   1.1960107e+00  -7.5106335e-01   2.9705156e-02  -3.5798835e+00  -1.3341951e-01   2.2336619e-01   1.0479364e+01  -1.3509744e+01   5.7868799e-07  -1.0385430e-04  -1.2808613e+01  -4.8078542e+00  -5.4777303e+00   2.6716956e-01   6.5776628e-01  -3.2266193e-01  -9.2058772e+00  -4.0407714e+00   3.3398996e+00  -1.0124662e-01  -4.4771458e-01  -3.3200543e-01  -7.9178666e-01  -3.9137897e+00
   1.3630000e+01   5.8837720e-02  -7.2801766e-02   4.4885409e+01   5.9303244e-01  -1.0628367e+00   2.6309317e-01   3.2254810e+00  -7.5068553e-01   3.3843237e-02   4.1380816e-01  -1.3017466e-01   3.3009000e-01   1.0672381e+01  -1.3509714e+01  -6.1664433e-09  -5.8485444e-05  -1.2823205e+01  -4.3477513e+00  -5.4519435e+00   2.6274144e-01   6.4703534e-01  -3.1985279e-01  -9.2594652e+00  -3.6202422e+00   3.4191567e+00  -9.7720536e-02  -4.5753501e-01  -3.3318841e-01  -6.6752480e-01  -3.8469555e+00
   1.3640000e+01   5.6847110e-02  -7.7084135e-02   4.4890246e+01   5.7485489e-01  -1.0610032e+00   3.0805499e-01   4.4961815e+00  -7.5005275e-01   6.1136444e-02   2.7293207e+00  -1.2596519e-01   4.2959303e-01   9.9503030e+00  -1.3509729e+01  -2.4593146e-07  -2.3976502e-05  -1.2829399e+01  -3.5876072e+00  -5.4217912e+00   2.5677511e-01   6.2736380e-01  -3.1696695e-01  -9.3627020e+00  -2.7840588e+00   3.5180511e+00  -9.3515954e-02  -4.7246744e-01  -3.3178336e-01  -5.0353364e-01  -3.6731012e+00
   1.3650000e+01   5.1057263e-02  -8.5629885e-02   4.4891085e+01   5.5248878e-01  -1.0556747e+00   3.6035849e-01   5.2303502e+00  -7.4910413e-01   9.7077756e-02   3.5941312e+00  -1.2097244e-01   5.1377149e-01   8.4178460e+00  -1.3509759e+01  -2.7854935e-07  -3.2617892e-06  -1.2836515e+01  -2.5366433e+00  -5.3842977e+00   2.4869484e-01   5.9872500e-01  -3.1505951e-01  -9.5333333e+00  -1.5235100e+00   3.6261432e+00  -8.8610001e-02  -4.9366273e-01  -3.2792615e-01  -3.0913894e-01  -3.3868433e+00
   1.3660000e+01   4.3381107e-02  -9.0311065e-02   4.4888164e+01   5.2594941e-01  -1.0519505e+00   4.1744395e-01   5.7085454e+00  -7.4784581e-01   1.3580978e-01   3.8732026e+00  -1.1548824e-01   5.7203520e-01   5.8263704e+00  -1.3509787e+01  -2.1685558e-07   6.1693772e-06  -1.2868794e+01  -1.3484437e+00  -5.3276238e+00   2.3826621e-01   5.6517815e-01  -3.1490728e-01  -9.7721986e+00  -3.0719974e-02   3.7253404e+00  -8.2791865e-02  -5.1888339e-01  -3.2312455e-01  -9.4356484e-02  -3.0202845e+00
   1.3670000e+01   3.4802078e-02  -8.4239882e-02   4.4882937e+01   4.9582179e-01  -1.0508046e+00   4.7610353e-01   5.8659585e+00  -7.4634026e-01   1.7128998e-01   3.5480202e+00  -1.0983817e-01   6.0038406e-01   2.8348866e+00  -1.3509807e+01  -1.3287607e-07   8.3979507e-06  -1.2963215e+01  -2.6633039e-01  -5.2383670e+00   2.2606473e-01   5.3400983e-01  -3.1731544e-01  -1.0051278e+01   1.3651336e+00   3.7944932e+00  -7.5999520e-02  -5.4372542e-01  -3.1973848e-01   0.0000000e+00  -2.6509421e+00
   1.3680000e+01   2.6036888e-02  -6.7263446e-02   4.4878184e+01   4.6386023e-01  -1.0423248e+00   5.2209009e-01   4.5986561e+00  -7.4480016e-01   1.8532119e-01   1.4031206e+00  -1.0416366e-01   6.1398131e-01   1.3597246e+00  -1.3509817e+01  -6.2356399e-08   7.0519672e-06  -1.3144446e+01   5.4064924e-01  -5.1247563e+00   2.1336924e-01   5.1143386e-01  -3.2339941e-01  -1.0322453e+01   2.4281056e+00   3.8256599e+00  -6.8512709e-02  -5.6541960e-01  -3.1952172e-01   0.0000000e+00  -2.3686340e+00
   1.3690000e+01   1.8942735e-02  -4.6997706e-02   4.4877580e+01   4.3323039e-01  -1.0423248e+00   5.3337498e-01   1.1284891e+00  -7.4364821e-01   1.5117854e-01  -3.4142646e+00  -9.8319114e-02   6.3570098e-01   2.1719671e+00  -1.3509822e+01  -1.6420634e-08   4.5935766e-06  -1.3424080e+01   1.0565861e+00  -5.0183187e+00   2.0160266e-01   4.9966802e-01  -3.3403996e-01  -1.0561151e+01   3.1238570e+00   3.8318987e+00  -6.0975511e-02  -5.8427159e-01  -3.2269591e-01   0.0000000e+00  -2.2101695e+00
   1.3700000e+01   1.5434012e-02  -3.2220263e-02   4.4884113e+01   4.0744290e-01  -1.0398038e+00   5.0310766e-01  -3.0267321e+00  -7.4348056e-01   4.8200535e-02  -1.0297801e+01  -9.2112468e-02   6.6687364e-01   3.1172657e+00  -1.3509822e+01   6.9724504e-09   2.3393084e-06  -1.3815484e+01   1.3501492e+00  -4.9415475e+00   1.9181927e-01   4.9802295e-01  -3.4893447e-01  -1.0790529e+01   3.5042268e+00   3.8332101e+00  -5.4159223e-02  -6.0153506e-01  -3.2829919e-01   0.0000000e+00  -2.1359313e+00
   1.3710000e+01   1.4755044e-02  -2.6579754e-02   4.4897940e+01   3.8820497e-01  -1.0331002e+00   4.4588402e-01  -5.7223645e+00  -7.4488962e-01  -1.2021835e-01  -1.6841888e+01  -8.5603892e-02   6.8546680e-01   1.8593162e+00  -1.3509821e+01   1.4747951e-08   7.7755010e-07  -1.4300289e+01   1.4656264e+00  -4.8875632e+00   1.8442306e-01   5.0506107e-01  -3.6635655e-01  -1.1028865e+01   3.6017196e+00   3.8411006e+00  -4.8572555e-02  -6.1725382e-01  -3.3515984e-01   0.0000000e+00  -2.0990366e+00
   1.3720000e+01   1.3529351e-02  -2.9068264e-02   4.4916002e+01   3.7447674e-01  -1.0312094e+00   3.8295166e-01  -6.2932360e+00  -7.4816413e-01  -3.1803027e-01  -1.9781192e+01  -7.9070933e-02   6.7566791e-01  -9.7988873e-01  -1.3509819e+01   1.3978468e-08  -7.6948334e-08  -1.4806692e+01   1.3920221e+00  -4.8328905e+00   1.7920608e-01   5.1904208e-01  -3.8397437e-01  -1.1246230e+01   3.4578556e+00   3.8558455e+00  -4.4449038e-02  -6.3026554e-01  -3.4245563e-01   0.0000000e+00  -2.1022508e+00
   1.3730000e+01   9.3549921e-03  -3.6319500e-02   4.4933969e+01   3.6353906e-01  -1.0292041e+00   3.3033229e-01  -5.2619370e+00  -7.5312128e-01  -4.9478090e-01  -1.7675063e+01  -7.2737441e-02   6.4637361e-01  -2.9294296e+00  -1.3509818e+01   9.8891033e-09  -4.0893648e-07  -1.5255734e+01   1.1295226e+00  -4.7656963e+00   1.7566848e-01   5.3732143e-01  -4.0001930e-01  -1.1399929e+01   3.1847270e+00   3.8793877e+00  -4.1951957e-02  -6.3986212e-01  -3.4950807e-01   0.0000000e+00  -2.1644020e+00
   1.3740000e+01   4.0688603e-03  -4.3456379e-02   4.4948366e+01   3.5261660e-01  -1.0233026e+00   2.9367261e-01  -3.6659682e+00  -7.5921924e-01  -6.1391914e-01  -1.1913823e+01  -6.6593630e-02   6.2166217e-01  -2.4711449e+00  -1.3509817e+01   5.5324126e-09  -4.3566907e-07  -1.5611272e+01   7.5405843e-01  -4.7022122e+00   1.7337870e-01   5.5681318e-01  -4.1387711e-01  -1.1478124e+01   2.9400046e+00   3.9304182e+00  -4.1178116e-02  -6.4714990e-01  -3.5551453e-01   0.0000000e+00  -2.2758881e+00
   1.3750000e+01   2.9800877e-03  -4.6525817e-02   4.4957627e+01   3.4003668e-01  -1.0236464e+00   2.7234669e-01  -2.1325911e+00  -7.6577458e-01  -6.6190757e-01  -4.7988436e+00  -6.0466824e-02   6.1718489e-01  -4.4772720e-01  -1.3509817e+01   2.2404412e-09  -3.2919714e-07  -1.5895653e+01   3.9148470e-01  -4.6752220e+00   1.7228945e-01   5.7554004e-01  -4.2591662e-01  -1.1503928e+01   2.8303688e+00   4.0374832e+00  -4.2285036e-02  -6.5428467e-01  -3.5966670e-01   0.0000000e+00  -2.3967401e+00
   1.3760000e+01   1.0118638e-02  -4.5709575e-02   4.4962270e+01   3.2556825e-01  -1.0206670e+00   2.6358938e-01  -8.7573107e-01  -7.7213002e-01  -6.4245040e-01   1.9457172e+00  -5.4207627e-02   6.2953418e-01   1.2349284e+00  -1.3509816e+01   2.7562566e-10  -1.9648155e-07  -1.6153708e+01   1.2682680e-01  -4.7133971e+00   1.7284262e-01   5.9329175e-01  -4.3693609e-01  -1.1498927e+01   2.8722833e+00   4.2171200e+00  -4.5674156e-02  -6.6240009e-01  -3.6128905e-01   0.0000000e+00  -2.4933288e+00
   1.3770000e+01   2.3995202e-02  -4.5263129e-02   4.4963773e+01   3.0988238e-01  -1.0155677e+00   2.5930777e-01  -4.2816117e-01  -7.7781432e-01  -5.7500412e-01   6.7446279e+00  -4.7821787e-02   6.4225972e-01   1.2725541e+00  -1.3509816e+01  -6.1176254e-10  -8.8738819e-08  -1.6414368e+01  -4.5832898e-02  -4.8293546e+00   1.7564338e-01   6.1100640e-01  -4.4757914e-01  -1.1461416e+01   3.0227219e+00   4.4640035e+00  -5.1720721e-02  -6.7070724e-01  -3.6001356e-01   0.0000000e+00  -2.5621847e+00
   1.3780000e+01   3.7834518e-02  -5.0199437e-02   4.4962557e+01   2.9388051e-01  -1.0137915e+00   2.5270342e-01  -6.6043551e-01  -7.8266294e-01  -4.9073358e-01   8.4270548e+00  -4.1518884e-02   6.3437457e-01  -7.8851538e-01  -1.3509817e+01  -8.1507221e-10  -2.0330967e-08  -1.6704270e+01  -1.8193885e-01  -5.0089229e+00   1.8099091e-01   6.3035067e-01  -4.5829568e-01  -1.1394298e+01   3.1911311e+00   4.7522735e+00  -6.0425189e-02  -6.7772059e-01  -3.5629663e-01   0.0000000e+00  -2.6124652e+00
   1.3790000e+01   4.3551224e-02  -6.3246694e-02   4.4957240e+01   2.7851189e-01  -1.0128748e+00   2.4586043e-01  -6.8429827e-01  -7.8671417e-01  -4.1035254e-01   8.0381031e+00  -3.5632754e-02   5.9312312e-01  -4.1251446e+00  -1.3509817e+01  -6.8008262e-10   1.3498958e-08  -1.7050213e+01  -3.1599693e-01  -5.2135066e+00   1.8863587e-01   6.5334709e-01  -4.6992222e-01  -1.1317063e+01   3.2731107e+00   5.0410533e+00  -7.1481142e-02  -6.8330746e-01  -3.5162827e-01   0.0000000e+00  -2.6591123e+00
   1.3800000e+01   3.6845057e-02  -8.4276621e-02   4.4946560e+01   2.6477074e-01  -1.0092079e+00   2.4079208e-01  -5.0683503e-01  -7.8994498e-01  -3.2794994e-01   8.2402604e+00  -3.0479067e-02   5.2026070e-01  -7.2862423e+00  -1.3509817e+01  -4.3865544e-10   2.4142718e-08  -1.7462607e+01  -4.3366637e-01  -5.4031635e+00   1.9769832e-01   6.8068000e-01  -4.8376479e-01  -1.1260324e+01   3.2461989e+00   5.2882043e+00  -8.4318939e-02  -6.8921011e-01  -3.4766752e-01   0.0000000e+00  -2.7139164e+00
   1.3810000e+01   2.0578811e-02  -1.1077104e-01   4.4932036e+01   2.5359323e-01  -1.0051971e+00   2.3513343e-01  -5.6586529e-01  -7.9216798e-01  -2.2704523e-01   1.0090471e+01  -2.6308364e-02   4.2229248e-01  -9.7968220e+00  -1.3509817e+01  -2.1209600e-10   2.2655945e-08  -1.7942885e+01  -4.7781190e-01  -5.5505142e+00   2.0666189e-01   7.1007850e-01  -5.0063730e-01  -1.1274150e+01   3.2038245e+00   5.4597531e+00  -9.7842424e-02  -6.9765085e-01  -3.4522635e-01   0.0000000e+00  -2.7558026e+00
   1.3820000e+01   3.3090485e-03  -1.3747959e-01   4.4917799e+01   2.4567019e-01  -1.0058847e+00   2.3071509e-01  -4.4183375e-01  -7.9315585e-01  -1.0353438e-01   1.2351085e+01  -2.3369345e-02   2.9931939e-01  -1.2297308e+01  -1.3509817e+01  -4.3035416e-11   1.6906058e-08  -1.8489164e+01  -3.6365026e-01  -5.6391830e+00   2.1362558e-01   7.3718824e-01  -5.1991433e-01  -1.1412375e+01   3.2697109e+00   5.5314058e+00  -1.1034011e-01  -7.0999097e-01  -3.4438551e-01   0.0000000e+00  -2.7370167e+00
   1.3830000e+01  -6.3234544e-03  -1.5722105e-01   4.4907613e+01   2.4116859e-01  -1.0031918e+00   2.3086308e-01   1.4798186e-02  -7.9278399e-01   3.2484375e-02   1.3601876e+01  -2.1937251e-02   1.4876672e-01  -1.5055267e+01  -1.3509817e+01   6.8371671e-11   1.1140709e-08  -1.9075949e+01  -3.5615986e-02  -5.6609029e+00   2.1695654e-01   7.5797048e-01  -5.3963823e-01  -1.1682080e+01   3.5142474e+00   5.4917530e+00  -1.1979726e-01  -7.2601706e-01  -3.4515954e-01   0.0000000e+00  -2.6370206e+00
   1.3840000e+01  -4.5191512e-03  -1.6453970e-01   4.4902883e+01   2.3964636e-01  -9.9975405e-01   2.3031243e-01  -5.5064372e-02  -7.9107951e-01   1.6599394e-01   1.3350957e+01  -2.2213642e-02  -2.1902621e-02  -1.7066934e+01  -1.3509817e+01   1.3464455e-10   6.6272881e-09  -1.9653726e+01   4.4853444e-01  -5.6063904e+00   2.1609826e-01   7.7052386e-01  -5.5754092e-01  -1.2026811e+01   3.9282400e+00   5.3423315e+00  -1.2452548e-01  -7.4314125e-01  -3.4759189e-01   0.0000000e+00  -2.4882472e+00
   1.3850000e+01   6.5035853e-03  -1.5882915e-01   4.4903378e+01   2.4030408e-01  -9.9666008e-01   2.2120315e-01  -9.1092794e-01  -7.8820991e-01   2.8291490e-01   1.1692096e+01  -2.4229622e-02  -1.9576267e-01  -1.7386004e+01  -1.3509817e+01   1.6022423e-10   2.5579675e-09  -2.0190814e+01   9.1421945e-01  -5.4590718e+00   2.1185586e-01   7.7586190e-01  -5.7215581e-01  -1.2375188e+01   4.4026664e+00   5.0942345e+00  -1.2390694e-01  -7.5660529e-01  -3.5156602e-01   0.0000000e+00  -2.3368200e+00
   1.3860000e+01   2.0440435e-02  -1.4398368e-01   4.4908671e+01   2.4222538e-01  -9.9488391e-01   2.0588262e-01  -1.5320535e+00  -7.8445567e-01   3.7185051e-01   8.8935604e+00  -2.7854348e-02  -3.5659463e-01  -1.6083197e+01  -1.3509817e+01   1.2939363e-10  -3.0830597e-09  -2.0688343e+01   1.1780849e+00  -5.2094202e+00   2.0577282e-01   7.7737082e-01  -5.8327999e-01  -1.2680176e+01   4.7486454e+00   4.7692596e+00  -1.1861263e-01  -7.6194683e-01  -3.5696445e-01   0.0000000e+00  -2.2104536e+00
   1.3870000e+01   2.9910890e-02  -1.2610536e-01   4.4918277e+01   2.4443149e-01  -9.9471202e-01   1.9589891e-01  -9.9837036e-01  -7.8023243e-01   4.1920521e-01   4.7354700e+00  -3.2838800e-02  -4.9239441e-01  -1.3579978e+01  -1.3509817e+01   3.1522544e-12  -1.2624138e-08  -2.1154155e+01   1.1556425e+00  -4.8799563e+00   1.9921083e-01   7.7895497e-01  -5.9174237e-01  -1.2918027e+01   4.8050698e+00   4.4078115e+00  -1.1011434e-01  -7.5783785e-01  -3.6378910e-01   0.0000000e+00  -2.1237650e+00
   1.3880000e+01   2.9582227e-02  -1.1048368e-01   4.4930765e+01   2.4597672e-01  -9.9368070e-01   1.9869763e-01   2.7987183e-01  -7.7618095e-01   4.0238456e-01  -1.6820648e+00  -3.8824974e-02  -5.9228003e-01  -9.9885616e+00  -1.3509817e+01  -2.7190729e-10  -2.7505954e-08  -2.1579766e+01   8.8453184e-01  -4.5330914e+00   1.9292572e-01   7.8288957e-01  -5.9886440e-01  -1.3081949e+01   4.5566523e+00   4.0716084e+00  -1.0006760e-01  -7.4675639e-01  -3.7171070e-01   0.0000000e+00  -2.0829753e+00
   1.3890000e+01   1.9010640e-02  -9.8599675e-02   4.4943627e+01   2.4621363e-01  -9.8898245e-01   2.0969479e-01   1.0997156e+00  -7.7315497e-01   3.0008383e-01  -1.0230073e+01  -4.5334551e-02  -6.4429190e-01  -5.2011874e+00  -1.3509817e+01  -7.3662523e-10  -4.6471794e-08  -2.1936212e+01   4.8802297e-01  -4.2474589e+00   1.8723833e-01   7.8913718e-01  -6.0574490e-01  -1.3176817e+01   4.1268993e+00   3.8271368e+00  -8.9954733e-02  -7.3341434e-01  -3.7959002e-01   0.0000000e+00  -2.0835435e+00
   1.3900000e+01   3.4790396e-03  -8.7963691e-02   4.4954756e+01   2.4503672e-01  -9.8777924e-01   2.2149662e-01   1.1801829e+00  -7.7191571e-01   1.2157455e-01  -1.7850929e+01  -5.1774037e-02  -6.3689378e-01   7.3981236e-01  -1.3509817e+01  -1.3671626e-09  -6.3053739e-08  -2.2183044e+01   1.0709387e-01  -4.0791744e+00   1.8248003e-01   7.9675919e-01  -6.1255405e-01  -1.3202461e+01   3.6390252e+00   3.7190108e+00  -8.0954414e-02  -7.2201675e-01  -3.8583105e-01   0.0000000e+00  -2.1195049e+00
   1.3910000e+01  -8.4718308e-03  -7.5236167e-02   4.4963904e+01   2.4289911e-01  -9.8606036e-01   2.3425799e-01   1.2761374e+00  -7.7272304e-01  -8.3062260e-02  -2.0463681e+01  -5.7473315e-02  -5.6246291e-01   7.4430871e+00  -1.3509817e+01  -1.9951439e-09  -6.2798126e-08  -2.2278099e+01  -1.7185326e-01  -4.0495976e+00   1.7928783e-01   8.0493040e-01  -6.1833377e-01  -1.3140061e+01   3.1463238e+00   3.7610321e+00  -7.3924357e-02  -7.1423909e-01  -3.8924165e-01   0.0000000e+00  -2.1950815e+00
   1.3920000e+01  -9.9497844e-03  -5.9503188e-02   4.4972401e+01   2.4060081e-01  -9.8325287e-01   2.5129479e-01   1.7036798e+00  -7.7526779e-01  -2.5692864e-01  -1.7386638e+01  -6.1795743e-02  -4.2436367e-01   1.3809924e+01  -1.3509817e+01  -2.2113003e-09  -2.1615641e-08  -2.2199187e+01  -3.4532277e-01  -4.1621786e+00   1.7852288e-01   8.1240476e-01  -6.2163086e-01  -1.2973841e+01   2.7017883e+00   3.9457319e+00  -6.9491260e-02  -7.0943538e-01  -3.8946817e-01   0.0000000e+00  -2.3097916e+00
   1.3930000e+01   1.9065411e-05  -4.3396251e-02   4.4981651e+01   2.3903402e-01  -9.8061726e-01   2.7313675e-01   2.1841958e+00  -7.7897343e-01  -3.7326162e-01  -1.1633298e+01  -6.4284265e-02  -2.4052552e-01   1.8383815e+01  -1.3509817e+01  -1.2908068e-09   9.2049353e-08  -2.1966518e+01  -4.6814896e-01  -4.4049205e+00   1.8088289e-01   8.1774393e-01  -6.2160471e-01  -1.2720187e+01   2.3807735e+00   4.2455483e+00  -6.8018385e-02  -7.0615895e-01  -3.8689833e-01   0.0000000e+00  -2.4427268e+00
   1.3940000e+01   1.6367299e-02  -3.1584023e-02   4.4992019e+01   2.3909854e-01  -9.7786707e-01   2.9907381e-01   2.5937061e+00  -7.8332760e-01  -4.3849253e-01  -6.5230907e+00  -6.4809048e-02  -4.3727927e-02   1.9679760e+01  -1.3509817e+01   1.7809238e-09   3.0717306e-07  -2.1646868e+01  -5.9982236e-01  -4.7482420e+00   1.8646635e-01   8.2067096e-01  -6.1873165e-01  -1.2430671e+01   2.2130706e+00   4.6165340e+00  -6.9298903e-02  -7.0351064e-01  -3.8243418e-01   0.0000000e+00  -2.5579324e+00
   1.3950000e+01   3.2196451e-02  -2.7636336e-02   4.5002758e+01   2.4174406e-01  -9.7568983e-01   3.2687805e-01   2.7804245e+00  -7.8802146e-01  -4.7295024e-01  -3.4457708e+00  -6.3698347e-02   1.2014880e-01   1.6387673e+01  -1.3509817e+01   8.0564301e-09   6.2755063e-07  -2.1329143e+01  -7.6429871e-01  -5.1546398e+00   1.9469452e-01   8.2239000e-01  -6.1453661e-01  -1.2169205e+01   2.1623684e+00   5.0130769e+00  -7.2450765e-02  -7.0157325e-01  -3.7714868e-01   0.0000000e+00  -2.6236174e+00
   1.3960000e+01   4.3893197e-02  -3.1583775e-02   4.5012385e+01   2.4789798e-01  -9.7059050e-01   3.4956260e-01   2.2684551e+00  -7.9286903e-01  -4.8883598e-01  -1.5885746e+00  -6.1682049e-02   2.1085540e-01   9.0706598e+00  -1.3509817e+01   1.7991644e-08   9.9352137e-07  -2.1071896e+01  -9.5151753e-01  -5.5757372e+00   2.0458670e-01   8.2420515e-01  -6.1058652e-01  -1.1972591e+01   2.1892764e+00   5.3894528e+00  -7.6231438e-02  -7.0075388e-01  -3.7174773e-01   0.0000000e+00  -2.6386030e+00
   1.3970000e+01   5.2983470e-02  -4.0115688e-02   4.5019105e+01   2.5825255e-01  -9.6486092e-01   3.6048533e-01   1.0922725e+00  -7.9765885e-01  -4.8354400e-01   5.2919837e-01  -5.9614584e-02   2.1585723e-01   5.0018312e-01  -1.3509817e+01   3.0298910e-08   1.2307266e-06  -2.0888087e+01  -1.1276568e+00  -5.9496114e+00   2.1497595e-01   8.2633919e-01  -6.0762362e-01  -1.1841549e+01   2.2897248e+00   5.6955676e+00  -7.9379143e-02  -7.0095020e-01  -3.6638118e-01   0.0000000e+00  -2.6260878e+00
   1.3980000e+01   6.3153884e-02  -4.9310613e-02   4.5021331e+01   2.7322669e-01  -9.6503281e-01   3.6291865e-01   2.4333156e-01  -8.0209898e-01  -4.4895659e-01   3.4587408e+00  -5.8153942e-02   1.5497631e-01  -6.0880923e+00  -1.3509817e+01   4.0308320e-08   1.0009410e-06  -2.0774058e+01  -1.2468060e+00  -6.2179179e+00   2.2469753e-01   8.2867512e-01  -6.0562697e-01  -1.1759193e+01   2.4469375e+00   5.8823288e+00  -8.0865048e-02  -7.0133529e-01  -3.6119754e-01   0.0000000e+00  -2.6099281e+00
   1.3990000e+01   7.5635471e-02  -5.7234244e-02   4.5018452e+01   2.9322353e-01  -9.5907405e-01   3.6547886e-01   2.5602154e-01  -8.0584171e-01  -3.7945939e-01   6.9497200e+00  -5.7549130e-02   6.9380427e-02  -8.5595882e+00  -1.3509817e+01   3.8208951e-08  -2.0993693e-07  -2.0730537e+01  -1.2872315e+00  -6.3490420e+00   2.3292300e-01   8.3212103e-01  -6.0465398e-01  -1.1707220e+01   2.5950928e+00   5.9146119e+00  -8.0143636e-02  -7.0058431e-01  -3.5685010e-01   0.0000000e+00  -2.6078818e+00
   1.4000000e+01   8.7632184e-02  -6.4049290e-02   4.5011730e+01   3.1871502e-01  -9.5666763e-01   3.7176069e-01   6.2818280e-01  -8.0854335e-01  -2.7548600e-01   1.0397339e+01  -5.7692675e-02  -5.2876879e-03  -7.4668115e+00  -1.3509817e+01   8.1487129e-09  -3.0060238e-06  -2.0782638e+01  -1.2636987e+00  -6.3487982e+00   2.3922626e-01   8.3824639e-01  -6.0541556e-01  -1.1696090e+01   2.6710408e+00   5.7852133e+00  -7.7142869e-02  -6.9758007e-01  -3.5417080e-01   0.0000000e+00  -2.6108923e+00
   1.4010000e+01   9.4445845e-02  -7.0868147e-02   4.5004293e+01   3.4990450e-01  -9.5322988e-01   3.8058553e-01   8.8248453e-01  -8.0997712e-01  -1.4871997e-01   1.2676603e+01  -5.8361809e-02  -5.7625829e-02  -5.2338141e+00  -1.3509817e+01  -6.9997526e-08  -7.8146239e-06  -2.0967191e+01  -1.1985584e+00  -6.2506001e+00   2.4325883e-01   8.4744496e-01  -6.0884749e-01  -1.1763105e+01   2.6870731e+00   5.5143787e+00  -7.1940483e-02  -6.9226870e-01  -3.5350198e-01   0.0000000e+00  -2.5814492e+00
   1.4020000e+01   9.2277689e-02  -7.9501648e-02   4.4999378e+01   3.8631480e-01  -9.4795867e-01   3.8870478e-01   8.1192447e-01  -8.1014264e-01  -2.1768595e-02   1.2695137e+01  -5.9347325e-02  -8.9060550e-02  -3.1434721e+00  -1.3509817e+01  -2.1355172e-07  -1.4355419e-05  -2.1276124e+01  -1.1156035e+00  -6.0917370e+00   2.4468491e-01   8.5800043e-01  -6.1519212e-01  -1.1922266e+01   2.7248447e+00   5.1348662e+00  -6.4531805e-02  -6.8548722e-01  -3.5461036e-01   0.0000000e+00  -2.4972363e+00
   1.4030000e+01   7.9788079e-02  -9.2500383e-02   4.4998235e+01   4.2643118e-01  -9.4555225e-01   3.9251713e-01   3.8123548e-01  -8.0926753e-01   8.2521001e-02   1.0428960e+01  -6.0467058e-02  -1.0234981e-01  -1.3289262e+00  -1.3509817e+01  -4.2172294e-07  -2.0817122e-05  -2.1646940e+01  -1.0507908e+00  -5.8955483e+00   2.4347752e-01   8.6716986e-01  -6.2361571e-01  -1.2155402e+01   2.8448141e+00   4.6823741e+00  -5.4814931e-02  -6.7800553e-01  -3.5723926e-01   0.0000000e+00  -2.3644101e+00
   1.4040000e+01   5.9018620e-02  -1.1163920e-01   4.5000143e+01   4.6769995e-01  -9.4051022e-01   3.8984048e-01  -2.6766517e-01  -8.0771081e-01   1.5099539e-01   6.8474391e+00  -6.1619084e-02  -1.0552813e-01  -3.1783164e-01  -1.3509817e+01  -6.5035932e-07  -2.2863639e-05  -2.2002345e+01  -1.0358561e+00  -5.6769705e+00   2.3999192e-01   8.7284919e-01  -6.3261077e-01  -1.2438262e+01   3.0232550e+00   4.1986978e+00  -4.2657210e-02  -6.7007748e-01  -3.6140198e-01   0.0000000e+00  -2.1975425e+00
   1.4050000e+01   3.5797719e-02  -1.3544179e-01   4.5004415e+01   5.0737390e-01  -9.3627033e-01   3.8029717e-01  -9.5433074e-01  -8.0583233e-01   1.8355687e-01   3.2561479e+00  -6.2796584e-02  -1.0814065e-01  -2.6125246e-01  -1.3509817e+01  -7.7912753e-07  -1.2876821e-05  -2.2273502e+01  -1.0736517e+00  -5.4561027e+00   2.3480153e-01   8.7406329e-01  -6.4058501e-01  -1.2736400e+01   3.1893258e+00   3.7343275e+00  -2.8114524e-02  -6.6150556e-01  -3.6689232e-01   0.0000000e+00  -2.0163377e+00
   1.4060000e+01   1.7769731e-02  -1.5869573e-01   4.5011633e+01   5.4334047e-01  -9.3426498e-01   3.6671621e-01  -1.3580965e+00  -8.0388319e-01   1.9099847e-01   7.4415981e-01  -6.4019164e-02  -1.1286221e-01  -4.7215611e-01  -1.3509817e+01  -5.8180069e-07   1.9732684e-05  -2.2415550e+01  -1.1377463e+00  -5.2623765e+00   2.2862202e-01   8.7057440e-01  -6.4624608e-01  -1.2997584e+01   3.2898912e+00   3.3454547e+00  -1.1799833e-02  -6.5182696e-01  -3.7279755e-01   0.0000000e+00  -1.8435376e+00
   1.4070000e+01   9.7585615e-03  -1.7476644e-01   4.5022550e+01   5.7396565e-01  -9.2899377e-01   3.5338381e-01  -1.3332398e+00  -8.0195803e-01   1.8894739e-01  -2.0510750e-01  -6.5287027e-02  -1.1761743e-01  -4.7552204e-01  -1.3509817e+01   2.7650253e-07   8.5830322e-05  -2.2416758e+01  -1.1991618e+00  -5.1314325e+00   2.2225048e-01   8.6292497e-01  -6.4892531e-01  -1.3166224e+01   3.2956663e+00   3.0860803e+00   4.9108277e-03  -6.4074998e-01  -3.7789279e-01   0.0000000e+00  -1.6997839e+00
   1.4080000e+01   1.0437957e-02  -1.7857402e-01   4.5036350e+01   5.9786737e-01  -9.2704571e-01   3.4330503e-01  -1.0078781e+00  -8.0001657e-01   1.9089260e-01   1.9452054e-01  -6.6606591e-02  -1.2290129e-01  -5.2838526e-01  -1.3509817e+01   2.1749860e-06   1.8984834e-04  -2.2294655e+01  -1.2561057e+00  -5.0918114e+00   2.1650126e-01   8.5275755e-01  -6.4872520e-01  -1.3209852e+01   3.1734761e+00   2.9905624e+00   2.0077984e-02  -6.2854920e-01  -3.8143460e-01   0.0000000e+00  -1.6006217e+00
   1.4090000e+01   1.4007393e-02  -1.6868937e-01   4.5050553e+01   6.1449820e-01  -9.2297771e-01   3.3879331e-01  -4.5117161e-01  -7.9800251e-01   1.9833208e-01   7.4394757e-01  -6.8060628e-02  -1.3640398e-01  -1.3502693e+00  -1.3509818e+01   5.3523631e-06   3.1773771e-04  -2.2089456e+01  -1.3404807e+00  -5.1545975e+00   2.1231466e-01   8.4235281e-01  -6.4620039e-01  -1.3139425e+01   2.9011163e+00   3.0584428e+00   3.1739489e-02  -6.1605233e-01  -3.8340641e-01   0.0000000e+00  -1.5511213e+00
   1.4100000e+01   1.5143304e-02  -1.4781649e-01   4.5062475e+01   6.2497170e-01  -9.2034210e-01   3.4051149e-01   1.7181803e-01  -7.9604625e-01   1.9254216e-01  -5.7899181e-01  -6.9821491e-02  -1.6706214e-01  -3.0658155e+00  -1.3509818e+01   9.5509821e-06   4.1986190e-04  -2.1841616e+01  -1.4886276e+00  -5.3204131e+00   2.1084649e-01   8.3356979e-01  -6.4180852e-01  -1.2996194e+01   2.5124888e+00   3.2559067e+00   3.8564894e-02  -6.0469130e-01  -3.8426979e-01   0.0000000e+00  -1.5540793e+00
   1.4110000e+01   1.2395008e-02  -1.2118087e-01   4.5070506e+01   6.3223803e-01  -9.1604492e-01   3.4672488e-01   6.2133859e-01  -7.9461347e-01   1.4007007e-01  -5.2472084e+00  -7.2049996e-02  -2.1360962e-01  -4.6547487e+00  -1.3509818e+01   1.3479171e-05   3.9281887e-04  -2.1570975e+01  -1.6928913e+00  -5.5882678e+00   2.1318142e-01   8.2722006e-01  -6.3560211e-01  -1.2827680e+01   2.0949019e+00   3.5333629e+00   4.0337369e-02  -5.9680912e-01  -3.8471065e-01   0.0000000e+00  -1.6141000e+00
   1.4120000e+01   7.9923793e-03  -9.3877684e-02   4.5074443e+01   6.4008785e-01  -9.1346661e-01   3.5516587e-01   8.4409912e-01  -7.9441558e-01   1.6434879e-02  -1.2363519e+01  -7.4801840e-02  -2.6562936e-01  -5.2019741e+00  -1.3509817e+01   1.4184653e-05   7.0548186e-05  -2.1281030e+01  -1.8880830e+00  -5.9502078e+00   2.1977220e-01   8.2305372e-01  -6.2730829e-01  -1.2682112e+01   1.7392547e+00   3.8480799e+00   3.7968590e-02  -5.9526331e-01  -3.8541226e-01   0.0000000e+00  -1.7212049e+00
   1.4130000e+01   5.8667268e-03  -6.9090381e-02   4.5075214e+01   6.5152265e-01  -9.0871106e-01   3.6405804e-01   8.8921650e-01  -7.9601995e-01  -1.6386019e-01  -1.8029507e+01  -7.8054069e-02  -3.1544303e-01  -4.9813670e+00  -1.3509815e+01   6.6220931e-06  -7.5625595e-04  -2.0971497e+01  -1.9935825e+00  -6.3813178e+00   2.3015130e-01   8.2010224e-01  -6.1673797e-01  -1.2601826e+01   1.5022370e+00   4.1745691e+00   3.2871143e-02  -6.0203430e-01  -3.8678456e-01   0.0000000e+00  -1.8461313e+00
   1.4140000e+01   9.3420408e-03  -4.8598911e-02   4.5074262e+01   6.6771711e-01  -9.0704948e-01   3.7124511e-01   7.1870743e-01  -7.9946151e-01  -3.4747902e-01  -1.8361883e+01  -8.1752278e-02  -3.5997128e-01  -4.4528241e+00  -1.3509810e+01  -1.6026414e-05  -2.2648507e-03  -2.0641823e+01  -1.9697878e+00  -6.8433610e+00   2.4326164e-01   8.1745492e-01  -6.0424213e-01  -1.2600663e+01   1.4000734e+00   4.4972429e+00   2.6073022e-02  -6.1711182e-01  -3.8878031e-01   0.0000000e+00  -1.9656003e+00
   1.4150000e+01   1.8676445e-02  -3.4822351e-02   4.5072791e+01   6.8783422e-01  -9.0154909e-01   3.7213711e-01   8.9200322e-02  -8.0425037e-01  -4.8192660e-01  -1.3444758e+01  -8.5790663e-02  -3.9412089e-01  -3.4149611e+00  -1.3509804e+01  -6.0416364e-05  -4.4389950e-03  -2.0296189e+01  -1.8414742e+00  -7.2980284e+00   2.5797513e-01   8.1496323e-01  -5.9067042e-01  -1.2656900e+01   1.4160846e+00   4.7987662e+00   1.7974401e-02  -6.3855507e-01  -3.9097451e-01   0.0000000e+00  -2.0793947e+00
   1.4160000e+01   3.0116033e-02  -3.1091470e-02   4.5071110e+01   7.0946643e-01  -8.9633517e-01   3.6273164e-01  -9.4054722e-01  -8.0965374e-01  -5.4300514e-01  -6.1078544e+00  -9.0000672e-02  -4.1166048e-01  -1.7539598e+00  -1.3509797e+01  -1.2845956e-04  -6.8043198e-03  -1.9953003e+01  -1.6744292e+00  -7.7059178e+00   2.7316774e-01   8.1298211e-01  -5.7689254e-01  -1.2737506e+01   1.5093251e+00   5.0511440e+00   8.9076253e-03  -6.6309420e-01  -3.9282447e-01   0.0000000e+00  -2.1925864e+00
   1.4170000e+01   3.8056103e-02  -3.9651288e-02   4.5068211e+01   7.2993759e-01  -8.9639247e-01   3.4654821e-01  -1.6183431e+00  -8.1492329e-01  -5.2935982e-01   1.3645321e+00  -9.4162882e-02  -4.0748381e-01   4.1766694e-01  -1.3509793e+01  -2.0932673e-04  -8.0867172e-03  -1.9632198e+01  -1.5360732e+00  -8.0191601e+00   2.8745062e-01   8.1120957e-01  -5.6354461e-01  -1.2813540e+01   1.6447068e+00   5.2121961e+00  -3.4794473e-04  -6.8654851e-01  -3.9371737e-01   0.0000000e+00  -2.2990966e+00
   1.4180000e+01   3.8624002e-02  -6.0883512e-02   4.5061964e+01   7.4788117e-01  -8.9163692e-01   3.2944006e-01  -1.7108147e+00  -8.1944268e-01  -4.5436503e-01   7.4994789e+00  -9.8031618e-02  -3.7890760e-01   2.8576216e+00  -1.3509799e+01  -2.6840210e-04  -5.9075361e-03  -1.9336128e+01  -1.4657839e+00  -8.1960257e+00   2.9903949e-01   8.0796009e-01  -5.5114311e-01  -1.2860365e+01   1.8283162e+00   5.2388545e+00  -8.5714937e-03  -7.0448737e-01  -3.9292121e-01   0.0000000e+00  -2.3836230e+00
   1.4190000e+01   3.1550557e-02  -9.3308700e-02   4.5050364e+01   7.6354305e-01  -8.8682407e-01   3.1154939e-01  -1.7890674e+00  -8.2278973e-01  -3.3737295e-01   1.1699208e+01  -1.0138106e-01  -3.2775630e-01   5.1151297e+00  -1.3509825e+01  -2.3607377e-04   3.2328330e-03  -1.9062694e+01  -1.4465285e+00  -8.2087777e+00   3.0597024e-01   8.0116239e-01  -5.4029667e-01  -1.2870186e+01   2.0692448e+00   5.1021396e+00  -1.4337298e-02  -7.1363216e-01  -3.9016534e-01   0.0000000e+00  -2.4251889e+00
   1.4200000e+01   1.9629834e-02  -1.3128269e-01   4.5033355e+01   7.7732610e-01  -8.8567816e-01   2.9510557e-01  -1.6443817e+00  -8.2463413e-01  -1.8734381e-01   1.5002914e+01  -1.0409122e-01  -2.6442005e-01   6.3336252e+00  -1.3509882e+01  -3.4535132e-06   2.3262025e-02  -1.8845600e+01  -1.3987252e+00  -8.0365978e+00   3.0664910e-01   7.9018822e-01  -5.3193900e-01  -1.2879058e+01   2.3127411e+00   4.7990993e+00  -1.6407674e-02  -7.1329786e-01  -3.8649523e-01   0.0000000e+00  -2.3906343e+00
   1.4210000e+01   7.7109332e-03  -1.6432926e-01   4.5014033e+01   7.8800123e-01  -8.8321444e-01   2.8860909e-01  -6.4964781e-01  -8.2453743e-01   6.6215956e-03   1.9396540e+01  -1.0630803e-01  -2.1539126e-01   4.9028793e+00  -1.3509977e+01   5.6231969e-04   5.6577321e-02  -1.8759510e+01  -1.2358208e+00  -7.6849768e+00   3.0053841e-01   7.7625549e-01  -5.2741200e-01  -1.2958299e+01   2.4800616e+00   4.3722203e+00  -1.4421872e-02  -7.0545285e-01  -3.8380922e-01   0.0000000e+00  -2.2418904e+00
   1.4220000e+01   1.6533375e-03  -1.8282313e-01   4.4998600e+01   7.9290938e-01  -8.8034965e-01   2.9647089e-01   7.8617933e-01  -8.2184648e-01   2.6594253e-01   2.5932094e+01  -1.0850949e-01  -2.1378986e-01   1.6013982e-01  -1.3510102e+01   1.5653378e-03   1.0030181e-01  -1.8855076e+01  -9.4136435e-01  -7.2071303e+00   2.8856873e-01   7.6131147e-01  -5.2796593e-01  -1.3140968e+01   2.5572872e+00   3.9012175e+00  -9.2407074e-03  -6.9310422e-01  -3.8311540e-01   0.0000000e+00  -1.9803809e+00
   1.4230000e+01   5.0496499e-03  -1.8429633e-01   4.4994606e+01   7.9075484e-01  -8.7708379e-01   3.1447666e-01   1.8005774e+00  -8.1589813e-01   5.9152607e-01   3.2558354e+01  -1.1137384e-01  -2.7966945e-01  -6.5879592e+00  -1.3510220e+01   2.9719626e-03   1.4066248e-01  -1.9114161e+01  -5.8003225e-01  -6.6960496e+00   2.7296871e-01   7.4734046e-01  -5.3383744e-01  -1.3383403e+01   2.5844425e+00   3.4640282e+00  -2.2034122e-03  -6.7881868e-01  -3.8382381e-01   0.0000000e+00  -1.6628384e+00
   1.4240000e+01   1.4864239e-02  -1.7337036e-01   4.5006757e+01   7.8413122e-01  -8.7370334e-01   3.3504967e-01   2.0573011e+00  -8.0652014e-01   9.3422743e-01   3.4270136e+01  -1.1560492e-01  -4.1586617e-01  -1.3619672e+01  -1.3510242e+01   4.4368954e-03   1.4649328e-01  -1.9470106e+01  -2.4047117e-01  -6.2572906e+00   2.5648553e-01   7.3617737e-01  -5.4376367e-01  -1.3616905e+01   2.5911392e+00   3.1064796e+00   6.0567323e-03  -6.6471092e-01  -3.8495103e-01   0.0000000e+00  -1.3592526e+00
   1.4250000e+01   2.1631465e-02  -1.5730224e-01   4.5032477e+01   7.7898103e-01  -8.7078125e-01   3.5061677e-01   1.5567098e+00  -7.9439624e-01   1.2085685e+00   2.7434110e+01  -1.2174516e-01  -6.0641790e-01  -1.9055172e+01  -1.3510017e+01   5.0855480e-03   6.4865253e-02  -1.9832783e+01   1.8617183e-02  -5.9656610e+00   2.4133439e-01   7.2857955e-01  -5.5531804e-01  -1.3801347e+01   2.5984580e+00   2.8315473e+00   1.5856442e-02  -6.5287371e-01  -3.8628345e-01   0.0000000e+00  -1.1176008e+00
   1.4260000e+01   1.6291609e-02  -1.4196649e-01   4.5062236e+01   7.8147807e-01  -8.6682784e-01   3.5304779e-01   2.4310231e-01  -7.8089653e-01   1.3461645e+00   1.3759596e+01  -1.2994173e-01  -8.1184359e-01  -2.0542569e+01  -1.3509342e+01   3.3328038e-03  -1.7527442e-01  -2.0111525e+01   1.8411750e-01  -5.8325904e+00   2.2860023e-01   7.2365814e-01  -5.6584131e-01  -1.3926890e+01   2.6453117e+00   2.6159114e+00   2.7546279e-02  -6.4515647e-01  -3.8818206e-01   0.0000000e+00  -9.6070848e-01
   1.4270000e+01  -2.2638846e-03  -1.3014984e-01   4.5085320e+01   7.9440599e-01  -8.6184311e-01   3.3584583e-01  -1.7201965e+00  -7.6753643e-01   1.3325736e+00  -1.3590879e+00  -1.3982764e-01  -9.8089694e-01  -1.6905335e+01  -1.3508015e+01  -3.0916019e-03  -6.4244057e-01  -2.0254588e+01   2.7495624e-01  -5.8200374e+00   2.1851905e-01   7.1999731e-01  -5.7347083e-01  -1.3998665e+01   2.7536201e+00   2.4481359e+00   4.0666370e-02  -6.4253385e-01  -3.9100730e-01   0.0000000e+00  -8.9079177e-01
   1.4280000e+01  -2.7008461e-02  -1.2055092e-01   4.5095796e+01   8.1566312e-01  -8.5932210e-01   3.0173113e-01  -3.4114701e+00  -7.5551198e-01   1.1995687e+00  -1.3300494e+01  -1.5068617e-01  -1.0786326e+00  -9.7735628e+00  -1.3505954e+01  -1.6633764e-02  -1.3542162e+00  -2.0281987e+01   3.2767103e-01  -5.8863872e+00   2.1121433e-01   7.1702851e-01  -5.7772092e-01  -1.4045424e+01   2.8916729e+00   2.3510629e+00   5.4118387e-02  -6.4519589e-01  -3.9518230e-01   0.0000000e+00  -8.8199074e-01
   1.4290000e+01  -4.9777859e-02  -1.0584819e-01   4.5095132e+01   8.4033672e-01  -8.5840536e-01   2.6441823e-01  -3.7312895e+00  -7.4549892e-01   9.9892027e-01  -2.0064839e+01  -1.6185406e-01  -1.1101278e+00  -3.1495203e+00  -1.3503268e+01  -3.8566872e-02  -2.1933108e+00  -2.0273254e+01   3.9537265e-01  -6.0198062e+00   2.0713545e-01   7.1516708e-01  -5.7936889e-01  -1.4131523e+01   3.0079270e+00   2.3716353e+00   6.6842483e-02  -6.5376162e-01  -4.0151283e-01   0.0000000e+00  -8.7826139e-01
   1.4300000e+01  -6.6541570e-02  -7.4751192e-02   4.5091468e+01   8.6355135e-01  -8.5611353e-01   2.3762795e-01  -2.6790280e+00  -7.3768334e-01   7.7945457e-01  -2.1946570e+01  -1.7308738e-01  -1.1170583e+00  -6.9305366e-01  -1.3500178e+01  -6.6490582e-02  -2.7923710e+00  -2.0301924e+01   5.1470379e-01  -6.2353158e+00   2.0701470e-01   7.1537886e-01  -5.7970648e-01  -1.4314291e+01   3.0712188e+00   2.5543597e+00   7.7834263e-02  -6.6943743e-01  -4.1081817e-01   0.0000000e+00  -8.3545599e-01
   1.4310000e+01  -7.6363320e-02  -2.2100709e-02   4.5095155e+01   8.8104264e-01  -8.5370711e-01   2.2593226e-01  -1.1695691e+00  -7.3196323e-01   5.7006698e-01  -2.0938760e+01  -1.8457381e-01  -1.1424170e+00  -2.5358649e+00  -1.3496894e+01  -9.0674471e-02  -2.4183889e+00  -2.0373636e+01   6.4841657e-01  -6.5448254e+00   2.1177999e-01   7.1908610e-01  -5.7966449e-01  -1.4570965e+01   3.0501114e+00   2.9133148e+00   8.5501544e-02  -6.9223776e-01  -4.2283267e-01   0.0000000e+00  -7.7860951e-01
   1.4320000e+01  -7.9448895e-02   4.1219943e-02   4.5112050e+01   8.8935822e-01  -8.5324874e-01   2.2636660e-01   4.3433592e-02  -7.2817826e-01   3.7671710e-01  -1.9334987e+01  -1.9663568e-01  -1.1996819e+00  -5.7264986e+00  -1.3493666e+01  -8.9991344e-02   6.8312671e-02  -2.0432763e+01   7.1278849e-01  -6.9397684e+00   2.2242890e-01   7.2760476e-01  -5.7936364e-01  -1.4807902e+01   2.8971807e+00   3.4207186e+00   8.7864658e-02  -7.2056595e-01  -4.3577726e-01   0.0000000e+00  -7.8505628e-01
   1.4330000e+01  -7.8243299e-02   9.0213251e-02   4.5139873e+01   8.8783799e-01  -8.4946722e-01   2.3100029e-01   4.6336953e-01  -7.2622013e-01   1.9416939e-01  -1.8254772e+01  -2.0941382e-01  -1.2710085e+00  -7.1326601e+00  -1.3490919e+01  -2.9515101e-02   6.0476243e+00  -2.0410348e+01   6.8283444e-01  -7.4017743e+00   2.3941456e-01   7.4066447e-01  -5.7824503e-01  -1.4953551e+01   2.6092102e+00   4.0196010e+00   8.3838501e-02  -7.5336201e-01  -4.4763033e-01   0.0000000e+00  -9.1131309e-01
   1.4340000e+01  -7.7163704e-02   1.0102779e-01   4.5170363e+01   8.7929592e-01  -8.4700350e-01   2.3019291e-01  -8.0738143e-02  -7.2602123e-01   1.8286038e-02  -1.7588335e+01  -2.2265790e-01  -1.3174920e+00  -4.6483482e+00  -1.3489248e+01   1.3627893e-01   1.6579403e+01  -2.0264944e+01   6.2741614e-01  -7.9046751e+00   2.6183629e-01   7.5586435e-01  -5.7565235e-01  -1.5019095e+01   2.2774323e+00   4.6435406e+00   7.3800462e-02  -7.9125065e-01  -4.5771185e-01   0.0000000e+00  -1.1558191e+00
   1.4350000e+01  -7.8256195e-02   6.8878719e-02   4.5194135e+01   8.6686062e-01  -8.4694621e-01   2.1829853e-01  -1.1894378e+00  -7.2748095e-01  -1.4764180e-01  -1.6592784e+01  -2.3572746e-01  -1.3000558e+00   1.7436254e+00  -1.3489303e+01   4.4883368e-01   3.1255475e+01  -2.0022416e+01   6.3331965e-01  -8.4048275e+00   2.8731244e-01   7.7015357e-01  -5.7146223e-01  -1.5086921e+01   2.0368097e+00   5.2389228e+00   5.8983643e-02  -8.3479401e-01  -4.6659552e-01   0.0000000e+00  -1.4610307e+00
   1.4360000e+01  -7.7857074e-02   1.3230090e-02   4.5205425e+01   8.5153861e-01  -8.4184688e-01   1.9373130e-01  -2.4567234e+00  -7.3034600e-01  -2.8834282e-01  -1.4070101e+01  -2.4789250e-01  -1.2097506e+00   9.0305195e+00  -1.3491746e+01   9.1540511e-01   4.6657143e+01  -1.9788067e+01   7.3245448e-01  -8.8453112e+00   3.1287627e-01   7.8179034e-01  -5.6641191e-01  -1.5254575e+01   1.9721838e+00   5.7786538e+00   4.1156086e-02  -8.8227109e-01  -4.7484881e-01   0.0000000e+00  -1.7359797e+00
   1.4370000e+01  -6.7971085e-02  -3.4189835e-02   4.5205614e+01   8.3459047e-01  -8.4041449e-01   1.6116510e-01  -3.2566195e+00  -7.3409537e-01  -3.7694854e-01  -8.8605722e+00  -2.5868540e-01  -1.0728315e+00   1.3691905e+01  -1.3497113e+01   1.4786394e+00   5.6323427e+01  -1.9690119e+01   9.1752316e-01  -9.1677526e+00   3.3619027e-01   7.9091474e-01  -5.6193352e-01  -1.5567517e+01   2.0713440e+00   6.2417782e+00   2.2980997e-02  -9.2957186e-01  -4.8236360e-01   0.0000000e+00  -1.9036192e+00
   1.4380000e+01  -4.0451151e-02  -4.7693450e-02   4.5202440e+01   8.2061252e-01  -8.4093015e-01   1.3762046e-01  -2.3544639e+00  -7.3798870e-01  -3.9141412e-01  -1.4465582e+00  -2.6793957e-01  -9.1919405e-01   1.5363748e+01  -1.3505293e+01   2.0289076e+00   5.5026827e+01  -1.9785883e+01   1.1839957e+00  -9.3308811e+00   3.5597644e-01   7.9844126e-01  -5.5947296e-01  -1.5987382e+01   2.2651208e+00   6.5784947e+00   7.8584597e-03  -9.7191144e-01  -4.8856802e-01   0.0000000e+00  -1.9431315e+00
   1.4390000e+01   7.6854484e-03  -2.1106173e-02   4.5203967e+01   8.1671847e-01  -8.4167500e-01   1.4264234e-01   5.0218738e-01  -7.4135450e-01  -3.3865941e-01   5.2754711e+00  -2.7557933e-01  -7.5768684e-01   1.6150721e+01  -1.3514339e+01   2.4752777e+00   4.4637003e+01  -2.0025720e+01   1.5114991e+00  -9.3303101e+00   3.7138393e-01   8.0451138e-01  -5.5962180e-01  -1.6430003e+01   2.5118117e+00   6.7082038e+00  -1.1576553e-03  -1.0052979e+00  -4.9292205e-01   0.0000000e+00  -1.8821547e+00
   1.4400000e+01   6.8739977e-02   2.8517188e-02   4.5212893e+01   8.2873230e-01  -8.4115934e-01   1.7724140e-01   3.4599063e+00  -7.4393155e-01  -2.5978199e-01   7.8877423e+00  -2.8143506e-01  -5.7888955e-01   1.7879729e+01  -1.3518537e+01   2.8125819e+00   3.3730424e+01  -2.0311853e+01   1.8340734e+00  -9.1893027e+00   3.8114782e-01   8.0802905e-01  -5.6186446e-01  -1.6831462e+01   2.8205866e+00   6.5567851e+00  -2.4039723e-03  -1.0271917e+00  -4.9563167e-01   0.0000000e+00  -1.7614496e+00
   1.4410000e+01   1.2376057e-01   7.0477323e-02   4.5226697e+01   8.5719952e-01  -8.3669026e-01   2.1823309e-01   4.0991689e+00  -7.4597534e-01  -2.0642654e-01   5.3355446e+00  -2.8512210e-01  -3.6158414e-01   2.1730540e+01  -1.3506178e+01   3.1217166e+00   3.0913466e+01  -2.0585456e+01   2.0805066e+00  -8.9360641e+00   3.8375404e-01   8.0764432e-01  -5.6569447e-01  -1.7180120e+01   3.2041646e+00   6.1056228e+00   3.7930562e-03  -1.0373955e+00  -4.9805361e-01   0.0000000e+00  -1.6152080e+00
   1.4420000e+01   1.5319134e-01   8.0077939e-02   4.5241686e+01   8.9667197e-01  -8.3394007e-01   2.3450987e-01   1.6276783e+00  -7.4802800e-01  -2.0717069e-01  -7.4415338e-02  -2.8599622e-01  -8.0221321e-02   2.8136282e+01  -1.3458449e+01   3.5191158e+00   3.9739919e+01  -2.0862444e+01   2.2370831e+00  -8.6073281e+00   3.7876852e-01   8.0307195e-01  -5.7192839e-01  -1.7505374e+01   3.6490920e+00   5.4242815e+00   1.4852294e-02  -1.0383477e+00  -5.0157860e-01   0.0000000e+00  -1.4579153e+00
   1.4430000e+01   1.5334023e-01   5.4617671e-02   4.5255720e+01   9.3925035e-01  -8.2924181e-01   2.0794985e-01  -2.6560023e+00  -7.5052453e-01  -2.5121784e-01  -4.4047148e+00  -2.8316332e-01   2.9007095e-01   3.7029227e+01  -1.3351824e+01   4.0929628e+00   5.7384700e+01  -2.1163135e+01   2.3464536e+00  -8.2527006e+00   3.6788088e-01   7.9537154e-01  -5.8182449e-01  -1.7811067e+01   4.1192541e+00   4.6541081e+00   2.6733544e-02  -1.0332581e+00  -5.0566049e-01   0.0000000e+00  -1.3002195e+00
   1.4440000e+01   1.4127541e-01   1.4532662e-02   4.5268275e+01   9.7780977e-01  -8.2826778e-01   1.4329113e-01  -6.4658718e+00  -7.5341522e-01  -2.9014005e-01  -3.8922210e+00  -2.7553039e-01   7.6938599e-01   4.7931505e+01  -1.3167101e+01   4.8397526e+00   7.4678986e+01  -2.1424541e+01   2.4617138e+00  -7.9138771e+00   3.5435415e-01   7.8600964e-01  -5.9440356e-01  -1.8026397e+01   4.5413276e+00   3.9487256e+00   3.5956583e-02  -1.0235651e+00  -5.0754413e-01   0.0000000e+00  -1.1695428e+00
   1.4450000e+01   1.3967862e-01  -1.0363538e-02   4.5279371e+01   1.0064426e+00  -8.2740835e-01   6.4971142e-02  -7.8319991e+00  -7.5595262e-01  -2.5439427e-01   3.5745785e+00  -2.6209902e-01   1.3485526e+00   5.7916657e+01  -1.2906985e+01   5.6408090e+00   8.0105632e+01  -2.1536836e+01   2.6165071e+00  -7.6158407e+00   3.4128497e-01   7.7559540e-01  -6.0544966e-01  -1.8059974e+01   4.8118395e+00   3.4234374e+00   4.1107883e-02  -1.0084392e+00  -5.0428505e-01   0.0000000e+00  -1.0772209e+00
   1.4460000e+01   1.5550651e-01  -1.8749078e-03   4.5288352e+01   1.0211462e+00  -8.2843967e-01   4.8642960e-03  -6.0106846e+00  -7.5690891e-01  -9.6117234e-02   1.5827703e+01  -2.4241186e-01   1.9737946e+00   6.2524203e+01  -1.2610483e+01   6.3293803e+00   6.8857134e+01  -2.1433686e+01   2.8067175e+00  -7.3746891e+00   3.3009692e-01   7.6322972e-01  -6.0992309e-01  -1.7869021e+01   4.8749431e+00   3.1275073e+00   4.2609898e-02  -9.8635726e-01  -4.9480994e-01   0.0000000e+00  -1.0013516e+00
   1.4470000e+01   1.7421438e-01   3.2618018e-02   4.5293213e+01   1.0214558e+00  -8.3107528e-01  -1.3689735e-02  -1.8554031e+00  -7.5516691e-01   1.7359675e-01   2.6971398e+01  -2.1674248e-01   2.5722239e+00   5.9842928e+01  -1.2339205e+01   6.7968347e+00   4.6745436e+01  -2.1124468e+01   2.9645006e+00  -7.1902636e+00   3.2039010e-01   7.4723524e-01  -6.0542805e-01  -1.7477163e+01   4.7689417e+00   3.0318592e+00   4.1813522e-02  -9.5677569e-01  -4.8049051e-01   0.0000000e+00  -9.2101746e-01
   1.4480000e+01   1.7321966e-01   6.5815123e-02   4.5291532e+01   1.0104011e+00  -8.3021584e-01   1.0330956e-02   2.4020692e+00  -7.5021463e-01   4.9428905e-01   3.2069230e+01  -1.8602743e-01   3.0773908e+00   5.0516688e+01  -1.2139772e+01   7.0278019e+00   2.3096728e+01  -2.0695514e+01   2.9769501e+00  -7.0521509e+00   3.1101204e-01   7.2708712e-01  -5.9364715e-01  -1.6984334e+01   4.5728827e+00   3.0577881e+00   4.0391160e-02  -9.2125805e-01  -4.6461799e-01   0.0000000e+00  -8.2372796e-01
   1.4490000e+01   1.3860500e-01   7.0516318e-02   4.5282979e+01   9.9258678e-01  -8.3096069e-01   5.1619228e-02   4.1288272e+00  -7.4229799e-01   7.9038813e-01   2.9609909e+01  -1.5177439e-01   3.4318010e+00   3.5441021e+01  -1.2022382e+01   7.0606351e+00   3.2833160e+00  -2.0280208e+01   2.7743278e+00  -6.9736714e+00   3.0127456e-01   7.0455201e-01  -5.7908226e-01  -1.6544205e+01   4.3565993e+00   3.1425533e+00   3.9553912e-02  -8.8413037e-01  -4.5096872e-01   0.0000000e+00  -6.8933637e-01
   1.4500000e+01   7.2704164e-02   3.6435873e-02   4.5270897e+01   9.7192578e-01  -8.2299657e-01   7.1495736e-02   1.9876508e+00  -7.3228736e-01   9.9974817e-01   2.0936003e+01  -1.1585734e-01   3.5983585e+00   1.6655755e+01  -1.1970532e+01   6.9462557e+00  -1.1437938e+01  -1.9974418e+01   2.3930081e+00  -6.9908054e+00   2.9160796e-01   6.8278437e-01  -5.6641608e-01  -1.6271690e+01   4.1819136e+00   3.2804714e+00   3.9163062e-02  -8.5157808e-01  -4.4173531e-01   0.0000000e+00  -5.1316375e-01
   1.4510000e+01  -7.5492596e-03  -2.5222261e-02   4.5260813e+01   9.4974591e-01  -8.2322576e-01   4.5344309e-02  -2.6151427e+00  -7.2134546e-01   1.0932467e+00   9.3498514e+00  -8.0174680e-02   3.5743165e+00  -2.4041980e+00  -1.1959728e+01   6.7373363e+00  -2.0891943e+01  -1.9789418e+01   1.9429753e+00  -7.1251910e+00   2.8336045e-01   6.6471248e-01  -5.5816778e-01  -1.6169989e+01   4.0841857e+00   3.5086758e+00   3.7871967e-02  -8.2866173e-01  -4.3635792e-01   0.0000000e+00  -3.2706148e-01
   1.4520000e+01  -7.8091291e-02  -8.8111870e-02   4.5257356e+01   9.2508129e-01  -8.1927235e-01  -1.6637279e-02  -6.1981589e+00  -7.1051446e-01   1.0828255e+00  -1.0421149e+00  -4.6301735e-02   3.3922195e+00  -1.8209705e+01  -1.1968784e+01   6.4938000e+00  -2.4353625e+01  -1.9670986e+01   1.5218035e+00  -7.3659078e+00   2.7803182e-01   6.5209424e-01  -5.5390391e-01  -1.6133365e+01   4.0539057e+00   3.8560838e+00   3.4333555e-02  -8.1625763e-01  -4.3222200e-01   0.0000000e+00  -1.9118290e-01
   1.4530000e+01  -1.1812539e-01  -1.2528113e-01   4.5261856e+01   8.9778551e-01  -8.2408519e-01  -7.4837772e-02  -5.8200493e+00  -7.0029852e-01   1.0219538e+00  -6.0871771e+00  -1.5117873e-02   3.1223471e+00  -2.6987238e+01  -1.1983593e+01   6.2770336e+00  -2.1676645e+01  -1.9520038e+01   1.1597132e+00  -7.6581345e+00   2.7664628e-01   6.4528083e-01  -5.5121109e-01  -1.6006069e+01   4.0473106e+00   4.2854764e+00   2.8348081e-02  -8.1095215e-01  -4.2666396e-01   0.0000000e+00  -1.7942149e-01
   1.4540000e+01  -1.2064031e-01  -1.2482872e-01   4.5271085e+01   8.7046305e-01  -8.2821049e-01  -8.8603425e-02  -1.3765653e+00  -6.9048391e-01   9.8198488e-01  -3.9968883e+00   1.3281723e-02   2.8437059e+00  -2.7864125e+01  -1.1996782e+01   6.1275720e+00  -1.4946158e+01  -1.9265985e+01   8.4231571e-01  -7.9207219e+00   2.7912716e-01   6.4350158e-01  -5.4740759e-01  -1.5716817e+01   3.9871528e+00   4.7000721e+00   2.1407232e-02  -8.0845969e-01  -4.1932501e-01   0.0000000e+00  -3.1497639e-01
   1.4550000e+01  -9.7129980e-02  -9.4506628e-02   4.5278421e+01   8.4682104e-01  -8.2975748e-01  -5.0458139e-02   3.8145287e+00  -6.8060805e-01   9.8769109e-01   5.7062152e-01   3.9061928e-02   2.5824275e+00  -2.6127838e+01  -1.2005744e+01   6.0520631e+00  -7.5508945e+00  -1.8967006e+01   5.6779739e-01  -8.1195532e+00   2.8399038e-01   6.4576865e-01  -5.4143657e-01  -1.5369777e+01   3.8043459e+00   5.0278472e+00   1.5977629e-02  -8.0755650e-01  -4.1292877e-01   0.0000000e+00  -5.1966035e-01
   1.4560000e+01  -6.9347565e-02  -5.1035151e-02   4.5278517e+01   8.2973008e-01  -8.2546029e-01   4.8338385e-03   5.5291977e+00  -6.7078520e-01   9.8180928e-01  -5.8818100e-01   6.2035896e-02   2.3028784e+00  -2.7954911e+01  -1.2010542e+01   6.0307392e+00  -2.1323826e+00  -1.8776230e+01   3.6716339e-01  -8.2871386e+00   2.8941245e-01   6.5182936e-01  -5.3522920e-01  -1.5140588e+01   3.5157328e+00   5.2630359e+00   1.3593857e-02  -8.1055789e-01  -4.1092649e-01   0.0000000e+00  -6.8600224e-01
   1.4570000e+01  -5.1674474e-02  -5.5880155e-03   4.5271516e+01   8.2111809e-01  -8.2156418e-01   3.2080630e-02   2.7246791e+00  -6.6196721e-01   8.8111193e-01  -1.0069735e+01   8.1549421e-02   1.9575893e+00  -3.4528906e+01  -1.2012327e+01   6.0298728e+00  -8.6644126e-02  -1.8803901e+01   2.7376594e-01  -8.4474193e+00   2.9457312e-01   6.6194233e-01  -5.3234409e-01  -1.5115941e+01   3.2059851e+00   5.4241435e+00   1.4165792e-02  -8.1972602e-01  -4.1434234e-01   0.0000000e+00  -7.6743968e-01
   1.4580000e+01  -3.9959708e-02   4.0504613e-02   4.5261351e+01   8.2151938e-01  -8.2162147e-01   1.4541139e-02  -1.7539491e+00  -6.5537459e-01   6.5892221e-01  -2.2218972e+01   9.6723962e-02   1.5238686e+00  -4.3372069e+01  -1.2012387e+01   6.0085107e+00  -2.1362066e+00  -1.9034401e+01   2.8139938e-01  -8.5658600e+00   2.9943534e-01   6.7584370e-01  -5.3430421e-01  -1.5253605e+01   2.9177887e+00   5.5181711e+00   1.7294446e-02  -8.3341468e-01  -4.2137588e-01   0.0000000e+00  -7.8431209e-01
   1.4590000e+01  -1.8327920e-02   8.9667077e-02   4.5250238e+01   8.2859367e-01  -8.2328305e-01  -3.1882189e-02  -4.6423328e+00  -6.5169383e-01   3.6849096e-01  -2.9043125e+01   1.0685861e-01   1.0199519e+00  -5.0391671e+01  -1.2011718e+01   5.9222389e+00  -8.6271843e+00  -1.9343231e+01   3.5020921e-01  -8.5803637e+00   3.0383423e-01   6.9229476e-01  -5.3910635e-01  -1.5426384e+01   2.6202721e+00   5.5426774e+00   2.2936523e-02  -8.4646335e-01  -4.2930074e-01   0.0000000e+00  -8.0083048e-01
   1.4600000e+01   2.2483253e-02   1.3981148e-01   4.5236634e+01   8.3743083e-01  -8.2322576e-01  -8.2271493e-02  -5.0389304e+00  -6.5064549e-01   1.0617806e-01  -2.6231290e+01   1.1188690e-01   5.1000495e-01  -5.0994697e+01  -1.2010929e+01   5.7308660e+00  -1.9137288e+01  -1.9602863e+01   4.5769658e-01  -8.4549233e+00   3.0752413e-01   7.0944951e-01  -5.4385865e-01  -1.5507890e+01   2.3107056e+00   5.4952966e+00   3.0467230e-02  -8.5444268e-01  -4.3598279e-01   0.0000000e+00  -8.7869253e-01
   1.4610000e+01   7.3722669e-02   1.8040291e-01   4.5218424e+01   8.4350895e-01  -8.2465815e-01  -1.1713429e-01  -3.4862792e+00  -6.5114961e-01  -4.8122872e-02  -1.5430093e+01   1.1244640e-01   6.4923387e-02  -4.4508156e+01  -1.2010303e+01   5.4147361e+00  -3.1612990e+01  -1.9825183e+01   6.1183600e-01  -8.2110525e+00   3.1072326e-01   7.2578702e-01  -5.4798975e-01  -1.5486992e+01   2.0843211e+00   5.3874663e+00   3.8220959e-02  -8.5642528e-01  -4.4038188e-01   0.0000000e+00  -9.9367280e-01
   1.4620000e+01   1.1481797e-01   1.9767367e-01   4.5196625e+01   8.4502927e-01  -8.2901263e-01  -1.2272575e-01  -5.5914619e-01  -6.5200877e-01  -8.2850301e-02  -3.4727429e+00   1.0939924e-01  -2.9302629e-01  -3.5794967e+01  -1.2009913e+01   4.9922587e+00  -4.2247739e+01  -2.0171116e+01   8.0601132e-01  -7.9266923e+00   3.1400802e-01   7.4155460e-01  -5.5378725e-01  -1.5476807e+01   2.0515614e+00   5.2562773e+00   4.4074432e-02  -8.5410720e-01  -4.4271908e-01   0.0000000e+00  -1.0411627e+00
   1.4630000e+01   1.2968064e-01   1.8571149e-01   4.5175951e+01   8.4203709e-01  -8.3067421e-01  -9.8774959e-02   2.3950788e+00  -6.5261250e-01  -5.6994922e-02   2.5855379e+00   1.0337065e-01  -5.8906920e-01  -2.9604292e+01  -1.2009727e+01   4.5176355e+00  -4.7462322e+01  -2.0771116e+01   9.9141543e-01  -7.6877780e+00   3.1762702e-01   7.5930124e-01  -5.6455583e-01  -1.5568446e+01   2.2119992e+00   5.1502067e+00   4.6075579e-02  -8.4971647e-01  -4.4391704e-01   0.0000000e+00  -9.6704913e-01
