# Supplementary material for: Measurement data obtained by an instrumented steering wheel for driver model development
Source: Data Brief. 2020 Apr 10;30:105485. doi: 10.1016/j.dib.2020.105485 (PMC7214765; doi:10.1016/j.dib.2020.105485)
Supplement: Supplementary file 1 [file mmc1.zip › Data_DIB/mmc1/Data_DIB/Data_sent/driver4_kickplate2.txt]

   6.0870000e+01   1.4436009e+00  -2.4584714e-01   4.4670124e+01  -7.8720485e-02  -4.6718978e-01   2.4659285e-01  -5.9671438e-01  -8.9986518e-01   3.1681797e-01  -1.5389640e+00  -5.1868675e-02  -5.9855906e-02   1.8396803e+01  -1.2009816e+01   4.2919434e-04  -4.6929350e-02  -1.4077631e+01  -8.1289496e+00  -9.8829334e-01  -2.2663873e-02   6.0627907e-01  -3.8398777e-01  -7.3500046e+00  -4.2045483e+00   1.9202887e+00  -6.7791807e-03   3.1282435e-02  -2.5418027e-01   0.0000000e+00  -1.1757972e+00
   6.0880000e+01   1.4494301e+00  -2.4721238e-01   4.4736572e+01  -5.3448874e-02  -4.6604387e-01   2.3517677e-01  -1.1416081e+00  -8.9784333e-01   2.0399517e-01  -1.1282280e+01  -5.1110508e-02   8.0648202e-02   1.4050411e+01  -1.2009819e+01   1.1968893e-04  -3.0950541e-02  -1.3342086e+01  -8.1208589e+00  -1.3289835e+00  -1.0714227e-02   5.8056751e-01  -3.5928672e-01  -7.2183789e+00  -4.3629257e+00   2.1969155e+00  -8.4370564e-03   3.3641497e-02  -2.5073468e-01   0.0000000e+00  -1.1816209e+00
   6.0890000e+01   1.4465121e+00  -2.2327421e-01   4.4800880e+01  -3.4227859e-02  -4.6449688e-01   2.2705011e-01  -8.1266625e-01  -8.9786751e-01  -6.8189210e-04  -2.0467706e+01  -4.9196566e-02   1.9614090e-01   1.1549269e+01  -1.2009819e+01  -4.0305749e-05  -1.5999468e-02  -1.2611923e+01  -8.0586376e+00  -1.7309819e+00   7.3413914e-03   5.5632005e-01  -3.3011572e-01  -7.0631113e+00  -4.5651233e+00   2.5586177e+00  -1.2400491e-02   3.3908579e-02  -2.4675840e-01   0.0000000e+00  -1.2049302e+00
   6.0900000e+01   1.4287201e+00  -1.7060681e-01   4.4861752e+01  -1.7210601e-02  -4.6214775e-01   2.3074253e-01   3.6924216e-01  -9.0046474e-01  -2.5821556e-01  -2.5753366e+01  -4.6027646e-02   3.2184216e-01   1.2570126e+01  -1.2009817e+01  -9.5360081e-05  -5.5054333e-03  -1.1980769e+01  -7.9271879e+00  -2.1494475e+00   3.0355594e-02   5.3638549e-01  -3.0054908e-01  -6.9011182e+00  -4.7839087e+00   2.9483127e+00  -1.7391400e-02   3.1923162e-02  -2.4316653e-01   0.0000000e+00  -1.2620993e+00
   6.0910000e+01   1.4011680e+00  -9.9339183e-02   4.4918447e+01   3.8208029e-04  -4.6065806e-01   2.4683743e-01   1.6094905e+00  -9.0562021e-01  -5.1437100e-01  -2.5615545e+01  -4.1313586e-02   4.7675365e-01   1.5491149e+01  -1.2009814e+01  -9.2189811e-05   3.1702706e-04  -1.1509244e+01  -7.7387657e+00  -2.5654790e+00   5.6459676e-02   5.2320728e-01  -2.7502334e-01  -6.7485166e+00  -4.9621522e+00   3.3376123e+00  -2.2600530e-02   2.7286638e-02  -2.4047048e-01   0.0000000e+00  -1.3521131e+00
   6.0920000e+01   1.3773057e+00  -2.8570578e-02   4.4971145e+01   2.0202313e-02  -4.5790787e-01   2.6804611e-01   2.1208679e+00  -9.1280370e-01  -7.1754027e-01  -2.0316927e+01  -3.4883013e-02   6.4882619e-01   1.7207254e+01  -1.2009809e+01  -6.5826946e-05   2.6362865e-03  -1.1218247e+01  -7.5217068e+00  -2.9789193e+00   8.3912420e-02   5.1816619e-01  -2.5628535e-01  -6.6303887e+00  -5.0452758e+00   3.7173705e+00  -2.7868634e-02   1.9865570e-02  -2.3884608e-01   0.0000000e+00  -1.4494289e+00
   6.0930000e+01   1.3639966e+00   2.3238986e-02   4.5021517e+01   4.2830161e-02  -4.5447012e-01   2.8118020e-01   1.3134088e+00  -9.2109291e-01  -8.2840744e-01  -1.1086717e+01  -2.6751767e-02   8.1902402e-01   1.7019783e+01  -1.2009803e+01  -3.7089686e-05   2.8737260e-03  -1.1091100e+01  -7.3088021e+00  -3.3825198e+00   1.1105576e-01   5.2113702e-01  -2.4467451e-01  -6.5703412e+00  -5.0223517e+00   4.0701934e+00  -3.3158047e-02   1.0124851e-02  -2.3888858e-01   0.0000000e+00  -1.5369271e+00
   6.0940000e+01   1.3528516e+00   4.6027302e-02   4.5073710e+01   6.7824726e-02  -4.4799570e-01   2.7519068e-01  -5.9895150e-01  -9.2938809e-01  -8.2911506e-01  -7.0761910e-02  -1.6880724e-02   9.9272972e-01   1.7370569e+01  -1.2009798e+01  -1.5396091e-05   2.1693595e-03  -1.1102634e+01  -7.1184465e+00  -3.7428051e+00   1.3590764e-01   5.3066772e-01  -2.3919491e-01  -6.5866979e+00  -4.9344218e+00   4.3529484e+00  -3.8031256e-02  -1.1218063e-03  -2.4180822e-01   0.0000000e+00  -1.6236135e+00
   6.0950000e+01   1.3316317e+00   4.1490446e-02   4.5135357e+01   9.4000289e-02  -4.4902702e-01   2.5366960e-01  -2.1521086e+00  -9.3669858e-01  -7.3057973e-01   9.8535327e+00  -5.0066244e-03   1.1926077e+00   1.9987803e+01  -1.2009801e+01  -3.0018043e-06   1.2394286e-03  -1.1263125e+01  -6.9386576e+00  -4.0114426e+00   1.5652453e-01   5.4472749e-01  -2.3903786e-01  -6.7082238e+00  -4.8428810e+00   4.5194282e+00  -4.1652673e-02  -1.3044037e-02  -2.4831839e-01   0.0000000e+00  -1.7066607e+00
   6.0960000e+01   1.3023269e+00   2.1888550e-02   4.5217517e+01   1.2046556e-01  -4.4696437e-01   2.3063819e-01  -2.3031411e+00  -9.4237897e-01  -5.6736902e-01   1.6321071e+01   9.2977566e-03   1.4353490e+00   2.4274130e+01  -1.2009817e+01   1.3728820e-06   4.3746863e-04  -1.1586640e+01  -6.7487079e+00  -4.1607404e+00   1.7190048e-01   5.6149413e-01  -2.4402154e-01  -6.9398499e+00  -4.7848344e+00   4.5529797e+00  -4.3149333e-02  -2.4747890e-02  -2.5745775e-01   0.0000000e+00  -1.7657899e+00
   6.0970000e+01   1.2844032e+00   2.1800328e-03   4.5330585e+01   1.4792084e-01  -4.4444336e-01   2.1112782e-01  -1.9510362e+00  -9.4621852e-01  -3.8294175e-01   1.8442727e+01   2.6562015e-02   1.7313571e+00   2.9600810e+01  -1.2009855e+01   2.4427278e-07  -1.1286092e-04  -1.2004693e+01  -6.5548971e+00  -4.2079295e+00   1.8235479e-01   5.7951997e-01  -2.5377720e-01  -7.2018329e+00  -4.7581313e+00   4.4646974e+00  -4.1855861e-02  -3.4957215e-02  -2.6665856e-01   0.0000000e+00  -1.8098069e+00
   6.0980000e+01   1.3010188e+00  -9.7965608e-03   4.5473427e+01   1.7831913e-01  -4.4031806e-01   1.8853320e-01  -2.2594623e+00  -9.4831184e-01  -2.0785867e-01   1.7508308e+01   4.7439285e-02   2.0929592e+00   3.6160208e+01  -1.2009924e+01  -3.6281624e-06  -3.8724352e-04  -1.2352409e+01  -6.3853512e+00  -4.1967779e+00   1.8900340e-01   5.9714237e-01  -2.6645878e-01  -7.3493552e+00  -4.7504640e+00   4.2704153e+00  -3.7428473e-02  -4.1620802e-02  -2.7266066e-01   0.0000000e+00  -1.8775929e+00
   6.0990000e+01   1.3608659e+00  -1.5768355e-02   4.5622489e+01   2.1224352e-01  -4.3894296e-01   1.6083742e-01  -2.7695782e+00  -9.4876362e-01  -4.3295460e-02   1.6456322e+01   7.2606277e-02   2.5223798e+00   4.2942057e+01  -1.2010021e+01  -7.2860786e-06  -3.6579163e-04  -1.2470337e+01  -6.2631222e+00  -4.1598069e+00   1.9279873e-01   6.1180456e-01  -2.7802933e-01  -7.2748578e+00  -4.7650337e+00   3.9919329e+00  -3.0270355e-02  -4.2100234e-02  -2.7251738e-01   0.0000000e+00  -1.9763946e+00
   6.1000000e+01   1.4465298e+00  -2.2833561e-02   4.5737643e+01   2.4656215e-01  -4.4112020e-01   1.3416843e-01  -2.6668986e+00  -9.4750671e-01   1.2775456e-01   1.7105002e+01   1.0246296e-01   2.9919736e+00   4.6959383e+01  -1.2010121e+01  -7.1501699e-06   1.3590874e-05  -1.2326137e+01  -6.2001821e+00  -4.1033926e+00   1.9388796e-01   6.2055368e-01  -2.8379257e-01  -6.9892972e+00  -4.8062817e+00   3.6737547e+00  -2.2036293e-02  -3.4582360e-02  -2.6486109e-01   0.0000000e+00  -2.0525923e+00
   6.1010000e+01   1.5209647e+00  -3.9093090e-02   4.5789173e+01   2.7740266e-01  -4.3521874e-01   1.0875226e-01  -2.5416176e+00  -9.4432680e-01   3.2007519e-01   1.9232063e+01   1.3691478e-01   3.4522612e+00   4.6028753e+01  -1.2010164e+01   1.3093259e-06   8.4594958e-04  -1.2021666e+01  -6.2013689e+00  -4.0293836e+00   1.9188164e-01   6.2180032e-01  -2.8178967e-01  -6.5979949e+00  -4.8540934e+00   3.3767214e+00  -1.5128398e-02  -1.9675875e-02  -2.5108152e-01  -5.7844646e-02  -2.0511802e+00
   6.1020000e+01   1.5551575e+00  -6.9779114e-02   4.5780762e+01   3.0757784e-01  -4.3447389e-01   7.8733496e-02  -3.0018763e+00  -9.3889151e-01   5.4573454e-01   2.2565935e+01   1.7523354e-01   3.8395029e+00   3.8724179e+01  -1.2010043e+01   2.3149213e-05   2.1839888e-03  -1.1743231e+01  -6.2549263e+00  -3.9904160e+00   1.8737326e-01   6.1672391e-01  -2.7430959e-01  -6.2546355e+00  -4.8656197e+00   3.1717110e+00  -1.1513638e-02  -5.7579765e-04  -2.3485990e-01  -7.6171183e-02  -1.9386903e+00
   6.1030000e+01   1.5482635e+00  -1.1280175e-01   4.5743131e+01   3.4606803e-01  -4.3510415e-01   4.6306506e-02  -3.2426989e+00  -9.3074677e-01   8.1694528e-01   2.7121074e+01   2.1607499e-01   4.0915601e+00   2.5205716e+01  -1.2009602e+01   6.2015468e-05   3.8866255e-03  -1.1640667e+01  -6.3300066e+00  -4.0856076e+00   1.8342791e-01   6.0876276e-01  -2.6550483e-01  -6.0822489e+00  -4.8080905e+00   3.1141207e+00  -1.2485058e-02   1.8329803e-02  -2.1995582e-01   0.0000000e+00  -1.7110074e+00
   6.1040000e+01   1.5159577e+00  -1.5848630e-01   4.5709470e+01   3.9586554e-01  -4.3447389e-01   1.8201694e-02  -2.8104812e+00  -9.1949323e-01   1.1280392e+00   3.1109395e+01   2.5814074e-01   4.2122108e+00   1.2065074e+01  -1.2008673e+01   1.1596995e-04   5.3954484e-03  -1.1636749e+01  -6.4014457e+00  -4.3536557e+00   1.8427205e-01   6.0069326e-01  -2.5744512e-01  -6.0385670e+00  -4.6860863e+00   3.1848357e+00  -1.8898051e-02   3.3425669e-02  -2.0833129e-01   0.0000000e+00  -1.4684686e+00
   6.1050000e+01   1.4708063e+00  -1.9676732e-01   4.5699389e+01   4.4716792e-01  -4.3361446e-01  -6.7147655e-03  -2.4916459e+00  -9.0520571e-01   1.4313577e+00   3.0331849e+01   3.0087315e-01   4.2743555e+00   6.2144656e+00  -1.2007167e+01   1.7080671e-04   5.4836755e-03  -1.1498983e+01  -6.4630434e+00  -4.7171172e+00   1.9133718e-01   5.9158087e-01  -2.4836926e-01  -5.9768023e+00  -4.5410332e+00   3.3018097e+00  -3.0372401e-02   4.3422973e-02  -1.9978622e-01   0.0000000e+00  -1.3422695e+00
   6.1060000e+01   1.4218443e+00  -2.2441295e-01   4.5716960e+01   4.8547014e-01  -4.3120803e-01  -3.2649510e-02  -2.5934745e+00  -8.8872001e-01   1.6505462e+00   2.1918852e+01   3.4426069e-01   4.3317432e+00   5.7387659e+00  -1.2005203e+01   1.9178903e-04   2.0982320e-03  -1.1100113e+01  -6.5103056e+00  -5.0401832e+00   2.0102314e-01   5.7731364e-01  -2.3478364e-01  -5.8282841e+00  -4.4296117e+00   3.3905071e+00  -4.4225545e-02   4.9806594e-02  -1.9275005e-01   0.0000000e+00  -1.3384412e+00
   6.1070000e+01   1.3812247e+00  -2.4400070e-01   4.5754985e+01   5.0314415e-01  -4.3395823e-01  -5.5257956e-02  -2.2608446e+00  -8.7143975e-01   1.7286530e+00   7.8106759e+00   3.8816440e-01   4.3718582e+00   4.0115031e+00  -1.2003152e+01   1.1704137e-04  -7.4747655e-03  -1.0495474e+01  -6.5305748e+00  -5.2113265e+00   2.0715064e-01   5.5455732e-01  -2.1509638e-01  -5.6275195e+00  -4.3808299e+00   3.4085594e+00  -5.6004582e-02   5.5714591e-02  -1.8569481e-01   0.0000000e+00  -1.3592945e+00
   6.1080000e+01   1.3584562e+00  -2.5659212e-01   4.5801879e+01   5.0339522e-01  -4.3332798e-01  -6.4387953e-02  -9.1299968e-01  -8.5493956e-01   1.6488206e+00  -7.9832357e+00   4.3194102e-01   4.3466151e+00  -2.5243070e+00  -1.2001448e+01  -1.4069484e-04  -2.5773622e-02  -9.8356775e+00  -6.5159118e+00  -5.1989836e+00   2.0563016e-01   5.2404231e-01  -1.9115254e-01  -5.4439629e+00  -4.3709951e+00   3.3379485e+00  -6.1814635e-02   6.3803730e-02  -1.7834960e-01   0.0000000e+00  -1.3151347e+00
   6.1090000e+01   1.3497257e+00  -2.5639587e-01   4.5848246e+01   4.9554319e-01  -4.3424471e-01  -5.6012463e-02   8.3754899e-01  -8.4065351e-01   1.4260648e+00  -2.2275587e+01   4.7464169e-01   4.2318020e+00  -1.1481315e+01  -1.2000325e+01  -6.7318380e-04  -5.3248896e-02  -9.2477092e+00  -6.4755240e+00  -5.0385121e+00   1.9670972e-01   4.9027830e-01  -1.6697263e-01  -5.3206558e+00  -4.3624185e+00   3.1775857e+00  -6.0466478e-02   7.4744403e-02  -1.7189472e-01   0.0000000e+00  -1.1986012e+00
   6.1100000e+01   1.3405675e+00  -2.3278947e-01   4.5889806e+01   4.8647232e-01  -4.3286961e-01  -3.4429090e-02   2.1583373e+00  -8.2948260e-01   1.1155264e+00  -3.1053839e+01   5.1545135e-01   4.0528919e+00  -1.7891007e+01  -1.1999759e+01  -1.5231479e-03  -8.4996407e-02  -8.7868941e+00  -6.4283144e+00  -4.7743041e+00   1.8341732e-01   4.5874028e-01  -1.4677313e-01  -5.2590728e+00  -4.3556713e+00   2.9446283e+00  -5.3518850e-02   8.7317207e-02  -1.6796574e-01   0.0000000e+00  -1.0679383e+00
   6.1110000e+01   1.3199341e+00  -1.7843939e-01   4.5927421e+01   4.7621165e-01  -4.3315609e-01  -5.6595527e-03   2.8769537e+00  -8.2142190e-01   8.1042315e-01  -3.0510324e+01   5.5388232e-01   3.8606115e+00  -1.9228040e+01  -1.1999583e+01  -2.5865883e-03  -1.0634404e-01  -8.4650173e+00  -6.3907370e+00  -4.4357670e+00   1.6876606e-01   4.3332253e-01  -1.3351016e-01  -5.2394219e+00  -4.3820672e+00   2.6767984e+00  -4.3655105e-02   9.9537603e-02  -1.6723159e-01   0.0000000e+00  -9.7811670e-01
   6.1120000e+01   1.2882667e+00  -9.7861443e-02   4.5965246e+01   4.6067988e-01  -4.3246854e-01   2.5558786e-02   3.1218338e+00  -8.1569521e-01   5.9076880e-01  -2.1965434e+01   5.8963278e-01   3.6942463e+00  -1.6636524e+01  -1.1999609e+01  -3.4720527e-03  -8.8546443e-02  -8.2842338e+00  -6.3744016e+00  -4.0524960e+00   1.5452722e-01   4.1548141e-01  -1.2789835e-01  -5.2377035e+00  -4.4552598e+00   2.4218377e+00  -3.3173448e-02   1.0974020e-01  -1.6889602e-01   0.0000000e+00  -9.4481563e-01
   6.1130000e+01   1.2510912e+00  -8.2596749e-03   4.6006652e+01   4.3624031e-01  -4.3166640e-01   5.3617723e-02   2.8058937e+00  -8.1148848e-01   4.6225663e-01  -1.2851217e+01   6.2235887e-01   3.5632493e+00  -1.3099698e+01  -1.1999672e+01  -3.3476016e-03   1.2445115e-02  -8.2491232e+00  -6.3858675e+00  -3.6680106e+00   1.4167574e-01   4.0485737e-01  -1.2853121e-01  -5.2413023e+00  -4.5484752e+00   2.2289039e+00  -2.3536901e-02   1.1700383e-01  -1.7160689e-01   0.0000000e+00  -9.4996046e-01
   6.1140000e+01   1.2076418e+00   7.0046765e-02   4.6050408e+01   4.0105157e-01  -4.2925998e-01   7.1391026e-02   1.7773303e+00  -8.0867354e-01   3.5468945e-01  -1.0756718e+01   6.5172815e-01   3.4562334e+00  -1.0701584e+01  -1.1999639e+01  -8.5800592e-04   2.4895957e-01  -8.3526801e+00  -6.4278350e+00  -3.3354099e+00   1.3110624e-01   4.0048322e-01  -1.3323188e-01  -5.2544847e+00  -4.6190793e+00   2.1454474e+00  -1.5762644e-02   1.2073291e-01  -1.7473991e-01   0.0000000e+00  -9.7160136e-01
   6.1150000e+01   1.1505212e+00   1.2360770e-01   4.6091724e+01   3.5478851e-01  -4.2771299e-01   7.5324458e-02   3.9334323e-01  -8.0784316e-01   1.8663775e-01  -1.6805170e+01   6.7775971e-01   3.3406942e+00  -1.1553920e+01  -1.1999412e+01   5.7337968e-03   6.5918028e-01  -8.5892646e+00  -6.4969827e+00  -3.1203985e+00   1.2411332e-01   4.0175585e-01  -1.4044570e-01  -5.3126313e+00  -4.6428160e+00   2.2255350e+00  -1.0977642e-02   1.1994343e-01  -1.7868424e-01   0.0000000e+00  -9.8443195e-01
   6.1160000e+01   1.0783850e+00   1.4596568e-01   4.6127510e+01   2.9985982e-01  -4.2771299e-01   7.1266964e-02  -4.0574947e-01  -8.0969116e-01  -6.8001654e-02  -2.5463941e+01   7.0113865e-01   3.1685315e+00  -1.7216274e+01  -1.1998941e+01   1.7954450e-02   1.2220653e+00  -8.9261542e+00  -6.5875187e+00  -3.0941136e+00   1.2267880e-01   4.0871060e-01  -1.4949158e-01  -5.4370613e+00  -4.6166007e+00   2.5190153e+00  -1.0754271e-02   1.1324175e-01  -1.8374008e-01   0.0000000e+00  -9.8257152e-01
   6.1170000e+01   1.0083879e+00   1.3118237e-01   4.6159030e+01   2.4170042e-01  -4.2765569e-01   7.3419068e-02   2.1521044e-01  -8.1428602e-01  -3.5555575e-01  -2.8755410e+01   7.2296337e-01   2.9182189e+00  -2.5031259e+01  -1.1998269e+01   3.5822995e-02   1.7868545e+00  -9.2293367e+00  -6.7007724e+00  -3.2893446e+00   1.2896260e-01   4.2131234e-01  -1.5935520e-01  -5.5523697e+00  -4.5558787e+00   3.0252156e+00  -1.7052365e-02   9.9728218e-02  -1.8869855e-01   0.0000000e+00  -1.0246855e+00
   6.1180000e+01   9.7529143e-01   6.9960071e-02   4.6188953e+01   1.8478963e-01  -4.2817136e-01   9.4967067e-02   2.1547998e+00  -8.2068720e-01  -5.6662846e-01  -2.1107271e+01   7.4381220e-01   2.6009128e+00  -3.1730613e+01  -1.1997611e+01   5.5693910e-02   1.9870915e+00  -9.3211087e+00  -6.8335888e+00  -3.6745978e+00   1.4376591e-01   4.3803954e-01  -1.6728493e-01  -5.5379101e+00  -4.5131628e+00   3.6877019e+00  -3.1510851e-02   8.0200601e-02  -1.9073419e-01   0.0000000e+00  -1.1702317e+00
   6.1190000e+01   1.0124709e+00  -4.8197734e-02   4.6217877e+01   1.2765304e-01  -4.2668167e-01   1.3634733e-01   4.1380265e+00  -8.2723831e-01  -6.1395552e-01  -4.7327062e+00   7.6304335e-01   2.2098849e+00  -3.9102784e+01  -1.1997453e+01   6.7427206e-02   1.1733296e+00  -9.1236461e+00  -6.9690381e+00  -4.1714225e+00   1.6506671e-01   4.5493831e-01  -1.6916951e-01  -5.3436236e+00  -4.5582986e+00   4.4446441e+00  -5.4374857e-02   5.7690362e-02  -1.8684115e-01   0.0000000e+00  -1.3884075e+00
   6.1200000e+01   1.1218359e+00  -2.2981067e-01   4.6246121e+01   6.1159573e-02  -4.2123857e-01   1.8554424e-01   4.9196908e+00  -8.3249339e-01  -5.0908302e-01   1.0487251e+01   7.7885779e-01   1.6971855e+00  -5.1269947e+01  -1.1998628e+01   5.1778073e-02  -1.5649133e+00  -8.7292338e+00  -7.0839186e+00  -4.6773020e+00   1.8789037e-01   4.6687818e-01  -1.6245487e-01  -5.0188658e+00  -4.7147822e+00   5.2631419e+00  -8.4173407e-02   3.6541067e-02  -1.7572970e-01   0.0000000e+00  -1.5742756e+00
   6.1210000e+01   1.2521174e+00  -4.7527425e-01   4.6278500e+01  -2.9214441e-02  -4.2335851e-01   2.3067216e-01   4.5127921e+00  -8.3605342e-01  -3.5460658e-01   1.5447644e+01   7.8901850e-01   1.0309759e+00  -6.6620960e+01  -1.2002265e+01  -1.9975403e-02  -7.1753476e+00  -8.3479428e+00  -7.1493507e+00  -5.0617474e+00   2.0574935e-01   4.7118113e-01  -1.4980177e-01  -4.6603211e+00  -4.9375902e+00   6.1082173e+00  -1.1851446e-01   2.0251612e-02  -1.5922558e-01   0.0000000e+00  -1.6483837e+00
   6.1220000e+01   1.3171414e+00  -7.7954390e-01   4.6323359e+01  -1.5722100e-01  -4.2146775e-01   2.5755102e-01   2.6878858e+00  -8.3877109e-01  -2.7720155e-01   7.7405028e+00   7.9228920e-01   2.9714559e-01  -7.3383028e+01  -1.2009488e+01  -1.8073954e-01  -1.6076413e+01  -8.1389778e+00  -7.1583623e+00  -5.1682099e+00   2.1251824e-01   4.6995081e-01  -1.3939972e-01  -4.3041430e+00  -5.1266377e+00   6.8884697e+00  -1.5452363e-01   9.7915812e-03  -1.4200576e-01   0.0000000e+00  -1.6760709e+00
   6.1230000e+01   1.2666541e+00  -1.1304699e+00   4.6383507e+01  -3.3013232e-01  -4.1407659e-01   2.3769268e-01  -1.9858334e+00  -8.4251760e-01  -3.8094503e-01  -1.0374349e+01   7.8978480e-01  -2.9045774e-01  -5.8760333e+01  -1.2020673e+01  -4.5204855e-01  -2.7130901e+01  -8.1276119e+00  -7.1589036e+00  -4.8676352e+00   2.0346223e-01   4.6801343e-01  -1.4041660e-01  -3.9031831e+00  -5.1444585e+00   7.4726713e+00  -1.8866506e-01   3.9821789e-03  -1.2888313e-01   0.0000000e+00  -1.8313383e+00
   6.1240000e+01   1.1463974e+00  -1.5106727e+00   4.6449155e+01  -5.4819271e-01  -4.1281609e-01   1.4491202e-01  -9.2780664e+00  -8.4982890e-01  -7.3418811e-01  -3.5324308e+01   7.8465430e-01  -5.4706183e-01  -2.5660409e+01  -1.2034141e+01  -8.1381259e-01  -3.6176405e+01  -8.3398684e+00  -7.2193513e+00  -4.1142218e+00   1.7529507e-01   4.6864845e-01  -1.5748907e-01  -3.4833888e+00  -4.8848729e+00   7.7545832e+00  -2.1751931e-01   1.3718646e-03  -1.2140015e-01   0.0000000e+00  -2.1550418e+00
   6.1250000e+01   1.0643408e+00  -1.9056694e+00   4.6504099e+01  -8.0357921e-01  -4.1275879e-01  -1.8506651e-02  -1.6341867e+01  -8.6351833e-01  -1.3664585e+00  -6.3227040e+01   7.8022701e-01  -4.6663580e-01   8.0426027e+00  -1.2044330e+01  -1.1582401e+00  -3.4442755e+01  -8.8587732e+00  -7.3879499e+00  -2.9601465e+00   1.2585208e-01   4.7071444e-01  -1.8872311e-01  -3.1973781e+00  -4.3452997e+00   7.6857009e+00  -2.3903684e-01   1.8471117e-03  -1.1687744e-01  -3.1173932e-02  -2.4670220e+00
   6.1260000e+01   1.0945567e+00  -2.3005566e+00   4.6539623e+01  -1.0770104e+00  -4.1780082e-01  -2.2852282e-01  -2.1001617e+01  -8.8631064e-01  -2.2703572e+00  -9.0389872e+01   7.7857940e-01  -1.8015983e-01   2.8647597e+01  -1.2039850e+01  -1.2355410e+00  -7.7300868e+00  -9.6709004e+00  -7.6981680e+00  -1.5416769e+00   5.4690587e-02   4.6916745e-01  -2.2806853e-01  -3.1449911e+00  -3.6095358e+00   7.2706023e+00  -2.5316559e-01   6.6529363e-03  -1.1069987e-01  -4.1279918e-02  -2.5788452e+00
   6.1270000e+01   1.2238240e+00  -2.6602164e+00   4.6560674e+01  -1.3416831e+00  -4.2141045e-01  -4.6407892e-01  -2.3555610e+01  -9.2060119e-01  -3.4136149e+00  -1.1432577e+02   7.8040214e-01   1.7191107e-01   3.5207090e+01  -1.2002315e+01  -6.1520872e-01   6.2033229e+01  -1.0622075e+01  -8.1576848e+00  -4.5669038e-02  -3.4924827e-02   4.5882713e-01  -2.6939686e-01  -3.2818193e+00  -2.7897775e+00   6.5491365e+00  -2.6195448e-01   1.6907562e-02  -9.9735276e-02   0.0000000e+00  -2.4463200e+00
   6.1280000e+01   1.3731571e+00  -2.9157092e+00   4.6582330e+01  -1.5711751e+00  -4.2989023e-01  -7.1807843e-01  -2.5399950e+01  -9.6836167e-01  -4.7539710e+00  -1.3403561e+02   7.8543184e-01   4.9434123e-01   3.2243017e+01  -1.1907888e+01   1.2896496e+00   1.9048584e+02  -1.1542520e+01  -8.7240060e+00   1.3293562e+00  -1.3484190e-01   4.3794158e-01  -3.0877788e-01  -3.5176002e+00  -1.9940907e+00   5.5782118e+00  -2.6836257e-01   3.2455941e-02  -8.4396743e-02   0.0000000e+00  -2.1188622e+00
   6.1290000e+01   1.4560181e+00  -2.9741662e+00   4.6625534e+01  -1.7372796e+00  -4.3905755e-01  -9.9372991e-01  -2.7565148e+01  -1.0311332e+00  -6.2481754e+00  -1.4942044e+02   7.9296059e-01   7.4372086e-01   2.4937963e+01  -1.1734533e+01   5.0611556e+00   3.7715060e+02  -1.2297980e+01  -9.3266599e+00   2.4036466e+00  -2.3312617e-01   4.0845625e-01  -3.4391080e-01  -3.7890796e+00  -1.2997685e+00   4.4119863e+00  -2.7391434e-01   5.2187234e-02  -6.7844716e-02   0.0000000e+00  -1.6776155e+00
   6.1300000e+01   1.4329601e+00  -2.7539157e+00   4.6715230e+01  -1.8015093e+00  -4.5143344e-01  -1.2980306e+00  -3.0430067e+01  -1.1099400e+00  -7.8441322e+00  -1.5959568e+02   8.0234959e-01   9.2811972e-01   1.8439885e+01  -1.1478455e+01   1.0889378e+01   5.8282221e+02  -1.2763501e+01  -9.9107594e+00   3.0252469e+00  -3.1570896e-01   3.7410512e-01  -3.7198843e-01  -4.0616225e+00  -7.3311109e-01   3.0988260e+00  -2.7713246e-01   7.4851804e-02  -5.2886819e-02   0.0000000e+00  -1.2057687e+00
   6.1310000e+01   1.3294293e+00  -2.2423781e+00   4.6877037e+01  -1.7149438e+00  -4.7154426e-01  -1.6399579e+00  -3.4192732e+01  -1.2048967e+00  -9.4504799e+00  -1.6063477e+02   8.1325889e-01   1.0787638e+00   1.5064411e+01  -1.1171701e+01   1.8038212e+01   7.1488339e+02  -1.2833581e+01  -1.0449893e+01   3.0669984e+00  -3.6741658e-01   3.3910969e-01  -3.8813532e-01  -4.3258132e+00  -2.8431685e-01   1.7042824e+00  -2.7351123e-01   9.9405055e-02  -3.9854580e-02   0.0000000e+00  -7.5437364e-01
   6.1320000e+01   1.2060659e+00  -1.5482460e+00   4.7128095e+01  -1.4311355e+00  -4.8987891e-01  -2.0374797e+00  -3.9752178e+01  -1.3146158e+00  -1.0916527e+01  -1.4660475e+02   8.2544250e-01   1.2063230e+00   1.2755916e+01  -1.0875054e+01   2.4710287e+01   6.6720753e+02  -1.2446498e+01  -1.0955040e+01   2.4418226e+00  -3.7520586e-01   3.0815313e-01  -3.8663393e-01  -4.5841239e+00   6.7909510e-02   3.0238318e-01  -2.5694705e-01   1.2497654e-01  -2.8167095e-02   0.0000000e+00  -3.4617023e-01
   6.1330000e+01   1.1145811e+00  -8.7595430e-01   4.7463240e+01  -9.3306568e-01  -5.1623497e-01  -2.5222826e+00  -4.8480296e+01  -1.4358161e+00  -1.2052031e+01  -1.1355032e+02   8.3829549e-01   1.2755931e+00   6.9270126e+00  -1.0642144e+01   2.8859223e+01   4.1489355e+02  -1.1605002e+01  -1.1494080e+01   1.1418252e+00  -3.3516574e-01   2.8602461e-01  -3.6510780e-01  -4.8423669e+00   3.6556095e-01  -1.0562645e+00  -2.2325709e-01   1.5074940e-01  -1.9591726e-02   0.0000000e+00  -5.3858346e-03
   6.1340000e+01   1.0792102e+00  -4.0216404e-01   4.7850026e+01  -2.7260352e-01  -5.4379424e-01  -3.1295075e+00  -6.0722483e+01  -1.5633559e+00  -1.2670078e+01  -6.1804762e+01   8.5045747e-01   1.2114292e+00  -6.4163890e+00  -1.0492466e+01   2.9427685e+01   5.6846291e+01  -1.0406818e+01  -1.2163106e+01  -7.0995748e-01  -2.5739499e-01   2.7573496e-01  -3.2815677e-01  -5.1192385e+00   6.9890836e-01  -2.2975886e+00  -1.7526201e-01   1.7554542e-01  -1.8013631e-02   0.0000000e+00   0.0000000e+00
   6.1350000e+01   1.0995268e+00  -1.7140738e-01   4.8244323e+01   4.1836997e-01  -5.8057813e-01  -3.8783606e+00  -7.4885314e+01  -1.6906791e+00  -1.2628930e+01   4.1148298e+00   8.5975872e-01   9.3320851e-01  -2.7822072e+01  -1.0415711e+01   2.6817192e+01  -2.6104932e+02  -9.0591012e+00  -1.3003456e+01  -2.8273233e+00  -1.6279074e-01   2.7651565e-01  -2.8643294e-01  -5.4636564e+00   1.1685081e+00  -3.2702456e+00  -1.2484409e-01   1.9715091e-01  -2.5116911e-02  -3.1631060e-01   0.0000000e+00
   6.1360000e+01   1.1492934e+00  -1.1963993e-01   4.8613648e+01   9.9591981e-01  -6.3162867e-01  -4.7606635e+00  -8.8230292e+01  -1.8106974e+00  -1.1875820e+01   7.5310940e+01   8.6367790e-01   4.0574334e-01  -5.2746517e+01  -1.0389660e+01   2.2340398e+01  -4.4767943e+02  -7.8224273e+00  -1.3966439e+01  -4.8308860e+00  -7.4119008e-02   2.8381801e-01  -2.5151419e-01  -5.9379070e+00   1.7957654e+00  -3.8347239e+00  -8.6917828e-02   2.1240380e-01  -3.8064034e-02  -8.5048839e-01   0.0000000e+00
   6.1370000e+01   1.1789451e+00  -1.6555510e-01   4.8952258e+01   1.3927914e+00  -6.9092980e-01  -5.7562771e+00  -9.9561354e+01  -1.9170574e+00  -1.0485174e+01   1.3906461e+02   8.6022281e-01  -3.1825463e-01  -7.2399797e+01  -1.0393163e+01   1.7399292e+01  -4.9411064e+02  -6.8703729e+00  -1.4957417e+01  -6.4142415e+00  -7.2903141e-03   2.9168454e-01  -2.3054183e-01  -6.5264380e+00   2.5185574e+00  -3.9807859e+00  -6.9303341e-02   2.1871829e-01  -5.1911216e-02  -1.3780709e+00   0.0000000e+00
   6.1380000e+01   1.1421704e+00  -2.5294159e-01   4.9286580e+01   1.6227653e+00  -7.5447082e-01  -6.8564795e+00  -1.1002024e+02  -2.0052897e+00  -8.6460984e+00   1.8390760e+02   8.4867673e-01  -1.1116481e+00  -7.9339347e+01  -1.0411595e+01   1.2949361e+01  -4.4499304e+02  -6.2020758e+00  -1.5845981e+01  -7.4357838e+00   3.2511326e-02   2.9576125e-01  -2.2378596e-01  -7.1188730e+00   3.2317323e+00  -3.8247619e+00  -6.8280723e-02   2.1623706e-01  -6.3012952e-02  -1.9327814e+00   0.0000000e+00
   6.1390000e+01   1.0301405e+00  -3.3836640e-01   4.9665930e+01   1.7259962e+00  -8.3617460e-01  -8.0558384e+00  -1.1993589e+02  -2.0732438e+00  -6.5909508e+00   2.0551476e+02   8.2959841e-01  -1.8477600e+00  -7.3611188e+01  -1.0437269e+01   9.3529618e+00  -3.5963993e+02  -5.7146862e+00  -1.6438263e+01  -7.8849336e+00   4.8455619e-02   2.9417443e-01  -2.2586290e-01  -7.6526742e+00   3.7959981e+00  -3.5550413e+00  -7.1797337e-02   2.0904877e-01  -7.0797654e-02  -2.5449160e+00   0.0000000e+00
   6.1400000e+01   8.8092567e-01  -3.8503028e-01   5.0135813e+01   1.7410356e+00  -9.2899377e-01  -9.3323002e+00  -1.2764618e+02  -2.1207520e+00  -4.5187862e+00   2.0721646e+02   8.0422153e-01  -2.4601252e+00  -6.1236527e+01  -1.0466836e+01   6.5333563e+00  -2.8196055e+02  -5.3104077e+00  -1.6534060e+01  -7.8520568e+00   4.7618506e-02   2.8666734e-01  -2.2929694e-01  -8.2025231e+00   4.1037123e+00  -3.3806241e+00  -6.5833298e-02   2.0421350e-01  -7.7505718e-02  -3.1934779e+00   0.0000000e+00
   6.1410000e+01   7.5740270e-01  -3.7581058e-01   5.0710328e+01   1.7089555e+00  -1.0398611e+00  -1.0655593e+01  -1.3232928e+02  -2.1489224e+00  -2.5581770e+00   1.9606091e+02   7.7383109e-01  -2.9446503e+00  -4.8452500e+01  -1.0497054e+01   4.2486797e+00  -2.2846767e+02  -4.9292161e+00  -1.6045967e+01  -7.5302220e+00   3.8736880e-02   2.7476452e-01  -2.2833387e-01  -8.9150735e+00   4.1631684e+00  -3.4574935e+00  -4.0925340e-02   2.0882584e-01  -8.5878496e-02  -3.8427925e+00   0.0000000e+00
   6.1420000e+01   7.0770707e-01  -3.1941051e-01   5.1365216e+01   1.6748152e+00  -1.1562861e+00  -1.2009686e+01  -1.3540929e+02  -2.1595327e+00  -7.7674752e-01   1.7814295e+02   7.3924742e-01  -3.3488554e+00  -4.0420510e+01  -1.0519857e+01   2.3550689e+00  -1.8936108e+02  -4.5718191e+00  -1.5053409e+01  -7.1870967e+00   3.1095506e-02   2.6238308e-01  -2.2157589e-01  -9.9181649e+00   4.0714177e+00  -3.8230321e+00   3.9741120e-03   2.2707574e-01  -9.6591318e-02  -4.4619434e+00   0.0000000e+00
   6.1430000e+01   7.3363031e-01  -2.4155792e-01   5.2049481e+01   1.6760600e+00  -1.2896134e+00  -1.3393266e+01  -1.3835797e+02  -2.1547068e+00   7.9046781e-01   1.5672153e+02   7.0053263e-01  -3.7493283e+00  -4.0047296e+01  -1.0517738e+01   1.0285282e+00  -1.3265407e+02  -4.2923069e+00  -1.3769379e+01  -7.0792943e+00   3.1899286e-02   2.5471616e-01  -2.1205849e-01  -1.1222710e+01   3.9119445e+00  -4.4163089e+00   6.2655576e-02   2.5915649e-01  -1.0760717e-01  -5.0267228e+00   0.0000000e+00
   6.1440000e+01   7.9204876e-01  -1.7157780e-01   5.2705107e+01   1.7282225e+00  -1.4361187e+00  -1.4799028e+01  -1.4057620e+02  -2.1366484e+00   2.1348426e+00   1.3443748e+02   6.5728291e-01  -4.1932427e+00  -4.4391436e+01  -1.0461273e+01   9.2880427e-01  -9.9723890e+00  -4.1116825e+00  -1.2468185e+01  -7.3330125e+00   4.2252264e-02   2.5567744e-01  -2.0448392e-01  -1.2647751e+01   3.6993505e+00  -5.1721375e+00   1.2630414e-01   3.0216945e-01  -1.1571587e-01  -5.5534066e+00   0.0000000e+00
   6.1450000e+01   8.2464822e-01  -1.3190762e-01   5.3296228e+01   1.8204101e+00  -1.5976928e+00  -1.6201355e+01  -1.4023276e+02  -2.1072517e+00   3.2864017e+00   1.1515591e+02   6.0929334e-01  -4.6615317e+00  -4.6828904e+01  -1.0312059e+01   3.2504567e+00   2.3216525e+02  -3.9743854e+00  -1.1389112e+01  -7.8708689e+00   5.4584135e-02   2.6561627e-01  -2.0182647e-01  -1.3915057e+01   3.4075209e+00  -6.0818513e+00   1.8794870e-01   3.5184167e-01  -1.1897234e-01  -6.0822079e+00   0.0000000e+00
   6.1460000e+01   7.9028808e-01  -1.3212313e-01   5.3831433e+01   1.9233808e+00  -1.7717574e+00  -1.7559303e+01  -1.3579480e+02  -2.0678404e+00   4.3011886e+00   1.0147869e+02   5.5707397e-01  -5.0835583e+00  -4.2202655e+01  -1.0034105e+01   9.5393404e+00   6.2888837e+02  -3.7996103e+00  -1.0643526e+01  -8.4396590e+00   5.5193207e-02   2.8086730e-01  -2.0357899e-01  -1.4832094e+01   3.0194743e+00  -7.1830303e+00   2.4450082e-01   4.0390925e-01  -1.1809290e-01  -6.6183951e+00   0.0000000e+00
   6.1470000e+01   6.8729350e-01  -1.6540574e-01   5.4355875e+01   2.0059252e+00  -1.9630107e+00  -1.8824109e+01  -1.2648056e+02  -2.0193168e+00   5.2205102e+00   9.1932152e+01   5.0182523e-01  -5.3909372e+00  -3.0737893e+01  -9.6063563e+00   2.1068987e+01   1.1529646e+03  -3.5682990e+00  -1.0181900e+01  -8.7526939e+00   3.2930452e-02   2.9564792e-01  -2.0665251e-01  -1.5396025e+01   2.5411124e+00  -8.4767662e+00   2.9658007e-01   4.5474190e-01  -1.1563013e-01  -7.1067281e+00   0.0000000e+00
   6.1480000e+01   5.5936286e-01  -2.0648869e-01   5.4920708e+01   2.0552171e+00  -2.1621708e+00  -1.9952580e+01  -1.1284710e+02  -1.9625383e+00   6.0485544e+00   8.2804421e+01   4.4475188e-01  -5.5836256e+00  -1.9268844e+01  -9.0203211e+00   3.7898657e+01   1.6829670e+03  -3.3493184e+00  -9.8552691e+00  -8.6868763e+00  -1.1226688e-02   3.0503062e-01  -2.0840670e-01  -1.5761239e+01   1.9884597e+00  -9.8249367e+00   3.4680192e-01   5.0109672e-01  -1.1389517e-01  -7.4803427e+00   0.0000000e+00
   6.1490000e+01   4.7318008e-01  -2.1607399e-01   5.5554431e+01   2.0859338e+00  -2.3743944e+00  -2.0922258e+01  -9.6967839e+01  -1.8984917e+00   6.7725135e+00   7.2395914e+01   3.8639053e-01  -5.7283627e+00  -1.4473711e+01  -8.2681961e+00   5.8547244e+01   2.0648587e+03  -3.1845099e+00  -9.5345306e+00  -8.3951041e+00  -6.2837506e-02   3.0698776e-01  -2.0872783e-01  -1.6070647e+01   1.3815591e+00  -1.0975274e+01   3.9611906e-01   5.3923853e-01  -1.1351223e-01  -7.7876663e+00   0.0000000e+00
   6.1500000e+01   4.7502270e-01  -1.5427398e-01   5.6248020e+01   2.1218704e+00  -2.5887952e+00  -2.1735189e+01  -8.1293081e+01  -1.8280093e+00   7.4082675e+00   6.3575402e+01   3.2666517e-01  -5.8859981e+00  -1.5763536e+01  -7.3429831e+00   8.0934992e+01   2.2387748e+03  -2.9795285e+00  -9.1734641e+00  -8.2217913e+00  -1.0383698e-01   3.0195637e-01  -2.0903712e-01  -1.6315056e+01   7.3688492e-01  -1.1703125e+01   4.3984461e-01   5.6446931e-01  -1.1331917e-01  -8.2394016e+00   0.0000000e+00
   6.1510000e+01   5.6098050e-01   4.7016931e-03   5.6954454e+01   2.1676708e+00  -2.8120196e+00  -2.2405004e+01  -6.6981534e+01  -1.7511596e+00   8.0326600e+00   6.2439243e+01   2.6546137e-01  -6.0600485e+00  -1.7405039e+01  -6.2452176e+00   1.0360319e+02   2.2668199e+03  -2.5773782e+00  -8.7690732e+00  -8.4319087e+00  -1.2549181e-01   2.8986653e-01  -2.1037143e-01  -1.6364076e+01   4.9176340e-02  -1.1897333e+01   4.6808881e-01   5.7201905e-01  -1.1120030e-01  -9.0674998e+00   0.0000000e+00
   6.1520000e+01   6.8322732e-01   2.6239190e-01   5.7609376e+01   2.2021889e+00  -3.0401890e+00  -2.2936463e+01  -5.3145878e+01  -1.6668384e+00   8.7634363e+00   7.3077629e+01   2.0299857e-01  -6.2169512e+00  -1.5690276e+01  -4.9784047e+00   1.2592266e+02   2.2319465e+03  -1.9246880e+00  -8.3128302e+00  -8.9920577e+00  -1.3422481e-01   2.6727575e-01  -2.1259495e-01  -1.6106907e+01  -7.0065897e-01  -1.1545148e+01   4.7153903e-01   5.5897098e-01  -1.0554944e-01  -1.0344965e+01   0.0000000e+00
   6.1530000e+01   7.7709083e-01   5.8656270e-01   5.8163694e+01   2.1947107e+00  -3.2728098e+00  -2.3314941e+01  -3.7847744e+01  -1.5730025e+00   9.6949679e+00   9.3153159e+01   1.3976162e-01  -6.3301484e+00  -1.1319715e+01  -3.5413491e+00   1.4751659e+02   2.1593935e+03  -1.1148608e+00  -7.7998229e+00  -9.6345079e+00  -1.4795554e-01   2.2737808e-01  -2.1427179e-01  -1.5553181e+01  -1.5052668e+00  -1.0722795e+01   4.4727323e-01   5.2596619e-01  -9.7211623e-02  -1.1978475e+01   0.0000000e+00
   6.1540000e+01   7.8680527e-01   9.0849227e-01   5.8599351e+01   2.1258230e+00  -3.5094414e+00  -2.3510748e+01  -1.9580794e+01  -1.4675100e+00   1.0837738e+01   1.1427697e+02   7.6599508e-02  -6.3632573e+00  -3.3108906e+00  -1.9329172e+00   1.6780727e+02   2.0290676e+03  -2.5336347e-01  -7.2397825e+00  -1.0076078e+01  -1.8845570e-01   1.6212420e-01  -2.1295481e-01  -1.4806475e+01  -2.3257035e+00  -9.6338106e+00   4.0009681e-01   4.7752146e-01  -9.0864550e-02  -1.3893078e+01   0.0000000e+00
   6.1550000e+01   6.9015288e-01   1.1463298e+00   5.8924139e+01   1.9986498e+00  -3.7465313e+00  -2.3492666e+01   1.8082360e+00  -1.3491447e+00   1.2099957e+01   1.2622198e+02   1.5318043e-02  -6.2200635e+00   1.4319375e+01  -1.6038906e-01   1.8590558e+02   1.8098314e+03   6.6944244e-01  -6.6414078e+00  -1.0164672e+01  -2.7532469e-01   6.3926536e-02  -2.0580554e-01  -1.3983269e+01  -3.1295804e+00  -8.5755534e+00   3.3972636e-01   4.2046854e-01  -9.3919319e-02  -1.6180797e+01   0.0000000e+00
   6.1560000e+01   5.1946661e-01   1.2485704e+00   5.9160329e+01   1.8340597e+00  -3.9812148e+00  -2.3244979e+01   2.4768708e+01  -1.2181654e+00   1.3335348e+01   1.2353909e+02  -4.1200088e-02  -5.7916467e+00   4.2841684e+01   1.7611249e+00   2.0060645e+02   1.4700867e+03   1.7118379e+00  -6.0323850e+00  -9.9382199e+00  -4.2204725e-01  -7.3246426e-02  -1.9043819e-01  -1.3200878e+01  -3.8901368e+00  -7.7613955e+00   2.7594674e-01   3.6103783e-01  -1.1218942e-01  -1.9004204e+01   0.0000000e+00
   6.1570000e+01   3.5489965e-01   1.2199441e+00   5.9333264e+01   1.6575011e+00  -4.2070748e+00  -2.2774902e+01   4.7007668e+01  -1.0760298e+00   1.4425670e+01   1.0903220e+02  -9.0190538e-02  -5.0882846e+00   7.0336211e+01   3.8041225e+00   2.1044828e+02   9.8418285e+02   2.8419302e+00  -5.4883202e+00  -9.5871253e+00  -6.3340532e-01  -2.5226368e-01  -1.6594255e-01  -1.2595763e+01  -4.5710003e+00  -7.1824121e+00   2.1441672e-01   3.0280463e-01  -1.4554209e-01  -2.2389368e+01  -7.9548913e-02
   6.1580000e+01   2.7912919e-01   1.1102550e+00   5.9462155e+01   1.4895781e+00  -4.4417010e+00  -2.2115460e+01   6.5944185e+01  -9.2493767e-01   1.5298085e+01   8.7241526e+01  -1.3052692e-01  -4.2721563e+00   8.1612834e+01   5.9108285e+00   2.1402041e+02   3.5721316e+02   3.9759695e+00  -5.0918252e+00  -9.3125596e+00  -9.0504916e-01  -4.7160325e-01  -1.3303835e-01  -1.2250810e+01  -5.1424966e+00  -6.6929824e+00   1.5622980e-01   2.4770882e-01  -1.8825294e-01  -2.6194562e+01  -6.4078072e-01
   6.1590000e+01   3.2264454e-01   9.8335632e-01   5.9555180e+01   1.3406128e+00  -4.6460751e+00  -2.1341989e+01   7.7347120e+01  -7.6788180e-01   1.5874056e+01   5.7597046e+01  -1.6307354e-01  -3.5413004e+00   7.3085589e+01   7.9888590e+00   2.1050418e+02  -3.5162280e+02   5.1189912e+00  -4.8629761e+00  -9.1911779e+00  -1.2251973e+00  -7.2571848e-01  -9.3432025e-02  -1.2107422e+01  -5.5670011e+00  -6.2132297e+00   1.0066608e-01   1.9861746e-01  -2.3347476e-01  -3.0240252e+01  -9.9794827e-01
   6.1600000e+01   4.4440625e-01   8.8852948e-01   5.9609743e+01   1.2069262e+00  -4.8546317e+00  -2.0569605e+01   7.7238463e+01  -6.0883995e-01   1.6055475e+01   1.8141927e+01  -1.8981978e-01  -3.0081696e+00   5.3313076e+01   9.9395008e+00   2.0001527e+02  -1.0488914e+03   6.3503390e+00  -4.6855173e+00  -9.1052926e+00  -1.5784038e+00  -1.0067159e+00  -4.9621428e-02  -1.2024442e+01  -5.8021899e+00  -5.8306430e+00   4.7447307e-02   1.6030424e-01  -2.7699897e-01  -3.4378999e+01  -1.2600902e+00
   6.1610000e+01   5.6492375e-01   8.4592945e-01   5.9616664e+01   1.0715081e+00  -5.0461715e+00  -1.9908211e+01   6.6139377e+01  -4.5256766e-01   1.5764600e+01  -2.9087510e+01  -2.1268919e-01  -2.6663741e+00   3.4179547e+01   1.1695593e+01   1.8351307e+02  -1.6502199e+03   7.6669825e+00  -4.2799982e+00  -8.7956075e+00  -1.9500212e+00  -1.3062416e+00  -5.2093710e-03  -1.1891790e+01  -5.8291414e+00  -5.7284126e+00  -3.8390996e-03   1.3849848e-01  -3.1751399e-01  -3.8472160e+01  -1.5837488e+00
   6.1620000e+01   6.2281905e-01   8.4841964e-01   5.9566576e+01   9.0891951e-01  -5.2393156e+00  -1.9419128e+01   4.8908251e+01  -3.0403039e-01   1.4980115e+01  -7.8448553e+01  -2.3279021e-01  -2.4341077e+00   2.3226639e+01   1.3231922e+01   1.6254095e+02  -2.0972121e+03   8.8615064e+00  -3.3404089e+00  -8.0399600e+00  -2.3280605e+00  -1.6156993e+00   3.4101743e-02  -1.1632549e+01  -5.5929444e+00  -6.0454683e+00  -5.7070904e-02   1.3795059e-01  -3.5330733e-01  -4.2355991e+01  -2.1108404e+00
   6.1630000e+01   6.0818831e-01   8.7092084e-01   5.9456823e+01   6.9255881e-01  -5.4317721e+00  -1.9103867e+01   3.1526130e+01  -1.6769373e-01   1.3751557e+01  -1.2285576e+02  -2.5038575e-01  -2.2259684e+00   2.0813937e+01   1.4539882e+01   1.3881700e+02  -2.3723948e+03   9.5301542e+00  -1.7291958e+00  -6.7655243e+00  -2.7009434e+00  -1.9242246e+00   5.9174037e-02  -1.1120647e+01  -4.9562340e+00  -6.7771729e+00  -1.2229445e-01   1.6033918e-01  -3.7763148e-01  -4.5812369e+01  -2.9622442e+00
   6.1640000e+01   5.5320550e-01   8.8075514e-01   5.9292189e+01   4.0184961e-01  -5.6197595e+00  -1.8921631e+01   1.8223583e+01  -4.6900621e-02   1.2190688e+01  -1.5608685e+02  -2.6528729e-01  -1.9955095e+00   2.3045883e+01   1.5593281e+01   1.1344702e+02  -2.5369981e+03   9.2493808e+00   4.5708947e-01  -5.0066325e+00  -3.0515970e+00  -2.2160704e+00   5.8865510e-02  -1.0116301e+01  -3.7756577e+00  -7.7227987e+00  -2.1437292e-01   2.0309719e-01  -3.7705434e-01  -4.8571363e+01  -4.2694714e+00
   6.1650000e+01   4.9847193e-01   8.5446329e-01   5.9076437e+01   2.3676458e-02  -5.8116431e+00  -1.8817009e+01   1.0462196e+01   5.6390312e-02   1.0435484e+01  -1.7552049e+02  -2.7718691e-01  -1.7294102e+00   2.6609931e+01   1.6333031e+01   8.5954355e+01  -2.7492663e+03   7.8290651e+00   2.9611161e+00  -2.8158779e+00  -3.3515316e+00  -2.4697810e+00   2.6004153e-02  -8.3228793e+00  -2.0026068e+00  -8.4828920e+00  -3.4870944e-01   2.5939963e-01  -3.3550572e-01  -5.0358268e+01  -6.1941131e+00
   6.1660000e+01   4.6573409e-01   7.9642915e-01   5.8805393e+01  -4.4878294e-01  -5.9981409e+00  -1.8738318e+01   7.8690826e+00   1.4145050e-01   8.6087012e+00  -1.8267823e+02  -2.8573417e-01  -1.4223681e+00   3.0704218e+01   1.6670574e+01   5.3529680e+01  -3.2424675e+03   5.4571815e+00   5.4852010e+00  -2.2667390e-01  -3.5610415e+00  -2.6612486e+00  -3.6090337e-02  -5.5759374e+00   2.9229524e-01  -8.5196901e+00  -5.3629801e-01   3.1881487e-01  -2.4212890e-01  -5.0958877e+01  -8.8714000e+00
   6.1670000e+01   4.5170297e-01   7.3744742e-01   5.8472145e+01  -1.0035217e+00  -6.1890504e+00  -1.8647768e+01   9.0550411e+00   2.0838634e-01   6.7936994e+00  -1.8150018e+02  -2.9066551e-01  -1.0824102e+00   3.3995785e+01   1.6493971e+01   1.1018671e+01  -4.2511009e+03   2.6368368e+00   7.7752359e+00   2.6534488e+00  -3.6376084e+00  -2.7697459e+00  -1.1192030e-01  -2.0360493e+00   2.9652089e+00  -7.2843565e+00  -7.7871487e-01   3.6832393e-01  -9.8177815e-02  -5.0265500e+01  -1.2284191e+01
   6.1680000e+01   4.3807021e-01   7.0965966e-01   5.8080083e+01  -1.5855257e+00  -6.3752617e+00  -1.8530302e+01   1.1746611e+01   2.5768818e-01   5.0287668e+00  -1.7649326e+02  -2.9212758e-01  -7.5049800e-01   3.3191221e+01   1.5673439e+01  -4.7343394e+01  -5.8362065e+03   2.1862601e-02   9.6485887e+00   5.4381461e+00  -3.5492982e+00  -2.7826501e+00  -1.7806698e-01   1.8087269e+00   5.8501472e+00  -4.4524565e+00  -1.0651287e+00   3.9393036e-01   8.0512987e-02  -4.8328862e+01  -1.6194479e+01
   6.1690000e+01   4.0778434e-01   7.2363040e-01   5.7648163e+01  -2.0988584e+00  -6.5587228e+00  -1.8399440e+01   1.3086226e+01   2.8997740e-01   3.3270284e+00  -1.7017384e+02  -2.9066806e-01  -4.6748683e-01   2.8301117e+01   1.4079380e+01  -1.2415923e+02  -7.6815837e+03  -1.7219615e+00   1.0993924e+01   7.3664969e+00  -3.2878120e+00  -2.6962258e+00  -2.1090606e-01   5.3783810e+00   8.7684666e+00  -1.8524379e-01  -1.3743244e+00   3.8345144e-01   2.6624692e-01  -4.5423430e+01  -2.0234252e+01
   6.1700000e+01   3.5880883e-01   7.6588484e-01   5.7200490e+01  -2.4540288e+00  -6.7387461e+00  -1.8286499e+01   1.1294069e+01   3.0604780e-01   1.7057366e+00  -1.6212918e+02  -2.8679182e-01  -2.3014632e-01   2.3734050e+01   1.1619926e+01  -2.1563627e+02  -9.1477039e+03  -2.1109913e+00   1.1775925e+01   7.5639259e+00  -2.8748502e+00  -2.5147391e+00  -1.9438150e-01   8.2183080e+00   1.1482708e+01   4.8952475e+00  -1.6794349e+00   3.3037532e-01   4.2622707e-01  -4.1974657e+01  -2.4014887e+01
   6.1710000e+01   3.0592212e-01   8.1120083e-01   5.6753845e+01  -2.6172704e+00  -6.9228947e+00  -1.8217304e+01   6.9194552e+00   3.0689487e-01   1.8493639e-01  -1.5208002e+02  -2.8071590e-01  -1.0626633e-02   2.1951969e+01   8.2778476e+00  -3.1250759e+02  -9.6871322e+03  -1.0466617e+00   1.2036762e+01   5.5895797e+00  -2.3576012e+00  -2.2510850e+00  -1.2488578e-01   1.0053038e+01   1.3652864e+01   1.0096831e+01  -1.9498459e+00   2.3761438e-01   5.3026865e-01  -3.8371345e+01  -2.7181135e+01
   6.1720000e+01   2.6954720e-01   8.3857586e-01   5.6317465e+01  -2.6176474e+00  -7.0999387e+00  -1.8200411e+01   1.6893515e+00   2.9359851e-01  -1.2270660e+00  -1.4120024e+02  -2.7249785e-01   2.0622500e-01   2.1685164e+01   4.1114335e+00  -4.0462900e+02  -9.2121407e+03   1.1969567e+00   1.1875587e+01   1.7984489e+00  -1.7964176e+00  -1.9275516e+00  -1.1194581e-02   1.0802179e+01   1.4896047e+01   1.4984508e+01  -2.1516793e+00   1.1985828e-01   5.5648150e-01  -3.4893033e+01  -2.9511045e+01
   6.1730000e+01   2.6319137e-01   8.4307075e-01   5.5900539e+01  -2.5211999e+00  -7.2824831e+00  -1.8223667e+01  -2.3255979e+00   2.6731649e-01  -2.5226208e+00  -1.2955548e+02  -2.6221425e-01   4.1839460e-01   2.1216960e+01  -7.8073844e-01  -4.8500096e+02  -8.0371965e+03   4.1585886e+00   1.1439478e+01  -2.8397059e+00  -1.2513557e+00  -1.5730017e+00   1.3042328e-01   1.0556614e+01   1.4911882e+01   1.9336870e+01  -2.2523207e+00   3.1903111e-03   4.9467441e-01  -3.1747136e+01  -3.0978755e+01
   6.1740000e+01   2.8860951e-01   8.3641339e-01   5.5514368e+01  -2.3947030e+00  -7.4662306e+00  -1.8252657e+01  -2.8990218e+00   2.2944894e-01  -3.6776841e+00  -1.1550633e+02  -2.5009219e-01   6.1158642e-01   1.9319182e+01  -6.2906816e+00  -5.5064276e+02  -6.5641795e+03   7.3690100e+00   1.0922914e+01  -7.2841066e+00  -7.7009006e-01  -1.2164134e+00   2.8281935e-01   9.4700329e+00   1.3569867e+01   2.2940354e+01  -2.2286504e+00  -7.9701867e-02   3.4870603e-01  -2.9091117e+01  -3.1677780e+01
   6.1750000e+01   3.3646417e-01   8.3619751e-01   5.5164509e+01  -2.2726271e+00  -7.6510668e+00  -1.8247288e+01   5.3691831e-01   1.8174177e-01  -4.6578938e+00  -9.8020966e+01  -2.3649855e-01   7.7254069e-01   1.6095427e+01  -1.2302947e+01  -6.0111844e+02  -5.0475678e+03   1.0506331e+01   1.0519059e+01  -1.0888811e+01  -3.7833824e-01  -8.8066340e-01   4.3280132e-01   7.7061773e+00   1.0962826e+01   2.5492247e+01  -2.0745148e+00  -9.8908193e-02   1.3752575e-01  -2.7067364e+01  -3.1746521e+01
   6.1760000e+01   3.8916779e-01   8.5400307e-01   5.4844597e+01  -2.1486483e+00  -7.8341841e+00  -1.8188839e+01   5.8449390e+00   1.2616090e-01  -5.4414589e+00  -7.8356513e+01  -2.2180734e-01   9.0055454e-01   1.2801385e+01  -1.8680223e+01  -6.3660906e+02  -3.5490626e+03   1.3453630e+01   1.0363117e+01  -1.3543511e+01  -7.6825850e-02  -5.8035010e-01   5.7289031e-01   5.4499490e+00   7.4230153e+00   2.6690612e+01  -1.8036222e+00  -3.7763914e-02  -1.0821242e-01  -2.5809167e+01  -3.1347391e+01
   6.1770000e+01   4.2833060e-01   8.9170690e-01   5.4543559e+01  -1.9966857e+00  -8.0153534e+00  -1.8091495e+01   9.7343257e+00   6.4661051e-02  -6.0295089e+00  -5.8805005e+01  -2.0643174e-01   9.9072124e-01   9.0166703e+00  -2.5259021e+01  -6.5681211e+02  -2.0203043e+03   1.6202423e+01   1.0545063e+01  -1.5500433e+01   1.5270427e-01  -3.2440593e-01   7.0026493e-01   2.8959157e+00   3.4330084e+00   2.6435551e+01  -1.4461740e+00   1.0098114e-01  -3.5537489e-01  -2.5371295e+01  -3.0636885e+01
   6.1780000e+01   4.4514880e-01   9.4443149e-01   5.4258226e+01  -1.7971413e+00  -8.1885012e+00  -1.7988970e+01   1.0252548e+01  -8.8869961e-04  -6.4303866e+00  -4.0087766e+01  -1.9093335e-01   1.0264127e+00   3.5691468e+00  -3.1863865e+01  -6.6096325e+02  -4.1511486e+02   1.8733083e+01   1.1141820e+01  -1.7044015e+01   3.3555366e-01  -1.2075687e-01   8.1364360e-01   2.7310869e-01  -5.4910502e-01   2.4933397e+01  -1.0411773e+00   2.9622209e-01  -5.7747569e-01  -2.5683712e+01  -2.9754174e+01
   6.1790000e+01   4.4409604e-01   1.0045212e+00   5.3994290e+01  -1.5501713e+00  -8.3695559e+00  -1.7903677e+01   8.5293112e+00  -6.8610782e-02  -6.6432656e+00  -2.1287897e+01  -1.7594968e-01   9.9862564e-01  -2.7787069e+00  -3.8322827e+01  -6.4864019e+02   1.2323066e+03   2.0965720e+01   1.2200945e+01  -1.8248572e+01   4.9275654e-01   2.0934644e-02   9.1059816e-01  -2.1210404e+00  -4.2235003e+00   2.2590092e+01  -6.2759911e-01   5.1608964e-01  -7.5729277e-01  -2.6562861e+01  -2.8804464e+01
   6.1800000e+01   4.3684175e-01   1.0651721e+00   5.3752535e+01  -1.2711882e+00  -8.5470582e+00  -1.7830756e+01   7.2921051e+00  -1.3649991e-01  -6.6558070e+00  -1.2541416e+00  -1.6188720e-01   9.2991766e-01  -6.8707982e+00  -4.4474932e+01  -6.2063173e+02   2.8008463e+03   2.2839464e+01   1.3698429e+01  -1.8985538e+01   6.3486819e-01   9.0536129e-02   9.8878086e-01  -3.9669061e+00  -7.4336025e+00   1.9782221e+01  -2.3583676e-01   7.2914434e-01  -8.8538253e-01  -2.7809182e+01  -2.7838121e+01
   6.1810000e+01   4.3475503e-01   1.1232941e+00   5.3518146e+01  -9.7204951e-01  -8.7239303e+00  -1.7751610e+01   7.9145540e+00  -2.0238925e-01  -6.4522028e+00   2.0360418e+01  -1.4859070e-01   8.7615040e-01  -5.3767261e+00  -5.0177662e+01  -5.7906615e+02   4.1565573e+03   2.4415388e+01   1.5548971e+01  -1.9082805e+01   7.5974416e-01   8.2049334e-02   1.0494967e+00  -5.0641521e+00  -1.0048832e+01   1.6688678e+01   1.1771243e-01   9.1405139e-01  -9.5963570e-01  -2.9318449e+01  -2.6849298e+01
   6.1820000e+01   4.4511090e-01   1.1790168e+00   5.3268214e+01  -6.5623583e-01  -8.9032661e+00  -1.7649343e+01   1.0226756e+01  -2.6409524e-01  -6.0307363e+00   4.2146654e+01  -1.3544222e-01   8.8343440e-01   7.2840023e-01  -5.5316932e+01  -5.2680443e+02   5.2261725e+03   2.5774179e+01   1.7681037e+01  -1.8403003e+01   8.5225747e-01  -1.0807678e-03   1.0966733e+00  -5.4635469e+00  -1.1884336e+01   1.3328890e+01   4.2814156e-01   1.0620695e+00  -9.8547022e-01  -3.1032417e+01  -2.5785950e+01
   6.1830000e+01   4.6808624e-01   1.2321312e+00   5.2987674e+01  -3.4539157e-01  -9.0760701e+00  -1.7515077e+01   1.3426561e+01  -3.1969553e-01  -5.4172446e+00   6.1349162e+01  -1.2189940e-01   9.4406305e-01   6.0628657e+00  -5.9814422e+01  -4.6698043e+02   5.9824001e+03   2.6802225e+01   2.0053763e+01  -1.6816946e+01   8.8968161e-01  -1.4283502e-01   1.1296157e+00  -5.4133300e+00  -1.2729475e+01   9.7818863e+00   6.9168573e-01   1.1720543e+00  -9.7458628e-01  -3.2817941e+01  -2.4614432e+01
   6.1840000e+01   4.9452124e-01   1.2806901e+00   5.2672861e+01  -9.8888830e-02  -9.2510515e+00  -1.7349713e+01   1.6536384e+01  -3.6780746e-01  -4.6654717e+00   7.5177293e+01  -1.0795551e-01   1.0039536e+00   5.9890548e+00  -6.3633790e+01  -4.0310644e+02   6.3873986e+03   2.7149266e+01   2.2569341e+01  -1.4238571e+01   8.5554347e-01  -3.1490149e-01   1.1379241e+00  -5.1849728e+00  -1.2510395e+01   6.3638838e+00   8.9655624e-01   1.2445403e+00  -9.4284436e-01  -3.4469689e+01  -2.3383955e+01
   6.1850000e+01   5.0775883e-01   1.3236259e+00   5.2318392e+01   1.1626857e-02  -9.4228242e+00  -1.7161671e+01   1.8804205e+01  -4.0769631e-01  -3.8402905e+00   8.2518122e+01  -9.4119785e-02   1.0108986e+00   6.9449522e-01  -6.6785169e+01  -3.3916706e+02   6.3939376e+03   2.6451180e+01   2.5017829e+01  -1.0763926e+01   7.5307230e-01  -4.8119976e-01   1.1064133e+00  -4.9707554e+00  -1.1435514e+01   3.5806317e+00   1.0243855e+00   1.2799483e+00  -9.0753992e-01  -3.5851980e+01  -2.2203256e+01
   6.1860000e+01   4.8851934e-01   1.3608628e+00   5.1905978e+01  -5.1055427e-02  -9.5896122e+00  -1.6965099e+01   1.9657202e+01  -4.3906203e-01  -2.9853717e+00   8.5491881e+01  -8.0973914e-02   9.5709792e-01  -5.3800631e+00  -6.9318836e+01  -2.7915724e+02   6.0009830e+03   2.4620552e+01   2.7170787e+01  -6.7725604e+00   6.0590441e-01  -6.0710074e-01   1.0271048e+00  -4.8901127e+00  -9.8738850e+00   1.9119085e+00   1.0610963e+00   1.2795377e+00  -8.8316017e-01  -3.7023120e+01  -2.1156373e+01
   6.1870000e+01   4.2106643e-01   1.3867748e+00   5.1410677e+01  -2.6766770e-01  -9.7582337e+00  -1.6772867e+01   1.9223218e+01  -4.6173467e-01  -2.1138344e+00   8.7153731e+01  -6.8765593e-02   8.7546441e-01  -8.1633512e+00  -7.1317112e+01  -2.2636836e+02   5.2788880e+03   2.1925618e+01   2.8926686e+01  -2.8365696e+00   4.4603706e-01  -6.6927070e-01   9.0797947e-01  -5.0466086e+00  -8.0709022e+00   1.5941519e+00   1.0079197e+00   1.2470428e+00  -8.7737432e-01  -3.8187035e+01  -2.0227289e+01
   6.1880000e+01   3.0096501e-01   1.3844842e+00   5.0817694e+01  -5.7766182e-01  -9.9221569e+00  -1.6586983e+01   1.8588400e+01  -4.7565278e-01  -1.2366261e+00   8.7720826e+01  -5.7480799e-02   7.9218615e-01  -8.3278259e+00  -7.2895090e+01  -1.8304506e+02   4.3323299e+03   1.8832409e+01   3.0361624e+01   5.1925823e-01   2.9952063e-01  -6.6054609e-01   7.7180915e-01  -5.5736731e+00  -6.0216402e+00   2.5316624e+00   8.8548781e-01   1.1902368e+00  -8.9101901e-01  -3.9525183e+01  -1.9291860e+01
   6.1890000e+01   1.4240126e-01   1.3319925e+00   5.0131463e+01  -9.1175701e-01  -1.0085049e+01  -1.6395885e+01   1.9109776e+01  -4.8106565e-01  -3.8493727e-01   8.5168885e+01  -4.7261356e-02   6.9222460e-01  -9.9961553e+00  -7.4190077e+01  -1.5038105e+02   3.2664010e+03   1.5807137e+01   3.1672306e+01   3.0260875e+00   1.7789171e-01  -5.8950513e-01   6.4727490e-01  -6.6255560e+00  -3.5703592e+00   4.3517773e+00   7.2948763e-01   1.1210206e+00  -9.2184636e-01  -4.1087215e+01  -1.8187291e+01
   6.1900000e+01  -1.9990391e-02   1.2219142e+00   4.9369927e+01  -1.2184451e+00  -1.0247425e+01  -1.6174570e+01   2.2131557e+01  -4.7871926e-01   3.9141091e-01   7.7634818e+01  -3.8602930e-02   5.4101829e-01  -1.5120631e+01  -7.5332902e+01  -1.2843686e+02   2.1944186e+03   1.3199596e+01   3.3021673e+01   4.7613470e+00   7.6887149e-02  -4.7746821e-01   5.5886414e-01  -8.3048244e+00  -6.1118618e-01   6.5284702e+00   5.8079068e-01   1.0545202e+00  -9.6739701e-01  -4.2792104e+01  -1.6810646e+01
   6.1910000e+01  -1.4311250e-01   1.0789123e+00   4.8557481e+01  -1.4766795e+00  -1.0409400e+01  -1.5892703e+01   2.8186666e+01  -4.6993483e-01   1.0345385e+00   6.4312758e+01  -3.2135626e-02   3.2619740e-01  -2.1482090e+01  -7.6426405e+01  -1.1615115e+02   1.2285706e+03   1.1175718e+01   3.4373685e+01   6.1192462e+00  -1.8427792e-02  -3.5440470e-01   5.1948334e-01  -1.0570157e+01   2.7607408e+00   8.5329183e+00   4.7579964e-01   1.0073800e+00  -1.0247465e+00  -4.4448891e+01  -1.5178591e+01
   6.1920000e+01  -2.0203695e-01   9.5027027e-01   4.7723910e+01  -1.6901566e+00  -1.0566849e+01  -1.5536208e+01   3.5649472e+01  -4.5651011e-01   1.4964206e+00   4.6188206e+01  -2.8243102e-02   7.3247540e-02  -2.5294986e+01  -7.7544437e+01  -1.1182922e+02   4.3219299e+02   9.7031388e+00   3.5488697e+01   7.6455454e+00  -1.2436479e-01  -2.5263702e-01   5.2650087e-01  -1.3189249e+01   6.2498148e+00   9.9620990e+00   4.4058911e-01   9.9330799e-01  -1.0896999e+00  -4.5788879e+01  -1.3426209e+01
   6.1930000e+01  -2.0916344e-01   8.7172714e-01   4.6903134e+01  -1.8627409e+00  -1.0717652e+01  -1.5123797e+01   4.1241080e+01  -4.4042639e-01   1.7588194e+00   2.6239887e+01  -2.6827909e-02  -1.6967862e-01  -2.4292616e+01  -7.8741928e+01  -1.1387581e+02  -2.0465830e+02   8.6379533e+00   3.6101230e+01   9.7712351e+00  -2.4944904e-01  -1.9718244e-01   5.6239651e-01  -1.5788315e+01   9.4530559e+00   1.0588781e+01   4.8799897e-01   1.0176584e+00  -1.1572576e+00  -4.6576831e+01  -1.1747177e+01
   6.1940000e+01  -2.0150172e-01   8.4407354e-01   4.6129009e+01  -1.9829179e+00  -1.0861579e+01  -1.4697567e+01   4.2623022e+01  -4.2351833e-01   1.8369949e+00   7.8175439e+00  -2.7408500e-02  -3.6455594e-01  -1.9487732e+01  -8.0062814e+01  -1.2132081e+02  -7.4450031e+02   7.8742260e+00   3.6136519e+01   1.2594096e+01  -3.8992343e-01  -1.9696270e-01   6.0236134e-01  -1.7992246e+01   1.1978171e+01   1.0379792e+01   6.1505523e-01   1.0752218e+00  -1.2214837e+00  -4.6765723e+01  -1.0281564e+01
   6.1950000e+01  -2.0621443e-01   8.4168754e-01   4.5424492e+01  -2.0396557e+00  -1.1001380e+01  -1.4291376e+01   4.0619101e+01  -4.0729986e-01   1.7636080e+00  -7.3386842e+00  -2.9462440e-02  -5.0745537e-01  -1.4289943e+01  -8.1539283e+01  -1.3387727e+02  -1.2556463e+03   7.4421033e+00   3.5802633e+01   1.5844767e+01  -5.3210092e-01  -2.4247771e-01   6.2769513e-01  -1.9556602e+01   1.3560833e+01   9.5313589e+00   7.9938269e-01   1.1515750e+00  -1.2734366e+00  -4.6562380e+01  -9.0210803e+00
   6.1960000e+01  -2.2057697e-01   8.3594491e-01   4.4793699e+01  -2.0436509e+00  -1.1144047e+01  -1.3907533e+01   3.8384301e+01  -3.9292575e-01   1.5747507e+00  -1.8885731e+01  -3.2688385e-02  -6.2023810e-01  -1.1278274e+01  -8.3189532e+01  -1.5144601e+02  -1.7568731e+03   7.4826361e+00   3.5475523e+01   1.9028433e+01  -6.5924989e-01  -3.0997669e-01   6.3624437e-01  -2.0365070e+01   1.4092974e+01   8.4361917e+00   9.9960112e-01   1.2262147e+00  -1.2997524e+00  -4.6337227e+01  -7.8474394e+00
   6.1970000e+01  -2.2422669e-01   8.1123963e-01   4.4231496e+01  -2.0237989e+00  -1.1278806e+01  -1.3527444e+01   3.8008957e+01  -3.8113279e-01   1.3120701e+00  -2.6268066e+01  -3.6939459e-02  -7.1779826e-01  -9.7560159e+00  -8.5027342e+01  -1.7343833e+02  -2.1992322e+03   8.1447786e+00   3.5459984e+01   2.1639905e+01  -7.5776254e-01  -3.6975144e-01   6.4048361e-01  -2.0331010e+01   1.3568173e+01   7.4998971e+00   1.1676440e+00   1.2773259e+00  -1.2861739e+00  -4.6460794e+01  -6.6865485e+00
   6.1980000e+01  -2.0494683e-01   7.7043053e-01   4.3740009e+01  -2.0066399e+00  -1.1410873e+01  -1.3136389e+01   3.9105453e+01  -3.7215777e-01   1.0254740e+00  -2.8659610e+01  -4.1966620e-02  -7.8947964e-01  -7.1681374e+00  -8.7075384e+01  -1.9848686e+02  -2.5048530e+03   9.5040889e+00   3.5826240e+01   2.3359785e+01  -8.1988763e-01  -3.9659689e-01   6.5584661e-01  -1.9408093e+01   1.2067902e+01   6.8977468e+00   1.2694403e+00   1.2880247e+00  -1.2256801e+00  -4.7182472e+01  -5.5753630e+00
   6.1990000e+01  -1.6973745e-01   7.3159636e-01   4.3334367e+01  -1.9976761e+00  -1.1539330e+01  -1.2731167e+01   4.0522238e+01  -3.6576030e-01   7.6281517e-01  -2.6265880e+01  -4.7304760e-02  -8.1364822e-01  -2.4168582e+00  -8.9360627e+01  -2.2469228e+02  -2.6205420e+03   1.1548927e+01   3.6435649e+01   2.4142709e+01  -8.4321360e-01  -3.7872051e-01   6.9120129e-01  -1.7709920e+01   9.8259742e+00   6.4886196e+00   1.2984715e+00   1.2511711e+00  -1.1238126e+00  -4.8587285e+01  -4.5674537e+00
   6.2000000e+01  -1.3576448e-01   7.1538839e-01   4.3032451e+01  -1.9781808e+00  -1.1662745e+01  -1.2317613e+01   4.1355314e+01  -3.6144189e-01   5.5014952e-01  -2.1266565e+01  -5.2370654e-02  -7.7865579e-01   3.4992426e+00  -9.1896694e+01  -2.5012073e+02  -2.5428450e+03   1.4185266e+01   3.7057901e+01   2.4160219e+01  -8.2753083e-01  -3.2012582e-01   7.4777070e-01  -1.5515294e+01   7.2444491e+00   5.9649367e+00   1.2726943e+00   1.1704754e+00  -9.9589294e-01  -5.0594227e+01  -3.6554934e+00
   6.2010000e+01  -1.1763205e-01   7.3148544e-01   4.2840180e+01  -1.9231212e+00  -1.1781921e+01  -1.1909801e+01   4.0781243e+01  -3.5875484e-01   3.8262897e-01  -1.6752055e+01  -5.6596689e-02  -6.8636229e-01   9.2293500e+00  -9.4670044e+01  -2.7305986e+02  -2.2939135e+03   1.7208358e+01   3.7429926e+01   2.3690867e+01  -7.7247337e-01  -2.3546531e-01   8.2234537e-01  -1.3122184e+01   4.7507276e+00   5.0439605e+00   1.2211933e+00   1.0590218e+00  -8.5988359e-01  -5.2966637e+01  -2.8213774e+00
   6.2020000e+01  -1.2286942e-01   7.7491277e-01   4.2747143e+01  -1.8216334e+00  -1.1896627e+01  -1.1525962e+01   3.8383876e+01  -3.5742062e-01   2.4347000e-01  -1.3915897e+01  -5.9516499e-02  -5.4743198e-01   1.3893031e+01  -9.7629913e+01  -2.9185560e+02  -1.8795734e+03   2.0283554e+01   3.7288639e+01   2.3049276e+01  -6.7951342e-01  -1.4306989e-01   9.0851218e-01  -1.0718974e+01   2.6223803e+00   3.5421430e+00   1.1729314e+00   9.3580552e-01  -7.3036619e-01  -5.5355355e+01  -2.1209864e+00
   6.2030000e+01  -1.5145007e-01   8.2960287e-01   4.2729397e+01  -1.6801555e+00  -1.2006004e+01  -1.1179509e+01   3.4645332e+01  -3.5726497e-01   1.2225237e-01  -1.2121763e+01  -6.0870419e-02  -3.8297183e-01   1.6446015e+01  -1.0068853e+02  -3.0477318e+02  -1.2917580e+03   2.3003317e+01   3.6465363e+01   2.2541200e+01  -5.5560886e-01  -6.1373259e-02   9.9647874e-01  -8.3798565e+00   9.5932425e-01   1.3906552e+00   1.1521895e+00   8.2051765e-01  -6.1507817e-01  -5.7380357e+01  -1.6876159e+00
   6.2040000e+01  -1.9499814e-01   8.7388528e-01   4.2755687e+01  -1.5154233e+00  -1.2117101e+01  -1.0870844e+01   3.0866522e+01  -3.5821979e-01   8.2975286e-03  -1.1395484e+01  -6.0705212e-02  -2.2372287e-01   1.5924896e+01  -1.0374848e+02  -3.1028186e+02  -5.5086798e+02   2.5017107e+01   3.4959029e+01   2.2413346e+01  -4.1325841e-01  -7.2949151e-03   1.0758753e+00  -6.1346791e+00  -2.1565930e-01  -1.3429902e+00   1.1765525e+00   7.2946103e-01  -5.1463392e-01  -5.8728329e+01  -1.6627391e+00
   6.2050000e+01  -2.3876061e-01   8.8971949e-01   4.2799368e+01  -1.3479105e+00  -1.2219259e+01  -1.0587462e+01   2.8338140e+01  -3.6036726e-01  -1.1365039e-01  -1.2194792e+01  -5.9288412e-02  -9.1646267e-02   1.3207660e+01  -1.0674126e+02  -3.0755362e+02   2.7282319e+02   2.6146904e+01   3.2916121e+01   2.2795887e+01  -2.6680679e-01   6.4456532e-03   1.1401740e+00  -4.0209454e+00  -8.5559200e-01  -4.4362913e+00   1.2527371e+00   6.7379256e-01  -4.2604138e-01  -5.9236357e+01  -2.1273395e+00
   6.2060000e+01  -2.6746941e-01   8.7339483e-01   4.2848236e+01  -1.1959748e+00  -1.2326975e+01  -1.0309973e+01   2.7748907e+01  -3.6388868e-01  -2.5403183e-01  -1.4038144e+01  -5.6882092e-02   1.4201860e-02   1.0584813e+01  -1.0963068e+02  -2.9672084e+02   1.0832781e+03   2.6394369e+01   3.0591846e+01   2.3661586e+01  -1.2847458e-01  -2.4912460e-02   1.1876537e+00  -2.1190190e+00  -9.0801828e-01  -7.5227302e+00   1.3719295e+00   6.5793457e-01  -3.4797284e-01  -5.8908745e+01  -3.0405434e+00
   6.2070000e+01  -2.7347321e-01   8.3988667e-01   4.2903325e+01  -1.0730503e+00  -1.2427243e+01  -1.0022823e+01   2.8714999e+01  -3.6895391e-01  -4.1222444e-01  -1.5819261e+01  -5.3621638e-02   1.0691847e-01   9.2716614e+00  -1.1237589e+02  -2.7886935e+02   1.7851496e+03   2.5889310e+01   2.8296615e+01   2.4828018e+01  -5.3325733e-03  -9.5277934e-02   1.2184510e+00  -5.5771540e-01  -4.3354318e-01  -1.0146543e+01   1.5115328e+00   6.7844850e-01  -2.8338565e-01  -5.7888037e+01  -4.2178185e+00
   6.2080000e+01  -2.6347494e-01   8.1687566e-01   4.2970230e+01  -9.8596815e-01  -1.2523042e+01  -9.7261083e+00   2.9671501e+01  -3.7557985e-01  -5.7292108e-01  -1.6069663e+01  -4.9557473e-02   1.9494973e-01   8.8031251e+00  -1.1491324e+02  -2.5589151e+02   2.2977836e+03   2.4855734e+01   2.6282211e+01   2.5997910e+01   1.0252971e-01  -1.8830022e-01   1.2318127e+00   5.2610630e-01   3.6849586e-01  -1.1882486e+01   1.6447845e+00   7.2603002e-01  -2.3765019e-01  -5.6425955e+01  -5.3882845e+00
   6.2090000e+01  -2.5614789e-01   8.3008173e-01   4.3052443e+01  -9.2945696e-01  -1.2617121e+01  -9.4304223e+00   2.9568596e+01  -3.8344362e-01  -7.0149514e-01  -1.2857407e+01  -4.4799335e-02   2.7207402e-01   7.7124295e+00  -1.1718752e+02  -2.2997785e+02   2.5913664e+03   2.3554353e+01   2.4654737e+01   2.6839337e+01   2.0094630e-01  -2.8256260e-01   1.2267376e+00   1.0118695e+00   1.2896177e+00  -1.2518820e+01   1.7513657e+00   7.8998090e-01  -2.1515187e-01  -5.4823248e+01  -6.2748123e+00
   6.2100000e+01  -2.6905059e-01   8.8835431e-01   4.3149861e+01  -8.8433399e-01  -1.2710571e+01  -9.1442513e+00   2.8617103e+01  -3.9178576e-01  -7.5285495e-01  -5.1359810e+00  -3.9643608e-02   3.1939505e-01   4.7321034e+00  -1.1918122e+02  -2.0286367e+02   2.7114177e+03   2.2208302e+01   2.3400447e+01   2.7105713e+01   2.9827238e-01  -3.5951606e-01   1.2049143e+00   8.2986853e-01   2.2314854e+00  -1.2166658e+01   1.8234944e+00   8.6177269e-01  -2.1719383e-01  -5.3360289e+01  -6.6904453e+00
   6.2110000e+01  -3.0565462e-01   9.7885281e-01   4.3258995e+01  -8.2845938e-01  -1.2795712e+01  -8.8746526e+00   2.6959869e+01  -3.9955367e-01  -6.9507112e-01   5.7783832e+00  -3.4519218e-02   3.2337989e-01   3.9848381e-01  -1.2089696e+02  -1.7546010e+02   2.7403571e+03   2.0955814e+01   2.2453940e+01   2.6751094e+01   4.0171497e-01  -4.1068951e-01   1.1720059e+00   3.7455157e-02   3.2083897e+00  -1.1171979e+01   1.8658823e+00   9.3610752e-01  -2.4118340e-01  -5.2246423e+01  -6.6383120e+00
   6.2120000e+01  -3.5414718e-01   1.0731919e+00   4.3374165e+01  -7.5387111e-01  -1.2883031e+01  -8.6265596e+00   2.4809303e+01  -4.0568666e-01  -5.2355872e-01   1.7151240e+01  -2.9781025e-02   2.9139215e-01  -3.1987740e+00  -1.2233144e+02  -1.4814532e+02   2.7314784e+03   1.9832444e+01   2.1727093e+01   2.5972410e+01   5.1393917e-01  -4.4025657e-01   1.1353880e+00  -1.1633753e+00   4.2701919e+00  -9.9014238e+00   1.8888435e+00   1.0106046e+00  -2.8102074e-01  -5.1564033e+01  -6.3077809e+00
   6.2130000e+01  -3.9749878e-01   1.1400883e+00   4.3490060e+01  -6.7744452e-01  -1.2968574e+01  -8.3977842e+00   2.2877540e+01  -4.0933948e-01  -2.5551733e-01   2.6804139e+01  -2.5572437e-02   2.4484533e-01  -4.6546823e+00  -1.2348335e+02  -1.2134334e+02   2.6801974e+03   1.8809845e+01   2.1134844e+01   2.5126218e+01   6.3102598e-01  -4.6071402e-01   1.1012509e+00  -2.5099953e+00   5.3883326e+00  -8.5583660e+00   1.8982342e+00   1.0856440e+00  -3.2930271e-01  -5.1252718e+01  -5.9559455e+00
   6.2140000e+01  -4.2410506e-01   1.1606145e+00   4.3603374e+01  -6.3675896e-01  -1.3047871e+01  -8.1847870e+00   2.1299717e+01  -4.0999685e-01   7.9148343e-02   3.3466568e+01  -2.1895587e-02   1.9801578e-01  -4.6829545e+00  -1.2437252e+02  -9.5815250e+01   2.5528093e+03   1.7864568e+01   2.0645750e+01   2.4558441e+01   7.4302595e-01  -4.8480102e-01   1.0739154e+00  -3.7926584e+00   6.3982283e+00  -7.1540055e+00   1.8906817e+00   1.1633952e+00  -3.8038602e-01  -5.1163520e+01  -5.7730466e+00
   6.2150000e+01  -4.3172327e-01   1.1366853e+00   4.3713356e+01  -6.6906369e-01  -1.3128830e+01  -7.9859111e+00   1.9887591e+01  -4.0752328e-01   4.4000373e-01   3.6085538e+01  -1.8769830e-02   1.4915987e-01  -4.8855919e+00  -1.2503775e+02  -7.2537216e+01   2.3278034e+03   1.7007941e+01   2.0281740e+01   2.4463902e+01   8.3703457e-01  -5.1943084e-01   1.0556281e+00  -4.9279196e+00   7.0948371e+00  -5.6381726e+00   1.8584708e+00   1.2451206e+00  -4.3190879e-01  -5.1128012e+01  -5.8062040e+00
   6.2160000e+01  -4.2551476e-01   1.0860228e+00   4.3821555e+01  -7.8321808e-01  -1.3205663e+01  -7.7950230e+00   1.9088810e+01  -4.0207172e-01   7.8351111e-01   3.4350739e+01  -1.6265896e-02   9.2785539e-02  -5.6374326e+00  -1.2551461e+02  -5.2491288e+01   2.0045928e+03   1.6292157e+01   2.0036270e+01   2.4828935e+01   9.0214286e-01  -5.6296331e-01   1.0455297e+00  -5.9447775e+00   7.3608072e+00  -4.0488774e+00   1.7992045e+00   1.3294466e+00  -4.8363991e-01  -5.1021027e+01  -5.9810824e+00
   6.2170000e+01  -4.1361752e-01   1.0311607e+00   4.3930824e+01  -9.4400847e-01  -1.3205663e+01  -7.6004347e+00   1.9458828e+01  -3.9387603e-01   1.0764119e+00   2.9290076e+01  -1.4453465e-02   2.8077360e-02  -6.4708179e+00  -1.2582381e+02  -3.6442629e+01   1.6048659e+03   1.5796473e+01   1.9838726e+01   2.5455980e+01   9.3364642e-01  -6.0499815e-01   1.0402773e+00  -6.8906496e+00   7.1734387e+00  -2.5613375e+00   1.7211857e+00   1.4125271e+00  -5.3452256e-01  -5.0803150e+01  -6.1940056e+00
   6.2180000e+01  -4.0405240e-01   9.9166253e-01   4.4044349e+01  -1.0885091e+00  -1.3280434e+01  -7.3904285e+00   2.1000614e+01  -3.8325203e-01   1.2965528e+00   2.2014091e+01  -1.3429274e-02  -4.8198112e-02  -7.6275472e+00  -1.2598694e+02  -2.4643296e+01   1.1799333e+03   1.5562741e+01   1.9645307e+01   2.6091567e+01   9.3292601e-01  -6.3100584e-01   1.0364136e+00  -7.7288032e+00   6.5749005e+00  -1.4096882e+00   1.6396861e+00   1.4872259e+00  -5.8006389e-01  -5.0511029e+01  -6.3970149e+00
   6.2190000e+01  -4.0282849e-01   9.7905675e-01   4.4163277e+01  -1.1710317e+00  -1.3353830e+01  -7.1615908e+00   2.2883772e+01  -3.7080317e-01   1.4286166e+00   1.3206383e+01  -1.3294772e-02  -1.3578004e-01  -8.7581930e+00  -1.2604028e+02  -1.6719394e+01   7.9239013e+02   1.5552070e+01   1.9511989e+01   2.6583292e+01   9.0334483e-01  -6.3100468e-01   1.0307813e+00  -8.3038370e+00   5.6890919e+00  -7.3132106e-01   1.5678042e+00   1.5423460e+00  -6.1270711e-01  -5.0227088e+01  -6.6320916e+00
   6.2200000e+01  -4.1025028e-01   9.9422085e-01   4.4282277e+01  -1.1938617e+00  -1.3420523e+01  -6.9241936e+00   2.3739727e+01  -3.5742081e-01   1.4687475e+00   4.0130889e+00  -1.3991816e-02  -2.1762931e-01  -8.1849273e+00  -1.2602811e+02  -1.1852461e+01   4.8669331e+02   1.5665299e+01   1.9507648e+01   2.6916595e+01   8.4676904e-01  -6.0455362e-01   1.0192217e+00  -8.4474810e+00   4.7062912e+00  -4.8055195e-01   1.5103797e+00   1.5669811e+00  -6.2571998e-01  -5.0028300e+01  -6.9735896e+00
   6.2210000e+01  -4.1957071e-01   1.0291356e+00   4.4386494e+01  -1.1919373e+00  -1.3488647e+01  -6.6946533e+00   2.2954031e+01  -3.4409220e-01   1.4224347e+00  -4.6312785e+00  -1.5284153e-02  -2.7547851e-01  -5.7849199e+00  -1.2599352e+02  -9.0875593e+00   2.7649021e+02   1.5767221e+01   1.9581114e+01   2.7141801e+01   7.6383198e-01  -5.5822862e-01   9.9648164e-01  -8.1487243e+00   3.8300322e+00  -4.8524017e-01   1.4655936e+00   1.5580646e+00  -6.1747507e-01  -4.9906332e+01  -7.4218959e+00
   6.2220000e+01  -4.2163382e-01   1.0693071e+00   4.4457750e+01  -1.1981255e+00  -1.3553220e+01  -6.4850671e+00   2.0958621e+01  -3.3176673e-01   1.2967678e+00  -1.2566691e+01  -1.6927520e-02  -3.0840855e-01  -3.2930036e+00  -1.2597736e+02  -7.6996008e+00   1.3879585e+02   1.5735174e+01   1.9563148e+01   2.7319558e+01   6.5659730e-01  -5.0059653e-01   9.5683575e-01  -7.5661521e+00   3.2419159e+00  -5.5466229e-01   1.4307353e+00   1.5226266e+00  -5.9231249e-01  -4.9772676e+01  -7.8981998e+00
   6.2230000e+01  -4.1085876e-01   1.0971666e+00   4.4489533e+01  -1.2277258e+00  -1.3615328e+01  -6.3025121e+00   1.8255496e+01  -3.2122486e-01   1.1059963e+00  -1.9077155e+01  -1.8783459e-02  -3.2703440e-01  -1.8625854e+00  -1.2602058e+02  -7.5520162e+00   1.4758464e+01   1.5533194e+01   1.9273109e+01   2.7529152e+01   5.3115210e-01  -4.3978514e-01   8.9611845e-01  -6.8993021e+00   3.0439508e+00  -5.5404909e-01   1.4062101e+00   1.4737126e+00  -5.5777668e-01  -4.9550689e+01  -8.3197500e+00
   6.2240000e+01  -3.8937390e-01   1.1009884e+00   4.4493452e+01  -1.2824316e+00  -1.3675603e+01  -6.1479083e+00   1.5460376e+01  -3.1293726e-01   8.7644503e-01  -2.2955123e+01  -2.0865690e-02  -3.4685613e-01  -1.9821728e+00  -1.2616334e+02  -9.2734320e+00  -1.7214158e+02   1.5227362e+01   1.8601259e+01   2.7887483e+01   3.9857107e-01  -3.8380243e-01   8.1634829e-01  -6.3151101e+00   3.1991913e+00  -4.2900626e-01   1.3962244e+00   1.4258316e+00  -5.2129524e-01  -4.9221345e+01  -8.6239425e+00
   6.2250000e+01  -3.6700843e-01   1.0832649e+00   4.4488171e+01  -1.3574518e+00  -1.3736509e+01  -6.0106316e+00   1.3727668e+01  -3.0703393e-01   6.3796822e-01  -2.3847681e+01  -2.3321041e-02  -3.8129560e-01  -3.4439467e+00  -1.2643420e+02  -1.4089475e+01  -4.8160428e+02   1.4949698e+01   1.7534656e+01   2.8517766e+01   2.7303872e-01  -3.4062484e-01   7.2808496e-01  -5.9291705e+00   3.5631251e+00  -1.8396041e-01   1.4068293e+00   1.3915607e+00  -4.8840147e-01  -4.8825657e+01  -8.7703249e+00
   6.2260000e+01  -3.5479807e-01   1.0606234e+00   4.4484399e+01  -1.4447692e+00  -1.3796268e+01  -5.8714171e+00   1.3921455e+01  -3.0335550e-01   4.1663837e-01  -2.2132985e+01  -2.6327151e-02  -4.3320246e-01  -5.1906863e+00  -1.2683488e+02  -2.3187053e+01  -9.0975784e+02   1.4839285e+01   1.6167737e+01   2.9471804e+01   1.6746828e-01  -3.1644640e-01   6.4658691e-01  -5.7915683e+00   3.9865794e+00   1.4379223e-01   1.4419460e+00   1.3779634e+00  -4.6199623e-01  -4.8454662e+01  -8.7522891e+00
   6.2270000e+01  -3.5663343e-01   1.0532600e+00   4.4480244e+01  -1.5332560e+00  -1.3854080e+01  -5.7140204e+00   1.5739665e+01  -3.0150548e-01   2.3456008e-01  -1.8207829e+01  -3.0025236e-02  -4.9872233e-01  -6.5519871e+00  -1.2734428e+02  -3.6768365e+01  -1.3581312e+03   1.4970519e+01   1.4695056e+01   3.0666078e+01   8.9502548e-02  -3.1363885e-01   5.8544894e-01  -5.8907529e+00   4.4088648e+00   4.8296806e-01   1.5003470e+00   1.3843885e+00  -4.4186090e-01  -4.8207544e+01  -8.5908263e+00
   6.2280000e+01  -3.6565384e-01   1.0677365e+00   4.4466321e+01  -1.6091912e+00  -1.3910058e+01  -5.5335069e+00   1.8051358e+01  -3.0085442e-01   1.1445548e-01  -1.2010460e+01  -3.4494707e-02  -5.7163750e-01  -7.2915171e+00  -1.2794322e+02  -5.3565939e+01  -1.6797574e+03   1.5320223e+01   1.3340360e+01   3.1894573e+01   4.1177404e-02  -3.2896580e-01   5.5248504e-01  -6.1394256e+00   4.8633804e+00   7.3631855e-01   1.5773249e+00   1.4040612e+00  -4.2493975e-01  -4.8145664e+01  -8.3475849e+00
   6.2290000e+01  -3.6784807e-01   1.0899685e+00   4.4433684e+01  -1.6578107e+00  -1.3964202e+01  -5.3368083e+00   1.9669860e+01  -3.0053264e-01   8.0373635e-02  -3.4081847e+00  -3.9742571e-02  -6.4492156e-01  -7.3284055e+00  -1.2863188e+02  -7.1413580e+01  -1.7847641e+03   1.5790200e+01   1.2253845e+01   3.2934847e+01   2.1511621e-02  -3.5299805e-01   5.4861593e-01  -6.3649642e+00   5.3770113e+00   8.1624893e-01   1.6696236e+00   1.4289055e+00  -4.0680595e-01  -4.8268970e+01  -8.1404968e+00
   6.2300000e+01  -3.5218830e-01   1.0995446e+00   4.4382151e+01  -1.6670616e+00  -1.4014909e+01  -5.1396419e+00   1.9716636e+01  -2.9958010e-01   1.4158052e-01   6.1206883e+00  -4.5724848e-02  -7.1397252e-01  -6.9050963e+00  -1.2942920e+02  -8.8265333e+01  -1.6851753e+03   1.6273188e+01   1.1464343e+01   3.3671534e+01   2.8015798e-02  -3.7398190e-01   5.6907661e-01  -6.3706715e+00   5.8972058e+00   6.6747268e-01   1.7777695e+00   1.4543431e+00  -3.8373783e-01  -4.8533393e+01  -8.1003655e+00
   6.2310000e+01  -3.2038341e-01   1.0893476e+00   4.4325448e+01  -1.6357683e+00  -1.4060173e+01  -4.9560291e+00   1.8361277e+01  -2.9722164e-01   2.7997441e-01   1.3839389e+01  -5.2389928e-02  -7.7835456e-01  -6.4382035e+00  -1.3035639e+02  -1.0263723e+02  -1.4371894e+03   1.6710594e+01   1.0915156e+01   3.4129646e+01   5.6223394e-02  -3.8480228e-01   6.0619753e-01  -6.0513158e+00   6.3703041e+00   2.5969538e-01   1.9037068e+00   1.4806099e+00  -3.5449804e-01  -4.8880432e+01  -8.2848648e+00
   6.2320000e+01  -2.8607978e-01   1.0684937e+00   4.4284135e+01  -1.5773206e+00  -1.4111968e+01  -4.7819832e+00   1.7404595e+01  -2.9301119e-01   4.6294775e-01   1.8297334e+01  -5.9681508e-02  -8.3734434e-01  -5.8989783e+00  -1.3141220e+02  -1.1335234e+02  -1.0715113e+03   1.7101203e+01   1.0528495e+01   3.4398652e+01   9.9880161e-02  -3.8653058e-01   6.5184840e-01  -5.4583985e+00   6.8579479e+00  -4.1225592e-01   2.0469532e+00   1.5105476e+00  -3.2071920e-01  -4.9247671e+01  -8.6425479e+00
   6.2330000e+01  -2.6434363e-01   1.0502086e+00   4.4268140e+01  -1.5108512e+00  -1.4158263e+01  -4.5977266e+00   1.8425660e+01  -2.8681458e-01   6.5924302e-01   1.9629527e+01  -6.7413931e-02  -8.7745915e-01  -4.0114808e+00  -1.3256402e+02  -1.1933840e+02  -5.9860647e+02   1.7493716e+01   1.0239504e+01   3.4537406e+01   1.5346925e-01  -3.8545467e-01   6.9901843e-01  -4.7442075e+00   7.4982909e+00  -1.2841966e+00   2.2022832e+00   1.5467981e+00  -2.8581652e-01  -4.9592047e+01  -9.0781534e+00
   6.2340000e+01  -2.6236519e-01   1.0405762e+00   4.4266631e+01  -1.4502508e+00  -1.4203641e+01  -4.3900194e+00   2.0770720e+01  -2.7877140e-01   8.4138967e-01   1.8214665e+01  -7.5203179e-02  -8.7857001e-01  -1.1108647e-01  -1.3375993e+02  -1.1992544e+02  -5.8703189e+01   1.7934504e+01   1.0002606e+01   3.4547570e+01   2.1540621e-01  -3.8730223e-01   7.4345369e-01  -4.0733236e+00   8.3561969e+00  -2.1842396e+00   2.3597271e+00   1.5900168e+00  -2.5350984e-01  -4.9885929e+01  -9.5229538e+00
   6.2350000e+01  -2.7673478e-01   1.0353924e+00   4.4254391e+01  -1.4014403e+00  -1.4244722e+01  -4.1628280e+00   2.2719141e+01  -2.6925639e-01   9.8596283e-01   1.4457317e+01  -8.2628750e-02  -8.3720517e-01   4.1364842e+00  -1.3494207e+02  -1.1515405e+02   4.7713892e+02   1.8386408e+01   9.7861108e+00   3.4398733e+01   2.8815179e-01  -3.9431657e-01   7.8395790e-01  -3.5745638e+00   9.3623936e+00  -2.8781844e+00   2.5064909e+00   1.6389691e+00  -2.2664165e-01  -5.0080388e+01  -9.9506976e+00
   6.2360000e+01  -2.9628271e-01   1.0249188e+00   4.4205478e+01  -1.3636995e+00  -1.4285059e+01  -3.9304468e+00   2.3238122e+01  -2.5877762e-01   1.0797825e+00   9.3819714e+00  -8.9471468e-02  -7.7394847e-01   6.3256699e+00  -1.3605295e+02  -1.0568247e+02   9.4715753e+02   1.8724238e+01   9.5698812e+00   3.4062294e+01   3.7493264e-01  -4.0624236e-01   8.2062629e-01  -3.3159033e+00   1.0380991e+01  -3.1709036e+00   2.6306038e+00   1.6931770e+00  -2.0703911e-01  -5.0108129e+01  -1.0378077e+01
   6.2370000e+01  -3.0931512e-01   1.0025768e+00   4.4105662e+01  -1.3289399e+00  -1.4318920e+01  -3.7077329e+00   2.2271382e+01  -2.4782373e-01   1.1249838e+00   4.5201244e+00  -9.5854948e-02  -7.2342110e-01   5.0527372e+00  -1.3704187e+02  -9.2612427e+01   1.3070044e+03   1.8799439e+01   9.3494933e+00   3.3547831e+01   4.7627118e-01  -4.2189480e-01   8.5301703e-01  -3.3092688e+00   1.1287161e+01  -2.9864907e+00   2.7254896e+00   1.7558896e+00  -1.9672903e-01  -4.9912484e+01  -1.0854757e+01
   6.2380000e+01  -3.1036922e-01   9.6880256e-01   4.3962175e+01  -1.2827906e+00  -1.4356277e+01  -3.5007965e+00   2.0693640e+01  -2.3683493e-01   1.1264501e+00   1.4662769e-01  -1.0220448e-01  -7.1580887e-01   7.6122284e-01  -1.3787582e+02  -7.7425723e+01   1.5186704e+03   1.8509834e+01   9.1427631e+00   3.2916694e+01   5.8749726e-01  -4.3981195e-01   8.7948365e-01  -3.5416874e+00   1.2001987e+01  -2.3931438e+00   2.7918366e+00   1.8335936e+00  -1.9892678e-01  -4.9468676e+01  -1.1436496e+01
   6.2390000e+01  -3.0129800e-01   9.2849142e-01   4.3803935e+01  -1.2138432e+00  -1.4386931e+01  -3.3033880e+00   1.9740849e+01  -2.2630930e-01   1.0781500e+00  -4.8300061e+00  -1.0904935e-01  -7.6124076e-01  -4.5431888e+00  -1.3854166e+02  -6.1791315e+01   1.5634409e+03   1.7846088e+01   8.9874287e+00   3.2255199e+01   6.9766173e-01  -4.5855925e-01   8.9771581e-01  -4.0021226e+00   1.2503870e+01  -1.5683189e+00   2.8338835e+00   1.9314834e+00  -2.1738919e-01  -4.8790186e+01  -1.2147882e+01
   6.2400000e+01  -2.8902899e-01   8.8886531e-01   4.3666228e+01  -1.1232579e+00  -1.4420334e+01  -3.1014584e+00   2.0192968e+01  -2.1679978e-01   9.7442499e-01  -1.0372502e+01  -1.1675632e-01  -8.4300689e-01  -8.1766129e+00  -1.3903330e+02  -4.7205067e+01   1.4586248e+03   1.6902116e+01   8.8878887e+00   3.1630858e+01   7.9163971e-01  -4.7599096e-01   9.0559099e-01  -4.6772920e+00   1.2794228e+01  -7.2306987e-01   2.8532680e+00   2.0491509e+00  -2.5494672e-01  -4.7919411e+01  -1.2962404e+01
   6.2410000e+01  -2.8292511e-01   8.5848616e-01   4.3571965e+01  -1.0219595e+00  -1.4450586e+01  -2.8814502e+00   2.2000815e+01  -2.0881185e-01   8.2004862e-01  -1.5437638e+01  -1.2534164e-01  -9.2567794e-01  -8.2671055e+00  -1.3934472e+02  -3.4700937e+01   1.2504130e+03   1.5834961e+01   8.7550440e+00   3.1064159e+01   8.5511611e-01  -4.8805409e-01   9.0099844e-01  -5.5475428e+00   1.2819852e+01  -3.5774166e-02   2.8462459e+00   2.1805035e+00  -3.1250649e-01  -4.6904637e+01  -1.3802253e+01
   6.2420000e+01  -2.8955596e-01   8.4442144e-01   4.3525393e+01  -9.2156350e-01  -1.4476885e+01  -2.6402024e+00   2.4124780e+01  -2.0276504e-01   6.2372100e-01  -1.9632762e+01  -1.3457619e-01  -9.8473373e-01  -5.9055783e+00  -1.3947836e+02  -2.4762093e+01   9.9388437e+02   1.4796309e+01   8.4464157e+00   3.0531054e+01   8.7919827e-01  -4.8945919e-01   8.8153507e-01  -6.6040246e+00   1.2453452e+01   3.8058964e-01   2.8061685e+00   2.3163374e+00  -3.8839783e-01  -4.5783470e+01  -1.4546647e+01
   6.2430000e+01  -3.0602241e-01   8.4992529e-01   4.3516957e+01  -8.3398750e-01  -1.4499058e+01  -2.3852842e+00   2.5491825e+01  -1.9893678e-01   3.9978361e-01  -2.2393739e+01  -1.4425303e-01  -1.0226221e+00  -3.7888398e+00  -1.3944927e+02  -1.7356072e+01   7.4060209e+02   1.3903032e+01   7.8898788e+00   2.9991760e+01   8.6181548e-01  -4.7628277e-01   8.4564539e-01  -7.8272291e+00   1.1591949e+01   4.9418966e-01   2.7284275e+00   2.4455133e+00  -4.7749288e-01  -4.4609636e+01  -1.5076399e+01
   6.2440000e+01  -3.1957579e-01   8.7469742e-01   4.3531511e+01  -7.7734331e-01  -1.4522550e+01  -2.1233505e+00   2.6193364e+01  -1.9733530e-01   1.7514909e-01  -2.2463452e+01  -1.5427960e-01  -1.0509029e+00  -2.8280778e+00  -1.3928050e+02  -1.1993149e+01   5.3629232e+02   1.3240588e+01   7.1708387e+00   2.9431708e+01   8.0632168e-01  -4.4828879e-01   7.9462742e-01  -9.1379598e+00   1.0284592e+01   3.5858462e-01   2.6139224e+00   2.5547787e+00  -5.7077908e-01  -4.3480550e+01  -1.5326309e+01
   6.2450000e+01  -3.1725150e-01   9.1553457e-01   4.3557010e+01  -7.7512419e-01  -1.4540426e+01  -1.8561304e+00   2.6722016e+01  -1.9762764e-01  -1.6232849e-02  -1.9138194e+01  -1.6455820e-01  -1.0691635e+00  -1.8260571e+00  -1.3900709e+02  -7.8396439e+00   4.1535052e+02   1.2852471e+01   6.4902304e+00   2.8880187e+01   7.1977711e-01  -4.0915922e-01   7.3372404e-01  -1.0390487e+01   8.7716117e+00   1.0189313e-01   2.4695861e+00   2.6303145e+00  -6.5675669e-01  -4.2508590e+01  -1.5297785e+01
   6.2460000e+01  -2.9703396e-01   9.6624752e-01   4.3590595e+01  -8.4210404e-01  -1.4558703e+01  -1.5881593e+00   2.6797104e+01  -1.9919879e-01  -1.4620264e-01  -1.2996979e+01  -1.7485184e-01  -1.0637180e+00   5.4455052e-01  -1.3868565e+02  -3.9599099e+00   3.8797340e+02   1.2719754e+01   6.0281650e+00   2.8385269e+01   6.1215162e-01  -3.6445429e-01   6.7073800e-01  -1.1423437e+01   7.3814973e+00  -1.1905687e-01   2.3073693e+00   2.6615508e+00  -7.2488330e-01  -4.1765426e+01  -1.5037695e+01
   6.2470000e+01  -2.6894088e-01   1.0187397e+00   4.3638278e+01  -9.6222992e-01  -1.4568501e+01  -1.3297220e+00   2.5843730e+01  -2.0124027e-01  -1.9528843e-01  -4.9085784e+00  -1.8479554e-01  -1.0220583e+00   4.1659685e+00  -1.3838441e+02   3.5646196e-01   4.3163718e+02   1.2760687e+01   5.8367912e+00   2.7972057e+01   4.9622995e-01  -3.1883850e-01   6.1292200e-01  -1.2131868e+01   6.3530140e+00  -2.0387803e-01   2.1433619e+00   2.6452087e+00  -7.6929826e-01  -4.1257364e+01  -1.4608474e+01
   6.2480000e+01  -2.4648790e-01   1.0657127e+00   4.3708989e+01  -1.0859638e+00  -1.4581507e+01  -1.0885128e+00   2.4120926e+01  -2.0278178e-01  -1.4725212e-01   4.8036307e+00  -1.9401779e-01  -9.4370875e-01   7.8349534e+00  -1.3815259e+02   5.3208590e+00   4.9643970e+02   1.2865802e+01   5.8333890e+00   2.7632305e+01   3.8662759e-01  -2.7486894e-01   5.6491771e-01  -1.2491455e+01   5.7323101e+00  -1.6271480e-01   1.9962102e+00   2.5871087e+00  -7.8990279e-01  -4.0949147e+01  -1.4077627e+01
   6.2490000e+01  -2.3837456e-01   1.1027868e+00   4.3807219e+01  -1.1671479e+00  -1.4589070e+01  -8.6237574e-01   2.2613704e+01  -2.0283801e-01  -5.9004974e-04   1.4666207e+01  -2.0225303e-01  -8.3917143e-01   1.0453732e+01  -1.3800205e+02   1.0533227e+01   5.2123682e+02   1.2941976e+01   5.8799880e+00   2.7377126e+01   2.9585780e-01  -2.3458387e-01   5.2890378e-01  -1.2520552e+01   5.4061452e+00  -7.2930677e-02   1.8827034e+00   2.5000849e+00  -7.8993306e-01  -4.0794788e+01  -1.3521032e+01
   6.2500000e+01  -2.4498177e-01   1.1293142e+00   4.3926569e+01  -1.2043309e+00  -1.4597550e+01  -6.4386443e-01   2.1851131e+01  -2.0068653e-01   2.1836587e-01   2.1895592e+01  -2.0933898e-01  -7.1861045e-01   1.2056097e+01  -1.3791740e+02   1.5087187e+01   4.5539596e+02   1.2953493e+01   5.8695581e+00   2.7302573e+01   2.2916840e-01  -2.0230383e-01   5.0559853e-01  -1.2225957e+01   5.2196465e+00   1.7718659e-02   1.8119174e+00   2.3992530e+00  -7.7290174e-01  -4.0755203e+01  -1.3033819e+01
   6.2510000e+01  -2.5804904e-01   1.1482015e+00   4.4046074e+01  -1.2381998e+00  -1.4601446e+01  -4.2900713e-01   2.1485730e+01  -1.9600121e-01   4.6978505e-01   2.5141918e+01  -2.1516608e-01  -5.8732576e-01   1.3128469e+01  -1.3787671e+02   1.7924003e+01   2.8368160e+02   1.2937148e+01   5.7607198e+00   2.7567381e+01   1.8336339e-01  -1.8462957e-01   4.9480689e-01  -1.1608453e+01   5.0728938e+00   1.2416267e-01   1.7828170e+00   2.2982473e+00  -7.4187927e-01  -4.0793349e+01  -1.2717114e+01
   6.2520000e+01  -2.6439980e-01   1.1632342e+00   4.4136597e+01  -1.3105815e+00  -1.4602764e+01  -2.1887597e-01   2.1013117e+01  -1.8884798e-01   7.1424346e-01   2.4445841e+01  -2.1975611e-01  -4.5851496e-01   1.2881081e+01  -1.3786654e+02   1.8259833e+01   3.3583052e+01   1.2968184e+01   5.5695391e+00   2.8271261e+01   1.5182918e-01  -1.8617205e-01   4.9547131e-01  -1.0726557e+01   4.9349686e+00   2.7378736e-01   1.7881648e+00   2.2082213e+00  -7.0037647e-01  -4.0857674e+01  -1.2628058e+01
   6.2530000e+01  -2.5491720e-01   1.1737581e+00   4.4178388e+01  -1.4258150e+00  -1.4604311e+01  -1.4629010e-02   2.0424696e+01  -1.7968307e-01   9.1270792e-01   1.9846446e+01  -2.2332456e-01  -3.5144106e-01   1.0707390e+01  -1.3788935e+02   1.5731561e+01  -2.5282723e+02   1.3123194e+01   5.3431078e+00   2.9347905e+01   1.3145507e-01  -2.0506597e-01   5.0530220e-01  -9.6988786e+00   4.8254127e+00   4.5975047e-01   1.8216110e+00   2.1375125e+00  -6.5211182e-01  -4.0912985e+01  -1.2769587e+01
   6.2540000e+01  -2.3212777e-01   1.1719059e+00   4.4174316e+01  -1.5445983e+00  -1.4602076e+01   1.8392458e-01   1.9855359e+01  -1.6924365e-01   1.0373828e+00   1.2467485e+01  -2.2620302e-01  -2.7757687e-01   7.3864188e+00  -1.3796477e+02   1.0219788e+01  -5.5117730e+02   1.3444918e+01   5.1580310e+00   3.0594128e+01   1.2476575e-01  -2.3324251e-01   5.2076814e-01  -8.6453539e+00   4.8014706e+00   6.2682072e-01   1.8820507e+00   2.0904686e+00  -5.9949358e-01  -4.0974872e+01  -1.3115797e+01
   6.2550000e+01  -2.0787257e-01   1.1481350e+00   4.4147463e+01  -1.6137213e+00  -1.4598237e+01   3.7500061e-01   1.9107603e+01  -1.5831946e-01   1.0835637e+00   4.6180925e+00  -2.2868459e-01  -2.3306338e-01   4.4513486e+00  -1.3812427e+02   1.7414335e+00  -8.4783544e+02   1.3913889e+01   5.1287903e+00   3.1802895e+01   1.3536472e-01  -2.6204259e-01   5.3821569e-01  -7.6392197e+00   4.9652604e+00   6.8390564e-01   1.9721702e+00   2.0668862e+00  -5.4290558e-01  -4.1092561e+01  -1.3634707e+01
   6.2560000e+01  -1.9433109e-01   1.1020325e+00   4.4130126e+01  -1.6063635e+00  -1.4590560e+01   5.5818866e-01   1.8318805e+01  -1.4759870e-01   1.0616745e+00  -2.1889205e+00  -2.3083521e-01  -1.9517659e-01   3.7886790e+00  -1.3839631e+02  -9.2342867e+00  -1.0975720e+03   1.4443597e+01   5.3667398e+00   3.2861490e+01   1.6141514e-01  -2.8823440e-01   5.5510227e-01  -6.7061727e+00   5.4673950e+00   5.4078264e-01   2.0923617e+00   2.0626628e+00  -4.8180227e-01  -4.1292998e+01  -1.4289895e+01
   6.2570000e+01  -1.9857641e-01   1.0478686e+00   4.4152272e+01  -1.5390467e+00  -1.4587007e+01   7.4086164e-01   1.8267299e+01  -1.3762285e-01   9.8607484e-01  -7.5599651e+00  -2.3246826e-01  -1.3846593e-01   5.6710662e+00  -1.3878455e+02  -2.1262216e+01  -1.2027930e+03   1.4882657e+01   5.9032081e+00   3.3745689e+01   1.9368167e-01  -3.1453039e-01   5.7036151e-01  -5.8809831e+00   6.4467389e+00   1.4955668e-01   2.2350047e+00   2.0711953e+00  -4.1695967e-01  -4.1512433e+01  -1.5002559e+01
   6.2580000e+01  -2.2207576e-01   1.0086257e+00   4.4230417e+01  -1.4557922e+00  -1.4575147e+01   9.3292431e-01   1.9206266e+01  -1.2879443e-01   8.7036635e-01  -1.1570849e+01  -2.3327624e-01  -5.0564402e-02   8.7901530e+00  -1.3925702e+02  -3.2047309e+01  -1.0785093e+03   1.5066288e+01   6.6247097e+00   3.4466827e+01   2.2028659e-01  -3.4450409e-01   5.8335844e-01  -5.2237576e+00   7.9277755e+00  -4.4786124e-01   2.3846168e+00   2.0857081e+00  -3.5214322e-01  -4.1608706e+01  -1.5659517e+01
   6.2590000e+01  -2.6024975e-01   1.0027995e+00   4.4360558e+01  -1.3984168e+00  -1.4566782e+01   1.1373809e+00   2.0445664e+01  -1.2144866e-01   7.2120471e-01  -1.4916164e+01  -2.3291344e-01   7.2394402e-02   1.2295880e+01  -1.3975861e+02  -3.9577472e+01  -7.5301630e+02   1.4903437e+01   7.2643137e+00   3.5061553e+01   2.3350063e-01  -3.7706848e-01   5.9170650e-01  -4.7718511e+00   9.7192749e+00  -1.1110067e+00   2.5237931e+00   2.1021467e+00  -2.9382745e-01  -4.1458053e+01  -1.6182841e+01
   6.2600000e+01  -3.0258258e-01   1.0337274e+00   4.4519206e+01  -1.3874694e+00  -1.4550109e+01   1.3504658e+00   2.1308490e+01  -1.1587600e-01   5.4292434e-01  -1.7828037e+01  -2.3103994e-01   2.2956780e-01   1.5717340e+01  -1.4023340e+02  -4.3192758e+01  -3.6152859e+02   1.4432006e+01   7.4946500e+00   3.5592885e+01   2.3194856e-01  -4.0543445e-01   5.9089606e-01  -4.5084328e+00   1.1396760e+01  -1.6797195e+00   2.6392432e+00   2.1205610e+00  -2.4915076e-01  -4.1039161e+01  -1.6570930e+01
   6.2610000e+01  -3.3651079e-01   1.0879656e+00   4.4669573e+01  -1.4229892e+00  -1.4537217e+01   1.5666078e+00   2.1614195e+01  -1.1220762e-01   3.5135597e-01  -1.9156837e+01  -2.2738081e-01   4.1413527e-01   1.8456747e+01  -1.4064499e+02  -4.3516523e+01  -3.2376482e+01   1.3812724e+01   7.1175641e+00   3.6103433e+01   2.1772353e-01  -4.2196644e-01   5.7734740e-01  -4.3823071e+00   1.2504625e+01  -2.0663015e+00   2.7238869e+00   2.1428850e+00  -2.2305214e-01  -4.0446765e+01  -1.6871055e+01
   6.2620000e+01  -3.5377833e-01   1.1425371e+00   4.4771410e+01  -1.4943684e+00  -1.4516935e+01   1.7806995e+00   2.1409169e+01  -1.1032061e-01   1.7178350e-01  -1.7957247e+01  -2.2178773e-01   6.1328030e-01   1.9914503e+01  -1.4099191e+02  -4.1642197e+01   1.8743262e+02   1.3242154e+01   6.2218645e+00   3.6572780e+01   1.9379160e-01  -4.2457114e-01   5.5154355e-01  -4.3682743e+00   1.2876530e+01  -2.2654450e+00   2.7762229e+00   2.1690974e+00  -2.1618016e-01  -3.9824001e+01  -1.7107152e+01
   6.2630000e+01  -3.5522945e-01   1.1759552e+00   4.4795503e+01  -1.5847175e+00  -1.4498600e+01   1.9878732e+00   2.0717375e+01  -1.0989455e-01   2.3524934e-02  -1.4825857e+01  -2.1427471e-01   8.1079148e-01   1.9751117e+01  -1.4130340e+02  -3.8521735e+01   3.1204622e+02   1.2843741e+01   5.1419647e+00   3.6923779e+01   1.6456866e-01  -4.1760347e-01   5.1794739e-01  -4.4931108e+00   1.2731649e+01  -2.2991725e+00   2.7993060e+00   2.1965459e+00  -2.2495313e-01  -3.9282116e+01  -1.7252512e+01
   6.2640000e+01  -3.5088018e-01   1.1773204e+00   4.4735712e+01  -1.6701953e+00  -1.4474421e+01   2.1844445e+00   1.9657131e+01  -1.1056983e-01  -8.9857539e-02  -1.1338247e+01  -2.0507552e-01   9.8480262e-01   1.7401114e+01  -1.4160868e+02  -3.4821893e+01   3.6998412e+02   1.2617504e+01   4.2339273e+00   3.7073624e+01   1.3679300e-01  -4.0720745e-01   4.8276074e-01  -4.7992526e+00   1.2445145e+01  -2.1925972e+00   2.7999881e+00   2.2235550e+00  -2.4334469e-01  -3.8866305e+01  -1.7271306e+01
   6.2650000e+01  -3.5435196e-01   1.1497426e+00   4.4611570e+01  -1.7246460e+00  -1.4450414e+01   2.3718471e+00   1.8740255e+01  -1.1209115e-01  -1.7874229e-01  -8.8884746e+00  -1.9471590e-01   1.1062503e+00   1.2144764e+01  -1.4190582e+02  -3.0987891e+01   3.8340027e+02   1.2476672e+01   3.6612341e+00   3.7004016e+01   1.1760974e-01  -3.9792804e-01   4.5194833e-01  -5.2940447e+00   1.2294096e+01  -2.0075955e+00   2.7882031e+00   2.2530179e+00  -2.6498818e-01  -3.8573541e+01  -1.7170179e+01
   6.2660000e+01  -3.7496029e-01   1.1060945e+00   4.4463609e+01  -1.7310647e+00  -1.4425662e+01   2.5588790e+00   1.8703193e+01  -1.1432520e-01  -2.5484142e-01  -7.6099139e+00  -1.8388128e-01   1.1593266e+00   5.3076342e+00  -1.4216280e+02  -2.7294457e+01   3.6934337e+02   1.2338888e+01   3.3559403e+00   3.6789367e+01   1.1083453e-01  -3.9326027e-01   4.2997590e-01  -5.9095653e+00   1.2405702e+01  -1.8543910e+00   2.7750572e+00   2.2907167e+00  -2.8474637e-01  -3.8399024e+01  -1.7025907e+01
   6.2670000e+01  -4.1316313e-01   1.0612416e+00   4.4340254e+01  -1.6915263e+00  -1.4396900e+01   2.7571866e+00   1.9830757e+01  -1.1716901e-01  -3.2018860e-01  -6.5347171e+00  -1.7307651e-01   1.1622152e+00   2.8885925e-01  -1.4234779e+02  -2.3873863e+01   3.4205945e+02   1.2169890e+01   3.1491294e+00   3.6565949e+01   1.1453212e-01  -3.9628956e-01   4.1862853e-01  -6.5066984e+00   1.2788842e+01  -1.8428487e+00   2.7691708e+00   2.3391255e+00  -2.9976668e-01  -3.8337708e+01  -1.6959919e+01
   6.2680000e+01  -4.6113295e-01   1.0279858e+00   4.4275679e+01  -1.6277452e+00  -1.4369398e+01   2.9747874e+00   2.1760080e+01  -1.2053824e-01  -3.7597139e-01  -5.5782797e+00  -1.6241685e-01   1.1538721e+00  -8.3431399e-01  -1.4245331e+02  -2.0764790e+01   3.1090728e+02   1.1956367e+01   2.8930007e+00   3.6485034e+01   1.2198813e-01  -4.0807550e-01   4.1600776e-01  -6.9347438e+00   1.3313032e+01  -2.0277885e+00   2.7731485e+00   2.3938716e+00  -3.0992858e-01  -3.8343082e+01  -1.7070839e+01
   6.2690000e+01  -5.0649550e-01   1.0145976e+00   4.4273748e+01  -1.5704547e+00  -1.4336854e+01   3.2111964e+00   2.3640896e+01  -1.2447557e-01  -4.3517882e-01  -5.9207426e+00  -1.5176332e-01   1.1595389e+00   5.6668066e-01  -1.4249469e+02  -1.7953133e+01   2.8116567e+02   1.1698548e+01   2.4687897e+00   3.6667224e+01   1.2570756e-01  -4.2579672e-01   4.1707989e-01  -7.0953556e+00   1.3696032e+01  -2.3899454e+00   2.7825814e+00   2.4466040e+00  -3.1706285e-01  -3.8339925e+01  -1.7387468e+01
   6.2700000e+01  -5.3888389e-01   1.0196599e+00   4.4310813e+01  -1.5439447e+00  -1.4302477e+01   3.4538083e+00   2.4261190e+01  -1.2914894e-01  -5.1060099e-01  -7.5422174e+00  -1.4105740e-01   1.1707576e+00   1.1218727e+00  -1.4249732e+02  -1.5411165e+01   2.5419681e+02   1.1441284e+01   1.7876738e+00   3.7147472e+01   1.2184922e-01  -4.4313222e-01   4.1667909e-01  -6.9712840e+00   1.3615363e+01  -2.8426473e+00   2.7889543e+00   2.4898433e+00  -3.2311878e-01  -3.8295503e+01  -1.7868382e+01
   6.2710000e+01  -5.5749675e-01   1.0301462e+00   4.4349153e+01  -1.5546494e+00  -1.4264031e+01   3.6818906e+00   2.2808230e+01  -1.3469619e-01  -5.9916041e-01  -8.8559419e+00  -1.3056566e-01   1.1545714e+00  -1.6186239e+00  -1.4248892e+02  -1.3175989e+01   2.2351761e+02   1.1262605e+01   8.7305180e-01   3.7835268e+01   1.1226474e-01  -4.5280098e-01   4.1284752e-01  -6.6244732e+00   1.2919118e+01  -3.2595197e+00   2.7854170e+00   2.5189224e+00  -3.2848565e-01  -3.8247241e+01  -1.8424899e+01
   6.2720000e+01  -5.7396753e-01   1.0278096e+00   4.4349768e+01  -1.5886289e+00  -1.4223408e+01   3.8783966e+00   1.9650600e+01  -1.4113459e-01  -6.8907246e-01  -8.9912046e+00  -1.2087432e-01   1.0787923e+00  -7.5779090e+00  -1.4249803e+02  -1.1393693e+01   1.7822955e+02   1.1213572e+01  -7.7140524e-02   3.8532453e+01   1.0335242e-01  -4.4924929e-01   4.0771395e-01  -6.1658054e+00   1.1755179e+01  -3.5281214e+00   2.7716753e+00   2.5320102e+00  -3.3167520e-01  -3.8259121e+01  -1.8957861e+01
   6.2730000e+01  -6.0781040e-01   9.9889977e-01   4.4283557e+01  -1.6185581e+00  -1.4182442e+01   4.0407572e+00   1.6236060e+01  -1.4841543e-01  -7.7403334e-01  -8.4960882e+00  -1.1264797e-01   9.3568127e-01  -1.4311099e+01  -1.4255423e+02  -1.0250555e+01   1.1431381e+02   1.1279084e+01  -7.5850426e-01   3.9006255e+01   1.0300309e-01  -4.3033472e-01   4.0599911e-01  -5.7098533e+00   1.0510725e+01  -3.5987429e+00   2.7550315e+00   2.5309851e+00  -3.3052084e-01  -3.8367867e+01  -1.9400846e+01
   6.2740000e+01  -6.7654678e-01   9.4102176e-01   4.4138662e+01  -1.6151125e+00  -1.4141590e+01   4.1820833e+00   1.4132615e+01  -1.5655344e-01  -8.6052848e-01  -8.6495136e+00  -1.0634384e-01   7.4630723e-01  -1.8937404e+01  -1.4268459e+02  -9.8586382e+00   3.9191698e+01   1.1378872e+01  -9.1216757e-01   3.9083983e+01   1.1738441e-01  -3.9809441e-01   4.1249548e-01  -5.3518081e+00   9.6279479e+00  -3.4937472e+00   2.7472775e+00   2.5225703e+00  -3.2370028e-01  -3.8553250e+01  -1.9737637e+01
   6.2750000e+01  -7.8405916e-01   8.6560935e-01   4.3919183e+01  -1.5569262e+00  -1.4099019e+01   4.3202967e+00   1.3821341e+01  -1.6573017e-01  -9.6550136e-01  -1.0497288e+01  -1.0211037e-01   5.4193639e-01  -2.0437084e+01  -1.4290227e+02  -1.0187804e+01  -3.2916598e+01   1.1407750e+01  -4.6217900e-01   3.8721499e+01   1.4879076e-01  -3.5802239e-01   4.2963146e-01  -5.1547982e+00   9.4004384e+00  -3.2821573e+00   2.7591707e+00   2.5176879e+00  -3.1164746e-01  -3.8747422e+01  -1.9999114e+01
   6.2760000e+01  -9.1291823e-01   7.9487283e-01   4.3639090e+01  -1.4396754e+00  -1.4054730e+01   4.4654494e+00   1.4515268e+01  -1.7622967e-01  -1.0990932e+00  -1.3359187e+01  -9.9870363e-02   3.4540623e-01  -1.9653016e+01  -1.4318989e+02  -1.1048544e+01  -8.6074002e+01   1.1298791e+01   4.3988874e-01   3.7991984e+01   1.9517853e-01  -3.1636155e-01   4.5644298e-01  -5.1226470e+00   9.8347754e+00  -3.0388156e+00   2.7955251e+00   2.5277409e+00  -2.9668957e-01  -3.8874463e+01  -2.0257999e+01
   6.2770000e+01  -1.0285023e+00   7.5241851e-01   4.3316382e+01  -1.2835469e+00  -1.4008091e+01   4.6167996e+00   1.5135017e+01  -1.8818629e-01  -1.2460185e+00  -1.4692525e+01  -9.9410712e-02   1.7035017e-01  -1.7505606e+01  -1.4349607e+02  -1.2115204e+01  -1.0666595e+02   1.1050339e+01   1.5050889e+00   3.7016773e+01   2.5105803e-01  -2.7707108e-01   4.8915451e-01  -5.1923308e+00   1.0646778e+01  -2.8045571e+00   2.8528272e+00   2.5586541e+00  -2.8236906e-01  -3.8876717e+01  -2.0600540e+01
   6.2780000e+01  -1.0971963e+00   7.5158937e-01   4.2965684e+01  -1.1308135e+00  -1.3960421e+01   4.7683626e+00   1.5156303e+01  -2.0138523e-01  -1.3714497e+00  -1.2543127e+01  -1.0038505e-01   2.9873904e-02  -1.4047627e+01  -1.4375889e+02  -1.2994239e+01  -8.7903530e+01   1.0697557e+01   2.4653587e+00   3.5919109e+01   3.0866429e-01  -2.4162430e-01   5.2243333e-01  -5.2874055e+00   1.1415218e+01  -2.5588494e+00   2.9189532e+00   2.6071955e+00  -2.7295978e-01  -3.8713960e+01  -2.1065740e+01
   6.2790000e+01  -1.1068967e+00   7.8755062e-01   4.2592279e+01  -1.0290235e+00  -1.3912407e+01   4.9133513e+00   1.4498869e+01  -2.1536181e-01  -1.4503813e+00  -7.8931551e+00  -1.0233826e-01  -6.5424559e-02  -9.5298463e+00  -1.4393575e+02  -1.3286999e+01  -2.9275992e+01   1.0267793e+01   3.1702785e+00   3.4808136e+01   3.5933999e-01  -2.1161199e-01   5.5058564e-01  -5.4055687e+00   1.1807361e+01  -2.2166643e+00   2.9742946e+00   2.6628544e+00  -2.7393821e-01  -3.8352323e+01  -2.1589168e+01
   6.2800000e+01  -1.0721904e+00   8.3684381e-01   4.2194382e+01  -1.0084496e+00  -1.3859924e+01   5.0444748e+00   1.3112348e+01  -2.2964457e-01  -1.4818545e+00  -3.1473178e+00  -1.0483931e-01  -1.1813540e-01  -5.2710843e+00  -1.4400928e+02  -1.2585205e+01   7.0179371e+01   9.7710952e+00   3.5547440e+00   3.3742856e+01   3.9595109e-01  -1.8915194e-01   5.6834795e-01  -5.6426613e+00   1.1687433e+01  -1.6751226e+00   2.9951513e+00   2.7131900e+00  -2.9184446e-01  -3.7773937e+01  -2.2017131e+01
   6.2810000e+01  -1.0213561e+00   8.6664172e-01   4.1772867e+01  -1.0661479e+00  -1.3806983e+01   5.1592307e+00   1.1475590e+01  -2.4381774e-01  -1.4713701e+00   1.0484367e+00  -1.0760878e-01  -1.4340923e-01  -2.5273829e+00  -1.4397336e+02  -1.0425748e+01   2.1594569e+02   9.2313033e+00   3.5709539e+00   3.2692282e+01   4.1528999e-01  -1.7353162e-01   5.7189149e-01  -6.1191038e+00   1.1064715e+01  -9.0598914e-01   2.9608749e+00   2.7485178e+00  -3.3196301e-01  -3.7013828e+01  -2.2191535e+01
   6.2820000e+01  -9.7952684e-01   8.5128029e-01   4.1339967e+01  -1.1664976e+00  -1.3756505e+01   5.2684013e+00   1.0917065e+01  -2.5744325e-01  -1.4166361e+00   5.4733987e+00  -1.1055638e-01  -1.5984050e-01  -1.6431266e+00  -1.4382343e+02  -6.2921218e+00   4.1336266e+02   8.7024359e+00   3.2218500e+00   3.1572205e+01   4.1819330e-01  -1.5958404e-01   5.6048389e-01  -6.8795227e+00   1.0031823e+01  -1.8786651e-02   2.8627756e+00   2.7632345e+00  -3.9460103e-01  -3.6178303e+01  -2.2030137e+01
   6.2830000e+01  -9.6022247e-01   7.8637052e-01   4.0916737e+01  -1.2644926e+00  -1.3701673e+01   5.3917583e+00   1.2335699e+01  -2.7006281e-01  -1.3156375e+00   1.0099865e+01  -1.1374645e-01  -1.8237254e-01  -2.2532039e+00  -1.4356206e+02   2.2679236e-01   6.5189141e+02   8.2566557e+00   2.6173237e+00   3.0367038e+01   4.0771381e-01  -1.4071534e-01   5.3738829e-01  -7.8230395e+00   8.7388619e+00   7.8197087e-01   2.7088538e+00   2.7548899e+00  -4.7286210e-01  -3.5429153e+01  -2.1570313e+01
   6.2840000e+01  -9.6438876e-01   6.9176476e-01   4.0523734e+01  -1.3365214e+00  -1.3646956e+01   5.5467659e+00   1.5500759e+01  -2.8131856e-01  -1.1788921e+00   1.3674535e+01  -1.1730056e-01  -2.1630096e-01  -3.3928419e+00  -1.4321112e+02   9.0273004e+00   8.8005080e+02   7.9629795e+00   1.9243325e+00   2.9219869e+01   3.8748571e-01  -1.1332628e-01   5.0841270e-01  -8.7252568e+00   7.3526328e+00   1.3233066e+00   2.5209639e+00   2.7233961e+00  -5.5446214e-01  -3.4939491e+01  -2.0949355e+01
   6.2850000e+01  -9.8206770e-01   6.0223292e-01   4.0177511e+01  -1.3887969e+00  -1.3591436e+01   5.7440172e+00   1.9725133e+01  -2.9112098e-01  -1.0336418e+00   1.4525032e+01  -1.2130676e-01  -2.5794843e-01  -4.1647472e+00  -1.4280968e+02   1.9020949e+01   9.9936485e+02   7.8494057e+00   1.2897969e+00   2.8384908e+01   3.6085528e-01  -7.9035249e-02   4.7910382e-01  -9.3681299e+00   6.0231450e+00   1.5631693e+00   2.3269788e+00   2.6700387e+00  -6.2650469e-01  -3.4816158e+01  -2.0307027e+01
   6.2860000e+01  -9.9701437e-01   5.4933552e-01   3.9891073e+01  -1.4393249e+00  -1.3533395e+01   5.9809533e+00   2.3693603e+01  -2.9975584e-01  -9.1741188e-01   1.1622991e+01  -1.2580258e-01  -3.0224897e-01  -4.4300547e+00  -1.4239382e+02   2.8237788e+01   9.2168389e+02   7.8739104e+00   8.1234516e-01   2.8057923e+01   3.3052060e-01  -4.3434552e-02   4.5294544e-01  -9.6503402e+00   4.8782612e+00   1.5740809e+00   2.1523124e+00   2.5964728e+00  -6.7983383e-01  -3.5041325e+01  -1.9710482e+01
   6.2870000e+01  -9.9575565e-01   5.4212705e-01   3.9673614e+01  -1.4960298e+00  -1.3468135e+01   6.2360678e+00   2.5511456e+01  -3.0783923e-01  -8.6315216e-01   5.4259725e+00  -1.3080477e-01  -3.4769128e-01  -4.5442307e+00  -1.4198704e+02   3.4779497e+01   6.5417097e+02   7.9348474e+00   5.3035096e-01   2.8224560e+01   2.9873011e-01  -1.2417454e-02   4.3088659e-01  -9.5870438e+00   4.0042779e+00   1.4432486e+00   2.0136746e+00   2.5047981e+00  -7.1076654e-01  -3.5486618e+01  -1.9166570e+01
   6.2880000e+01  -9.7661328e-01   5.5974408e-01   3.9529636e+01  -1.5491735e+00  -1.3403277e+01   6.4806974e+00   2.4462956e+01  -3.1615180e-01  -8.8712150e-01  -2.3969338e+00  -1.3632712e-01  -3.9479663e-01  -4.7105343e+00  -1.4161488e+02   3.7746504e+01   2.9670064e+02   7.9129849e+00   4.3062714e-01   2.8687660e+01   2.6782771e-01   1.1074797e-02   4.1213228e-01  -9.2468338e+00   3.4117658e+00   1.2129408e+00   1.9172988e+00   2.3980891e+00  -7.2020429e-01  -3.5981229e+01  -1.8667688e+01
   6.2890000e+01  -9.5067144e-01   5.6546193e-01   3.9456502e+01  -1.5824198e+00  -1.3335668e+01   6.6976525e+00   2.1695514e+01  -3.2539361e-01  -9.8103258e-01  -9.3911086e+00  -1.4234518e-01  -4.4023738e-01  -4.5440757e+00  -1.4131137e+02   3.7305277e+01  -4.4122673e+01   7.7374078e+00   4.9031945e-01   2.9237567e+01   2.4009763e-01   2.7423719e-02   3.9614537e-01  -8.6933755e+00   3.0427900e+00   9.1125475e-01   1.8608623e+00   2.2807146e+00  -7.1173254e-01  -3.6398859e+01  -1.8222873e+01
   6.2900000e+01  -9.3367893e-01   5.3386213e-01   3.9444582e+01  -1.5932418e+00  -1.3265251e+01   6.8868872e+00   1.8923464e+01  -3.3589668e-01  -1.1081133e+00  -1.2708069e+01  -1.4876172e-01  -4.7678672e-01  -3.6549334e+00  -1.4109977e+02   3.4298453e+01  -3.0068238e+02   7.4369862e+00   7.1123738e-01   2.9771947e+01   2.1610500e-01   3.8045485e-02   3.8362735e-01  -7.9830886e+00   2.8169134e+00   5.8862819e-01   1.8356974e+00   2.1580877e+00  -6.9020431e-01  -3.6712987e+01  -1.7841779e+01
   6.2910000e+01  -9.3675394e-01   4.6699233e-01   3.9481840e+01  -1.6004521e+00  -1.3195350e+01   7.0638067e+00   1.7691956e+01  -3.4751250e-01  -1.2203099e+00  -1.1219660e+01  -1.5544906e-01  -5.0111806e-01  -2.4331347e+00  -1.4097609e+02   2.9922099e+01  -4.3763544e+02   7.1309937e+00   1.0919620e+00   3.0287810e+01   1.9385405e-01   4.3344673e-02   3.7567704e-01  -7.2050467e+00   2.6776045e+00   3.0823992e-01   1.8295787e+00   2.0359686e+00  -6.6074289e-01  -3.6980069e+01  -1.7488793e+01
   6.2920000e+01  -9.6131488e-01   3.8669793e-01   3.9557673e+01  -1.6285146e+00  -1.3125908e+01   7.2522608e+00   1.8845409e+01  -3.5980573e-01  -1.2888558e+00  -6.8545897e+00  -1.6232674e-01  -5.1742900e-01  -1.6310936e+00  -1.4091630e+02   2.5336237e+01  -4.5858617e+02   6.9775135e+00   1.5572588e+00   3.0816927e+01   1.7121362e-01   4.3252440e-02   3.7286696e-01  -6.4778620e+00   2.6045970e+00   1.2879107e-01   1.8314367e+00   1.9203150e+00  -6.2738943e-01  -3.7287400e+01  -1.7089401e+01
   6.2930000e+01  -9.9791079e-01   3.1765198e-01   3.9664043e+01  -1.6885227e+00  -1.3049189e+01   7.4692309e+00   2.1697010e+01  -3.7233843e-01  -1.3135777e+00  -2.4721880e+00  -1.6941820e-01  -5.3562823e-01  -1.8199232e+00  -1.4089329e+02   2.1240034e+01  -4.0962028e+02   7.1029019e+00   1.9457699e+00   3.1377884e+01   1.4901729e-01   3.8908040e-02   3.7539064e-01  -5.8946565e+00   2.5869333e+00   8.7476190e-02   1.8356921e+00   1.8172527e+00  -5.9173213e-01  -3.7700854e+01  -1.6588536e+01
   6.2940000e+01  -1.0301493e+00   2.7897936e-01   3.9795119e+01  -1.7750849e+00  -1.2975621e+01   7.7163565e+00   2.4712563e+01  -3.8481863e-01  -1.3091671e+00   4.4105784e-01  -1.7680796e-01  -5.6169273e-01  -2.6064499e+00  -1.4088823e+02   1.7756943e+01  -3.4830917e+02   7.5311856e+00   2.0984260e+00   3.1957135e+01   1.3123856e-01   3.2665058e-02   3.8390807e-01  -5.4642822e+00   2.6186904e+00   1.8102151e-01   1.8436099e+00   1.7315972e+00  -5.5264114e-01  -3.8219927e+01  -1.6003472e+01
   6.2950000e+01  -1.0447448e+00   2.8212315e-01   3.9947166e+01  -1.8726565e+00  -1.2893688e+01   7.9821972e+00   2.6584070e+01  -3.9709588e-01  -1.2898368e+00   1.9330290e+00  -1.8446277e-01  -5.8409131e-01  -2.2398577e+00  -1.4089510e+02   1.4629878e+01  -3.1270648e+02   8.1668370e+00   1.9822277e+00   3.2512708e+01   1.2280342e-01   2.6402189e-02   3.9913690e-01  -5.0925430e+00   2.7136919e+00   3.7624404e-01   1.8611905e+00   1.6646809e+00  -5.0771680e-01  -3.8771683e+01  -1.5434968e+01
   6.2960000e+01  -1.0415289e+00   3.2578516e-01   4.0119980e+01  -1.9616414e+00  -1.2811182e+01   8.2480536e+00   2.6585633e+01  -4.0907085e-01  -1.2607613e+00   2.9075449e+00  -1.9212554e-01  -5.8085267e-01   3.2386337e-01  -1.4092153e+02   1.1416685e+01  -3.2131924e+02   8.8482168e+00   1.7334250e+00   3.3000102e+01   1.2750209e-01   1.9857916e-02   4.2037689e-01  -4.6533140e+00   2.9027425e+00   6.3680889e-01   1.8953036e+00   1.6143190e+00  -4.5591425e-01  -3.9246709e+01  -1.5004912e+01
   6.2970000e+01  -1.0339635e+00   3.9065554e-01   4.0316775e+01  -2.0240235e+00  -1.2724895e+01   8.4994262e+00   2.5137265e+01  -4.2057438e-01  -1.2147270e+00   4.6034329e+00  -1.9946583e-01  -5.4490538e-01   3.5947295e+00  -1.4098664e+02   7.5725318e+00  -3.8441537e+02   9.4327580e+00   1.5701212e+00   3.3394053e+01   1.4705685e-01   1.0529287e-02   4.4595934e-01  -4.0946857e+00   3.2332181e+00   9.2999434e-01   1.9503472e+00   1.5773084e+00  -3.9946968e-01  -3.9547936e+01  -1.4773899e+01
   6.2980000e+01  -1.0386236e+00   4.4371036e-01   4.0540348e+01  -2.0469718e+00  -1.2638779e+01   8.7345252e+00   2.3509902e+01  -4.3123704e-01  -1.1313971e+00   8.3329941e+00  -2.0634971e-01  -4.9581326e-01   4.9092116e+00  -1.4111511e+02   2.5700730e+00  -5.0024587e+02   9.8625495e+00   1.6707063e+00   3.3680599e+01   1.8072406e-01  -4.2639810e-03   4.7517683e-01  -3.4701645e+00   3.7235748e+00   1.2230533e+00   2.0259064e+00   1.5518384e+00  -3.4375188e-01  -3.9633951e+01  -1.4722830e+01
   6.2990000e+01  -1.0626806e+00   4.5375086e-01   4.0788181e+01  -2.0239534e+00  -1.2547621e+01   8.9614681e+00   2.2694287e+01  -4.4041607e-01  -9.8346615e-01   1.4793092e+01  -2.1296033e-01  -4.6498864e-01   3.0824625e+00  -1.4132497e+02  -3.7989086e+00  -6.3689817e+02   1.0170635e+01   2.1049080e+00   3.3833347e+01   2.2496179e-01  -2.4967988e-02   5.0882596e-01  -2.8908324e+00   4.3007198e+00   1.4786765e+00   2.1156058e+00   1.5378618e+00  -2.9553491e-01  -3.9531179e+01  -1.4784976e+01
   6.3000000e+01  -1.0992487e+00   4.0785784e-01   4.1050373e+01  -1.9572879e+00  -1.2456521e+01   9.1938680e+00   2.3239989e+01  -4.4732425e-01  -7.5665703e-01   2.2680912e+01  -2.1970889e-01  -4.7489706e-01  -9.9084209e-01  -1.4160929e+02  -1.1019911e+01  -7.2210027e+02   1.0425299e+01   2.8243131e+00   3.3808262e+01   2.7395167e-01  -4.9564286e-02   5.4777126e-01  -2.4607189e+00   4.8600069e+00   1.6381357e+00   2.2081625e+00   1.5351798e+00  -2.6052066e-01  -3.9295138e+01  -1.4877783e+01
   6.3010000e+01  -1.1332248e+00   3.1772013e-01   4.1312917e+01  -1.8610624e+00  -1.2362900e+01   9.4486011e+00   2.5473314e+01  -4.5139035e-01  -4.7276847e-01   2.8388856e+01  -2.2706451e-01  -5.3090459e-01  -5.6007535e+00  -1.4192531e+02  -1.7781801e+01  -6.7618894e+02   1.0663524e+01   3.7164835e+00   3.3575426e+01   3.2154670e-01  -7.5338348e-02   5.9057777e-01  -2.2339246e+00   5.3726511e+00   1.6274485e+00   2.2910090e+00   1.5410159e+00  -2.4115440e-01  -3.8961052e+01  -1.4926042e+01
   6.3020000e+01  -1.1532930e+00   2.1257874e-01   4.1563016e+01  -1.7572368e+00  -1.2267388e+01   9.7382188e+00   2.8961770e+01  -4.5262706e-01  -1.9043520e-01   2.8233327e+01  -2.3539316e-01  -6.2234756e-01  -9.1442964e+00  -1.4221238e+02  -2.2614608e+01  -4.8328074e+02   1.0859463e+01   4.6608208e+00   3.3163502e+01   3.6382854e-01  -1.0033675e-01   6.3223515e-01  -2.2026099e+00   5.8694580e+00   1.4188083e+00   2.3550424e+00   1.5504616e+00  -2.3635918e-01  -3.8528648e+01  -1.4887707e+01
   6.3030000e+01  -1.1606948e+00   1.2200850e-01   4.1795589e+01  -1.6648027e+00  -1.2166433e+01   1.0061368e+01   3.2314959e+01  -4.5174771e-01   2.0469344e-02   2.1090454e+01  -2.4486779e-01  -7.3004090e-01  -1.0769334e+01  -1.4242726e+02  -2.4745849e+01  -2.1312410e+02   1.0935617e+01   5.5193054e+00   3.2661173e+01   4.0017495e-01  -1.2310962e-01   6.6521040e-01  -2.3134911e+00   6.3299416e+00   1.0696977e+00   2.3965657e+00   1.5598280e+00  -2.4309327e-01  -3.7978075e+01  -1.4769492e+01
   6.3040000e+01  -1.1663077e+00   5.8470115e-02   4.2022055e+01  -1.5919409e+00  -1.2062441e+01   1.0402991e+01   3.4162207e+01  -4.5001849e-01   1.0516504e-01   8.4695694e+00  -2.5542487e-01  -8.3095365e-01  -1.0091275e+01  -1.4255779e+02  -2.4309281e+01   4.3656866e+01   1.0827595e+01   6.1438101e+00   3.2154609e+01   4.3173867e-01  -1.4179324e-01   6.8233431e-01  -2.4938892e+00   6.6275389e+00   6.8483661e-01   2.4149752e+00   1.5681770e+00  -2.5805674e-01  -3.7315946e+01  -1.4617252e+01
   6.3050000e+01  -1.1792829e+00   1.2913616e-02   4.2269583e+01  -1.5371449e+00  -1.1955068e+01   1.0743288e+01   3.4029798e+01  -4.4897220e-01   3.7311886e-02  -6.7853153e+00  -2.6668860e-01  -8.9469877e-01  -6.3745125e+00  -1.4260761e+02  -2.1913526e+01   2.3957544e+02   1.0542597e+01   6.4635976e+00   3.1656126e+01   4.5922461e-01  -1.5421970e-01   6.8014848e-01  -2.6736617e+00   6.6333973e+00   3.6515481e-01   2.4102571e+00   1.5745108e+00  -2.7853133e-01  -3.6603712e+01  -1.4484383e+01
   6.3060000e+01  -1.2000385e+00  -3.3883817e-02   4.2561111e+01  -1.4945017e+00  -1.1841164e+01   1.1068089e+01   3.2480102e+01  -4.5008295e-01  -1.7686198e-01  -2.1417387e+01  -2.7796546e-01  -8.9033042e-01   4.3683488e-01  -1.4257652e+02  -1.8084129e+01   3.8293969e+02   1.0124096e+01   6.5340623e+00   3.1086056e+01   4.8189366e-01  -1.5844253e-01   6.5987120e-01  -2.8094057e+00   6.3682738e+00   1.7706002e-01   2.3824683e+00   1.5744884e+00  -3.0215268e-01  -3.5907633e+01  -1.4390053e+01
   6.3070000e+01  -1.2226839e+00  -9.5786187e-02   4.2889628e+01  -1.4566758e+00  -1.1729781e+01   1.1378299e+01   3.1020918e+01  -4.5448720e-01  -5.0315895e-01  -3.2629696e+01  -2.8842134e-01  -8.0444429e-01   8.5886132e+00  -1.4245233e+02  -1.2831904e+01   5.2522253e+02   9.5817527e+00   6.4602897e+00   3.0309466e+01   4.9782264e-01  -1.5249531e-01   6.2525992e-01  -2.8953107e+00   6.0036568e+00   1.3024562e-01   2.3321099e+00   1.5611719e+00  -3.2633515e-01  -3.5231007e+01  -1.4300751e+01
   6.3080000e+01  -1.2399685e+00  -1.7225045e-01   4.3212199e+01  -1.4155895e+00  -1.1610778e+01   1.1691277e+01   3.1297854e+01  -4.6278115e-01  -8.8743033e-01  -3.8427138e+01  -2.9734002e-01  -6.4921195e-01   1.5523234e+01  -1.4221714e+02  -5.5359429e+00   7.2959611e+02   8.8855785e+00   6.3031988e+00   2.9204745e+01   5.0493115e-01  -1.3427062e-01   5.8035513e-01  -2.9450533e+00   5.7353639e+00   1.7991645e-01   2.2612438e+00   1.5286294e+00  -3.4822842e-01  -3.4515414e+01  -1.4153931e+01
   6.3090000e+01  -1.2459233e+00  -2.4850629e-01   4.3469103e+01  -1.3642438e+00  -1.1494239e+01   1.2031065e+01   3.3978816e+01  -4.7498525e-01  -1.2723829e+00  -3.8495261e+01  -3.0434438e-01  -4.5839223e-01   1.9081972e+01  -1.4186495e+02   4.6778594e+00   1.0213802e+03   8.0079035e+00   6.0780418e+00   2.7747228e+01   5.0216332e-01  -1.0262744e-01   5.2894803e-01  -2.9806645e+00   5.6666829e+00   2.5654802e-01   2.1745748e+00   1.4748572e+00  -3.6524536e-01  -3.3694334e+01  -1.3885155e+01
   6.3100000e+01  -1.2381292e+00  -3.0529023e-01   4.3609256e+01  -1.3009736e+00  -1.1370308e+01   1.2414149e+01   3.8308382e+01  -4.9074129e-01  -1.6214020e+00  -3.4901904e+01  -3.0949369e-01  -2.7433719e-01   1.8405505e+01  -1.4141234e+02   1.8098020e+01   1.3420161e+03   6.9696342e+00   5.8061302e+00   2.6066915e+01   4.9030360e-01  -5.9185320e-02   4.7502825e-01  -3.0250878e+00   5.7539920e+00   3.2181371e-01   2.0790906e+00   1.4026723e+00  -3.7600271e-01  -3.2752019e+01  -1.3452870e+01
   6.3110000e+01  -1.2198660e+00  -3.3282514e-01   4.3614899e+01  -1.2344486e+00  -1.1243054e+01   1.2837607e+01   4.2345783e+01  -5.0950312e-01  -1.9190773e+00  -2.9767534e+01  -3.1311544e-01  -1.2071728e-01   1.5361990e+01  -1.4088411e+02   3.3739906e+01   1.5641886e+03   5.8736254e+00   5.5372962e+00   2.4406904e+01   4.7146423e-01  -9.0438885e-03   4.2270889e-01  -3.0675148e+00   5.8355748e+00   4.0895220e-01   1.9812879e+00   1.3181522e+00  -3.8112815e-01  -3.1761814e+01  -1.2879769e+01
   6.3120000e+01  -1.1991834e+00  -3.3747470e-01   4.3520880e+01  -1.1841599e+00  -1.1109154e+01   1.3279230e+01   4.4162299e+01  -5.3053812e-01  -2.1529560e+00  -2.3387870e+01  -3.1548033e-01   1.3846755e-02   1.3456404e+01  -1.4029132e+02   4.9847761e+01   1.6107855e+03   4.8724438e+00   5.3349408e+00   2.2973686e+01   4.4657551e-01   4.0339931e-02   3.7499848e-01  -3.0732533e+00   5.7488812e+00   5.6581561e-01   1.8826416e+00   1.2273876e+00  -3.8306397e-01  -3.0852533e+01  -1.2239303e+01
   6.3130000e+01  -1.1849967e+00  -3.3678957e-01   4.3400775e+01  -1.1709018e+00  -1.0967690e+01   1.3714037e+01   4.3480680e+01  -5.5288743e-01  -2.3095396e+00  -1.5658356e+01  -3.1662970e-01   1.6090597e-01   1.4705922e+01  -1.3962465e+02   6.5254039e+01   1.5406279e+03   4.0779804e+00   5.2576886e+00   2.1825139e+01   4.1395572e-01   8.1216132e-02   3.3263049e-01  -3.0520266e+00   5.4610154e+00   7.8002632e-01   1.7782778e+00   1.1340087e+00  -3.8478880e-01  -3.0117942e+01  -1.1575891e+01
   6.3140000e+01  -1.1831977e+00  -3.4777194e-01   4.3317295e+01  -1.2008807e+00  -1.0828519e+01   1.4135976e+01   4.2193943e+01  -5.7541317e-01  -2.3816375e+00  -7.2097905e+00  -3.1639688e-01   3.5163056e-01   1.9072459e+01  -1.3885971e+02   7.9775653e+01   1.4521614e+03   3.5209549e+00   5.3200957e+00   2.0912076e+01   3.7239163e-01   1.0841737e-01   2.9491430e-01  -3.0710605e+00   5.0789017e+00   1.0158826e+00   1.6628365e+00   1.0396344e+00  -3.8843209e-01  -2.9574325e+01  -1.0877099e+01
   6.3150000e+01  -1.1940525e+00  -3.7427233e-01   4.3284765e+01  -1.2581425e+00  -1.0686368e+01   1.4557671e+01   4.2169457e+01  -5.9693347e-01  -2.3719972e+00   9.6403407e-01  -3.1455712e-01   5.9913328e-01   2.4750272e+01  -1.3797461e+02   9.3273481e+01   1.3497828e+03   3.1857360e+00   5.4457333e+00   2.0178696e+01   3.2504741e-01   1.2250656e-01   2.6194082e-01  -3.1915182e+00   4.7067933e+00   1.2709542e+00   1.5382188e+00   9.4676119e-01  -3.9443987e-01  -2.9190499e+01  -1.0125522e+01
   6.3160000e+01  -1.2116459e+00  -4.0334526e-01   4.3278452e+01  -1.3162581e+00  -1.0536310e+01   1.4981997e+01   4.2432572e+01  -6.1645591e-01  -2.2930215e+00   7.8975646e+00  -3.1110948e-01   8.7520841e-01   2.7607513e+01  -1.3697180e+02   1.0494229e+02   1.1668810e+03   3.0562362e+00   5.5270874e+00   1.9601001e+01   2.7829224e-01   1.3019166e-01   2.3587496e-01  -3.4016008e+00   4.3239435e+00   1.5433868e+00   1.4140122e+00   8.5952486e-01  -4.0090900e-01  -2.8933633e+01  -9.3445152e+00
   6.3170000e+01  -1.2264247e+00  -4.1748889e-01   4.3269060e+01  -1.3583161e+00  -1.0376627e+01   1.5390203e+01   4.0820622e+01  -6.3349201e-01  -2.1596705e+00   1.3335099e+01  -3.0649463e-01   1.1020851e+00   2.2687673e+01  -1.3587826e+02   1.1378739e+02   8.8450996e+02   3.1285053e+00   5.5718916e+00   1.9161783e+01   2.3708981e-01   1.4025800e-01   2.2144034e-01  -3.6044115e+00   3.8523229e+00   1.7747020e+00   1.3007151e+00   7.8002797e-01  -4.0371450e-01  -2.8784520e+01  -8.5870791e+00
   6.3180000e+01  -1.2300369e+00  -4.1256660e-01   4.3243365e+01  -1.3842681e+00  -1.0376627e+01   1.5772406e+01   3.8220352e+01  -6.4823693e-01  -1.9802754e+00   1.7939514e+01  -3.0142894e-01   1.1954456e+00   9.3360465e+00  -1.3472585e+02   1.1961372e+02   5.8263338e+02   3.4258375e+00   5.7404748e+00   1.8808831e+01   2.0282389e-01   1.5821323e-01   2.2545622e-01  -3.6548547e+00   3.2992420e+00   1.8590812e+00   1.2038811e+00   7.0563999e-01  -3.9858927e-01  -2.8757460e+01  -7.9176564e+00
   6.3190000e+01  -1.2197767e+00  -4.0431082e-01   4.3203537e+01  -1.4008595e+00  -1.0220267e+01   1.6152302e+01   3.7989623e+01  -6.6122931e-01  -1.7566114e+00   2.2366400e+01  -2.9655247e-01   1.1324292e+00  -6.3016445e+00  -1.3353316e+02   1.2343520e+02   3.8214714e+02   4.0277936e+00   6.2360718e+00   1.8444001e+01   1.7545667e-01   1.8409366e-01   2.5524226e-01  -3.4277618e+00   2.7669684e+00   1.7166102e+00   1.1235803e+00   6.3188510e-01  -3.8394172e-01  -2.8929819e+01  -7.4038387e+00
   6.3200000e+01  -1.1995918e+00  -4.1897505e-01   4.3160824e+01  -1.4059755e+00  -1.0054224e+01   1.6563804e+01   4.1150171e+01  -6.7266992e-01  -1.4882801e+00   2.6833127e+01  -2.9246703e-01   9.4864560e-01  -1.8378355e+01  -1.3229720e+02   1.2705974e+02   3.6245486e+02   4.9997440e+00   7.1887210e+00   1.7950744e+01   1.5740113e-01   2.1386966e-01   3.1669075e-01  -2.9224355e+00   2.3682451e+00   1.3472681e+00   1.0574209e+00   5.5747152e-01  -3.6206154e-01  -2.9366463e+01  -7.0555586e+00
   6.3210000e+01  -1.1770865e+00  -4.7809179e-01   4.3132345e+01  -1.3848277e+00  -9.8835396e+00   1.7018288e+01   4.5448336e+01  -6.8221695e-01  -1.1810993e+00   3.0718082e+01  -2.8990148e-01   6.8827925e-01  -2.6036635e+01  -1.3099346e+02   1.3232317e+02   5.2634245e+02   6.2882580e+00   8.6028264e+00   1.7223070e+01   1.5483001e-01   2.4234801e-01   4.1056680e-01  -2.2815907e+00   2.1717446e+00   8.2141941e-01   1.0030225e+00   4.8548447e-01  -3.3788155e-01  -3.0025223e+01  -6.8011029e+00
   6.3220000e+01  -1.1575292e+00  -5.8734095e-01   4.3138686e+01  -1.3223041e+00  -9.7081572e+00   1.7507206e+01   4.8891839e+01  -6.8943878e-01  -8.6119913e-01   3.1990016e+01  -2.8943959e-01   3.9908872e-01  -2.8919053e+01  -1.2958514e+02   1.4040464e+02   8.0814665e+02   7.7367316e+00   1.0384996e+01   1.6199764e+01   1.7452894e-01   2.6504574e-01   5.2878431e-01  -1.6712136e+00   2.1755067e+00   2.4445894e-01   9.5723043e-01   4.1967705e-01  -3.1608628e-01  -3.0784495e+01  -6.5626352e+00
   6.3230000e+01  -1.1366468e+00  -7.3014698e-01   4.3196711e+01  -1.2131340e+00  -9.5257847e+00   1.8021654e+01   5.1444815e+01  -6.9429977e-01  -5.7433555e-01   2.8686358e+01  -2.9118843e-01   1.3472453e-01  -2.6436418e+01  -1.2804075e+02   1.5149915e+02   1.1094514e+03   9.1537283e+00   1.2416667e+01   1.4912000e+01   2.1915435e-01   2.7755620e-01   6.5631578e-01  -1.1859616e+00   2.3075570e+00  -2.8274629e-01   9.1393426e-01   3.6044890e-01  -2.9828254e-01  -3.1494722e+01  -6.2933893e+00
   6.3240000e+01  -1.0987309e+00  -8.6970670e-01   4.3304107e+01  -1.0590129e+00  -9.3417507e+00   1.8562727e+01   5.4107261e+01  -6.9729055e-01  -3.6564510e-01   2.0869044e+01  -2.9475439e-01  -6.1573781e-02  -1.9629832e+01  -1.2634565e+02   1.6499645e+02   1.3497305e+03   1.0380732e+01   1.4557524e+01   1.3479110e+01   2.8475878e-01   2.7482251e-01   7.7769099e-01  -8.2841881e-01   2.4702312e+00  -7.0883510e-01   8.6469323e-01   3.0498059e-01  -2.8223005e-01  -3.2021355e+01  -5.9710545e+00
   6.3250000e+01  -1.0262102e+00  -9.6850197e-01   4.3427388e+01  -8.6365160e-01  -9.1531903e+00   1.9136255e+01   5.7352838e+01  -6.9930110e-01  -2.6427618e-01   1.0136892e+01  -2.9935154e-01  -1.6092050e-01  -9.9346723e+00  -1.2449480e+02   1.7994148e+02   1.4945026e+03   1.1337183e+01   1.6624222e+01   1.2037032e+01   3.6222695e-01   2.5331609e-01   8.8158826e-01  -5.1659868e-01   2.5775880e+00  -1.0528656e+00   8.0297140e-01   2.5025471e-01  -2.6396162e-01  -3.2287584e+01  -5.6162119e+00
   6.3260000e+01  -9.1537614e-01  -1.0129543e+00   4.3516341e+01  -6.3162399e-01  -8.9558636e+00   1.9733993e+01   5.9773786e+01  -7.0144993e-01  -2.8386103e-01  -1.9584850e+00  -3.0397592e-01  -1.5088451e-01   1.0035995e+00  -1.2248632e+02   1.9538351e+02   1.5442034e+03   1.2010240e+01   1.8453560e+01   1.0666026e+01   4.4142020e-01   2.1449801e-01   9.6147680e-01  -1.3597080e-01   2.5832868e+00  -1.3736463e+00   7.2791804e-01   1.9503456e-01  -2.4112402e-01  -3.2276097e+01  -5.2930644e+00
   6.3270000e+01  -7.8405524e-01  -1.0159156e+00   4.3538823e+01  -3.6717077e-01  -8.7495415e+00   2.0326740e+01   5.9274711e+01  -7.0494034e-01  -4.2648458e-01  -1.4262355e+01  -3.0765020e-01  -4.0998263e-02   1.0988625e+01  -1.2033128e+02   2.1051329e+02   1.5129772e+03   1.2439619e+01   1.9956659e+01   9.3655552e+00   5.1442491e-01   1.6583162e-01   1.0147738e+00   3.7356509e-01   2.5223580e+00  -1.7174224e+00   6.4406371e-01   1.4006501e-01  -2.1483180e-01  -3.2023365e+01  -5.0612903e+00
   6.3280000e+01  -6.6338751e-01  -9.9905496e-01   4.3497368e+01  -7.6965589e-02  -8.5397244e+00   2.0885188e+01   5.5844813e+01  -7.1087661e-01  -6.7896440e-01  -2.5247982e+01  -3.0971929e-01   1.3242869e-01   1.7342695e+01  -1.1805704e+02   2.2465192e+02   1.4138635e+03   1.2690465e+01   2.1088161e+01   8.1008714e+00   5.7597849e-01   1.1846610e-01   1.0419487e+00   9.5039834e-01   2.4864712e+00  -2.0920723e+00   5.5826631e-01   8.7605133e-02  -1.8879466e-01  -3.1596586e+01  -4.9108412e+00
   6.3290000e+01  -5.8123308e-01  -9.8144351e-01   4.3413932e+01   2.2200312e-01  -8.3286467e+00   2.1397571e+01   5.1238244e+01  -7.2003600e-01  -1.0076610e+00  -3.2869655e+01  -3.1005590e-01   3.1484445e-01   1.8241576e+01  -1.1569183e+02   2.3719986e+02   1.2547935e+03   1.2824811e+01   2.1833192e+01   6.8580984e+00   6.2284126e-01   8.3089557e-02   1.0458345e+00   1.4440779e+00   2.5291857e+00  -2.4610359e+00   4.7667943e-01   4.0241268e-02  -1.6659656e-01  -3.1066798e+01  -4.7657253e+00
   6.3300000e+01  -5.5052707e-01  -9.7979571e-01   4.3307473e+01   5.0373898e-01  -8.1071412e+00   2.1860539e+01   4.6296857e+01  -7.3274489e-01  -1.3674592e+00  -3.5979820e+01  -3.0896701e-01   4.6249814e-01   1.4765369e+01  -1.1324925e+02   2.4776343e+02   1.0563572e+03   1.2903599e+01   2.2264127e+01   5.6218720e+00   6.5408964e-01   6.5892014e-02   1.0320472e+00   1.7180541e+00   2.6317233e+00  -2.7570493e+00   4.0271299e-01  -9.4091303e-04  -1.4942013e-01  -3.0511136e+01  -4.5523381e+00
   6.3310000e+01  -5.6581144e-01  -1.0035604e+00   4.3183469e+01   7.4862491e-01  -7.8836877e+00   2.2270375e+01   4.0983588e+01  -7.4892273e-01  -1.7180435e+00  -3.5058439e+01  -3.0687189e-01   5.6463838e-01   1.0214024e+01  -1.1072577e+02   2.5635629e+02   8.5928615e+02   1.2964821e+01   2.2547662e+01   4.3498972e+00   6.7192486e-01   6.7018261e-02   1.0093670e+00   1.7159718e+00   2.7548580e+00  -2.9354840e+00   3.3720971e-01  -3.7317319e-02  -1.3547759e-01  -2.9987934e+01  -4.2410378e+00
   6.3320000e+01  -6.0353193e-01  -1.0423808e+00   4.3033799e+01   9.5410010e-01  -7.6592601e+00   2.2629477e+01   3.5910236e+01  -7.6812894e-01  -2.0239580e+00  -3.0591440e+01  -3.0401822e-01   6.3921769e-01   7.4579309e+00  -1.0811144e+02   2.6333073e+02   6.9744412e+02   1.2995453e+01   2.2850016e+01   3.0186555e+00   6.8130133e-01   8.2253007e-02   9.8776958e-01   1.4841621e+00   2.8759120e+00  -3.0127245e+00   2.8049459e-01  -7.1688294e-02  -1.2054130e-01  -2.9496304e+01  -3.8557464e+00
   6.3330000e+01  -6.2885209e-01  -1.0675586e+00   4.2840293e+01   1.1273236e+00  -7.4305926e+00   2.2943059e+01   3.1358122e+01  -7.8955456e-01  -2.2486303e+00  -2.2467235e+01  -3.0051398e-01   7.0087912e-01   6.1661429e+00  -1.0540958e+02   2.6911751e+02   5.7867829e+02   1.2948332e+01   2.3245885e+01   1.6674119e+00   6.8755072e-01   1.0581600e-01   9.7503465e-01   1.1620002e+00   2.9697453e+00  -3.0397254e+00   2.3341493e-01  -1.0599383e-01  -9.9499061e-02  -2.8973848e+01  -3.4673675e+00
   6.3340000e+01  -6.1391060e-01  -1.0590647e+00   4.2579359e+01   1.2688883e+00  -7.1998052e+00   2.3203382e+01   2.6032320e+01  -8.1212623e-01  -2.3656580e+00  -1.1702766e+01  -2.9665008e-01   7.3172078e-01   3.0841662e+00  -1.0264540e+02   2.7408106e+02   4.9635472e+02   1.2781001e+01   2.3683486e+01   3.9472728e-01   6.9280223e-01   1.3246866e-01   9.7336537e-01   9.3952044e-01   2.9771467e+00  -3.0477558e+00   1.9628034e-01  -1.3935460e-01  -6.9250235e-02  -2.8332635e+01  -3.1763962e+00
   6.3350000e+01  -5.5858366e-01  -1.0304915e+00   4.2230817e+01   1.3637202e+00  -6.9624288e+00   2.3386023e+01   1.8264140e+01  -8.3476427e-01  -2.3742911e+00  -8.6331157e-01  -2.9311880e-01   6.9174842e-01  -3.9972358e+00  -9.9845308e+01   2.7858593e+02   4.5048653e+02   1.2486059e+01   2.4009823e+01  -6.6498851e-01   6.9308878e-01   1.5840655e-01   9.7713566e-01   9.7487862e-01   2.7927381e+00  -3.0188330e+00   1.6673360e-01  -1.6772360e-01  -3.1580170e-02  -2.7510867e+01  -3.0757779e+00
   6.3360000e+01  -4.9712312e-01  -1.0166087e+00   4.1795063e+01   1.3884887e+00  -6.7252816e+00   2.3468057e+01   8.2034169e+00  -8.5663504e-01  -2.2987407e+00   7.5550426e+00  -2.9092501e-01   5.4983542e-01  -1.4191300e+01  -9.7012958e+01   2.8311594e+02   4.5300156e+02   1.2074724e+01   2.4042829e+01  -1.3762259e+00   6.7862347e-01   1.8024593e-01   9.7389636e-01   1.2781151e+00   2.3208860e+00  -2.9069986e+00   1.3928933e-01  -1.8588506e-01   6.6032589e-03  -2.6479352e+01  -3.1727614e+00
   6.3370000e+01  -4.8317571e-01  -1.0387335e+00   4.1314663e+01   1.3265014e+00  -6.4939785e+00   2.3447982e+01  -2.0075853e+00  -8.7734714e-01  -2.1829295e+00   1.1581118e+01  -2.9102731e-01   3.1103037e-01  -2.3880505e+01  -9.4137462e+01   2.8816046e+02   5.0445218e+02   1.1540745e+01   2.3622081e+01  -1.6572891e+00   6.3871606e-01   1.9384748e-01   9.4834878e-01   1.6966223e+00   1.5756774e+00  -2.6752264e+00   1.0884188e-01  -1.9051460e-01   3.6605805e-02  -2.5218173e+01  -3.3703379e+00
   6.3380000e+01  -5.6057225e-01  -1.0935040e+00   4.0880516e+01   1.1726124e+00  -6.2586075e+00   2.3340064e+01  -1.0791746e+01  -8.9719277e-01  -2.0951687e+00   8.7760758e+00  -2.9383640e-01   3.0580636e-02  -2.8044973e+01  -9.1213315e+01   2.9399453e+02   5.8340616e+02   1.0878124e+01   2.2636130e+01  -1.5375552e+00   5.6847795e-01   1.9598823e-01   8.8849192e-01   2.0404091e+00   6.8345078e-01  -2.2997563e+00   7.4219269e-02  -1.8135088e-01   5.2407345e-02  -2.3738123e+01  -3.5526155e+00
   6.3390000e+01  -7.3891514e-01  -1.1702801e+00   4.0606621e+01   9.3141085e-01  -6.0297108e+00   2.3155603e+01  -1.8446156e+01  -9.1730834e-01  -2.1198483e+00  -2.4679544e+00  -2.9895877e-01  -2.1113231e-01  -2.4171295e+01  -8.8239963e+01   3.0075792e+02   6.7633940e+02   1.0110026e+01   2.1072372e+01  -1.1588626e+00   4.7174749e-01   1.8689983e-01   7.9226742e-01   2.1781125e+00  -2.0947115e-01  -1.7750189e+00   3.7334498e-02  -1.6036107e-01   5.2981401e-02  -2.2102130e+01  -3.6386990e+00
   6.3400000e+01  -9.8697705e-01  -1.2673745e+00   4.0590250e+01   6.2548972e-01  -5.7977202e+00   2.2898110e+01  -2.5749230e+01  -9.3948208e-01  -2.3222743e+00  -2.0242605e+01  -3.0539783e-01  -3.5435371e-01  -1.4322140e+01  -8.5212994e+01   3.0857912e+02   7.8211980e+02   9.2840789e+00   1.9042880e+01  -7.1301994e-01   3.5945114e-01   1.6980002e-01   6.6883306e-01   2.0671656e+00  -9.9366304e-01  -1.1373900e+00   1.0618512e-03  -1.3117806e-01   4.1704729e-02  -2.0409491e+01  -3.5882085e+00
   6.3410000e+01  -1.2399877e+00  -1.3913702e+00   4.0875535e+01   3.1433114e-01  -5.5704852e+00   2.2573485e+01  -3.2462521e+01  -9.6565575e-01  -2.7181523e+00  -3.9587803e+01  -3.1200275e-01  -3.8433637e-01  -2.9982657e+00  -8.2121498e+01   3.1720404e+02   8.6249246e+02   8.4540529e+00   1.6750473e+01  -3.9192607e-01   2.4715172e-01   1.4855922e-01   5.3291626e-01   1.7587894e+00  -1.6037820e+00  -4.6521851e-01  -3.0670780e-02  -9.9053047e-02   2.4474883e-02  -1.8769054e+01  -3.4054513e+00
   6.3420000e+01  -1.4214493e+00  -1.5423846e+00   4.1420777e+01   9.9285197e-02  -5.3500110e+00   2.2203071e+01  -3.7041398e+01  -9.9739145e-01  -3.2699487e+00  -5.5179640e+01  -3.1794316e-01  -3.3352215e-01   5.0814217e+00  -7.8953725e+01   3.2546929e+02   8.2652459e+02   7.6667899e+00   1.4471148e+01  -4.0229680e-01   1.5280960e-01   1.2686316e-01   3.9910419e-01   1.3480572e+00  -2.0205238e+00   1.5253863e-01  -5.2809635e-02  -7.0376755e-02   7.8955392e-03  -1.7274656e+01  -3.1103051e+00
   6.3430000e+01  -1.4810399e+00  -1.6944383e+00   4.2094509e+01   8.8975590e-02  -5.1333757e+00   2.1820199e+01  -3.8287184e+01  -1.0355318e+00  -3.9062359e+00  -6.3628712e+01  -3.2306940e-01  -2.6994503e-01   6.3577124e+00  -7.5714287e+01   3.3150192e+02   6.0326353e+02   6.9604886e+00   1.2535654e+01  -9.9048653e-01   9.2977594e-02   1.0889287e-01   2.8070457e-01   9.1286886e-01  -2.2535771e+00   6.4692086e-01  -6.1478819e-02  -5.0812148e-02  -2.3989775e-03  -1.5993839e+01  -2.7078551e+00
   6.3440000e+01  -1.4201728e+00  -1.7900316e+00   4.2722253e+01   3.3411607e-01  -4.9153079e+00   2.1454515e+01  -3.6568396e+01  -1.0801732e+00  -4.5527537e+00  -6.4651779e+01  -3.2801298e-01  -2.7143867e-01  -1.4936384e-01  -7.2434246e+01   3.3380272e+02   2.3007995e+02   6.3386032e+00   1.1206853e+01  -2.3581291e+00   7.6878586e-02   9.9168708e-02   1.8961951e-01   4.9599847e-01  -2.3031993e+00   9.7887120e-01  -5.7095472e-02  -4.2095182e-02  -3.3762348e-03  -1.4946157e+01  -2.2000870e+00
   6.3450000e+01  -1.2781414e+00  -1.7680411e+00   4.3149898e+01   7.7558150e-01  -4.7073816e+00   2.1130823e+01  -3.2369212e+01  -1.1308065e+00  -5.1487188e+00  -5.9596519e+01  -3.3389058e-01  -3.8610500e-01  -1.1466633e+01  -6.9152217e+01   3.3240211e+02  -1.4006138e+02   5.7488436e+00   1.0537921e+01  -4.4712897e+00   1.0025321e-01   1.0076690e-01   1.3308946e-01   1.3009448e-01  -2.1572552e+00   1.1424417e+00  -4.5295429e-02  -4.0654090e-02   4.2991557e-03  -1.4093508e+01  -1.6281181e+00
   6.3460000e+01  -1.0986046e+00  -1.6095530e+00   4.3292352e+01   1.2542834e+00  -4.5018043e+00   2.0869120e+01  -2.6170339e+01  -1.1863211e+00  -5.6335844e+00  -4.8486558e+01  -3.4174611e-01  -6.0603294e-01  -2.1992795e+01  -6.5881043e+01   3.2914000e+02  -3.2621100e+02   5.1210526e+00   1.0372612e+01  -6.9664835e+00   1.4375947e-01   1.1301755e-01   1.0991795e-01  -1.2981087e-01  -1.8409916e+00   1.1792424e+00  -3.4256374e-02  -4.0274780e-02   1.6575220e-02  -1.3376332e+01  -1.0959319e+00
   6.3470000e+01  -9.1110945e-01  -1.3557025e+00   4.3167090e+01   1.5953707e+00  -4.2945082e+00   2.0666722e+01  -2.0239807e+01  -1.2449056e+00  -5.9367952e+00  -3.0321078e+01  -3.5209023e-01  -8.7728570e-01  -2.7125276e+01  -6.2598503e+01   3.2670464e+02  -2.4353543e+02   4.4335924e+00   1.0454949e+01  -9.2982868e+00   1.8056632e-01   1.3027239e-01   1.1111707e-01  -2.1792896e-01  -1.4390102e+00   1.1676337e+00  -2.9634072e-02  -3.6238406e-02   2.7799462e-02  -1.2761934e+01  -7.3046136e-01
   6.3480000e+01  -7.3326214e-01  -1.0828230e+00   4.2884386e+01   1.7133488e+00  -4.0884152e+00   2.0492516e+01  -1.7420612e+01  -1.3041601e+00  -5.9992048e+00  -6.2409577e+00  -3.6463261e-01  -1.1193941e+00  -2.4210840e+01  -5.9275930e+01   3.2699520e+02   2.9055278e+01   3.7704176e+00   1.0530061e+01  -1.1018871e+01   1.9036427e-01   1.4385746e-01   1.2484168e-01  -1.0185951e-01  -1.0569822e+00   1.1656101e+00  -3.1057047e-02  -2.7379229e-02   3.2830338e-02  -1.2290128e+01  -6.1526401e-01
   6.3490000e+01  -5.7863257e-01  -8.6543669e-01   4.2573689e+01   1.6530181e+00  -3.8867341e+00   2.0305668e+01  -1.8684795e+01  -1.3614494e+00  -5.7975206e+00   2.0168418e+01  -3.7818711e-01  -1.2423061e+00  -1.2291196e+01  -5.5910927e+01   3.3011350e+02   3.1183075e+02   3.3339042e+00   1.0420469e+01  -1.2000259e+01   1.6933867e-01   1.4750562e-01   1.4150577e-01   1.8527287e-01  -7.7976332e-01   1.1962135e+00  -3.3980753e-02  -1.5845030e-02   2.8445631e-02  -1.2103773e+01  -7.5112490e-01
   6.3500000e+01  -4.5838042e-01  -7.4743174e-01   4.2301899e+01   1.5316307e+00  -3.6829330e+00   2.0070199e+01  -2.3546824e+01  -1.4142770e+00  -5.3462139e+00   4.5130669e+01  -3.9089229e-01  -1.1777209e+00   6.4585187e+00  -5.2530330e+01   3.3477551e+02   4.6620078e+02   3.3657149e+00   1.0069761e+01  -1.2460890e+01   1.2866237e-01   1.4219697e-01   1.5603765e-01   5.4063705e-01  -6.4301125e-01   1.3094181e+00  -3.5370642e-02  -5.9905629e-03   1.4334610e-02  -1.2406113e+01  -1.0470515e+00
   6.3510000e+01  -3.7659334e-01  -7.2501442e-01   4.2051921e+01   1.4422505e+00  -3.4869241e+00   1.9759176e+01  -3.1102363e+01  -1.4605783e+00  -4.6889182e+00   6.5729576e+01  -4.0077209e-01  -9.1336575e-01   2.6435512e+01  -4.9167078e+01   3.3941059e+02   4.6350785e+02   3.9698522e+00   9.4859325e+00  -1.2759519e+01   8.5065592e-02   1.3570090e-01   1.6596953e-01   8.2703881e-01  -6.3606698e-01   1.6207276e+00  -3.7039987e-02  -2.3965754e-03  -6.1771378e-03  -1.3308167e+01  -1.3485533e+00
   6.3520000e+01  -3.2677768e-01  -7.5751960e-01   4.1758100e+01   1.4123620e+00  -3.2886234e+00   1.9359862e+01  -3.9931344e+01  -1.4988372e+00  -3.8808124e+00   8.0810576e+01  -4.0635916e-01  -4.9941198e-01   4.1395378e+01  -4.5832927e+01   3.4275891e+02   3.3483162e+02   4.9685769e+00   8.6387155e+00  -1.3152568e+01   5.2550736e-02   1.3702665e-01   1.6730344e-01   9.4621404e-01  -7.4956537e-01   2.2680658e+00  -4.3598089e-02  -7.4977374e-03  -2.6762329e-02  -1.4676953e+01  -1.5107974e+00
   6.3530000e+01  -2.9439431e-01  -8.0390142e-01   4.1350344e+01   1.4309100e+00  -3.0994901e+00   1.8882063e+01  -4.7779901e+01  -1.5279799e+00  -2.9663698e+00   9.1444262e+01  -4.0710403e-01  -2.7195561e-02   4.7221641e+01  -4.2512216e+01   3.4389834e+02   1.1394309e+02   5.9579300e+00   7.4812389e+00  -1.3736683e+01   3.8959009e-02   1.5100856e-01   1.5464911e-01   8.8134474e-01  -9.9428057e-01   3.3159805e+00  -5.8420160e-02  -2.0774677e-02  -4.0398728e-02  -1.6150737e+01  -1.4546896e+00
   6.3540000e+01  -2.6573982e-01  -8.4644915e-01   4.0781755e+01   1.4762350e+00  -2.9172719e+00   1.8362132e+01  -5.1993104e+01  -1.5472398e+00  -1.9764498e+00   9.8991994e+01  -4.0356431e-01   3.9270737e-01   4.1990293e+01  -3.9185415e+01   3.4235730e+02  -1.5410399e+02   6.5400190e+00   6.0762177e+00  -1.4511905e+01   4.4407496e-02   1.7725999e-01   1.2766325e-01   6.6970935e-01  -1.3614350e+00   4.6839339e+00  -8.1577913e-02  -3.9393757e-02  -4.2262914e-02  -1.7320494e+01  -1.1658686e+00
   6.3550000e+01  -2.3775995e-01  -8.8426728e-01   4.0043161e+01   1.5165361e+00  -2.7386237e+00   1.7850423e+01  -5.1170882e+01  -1.5561124e+00  -9.3724252e-01   1.0392073e+02  -3.9721209e-01   6.6885510e-01   2.7614773e+01  -3.5856527e+01   3.3841056e+02  -3.9467421e+02   6.5604285e+00   4.6313359e+00  -1.5375759e+01   5.9437257e-02   2.1149666e-01   9.5616657e-02   3.9710059e-01  -1.7987679e+00   6.1449518e+00  -1.0972672e-01  -5.8983777e-02  -3.1670120e-02  -1.7945525e+01  -7.1711369e-01
   6.3560000e+01  -2.1899908e-01  -9.2122213e-01   3.9165860e+01   1.5189982e+00  -2.5669082e+00   1.7391253e+01  -4.5917009e+01  -1.5543371e+00   1.2693341e-01   1.0641759e+02  -3.8952770e-01   8.0042548e-01   1.3157038e+01  -3.2554723e+01   3.3301154e+02  -5.3990160e+02   6.1707375e+00   3.4042851e+00  -1.6064578e+01   6.6095006e-02   2.4526843e-01   7.3048286e-02   2.2814042e-01  -2.2248752e+00   7.3787612e+00  -1.3675827e-01  -7.5052162e-02  -1.1658883e-02  -1.8049085e+01  -3.0793018e-01
   6.3570000e+01  -2.1972122e-01  -9.6469406e-01   3.8216062e+01   1.4722108e+00  -2.3993753e+00   1.7009460e+01  -3.8179321e+01  -1.5420575e+00   1.1759178e+00   1.0489844e+02  -3.8082568e-01   9.0384858e-01   1.0342310e+01  -2.9312544e+01   3.2705287e+02  -5.9586651e+02   5.6602167e+00   2.5894979e+00  -1.6228504e+01   4.5667990e-02   2.6596332e-01   7.0644837e-02   3.4535924e-01  -2.5342243e+00   8.1039492e+00  -1.5554084e-01  -8.4980891e-02   1.3894253e-02  -1.7823755e+01  -1.8284053e-01
   6.3580000e+01  -2.4020601e-01  -1.0234843e+00   3.7285747e+01   1.3847648e+00  -2.2342489e+00   1.6699160e+01  -3.1030055e+01  -1.5202780e+00   2.1236492e+00   9.4773135e+01  -3.6977103e-01   1.1436776e+00   2.3982903e+01  -2.6146813e+01   3.2047938e+02  -6.5734897e+02   5.2381309e+00   2.2371133e+00  -1.5647383e+01  -1.0752832e-02   2.6150805e-01   8.9347825e-02   8.4920754e-01  -2.6106899e+00   8.2524431e+00  -1.6125185e-01  -8.8727703e-02   4.3505772e-02  -1.7479885e+01  -4.9209581e-01
   6.3590000e+01  -2.6699423e-01  -1.0986999e+00   3.6471460e+01   1.2631712e+00  -2.0686641e+00   1.6419500e+01  -2.7965956e+01  -1.4911997e+00   2.8502555e+00   7.2660637e+01  -3.5400346e-01   1.6216955e+00   4.7801788e+01  -2.3061919e+01   3.1214284e+02  -8.3365427e+02   4.9371915e+00   2.2211315e+00  -1.4368982e+01  -9.7783669e-02   2.2726866e-01   1.1980398e-01   1.7366650e+00  -2.3848129e+00   8.0181643e+00  -1.5470574e-01  -8.7572308e-02   7.8174596e-02  -1.7154915e+01  -1.2437054e+00
   6.3600000e+01  -2.8141813e-01  -1.1804127e+00   3.5846612e+01   1.1071360e+00  -1.9073192e+00   1.6108112e+01  -3.1138790e+01  -1.4579495e+00   3.2631078e+00   4.1285226e+01  -3.3153290e-01   2.2998178e+00   6.7812226e+01  -2.0069021e+01   3.0058318e+02  -1.1559661e+03   4.6504019e+00   2.2991172e+00  -1.2652077e+01  -2.0037883e-01   1.6793483e-01   1.4632922e-01   2.8963333e+00  -1.8607171e+00   7.7038708e+00  -1.4227891e-01  -8.2545386e-02   1.1784510e-01  -1.6878300e+01  -2.3085726e+00
   6.3610000e+01  -2.7458659e-01  -1.2544606e+00   3.5443834e+01   9.2833186e-01  -1.7482661e+00   1.5702338e+01  -4.0577398e+01  -1.4238792e+00   3.3398393e+00   7.6731462e+00  -3.0180367e-01   3.0334640e+00   7.3364620e+01  -1.7203042e+01   2.8496168e+02  -1.5621504e+03   4.2918030e+00   2.2337552e+00  -1.0814384e+01  -3.0138584e-01   9.3667703e-02   1.5491639e-01   4.1169607e+00  -1.0611012e+00   7.4892045e+00  -1.3140604e-01  -7.3995989e-02   1.5844107e-01  -1.6631980e+01  -3.4609387e+00
   6.3620000e+01  -2.5464741e-01  -1.3063467e+00   3.5246487e+01   7.6538448e-01  -1.5923070e+00   1.5156843e+01  -5.4549552e+01  -1.3919366e+00   3.1212424e+00  -2.1859683e+01  -2.6581101e-01   3.6664870e+00   6.3302302e+01  -1.4524920e+01   2.6540529e+02  -1.9556386e+03   3.8829640e+00   1.9120584e+00  -9.1357977e+00  -3.8577335e-01   1.6702403e-02   1.4092077e-01   5.1002816e+00  -6.2189072e-03   7.3233296e+00  -1.2542721e-01  -6.1999376e-02   1.9256003e-01  -1.6393743e+01  -4.4121908e+00
   6.3630000e+01  -2.4087006e-01  -1.3196755e+00   3.5193835e+01   6.7335043e-01  -1.4483800e+00   1.4457837e+01  -6.9900531e+01  -1.3643227e+00   2.6827775e+00  -4.3846497e+01  -2.2565273e-01   4.0877288e+00   4.2124179e+01  -1.2101950e+01   2.4285263e+02  -2.2552658e+03   3.4839316e+00   1.3988260e+00  -7.8275364e+00  -4.4220150e-01  -4.9465832e-02   1.0982273e-01   5.5111957e+00   1.2136392e+00   6.9868320e+00  -1.2227577e-01  -4.6479221e-02   2.1235910e-01  -1.6113532e+01  -4.8634158e+00
   6.3640000e+01  -2.5258836e-01  -1.2802095e+00   3.5208071e+01   6.9164224e-01  -1.3086356e+00   1.3626849e+01  -8.3098813e+01  -1.3424291e+00   2.1060936e+00  -5.7668382e+01  -1.8367411e-01   4.2719309e+00   1.8420213e+01  -9.9737651e+00   2.1882211e+02  -2.4030525e+03   3.1794826e+00   8.5465851e-01  -7.0002022e+00  -4.6431933e-01  -9.1907350e-02   7.1249136e-02   5.1501330e+00   2.4030529e+00   6.2215712e+00  -1.1767708e-01  -2.6479175e-02   2.1249179e-01  -1.5779571e+01  -4.6692607e+00
   6.3650000e+01  -2.9893099e-01  -1.1848152e+00   3.5225842e+01   8.1378728e-01  -1.1809233e+00   1.2714237e+01  -9.1261268e+01  -1.3269156e+00   1.4648080e+00  -6.4128560e+01  -1.4172260e-01   4.2689563e+00  -2.9746055e-01  -8.1263126e+00   1.9517808e+02  -2.3644032e+03   3.0442628e+00   4.2286245e-01  -6.6476547e+00  -4.5241690e-01  -1.0226651e-01   3.3391400e-02   4.0197383e+00   3.3421603e+00   4.9056600e+00  -1.1001062e-01  -4.3728479e-04   1.9286625e-01  -1.5436650e+01  -3.8782521e+00
   6.3660000e+01  -3.7119421e-01  -1.0469219e+00   3.5213362e+01   9.8172770e-01  -1.0658734e+00   1.1789908e+01  -9.2432886e+01  -1.3176999e+00   8.3313365e-01  -6.3167440e+01  -1.0113687e-01   4.1301805e+00  -1.3877582e+01  -6.4937689e+00   1.7377865e+02  -2.1399428e+03   3.0328800e+00   2.1873890e-01  -6.6463711e+00  -4.1540244e-01  -8.0824285e-02   1.4339851e-03   2.2546922e+00   3.9273943e+00   3.1921305e+00  -1.0308334e-01   3.0573444e-02   1.6062992e-01  -1.5096599e+01  -2.6156119e+00
   6.3670000e+01  -4.4469460e-01  -8.9669554e-01   3.5166526e+01   1.1131705e+00  -9.5878757e-01   1.0922176e+01  -8.6773208e+01  -1.3139194e+00   2.8881520e-01  -5.4431844e+01  -6.3003335e-02   3.8814781e+00  -2.4870237e+01  -4.9936067e+00   1.5595339e+02  -1.7825256e+03   2.9707752e+00   3.2493425e-01  -6.7713777e+00  -3.6966420e-01  -3.7840885e-02  -2.3011615e-02   1.4177544e-01   4.2551149e+00   1.4670767e+00  -1.0446028e-01   6.0101409e-02   1.2894223e-01  -1.4725242e+01  -1.0709123e+00
   6.3680000e+01  -4.9340047e-01  -7.7210939e-01   3.5105648e+01   1.1476616e+00  -8.6058260e-01   1.0148304e+01  -7.7387169e+01  -1.3141387e+00  -1.1112159e-01  -3.9993679e+01  -2.8199718e-02   3.5443364e+00  -3.3714165e+01  -3.5754395e+00   1.4191524e+02  -1.4038149e+03   2.6359133e+00   7.2088050e-01  -6.7930729e+00  -3.3155037e-01   1.0728403e-02  -4.2984535e-02  -1.8879212e+00   4.5303011e+00   1.6807190e-01  -1.2028519e-01   7.8811467e-02   1.1089720e-01  -1.4277885e+01   0.0000000e+00
   6.3690000e+01  -5.0569367e-01  -6.9966876e-01   3.5068315e+01   1.0758961e+00  -7.6312248e-01   9.4625474e+00  -6.8575649e+01  -1.3167389e+00  -3.4812943e-01  -2.3700784e+01   2.5422215e-03   3.1337906e+00  -4.1054586e+01  -2.2461047e+00   1.3056266e+02  -1.1352587e+03   1.8733331e+00   1.2559938e+00  -6.6168957e+00  -3.0864651e-01   5.1676358e-02  -6.4955383e-02  -3.4372776e+00   4.8801152e+00  -3.9287781e-01  -1.5094614e-01   8.0051546e-02   1.1175579e-01  -1.3723311e+01   0.0000000e+00
   6.3700000e+01  -4.8676503e-01  -6.7930865e-01   3.5100317e+01   9.3011733e-01  -6.7345459e-01   8.8340238e+00  -6.2852355e+01  -1.3201383e+00  -4.2557131e-01  -7.7441879e+00   2.8480792e-02   2.6490627e+00  -4.8472791e+01  -1.0470634e+00   1.2011269e+02  -1.0449969e+03   7.2797592e-01   1.7376435e+00  -6.3124655e+00  -2.9853818e-01   8.0059024e-02  -9.4206630e-02  -4.3274041e+00   5.2778960e+00  -1.4422152e-01  -1.9112769e-01   6.3042731e-02   1.2613576e-01  -1.3092699e+01   0.0000000e+00
   6.3710000e+01  -4.4915628e-01  -6.8906159e-01   3.5242328e+01   7.5658911e-01  -5.8968816e-01   8.2370169e+00  -5.9700695e+01  -1.3228543e+00  -3.5317494e-01   7.2396372e+00   4.8969077e-02   2.0997177e+00  -5.4934496e+01  -5.8447577e-03   1.0917146e+02  -1.0941226e+03  -5.2349388e-01   2.0614007e+00  -6.0055617e+00  -2.9474320e-01   9.7481365e-02  -1.3044769e-01  -4.6173401e+00   5.6057017e+00   7.1561802e-01  -2.3293701e-01   3.2334457e-02   1.4273984e-01  -1.2499797e+01   0.0000000e+00
   6.3720000e+01  -4.0381877e-01  -7.0567046e-01   3.5510870e+01   6.0408318e-01  -5.1841221e-01   7.6600248e+00  -5.7699206e+01  -1.3236862e+00  -1.5936448e-01   1.9381046e+01   6.3682241e-02   1.5180964e+00  -5.8162128e+01   8.8421531e-01   9.7280845e+01  -1.1890617e+03  -1.5443057e+00   2.2491745e+00  -5.8028100e+00  -2.9149727e-01   1.0709022e-01  -1.6747914e-01  -4.5258417e+00   5.7674798e+00   1.8223358e+00  -2.6860667e-01  -4.4409014e-03   1.5172148e-01  -1.2043218e+01   0.0000000e+00
   6.3730000e+01  -3.5715436e-01  -7.2076996e-01   3.5885099e+01   5.2545590e-01  -4.4490172e-01   7.0858044e+00  -5.7422042e+01  -1.3219316e+00   1.0545653e-01   2.6482101e+01   7.2716648e-02   9.4652650e-01  -5.7156994e+01   1.6381786e+00   8.4640093e+01  -1.2640752e+03  -2.1054912e+00   2.3674389e+00  -5.7949322e+00  -2.8375092e-01   1.1118903e-01  -1.9651956e-01  -4.3038226e+00   5.7689897e+00   2.7961665e+00  -2.9184343e-01  -3.8681611e-02   1.4856737e-01  -1.1742638e+01   0.0000000e+00
   6.3740000e+01  -3.1262585e-01  -7.3811187e-01   3.6313148e+01   5.6351539e-01  -3.7545924e-01   6.4828285e+00  -6.0297588e+01  -1.3173759e+00   3.9216897e-01   2.8671245e+01   7.6522197e-02   4.2035840e-01  -5.2616810e+01   2.2550479e+00   7.1632452e+01  -1.3007641e+03  -2.1482340e+00   2.4519385e+00  -6.0557897e+00  -2.6652778e-01   1.1202514e-01  -2.1046977e-01  -4.1399729e+00   5.6795770e+00   3.3471038e+00  -2.9910237e-01  -6.2428050e-02   1.3356030e-01  -1.1548172e+01   0.0000000e+00
   6.3750000e+01  -2.7506930e-01  -7.6044263e-01   3.6730775e+01   7.1925606e-01  -3.1908019e-01   5.8303051e+00  -6.5252338e+01  -1.3101254e+00   6.6885743e-01   2.7668846e+01   7.5628411e-02  -5.2720221e-02  -4.7307862e+01   2.7333035e+00   5.8723592e+01  -1.2908860e+03  -1.8100407e+00   2.5121584e+00  -6.5867003e+00  -2.3755099e-01   1.1222919e-01  -2.0703065e-01  -4.1502905e+00   5.5288479e+00   3.3395358e+00  -2.9063927e-01  -7.0122305e-02   1.0951490e-01  -1.1335628e+01   0.0000000e+00
   6.3760000e+01  -2.5145446e-01  -7.8309343e-01   3.7081061e+01   9.3382799e-01  -2.6590971e-01   5.1351635e+00  -6.9514164e+01  -1.3005164e+00   9.1259423e-01   2.4373680e+01   7.0726769e-02  -4.5669181e-01  -4.0397159e+01   3.0995192e+00   4.6567519e+01  -1.2156073e+03  -1.3135663e+00   2.5578212e+00  -7.2184741e+00  -2.0105475e-01   1.1286548e-01  -1.8969258e-01  -4.3139564e+00   5.3046291e+00   2.7981691e+00  -2.7016867e-01  -6.0647329e-02   8.0122704e-02  -1.1000113e+01   0.0000000e+00
   6.3770000e+01  -2.4472676e-01  -7.9671094e-01   3.7335119e+01   1.1095762e+00  -2.2219303e-01   4.4208259e+00  -7.1433759e+01  -1.2891476e+00   1.0968369e+00   1.8424270e+01   6.2774934e-02  -7.6499720e-01  -3.0830539e+01   3.4063785e+00   3.5925892e+01  -1.0641627e+03  -9.0954298e-01   2.6065941e+00  -7.6535982e+00  -1.6739717e-01   1.1169291e-01  -1.6646506e-01  -4.5318400e+00   5.0440452e+00   1.9190580e+00  -2.4373883e-01  -3.8106438e-02   4.9506573e-02  -1.0470266e+01   0.0000000e+00
   6.3780000e+01  -2.5034426e-01  -7.9199748e-01   3.7503718e+01   1.1621439e+00  -1.8592480e-01   3.7150627e+00  -7.0576316e+01  -1.2768186e+00   1.2011744e+00   1.0433750e+01   5.2503564e-02  -1.0004251e+00  -2.3542787e+01   3.6989639e+00   2.7409419e+01  -8.5164730e+02  -8.6879709e-01   2.6871698e+00  -7.6318985e+00  -1.4774013e-01   1.0465772e-01  -1.4677837e-01  -4.7543393e+00   4.8352532e+00   1.0208800e+00  -2.1825838e-01  -9.7910553e-03   2.1847823e-02  -9.6605729e+00   0.0000000e+00
   6.3790000e+01  -2.6148922e-01  -7.6335117e-01   3.7628405e+01   1.0627829e+00  -1.5601640e-01   3.0430852e+00  -6.7197749e+01  -1.2642605e+00   1.2320798e+00   3.0905314e+00   4.0162137e-02  -1.2109820e+00  -2.1055697e+01   3.9842956e+00   2.1250178e+01  -6.1592405e+02  -1.3295347e+00   2.8253475e+00  -7.0259766e+00  -1.4812078e-01   8.9130311e-02  -1.3810180e-01  -4.9220953e+00   4.7225419e+00   3.6125398e-01  -1.9916370e-01   1.7594895e-02   1.9630669e-04  -8.5745671e+00   0.0000000e+00
   6.3800000e+01  -2.7484245e-01  -7.1226424e-01   3.7762035e+01   8.3741216e-01  -1.3447319e-01   2.4182844e+00  -6.2480080e+01  -1.2519077e+00   1.2189247e+00  -1.3155089e+00   2.5757985e-02  -1.4206584e+00  -2.0967638e+01   4.2352700e+00   1.7208610e+01  -4.0415677e+02  -2.2520034e+00   2.9971891e+00  -5.8815467e+00  -1.6675689e-01   6.6072488e-02  -1.4403929e-01  -4.9646001e+00   4.6770631e+00   2.1268690e-02  -1.8868623e-01   4.0634692e-02  -1.4712148e-02  -7.3234307e+00   0.0000000e+00
   6.3810000e+01  -2.9114918e-01  -6.5017609e-01   3.7951149e+01   5.3769381e-01  -1.1270079e-01   1.8377103e+00  -5.8057418e+01  -1.2398721e+00   1.1939584e+00  -2.4966240e+00   9.3331339e-03  -1.6259810e+00  -2.0532255e+01   4.4218971e+00   1.4685915e+01  -2.5226952e+02  -3.4902986e+00   3.1241343e+00  -4.3963974e+00  -1.9611448e-01   3.9829664e-02  -1.6416875e-01  -4.8772215e+00   4.6541721e+00  -6.3540111e-02  -1.8632044e-01   5.8849395e-02  -2.4409055e-02  -6.0526739e+00   0.0000000e+00
   6.3820000e+01  -3.1295367e-01  -5.9582745e-01   3.8220693e+01   2.1840307e-01  -1.0347617e-01   1.2886582e+00  -5.4905203e+01  -1.2280304e+00   1.1806749e+00  -1.3283491e+00  -8.9715695e-03  -1.8171463e+00  -1.9116530e+01   4.5330754e+00   1.3008569e+01  -1.6773465e+02  -4.8723188e+00   3.1570356e+00  -2.8332786e+00  -2.2795282e-01   1.5744649e-02  -1.9520083e-01  -4.7300957e+00   4.6333180e+00  -6.1167961e-03  -1.9027945e-01   7.1971464e-02  -3.1419490e-02  -4.8814454e+00   0.0000000e+00
   6.3830000e+01  -3.4175474e-01  -5.6363838e-01   3.8564827e+01  -7.4420469e-02  -9.1272170e-02   7.5811172e-01  -5.3054651e+01  -1.2161743e+00   1.1875550e+00   6.8800251e-01  -2.9000446e-02  -1.9927435e+00  -1.7559728e+01   4.5716413e+00   1.1669742e+01  -1.3388268e+02  -6.2579437e+00   3.1178794e+00  -1.4232790e+00  -2.5725032e-01  -2.4220925e-03  -2.3283838e-01  -4.6132673e+00   4.6088666e+00   1.1558625e-01  -1.9827831e-01   7.8361457e-02  -3.7983334e-02  -3.8729952e+00   0.0000000e+00
   6.3840000e+01  -3.7589755e-01  -5.5291204e-01   3.8953037e+01  -3.1447692e-01  -9.1501360e-02   2.3900178e-01  -5.1910994e+01  -1.2041509e+00   1.2093263e+00   2.1771334e+00  -5.0440316e-02  -2.1372040e+00  -1.4446047e+01   4.5392695e+00   1.0342102e+01  -1.3276402e+02  -7.5248007e+00   3.0376474e+00  -2.9111974e-01  -2.8253507e-01  -1.3416900e-02  -2.7321313e-01  -4.5564095e+00   4.5720716e+00   2.8162243e-01  -2.0782740e-01   7.6448637e-02  -4.5478191e-02  -3.0732539e+00   0.0000000e+00
   6.3850000e+01  -4.1124684e-01  -5.5131656e-01   3.9346746e+01  -5.0004672e-01  -9.2017020e-02  -2.6540760e-01  -5.0440938e+01  -1.1918997e+00   1.2367686e+00   2.7442314e+00  -7.2781724e-02  -2.2309865e+00  -9.3782481e+00   4.4295239e+00   8.7057285e+00  -1.6363734e+02  -8.6054196e+00   2.9209076e+00   5.3894634e-01  -3.0380361e-01  -1.7611904e-02  -3.1316135e-01  -4.5541903e+00   4.4996688e+00   5.3836933e-01  -2.1647225e-01   6.6562980e-02  -5.4444719e-02  -2.4869329e+00   0.0000000e+00
   6.3860000e+01  -4.4456710e-01  -5.4759720e-01   3.9714420e+01  -6.4672729e-01  -1.0227296e-01  -7.4472335e-01  -4.7931574e+01  -1.1794253e+00   1.2631981e+00   2.6429488e+00  -9.5580404e-02  -2.2805306e+00  -4.9544121e+00   4.2341343e+00   6.2986263e+00  -2.4071021e+02  -9.5030593e+00   2.7770202e+00   1.0991532e+00  -3.2073468e-01  -1.5892052e-02  -3.4995561e-01  -4.5936774e+00   4.3583415e+00   9.7019648e-01  -2.2198496e-01   5.0825663e-02  -6.5038951e-02  -2.0659958e+00   0.0000000e+00
   6.3870000e+01  -4.7601428e-01  -5.3767569e-01   4.0044430e+01  -7.7544780e-01  -1.1527910e-01  -1.1929514e+00  -4.4822805e+01  -1.1667848e+00   1.2833432e+00   2.0145141e+00  -1.1856662e-01  -2.3032459e+00  -2.2715243e+00   3.9599197e+00   2.5557462e+00  -3.7428802e+02  -1.0237780e+01   2.6302782e+00   1.4574476e+00  -3.3263156e-01  -9.6603157e-03  -3.8154268e-01  -4.6293820e+00   4.1346511e+00   1.6237219e+00  -2.2288452e-01   3.2251652e-02  -7.7404806e-02  -1.7692871e+00   0.0000000e+00
   6.3880000e+01  -5.0752881e-01  -5.2217622e-01   4.0352245e+01  -9.0354963e-01  -1.2988953e-01  -1.6176333e+00  -4.2468188e+01  -1.1541095e+00   1.2897926e+00   6.4493846e-01  -1.4153974e-01  -2.3060158e+00  -2.7699007e-01   3.6399787e+00  -2.9134089e+00  -5.4691550e+02  -1.0845188e+01   2.4996635e+00   1.6980728e+00  -3.4020198e-01  -1.1594580e-03  -4.0713483e-01  -4.6253835e+00   3.8530097e+00   2.4559586e+00  -2.1918948e-01   1.4272839e-02  -9.1554983e-02  -1.5715229e+00   0.0000000e+00
   6.3890000e+01  -5.3791483e-01  -5.0405868e-01   4.0675227e+01  -1.0403910e+00  -1.4902632e-01  -2.0335862e+00  -4.1595291e+01  -1.1416033e+00   1.2753691e+00  -1.4423492e+00  -1.6426344e-01  -2.2852393e+00   2.0776428e+00   3.3170608e+00  -9.8721223e+00  -6.9587134e+02  -1.1404143e+01   2.4033891e+00   1.8930310e+00  -3.4714626e-01   6.7232068e-03  -4.2751490e-01  -4.5990897e+00   3.5735003e+00   3.3325028e+00  -2.1275057e-01   9.3008799e-06  -1.0658120e-01  -1.4323857e+00  -6.4069192e-02
   6.3900000e+01  -5.5825287e-01  -4.8804503e-01   4.1058331e+01  -1.1840543e+00  -1.7446564e-01  -2.4470494e+00  -4.1346319e+01  -1.1294467e+00   1.2425724e+00  -3.2796710e+00  -1.8643705e-01  -2.2344725e+00   5.0766868e+00   3.0111550e+00  -1.7168633e+01  -7.2965111e+02  -1.2010692e+01   2.3690065e+00   2.0755471e+00  -3.5847764e-01   1.1309563e-02  -4.4476501e-01  -4.5843530e+00   3.3771442e+00   4.0660987e+00  -2.0635959e-01  -8.6016539e-03  -1.2002593e-01  -1.2988472e+00  -2.1378886e-01
   6.3910000e+01  -5.5102310e-01  -4.7863214e-01   4.1533910e+01  -1.3156425e+00  -2.0385838e-01  -2.8535639e+00  -4.0651452e+01  -1.1176154e+00   1.2118831e+00  -3.0689277e+00  -2.0765668e-01  -2.1432858e+00   9.1186623e+00   2.7120343e+00  -2.3173610e+01  -6.0049770e+02  -1.2674521e+01   2.4181925e+00   2.2374344e+00  -3.7578566e-01   1.1917518e-02  -4.6070205e-01  -4.5619800e+00   3.3088576e+00   4.4884616e+00  -2.0135951e-01  -1.0786630e-02  -1.2894469e-01  -1.1667221e+00  -3.4204018e-01
   6.3920000e+01  -4.9563528e-01  -4.7723864e-01   4.2096833e+01  -1.4002091e+00  -2.3353759e-01  -3.2465693e+00  -3.9300541e+01  -1.1057258e+00   1.2190718e+00   7.1886881e-01  -2.2744061e-01  -2.0038224e+00   1.3946344e+01   2.4056572e+00  -2.6890251e+01  -3.7166409e+02  -1.3278055e+01   2.5517908e+00   2.3369683e+00  -3.9364607e-01   1.1058706e-02  -4.7434070e-01  -4.4699246e+00   3.3431404e+00   4.5424058e+00  -1.9613293e-01  -6.3663175e-03  -1.3170215e-01  -1.0868844e+00  -4.9537360e-01
   6.3930000e+01  -3.8175404e-01  -4.8049125e-01   4.2691572e+01  -1.4063683e+00  -2.7060796e-01  -3.6148811e+00  -3.6831178e+01  -1.0930755e+00   1.2960346e+00   7.6962797e+00  -2.4542998e-01  -1.8283933e+00   1.7542914e+01   2.0978756e+00  -2.8727457e+01  -1.8372056e+02  -1.3664704e+01   2.7405286e+00   2.3103233e+00  -4.0169494e-01   1.2915383e-02  -4.8123541e-01  -4.2766035e+00   3.4382676e+00   4.3261515e+00  -1.8792411e-01   4.6248007e-03  -1.2838235e-01  -1.0880815e+00  -6.9905812e-01
   6.3940000e+01  -2.2240327e-01  -4.8046640e-01   4.3235655e+01  -1.3337546e+00  -3.1048583e-01  -3.9362890e+00  -3.2140794e+01  -1.0789144e+00   1.4475703e+00   1.5153565e+01  -2.6147674e-01  -1.6379623e+00   1.9043098e+01   1.8025771e+00  -3.0214478e+01  -1.4870206e+02  -1.3726722e+01   2.9141357e+00   2.1189549e+00  -3.9173536e-01   2.0305732e-02  -4.7655614e-01  -3.9897185e+00   3.5921436e+00   4.0422278e+00  -1.7616254e-01   2.2004630e-02  -1.1991123e-01  -1.1562899e+00  -9.5056601e-01
   6.3950000e+01  -5.1349935e-02  -4.6725004e-01   4.3664593e+01  -1.2236932e+00  -3.5425980e-01  -4.1859627e+00  -2.4967370e+01  -1.0627418e+00   1.6486884e+00   2.0111808e+01  -2.7548021e-01  -1.4370302e+00   2.0093206e+01   1.5109514e+00  -3.2941666e+01  -2.7271881e+02  -1.3474746e+01   2.9803468e+00   1.7926438e+00  -3.6408508e-01   3.3377771e-02  -4.5966247e-01  -3.6235427e+00   3.8199847e+00   3.9071200e+00  -1.6415083e-01   4.4937636e-02  -1.0711564e-01  -1.2515554e+00  -1.2453339e+00
   6.3960000e+01   9.5478969e-02  -4.3363852e-01   4.3955239e+01  -1.1409293e+00  -3.9975265e-01  -4.3528992e+00  -1.6693645e+01  -1.0444477e+00   1.8604188e+00   2.1173046e+01  -2.8726194e-01  -1.2177398e+00   2.1929038e+01   1.1863624e+00  -3.7436790e+01  -4.4951248e+02  -1.3079364e+01   2.8888845e+00   1.4083426e+00  -3.2851416e-01   5.0491135e-02  -4.3643749e-01  -3.1929110e+00   4.1061048e+00   4.0734876e+00  -1.5798602e-01   7.1094931e-02  -9.0539413e-02  -1.3098437e+00  -1.5743309e+00
   6.3970000e+01   1.9823410e-01  -3.8130016e-01   4.4121758e+01  -1.1348498e+00  -4.4220882e-01  -4.4473905e+00  -9.4491311e+00  -1.0243244e+00   2.0426632e+00   1.8224438e+01  -2.9657990e-01  -9.7373095e-01   2.4400890e+01   7.9268297e-01  -4.2860353e+01  -5.4235628e+02  -1.2788761e+01   2.6743556e+00   1.0453516e+00  -2.9850759e-01   6.9176174e-02  -4.1751939e-01  -2.7043790e+00   4.4179690e+00   4.5787179e+00  -1.6255254e-01   9.6630295e-02  -7.1039974e-02  -1.2873152e+00  -1.9324704e+00
   6.3980000e+01   2.6031644e-01  -3.2363842e-01   4.4201616e+01  -1.2063623e+00  -4.8735790e-01  -4.4921982e+00  -4.4807697e+00  -1.0029815e+00   2.1638780e+00   1.2121482e+01  -3.0309230e-01  -6.9508505e-01   2.7864589e+01   3.2071183e-01  -4.7944250e+01  -5.0838964e+02  -1.2772587e+01   2.4259763e+00   7.5777438e-01  -2.8175254e-01   8.7111288e-02  -4.1285342e-01  -2.1497609e+00   4.7283512e+00   5.3360221e+00  -1.7691171e-01   1.1773181e-01  -5.0485802e-02  -1.2119206e+00  -2.3351541e+00
   6.3990000e+01   3.0067563e-01  -2.7778304e-01   4.4235621e+01  -1.3066402e+00  -5.3021514e-01  -4.5056242e+00  -1.3426071e+00  -9.8113575e-01   2.2137198e+00   4.9841831e+00  -3.0629674e-01  -3.6590340e-01   3.2918165e+01  -2.1469562e-01  -5.2203217e+01  -4.2589672e+02  -1.3039258e+01   2.2379233e+00   5.4009288e-01  -2.7480590e-01   1.0353154e-01  -4.2551383e-01  -1.5494403e+00   4.9909002e+00   6.1723661e+00  -1.9406065e-01   1.3262037e-01  -3.1762430e-02  -1.1559867e+00  -2.7863506e+00
   6.4000000e+01   3.3504524e-01  -2.5046086e-01   4.4249686e+01  -1.3726322e+00  -5.7502044e-01  -4.4906495e+00   1.4974699e+00  -9.5932205e-01   2.2104312e+00  -3.2886775e-01  -3.0560885e-01   2.1992991e-02   3.8789639e+01  -7.9344310e-01  -5.6082182e+01  -3.8789655e+02  -1.3462899e+01   2.1874039e+00   3.2177720e-01  -2.6753382e-01   1.1879800e-01  -4.4955642e-01  -9.8700554e-01   5.1724588e+00   6.8980868e+00  -2.0622233e-01   1.4193776e-01  -1.7593226e-02  -1.1685441e+00  -3.2403480e+00
   6.4010000e+01   3.6280572e-01  -2.3356565e-01   4.4250998e+01  -1.3736247e+00  -6.2246134e-01  -4.4376650e+00   5.2984557e+00  -9.3772794e-01   2.1885341e+00  -2.1897077e+00  -3.0052318e-01   4.6091190e-01   4.3891891e+01  -1.4019923e+00  -6.0100875e+01  -4.0186931e+02  -1.3879100e+01   2.3073597e+00   3.7913423e-02  -2.5293236e-01   1.3223825e-01  -4.7422931e-01  -5.5021168e-01   5.3092561e+00   7.3834738e+00  -2.1025066e-01   1.4748667e-01  -8.9441690e-03  -1.2420907e+00  -3.6387267e+00
   6.4020000e+01   3.7069514e-01  -2.1331878e-01   4.4237631e+01  -1.3274036e+00  -6.6617802e-01  -4.3419426e+00   9.5722408e+00  -9.1631130e-01   2.1709270e+00  -1.7607115e+00  -2.9078292e-01   9.2607286e-01   4.6516095e+01  -2.0365976e+00  -6.4161028e+01  -4.0601530e+02  -1.4197709e+01   2.5600620e+00  -2.9258937e-01  -2.3264817e-01   1.4140828e-01  -4.9136681e-01  -2.4855012e-01   5.4567264e+00   7.6088804e+00  -2.0798277e-01   1.5096770e-01  -4.5940196e-03  -1.3192116e+00  -3.9707253e+00
   6.4030000e+01   3.4654788e-01  -1.8161343e-01   4.4209394e+01  -1.2747849e+00  -7.0794665e-01  -4.2189988e+00   1.2294374e+01  -8.9505932e-01   2.1547487e+00  -1.6178314e+00  -2.7655797e-01   1.3745971e+00   4.4852421e+01  -2.7013656e+00  -6.7748191e+01  -3.5871623e+02  -1.4447109e+01   2.8528815e+00  -5.5441693e-01  -2.1392117e-01   1.4363917e-01  -4.9991952e-01  -1.6527207e-02   5.6047415e+00   7.6492604e+00  -2.0250893e-01   1.5385269e-01  -2.2205226e-03  -1.3312859e+00  -4.2712753e+00
   6.4040000e+01   2.8976452e-01  -1.3963807e-01   4.4172189e+01  -1.2453988e+00  -7.4375651e-01  -4.0953136e+00   1.2368526e+01  -8.7415558e-01   2.1204579e+00  -3.4290715e+00  -2.5852598e-01   1.7553911e+00   3.8079399e+01  -3.4045424e+00  -7.0584957e+01  -2.8367663e+02  -1.4719225e+01   3.0918772e+00  -6.0250677e-01  -2.0287222e-01   1.3829600e-01  -5.0450285e-01   2.1393755e-01   5.6815332e+00   7.5959313e+00  -1.9504244e-01   1.5761193e-01   9.5107005e-05  -1.2439008e+00  -4.5709782e+00
   6.4050000e+01   2.1275923e-01  -9.4824000e-02   4.4137337e+01  -1.2451804e+00  -7.8392085e-01  -3.9812898e+00   1.1402378e+01  -8.5395976e-01   2.0504243e+00  -7.0033634e+00  -2.3774146e-01   2.0306275e+00   2.7523642e+01  -4.1507441e+00  -7.2836748e+01  -2.2517913e+02  -1.5081135e+01   3.2350865e+00  -3.6646683e-01  -2.0093649e-01   1.2755646e-01  -5.1040357e-01   4.5610709e-01   5.6328922e+00   7.4827413e+00  -1.8500072e-01   1.6311933e-01   3.1114973e-03  -1.0713278e+00  -4.8552227e+00
   6.4060000e+01   1.3509085e-01  -5.6640764e-02   4.4117341e+01  -1.2640447e+00  -8.2700728e-01  -3.8633194e+00   1.1797042e+01  -8.3481525e-01   1.9458710e+00  -1.0455330e+01  -2.1535613e-01   2.1907281e+00   1.6010063e+01  -4.9296604e+00  -7.4815687e+01  -1.9789389e+02  -1.5523619e+01   3.2786783e+00   1.0154416e-01  -2.0533707e-01   1.1539523e-01  -5.1976308e-01   6.7715470e-01   5.4678760e+00   7.2929055e+00  -1.7173434e-01   1.7029605e-01   6.5338142e-03  -8.6362410e-01  -5.0737195e+00
   6.4070000e+01   7.3592155e-02  -3.2205374e-02   4.4118564e+01  -1.2886420e+00  -8.5960858e-01  -3.7272969e+00   1.3602247e+01  -8.1685441e-01   1.8273527e+00  -1.1851829e+01  -1.9235201e-01   2.2526756e+00   6.1947545e+00  -5.7230816e+00  -7.6774991e+01  -1.9593034e+02  -1.5971363e+01   3.2219515e+00   6.7122112e-01  -2.1137613e-01   1.0632613e-01  -5.3115372e-01   8.4642763e-01   5.2203454e+00   7.0265940e+00  -1.5551962e-01   1.7812474e-01   9.4270478e-03  -6.8276899e-01  -5.1865405e+00
   6.4080000e+01   3.6870913e-02  -2.2284975e-02   4.4137536e+01  -1.3104363e+00  -8.9690813e-01  -3.5719728e+00   1.5532416e+01  -7.9993277e-01   1.7222929e+00  -1.0505986e+01  -1.6937089e-01   2.2500353e+00  -2.6403855e-01  -6.5249700e+00  -7.8880108e+01  -2.1051168e+02  -1.6337754e+01   3.0881290e+00   1.2185860e+00  -2.1520317e-01   1.0440672e-01  -5.4139870e-01   9.5749107e-01   4.8820196e+00   6.7231652e+00  -1.3774056e-01   1.8484804e-01   1.0700580e-02  -5.7056252e-01  -5.1894996e+00
   6.4090000e+01   3.0696481e-02  -2.2035018e-02   4.4166670e+01  -1.3269879e+00  -9.3025427e-01  -3.3976413e+00   1.7433147e+01  -7.8363637e-01   1.6574413e+00  -6.4851600e+00  -1.4673351e-01   2.2143643e+00  -3.5670991e+00  -7.3378820e+00  -8.1142518e+01  -2.2624106e+02  -1.6576500e+01   2.9251500e+00   1.6711082e+00  -2.1525611e-01   1.1218158e-01  -5.4760917e-01   1.0106978e+00   4.3875933e+00   6.4288568e+00  -1.2061085e-01   1.8932117e-01   9.5969082e-03  -5.2545600e-01  -5.1022845e+00
   6.4100000e+01   6.4041014e-02  -2.7463464e-02   4.4202498e+01  -1.3390209e+00  -9.6239720e-01  -3.2026507e+00   1.9499064e+01  -7.6734262e-01   1.6536090e+00  -3.8322469e-01  -1.2466364e-01   2.1552304e+00  -5.9133893e+00  -8.1559590e+00  -8.3407820e+01  -2.2653017e+02  -1.6680679e+01   2.7859925e+00   1.9895540e+00  -2.1132374e-01   1.2931807e-01  -5.4812659e-01   9.9602129e-01   3.7088308e+00   6.1809692e+00  -1.0613815e-01   1.9157131e-01   6.1676999e-03  -5.1872302e-01  -4.9474501e+00
   6.4110000e+01   1.4211398e-01  -4.0438152e-02   4.4245364e+01  -1.3468537e+00  -9.9121698e-01  -2.9886846e+00   2.1396608e+01  -7.5036786e-01   1.7175556e+00   6.3946606e+00  -1.0343852e-01   2.0680905e+00  -8.7139832e+00  -8.9718661e+00  -8.5426966e+01  -2.0191459e+02  -1.6641797e+01   2.7429964e+00   2.1442924e+00  -2.0301220e-01   1.5210090e-01  -5.4226692e-01   9.0727468e-01   2.9588198e+00   6.0039375e+00  -9.5364659e-02   1.9163418e-01   1.5114435e-03  -5.3895687e-01  -4.7475895e+00
   6.4120000e+01   2.5185492e-01  -6.6103278e-02   4.4291203e+01  -1.3496134e+00  -1.0195784e+00  -2.7599708e+00   2.2871382e+01  -7.3219952e-01   1.8339406e+00   1.1638502e+01  -8.3284961e-02   1.9605749e+00  -1.0751561e+01  -9.7904134e+00  -8.6845080e+01  -1.4181142e+02  -1.6442348e+01   2.8788101e+00   2.1136168e+00  -1.8978604e-01   1.7518945e-01  -5.3001612e-01   7.6385982e-01   2.3484431e+00   5.9057523e+00  -8.8790887e-02   1.8888282e-01  -2.7943241e-03  -6.0527923e-01  -4.5307183e+00
   6.4130000e+01   3.5890506e-01  -1.0728124e-01   4.4327306e+01  -1.3483207e+00  -1.0444448e+00  -2.5229527e+00   2.3701809e+01  -7.1277384e-01   1.9612215e+00   1.2728089e+01  -6.4257695e-02   1.8548291e+00  -1.0574580e+01  -1.0616414e+01  -8.7183525e+01  -3.3844495e+01  -1.6097846e+01   3.2204642e+00   1.9016095e+00  -1.7206026e-01   1.9422999e-01  -5.1243312e-01   5.9882466e-01   2.0344334e+00   5.8945695e+00  -8.6867128e-02   1.8280560e-01  -5.7174874e-03  -7.3228543e-01  -4.3183866e+00
   6.4140000e+01   4.2529710e-01  -1.6228819e-01   4.4340335e+01  -1.3485329e+00  -1.0650140e+00  -2.2863522e+00   2.3660044e+01  -6.9268145e-01   2.0390110e+00   7.7789483e+00  -4.6310975e-02   1.7682087e+00  -8.6620478e+00  -1.1441831e+01  -8.6052435e+01   1.1310899e+02  -1.5676748e+01   3.6730301e+00   1.5728751e+00  -1.5139149e-01   2.0730745e-01  -4.9193175e-01   4.4013808e-01   2.0037484e+00   5.9921560e+00  -8.9619546e-02   1.7462397e-01  -7.2146496e-03  -9.0394881e-01  -4.1227334e+00
   6.4150000e+01   4.3280243e-01  -2.2510713e-01   4.4328495e+01  -1.3574765e+00  -1.0868436e+00  -2.0553974e+00   2.3095479e+01  -6.7312837e-01   2.0114183e+00  -2.7592713e+00  -2.9462004e-02   1.7030329e+00  -6.5175805e+00  -1.2259062e+01  -8.3445799e+01   2.6066358e+02  -1.5265937e+01   4.0617431e+00   1.2429089e+00  -1.2968479e-01   2.1480216e-01  -4.7144832e-01   3.1185653e-01   2.0911872e+00   6.2140743e+00  -9.6132502e-02   1.6737393e-01  -8.0456697e-03  -1.0862693e+00  -3.9632691e+00
   6.4160000e+01   3.8985337e-01  -2.8659994e-01   4.4302555e+01  -1.3778961e+00  -1.1043762e+00  -1.8296444e+00   2.2575307e+01  -6.5555096e-01   1.8590823e+00  -1.5233605e+01  -1.3895317e-02   1.6484513e+00  -5.4581578e+00  -1.3068620e+01  -7.9703132e+01   3.7426674e+02  -1.4924198e+01   4.2759254e+00   1.0020711e+00  -1.0871656e-01   2.1817502e-01  -4.5302891e-01   2.2943116e-01   2.1199166e+00   6.5305991e+00  -1.0472682e-01   1.6348545e-01  -9.4397288e-03  -1.2505494e+00  -3.8645771e+00
   6.4170000e+01   3.2042903e-01  -3.3806249e-01   4.4275854e+01  -1.4048954e+00  -1.1203044e+00  -1.6087981e+00   2.2084631e+01  -6.4108028e-01   1.6092755e+00  -2.4980678e+01   6.9836199e-05   1.5858849e+00  -6.2566394e+00  -1.3862356e+01  -7.5233539e+01   4.4695932e+02  -1.4669687e+01   4.3271243e+00   8.6929081e-01  -8.9885137e-02   2.1925897e-01  -4.3728122e-01   1.8916959e-01   2.0036394e+00   6.8553656e+00  -1.1340533e-01   1.6340445e-01  -1.2694809e-02  -1.3799102e+00  -3.8376959e+00
   6.4180000e+01   2.4854660e-01  -3.7492371e-01   4.4256476e+01  -1.4280975e+00  -1.1330813e+00  -1.3942430e+00   2.1455507e+01  -6.3024240e-01   1.3040247e+00  -3.0525077e+01   1.2200248e-02   1.4959265e+00  -8.9958339e+00  -1.4619546e+01  -7.0396553e+01   4.8369857e+02  -1.4508769e+01   4.2372943e+00   8.2585465e-01  -7.3844580e-02   2.2119735e-01  -4.2428631e-01   1.7239882e-01   1.6910433e+00   7.0815213e+00  -1.2021040e-01   1.6755673e-01  -1.8863989e-02  -1.4597396e+00  -3.8780955e+00
   6.4190000e+01   1.8915077e-01  -3.9736169e-01   4.4247104e+01  -1.4380256e+00  -1.1330813e+00  -1.1856760e+00   2.0856700e+01  -6.2305920e-01   9.6210440e-01  -3.4192030e+01   2.2601847e-02   1.3651629e+00  -1.3076368e+01  -1.5325509e+01  -6.5462797e+01   4.9337557e+02  -1.4459211e+01   3.9187802e+00   8.6126863e-01  -6.0994079e-02   2.2896360e-01  -4.1498085e-01   1.6594835e-01   1.0859077e+00   7.1265156e+00  -1.2391122e-01   1.7843665e-01  -2.8476268e-02  -1.4822659e+00  -3.9842000e+00
   6.4200000e+01   1.4846404e-01  -4.0830807e-01   4.4248004e+01  -1.4327597e+00  -1.1400714e+00  -9.8011937e-01   2.0555660e+01  -6.1941870e-01   5.7952351e-01  -3.8258089e+01   3.1629871e-02   1.1925617e+00  -1.7260112e+01  -1.5976008e+01  -6.0559765e+01   4.9030319e+02  -1.4539529e+01   3.2083613e+00   9.9062547e-01  -5.2319060e-02   2.4725620e-01  -4.1147595e-01   1.7957683e-01   8.9013415e-02   6.9614973e+00  -1.2451002e-01   1.9930910e-01  -4.1091580e-02  -1.4623598e+00  -4.1685193e+00
   6.4210000e+01   1.2919481e-01  -4.1106737e-01   4.4258962e+01  -1.4191347e+00  -1.1508430e+00  -7.7162331e-01   2.0849606e+01  -6.1933759e-01   1.6078086e-01  -4.1874266e+01   3.9493330e-02   9.8940935e-01  -2.0315240e+01  -1.6565173e+01  -5.5755421e+01   4.8043448e+02  -1.4757359e+01   2.0124946e+00   1.2440537e+00  -4.9140039e-02   2.7769382e-01  -4.1592030e-01   2.3664657e-01  -1.3098486e+00   6.6262120e+00  -1.2295666e-01   2.3074463e-01  -5.5123475e-02  -1.4242672e+00  -4.4398466e+00
   6.4220000e+01   1.3291210e-01  -4.0834417e-01   4.4279410e+01  -1.4075514e+00  -1.1545672e+00  -5.5406544e-01   2.1755787e+01  -6.2279521e-01  -2.5871544e-01  -4.1949630e+01   4.6074211e-02   7.7047683e-01  -2.1893252e+01  -1.7081609e+01  -5.1138839e+01   4.6165811e+02  -1.5105358e+01   4.3337308e-01   1.6177522e+00  -5.2412512e-02   3.1738555e-01  -4.2893976e-01   3.4704366e-01  -2.9554930e+00   6.2093149e+00  -1.2070346e-01   2.6799078e-01  -6.8144116e-02  -1.3760330e+00  -4.7754252e+00
   6.4230000e+01   1.5777975e-01  -4.0269065e-01   4.4307505e+01  -1.4052123e+00  -1.1579477e+00  -3.2524841e-01   2.2881704e+01  -6.2943526e-01  -6.2672469e-01  -3.6800925e+01   5.1078783e-02   5.4621325e-01  -2.2426358e+01  -1.7514806e+01  -4.6766468e+01   4.3723714e+02  -1.5555467e+01  -1.2381338e+00   2.0399810e+00  -6.2103208e-02   3.5939084e-01  -4.4896898e-01   4.8689134e-01  -4.5183593e+00   5.8048461e+00  -1.1938197e-01   3.0195911e-01  -7.7498999e-02  -1.3068813e+00  -5.1116827e+00
   6.4240000e+01   1.9625495e-01  -3.9679002e-01   4.4338870e+01  -1.4127578e+00  -1.1583488e+00  -8.3489711e-02   2.4175869e+01  -6.3861006e-01  -9.1073368e-01  -2.8400899e+01   5.4225986e-02   3.2292781e-01  -2.2328543e+01  -1.7868970e+01  -4.2644860e+01   4.1216083e+02  -1.6059585e+01  -2.6956619e+00   2.4106665e+00  -7.6360110e-02   3.9603515e-01  -4.7281496e-01   6.0588643e-01  -5.6592115e+00   5.4858393e+00  -1.2032377e-01   3.2452810e-01  -8.1479716e-02  -1.2030724e+00  -5.3736318e+00
   6.4250000e+01   2.3583206e-01  -3.9310875e-01   4.4366058e+01  -1.4258443e+00  -1.1593228e+00   1.7405021e-01   2.5753992e+01  -6.4963207e-01  -1.1106271e+00  -1.9989343e+01   5.5385550e-02   1.0995507e-01  -2.1297274e+01  -1.8173651e+01  -3.8765454e+01   3.8794056e+02  -1.6550717e+01  -3.7874123e+00   2.6590603e+00  -9.1596430e-02   4.2297135e-01  -4.9668390e-01   6.6497030e-01  -6.2378075e+00   5.2967690e+00  -1.2424194e-01   3.3306962e-01  -8.0545188e-02  -1.0721629e+00  -5.5304199e+00
   6.4260000e+01   2.6327601e-01  -3.9352326e-01   4.4381213e+01  -1.4394060e+00  -1.1545100e+00   4.4203466e-01   2.6798446e+01  -6.6191339e-01  -1.2421128e+00  -1.3148573e+01   5.4688727e-02  -7.5267554e-02  -1.8522262e+01  -1.8468339e+01  -3.5099527e+01   3.6659277e+02  -1.6954864e+01  -4.5265990e+00   2.7563601e+00  -1.0396479e-01   4.4012778e-01  -5.1705277e-01   6.5862339e-01  -6.3319727e+00   5.2539364e+00  -1.3125922e-01   3.2998777e-01  -7.7174210e-02  -9.4874398e-01  -5.6103246e+00
   6.4270000e+01   2.7101298e-01  -3.9873101e-01   4.4381332e+01  -1.4507678e+00  -1.1445978e+00   7.0386648e-01   2.6183182e+01  -6.7501133e-01  -1.3245556e+00  -8.2442733e+00   5.2543358e-02  -2.1290368e-01  -1.3763613e+01  -1.8768175e+01  -3.1616521e+01   3.4830052e+02  -1.7223184e+01  -5.0038150e+00   2.7102582e+00  -1.1084366e-01   4.4996194e-01  -5.3140429e-01   5.9634994e-01  -6.1198997e+00   5.3506127e+00  -1.4090245e-01   3.1972662e-01  -7.4324856e-02  -8.6689264e-01  -5.6553406e+00
   6.4280000e+01   2.6055234e-01  -4.0786060e-01   4.4370411e+01  -1.4596224e+00  -1.1358315e+00   9.4683401e-01   2.4296753e+01  -6.8859129e-01  -1.3719699e+00  -4.7414288e+00   4.9509235e-02  -2.9299279e-01  -8.0089106e+00  -1.9049739e+01  -2.8318628e+01   3.2978931e+02  -1.7353207e+01  -5.3109782e+00   2.5623004e+00  -1.1146622e-01   4.5568121e-01  -5.3868726e-01   4.8358924e-01  -5.7890279e+00   5.5530193e+00  -1.5215125e-01   3.0648722e-01  -7.3852953e-02  -8.3327641e-01  -5.6797598e+00
   6.4290000e+01   2.4012649e-01  -4.1950417e-01   4.4356071e+01  -1.4658118e+00  -1.1265496e+00   1.1716399e+00   2.2480585e+01  -7.0229484e-01  -1.3837494e+00  -1.1779499e+00   4.6091538e-02  -3.2351867e-01  -3.0525880e+00  -1.9275080e+01  -2.5217914e+01   3.1007138e+02  -1.7373592e+01  -5.5167002e+00   2.3657285e+00  -1.0663361e-01   4.6021010e-01  -5.3939016e-01   3.3355152e-01  -5.4832150e+00   5.7980853e+00  -1.6374236e-01   2.9321087e-01  -7.5805554e-02  -8.3519448e-01  -5.6770022e+00
   6.4300000e+01   2.1975563e-01  -4.3328911e-01   4.4345098e+01  -1.4672091e+00  -1.1117100e+00   1.3794303e+00   2.0779044e+01  -7.1570041e-01  -1.3541807e+00   2.9568681e+00   4.2582792e-02  -3.2656334e-01  -3.0446782e-01  -1.9424501e+01  -2.2305713e+01   2.9122018e+02  -1.7317446e+01  -5.6725435e+00   2.1566342e+00  -9.7944064e-02   4.6557150e-01  -5.3536731e-01   1.8445343e-01  -5.2637146e+00   6.0135436e+00  -1.7433313e-01   2.8145619e-01  -7.8768444e-02  -8.6664672e-01  -5.6479292e+00
   6.4310000e+01   2.0660925e-01  -4.4987264e-01   4.4341592e+01  -1.4593200e+00  -1.0952661e+00   1.5621150e+00   1.8268467e+01  -7.2844714e-01  -1.2891596e+00   6.5021048e+00   3.9002588e-02  -3.2943516e-01  -2.8718155e-01  -1.9504479e+01  -1.9544468e+01   2.7612451e+02  -1.7230988e+01  -5.8097167e+00   1.9499876e+00  -8.7338749e-02   4.7268437e-01  -5.2936914e-01   7.5809078e-02  -5.1156661e+00   6.1427176e+00  -1.8257762e-01   2.7179620e-01  -8.0838548e-02  -9.2202864e-01  -5.5967315e+00
   6.4320000e+01   2.0220278e-01  -4.6943425e-01   4.4347180e+01  -1.4363981e+00  -1.0780201e+00   1.7119941e+00   1.4987910e+01  -7.4038450e-01  -1.2093389e+00   7.9820764e+00   3.5090061e-02  -3.5984165e-01  -3.0406487e+00  -1.9535196e+01  -1.6875858e+01   2.6686094e+02  -1.7186737e+01  -5.9329132e+00   1.7530863e+00  -7.6790231e-02   4.8163589e-01  -5.2426008e-01   9.3188369e-03  -4.9975016e+00   6.1537086e+00  -1.8754682e-01   2.6433684e-01  -8.0573009e-02  -9.7567391e-01  -5.5090367e+00
   6.4330000e+01   2.0370508e-01  -4.9068346e-01   4.4361755e+01  -1.3929884e+00  -1.0591698e+00   1.8311811e+00   1.1918707e+01  -7.5164012e-01  -1.1422231e+00   6.7115790e+00   3.0401913e-02  -4.3558841e-01  -7.5746762e+00  -1.9537773e+01  -1.4282658e+01   2.5932005e+02  -1.7239964e+01  -6.0339745e+00   1.5760308e+00  -6.7691691e-02   4.9198292e-01  -5.2211091e-01  -3.9441876e-02  -4.8819008e+00   6.0323016e+00  -1.8916671e-01   2.5895835e-01  -7.7687232e-02  -1.0038608e+00  -5.3702389e+00
   6.4340000e+01   2.0822477e-01  -5.1126855e-01   4.4384048e+01  -1.3252255e+00  -1.0405487e+00   1.9302204e+00   9.9039315e+00  -7.6255833e-01  -1.1093103e+00   3.2912740e+00   2.4552074e-02  -5.5049713e-01  -1.1490872e+01  -1.9528340e+01  -1.1844041e+01   2.4386164e+02  -1.7378406e+01  -6.1098024e+00   1.4272089e+00  -6.0500265e-02   5.0269552e-01  -5.2345017e-01  -8.6817363e-02  -4.7638200e+00   5.7704331e+00  -1.8804766e-01   2.5526581e-01  -7.3310670e-02  -1.0131156e+00  -5.1945197e+00
   6.4350000e+01   2.1556248e-01  -5.2812966e-01   4.4411689e+01  -1.2321461e+00  -1.0225578e+00   2.0205553e+00   9.0334852e+00  -7.7355851e-01  -1.1181601e+00  -8.8497628e-01   1.7437855e-02  -6.7593406e-01  -1.2543693e+01  -1.9516956e+01  -9.6928329e+00   2.1512083e+02  -1.7531090e+01  -6.1676699e+00   1.2949379e+00  -5.4946320e-02   5.1210141e-01  -5.2701961e-01  -1.4260078e-01  -4.6469753e+00   5.3722640e+00  -1.8480583e-01   2.5252129e-01  -6.9441192e-02  -1.0269472e+00  -5.0100202e+00
   6.4360000e+01   2.2736644e-01  -5.3698680e-01   4.4440926e+01  -1.1178572e+00  -1.0003843e+00   2.1047422e+00   8.4186866e+00  -7.8499648e-01  -1.1625545e+00  -4.4394443e+00   9.2942100e-03  -7.7811434e-01  -1.0218028e+01  -1.9508830e+01  -7.9298791e+00   1.7629538e+02  -1.7608986e+01  -6.2206560e+00   1.1445495e+00  -5.0371209e-02   5.1835043e-01  -5.3022505e-01  -2.2909935e-01  -4.5308982e+00   4.8710578e+00  -1.7963468e-01   2.4966767e-01  -6.7864240e-02  -1.0629246e+00  -4.8256233e+00
   6.4370000e+01   2.4416677e-01  -5.3313055e-01   4.4466548e+01  -9.9228461e-01  -9.7677845e-01   2.1772318e+00   7.2489651e+00  -7.9702271e-01  -1.2219913e+00  -5.9436788e+00   5.9259708e-04  -8.3337224e-01  -5.5257900e+00  -1.9506258e+01  -6.5867425e+00   1.3431365e+02  -1.7541973e+01  -6.2765185e+00   9.4920676e-01  -4.5960869e-02   5.2021005e-01  -5.3019888e-01  -3.8379827e-01  -4.4177640e+00   4.3257146e+00  -1.7241308e-01   2.4555286e-01  -6.9373878e-02  -1.1256077e+00  -4.6209830e+00
   6.4380000e+01   2.6304011e-01  -5.1488852e-01   4.4483163e+01  -8.6674386e-01  -9.5724058e-01   2.2369913e+00   5.9759439e+00  -8.0950774e-01  -1.2684384e+00  -4.6447050e+00  -8.1091377e-03  -8.3296114e-01   4.1110832e-02  -1.9510147e+01  -5.6398302e+00   9.4691237e+01  -1.7302295e+01  -6.3330235e+00   7.1232227e-01  -4.1003320e-02   5.1749647e-01  -5.2501915e-01  -6.4092712e-01  -4.3231667e+00   3.8018852e+00  -1.6289264e-01   2.3941014e-01  -7.3666320e-02  -1.2076078e+00  -4.3650196e+00
   6.4390000e+01   2.7793567e-01  -4.8648180e-01   4.4488297e+01  -7.4758508e-01  -9.3329095e-01   2.2893361e+00   5.2344805e+00  -8.2217463e-01  -1.2871223e+00  -1.8683921e+00  -1.6313876e-02  -7.8292109e-01   5.0040042e+00  -1.9520324e+01  -5.0374257e+00   6.0240444e+01  -1.6905752e+01  -6.3881455e+00   4.4575803e-01  -3.5130499e-02   5.1089123e-01  -5.1439140e-01  -1.0050356e+00  -4.2611663e+00   3.3583597e+00  -1.5079174e-01   2.3126935e-01  -7.9635932e-02  -1.2962086e+00  -4.0440361e+00
   6.4400000e+01   2.8221449e-01  -4.5657756e-01   4.4484565e+01  -6.3399675e-01  -9.1048723e-01   2.3368864e+00   4.7550304e+00  -8.3483400e-01  -1.2867800e+00   3.4227708e-02  -2.3719389e-02  -7.0271564e-01   8.0205452e+00  -1.9534552e+01  -4.7089002e+00   3.2852552e+01  -1.6403129e+01  -6.4462290e+00   1.4533630e-01  -2.8199472e-02   5.0162038e-01  -4.9953816e-01  -1.4432706e+00  -4.2269457e+00   3.0253278e+00  -1.3596391e-01   2.2201611e-01  -8.5826242e-02  -1.3768399e+00  -3.6715249e+00
   6.4410000e+01   2.7148292e-01  -4.3395774e-01   4.4477911e+01  -5.1917203e-01  -8.8625111e-01   2.3790911e+00   4.2204761e+00  -8.4741702e-01  -1.2794190e+00   7.3610332e-01  -3.0260651e-02  -6.1603387e-01   8.6681769e+00  -1.9546693e+01  -4.5446255e+00   1.6427472e+01  -1.5864499e+01  -6.5139262e+00  -2.0171340e-01  -1.9844393e-02   4.9137972e-01  -4.8266401e-01  -1.8972573e+00  -4.2089629e+00   2.7767886e+00  -1.1855380e-01   2.1324639e-01  -9.0970186e-02  -1.4396914e+00  -3.2815106e+00
   6.4420000e+01   2.4558814e-01  -4.2401542e-01   4.4473681e+01  -3.9369092e-01  -8.6356199e-01   2.4156565e+00   3.6565340e+00  -8.5975333e-01  -1.2548269e+00   2.4592121e+00  -3.6001891e-02  -5.3589829e-01   8.0135583e+00  -1.9544674e+01  -4.3592391e+00   1.8538639e+01  -1.5351613e+01  -6.5993453e+00  -6.0640771e-01  -9.4278533e-03   4.8232086e-01  -4.6633240e-01  -2.2980122e+00  -4.2088361e+00   2.5410578e+00  -9.9211706e-02   2.0700963e-01  -9.4350304e-02  -1.4958771e+00  -2.9194824e+00
   6.4430000e+01   2.0979079e-01  -4.2737995e-01   4.4474672e+01  -2.5290772e-01  -8.3806536e-01   2.4444901e+00   2.8833639e+00  -8.7139928e-01  -1.1856502e+00   6.9176646e+00  -4.1055981e-02  -4.6728441e-01   6.8613883e+00  -1.9509405e+01  -3.8554878e+00   5.0375135e+01  -1.4913900e+01  -6.7062959e+00  -1.0806263e+00   3.2376973e-03   4.7671041e-01  -4.5272015e-01  -2.5931929e+00  -4.2419603e+00   2.2565036e+00  -7.9573625e-02   2.0510552e-01  -9.5714245e-02  -1.5633059e+00  -2.6173341e+00
   6.4440000e+01   1.7459816e-01  -4.4027400e-01   4.4482004e+01  -1.0259729e-01  -8.1394384e-01   2.4610958e+00   1.6605698e+00  -8.8169727e-01  -1.0505516e+00   1.3509859e+01  -4.5654533e-02  -4.2208447e-01   4.5199933e+00  -1.9416740e+01  -2.6119783e+00   1.2435095e+02  -1.4593163e+01  -6.8216180e+00  -1.6256092e+00   1.7189611e-02   4.7612420e-01  -4.4285455e-01  -2.7602218e+00  -4.3233112e+00   1.9142591e+00  -6.2461297e-02   2.0804341e-01  -9.4970095e-02  -1.6393265e+00  -2.3803916e+00
   6.4450000e+01   1.5232041e-01  -4.5616367e-01   4.4496417e+01   4.4287829e-02  -7.8902018e-01   2.4618359e+00   7.4013543e-02  -8.8996247e-01  -8.4691478e-01   2.0363686e+01  -5.0184080e-02  -4.1576662e-01   6.3178500e-01  -1.9245306e+01  -1.4753595e-01   2.4644424e+02  -1.4399213e+01  -6.9166284e+00  -2.2143542e+00   3.0510300e-02   4.8064121e-01  -4.3631999e-01  -2.7869383e+00  -4.4567321e+00   1.5547110e+00  -5.1072902e-02   2.1468660e-01  -9.2069980e-02  -1.7110795e+00  -2.2100706e+00
   6.4460000e+01   1.5045550e-01  -4.6810442e-01   4.4518263e+01   1.7490038e-01  -7.6335167e-01   2.4467929e+00  -1.5043018e+00  -8.9570505e-01  -5.9435711e-01   2.5255768e+01  -5.5069790e-02  -4.5204851e-01  -3.6281887e+00  -1.8991316e+01   3.8940884e+00   4.0416244e+02  -1.4300415e+01  -6.9623726e+00  -2.7991576e+00   4.1360935e-02   4.8884499e-01  -4.3171859e-01  -2.6690540e+00  -4.6365129e+00   1.2438492e+00  -4.7513246e-02   2.2301397e-01  -8.7140755e-02  -1.7708331e+00  -2.1129774e+00
   6.4470000e+01   1.6677869e-01  -4.7113647e-01   4.4546571e+01   2.8046443e-01  -7.4180845e-01   2.4204903e+00  -2.6302612e+00  -8.9878765e-01  -3.2817870e-01   2.6617840e+01  -6.0563102e-02  -5.1333881e-01  -6.1290294e+00  -1.8679909e+01   9.4423565e+00   5.5482681e+02  -1.4244020e+01  -6.9424327e+00  -3.3225546e+00   4.9255568e-02   4.9874941e-01  -4.2754976e-01  -2.4211787e+00  -4.8494316e+00   1.0537818e+00  -5.1625381e-02   2.3111519e-01  -8.0586149e-02  -1.8192684e+00  -2.0926149e+00
   6.4480000e+01   1.9102482e-01  -4.6410313e-01   4.4578603e+01   3.5682537e-01  -7.1585347e-01   2.3879198e+00  -3.2570505e+00  -8.9943138e-01  -8.4134562e-02   2.4404414e+01  -6.6571549e-02  -5.6517982e-01  -5.1841015e+00  -1.8352206e+01   1.5732727e+01   6.2903708e+02  -1.4183963e+01  -6.8592689e+00  -3.7264948e+00   5.5611380e-02   5.0881808e-01  -4.2288473e-01  -2.0760369e+00  -5.0684692e+00   1.0496082e+00  -6.0964601e-02   2.3761607e-01  -7.2987901e-02  -1.8645124e+00  -2.1453036e+00
   6.4490000e+01   2.1158063e-01  -4.5000545e-01   4.4610232e+01   4.0397937e-01  -6.9408107e-01   2.3508265e+00  -3.7093313e+00  -8.9815100e-01   1.0857023e-01   1.9270479e+01  -7.2723107e-02  -5.7966929e-01  -1.4489472e+00  -1.8032935e+01   2.1460094e+01   5.7273670e+02  -1.4113472e+01  -6.7315682e+00  -3.9865655e+00   6.2739540e-02   5.1839599e-01  -4.1757333e-01  -1.6888138e+00  -5.2571845e+00   1.2605438e+00  -7.2314640e-02   2.4162679e-01  -6.4949250e-02  -1.9038913e+00  -2.2478992e+00
   6.4500000e+01   2.2117443e-01  -4.3414257e-01   4.4636785e+01   4.2619309e-01  -6.7144924e-01   2.3081141e+00  -4.2712356e+00  -8.9565598e-01   2.3051900e-01   1.2194877e+01  -7.8617598e-02  -5.5410974e-01   2.5559552e+00  -1.7717400e+01   2.5446667e+01   3.9865727e+02  -1.4061553e+01  -6.5841610e+00  -4.1395778e+00   7.2121895e-02   5.2763606e-01  -4.1208488e-01  -1.3282234e+00  -5.3879966e+00   1.6418316e+00  -8.3487587e-02   2.4263669e-01  -5.7053122e-02  -1.9236160e+00  -2.3613050e+00
   6.4510000e+01   2.1861627e-01  -4.2046163e-01   4.4654568e+01   4.3220977e-01  -6.4738501e-01   2.2551324e+00  -5.2981684e+00  -8.9266070e-01   2.8118284e-01   5.0663838e+00  -8.3994711e-02  -5.0269743e-01   5.1412310e+00  -1.7395341e+01   2.7217583e+01   1.7709157e+02  -1.4047749e+01  -6.4378439e+00  -4.2543876e+00   8.3813392e-02   5.3715395e-01  -4.0703757e-01  -1.0485600e+00  -5.4515386e+00   2.0841334e+00  -9.3486799e-02   2.4056530e-01  -4.9955039e-02  -1.9263800e+00  -2.4568851e+00
   6.4520000e+01   2.0785566e-01  -4.0840987e-01   4.4662654e+01   4.3356209e-01  -6.2481047e-01   2.1878434e+00  -6.7289062e+00  -8.8968866e-01   2.7962117e-01  -1.5616696e-01  -8.8698815e-02  -4.3598121e-01   6.6716222e+00  -1.7081367e+01   2.7001896e+01  -2.1568675e+01  -1.4061860e+01  -6.3005014e+00  -4.3708924e+00   9.7003374e-02   5.4743619e-01  -4.0260220e-01  -8.8391278e-01  -5.4586750e+00   2.4674899e+00  -1.0154808e-01   2.3581678e-01  -4.4552332e-02  -1.9317935e+00  -2.5220676e+00
   6.4530000e+01   1.9571908e-01  -3.9321028e-01   4.4663381e+01   4.4073143e-01  -6.0527261e-01   2.1111571e+00  -7.6686263e+00  -8.8702789e-01   2.4934383e-01  -3.0277338e+00  -9.2569168e-02  -3.5333694e-01   8.2644265e+00  -1.6814136e+01   2.5392602e+01  -1.6092937e+02  -1.4085006e+01  -6.1661126e+00  -4.4802978e+00   1.1043923e-01   5.5826491e-01  -3.9828851e-01  -8.6342019e-01  -5.4352516e+00   2.7071994e+00  -1.0687711e-01   2.2905992e-01  -4.2019714e-02  -1.9480461e+00  -2.5433915e+00
   6.4540000e+01   1.8887830e-01  -3.6970426e-01   4.4661332e+01   4.5894169e-01  -5.8659419e-01   2.0337312e+00  -7.7425899e+00  -8.8478001e-01   2.0892834e-01  -4.0415492e+00  -9.5430961e-02  -2.5331107e-01   1.0002587e+01  -1.6626453e+01   2.3012304e+01  -2.3802978e+02  -1.4110212e+01  -6.0269081e+00  -4.5543814e+00   1.2255655e-01   5.6869689e-01  -3.9343525e-01  -1.0124894e+00  -5.4015758e+00   2.7746815e+00  -1.0909313e-01   2.2085385e-01  -4.3486132e-02  -1.9624904e+00  -2.5020002e+00
   6.4550000e+01   1.9077531e-01  -3.3636523e-01   4.4661590e+01   4.8647343e-01  -5.6396235e-01   1.9559370e+00  -7.7794271e+00  -8.8282981e-01   1.8004769e-01  -2.8880651e+00  -9.7158846e-02  -1.4086556e-01   1.1244551e+01  -1.6523310e+01   2.0293397e+01  -2.7189071e+02  -1.4143042e+01  -5.8839737e+00  -4.5664928e+00   1.3182933e-01   5.7766506e-01  -3.8801416e-01  -1.3337946e+00  -5.3607775e+00   2.6879532e+00  -1.0844119e-01   2.1156056e-01  -4.9530468e-02  -1.9596905e+00  -2.3893977e+00
   6.4560000e+01   1.9975815e-01  -2.9685752e-01   4.4667657e+01   5.1709973e-01  -5.4769035e-01   1.8727642e+00  -8.3172801e+00  -8.8082117e-01   1.8681986e-01   6.7721711e-01  -9.7683471e-02  -2.1535806e-02   1.1932976e+01  -1.6486519e+01   1.7448267e+01  -2.8451303e+02  -1.4199022e+01  -5.7424855e+00  -4.4965826e+00   1.3722388e-01   5.8452915e-01  -3.8286827e-01  -1.7972285e+00  -5.3100308e+00   2.4808818e+00  -1.0561058e-01   2.0159900e-01  -5.9914932e-02  -1.9302534e+00  -2.2165294e+00
   6.4570000e+01   2.1021315e-01  -2.5913529e-01   4.4680146e+01   5.4426585e-01  -5.2786601e-01   1.7826907e+00  -9.0073429e+00  -8.7831701e-01   2.3733317e-01   5.0513312e+00  -9.6930955e-02   1.0519580e-01   1.2673161e+01  -1.6489648e+01   1.4616157e+01  -2.8321104e+02  -1.4291174e+01  -5.6055900e+00  -4.3459713e+00   1.3849288e-01   5.8903647e-01  -3.7898962e-01  -2.3455205e+00  -5.2489021e+00   2.1845423e+00  -1.0144314e-01   1.9156962e-01  -7.3717059e-02  -1.8696492e+00  -2.0112232e+00
   6.4580000e+01   2.1689509e-01  -2.3216166e-01   4.4697578e+01   5.6322968e-01  -5.1268263e-01   1.6869240e+00  -9.5766756e+00  -8.7502286e-01   3.1733039e-01   7.9997221e+00  -9.4745715e-02   2.4751322e-01   1.4231742e+01  -1.6506730e+01   1.1998577e+01  -2.6175797e+02  -1.4400489e+01  -5.4774882e+00  -4.1420610e+00   1.3633132e-01   5.9100808e-01  -3.7655647e-01  -2.9031739e+00  -5.1776487e+00   1.8310092e+00  -9.6765489e-02   1.8196446e-01  -8.9677104e-02  -1.7903996e+00  -1.8158211e+00
   6.4590000e+01   2.1958266e-01  -2.2115454e-01   4.4718372e+01   5.7071306e-01  -4.9509283e-01   1.5865931e+00  -1.0033086e+01  -8.7084265e-01   4.0697326e-01   8.9642867e+00  -9.0924492e-02   4.1012429e-01   1.6261108e+01  -1.6513602e+01   9.8489022e+00  -2.1496747e+02  -1.4478327e+01  -5.3613064e+00  -3.9250118e+00   1.3230009e-01   5.9029175e-01  -3.7463604e-01  -3.4060147e+00  -5.1028090e+00   1.4681102e+00  -9.2373059e-02   1.7275634e-01  -1.0641145e-01  -1.7160882e+00  -1.6646561e+00
   6.4600000e+01   2.2405479e-01  -2.2457532e-01   4.4741503e+01   5.6505987e-01  -4.8053970e-01   1.4845021e+00  -1.0209096e+01  -8.6576213e-01   4.9797064e-01   9.0997381e+00  -8.5401150e-02   5.7919188e-01   1.6906759e+01  -1.6486154e+01   8.3815722e+00  -1.4673300e+02  -1.4477635e+01  -5.2515124e+00  -3.7376394e+00   1.2844226e-01   5.8698332e-01  -3.7158084e-01  -3.8237031e+00  -5.0455707e+00   1.1591082e+00  -8.8960815e-02   1.6332003e-01  -1.2237164e-01  -1.6600539e+00  -1.5644024e+00
   6.4610000e+01   2.3746600e-01  -2.3527443e-01   4.4765155e+01   5.4870809e-01  -4.6753356e-01   1.3864095e+00  -9.8092649e+00  -8.5974923e-01   5.9190153e-01   9.3930889e+00  -7.8349189e-02   7.3077300e-01   1.5158112e+01  -1.6399817e+01   7.7137840e+00  -6.6778818e+01  -1.4362755e+01  -5.1356532e+00  -3.6175302e+00   1.2682752e-01   5.8161101e-01  -3.6571771e-01  -4.1391411e+00  -5.0375873e+00   9.5232125e-01  -8.6857039e-02   1.5283510e-01  -1.3589548e-01  -1.6313735e+00  -1.5136736e+00
   6.4620000e+01   2.6076949e-01  -2.4487663e-01   4.4785558e+01   5.2990630e-01  -4.5286584e-01   1.2984419e+00  -8.7967648e+00  -8.5277256e-01   6.8861224e-01   9.6710708e+00  -7.0122501e-02   8.4705651e-01   1.1628350e+01  -1.6234688e+01   7.8538698e+00   1.4008584e+01  -1.4122615e+01  -5.0020347e+00  -3.5910453e+00   1.2904637e-01   5.7511342e-01  -3.5610418e-01  -4.3415167e+00  -5.1047200e+00   8.5922935e-01  -8.5735276e-02   1.4089475e-01  -1.4567325e-01  -1.6374589e+00  -1.5117568e+00
   6.4630000e+01   2.8463356e-01  -2.4810389e-01   4.4798351e+01   5.1941380e-01  -4.4352663e-01   1.2241493e+00  -7.4292518e+00  -8.4484212e-01   7.8398762e-01   9.5375389e+00  -6.1199070e-02   9.1588780e-01   6.8831298e+00  -1.5989140e+01   8.6893399e+00   8.3547009e+01  -1.3795869e+01  -4.8464976e+00  -3.6682037e+00   1.3556684e-01   5.6867928e-01  -3.4313108e-01  -4.4487315e+00  -5.2503807e+00   8.6704579e-01  -8.4726983e-02   1.2781634e-01  -1.5132371e-01  -1.6686581e+00  -1.5409548e+00
   6.4640000e+01   2.9425060e-01  -2.4419176e-01   4.4801621e+01   5.2400863e-01  -4.3023400e-01   1.1611137e+00  -6.3035594e+00  -8.3604903e-01   8.6990555e-01   8.5917925e+00  -5.2113137e-02   9.3173807e-01   1.5850267e+00  -1.5694484e+01   9.9700247e+00   1.2806848e+02  -1.3456749e+01  -4.6828409e+00  -3.8354548e+00   1.4540171e-01   5.6357377e-01  -3.2863591e-01  -4.4955146e+00  -5.4475373e+00   9.5915027e-01  -8.3126178e-02   1.1434778e-01  -1.5344993e-01  -1.7079121e+00  -1.5785897e+00
   6.4650000e+01   2.8073118e-01  -2.3549944e-01   4.4797252e+01   5.4338085e-01  -4.1934781e-01   1.0990375e+00  -6.2076285e+00  -8.2665825e-01   9.2900139e-01   5.9095839e+00  -4.3315812e-02   9.0270863e-01  -2.9029442e+00  -1.5409213e+01   1.1354963e+01   1.3849387e+02  -1.3179213e+01  -4.5424588e+00  -4.0576239e+00   1.5647416e-01   5.6089812e-01  -3.1530144e-01  -4.5051649e+00  -5.6509585e+00   1.1188293e+00  -8.1164183e-02   1.0103349e-01  -1.5317580e-01  -1.7443203e+00  -1.6201999e+00
   6.4660000e+01   2.4837691e-01  -2.2490367e-01   4.4789401e+01   5.7239373e-01  -4.0639896e-01   1.0278783e+00  -7.1159109e+00  -8.1714113e-01   9.4086473e-01   1.1863340e+00  -3.5108944e-02   8.4334547e-01  -5.9363160e+00  -1.5186624e+01   1.2542245e+01   1.1872815e+02  -1.3024148e+01  -4.4523863e+00  -4.2917411e+00   1.6648106e-01   5.6125336e-01  -3.0555181e-01  -4.4982113e+00  -5.8252170e+00   1.3223101e+00  -7.9974075e-02   8.7895851e-02  -1.5176630e-01  -1.7579419e+00  -1.6673014e+00
   6.4670000e+01   2.1073610e-01  -2.1299978e-01   4.4782328e+01   6.0399653e-01  -3.9946617e-01   9.4834443e-01  -7.9533914e+00  -8.0807409e-01   8.9533186e-01  -4.5532866e+00  -2.7721237e-02   7.6076743e-01  -8.2578037e+00  -1.5046674e+01   1.3360985e+01   8.1874000e+01  -1.3024836e+01  -4.4213931e+00  -4.5020660e+00   1.7378250e-01   5.6458923e-01  -3.0061507e-01  -4.5055766e+00  -5.9552872e+00   1.5418932e+00  -8.0666638e-02   7.4666848e-02  -1.5049712e-01  -1.7192814e+00  -1.7127401e+00
   6.4680000e+01   1.8109081e-01  -1.9704610e-01   4.4779314e+01   6.2988621e-01  -3.8926752e-01   8.7003237e-01  -7.8312060e+00  -7.9999222e-01   7.9665171e-01  -9.8680158e+00  -2.1341637e-02   6.5901975e-01  -1.0174768e+01  -1.4977860e+01   1.3739445e+01   3.7845995e+01  -1.3156745e+01  -4.4499310e+00  -4.6619670e+00   1.7773595e-01   5.7043573e-01  -3.0030398e-01  -4.5499883e+00  -6.0350777e+00   1.7574382e+00  -8.3569289e-02   6.1098472e-02  -1.5044801e-01  -1.6243129e+00  -1.7556563e+00
   6.4690000e+01   1.6640363e-01  -1.7348772e-01   4.4782364e+01   6.4170596e-01  -3.8313687e-01   8.0194154e-01  -6.8090829e+00  -7.9324550e-01   6.6310806e-01  -1.3354364e+01  -1.6016168e-02   5.5256117e-01  -1.0645858e+01  -1.4955900e+01   1.3633376e+01  -1.0606888e+01  -1.3346442e+01  -4.5394369e+00  -4.7482675e+00   1.7843428e-01   5.7825816e-01  -3.0348187e-01  -4.6332839e+00  -6.0605069e+00   1.9602887e+00  -8.8353809e-02   4.6927972e-02  -1.5225859e-01  -1.5045528e+00  -1.8096628e+00
   6.4700000e+01   1.6621293e-01  -1.4168552e-01   4.4792082e+01   6.3474809e-01  -3.7517276e-01   7.4678515e-01  -5.5156388e+00  -7.8789832e-01   5.2295481e-01  -1.4015326e+01  -1.1616414e-02   4.5897860e-01  -9.3582570e+00  -1.4957958e+01   1.3017919e+01  -6.1545722e+01  -1.3536101e+01  -4.6852811e+00  -4.7495206e+00   1.7647732e-01   5.8767892e-01  -3.0880015e-01  -4.7581636e+00  -6.0334765e+00   2.1493043e+00  -9.4427540e-02   3.1730052e-02  -1.5622328e-01  -1.3852940e+00  -1.8803376e+00
   6.4710000e+01   1.7405046e-01  -1.0483027e-01   4.4807553e+01   6.1116807e-01  -3.6823997e-01   7.0100018e-01  -4.5784979e+00  -7.8372644e-01   4.0486509e-01  -1.1808972e+01  -7.9804111e-03   3.8169081e-01  -7.7287791e+00  -1.4968241e+01   1.1940946e+01  -1.0769726e+02  -1.3721052e+01  -4.8671830e+00  -4.6775452e+00   1.7291653e-01   5.9862754e-01  -3.1528589e-01  -4.9409970e+00  -5.9693159e+00   2.3191469e+00  -1.0085520e-01   1.5147602e-02  -1.6265228e-01  -1.2633534e+00  -1.9546430e+00
   6.4720000e+01   1.8109795e-01  -6.8162451e-02   4.4826493e+01   5.7893428e-01  -3.6079152e-01   6.5921880e-01  -4.1781378e+00  -7.8031576e-01   3.2782306e-01  -7.7042035e+00  -5.0062766e-03   3.1468247e-01  -6.7008339e+00  -1.4978331e+01   1.0566142e+01  -1.3748043e+02  -1.3919561e+01  -5.0537991e+00  -4.5592877e+00   1.6907835e-01   6.1142099e-01  -3.2257697e-01  -5.1913862e+00  -5.8959624e+00   2.4488665e+00  -1.0620414e-01  -2.6018765e-03  -1.7196291e-01  -1.1368095e+00  -2.0212932e+00
   6.4730000e+01   1.8165066e-01  -3.6945807e-02   4.4846195e+01   5.4678936e-01  -3.5615056e-01   6.1886938e-01  -4.0349421e+00  -7.7721450e-01   2.9598685e-01  -3.1836210e+00  -2.5982695e-03   2.5732854e-01  -5.7353930e+00  -1.4985115e+01   9.1373059e+00  -1.4288360e+02  -1.4139019e+01  -5.2168335e+00  -4.4208099e+00   1.6628120e-01   6.2657801e-01  -3.3078449e-01  -5.4994235e+00  -5.8363199e+00   2.5141805e+00  -1.0894150e-01  -2.0544539e-02  -1.8428810e-01  -1.0232473e+00  -2.0798812e+00
   6.4740000e+01   1.7672589e-01  -1.5250696e-02   4.4864644e+01   5.1949407e-01  -3.4853022e-01   5.8112796e-01  -3.7741418e+00  -7.7401808e-01   3.0502542e-01   9.0385691e-01  -6.3325547e-04   2.1237298e-01  -4.4955561e+00  -1.4988391e+01   7.8805528e+00  -1.2567530e+02  -1.4376491e+01  -5.3388154e+00  -4.2781810e+00   1.6545964e-01   6.4427382e-01  -3.3997515e-01  -5.8465288e+00  -5.7968944e+00   2.5111728e+00  -1.0813913e-01  -3.7265188e-02  -1.9898956e-01  -9.3844045e-01  -2.1268821e+00
   6.4750000e+01   1.7213558e-01  -5.4977121e-03   4.4880591e+01   4.9708869e-01  -3.4532166e-01   5.5041523e-01  -3.0712728e+00  -7.7036825e-01   3.5027514e-01   4.5249727e+00   9.7699927e-04   1.7641314e-01  -3.5959840e+00  -1.4989158e+01   6.9307260e+00  -9.4982688e+01  -1.4626080e+01  -5.4146548e+00  -4.1333838e+00   1.6681702e-01   6.6375872e-01  -3.4966957e-01  -6.2110243e+00  -5.7788124e+00   2.4559467e+00  -1.0380751e-01  -5.1349828e-02  -2.1461079e-01  -8.7602832e-01  -2.1507508e+00
   6.4760000e+01   1.7251947e-01  -8.1928275e-03   4.4892698e+01   4.7760153e-01  -3.4148284e-01   5.2914963e-01  -2.1265601e+00  -7.6599260e-01   4.2309393e-01   7.2818783e+00   2.1935855e-03   1.3691822e-01  -3.9494922e+00  -1.4988558e+01   6.3202891e+00  -6.1043685e+01  -1.4880427e+01  -5.4526794e+00  -3.9811586e+00   1.6987023e-01   6.8335838e-01  -3.5907240e-01  -6.5657866e+00  -5.7854248e+00   2.3692448e+00  -9.6554351e-02  -6.1613900e-02  -2.2940028e-01  -8.1054559e-01  -2.1406833e+00
   6.4770000e+01   1.7750638e-01  -2.2018885e-02   4.4899302e+01   4.6008442e-01  -3.3323225e-01   5.1146267e-01  -1.7686960e+00  -7.6080328e-01   5.0503225e-01   8.1938327e+00   2.8016724e-03   7.6284810e-02  -6.0633407e+00  -1.4987326e+01   6.0022576e+00  -3.1803154e+01  -1.5133508e+01  -5.4640510e+00  -3.8189519e+00   1.7377885e-01   7.0113378e-01  -3.6788591e-01  -6.8821809e+00  -5.8199697e+00   2.2659406e+00  -8.6914948e-02  -6.7110413e-02  -2.4198744e-01  -7.1328177e-01  -2.0933396e+00
   6.4780000e+01   1.8338026e-01  -4.4531087e-02   4.4899728e+01   4.4577084e-01  -3.2939343e-01   4.9077629e-01  -2.0686378e+00  -7.5496405e-01   5.7068229e-01   6.5650034e+00   2.4675126e-03  -1.7681141e-02  -9.3965951e+00  -1.4985788e+01   5.8828796e+00  -1.1937797e+01  -1.5386461e+01  -5.4458649e+00  -3.6472083e+00   1.7760771e-01   7.1556767e-01  -3.7672855e-01  -7.1392416e+00  -5.8886142e+00   2.1491474e+00  -7.5084513e-02  -6.7312826e-02  -2.5171274e-01  -5.6501548e-01  -2.0120228e+00
   6.4790000e+01   1.8684734e-01  -7.1675615e-02   4.4895817e+01   4.3718319e-01  -3.2555462e-01   4.7030415e-01  -2.0472138e+00  -7.4886262e-01   5.9745192e-01   2.6769633e+00   8.4251642e-04  -1.4666475e-01  -1.2898361e+01  -1.4984218e+01   5.8558354e+00  -2.7044249e+00  -1.5650065e+01  -5.3876935e+00  -3.4737758e+00   1.8061008e-01   7.2589927e-01  -3.8666020e-01  -7.3327366e+00  -5.9948578e+00   2.0179319e+00  -6.1294252e-02  -6.2666257e-02  -2.5852218e-01  -3.6159295e-01  -1.9012771e+00
   6.4800000e+01   1.8708277e-01  -9.6402307e-02   4.4891422e+01   4.3660594e-01  -3.2085636e-01   4.5855368e-01  -1.1750468e+00  -7.4296515e-01   5.7743269e-01  -2.0019228e+00  -2.3451803e-03  -3.0287443e-01  -1.5620968e+01  -1.4982981e+01   5.8273187e+00  -2.8516702e+00  -1.5927739e+01  -5.2943960e+00  -3.3133529e+00   1.8259899e-01   7.3215398e-01  -3.9828642e-01  -7.4690618e+00  -6.1265274e+00   1.8769305e+00  -4.6296038e-02  -5.4932888e-02  -2.6272352e-01  -1.2484913e-01  -1.7737154e+00
   6.4810000e+01   1.8626027e-01  -1.1025619e-01   4.4890092e+01   4.4515592e-01  -3.1850723e-01   4.5989632e-01   1.3426405e-01  -7.3767958e-01   5.1632535e-01  -6.1107342e+00  -7.1468823e-03  -4.6408980e-01  -1.6121537e+01  -1.4982319e+01   5.7290786e+00  -9.8240008e+00  -1.6196301e+01  -5.1920873e+00  -3.1717116e+00   1.8401772e-01   7.3488764e-01  -4.1130296e-01  -7.5499889e+00  -6.2591888e+00   1.7303610e+00  -3.1406943e-02  -4.6774331e-02  -2.6487628e-01   0.0000000e+00  -1.6610578e+00
   6.4820000e+01   1.8857913e-01  -1.0806728e-01   4.4893363e+01   4.6220252e-01  -3.1346521e-01   4.6931358e-01   9.4172549e-01  -7.3335755e-01   4.1992732e-01  -9.6398032e+00  -1.3300284e-02  -5.9904292e-01  -1.3495312e+01  -1.4982117e+01   5.5268858e+00  -2.0219288e+01  -1.6426998e+01  -5.1128823e+00  -3.0456631e+00   1.8545272e-01   7.3489965e-01  -4.2473620e-01  -7.5847910e+00  -6.3687234e+00   1.5813868e+00  -1.8083591e-02  -4.0798897e-02  -2.6577140e-01   0.0000000e+00  -1.5928626e+00
   6.4830000e+01   1.9667311e-01  -9.1204940e-02   4.4900798e+01   4.8481286e-01  -3.0790752e-01   4.7382168e-01   4.5080967e-01  -7.3029497e-01   2.9408528e-01  -1.2584204e+01  -2.0350562e-02  -6.8873084e-01  -8.9687919e+00  -1.4981998e+01   5.2234475e+00  -3.0343828e+01  -1.6621564e+01  -5.0714128e+00  -2.9321753e+00   1.8698588e-01   7.3312274e-01  -4.3745142e-01  -7.6127986e+00  -6.4406030e+00   1.4364100e+00  -7.3811649e-03  -3.8720184e-02  -2.6640108e-01   0.0000000e+00  -1.5657411e+00
   6.4840000e+01   2.0800073e-01  -6.6901405e-02   4.4910923e+01   5.0812227e-01  -3.0240712e-01   4.6352577e-01  -1.0295905e+00  -7.2865972e-01   1.5151793e-01  -1.4256735e+01  -2.7793202e-02  -7.2827697e-01  -3.9546128e+00  -1.4981658e+01   4.8471577e+00  -3.7628981e+01  -1.6801623e+01  -5.0558625e+00  -2.8216417e+00   1.8798225e-01   7.3041168e-01  -4.4858376e-01  -7.6840299e+00  -6.4715870e+00   1.2952803e+00   3.2355710e-04  -4.1115701e-02  -2.6792268e-01   0.0000000e+00  -1.5592845e+00
   6.4850000e+01   2.1615891e-01  -4.4331392e-02   4.4922246e+01   5.2710385e-01  -3.0108932e-01   4.3865720e-01  -2.4868573e+00  -7.2847897e-01   6.2177562e-03  -1.4530017e+01  -3.5045981e-02  -7.0979397e-01   1.8483001e+00  -1.4981104e+01   4.4336176e+00  -4.1354006e+01  -1.6975657e+01  -5.0468552e+00  -2.7001786e+00   1.8746011e-01   7.2726307e-01  -4.5780695e-01  -7.8249808e+00  -6.4601270e+00   1.1499315e+00   5.2034879e-03  -4.7761545e-02  -2.7149418e-01   0.0000000e+00  -1.5673975e+00
   6.4860000e+01   2.1647490e-01  -2.9741917e-02   4.4934088e+01   5.3841933e-01  -2.9358357e-01   4.0468070e-01  -3.3976498e+00  -7.2966428e-01  -1.3018760e-01  -1.3640536e+01  -4.1409125e-02  -6.2138457e-01   8.8409398e+00  -1.4980533e+01   4.0148301e+00  -4.1878753e+01  -1.7136014e+01  -5.0368122e+00  -2.5650253e+00   1.8474135e-01   7.2382846e-01  -4.6534017e-01  -8.0352249e+00  -6.4043380e+00   1.0004712e+00   7.6949276e-03  -5.8025333e-02  -2.7792315e-01   0.0000000e+00  -1.5937919e+00
   6.4870000e+01   2.0980844e-01  -2.4005628e-02   4.4946678e+01   5.4118550e-01  -2.9175011e-01   3.7087443e-01  -3.3806269e+00  -7.3199578e-01  -2.4460691e-01  -1.1441931e+01  -4.6160263e-02  -4.6067750e-01   1.6070707e+01  -1.4980101e+01   3.6165823e+00  -3.9824781e+01  -1.7277151e+01  -5.0258363e+00  -2.4259379e+00   1.7998342e-01   7.2017412e-01  -4.7163157e-01  -8.2982206e+00  -6.3173351e+00   8.5991449e-01   8.4049832e-03  -7.0939947e-02  -2.8730225e-01   0.0000000e+00  -1.6336255e+00
   6.4880000e+01   2.0124707e-01  -2.4281675e-02   4.4960365e+01   5.3709625e-01  -2.9031771e-01   3.5179678e-01  -1.9077650e+00  -7.3511430e-01  -3.2314614e-01  -7.8539234e+00  -4.8743856e-02  -2.4421853e-01   2.1645897e+01  -1.4979855e+01   3.2568993e+00  -3.5968298e+01  -1.7407883e+01  -5.0150324e+00  -2.3064342e+00   1.7428819e-01   7.1665725e-01  -4.7705931e-01  -8.5877902e+00  -6.2297065e+00   7.4788874e-01   8.0835233e-03  -8.5133583e-02  -2.9876638e-01   0.0000000e+00  -1.6702298e+00
   6.4890000e+01   1.9564360e-01  -2.7996318e-02   4.4974779e+01   5.3007693e-01  -2.8814047e-01   3.5587271e-01   4.0759324e-01  -7.3856635e-01  -3.5641236e-01  -3.3266212e+00  -4.8954218e-02  -6.9258462e-03   2.3729269e+01  -1.4979772e+01   2.9416048e+00  -3.1529448e+01  -1.7545128e+01  -5.0141785e+00  -2.2523342e+00   1.6928385e-01   7.1430790e-01  -4.8201560e-01  -8.8677046e+00  -6.1668704e+00   6.8947435e-01   7.3785991e-03  -9.8935677e-02  -3.1057993e-01   0.0000000e+00  -1.6899290e+00
   6.4900000e+01   1.9440944e-01  -3.5500883e-02   4.4988939e+01   5.2469787e-01  -2.8092120e-01   3.7604743e-01   2.0174712e+00  -7.4188834e-01  -3.4358672e-01   1.2825631e+00  -4.7024095e-02   2.0726253e-01   2.1418838e+01  -1.4979812e+01   2.6651774e+00  -2.7642741e+01  -1.7705786e+01  -5.0438013e+00  -2.3152100e+00   1.6638081e-01   7.1473786e-01  -4.8707551e-01  -9.0958479e+00  -6.1382700e+00   7.1023961e-01   6.5280329e-03  -1.1076552e-01  -3.2075144e-01   0.0000000e+00  -1.6946726e+00
   6.4910000e+01   1.9614070e-01  -4.9249999e-02   4.5002090e+01   5.2396264e-01  -2.7920233e-01   4.0099449e-01   2.4947068e+00  -7.4472079e-01  -2.9501688e-01   4.8569843e+00  -4.3581561e-02   3.5870216e-01   1.5143963e+01  -1.4979929e+01   2.4257935e+00  -2.3938388e+01  -1.7901344e+01  -5.1231291e+00  -2.5158425e+00   1.6612937e-01   7.1933445e-01  -4.9284805e-01  -9.2388007e+00  -6.1488943e+00   8.2235840e-01   5.2447527e-03  -1.1965885e-01  -3.2776496e-01   0.0000000e+00  -1.6975634e+00
   6.4920000e+01   1.9879138e-01  -7.0595866e-02   4.5014270e+01   5.2822214e-01  -2.7410301e-01   4.2725291e-01   2.6258418e+00  -7.4687679e-01  -2.2774977e-01   6.7267115e+00  -3.9465792e-02   4.2627921e-01   6.7577049e+00  -1.4980072e+01   2.2355012e+00  -1.9029229e+01  -1.8115994e+01  -5.2577030e+00  -2.8251809e+00   1.6803048e-01   7.2833896e-01  -4.9959765e-01  -9.2784384e+00  -6.2011734e+00   1.0140045e+00   2.8894836e-03  -1.2555069e-01  -3.3089761e-01   0.0000000e+00  -1.7169217e+00
   6.4930000e+01   2.0058972e-01  -9.6903078e-02   4.5026322e+01   5.3541991e-01  -2.7043608e-01   4.5542935e-01   2.8176441e+00  -7.4824237e-01  -1.4907517e-01   7.8674601e+00  -3.5452443e-02   4.1633951e-01  -9.9396940e-01  -1.4980167e+01   2.1068958e+00  -1.2860546e+01  -1.8300121e+01  -5.4343063e+00  -3.1750898e+00   1.7075658e-01   7.4050999e-01  -5.0695056e-01  -9.2157116e+00  -6.2858206e+00   1.2523585e+00  -1.1274031e-03  -1.2914087e-01  -3.3026780e-01   0.0000000e+00  -1.7692838e+00
   6.4940000e+01   2.0046616e-01  -1.2177676e-01   4.5039442e+01   5.4173963e-01  -2.6464920e-01   4.8455366e-01   2.9124307e+00  -7.4864877e-01  -5.3441611e-02   9.5633555e+00  -3.2031365e-02   3.5739794e-01  -5.8941576e+00  -1.4980102e+01   2.0348780e+00  -7.2017802e+00  -1.8408894e+01  -5.6282248e+00  -3.4898085e+00   1.7263687e-01   7.5350321e-01  -5.1403368e-01  -9.0809857e+00  -6.3768509e+00   1.4982202e+00  -7.1069902e-03  -1.3167221e-01  -3.2677476e-01   0.0000000e+00  -1.8554245e+00
   6.4950000e+01   1.9897073e-01  -1.3909751e-01   4.5054214e+01   5.4264792e-01  -2.6098227e-01   5.1390222e-01   2.9348563e+00  -7.4797240e-01   5.4722143e-02   1.0816375e+01  -2.9368923e-02   2.8178799e-01  -7.5609950e+00  -1.4979715e+01   1.9953229e+00  -3.9555049e+00  -1.8438875e+01  -5.8176583e+00  -3.7173722e+00   1.7235840e-01   7.6475520e-01  -5.2003264e-01  -8.9313276e+00  -6.4330183e+00   1.7185823e+00  -1.5143182e-02  -1.3466514e-01  -3.2176431e-01   0.0000000e+00  -1.9548744e+00
   6.4960000e+01   1.9820640e-01  -1.4721427e-01   4.5069673e+01   5.3497855e-01  -2.5594024e-01   5.4254199e-01   2.8639768e+00  -7.4634498e-01   1.4971009e-01   9.4987945e+00  -2.7428073e-02   2.0986971e-01  -7.1918280e+00  -1.4978822e+01   1.9550919e+00  -4.0231059e+00  -1.8418213e+01  -5.9902168e+00  -3.8425806e+00   1.6955468e-01   7.7247984e-01  -5.2466834e-01  -8.8262651e+00  -6.4148063e+00   1.8868772e+00  -2.5021688e-02  -1.3922404e-01  -3.1657531e-01   0.0000000e+00  -2.0392410e+00
   6.4970000e+01   1.9951434e-01  -1.4915242e-01   4.5083550e+01   5.1922149e-01  -2.4992419e-01   5.6447039e-01   2.1928399e+00  -7.4416840e-01   2.0449885e-01   5.4788767e+00  -2.6092560e-02   1.4951274e-01  -6.0356970e+00  -1.4977299e+01   1.8819305e+00  -7.3161346e+00  -1.8380810e+01  -6.1363857e+00  -3.8781536e+00   1.6496377e-01   7.7632857e-01  -5.2825111e-01  -8.8048549e+00  -6.3078785e+00   1.9757162e+00  -3.5798851e-02  -1.4532775e-01  -3.1230637e-01   0.0000000e+00  -2.0891000e+00
   6.4980000e+01   2.0134348e-01  -1.4921759e-01   4.5093801e+01   5.0007536e-01  -2.4218926e-01   5.7235439e-01   7.8840018e-01  -7.4187807e-01   2.1588847e-01   1.1389617e+00  -2.5223904e-02   1.0289475e-01  -4.6617983e+00  -1.4975201e+01   1.7543017e+00  -1.2762877e+01  -1.8364715e+01  -6.2371167e+00  -3.8394922e+00   1.6003493e-01   7.7734415e-01  -5.3137471e-01  -8.8831959e+00  -6.1308135e+00   1.9551775e+00  -4.5588498e-02  -1.5181480e-01  -3.0982609e-01   0.0000000e+00  -2.0944059e+00
   6.4990000e+01   2.0066326e-01  -1.4956673e-01   4.5099787e+01   4.8460761e-01  -2.3880881e-01   5.6805247e-01  -4.3019271e-01  -7.3969791e-01   2.0492986e-01  -1.0958612e+00  -2.4718414e-02   6.6634596e-02  -3.6260158e+00  -1.4972799e+01   1.5739739e+00  -1.8032782e+01  -1.8413179e+01  -6.2652964e+00  -3.7293116e+00   1.5598142e-01   7.7709264e-01  -5.3450732e-01  -9.0588554e+00  -5.9252651e+00   1.8068185e+00  -5.1925168e-02  -1.5688118e-01  -3.0976793e-01   0.0000000e+00  -2.0475264e+00
   6.5000000e+01   1.9583967e-01  -1.4964928e-01   4.5102068e+01   4.7890674e-01  -2.3462621e-01   5.5917820e-01  -8.8742707e-01  -7.3766899e-01   1.8985636e-01  -1.5073497e+00  -2.4545115e-02   3.3592390e-02  -3.3042206e+00  -1.4970415e+01   1.3722887e+00  -2.0168519e+01  -1.8546542e+01  -6.2106601e+00  -3.5480005e+00   1.5295463e-01   7.7661532e-01  -5.3783719e-01  -9.2997059e+00  -5.7350538e+00   1.5390910e+00  -5.2625856e-02  -1.5877971e-01  -3.1229109e-01   0.0000000e+00  -1.9547728e+00
   6.5010000e+01   1.8702189e-01  -1.4807292e-01   4.5101679e+01   4.8552880e-01  -2.2671940e-01   5.4653750e-01  -1.2640691e+00  -7.3588320e-01   1.6570614e-01  -2.4150223e+00  -2.4672794e-02   3.7024451e-03  -2.9889945e+00  -1.4968243e+01   1.1940290e+00  -1.7825976e+01  -1.8746302e+01  -6.0947905e+00  -3.3030854e+00   1.5008118e-01   7.7611599e-01  -5.4150536e-01  -9.5475383e+00  -5.5929150e+00   1.1791535e+00  -4.6660859e-02  -1.5659251e-01  -3.1685209e-01   0.0000000e+00  -1.8425095e+00
   6.5020000e+01   1.7522340e-01  -1.4376184e-01   4.5099984e+01   5.0354786e-01  -2.2144818e-01   5.2800366e-01  -1.8533840e+00  -7.3461263e-01   1.1447263e-01  -5.1233506e+00  -2.5012374e-02  -1.7475352e-02  -2.1177797e+00  -1.4966426e+01   1.0686711e+00  -1.2535789e+01  -1.8991676e+01  -5.9525647e+00  -3.0098554e+00   1.4614252e-01   7.7531449e-01  -5.4583584e-01  -9.7683330e+00  -5.5233916e+00   7.5739462e-01  -3.4494406e-02  -1.5066799e-01  -3.2246797e-01   0.0000000e+00  -1.7229916e+00
   6.5030000e+01   1.6205428e-01  -1.3578081e-01   4.5099067e+01   5.3006013e-01  -2.1846880e-01   5.0959917e-01  -1.8404496e+00  -7.3424932e-01   2.4163851e-02  -9.0308784e+00  -2.5451505e-02  -2.7653844e-02  -1.0178492e+00  -1.4965353e+01   9.9925861e-01  -6.9412454e+00  -1.9272733e+01  -5.8200507e+00  -2.6974406e+00   1.4038647e-01   7.7386459e-01  -5.5114643e-01  -9.9692648e+00  -5.5349913e+00   3.0977727e-01  -1.7857002e-02  -1.4244239e-01  -3.2826236e-01   0.0000000e+00  -1.5868966e+00
   6.5040000e+01   1.4902066e-01  -1.2413117e-01   4.5101605e+01   5.6126975e-01  -2.1457269e-01   4.9879158e-01  -1.0807592e+00  -7.3512914e-01  -9.9626560e-02  -1.2379041e+01  -2.5851959e-02  -2.4114765e-02   3.5390789e-01  -1.4965917e+01   9.7262122e-01  -2.6637389e+00  -1.9554384e+01  -5.7415125e+00  -2.4103781e+00   1.3313222e-01   7.7169301e-01  -5.5739640e-01  -1.0153325e+01  -5.6052462e+00  -1.1370391e-01   7.4477682e-04  -1.3390923e-01  -3.3363170e-01   0.0000000e+00  -1.4438226e+00
   6.5050000e+01   1.3660663e-01  -1.1104522e-01   4.5109460e+01   5.9300633e-01  -2.0678046e-01   4.9350241e-01  -5.2891659e-01  -7.3729907e-01  -2.2819447e-01  -1.2856791e+01  -2.6075306e-02  -6.7700075e-03   1.7344757e+00  -1.4969440e+01   9.7194728e-01  -6.7393726e-02  -1.9784691e+01  -5.7508510e+00  -2.1951330e+00   1.2570589e-01   7.6914004e-01  -5.6409167e-01  -1.0310360e+01  -5.6969392e+00  -4.5490483e-01   1.8681101e-02  -1.2703646e-01  -3.3804776e-01   0.0000000e+00  -1.3177542e+00
   6.5060000e+01   1.2513510e-01  -1.0031216e-01   4.5122125e+01   6.2171608e-01  -2.0248328e-01   4.9023420e-01  -3.2682073e-01  -7.4046025e-01  -3.2702303e-01  -9.8828563e+00  -2.6128497e-02   9.9078724e-03   1.6677880e+00  -1.4976979e+01   9.8296431e-01   1.1017024e+00  -1.9941305e+01  -5.8402217e+00  -2.0851413e+00   1.1968336e-01   7.6680312e-01  -5.7038113e-01  -1.0444751e+01  -5.7925188e+00  -6.6969286e-01   3.3920114e-02  -1.2315212e-01  -3.4100035e-01   0.0000000e+00  -1.2103160e+00
   6.5070000e+01   1.1710201e-01  -9.4877437e-02   4.5137211e+01   6.4578111e-01  -2.0024875e-01   4.9481668e-01   4.5824736e-01  -7.4422102e-01  -3.8692893e-01  -5.9905899e+00  -2.6284902e-02  -5.2673795e-04  -1.0434610e+00  -1.4987992e+01   9.9531637e-01   1.2352058e+00  -2.0036459e+01  -5.9679576e+00  -2.1019685e+00   1.1623950e-01   7.6542251e-01  -5.7528503e-01  -1.0569246e+01  -5.8963386e+00  -7.3912642e-01   4.5410301e-02  -1.2262045e-01  -3.4224384e-01   0.0000000e+00  -1.1086612e+00
   6.5080000e+01   1.1755534e-01  -9.4688461e-02   4.5152604e+01   6.6545900e-01  -1.9646722e-01   5.1043789e-01   1.5621208e+00  -7.4835459e-01  -4.2467125e-01  -3.7742319e+00  -2.7047036e-02  -6.0870825e-02  -6.0344087e+00  -1.4998630e+01   1.0015343e+00   6.2179233e-01  -2.0078779e+01  -6.0951933e+00  -2.2601222e+00   1.1611888e-01   7.6586158e-01  -5.7804741e-01  -1.0674696e+01  -6.0054695e+00  -6.5632405e-01   5.2961737e-02  -1.2495971e-01  -3.4198785e-01   0.0000000e+00  -1.0196463e+00
   6.5090000e+01   1.3057541e-01  -9.5955716e-02   4.5167522e+01   6.8172799e-01  -1.8638317e-01   5.2463740e-01   1.4199518e+00  -7.5280375e-01  -4.5716567e-01  -3.2494421e+00  -2.8921822e-02  -1.7170056e-01  -1.1082974e+01  -1.4999767e+01   9.9551586e-01  -6.0184334e-01  -2.0051810e+01  -6.2017257e+00  -2.5514167e+00   1.1966492e-01   7.6882298e-01  -5.7835759e-01  -1.0724322e+01  -6.1078663e+00  -4.2663434e-01   5.6834129e-02  -1.2901725e-01  -3.4068683e-01   0.0000000e+00  -9.7524157e-01
   6.5100000e+01   1.5496089e-01  -9.2539260e-02   4.5181623e+01   6.9583585e-01  -1.8363297e-01   5.2467058e-01   3.3173133e-03  -7.5753159e-01  -4.8623771e-01  -2.9072041e+00  -3.2102538e-02  -3.0177055e-01  -1.3006999e+01  -1.4975359e+01   9.7196728e-01  -2.3548578e+00  -1.9944536e+01  -6.2755465e+00  -2.9283084e+00   1.2654582e-01   7.7449369e-01  -5.7641982e-01  -1.0686331e+01  -6.2118554e+00  -9.1931814e-02   5.7327383e-02  -1.3327171e-01  -3.3869104e-01   0.0000000e+00  -1.0005794e+00
   6.5110000e+01   1.8338266e-01  -7.9881266e-02   4.5193894e+01   7.0941167e-01  -1.7927849e-01   5.1297804e-01  -1.1692533e+00  -7.6240391e-01  -5.0224215e-01  -1.6004441e+00  -3.6318170e-02  -4.0456897e-01  -1.0279842e+01  -1.4902951e+01   9.2793145e-01  -4.4035824e+00  -1.9786784e+01  -6.3133766e+00  -3.3264785e+00   1.3574164e-01   7.8256388e-01  -5.7307467e-01  -1.0564147e+01  -6.3316706e+00   2.7014771e-01   5.4724785e-02  -1.3633317e-01  -3.3614034e-01   0.0000000e+00  -1.0871530e+00
   6.5120000e+01   2.0585204e-01  -5.9568704e-02   4.5202890e+01   7.2422849e-01  -1.7303325e-01   4.9729552e-01  -1.5682525e+00  -7.6720332e-01  -4.9665521e-01   5.5869369e-01  -4.1008115e-02  -4.5114714e-01  -4.6578168e+00  -1.4759214e+01   8.6720186e-01  -6.0729594e+00  -1.9641037e+01  -6.3292355e+00  -3.6997087e+00   1.4586556e-01   7.9235299e-01  -5.6968785e-01  -1.0394351e+01  -6.4448154e+00   5.7793674e-01   4.9476078e-02  -1.3722644e-01  -3.3305089e-01   0.0000000e+00  -1.1977613e+00
   6.5130000e+01   2.1533189e-01  -4.0073756e-02   4.5207854e+01   7.4154501e-01  -1.7200193e-01   4.8036259e-01  -1.6932925e+00  -7.7170433e-01  -4.6767702e-01   2.8978191e+00  -4.5636095e-02  -4.4441497e-01   6.7321662e-01  -1.4534029e+01   8.0775438e-01  -5.9447484e+00  -1.9562500e+01  -6.3434455e+00  -4.0158082e+00   1.5530332e-01   8.0270945e-01  -5.6749791e-01  -1.0220712e+01  -6.5040565e+00   7.6782958e-01   4.2139787e-02  -1.3551866e-01  -3.2939620e-01   0.0000000e+00  -1.2910571e+00
   6.5140000e+01   2.1250510e-01  -3.1437981e-02   4.5209148e+01   7.6111648e-01  -1.6329297e-01   4.5998392e-01  -2.0378676e+00  -7.7568417e-01  -4.1387275e-01   5.3804272e+00  -4.9874694e-02  -4.0636246e-01   3.8052517e+00  -1.4249144e+01   7.9087266e-01  -1.6881717e+00  -1.9562910e+01  -6.3678378e+00  -4.2415534e+00   1.6229697e-01   8.1198139e-01  -5.6700533e-01  -1.0061989e+01  -6.4802674e+00   8.0772754e-01   3.3163388e-02  -1.3136045e-01  -3.2502720e-01   0.0000000e+00  -1.3472772e+00
   6.5150000e+01   2.0634080e-01  -3.8083053e-02   4.5207775e+01   7.8060116e-01  -1.6060007e-01   4.3404067e-01  -2.5943252e+00  -7.7887557e-01  -3.2811129e-01   8.5761461e+00  -5.3618211e-02  -3.6079891e-01   4.5563552e+00  -1.3959509e+01   8.8799207e-01   9.7119415e+00  -1.9615498e+01  -6.4015644e+00  -4.3431041e+00   1.6531690e-01   8.1833398e-01  -5.6796117e-01  -9.9063582e+00  -6.3837520e+00   7.0230099e-01   2.2980498e-02  -1.2498124e-01  -3.1947540e-01   0.0000000e+00  -1.3689838e+00
   6.5160000e+01   2.0803330e-01  -5.6371370e-02   4.5204708e+01   7.9622667e-01  -1.5664666e-01   4.0866078e-01  -2.5379887e+00  -7.8092440e-01  -1.9855091e-01   1.2956038e+01  -5.6914519e-02  -3.2487232e-01   3.5926587e+00  -1.3723283e+01   1.1973777e+00   3.0938563e+01  -1.9684276e+01  -6.4358159e+00  -4.2876536e+00   1.6334561e-01   8.2018537e-01  -5.6972060e-01  -9.7314288e+00  -6.2542689e+00   4.7439889e-01   1.2467045e-02  -1.1594755e-01  -3.1208601e-01   0.0000000e+00  -1.3631040e+00
   6.5170000e+01   2.2113695e-01  -7.7671631e-02   4.5200094e+01   8.0420941e-01  -1.5395376e-01   3.9523744e-01  -1.3423340e+00  -7.8142583e-01  -1.8215291e-02   1.8033562e+01  -5.9892397e-02  -3.0785643e-01   1.7015885e+00  -1.3568375e+01   1.8183307e+00   6.2095303e+01  -1.9745567e+01  -6.4647282e+00  -4.0547017e+00   1.5569765e-01   8.1646097e-01  -5.7172947e-01  -9.5236881e+00  -6.1301749e+00   1.4448962e-01   3.2474449e-03  -1.0330565e-01  -3.0272263e-01   0.0000000e+00  -1.3319735e+00
   6.5180000e+01   2.3640209e-01  -9.2793382e-02   4.5192961e+01   8.0211417e-01  -1.5103167e-01   3.9828208e-01   3.0446397e-01  -7.8008368e-01   2.0013701e-01   2.1835230e+01  -6.2753007e-02  -3.1598703e-01  -8.1305913e-01  -1.3488628e+01   2.7878673e+00   9.6953660e+01  -1.9820071e+01  -6.4830877e+00  -3.6522656e+00   1.4196662e-01   8.0694887e-01  -5.7416917e-01  -9.3027118e+00  -6.0328389e+00  -2.6721762e-01  -2.7126288e-03  -8.6892805e-02  -2.9247620e-01   0.0000000e+00  -1.2681719e+00
   6.5190000e+01   2.3899336e-01  -9.6177756e-02   4.5183036e+01   7.8954458e-01  -1.4621883e-01   4.1087627e-01   1.2594192e+00  -7.7688376e-01   4.1843729e-01   2.1830028e+01  -6.5876846e-02  -3.6137385e-01  -4.5386828e+00  -1.3461426e+01   4.0026714e+00   1.2148041e+02  -1.9985818e+01  -6.4769047e+00  -3.1222114e+00   1.2255986e-01   7.9280492e-01  -5.7835590e-01  -9.1315297e+00  -5.9654005e+00  -7.2123825e-01  -4.1737786e-03  -6.8571804e-02  -2.8353155e-01   0.0000000e+00  -1.1563641e+00
   6.5200000e+01   2.2339465e-01  -8.8844488e-02   4.5174136e+01   7.6758663e-01  -1.4621883e-01   4.2070675e-01   9.8304810e-01  -7.7217194e-01   5.8370840e-01   1.6527111e+01  -6.9950706e-02  -4.6460816e-01  -1.0323430e+01  -1.3463253e+01   5.2245103e+00   1.2218388e+02  -2.0323222e+01  -6.4335009e+00  -2.5372492e+00   9.9190111e-02   7.7640810e-01  -5.8609110e-01  -9.0816643e+00  -5.9111544e+00  -1.1507187e+00  -1.5170654e-03  -5.1856024e-02  -2.7800754e-01   0.0000000e+00  -9.9106193e-01
   6.5210000e+01   1.9894618e-01  -7.7168196e-02   4.5174655e+01   7.3744463e-01  -1.4186435e-01   4.1931288e-01  -1.3938764e-01  -7.6669421e-01   6.4650377e-01   6.2795367e+00  -7.5865851e-02  -6.4052767e-01  -1.7591951e+01  -1.3476572e+01   6.2119039e+00   9.8739360e+01  -2.0835865e+01  -6.3617461e+00  -1.9849051e+00   7.4730268e-02   7.6040458e-01  -5.9815988e-01  -9.1765244e+00  -5.8464928e+00  -1.4855507e+00   3.4648096e-03  -4.0114800e-02  -2.7672093e-01   0.0000000e+00  -7.9491125e-01
   6.5220000e+01   1.7961116e-01  -6.8560918e-02   4.5191625e+01   6.9926425e-01  -1.3848390e-01   4.0546301e-01  -1.3849865e+00  -7.6153451e-01   5.8221719e-01  -6.4286578e+00  -8.4294820e-02  -8.7265104e-01  -2.3212338e+01  -1.3491040e+01   6.8472228e+00   6.3531897e+01  -2.1413190e+01  -6.2981047e+00  -1.5319727e+00   5.2410181e-02   7.4670213e-01  -6.1328344e-01  -9.3583837e+00  -5.7587634e+00  -1.6863283e+00   8.8011588e-03  -3.4986024e-02  -2.7893856e-01   0.0000000e+00  -6.2721868e-01
   6.5230000e+01   1.7192585e-01  -6.7945524e-02   4.5222999e+01   6.5203582e-01  -1.3516074e-01   3.8155543e-01  -2.3907585e+00  -7.5780738e-01   4.0462968e-01  -1.7758751e+01  -9.5240669e-02  -1.1040678e+00  -2.3141674e+01  -1.3502079e+01   7.1393396e+00   2.9211672e+01  -2.1875924e+01  -6.2949060e+00  -1.1924930e+00   3.4493330e-02   7.3591227e-01  -6.2830237e-01  -9.5163806e+00  -5.6521640e+00  -1.7499242e+00   1.3435595e-02  -3.5888435e-02  -2.8301108e-01   0.0000000e+00  -5.6225111e-01
   6.5240000e+01   1.7282889e-01  -7.5961508e-02   4.5257612e+01   5.9433608e-01  -1.3086356e-01   3.5035487e-01  -3.1200551e+00  -7.5631074e-01   1.5534856e-01  -2.4928112e+01  -1.0800714e-01  -1.2708761e+00  -1.6680835e+01  -1.3508723e+01   7.1513023e+00   1.1962768e+00  -2.2102937e+01  -6.3927501e+00  -9.3686445e-01   2.1162227e-02   7.2744759e-01  -6.3966480e-01  -9.5744998e+00  -5.5494698e+00  -1.6826957e+00   1.7323728e-02  -4.0643638e-02  -2.8732840e-01   0.0000000e+00  -6.2734942e-01
   6.5250000e+01   1.7396138e-01  -8.8329820e-02   4.5283386e+01   5.2466132e-01  -1.2788418e-01   3.1795474e-01  -3.2400133e+00  -7.5739985e-01  -1.1919871e-01  -2.7454727e+01  -1.2166825e-01  -1.3513174e+00  -8.0441298e+00  -1.3511761e+01   6.9462895e+00  -2.0501282e+01  -2.2135870e+01  -6.5878224e+00  -7.3006092e-01   1.0769736e-02   7.2052778e-01  -6.4577698e-01  -9.5526421e+00  -5.4896353e+00  -1.4809372e+00   2.0684949e-02  -4.7121577e-02  -2.9123803e-01   0.0000000e+00  -7.6912874e-01
   6.5260000e+01   1.6676494e-01  -9.6061922e-02   4.5294829e+01   4.4205408e-01  -1.2782688e-01   2.9684770e-01  -2.1107038e+00  -7.6101910e-01  -3.7960001e-01  -2.6040130e+01  -1.3564190e-01  -1.3785629e+00  -2.7245424e+00  -1.3512491e+01   6.5771196e+00  -3.6916990e+01  -2.2150536e+01  -6.8286059e+00  -5.5707810e-01   1.4412242e-03   7.1550077e-01  -6.4843739e-01  -9.5318942e+00  -5.5105798e+00  -1.1372189e+00   2.3263854e-02  -5.4889102e-02  -2.9538638e-01   0.0000000e+00  -9.0177480e-01
   6.5270000e+01   1.4678408e-01  -8.7881371e-02   4.5295396e+01   3.4756006e-01  -1.2593612e-01   2.9644826e-01  -3.9943807e-02  -7.6678766e-01  -5.9640469e-01  -2.1680467e+01  -1.4993326e-01  -1.4094166e+00  -3.0853726e+00  -1.3512070e+01   6.0989395e+00  -4.7818009e+01  -2.2310818e+01  -7.0533254e+00  -4.2984134e-01  -7.5080868e-03   7.1398240e-01  -6.5160384e-01  -9.5693636e+00  -5.6246984e+00  -6.4952350e-01   2.4310204e-02  -6.5293530e-02  -3.0110618e-01   0.0000000e+00  -9.8706961e-01
   6.5280000e+01   1.1608673e-01  -5.7122194e-02   4.5295969e+01   2.4461180e-01  -1.2152434e-01   3.1123191e-01   1.4783645e+00  -7.7411913e-01  -7.5161045e-01  -1.5520576e+01  -1.6489482e-01  -1.4770754e+00  -6.7658856e+00  -1.3511289e+01   5.5733393e+00  -5.2560019e+01  -2.2639174e+01  -7.2249999e+00  -3.7639313e-01  -1.5404528e-02   7.1761357e-01  -6.5840403e-01  -9.6462465e+00  -5.8120511e+00  -3.2312321e-02   2.2838933e-02  -7.9968392e-02  -3.0904507e-01   0.0000000e+00  -1.0658845e+00
   6.5290000e+01   8.3718072e-02  -8.7325083e-03   4.5308474e+01   1.3889319e-01  -1.1906063e-01   3.2750092e-01   1.6269008e+00  -7.8232137e-01  -8.3634576e-01  -8.4735310e+00  -1.8073056e-01  -1.5657143e+00  -8.8638862e+00  -1.3510569e+01   5.0521658e+00  -5.2117355e+01  -2.3022268e+01  -7.3339082e+00  -4.1767568e-01  -2.0822847e-02   7.2683245e-01  -6.6898267e-01  -9.6905779e+00  -6.0349616e+00   6.7121200e-01   1.7719171e-02  -9.9243936e-02  -3.1804430e-01   0.0000000e+00  -1.2107831e+00
   6.5300000e+01   6.2399865e-02   4.1619273e-02   4.5336548e+01   3.8823808e-02  -1.1699798e-01   3.3558871e-01   8.0877951e-01  -7.9068444e-01  -8.5019221e-01  -1.3846456e+00  -1.9714005e-01  -1.6242703e+00  -5.8555977e+00  -1.3510069e+01   4.5634395e+00  -4.8872632e+01  -2.3308708e+01  -7.3948665e+00  -5.6522124e-01  -2.2207341e-02   7.4066085e-01  -6.8060956e-01  -9.6362717e+00  -6.2453858e+00   1.4012419e+00   7.9441406e-03  -1.2165862e-01  -3.2551707e-01   0.0000000e+00  -1.4597788e+00
   6.5310000e+01   6.0039584e-02   7.5217357e-02   4.5372630e+01  -4.6127512e-02  -1.1287268e-01   3.2836088e-01  -7.2278282e-01  -7.9860290e-01  -8.0418814e-01   4.6004069e+00  -2.1332840e-01  -1.6030839e+00   2.1186428e+00  -1.3509794e+01   4.1164022e+00  -4.4703732e+01  -2.3403273e+01  -7.4432892e+00  -8.3616722e-01  -1.8257821e-02   7.5751319e-01  -6.8970551e-01  -9.4679900e+00  -6.3867763e+00   2.1093000e+00  -7.0801512e-03  -1.4475558e-01  -3.2912747e-01   0.0000000e+00  -1.7918823e+00
   6.5320000e+01   7.3622447e-02   7.8574673e-02   4.5405713e+01  -1.0918781e-01  -1.1058085e-01   2.9948953e-01  -2.8871355e+00  -8.0561760e-01  -7.1282810e-01   9.1360044e+00  -2.2835904e-01  -1.4880736e+00   1.1501021e+01  -1.3509687e+01   3.7135569e+00  -4.0284525e+01  -2.3318043e+01  -7.5027059e+00  -1.2466357e+00  -8.1628860e-03   7.7625503e-01  -6.9416295e-01  -9.2402169e+00  -6.4205486e+00   2.7700217e+00  -2.7476602e-02  -1.6657015e-01  -3.2826325e-01   0.0000000e+00  -2.1368251e+00
   6.5330000e+01   9.3901660e-02   4.9900010e-02   4.5430667e+01  -1.4760380e-01  -1.0645555e-01   2.4977637e-01  -4.9713163e+00  -8.1126586e-01  -5.7564848e-01   1.3717962e+01  -2.4155170e-01  -1.3049505e+00   1.8312317e+01  -1.3509678e+01   3.3567368e+00  -3.5682013e+01  -2.3139096e+01  -7.5570212e+00  -1.7873678e+00   8.1608320e-03   7.9652916e-01  -6.9417911e-01  -9.0412939e+00  -6.3535665e+00   3.3717911e+00  -5.2656610e-02  -1.8660836e-01  -3.2412501e-01   0.0000000e+00  -2.4192304e+00
   6.5340000e+01   1.1617049e-01   5.8934576e-04   4.5449578e+01  -1.6101561e-01  -1.0571071e-01   1.9147288e-01  -5.8303487e+00  -8.1491902e-01  -3.7584902e-01   1.9979946e+01  -2.5259584e-01  -1.0906817e+00   2.1426876e+01  -1.3509711e+01   3.0445768e+00  -3.1215994e+01  -2.2944370e+01  -7.5637600e+00  -2.4119729e+00   2.9906866e-02   8.1822441e-01  -6.9132523e-01  -8.9218630e+00  -6.2320678e+00   3.8997918e+00  -8.0982497e-02  -2.0514443e-01  -3.1844618e-01   0.0000000e+00  -2.6077525e+00
   6.5350000e+01   1.4494473e-01  -5.0495221e-02   4.5466780e+01  -1.5018559e-01  -1.0548153e-01   1.4575529e-01  -4.5717586e+00  -8.1581875e-01  -1.0020804e-01   2.7564099e+01  -2.6139423e-01  -8.6644543e-01   2.2423628e+01  -1.3509754e+01   2.7686457e+00  -2.7593116e+01  -2.2768178e+01  -7.4827939e+00  -3.0436741e+00   5.5358190e-02   8.4072740e-01  -6.8703796e-01  -8.8666507e+00  -6.1147472e+00   4.3232344e+00  -1.0985326e-01  -2.2139511e-01  -3.1210001e-01   0.0000000e+00  -2.7134926e+00
   6.5360000e+01   1.8803757e-01  -8.5690250e-02   4.5484773e+01  -1.1732569e-01  -1.0548153e-01   1.3240154e-01  -1.3353757e+00  -8.1327895e-01   2.4395355e-01   3.4416158e+01  -2.6784215e-01  -6.3128840e-01   2.3515703e+01  -1.3509788e+01   2.5224331e+00  -2.4621256e+01  -2.2614005e+01  -7.2998115e+00  -3.5919948e+00   8.1891609e-02   8.6249436e-01  -6.8186681e-01  -8.8196753e+00  -6.0358092e+00   4.5927017e+00  -1.3620840e-01  -2.3279873e-01  -3.0494565e-01   0.0000000e+00  -2.7623093e+00
   6.5370000e+01   2.4704369e-01  -9.5479907e-02   4.5503837e+01  -6.6626450e-02  -1.0783065e-01   1.5495294e-01   2.2551405e+00  -8.0701077e-01   6.1686650e-01   3.7291295e+01  -2.7164787e-01  -3.6656065e-01   2.6472775e+01  -1.3509810e+01   2.3141865e+00  -2.0824663e+01  -2.2472282e+01  -7.0433031e+00  -3.9769515e+00   1.0612887e-01   8.8110660e-01  -6.7586787e-01  -8.7229158e+00  -5.9738813e+00   4.6522807e+00  -1.5714994e-01  -2.3622926e-01  -2.9679017e-01   0.0000000e+00  -2.7827659e+00
   6.5380000e+01   3.1237861e-01  -8.2603440e-02   4.5523278e+01  -4.1661421e-03  -1.0301781e-01   1.9241849e-01   3.7465546e+00  -7.9750371e-01   9.4085334e-01   3.2398684e+01  -2.7228909e-01  -4.9533300e-02   3.1702735e+01  -1.3509821e+01   2.1602178e+00  -1.5396864e+01  -2.2346998e+01  -6.7787044e+00  -4.1523756e+00   1.2449574e-01   8.9374955e-01  -6.6941054e-01  -8.5621771e+00  -5.8678689e+00   4.4676245e+00  -1.7051824e-01  -2.2980915e-01  -2.8822884e-01   0.0000000e+00  -2.7881100e+00
   6.5390000e+01   3.6479313e-01  -6.1712486e-02   4.5542361e+01   6.1925670e-02  -9.8892510e-02   2.1114389e-01   1.8725405e+00  -7.8612176e-01   1.1284951e+00   1.8764176e+01  -2.6911477e-01   3.3230960e-01   3.8184290e+01  -1.3509824e+01   2.0651924e+00  -9.5025423e+00  -2.2274366e+01  -6.5673648e+00  -4.1033395e+00   1.3421627e-01   8.9799307e-01  -6.6358797e-01  -8.3938347e+00  -5.6760982e+00   4.0467560e+00  -1.7543450e-01  -2.1428749e-01  -2.8073443e-01   0.0000000e+00  -2.7602845e+00
   6.5400000e+01   3.8424268e-01  -5.1783898e-02   4.5560632e+01   1.2144110e-01  -9.5512060e-02   1.9227596e-01  -1.8867935e+00  -7.7461161e-01   1.1415631e+00   1.3068041e+00  -2.6138736e-01   7.8738566e-01   4.5507606e+01  -1.3509824e+01   2.0136304e+00  -5.1562047e+00  -2.2289486e+01  -6.4237158e+00  -3.8225218e+00   1.3435679e-01   8.9264814e-01  -6.5993703e-01  -8.3023581e+00  -5.4113757e+00   3.4341229e+00  -1.7276364e-01  -1.9338711e-01  -2.7603859e-01   0.0000000e+00  -2.6796962e+00
   6.5410000e+01   3.6471666e-01  -6.3377246e-02   4.5577861e+01   1.6407728e-01  -9.5454760e-02   1.4639152e-01  -4.5884440e+00  -7.6427063e-01   1.0249706e+00  -1.1659257e+01  -2.4827731e-01   1.3249933e+00   5.3760768e+01  -1.3509822e+01   1.9762925e+00  -3.7337873e+00  -2.2378471e+01  -6.3191488e+00  -3.3157131e+00   1.2613321e-01   8.7808511e-01  -6.5932983e-01  -8.3308620e+00  -5.1203670e+00   2.7054529e+00  -1.6496523e-01  -1.7221259e-01  -2.7496448e-01   0.0000000e+00  -2.5571306e+00
   6.5420000e+01   3.2328184e-01  -9.0235594e-02   4.5593882e+01   1.8248678e-01  -9.5913130e-02   1.0036870e-01  -4.6022824e+00  -7.5548463e-01   8.6959855e-01  -1.5537202e+01  -2.2904864e-01   1.9361761e+00   6.1118273e+01  -1.3509821e+01   1.9202814e+00  -5.6011126e+00  -2.2472652e+01  -6.2281083e+00  -2.6392349e+00   1.1213003e-01   8.5572653e-01  -6.6066389e-01  -8.4502720e+00  -4.8478376e+00   1.9722372e+00  -1.5494820e-01  -1.5433877e-01  -2.7656431e-01   0.0000000e+00  -2.4239097e+00
   6.5430000e+01   2.9098118e-01  -1.1287828e-01   4.5608340e+01   1.7370777e-01  -9.4136960e-02   7.5238454e-02  -2.5130241e+00  -7.4803093e-01   7.3628161e-01  -1.3331694e+01  -2.0338469e-01   2.5793052e+00   6.4312909e+01  -1.3509819e+01   1.8185274e+00  -1.0175400e+01  -2.2483875e+01  -6.1614254e+00  -1.9057958e+00   9.5186043e-02   8.2754543e-01  -6.6093393e-01  -8.5739607e+00  -4.6254851e+00   1.3562198e+00  -1.4475769e-01  -1.4008053e-01  -2.7849468e-01   0.0000000e+00  -2.3100620e+00
   6.5440000e+01   2.8881322e-01  -1.1246507e-01   4.5620336e+01   1.3938523e-01  -9.5683950e-02   7.7933632e-02   2.6951784e-01  -7.4174064e-01   6.1985558e-01  -1.1642603e+01  -1.7171006e-01   3.1803628e+00   6.0105761e+01  -1.3509818e+01   1.6614635e+00  -1.5706385e+01  -2.2376978e+01  -6.1504801e+00  -1.2435043e+00   7.7730606e-02   7.9616207e-01  -6.5717258e-01  -8.6329073e+00  -4.4834422e+00   9.4206772e-01  -1.3510808e-01  -1.2754374e-01  -2.7851211e-01   0.0000000e+00  -2.2091511e+00
   6.5450000e+01   3.0749378e-01  -8.5208101e-02   4.5628385e+01   8.6532987e-02  -9.3564000e-02   1.0211608e-01   2.4182445e+00  -7.3688008e-01   4.7675673e-01  -1.4309885e+01  -1.3540949e-01   3.6433369e+00   4.6297415e+01  -1.3509815e+01   1.4673137e+00  -1.9414986e+01  -2.2206628e+01  -6.2152334e+00  -7.5305217e-01   6.1406703e-02   7.6487062e-01  -6.4862361e-01  -8.6483554e+00  -4.4515230e+00   7.5490623e-01  -1.2553861e-01  -1.1540249e-01  -2.7625734e-01   0.0000000e+00  -2.0674670e+00
   6.5460000e+01   3.1220009e-01  -4.4658460e-02   4.5631517e+01   2.7238328e-02  -8.8235500e-02   1.3236535e-01   3.0249272e+00  -7.3402354e-01   2.7619372e-01  -2.0056300e+01  -9.6593423e-02   3.8954782e+00   2.5214127e+01  -1.3509811e+01   1.2761401e+00  -1.9117353e+01  -2.2047050e+01  -6.3519054e+00  -4.7397939e-01   4.6870651e-02   7.3707725e-01  -6.3731360e-01  -8.6947656e+00  -4.5429142e+00   7.5979004e-01  -1.1484434e-01  -1.0486995e-01  -2.7396094e-01   0.0000000e+00  -1.8552768e+00
   6.5470000e+01   2.7245127e-01  -9.4406628e-03   4.5631285e+01  -2.5235684e-02  -8.8980340e-02   1.5874882e-01   2.6383466e+00  -7.3356007e-01   3.6746403e-02  -2.3944732e+01  -5.7335964e-02   3.9402375e+00   4.4759331e+00  -1.3509805e+01   1.1252237e+00  -1.5091643e+01  -2.1914154e+01  -6.5306269e+00  -3.7176496e-01   3.4210469e-02   7.1557781e-01  -6.2671771e-01  -8.8111479e+00  -4.7477276e+00   8.7964622e-01  -1.0208935e-01  -9.9159455e-02  -2.7488331e-01   0.0000000e+00  -1.6253665e+00
   6.5480000e+01   1.8877022e-01   1.0181363e-02   4.5632052e+01  -6.1793460e-02  -8.6516620e-02   1.8285913e-01   2.4110316e+00  -7.3522510e-01  -1.7637929e-01  -2.1312569e+01  -1.9034405e-02   3.8452205e+00  -9.5017016e+00  -1.3509797e+01   1.0292804e+00  -9.5943330e+00  -2.1770890e+01  -6.7079113e+00  -3.8939150e-01   2.3776853e-02   7.0198334e-01  -6.1941081e-01  -8.9737948e+00  -5.0351906e+00   1.0507867e+00  -8.7671825e-02  -1.0090823e-01  -2.8048730e-01   0.0000000e+00  -1.4663553e+00
   6.5490000e+01   9.2094512e-02   1.5283210e-02   4.5637653e+01  -7.9543710e-02  -8.4282090e-02   2.0486097e-01   2.2001841e+00  -7.3811017e-01  -2.9874853e-01  -1.2236924e+01   1.7622570e-02   3.6811482e+00  -1.6407233e+01  -1.3509791e+01   9.8177435e-01  -4.7506021e+00  -2.1563608e+01  -6.8570564e+00  -5.1629486e-01   1.6589672e-02   6.9639647e-01  -6.1524533e-01  -9.1189666e+00  -5.3572441e+00   1.2642014e+00  -7.3356271e-02  -1.0982624e-01  -2.8903361e-01   0.0000000e+00  -1.4296145e+00
   6.5500000e+01   2.1357696e-02   1.2935856e-02   4.5647393e+01  -7.9612903e-02  -7.9469240e-02   2.1985587e-01   1.4994900e+00  -7.4113146e-01  -3.1263770e-01  -1.3889174e+00   5.2277434e-02   3.4810326e+00  -2.0011555e+01  -1.3509792e+01   9.6708145e-01  -1.4692895e+00  -2.1257294e+01  -6.9834457e+00  -7.8664063e-01   1.4121619e-02   6.9773605e-01  -6.1159506e-01  -9.1822273e+00  -5.6659872e+00   1.5405320e+00  -6.1487824e-02  -1.2263374e-01  -2.9681350e-01   0.0000000e+00  -1.5048160e+00
   6.5510000e+01  -1.1829592e-03   9.6395663e-03   4.5656360e+01  -6.3811991e-02  -7.9354650e-02   2.2792392e-01   8.0680465e-01  -7.4348364e-01  -2.4598774e-01   6.6649961e+00   8.4420903e-02   3.2298121e+00  -2.5122057e+01  -1.3509810e+01   9.6989832e-01   2.8168684e-01  -2.0871552e+01  -7.1107073e+00  -1.2360662e+00   1.7771243e-02   7.0445027e-01  -6.0545459e-01  -9.1521088e+00  -5.9305198e+00   1.8912796e+00  -5.4189891e-02  -1.3530325e-01  -3.0070623e-01   0.0000000e+00  -1.6264784e+00
   6.5520000e+01   1.8073643e-02   7.1996488e-03   4.5659895e+01  -3.2620549e-02  -7.7177410e-02   2.3222368e-01   4.2997616e-01  -7.4480965e-01  -1.4357990e-01   1.0240784e+01   1.1315993e-01   2.8892063e+00  -3.4060579e+01  -1.3509859e+01   9.7918320e-01   9.2848763e-01  -2.0454766e+01  -7.2614411e+00  -1.8699952e+00   2.8198314e-02   7.1485220e-01  -5.9540914e-01  -9.0721309e+00  -6.1265212e+00   2.2999403e+00  -5.2703651e-02  -1.4573731e-01  -3.0002359e-01   0.0000000e+00  -1.7272970e+00
   6.5530000e+01   5.1941818e-02   2.3859561e-03   4.5656896e+01   1.5355567e-02  -7.2593750e-02   2.2896683e-01  -3.2568489e-01  -7.4511983e-01  -4.1905797e-02   1.0167410e+01   1.3751362e-01   2.4503626e+00  -4.3884363e+01  -1.3509949e+01   9.8863282e-01   9.4496248e-01  -2.0026374e+01  -7.4407784e+00  -2.6429999e+00   4.4842867e-02   7.2716888e-01  -5.8212711e-01  -8.9909859e+00  -6.2236928e+00   2.7068022e+00  -5.6973983e-02  -1.5472693e-01  -2.9653182e-01   0.0000000e+00  -1.7986348e+00
   6.5540000e+01   7.5760397e-02  -8.9974520e-03   4.5648979e+01   8.2635916e-02  -7.0301920e-02   2.1224845e-01  -1.6718380e+00  -7.4453820e-01   4.7624168e-02   8.9529965e+00   1.5679185e-01   1.9423323e+00  -5.0803031e+01  -1.3510082e+01   9.9560075e-01   6.9679251e-01  -1.9599694e+01  -7.6168840e+00  -3.4661396e+00   6.6021393e-02   7.3967134e-01  -5.6757035e-01  -8.9626748e+00  -6.2104012e+00   3.0235996e+00  -6.5659663e-02  -1.6448409e-01  -2.9288347e-01   0.0000000e+00  -1.8530069e+00
   6.5550000e+01   8.6763070e-02  -2.6807645e-02   4.5638044e+01   1.7093394e-01  -6.9442480e-02   1.8441339e-01  -2.7835060e+00  -7.4303852e-01   1.3988103e-01   9.2256861e+00   1.7056528e-01   1.3912603e+00  -5.5107203e+01  -1.3510229e+01   9.9966413e-01   4.0633823e-01  -1.9213081e+01  -7.7258779e+00  -4.2422637e+00   8.9441565e-02   7.5077164e-01  -5.5366151e-01  -9.0505467e+00  -6.1212050e+00   3.1779426e+00  -7.6388984e-02  -1.7613743e-01  -2.9079519e-01   0.0000000e+00  -1.8683043e+00
   6.5560000e+01   1.0045463e-01  -4.6173548e-02   4.5625445e+01   2.7891883e-01  -6.6864170e-02   1.5356873e-01  -3.0844665e+00  -7.4037487e-01   2.5673714e-01   1.1685611e+01   1.7851219e-01   8.0798669e-01  -5.8327360e+01  -1.3510317e+01   1.0014321e+00   1.7679962e-01  -1.8890258e+01  -7.7128808e+00  -4.8900019e+00   1.1268044e-01   7.5912902e-01  -5.4130355e-01  -9.2681499e+00  -6.0146143e+00   3.1381849e+00  -8.6195617e-02  -1.8842563e-01  -2.9042942e-01   0.0000000e+00  -1.8206888e+00
   6.5570000e+01   1.2965180e-01  -6.2973436e-02   4.5612884e+01   3.9995263e-01  -6.5947440e-02   1.2824776e-01  -2.5320969e+00  -7.3624404e-01   4.0373838e-01   1.4700124e+01   1.8049780e-01   2.1131651e-01  -5.9667018e+01  -1.3510203e+01   1.0017755e+00   3.4341442e-02  -1.8630499e+01  -7.5665691e+00  -5.3472289e+00   1.3354331e-01   7.6393394e-01  -5.3055917e-01  -9.5571177e+00  -5.9251010e+00   2.9107136e+00  -9.2390968e-02  -1.9853133e-01  -2.9115124e-01   0.0000000e+00  -1.7207445e+00
   6.5580000e+01   1.7090664e-01  -7.8409224e-02   4.5603187e+01   5.2090981e-01  -6.5489070e-02   1.1751232e-01  -1.0735443e+00  -7.3050983e-01   5.6415692e-01   1.6041854e+01   1.7677176e-01  -3.6019870e-01  -5.7151522e+01  -1.3509674e+01   1.0014382e+00  -3.3731565e-02  -1.8450294e+01  -7.3192618e+00  -5.5703431e+00   1.5032856e-01   7.6511210e-01  -5.2172633e-01  -9.8431661e+00  -5.8492842e+00   2.5288201e+00  -9.3569371e-02  -2.0398907e-01  -2.9256753e-01   0.0000000e+00  -1.5956691e+00
   6.5590000e+01   2.0909578e-01  -9.7049377e-02   4.5599708e+01   6.2540800e-01  -6.5718260e-02   1.2858800e-01   1.1075684e+00  -7.2332532e-01   7.0916258e-01   1.4500566e+01   1.6808032e-01  -8.5677493e-01  -4.9657622e+01  -1.3508485e+01   1.0009109e+00  -5.2730724e-02  -1.8389753e+01  -7.0250880e+00  -5.5376677e+00   1.6181302e-01   7.6316510e-01  -5.1603728e-01  -1.0086961e+01  -5.7725028e+00   2.0397580e+00  -8.9913411e-02  -2.0407303e-01  -2.9491510e-01   0.0000000e+00  -1.4687972e+00
