# Supplementary material for: Measurement data obtained by an instrumented steering wheel for driver model development
Source: Data Brief. 2020 Apr 10;30:105485. doi: 10.1016/j.dib.2020.105485 (PMC7214765; doi:10.1016/j.dib.2020.105485)
Supplement: Supplementary file 1 [file mmc1.zip › Data_DIB/mmc1/Data_DIB/Data_sent/driver4_kickplate3.txt]

   1.0764000e+02   1.1645744e+00  -1.7277362e-01   4.3939913e+01   2.0991497e-01  -3.3518030e-02   1.4550082e-01   1.6924160e+00  -8.9623326e-01   5.3429087e-01   1.0050029e+00  -1.2346997e-01  -1.9823827e-01   2.0283208e+01  -1.1989818e+01   4.9557465e-07   1.6715020e-05  -1.2153320e+01   2.1740834e+00  -2.5147093e+00   1.0172186e-01   2.8429673e-01  -3.3265293e-01  -1.0130190e+01   4.0859042e+00   1.8352652e+00   1.3328827e-02  -3.2125910e-01  -2.5525716e-01   0.0000000e+00   0.0000000e+00
   1.0765000e+02   1.1497901e+00  -1.6248274e-01   4.3991315e+01   2.7124504e-01  -2.8934360e-02   1.6620899e-01   2.0708169e+00  -8.9169387e-01   4.7512111e-01  -5.9169759e+00  -1.2335786e-01  -1.7061131e-02   1.8117714e+01  -1.1989818e+01   5.7656684e-07   8.0992185e-06  -1.2104624e+01   2.0037521e+00  -2.6045104e+00   1.0140072e-01   2.8843527e-01  -3.3601532e-01  -1.0150189e+01   3.7570965e+00   1.5559848e+00   2.3481969e-02  -3.1146070e-01  -2.5808033e-01   0.0000000e+00   0.0000000e+00
   1.0766000e+02   1.1471777e+00  -1.5000986e-01   4.4040225e+01   3.2945243e-01  -2.9392730e-02   1.8930636e-01   2.3097365e+00  -8.8852381e-01   3.2367377e-01  -1.5144734e+01  -1.2200389e-01   1.3219910e-01   1.4926023e+01  -1.1989817e+01   3.9590448e-07  -1.8066236e-05  -1.1889117e+01   1.7878869e+00  -2.8577016e+00   1.0471673e-01   2.9092649e-01  -3.3277246e-01  -1.0016406e+01   3.3728515e+00   1.4932938e+00   2.9910686e-02  -3.0044120e-01  -2.5734916e-01   0.0000000e+00   0.0000000e+00
   1.0767000e+02   1.1453307e+00  -1.2741778e-01   4.4085312e+01   3.7864911e-01  -2.8017630e-02   2.2283023e-01   3.3523870e+00  -8.8746382e-01   1.0371554e-01  -2.1995823e+01  -1.1946708e-01   2.6571060e-01   1.3351151e+01  -1.1989815e+01  -3.0052146e-07  -6.9642594e-05  -1.1542292e+01   1.5981336e+00  -3.2265233e+00   1.1213084e-01   2.9089673e-01  -3.2364176e-01  -9.7688866e+00   3.0125567e+00   1.6342801e+00   3.1356120e-02  -2.9069356e-01  -2.5360207e-01   0.0000000e+00   0.0000000e+00
   1.0768000e+02   1.1380262e+00  -8.7246850e-02   4.4127078e+01   4.1524382e-01  -2.7158200e-02   2.6545979e-01   4.2629559e+00  -8.8881001e-01  -1.4122235e-01  -2.4493789e+01  -1.1554622e-01   4.1126247e-01   1.4555187e+01  -1.1989810e+01  -1.7911623e-06  -1.4906408e-04  -1.1122287e+01   1.4671472e+00  -3.6684018e+00   1.2401201e-01   2.8742634e-01  -3.1052958e-01  -9.4669520e+00   2.8120828e+00   1.9471171e+00   2.7559553e-02  -2.8380991e-01  -2.4696255e-01   0.0000000e+00   0.0000000e+00
   1.0769000e+02   1.1269957e+00  -2.9343049e-02   4.4167752e+01   4.3901048e-01  -1.9537860e-02   2.9790341e-01   3.2443624e+00  -8.9244523e-01  -3.7135338e-01  -2.3013103e+01  -1.0996455e-01   5.7915394e-01   1.6789146e+01  -1.1989803e+01  -4.2314325e-06  -2.4402702e-04  -1.0705403e+01   1.3695578e+00  -4.1577515e+00   1.4033682e-01   2.8091578e-01  -2.9575294e-01  -9.1626753e+00   2.8649971e+00   2.3952636e+00   1.9157623e-02  -2.7938862e-01  -2.3738153e-01   0.0000000e+00   0.0000000e+00
   1.0770000e+02   1.1198751e+00   3.6297473e-02   4.4210166e+01   4.5204244e-01  -1.6042810e-02   3.0159227e-01   3.6888584e-01  -8.9787156e-01  -5.4994460e-01  -1.7859122e+01  -1.0265060e-01   7.5124710e-01   1.7209316e+01  -1.1989794e+01  -7.3771094e-06  -3.1456769e-04  -1.0369697e+01   1.2594428e+00  -4.6627598e+00   1.6046483e-01   2.7369268e-01  -2.8123302e-01  -8.8863341e+00   3.1148713e+00   2.9301402e+00   7.4584778e-03  -2.7567714e-01  -2.2537803e-01   0.0000000e+00   0.0000000e+00
   1.0771000e+02   1.1229672e+00   9.2738863e-02   4.4255486e+01   4.5647518e-01  -1.3349910e-02   2.7932136e-01  -2.2270912e+00  -9.0419851e-01  -6.3877206e-01  -8.8827454e+00  -9.3733496e-02   9.0925968e-01   1.5801259e+01  -1.1989789e+01  -1.0175493e-05  -2.7983835e-04  -1.0152688e+01   1.1089787e+00  -5.1285548e+00   1.8293425e-01   2.6865420e-01  -2.6803943e-01  -8.6442330e+00   3.3993290e+00   3.4834845e+00  -5.7625518e-03  -2.7120449e-01  -2.1250621e-01   0.0000000e+00   0.0000000e+00
   1.0772000e+02   1.1313535e+00   1.2342637e-01   4.4301393e+01   4.5302248e-01  -1.2490480e-02   2.4981155e-01  -2.9509812e+00  -9.1028582e-01  -6.1357184e-01   2.5200215e+00  -8.3262852e-02   1.0623737e+00   1.5311406e+01  -1.1989794e+01  -1.0303450e-05  -1.2795703e-05  -1.0048933e+01   9.2419886e-01  -5.4965150e+00   2.0544675e-01   2.6754528e-01  -2.5689236e-01  -8.4520553e+00   3.5978044e+00   3.9851454e+00  -1.8792574e-02  -2.6631692e-01  -2.0138994e-01   0.0000000e+00   0.0000000e+00
   1.0773000e+02   1.1290053e+00   1.2075980e-01   4.4343187e+01   4.4136192e-01  -9.9694600e-03   2.2764833e-01  -2.2163219e+00  -9.1514092e-01  -4.8936720e-01   1.2420464e+01  -7.1006769e-02   1.2393490e+00   1.7697531e+01  -1.1989820e+01  -3.8787386e-06   6.4247114e-04  -1.0056854e+01   7.5536695e-01  -5.7372450e+00   2.2537897e-01   2.7050438e-01  -2.4914801e-01  -8.3635446e+00   3.7101381e+00   4.3917397e+00  -3.0678540e-02  -2.6375863e-01  -1.9508447e-01   0.0000000e+00   0.0000000e+00
   1.0774000e+02   1.1045770e+00   9.0151861e-02   4.4377472e+01   4.2234495e-01  -7.3911500e-03   2.1420265e-01  -1.3445676e+00  -9.1829894e-01  -3.1892727e-01   1.7043994e+01  -5.6438170e-02   1.4698018e+00   2.3045273e+01  -1.1989882e+01   1.4220215e-05   1.8098953e-03  -1.0192258e+01   6.6360063e-01  -5.8534454e+00   2.4088428e-01   2.7700526e-01  -2.4697539e-01  -8.4285062e+00   3.8037418e+00   4.6903357e+00  -4.1419528e-02  -2.6684644e-01  -1.9559478e-01   0.0000000e+00   0.0000000e+00
   1.0775000e+02   1.0655855e+00   4.6064389e-02   4.4405233e+01   4.0055627e-01  -4.4690700e-03   2.0358507e-01  -1.0617576e+00  -9.1984551e-01  -1.5737235e-01   1.6155492e+01  -3.8837819e-02   1.7727442e+00   3.0294246e+01  -1.1989990e+01   4.8769595e-05   3.4549380e-03  -1.0455972e+01   6.9792787e-01  -5.8670105e+00   2.5160976e-01   2.8628653e-01  -2.5212299e-01  -8.6401575e+00   3.9486473e+00   4.8811381e+00  -5.1168794e-02  -2.7737119e-01  -2.0244976e-01   0.0000000e+00   0.0000000e+00
   1.0776000e+02   1.0354982e+00   3.4883590e-03   4.4432967e+01   3.8406390e-01  -2.0626400e-03   1.9194044e-01  -1.1644639e+00  -9.2009038e-01  -2.7172753e-02   1.3019960e+01  -1.7390796e-02   2.1574001e+00   3.8465584e+01  -1.1990137e+01   1.0058702e-04   5.1817422e-03  -1.0786351e+01   8.9801275e-01  -5.8073953e+00   2.5834653e-01   2.9686170e-01  -2.6408391e-01  -8.9178341e+00   4.1956864e+00   4.9521616e+00  -5.9197215e-02  -2.9485818e-01  -2.1259001e-01   0.0000000e+00   0.0000000e+00
   1.0777000e+02   1.0390303e+00  -2.8374158e-02   4.4470785e+01   3.7993328e-01  -1.3178000e-03   1.7931933e-01  -1.2621106e+00  -9.1925023e-01   8.1063572e-02   1.0823633e+01   8.6583144e-03   2.6176053e+00   4.6020525e+01  -1.1990285e+01   1.6036615e-04   5.9779137e-03  -1.1063609e+01   1.2332078e+00  -5.7048463e+00   2.6213462e-01   3.0692985e-01  -2.7917572e-01  -9.1401381e+00   4.5224495e+00   4.8804891e+00  -6.3964672e-02  -3.1520986e-01  -2.2164977e-01   0.0000000e+00   0.0000000e+00
   1.0778000e+02   1.0845574e+00  -4.7478596e-02   4.4525074e+01   3.8961729e-01   9.1674000e-04   1.6335289e-01  -1.5966443e+00  -9.1737822e-01   1.8393502e-01   1.0287145e+01   3.9690520e-02   3.1158960e+00   4.9829066e+01  -1.1990338e+01   2.0035865e-04   3.9992493e-03  -1.1177036e+01   1.5450465e+00  -5.5835543e+00   2.6353397e-01   3.1519530e-01  -2.9164658e-01  -9.2025515e+00   4.8071699e+00   4.6682021e+00  -6.4469220e-02  -3.3036439e-01  -2.2564024e-01   0.0000000e+00   0.0000000e+00
   1.0779000e+02   1.1513168e+00  -5.7188450e-02   4.4590094e+01   4.0896565e-01   6.4171300e-03   1.3827085e-01  -2.5082036e+00  -9.1434893e-01   2.9961104e-01   1.1567602e+01   7.5451910e-02   3.5886788e+00   4.7278282e+01  -1.1990124e+01   1.6627812e-04  -3.4080528e-03  -1.1092851e+01   1.6536978e+00  -5.4452714e+00   2.6234314e-01   3.2059796e-01  -2.9679615e-01  -9.0654946e+00   4.9272163e+00   4.3559688e+00  -6.1471814e-02  -3.3276749e-01  -2.2257050e-01  -2.8175388e-02   0.0000000e+00
   1.0780000e+02   1.1992870e+00  -6.3505596e-02   4.4650820e+01   4.3257950e-01   5.5004000e-03   1.0641762e-01  -3.1853227e+00  -9.0975750e-01   4.5607140e-01   1.5646036e+01   1.1488796e-01   3.9558122e+00   3.6713343e+01  -1.1989405e+01  -2.4965986e-05  -1.9124411e-02  -1.0916431e+01   1.5436242e+00  -5.3002318e+00   2.5808820e-01   3.2205556e-01  -2.9398907e-01  -8.8254758e+00   4.8791000e+00   4.0215875e+00  -5.7196782e-02  -3.2151488e-01  -2.1374448e-01  -6.9896659e-02   0.0000000e+00
   1.0781000e+02   1.2028625e+00  -7.1539426e-02   4.4698634e+01   4.5882026e-01   5.2139200e-03   7.9323948e-02  -2.7093676e+00  -9.0290728e-01   6.8218886e-01   2.2611746e+01   1.5641367e-01   4.1644327e+00   2.0862051e+01  -1.1987933e+01  -4.7193072e-04  -4.4696473e-02  -1.0806190e+01   1.3533582e+00  -5.2119193e+00   2.5178152e-01   3.1990855e-01  -2.8685427e-01  -8.6406482e+00   4.7853378e+00   3.7593186e+00  -5.4410218e-02  -3.0288002e-01  -2.0314517e-01   0.0000000e+00   0.0000000e+00
   1.0782000e+02   1.1708744e+00  -8.1870743e-02   4.4741504e+01   4.8921955e-01   8.7662600e-03   6.1314888e-02  -1.8009060e+00  -8.9307661e-01   9.8033639e-01   2.9814753e+01   1.9889802e-01   4.2600923e+00   9.5659548e+00  -1.1985585e+01  -1.2462200e-03  -7.7428932e-02  -1.0782264e+01   1.1973984e+00  -5.2556760e+00   2.4722580e-01   3.1717861e-01  -2.8021631e-01  -8.5455395e+00   4.7726862e+00   3.6238768e+00  -5.5976815e-02  -2.8483792e-01  -1.9457672e-01   0.0000000e+00   0.0000000e+00
   1.0783000e+02   1.1306191e+00  -9.2045926e-02   4.4794013e+01   5.2128445e-01   6.9900900e-03   4.4502898e-02  -1.6811990e+00  -8.8004857e-01   1.3002311e+00   3.1989469e+01   2.4218099e-01   4.3398032e+00   7.9710947e+00  -1.1982501e+01  -2.3073421e-03  -1.0611220e-01  -1.0756493e+01   1.0940799e+00  -5.4595388e+00   2.4877235e-01   3.1728037e-01  -2.7616801e-01  -8.4915911e+00   4.8476836e+00   3.6240089e+00  -6.3754127e-02  -2.7191824e-01  -1.8925073e-01   0.0000000e+00   0.0000000e+00
   1.0784000e+02   1.1027868e+00  -1.0299151e-01   4.4859099e+01   5.4665453e-01   1.1917530e-02   1.8640369e-02  -2.5862529e+00  -8.6452868e-01   1.5497478e+00   2.4951675e+01   2.8640889e-01   4.4340516e+00   9.4248317e+00  -1.1979050e+01  -3.3697228e-03  -1.0623807e-01  -1.0663036e+01   1.0187480e+00  -5.7826436e+00   2.5701682e-01   3.1986673e-01  -2.7287947e-01  -8.4561692e+00   4.9318786e+00   3.7434547e+00  -7.6837529e-02  -2.6401257e-01  -1.8571188e-01   0.0000000e+00   0.0000000e+00
   1.0785000e+02   1.0939609e+00  -1.1972544e-01   4.4924445e+01   5.5989449e-01   1.1172680e-02  -1.9195037e-02  -3.7835406e+00  -8.4804118e-01   1.6470113e+00   9.7263475e+00   3.3122825e-01   4.4928229e+00   5.8771335e+00  -1.1975663e+01  -3.7407446e-03  -3.7102188e-02  -1.0474113e+01   9.3247672e-01  -6.1131252e+00   2.6762780e-01   3.2066182e-01  -2.6699432e-01  -8.4104773e+00   4.9531094e+00   3.9182289e+00  -9.1252595e-02  -2.5769825e-01  -1.8166531e-01   0.0000000e+00   0.0000000e+00
   1.0786000e+02   1.1014341e+00  -1.4403854e-01   4.4975542e+01   5.6442888e-01   1.1115380e-02  -6.0286710e-02  -4.1091672e+00  -8.3238653e-01   1.5643105e+00  -8.2700812e+00   3.7572812e-01   4.4604385e+00  -3.2384373e+00  -1.1972712e+01  -2.1944572e-03   1.5462875e-01  -1.0192765e+01   7.8705791e-01  -6.3201757e+00   2.7458476e-01   3.1592456e-01  -2.5680675e-01  -8.3093507e+00   4.8516806e+00   4.0362756e+00  -1.0182141e-01  -2.4874613e-01  -1.7616803e-01   0.0000000e+00   0.0000000e+00
   1.0787000e+02   1.1174632e+00  -1.6936573e-01   4.5007384e+01   5.6781932e-01   1.0714310e-02  -9.0879772e-02  -3.0593062e+00  -8.1902682e-01   1.3352973e+00  -2.2901323e+01   4.1891327e-01   4.3285570e+00  -1.3188149e+01  -1.1970396e+01   2.9857513e-03   5.1802084e-01  -9.8599086e+00   5.7570707e-01  -6.3371542e+00   2.7416153e-01   3.0518952e-01  -2.4333618e-01  -8.1555029e+00   4.6230689e+00   4.0013633e+00  -1.0489646e-01  -2.3544639e-01  -1.7026108e-01   0.0000000e+00   0.0000000e+00
   1.0788000e+02   1.1311498e+00  -1.8385274e-01   4.5025518e+01   5.7449737e-01   9.6256900e-03  -1.0129799e-01  -1.0418215e+00  -8.0865594e-01   1.0366496e+00  -2.9864771e+01   4.6004727e-01   4.1231188e+00  -2.0543819e+01  -1.1968685e+01   1.3583069e-02   1.0597318e+00  -9.5525067e+00   3.6740623e-01  -6.1875256e+00   2.6648003e-01   2.9004473e-01  -2.2909097e-01  -8.0334987e+00   4.3748524e+00   3.7975331e+00  -1.0016967e-01  -2.2019092e-01  -1.6582411e-01   0.0000000e+00   0.0000000e+00
   1.0789000e+02   1.1323381e+00  -1.7705838e-01   4.5041405e+01   5.8308233e-01   9.1100300e-03  -8.8803364e-02   1.2494623e+00  -8.0112245e-01   7.5285970e-01  -2.8378986e+01   4.9875372e-01   3.8802310e+00  -2.4288786e+01  -1.1967457e+01   3.0376413e-02   1.6793344e+00  -9.3254087e+00   2.5033528e-01  -5.9290070e+00   2.5431006e-01   2.7283775e-01  -2.1651320e-01  -8.0215396e+00   4.2263177e+00   3.4785931e+00  -9.0310197e-02  -2.0723883e-01  -1.6421038e-01   0.0000000e+00   0.0000000e+00
   1.0790000e+02   1.1176845e+00  -1.4536204e-01   4.5065969e+01   5.8758537e-01   8.9954400e-03  -5.8084340e-02   3.0719023e+00  -7.9581245e-01   5.3017540e-01  -2.2268430e+01   5.3502746e-01   3.6371028e+00  -2.4312823e+01  -1.1966744e+01   5.1202754e-02   2.0826341e+00  -9.1714288e+00   2.6530385e-01  -5.6055368e+00   2.4067116e-01   2.5628558e-01  -2.0723794e-01  -8.1066703e+00   4.1815891e+00   3.1180074e+00  -7.8717983e-02  -1.9926888e-01  -1.6557895e-01   0.0000000e+00   0.0000000e+00
   1.0791000e+02   1.0912993e+00  -9.7429040e-02   4.5102964e+01   5.7937972e-01   8.7089600e-03  -2.0197625e-02   3.7886715e+00  -7.9235282e-01   3.4466927e-01  -1.8550613e+01   5.6907027e-01   3.4143190e+00  -2.2278378e+01  -1.1966953e+01   6.8186114e-02   1.6983360e+00  -9.0663951e+00   4.0772926e-01  -5.2589749e+00   2.2724177e-01   2.4220805e-01  -2.0168556e-01  -8.2270669e+00   4.1902204e+00   2.7897596e+00  -6.7512209e-02  -1.9664925e-01  -1.6895488e-01   0.0000000e+00   0.0000000e+00
   1.0792000e+02   1.0567671e+00  -5.7158523e-02   4.5147654e+01   5.4867279e-01   1.3750990e-02   1.3283461e-02   3.3481086e+00  -7.9113215e-01   1.2035572e-01  -2.2431354e+01   6.0105235e-01   3.2085013e+00  -2.0581765e+01  -1.1968948e+01   6.4759063e-02  -3.4270516e-01  -8.9948091e+00   6.5298253e-01  -4.9297359e+00   2.1441170e-01   2.3060855e-01  -1.9912048e-01  -8.3376336e+00   4.2546593e+00   2.5587504e+00  -5.7674010e-02  -1.9891324e-01  -1.7310819e-01   0.0000000e+00   0.0000000e+00
   1.0793000e+02   1.0108445e+00  -5.7043382e-02   4.5193185e+01   4.8669261e-01   1.2261300e-02   4.2512350e-02   2.9228889e+00  -7.9313273e-01  -2.0226435e-01  -3.2262007e+01   6.3096049e-01   3.0012920e+00  -2.0720933e+01  -1.1973943e+01   1.4128414e-02  -5.0630649e+00  -8.9479923e+00   9.5632892e-01  -4.6304972e+00   2.0222559e-01   2.2090837e-01  -1.9846696e-01  -8.4359766e+00   4.3918865e+00   2.4670623e+00  -5.0582892e-02  -2.0575862e-01  -1.7766442e-01   0.0000000e+00   0.0000000e+00
   1.0794000e+02   9.4905204e-01  -1.2370713e-01   4.5237112e+01   3.9004807e-01   1.6787670e-02   8.6688281e-02   4.4175931e+00  -7.9918444e-01  -6.0841746e-01  -4.0615311e+01   6.5860302e-01   2.7751227e+00  -2.2616929e+01  -1.1983039e+01  -1.1775769e-01  -1.3188610e+01  -8.9191139e+00   1.2505961e+00  -4.3512682e+00   1.9110503e-01   2.1357904e-01  -1.9897422e-01  -8.5390952e+00   4.5612580e+00   2.5394987e+00  -4.8789613e-02  -2.1727594e-01  -1.8299888e-01   0.0000000e+00   0.0000000e+00
   1.0795000e+02   8.7751186e-01  -2.6592951e-01   4.5280400e+01   2.6411380e-01   1.1229980e-02   1.7320426e-01   8.6515983e+00  -8.0944090e-01  -1.0309664e+00  -4.2254894e+01   6.8364823e-01   2.5163578e+00  -2.5876494e+01  -1.1996249e+01  -3.6027756e-01  -2.4251988e+01  -8.9039378e+00   1.4717617e+00  -4.1039609e+00   1.8196439e-01   2.0999962e-01  -2.0007309e-01  -8.6459285e+00   4.6765422e+00   2.8065541e+00  -5.5435770e-02  -2.3354899e-01  -1.8880628e-01   0.0000000e+00   0.0000000e+00
   1.0796000e+02   8.1610048e-01  -4.7690373e-01   4.5321547e+01   1.1839990e-01   1.4553130e-02   3.1030630e-01   1.3710203e+01  -8.2369557e-01  -1.4339999e+00  -4.0303352e+01   7.0547533e-01   2.1961972e+00  -3.2016052e+01  -1.2010890e+01  -7.1228538e-01  -3.5200782e+01  -8.9010094e+00   1.5881388e+00  -3.9516964e+00   1.7567959e-01   2.1070466e-01  -2.0088016e-01  -8.7256728e+00   4.6783928e+00   3.3140372e+00  -7.2996798e-02  -2.5359449e-01  -1.9302785e-01   0.0000000e+00   0.0000000e+00
   1.0797000e+02   7.9007618e-01  -7.4892351e-01   4.5354670e+01  -4.4000257e-02   1.9881640e-02   4.6609331e-01   1.5578702e+01  -8.4220138e-01  -1.8627235e+00  -4.2872353e+01   7.2298297e-01   1.7661500e+00  -4.3004727e+01  -1.2019454e+01  -1.0994404e+00  -3.8715498e+01  -8.8874895e+00   1.5943152e+00  -3.9654796e+00   1.7197468e-01   2.1411415e-01  -2.0014423e-01  -8.7188893e+00   4.5761776e+00   4.0924399e+00  -1.0217408e-01  -2.7431199e-01  -1.9238897e-01   0.0000000e+00   0.0000000e+00
   1.0798000e+02   8.2012815e-01  -1.0801546e+00   4.5374722e+01  -2.3064626e-01   2.7731160e-02   5.8023140e-01   1.1413809e+01  -8.6620561e-01  -2.4151716e+00  -5.5244810e+01   7.3476380e-01   1.1948068e+00  -5.7134315e+01  -1.2007461e+01  -1.3186807e+00  -2.1924038e+01  -8.8109339e+00   1.4766946e+00  -4.1434173e+00   1.6831384e-01   2.1731428e-01  -1.9692506e-01  -8.5506482e+00   4.4011041e+00   5.1074448e+00  -1.4168212e-01  -2.9051210e-01  -1.8408893e-01   0.0000000e+00   0.0000000e+00
   1.0799000e+02   9.0704706e-01  -1.4665131e+00   4.5383567e+01  -4.5214885e-01   3.4434770e-02   5.9301195e-01   1.2780546e+00  -8.9791083e-01  -3.1854812e+00  -7.7030962e+01   7.4001743e-01   5.4211026e-01  -6.5269655e+01  -1.1952731e+01  -9.8784989e-01   3.3083085e+01  -8.5920240e+00   1.1989969e+00  -4.3838884e+00   1.5970380e-01   2.1760554e-01  -1.9171274e-01  -8.1221705e+00   4.1947431e+00   6.2306161e+00  -1.8900643e-01  -2.9750060e-01  -1.6732569e-01   0.0000000e+00   0.0000000e+00
   1.0800000e+02   1.0084317e+00  -1.8952428e+00   4.5390561e+01  -7.0803988e-01   4.2914540e-02   4.6375112e-01  -1.2926082e+01  -9.4011563e-01  -4.2323159e+00  -1.0468347e+02   7.3976923e-01  -9.7627261e-03  -5.5187298e+01  -1.1828780e+01   4.5927044e-01   1.4471203e+02  -8.1894414e+00   7.5154314e-01  -4.5206418e+00   1.3998426e-01   2.1344756e-01  -1.8769446e-01  -7.3644144e+00   4.0684178e+00   7.2431739e+00  -2.4153009e-01  -2.9491362e-01  -1.4402332e-01   0.0000000e+00   0.0000000e+00
   1.0801000e+02   1.0502282e+00  -2.3471560e+00   4.5408333e+01  -9.7849421e-01   4.4919890e-02   1.8144525e-01  -2.8230587e+01  -9.9572866e-01  -5.5664734e+00  -1.3341575e+02   7.3689294e-01  -2.7584684e-01  -2.6608411e+01  -1.1616015e+01   3.6646831e+00   3.2054127e+02  -7.7622804e+00   2.0104967e-01  -4.3997931e+00   1.0424883e-01   2.0489259e-01  -1.9084035e-01  -6.4205399e+00   4.1904270e+00   7.9050302e+00  -2.9687196e-01  -2.8742472e-01  -1.1844650e-01   0.0000000e+00   0.0000000e+00
   1.0802000e+02   9.9568902e-01  -2.7971215e+00   4.5446128e+01  -1.2332436e+00   4.5320970e-02  -2.2931603e-01  -4.1076128e+01  -1.0671125e+00  -7.1339985e+00  -1.5675251e+02   7.3450777e-01  -2.3083397e-01   4.5012870e+00  -1.1317406e+01   9.0343423e+00   5.3696591e+02  -7.6566230e+00  -3.5083652e-01  -3.9600849e+00   5.1397538e-02   1.9344312e-01  -2.0726332e-01  -5.6552942e+00   4.6906407e+00   8.0760718e+00  -3.5217743e-01  -2.8105162e-01  -9.5176782e-02   0.0000000e+00  -3.8272939e-01
   1.0803000e+02   8.9401135e-01  -3.2136134e+00   4.5502181e+01  -1.4493222e+00   3.1856460e-02  -7.1864334e-01  -4.8932731e+01  -1.1554443e+00  -8.8175005e+00  -1.6835020e+02   7.3449159e-01   2.2702368e-03   2.3310421e+01  -1.0959597e+01   1.6259683e+01   7.2253405e+02  -8.0873356e+00  -8.4858256e-01  -3.2216779e+00  -1.4304788e-02   1.8092830e-01  -2.3908066e-01  -5.3435510e+00   5.5790486e+00   7.7702866e+00  -4.0389404e-01  -2.7851994e-01  -7.6362744e-02   0.0000000e+00  -5.4193377e-01
   1.0804000e+02   8.3958508e-01  -3.5675875e+00   4.5561702e+01  -1.6187240e+00   2.2001580e-02  -1.2390475e+00  -5.2040413e+01  -1.2605191e+00  -1.0479690e+01  -1.6621896e+02   7.3731782e-01   2.8405028e-01   2.8178005e+01  -1.0569808e+01   2.4136028e+01   7.8763452e+02  -8.9295087e+00  -1.3123088e+00  -2.2517988e+00  -8.4217693e-02   1.6780936e-01  -2.8187429e-01  -5.4561537e+00   6.7274352e+00   7.1195876e+00  -4.4898165e-01  -2.7742075e-01  -6.0673894e-02   0.0000000e+00  -4.2585564e-01
   1.0805000e+02   8.9058992e-01  -3.8417073e+00   4.5607125e+01  -1.7439644e+00   3.4950500e-03  -1.7640734e+00  -5.2502588e+01  -1.3809811e+00  -1.2006052e+01  -1.5263616e+02   7.4257047e-01   5.2619504e-01   2.4214476e+01  -1.0157753e+01   3.1197091e+01   7.0610625e+02  -9.8651880e+00  -1.7680908e+00  -1.2037431e+00  -1.4908869e-01   1.5219336e-01  -3.2603523e-01  -5.7818884e+00   7.9440367e+00   6.3119034e+00  -4.8674881e-01  -2.7333608e-01  -4.4928083e-02   0.0000000e+00  -1.4578422e-01
   1.0806000e+02   1.0277332e+00  -4.0262932e+00   4.5633057e+01  -1.8302417e+00  -1.9824340e-02  -2.2814979e+00  -5.1742458e+01  -1.5146200e+00  -1.3311347e+01  -1.3052955e+02   7.4947707e-01   6.9338153e-01   1.6718649e+01  -9.7262609e+00   3.6699035e+01   5.5019440e+02  -1.0609733e+01  -2.1680578e+00  -3.0418540e-01  -2.0246759e-01   1.3065806e-01  -3.6175820e-01  -6.1254337e+00   9.1038594e+00   5.5171160e+00  -5.1934396e-01  -2.6510842e-01  -2.6703173e-02   0.0000000e+00   0.0000000e+00
   1.0807000e+02   1.1732471e+00  -4.1078450e+00   4.5650051e+01  -1.8770227e+00  -4.5722030e-02  -2.7823169e+00  -5.0081897e+01  -1.6585993e+00  -1.4333206e+01  -1.0218593e+02   7.5733495e-01   7.9287467e-01   9.9493144e+00  -9.2816487e+00   4.0875030e+01   4.1759957e+02  -1.1027081e+01  -2.4782742e+00   2.6234180e-01  -2.4140626e-01   1.0128470e-01  -3.8468857e-01  -6.3954552e+00   1.0192333e+01   4.8358063e+00  -5.4967568e-01  -2.5536968e-01  -5.9378658e-03   0.0000000e+00   0.0000000e+00
   1.0808000e+02   1.2460201e+00  -4.0601747e+00   4.5675732e+01  -1.8695709e+00  -8.1875670e-02  -3.2587269e+00  -4.7641000e+01  -1.8095849e+00  -1.5022074e+01  -6.8886743e+01   7.6569665e-01   8.5049552e-01   5.7620842e+00  -8.8227692e+00   4.4349251e+01   3.4742204e+02  -1.1142351e+01  -2.8090573e+00   4.3222467e-01  -2.6580363e-01   6.6951163e-02  -3.9817599e-01  -6.6000346e+00   1.1215324e+01   4.2837453e+00  -5.7850011e-01  -2.4688617e-01   1.5075614e-02   0.0000000e+00   0.0000000e+00
   1.0809000e+02   1.2125920e+00  -3.8431341e+00   4.5726849e+01  -1.7728772e+00  -1.2072220e-01  -3.7119850e+00  -4.5325807e+01  -1.9636491e+00  -1.5318511e+01  -2.9643747e+01   7.7430612e-01   8.8559950e-01   3.5103987e+00  -8.3395517e+00   4.7477390e+01   3.1281394e+02  -1.1033591e+01  -3.3441646e+00   2.1915294e-01  -2.7687248e-01   3.5378416e-02  -4.0972730e-01  -6.7839959e+00   1.2113239e+01   3.7933829e+00  -6.0294586e-01  -2.4088105e-01   3.2840757e-02   0.0000000e+00   0.0000000e+00
   1.0810000e+02   1.0985369e+00  -3.4151057e+00   4.5819560e+01  -1.5316587e+00  -1.6420970e-01  -4.1693947e+00  -4.5740975e+01  -2.1160050e+00  -1.5135787e+01   1.8272434e+01   7.8286557e-01   8.9416760e-01   8.5680935e-01  -7.8331143e+00   5.0051008e+01   2.5736178e+02  -1.0689201e+01  -4.1733158e+00  -3.8707006e-01  -2.7409504e-01   1.5492656e-02  -4.2409230e-01  -6.9872377e+00   1.2782685e+01   3.2351197e+00  -6.1655613e-01  -2.3737110e-01   4.3975000e-02   0.0000000e+00   0.0000000e+00
   1.0811000e+02   9.5923180e-01  -2.7660625e+00   4.5971401e+01  -1.0830993e+00  -2.1033280e-01  -4.6909846e+00  -5.2158982e+01  -2.2608535e+00  -1.4371363e+01   7.6442428e+01   7.9069527e-01   8.3827712e-01  -5.5890474e+00  -7.3270686e+00   5.1400489e+01   1.3494810e+02  -9.9844808e+00  -5.2564133e+00  -1.4659879e+00  -2.5317224e-01   1.3642293e-02  -4.3877315e-01  -7.2691988e+00   1.3148834e+01   2.4332275e+00  -6.1044747e-01  -2.3461392e-01   4.5885913e-02  -8.6211015e-01   0.0000000e+00
   1.0812000e+02   8.4238048e-01  -1.9569985e+00   4.6196039e+01  -3.9619684e-01  -2.5748723e-01  -5.3496360e+00  -6.5865144e+01  -2.3915545e+00  -1.2939743e+01   1.4316193e+02   7.9647501e-01   6.5416824e-01  -1.8410888e+01  -6.8601615e+00   5.0870283e+01  -5.3020602e+01  -8.7886804e+00  -6.5267568e+00  -3.1028272e+00  -2.0818883e-01   3.2603922e-02  -4.4488685e-01  -7.7391559e+00   1.3183519e+01   1.1868340e+00  -5.7651348e-01  -2.2851218e-01   3.6977492e-02  -2.2156020e+00   0.0000000e+00
   1.0813000e+02   7.7377552e-01  -1.1153660e+00   4.6491250e+01   4.6697263e-01  -3.1822076e-01  -6.1925578e+00  -8.4292178e+01  -2.5011302e+00  -1.0806433e+01   2.1333105e+02   7.9821815e-01   2.7503694e-01  -3.7913130e+01  -6.4703418e+00   4.8356419e+01  -2.5138642e+02  -7.1329075e+00  -7.9884082e+00  -5.2499045e+00  -1.3745817e-01   7.2116646e-02  -4.3227627e-01  -8.5461521e+00   1.2884314e+01  -5.9703726e-01  -5.1365453e-01  -2.1405690e-01   1.7461795e-02  -3.8198483e+00   0.0000000e+00
   1.0814000e+02   7.6300785e-01  -3.7556035e-01   4.6834134e+01   1.3359679e+00  -3.9442414e-01  -7.2213085e+00  -1.0287507e+02  -2.5831862e+00  -8.0301469e+00   2.7762860e+02   7.9356551e-01  -3.3741203e-01  -6.1244897e+01  -6.1722347e+00   4.4344414e+01  -4.0120045e+02  -5.2955749e+00  -9.7128326e+00  -7.6220186e+00  -4.8560815e-02   1.2843965e-01  -3.9653162e-01  -9.7702920e+00   1.2284888e+01  -2.6938271e+00  -4.3350482e-01  -1.8785506e-01  -9.3630149e-03  -5.3533258e+00   0.0000000e+00
   1.0815000e+02   8.0470040e-01   1.6913215e-01   4.7194022e+01   2.0200090e+00  -4.7618522e-01  -8.4145290e+00  -1.1932205e+02  -2.6331992e+00  -4.7989729e+00   3.2311740e+02   7.8062956e-01  -1.1378109e+00  -8.0039887e+01  -5.9430821e+00   3.9392081e+01  -4.9523329e+02  -3.6571413e+00  -1.1748506e+01  -9.7332861e+00   4.2311637e-02   1.9384495e-01  -3.4324573e-01  -1.1226675e+01   1.1454242e+01  -4.5948470e+00  -3.5768596e-01  -1.4908115e-01  -3.7347759e-02  -6.5167743e+00   0.0000000e+00
   1.0816000e+02   8.7537917e-01   4.7317591e-01   4.7551062e+01   2.4233032e+00  -5.6957734e-01  -9.7503319e+00  -1.3358029e+02  -2.6495109e+00  -1.4004929e+00   3.3984800e+02   7.5901234e-01  -1.9792600e+00  -8.4144906e+01  -5.7352502e+00   3.3792886e+01  -5.5991949e+02  -2.5075293e+00  -1.4001738e+01  -1.1128469e+01   1.1703627e-01   2.5863621e-01  -2.8475469e-01  -1.2482480e+01   1.0490946e+01  -5.8595386e+00  -3.0545952e-01  -9.9203390e-02  -5.9696219e-02  -7.1794102e+00   0.0000000e+00
   1.0817000e+02   9.4014188e-01   5.4004561e-01   4.7904253e+01   2.5702825e+00  -6.8233543e-01  -1.1193933e+01  -1.4436009e+02  -2.6334079e+00   1.8695773e+00   3.2700702e+02   7.3002271e-01  -2.6932622e+00  -7.1400227e+01  -5.5080871e+00   2.7848981e+01  -5.9439050e+02  -1.9869028e+00  -1.6192176e+01  -1.1647538e+01   1.6348996e-01   3.1558177e-01  -2.3182933e-01  -1.3178522e+01   9.5593158e+00  -6.4080772e+00  -2.8178509e-01  -4.1438333e-02  -7.1648446e-02  -7.3477349e+00   0.0000000e+00
   1.0818000e+02   9.6666850e-01   4.2974403e-01   4.8267748e+01   2.5482555e+00  -8.1142283e-01  -1.2690912e+01  -1.4969793e+02  -2.5884451e+00   4.7830334e+00   2.9134561e+02   6.9591967e-01  -3.1870842e+00  -4.9382201e+01  -5.2568702e+00   2.2175999e+01  -5.6729824e+02  -2.0384078e+00  -1.7955895e+01  -1.1434176e+01   1.7932991e-01   3.6349409e-01  -1.8747536e-01  -1.3279284e+01   8.8491467e+00  -6.5139935e+00  -2.7419133e-01   2.1321365e-02  -7.3116292e-02  -7.1440736e+00   0.0000000e+00
   1.0819000e+02   9.4281493e-01   2.4931492e-01   4.8661138e+01   2.4507620e+00  -9.5689681e-01  -1.4195855e+01  -1.5049431e+02  -2.5195707e+00   7.1994222e+00   2.4163888e+02   6.5856908e-01  -3.5018663e+00  -3.1478205e+01  -5.0132034e+00   1.7573951e+01  -4.6020476e+02  -2.4263416e+00  -1.8995484e+01  -1.0773337e+01   1.7002844e-01   4.0700364e-01  -1.4648079e-01  -1.3102363e+01   8.4327430e+00  -6.5716384e+00  -2.5872543e-01   8.8624746e-02  -7.0439173e-02  -6.7617087e+00   0.0000000e+00
   1.0820000e+02   8.9091917e-01   1.1195199e-01   4.9098852e+01   2.3536203e+00  -1.1089598e+00  -1.5698819e+01  -1.5029634e+02  -2.4323467e+00   9.0568591e+00   1.8574369e+02   6.1838695e-01  -3.7833653e+00  -2.8149900e+01  -4.8102993e+00   1.4864310e+01  -2.7096413e+02  -2.8249230e+00  -1.9161803e+01  -9.9713666e+00   1.4462340e-01   4.5333215e-01  -9.9801083e-02  -1.3136760e+01   8.2128491e+00  -6.8820041e+00  -2.1175245e-01   1.6156208e-01  -7.4461406e-02  -6.4136599e+00   0.0000000e+00
   1.0821000e+02   8.5542882e-01   8.3030133e-02   4.9582623e+01   2.3053906e+00  -1.2791283e+00  -1.7209502e+01  -1.5106837e+02  -2.3321688e+00   1.0371717e+01   1.3148582e+02   5.7474751e-01  -4.1356511e+00  -3.5228580e+01  -4.6457447e+00   1.5003522e+01   1.3921219e+01  -2.8953130e+00  -1.8457602e+01  -9.2395902e+00   1.1321961e-01   5.0894611e-01  -4.0740748e-02  -1.3711537e+01   8.0085138e+00  -7.6233221e+00  -1.2155495e-01   2.4030340e-01  -9.4365004e-02  -6.3579946e+00   0.0000000e+00
   1.0822000e+02   8.6278432e-01   1.5415206e-01   5.0098498e+01   2.3217096e+00  -1.4631623e+00  -1.8718901e+01  -1.5093985e+02  -2.2234685e+00   1.1239884e+01   8.6816685e+01   5.2716953e-01  -4.5439931e+00  -4.0834203e+01  -4.4744975e+00   1.9129011e+01   4.1254890e+02  -2.5045496e+00  -1.6964470e+01  -8.6247020e+00   8.5795226e-02   5.7705530e-01   3.0138684e-02  -1.4885871e+01   7.6312624e+00  -8.8514667e+00   7.3274847e-03   3.2315879e-01  -1.3214335e-01  -6.7701717e+00   0.0000000e+00
   1.0823000e+02   8.9566227e-01   2.6423475e-01   5.0616501e+01   2.3888961e+00  -1.6673645e+00  -2.0184617e+01  -1.4657158e+02  -2.1092310e+00   1.1805104e+01   5.6521969e+01   4.7583203e-01  -4.9423297e+00  -3.9833660e+01  -4.2293295e+00   2.8191225e+01   9.0622136e+02  -1.8907853e+00  -1.4772281e+01  -8.0292071e+00   7.0389874e-02   6.5560976e-01   1.0306893e-01  -1.6541453e+01   6.9263511e+00  -1.0460629e+01   1.5847199e-01   4.0699872e-01  -1.8244037e-01  -7.5821716e+00   0.0000000e+00
   1.0824000e+02   9.0935982e-01   3.4450520e-01   5.1099074e+01   2.4761518e+00  -1.8823382e+00  -2.1548225e+01  -1.3636087e+02  -1.9911689e+00   1.2193719e+01   3.8861562e+01   4.2145512e-01  -5.2765334e+00  -3.3420369e+01  -3.8481481e+00   4.2332340e+01   1.4141115e+03  -1.5224314e+00  -1.2008184e+01  -7.2503214e+00   7.1020939e-02   7.3647721e-01   1.6090463e-01  -1.8405354e+01   5.8454785e+00  -1.2221130e+01   3.1172837e-01   4.8773951e-01  -2.3632350e-01  -8.5428319e+00   0.0000000e+00
   1.0825000e+02   8.6660940e-01   3.5347764e-01   5.1525406e+01   2.5470325e+00  -2.1088857e+00  -2.2755891e+01  -1.2076661e+02  -1.8703909e+00   1.2465576e+01   2.7185628e+01   3.6491762e-01  -5.5302359e+00  -2.5370252e+01  -3.2875803e+00   6.0542806e+01   1.8210466e+03  -1.8643333e+00  -8.8965359e+00  -6.0611006e+00   8.5567057e-02   8.0662750e-01   1.8482785e-01  -2.0120432e+01   4.4766023e+00  -1.3869707e+01   4.4984445e-01   5.6091899e-01  -2.8519072e-01  -9.3308263e+00   0.0000000e+00
   1.0826000e+02   7.5921659e-01   2.9007736e-01   5.1910984e+01   2.5683672e+00  -2.3503875e+00  -2.3764308e+01  -1.0084169e+02  -1.7479496e+00   1.2626102e+01   1.6052639e+01   3.0676271e-01  -5.7359362e+00  -2.0570026e+01  -2.5172790e+00   8.0934103e+01   2.0391297e+03  -3.1684928e+00  -5.7523912e+00  -4.3481715e+00   1.0420784e-01   8.5117712e-01   1.6238150e-01  -2.1397417e+01   2.9704482e+00  -1.5189249e+01   5.6183951e-01   6.2256589e-01  -3.2364839e-01  -9.6475291e+00   0.0000000e+00
   1.0827000e+02   6.1105310e-01   1.9070435e-01   5.2297317e+01   2.5240173e+00  -2.5972750e+00  -2.4547824e+01  -7.8351594e+01  -1.6248786e+00   1.2677239e+01   5.1136515e+00   2.4700553e-01  -5.9451119e+00  -2.0917575e+01  -1.5156441e+00   1.0135378e+02   2.0419677e+03  -5.2938735e+00  -2.9200954e+00  -2.2290105e+00   1.1176412e-01   8.5766483e-01   9.4564624e-02  -2.2098828e+01   1.4630975e+00  -1.6066774e+01   6.4378546e-01   6.6989908e-01  -3.5122330e-01  -9.3399903e+00   0.0000000e+00
   1.0828000e+02   4.6637174e-01   1.1398438e-01   5.2722609e+01   2.4286312e+00  -2.8496629e+00  -2.5112487e+01  -5.6466272e+01  -1.5018064e+00   1.2659878e+01  -1.7361033e+00   1.8544629e-01  -6.1779414e+00  -2.3282950e+01  -2.8251006e-01   1.1990369e+02   1.8549906e+03  -7.7140698e+00  -6.7670256e-01  -5.2898387e-02   9.4993515e-02   8.2039326e-01  -2.4303824e-03  -2.2258762e+01   3.9339780e-02  -1.6511874e+01   6.9757990e-01   7.0157890e-01  -3.7218736e-01  -8.4583718e+00   0.0000000e+00
   1.0829000e+02   3.6785138e-01   1.1502659e-01   5.3200812e+01   2.3206397e+00  -3.1045894e+00  -2.5496534e+01  -3.8404738e+01  -1.3785005e+00   1.2661045e+01   1.1670966e-01   1.2217890e-01  -6.4039965e+00  -2.2605508e+01   1.1465842e+00   1.3532536e+02   1.5421678e+03  -9.7732089e+00   8.5960222e-01   1.7381758e+00   4.9458417e-02   7.4298457e-01  -1.0359001e-01  -2.2072642e+01  -1.2840483e+00  -1.6621066e+01   7.2775760e-01   7.1776573e-01  -3.9314460e-01  -7.1948778e+00   0.0000000e+00
   1.0830000e+02   3.3619505e-01   2.2009293e-01   5.3717413e+01   2.2328749e+00  -3.3581232e+00  -2.5751187e+01  -2.5465271e+01  -1.2538344e+00   1.2771545e+01   1.1050012e+01   5.7868435e-02  -6.5655157e+00  -1.6151921e+01   2.7088189e+00   1.4727152e+02   1.1946154e+03  -1.1006189e+01   1.7457730e+00   2.8065515e+00  -1.9577695e-02   6.3750172e-01  -1.8604176e-01  -2.1809001e+01  -2.5335725e+00  -1.6493168e+01   7.3752563e-01   7.1991606e-01  -4.1896322e-01  -5.7804537e+00   0.0000000e+00
   1.0831000e+02   3.6313524e-01   4.1647285e-01   5.4234986e+01   2.1698582e+00  -3.6180169e+00  -2.5913859e+01  -1.6267208e+01  -1.1263659e+00   1.3024445e+01   2.5290057e+01  -6.3430675e-03  -6.6144063e+00  -4.8890608e+00   4.3447573e+00   1.5621682e+02   8.9453005e+02  -1.1294222e+01   2.1707610e+00   3.0615334e+00  -1.0177383e-01   5.1989327e-01  -2.3680964e-01  -2.1653637e+01  -3.7273951e+00  -1.6149763e+01   7.2673602e-01   7.0997866e-01  -4.4902322e-01  -4.4252144e+00   0.0000000e+00
   1.0832000e+02   4.1771030e-01   6.5918280e-01   5.4707713e+01   2.1099880e+00  -3.8768219e+00  -2.5992801e+01  -7.8941620e+00  -9.9518083e-01   1.3368207e+01   3.4376165e+01  -6.8895128e-02  -6.5083163e+00   1.0609005e+01   6.0180992e+00   1.6291080e+02   6.6939805e+02  -1.0765852e+01   2.3956899e+00   2.6887155e+00  -1.8814007e-01   4.0348142e-01  -2.5372292e-01  -2.1550696e+01  -4.8290409e+00  -1.5548730e+01   6.9318025e-01   6.8938942e-01  -4.7640866e-01  -3.3588500e+00   0.0000000e+00
   1.0833000e+02   4.5913865e-01   8.8598481e-01   5.5100472e+01   2.0218695e+00  -4.1356843e+00  -2.5969398e+01   2.3402742e+00  -8.6051220e-01   1.3689150e+01   3.2094304e+01  -1.2754270e-01  -6.1778252e+00   3.3049113e+01   7.7033898e+00   1.6763228e+02   4.7214774e+02  -9.6274864e+00   2.6927463e+00   2.0748999e+00  -2.7687588e-01   2.9333735e-01  -2.4238314e-01  -2.1195656e+01  -5.7365227e+00  -1.4665673e+01   6.3542775e-01   6.5851650e-01  -4.9105408e-01  -2.8688676e+00   0.0000000e+00
   1.0834000e+02   4.5454576e-01   1.0408406e+00   5.5397850e+01   1.8801979e+00  -4.4003908e+00  -2.5808956e+01   1.6044166e+01  -7.2370251e-01   1.3877311e+01   1.8816090e+01  -1.7961867e-01  -5.5790396e+00   5.9878559e+01   9.3696659e+00   1.6971843e+02   2.0861480e+02  -8.1768035e+00   3.2851719e+00   1.6462923e+00  -3.7729832e-01   1.8377614e-01  -2.1316636e-01  -2.0316242e+01  -6.3149418e+00  -1.3515956e+01   5.5393158e-01   6.1647865e-01  -4.8519173e-01  -3.1721054e+00   0.0000000e+00
   1.0835000e+02   3.9718147e-01   1.1015094e+00   5.5600275e+01   1.6720115e+00  -4.6571331e+00  -2.5484996e+01   3.2396006e+01  -5.8657543e-01   1.3885449e+01   8.1376265e-01  -2.2324198e-01  -4.7886105e+00   7.9042903e+01   1.0983972e+01   1.6776532e+02  -1.9531041e+02  -6.8395607e+00   4.2577406e+00   1.6961513e+00  -5.0894111e-01   6.0036872e-02  -1.7948320e-01  -1.8913825e+01  -6.4081661e+00  -1.2134511e+01   4.4880656e-01   5.6125676e-01  -4.5723294e-01  -4.3032416e+00  -3.0923390e-01
   1.0836000e+02   3.1194259e-01   1.0875810e+00   5.5716673e+01   1.3890833e+00  -4.9118129e+00  -2.5010093e+01   4.7490323e+01  -4.5102013e-01   1.3707680e+01  -1.7776896e+01  -2.5810472e-01  -3.9626696e+00   8.2594094e+01   1.2511591e+01   1.6031626e+02  -7.4490636e+02  -6.0160785e+00   5.4947215e+00   2.3179514e+00  -6.9325773e-01  -9.5602411e-02  -1.5597367e-01  -1.7128865e+01  -5.8365033e+00  -1.0580488e+01   3.1621084e-01   4.9076593e-01  -4.1056396e-01  -6.1969384e+00  -1.4100155e+00
   1.0837000e+02   2.4315366e-01   1.0418290e+00   5.5760977e+01   1.0182270e+00  -5.1544032e+00  -2.4444068e+01   5.6602465e+01  -3.1913866e-01   1.3323099e+01  -3.8458081e+01  -2.8516332e-01  -3.2276952e+00   7.3497442e+01   1.3902002e+01   1.4645915e+02  -1.3857109e+03  -5.9348749e+00   6.7468427e+00   3.4334365e+00  -9.4115440e-01  -2.9506162e-01  -1.5437053e-01  -1.5057401e+01  -4.4607504e+00  -8.9104490e+00   1.4749039e-01   4.0554907e-01  -3.4891385e-01  -8.7280293e+00  -2.5095235e+00
   1.0838000e+02   2.3123190e-01   1.0073047e+00   5.5753884e+01   5.4616654e-01  -5.3944725e+00  -2.3875249e+01   5.6881903e+01  -1.9349894e-01   1.2685144e+01  -6.3795445e+01  -3.0603797e-01  -2.6509788e+00   5.7671639e+01   1.5087664e+01   1.2597045e+02  -2.0488695e+03  -6.6074455e+00   7.7766474e+00   4.8730799e+00  -1.2432913e+00  -5.3732974e-01  -1.7759994e-01  -1.2780428e+01  -2.2803760e+00  -7.1424375e+00  -6.6229554e-02   3.1176616e-01  -2.7401444e-01  -1.1655765e+01  -3.7551995e+00
   1.0839000e+02   2.8640640e-01   1.0123843e+00   5.5723887e+01  -2.6457470e-02  -5.6231400e+00  -2.3392510e+01   4.8273948e+01  -7.7212973e-02   1.1739185e+01  -9.4595972e+01  -3.2235229e-01  -2.2340365e+00   4.1694228e+01   1.5994882e+01   9.8794491e+01  -2.7175962e+03  -7.7876380e+00   8.4840650e+00   6.5332815e+00  -1.5683307e+00  -8.0681645e-01  -2.1710009e-01  -1.0406197e+01   5.2210236e-01  -5.2802015e+00  -3.2609441e-01   2.2079180e-01  -1.8741803e-01  -1.4671972e+01  -5.2879324e+00
   1.0840000e+02   3.7691925e-01   1.0603194e+00   5.5702906e+01  -6.7889446e-01  -5.8503750e+00  -2.3054978e+01   3.3753168e+01   2.6342555e-02   1.0458421e+01  -1.2807634e+02  -3.3512649e-01  -1.9170539e+00   3.1698263e+01   1.6537339e+01   6.3949821e+01  -3.4844670e+03  -9.0570017e+00   8.9745643e+00   8.4992711e+00  -1.8709691e+00  -1.0775907e+00  -2.5638221e-01  -8.1189921e+00   3.6156829e+00  -3.3329486e+00  -6.1984915e-01   1.4407847e-01  -9.3750325e-02  -1.7472231e+01  -7.1991390e+00
   1.0841000e+02   4.4856560e-01   1.1279341e+00   5.5718722e+01  -1.3685693e+00  -6.0794436e+00  -2.2868000e+01   1.8697816e+01   1.1423315e-01   8.8866794e+00  -1.5717419e+02  -3.4467105e-01  -1.6282509e+00   2.8880297e+01   1.6598736e+01   1.8838047e+01  -4.5111774e+03  -1.0017879e+01   9.4816771e+00   1.0928068e+01  -2.1050256e+00  -1.3200670e+00  -2.7803953e-01  -6.2332207e+00   6.6552981e+00  -1.3220715e+00  -9.2301287e-01   8.7100249e-02  -2.9061916e-03  -1.9788380e+01  -9.4523969e+00
   1.0842000e+02   4.6168238e-01   1.1791696e+00   5.5785897e+01  -2.0257912e+00  -6.3081110e+00  -2.2787534e+01   8.0465636e+00   1.8455170e-01   7.1262676e+00  -1.7604118e+02  -3.5081181e-01  -1.3173235e+00   3.1092745e+01   1.6034165e+01  -3.9784958e+01  -5.8623005e+03  -1.0381783e+01   1.0141838e+01   1.3730874e+01  -2.2343719e+00  -1.5061968e+00  -2.7016705e-01  -5.0822000e+00   9.4549401e+00   6.5308125e-01  -1.2070095e+00   4.6566469e-02   7.1006109e-02  -2.1469095e+01  -1.1918728e+01
   1.0843000e+02   4.1353811e-01   1.1842274e+00   5.5898343e+01  -2.5619164e+00  -6.5371796e+00  -2.2749858e+01   3.7676522e+00   2.3650601e-01   5.2883046e+00  -1.8379630e+02  -3.5315147e-01  -9.5995434e-01   3.5736913e+01   1.4700583e+01  -1.1310043e+02  -7.3315473e+03  -9.9631222e+00   1.0864536e+01   1.6361545e+01  -2.2404915e+00  -1.6127800e+00  -2.2916295e-01  -4.8448935e+00   1.1997204e+01   2.3599142e+00  -1.4496913e+00   1.1734050e-02   1.1395223e-01  -2.2524742e+01  -1.4443962e+01
   1.0844000e+02   3.3385837e-01   1.1318817e+00   5.6032788e+01  -2.9006665e+00  -6.7671648e+00  -2.2699510e+01   5.0348227e+00   2.7029121e-01   3.4712620e+00  -1.8170426e+02  -3.5133647e-01  -5.5907805e-01   4.0087628e+01   1.2508151e+01  -1.9756348e+02  -8.4463047e+03  -8.6675435e+00   1.1422627e+01   1.7955538e+01  -2.1263714e+00  -1.6245220e+00  -1.5766278e-01  -5.4784635e+00   1.4267436e+01   3.5213761e+00  -1.6415536e+00  -3.1223108e-02   1.1583289e-01  -2.3073207e+01  -1.6859703e+01
   1.0845000e+02   2.6344953e-01   1.0349473e+00   5.6164023e+01  -3.0099708e+00  -6.9966917e+00  -2.2608961e+01   9.0548260e+00   2.8684809e-01   1.7495562e+00  -1.7217059e+02  -3.4538228e-01  -1.5132688e-01   4.0775117e+01   9.4596792e+00  -2.8502020e+02  -8.7456720e+03  -6.5116841e+00   1.1603036e+01   1.7775557e+01  -1.9136749e+00  -1.5370007e+00  -6.0503638e-02  -6.7562377e+00   1.6127811e+01   4.0555618e+00  -1.7827840e+00  -9.2926670e-02   7.2274683e-02  -2.3241692e+01  -1.8976817e+01
   1.0846000e+02   2.3083293e-01   9.2925341e-01   5.6276723e+01  -2.9136637e+00  -7.2176815e+00  -2.2488327e+01   1.2063484e+01   2.8742549e-01   1.5386495e-01  -1.5956912e+02  -3.3591189e-01   2.0147565e-01   3.5280253e+01   5.6399958e+00  -3.6636696e+02  -8.1346763e+03  -3.6364863e+00   1.1327079e+01   1.5659415e+01  -1.6350046e+00  -1.3585053e+00   5.7094611e-02  -8.3271239e+00   1.7311087e+01   4.2554035e+00  -1.8745184e+00  -1.7427069e-01  -1.4322299e-02  -2.3132997e+01  -2.0616697e+01
   1.0847000e+02   2.3999663e-01   8.5771910e-01   5.6363310e+01  -2.6790887e+00  -7.4409059e+00  -2.2370306e+01   1.1802017e+01   2.7329862e-01  -1.3133186e+00  -1.4671835e+02  -3.2396622e-01   4.5587112e-01   2.5439547e+01   1.1682303e+00  -4.3569939e+02  -6.9332426e+03  -2.7456348e-01   1.0728877e+01   1.2104770e+01  -1.3275764e+00  -1.1096867e+00   1.8868602e-01  -9.7667534e+00   1.7513537e+01   4.6471929e+00  -1.9144403e+00  -2.6272386e-01  -1.3456835e-01  -2.2877400e+01  -2.1690676e+01
   1.0848000e+02   2.7484178e-01   8.4369466e-01   5.6415250e+01  -2.3881691e+00  -7.6614373e+00  -2.2280798e+01   8.9508087e+00   2.4587627e-01  -2.6387614e+00  -1.3254429e+02  -3.1053061e-01   6.1609382e-01   1.6022270e+01  -3.8379447e+00  -4.9157557e+02  -5.5876180e+03   3.2754810e+00   1.0113211e+01   7.9194515e+00  -1.0285898e+00  -8.2037304e-01   3.2595485e-01  -1.0679989e+01   1.6563248e+01   5.6377838e+00  -1.8995198e+00  -3.3441425e-01  -2.7400929e-01  -2.2635047e+01  -2.2248368e+01
   1.0849000e+02   3.1340499e-01   8.7666127e-01   5.6419714e+01  -2.1082579e+00  -7.8823126e+00  -2.2223752e+01   5.7046275e+00   2.0683045e-01  -3.7962315e+00  -1.1574701e+02  -2.9615797e-01   7.2469725e-01   1.0860343e+01  -9.2688760e+00  -5.3559608e+02  -4.4020513e+03   6.6916387e+00   9.8265988e+00   3.7815683e+00  -7.6741912e-01  -5.2372442e-01   4.6005018e-01  -1.0820126e+01   1.4525938e+01   7.3084192e+00  -1.8293635e+00  -3.6246343e-01  -4.1750322e-01  -2.2536600e+01  -2.2478076e+01
   1.0850000e+02   3.3980419e-01   9.2244387e-01   5.6364570e+01  -1.8729742e+00  -8.1043337e+00  -2.2182113e+01   4.1638924e+00   1.5804540e-01  -4.7644900e+00  -9.6825852e+01  -2.8085429e-01   8.3610185e-01   1.1140460e+01  -1.5021903e+01  -5.7036453e+02  -3.4768454e+03   9.6866050e+00   1.0155220e+01   5.3423313e-02  -5.5750318e-01  -2.4939797e-01   5.8373201e-01  -1.0179369e+01   1.1658343e+01   9.4431132e+00  -1.7068083e+00  -3.2798996e-01  -5.5441427e-01  -2.2623658e+01  -2.2642594e+01
   1.0851000e+02   3.4896531e-01   9.4637558e-01   5.6243825e+01  -1.6804525e+00  -8.3263549e+00  -2.2126710e+01   5.5403214e+00   1.0160535e-01  -5.5232932e+00  -7.5880319e+01  -2.6429511e-01   9.8311841e-01   1.4701656e+01  -2.1010651e+01  -5.9797400e+02  -2.7609471e+03   1.2015190e+01   1.1264823e+01  -3.1440063e+00  -3.9638258e-01  -1.8732635e-02   6.9228072e-01  -9.0167763e+00   8.3004374e+00   1.1658483e+01  -1.5376462e+00  -2.2735675e-01  -6.8138494e-01  -2.2809919e+01  -2.2944510e+01
   1.0852000e+02   3.4637952e-01   9.3399115e-01   5.6055220e+01  -1.5110604e+00  -8.5463707e+00  -2.2030016e+01   9.6694106e+00   3.9794088e-02  -6.0522477e+00  -5.2895451e+01  -2.4624420e-01   1.1564027e+00   1.7328430e+01  -2.7174574e+01  -6.1937083e+02  -2.1396826e+03   1.3492958e+01   1.3172864e+01  -5.7671320e+00  -2.7380442e-01   1.5661855e-01   7.8295969e-01  -7.7522737e+00   4.7872288e+00   1.3544857e+01  -1.3302955e+00  -7.1750086e-02  -8.0022388e-01  -2.2930895e+01  -2.3412556e+01
   1.0853000e+02   3.4337598e-01   9.0020332e-01   5.5794094e+01  -1.3466411e+00  -8.7673032e+00  -2.1876920e+01   1.5309538e+01  -2.5098219e-02  -6.3503697e+00  -2.9812198e+01  -2.2689217e-01   1.3123941e+00   1.5599144e+01  -3.3469984e+01  -6.3460824e+02  -1.5237411e+03   1.4117953e+01   1.5755575e+01  -7.7354626e+00  -1.8008507e-01   2.7443533e-01   8.5531349e-01  -6.7739237e+00   1.3961306e+00   1.4763843e+01  -1.0946186e+00   1.1898993e-01  -9.1229044e-01  -2.2907136e+01  -2.3873039e+01
   1.0854000e+02   3.4833055e-01   8.8143570e-01   5.5452289e+01  -1.1784340e+00  -8.9837094e+00  -2.1671684e+01   2.0523619e+01  -9.1029382e-02  -6.4426501e+00  -9.2280446e+00  -2.0685654e-01   1.4073328e+00   9.4938628e+00  -3.9844156e+01  -6.4349826e+02  -8.8900172e+02   1.4229665e+01   1.8775055e+01  -8.9298514e+00  -1.1000418e-01   3.4175586e-01   9.1357837e-01  -6.2909343e+00  -1.6504529e+00   1.5098836e+01  -8.4078854e-01   3.2335039e-01  -1.0142377e+00  -2.2919156e+01  -2.4028729e+01
   1.0855000e+02   3.6002840e-01   9.1473948e-01   5.5024216e+01  -1.0135071e+00  -9.1979956e+00  -2.1440627e+01   2.3105684e+01  -1.5623097e-01  -6.3577098e+00   8.4940266e+00  -1.8689436e-01   1.4264935e+00   1.9160698e+00  -4.6218541e+01  -6.4608044e+02  -2.5821775e+02   1.4485235e+01   2.1950593e+01  -9.2518796e+00  -6.3079173e-02   3.7314381e-01   9.6861260e-01  -6.3204870e+00  -4.1826372e+00   1.4502366e+01  -5.7975620e-01   5.2245681e-01  -1.0981395e+00  -2.3400267e+01  -2.3597692e+01
   1.0856000e+02   3.6899394e-01   1.0176302e+00   5.4513723e+01  -8.8066898e-01  -9.4085575e+00  -2.1224455e+01   2.1617251e+01  -2.1897053e-01  -6.1021104e+00   2.5559943e+01  -1.6762133e-01   1.3844033e+00  -4.2090164e+00  -5.2506668e+01  -6.4266466e+02   3.4157739e+02   1.5585709e+01   2.5066607e+01  -8.6588013e+00  -4.1677218e-02   3.8545107e-01   1.0359367e+00  -6.7625104e+00  -6.1349180e+00   1.3102912e+01  -3.2400784e-01   7.0159325e-01  -1.1547931e+00  -2.4811698e+01  -2.2437936e+01
   1.0857000e+02   3.6598941e-01   1.1779446e+00   5.3930497e+01  -8.1923823e-01  -9.6143067e+00  -2.1059935e+01   1.6452001e+01  -2.7736027e-01  -5.6659141e+00   4.3619631e+01  -1.4936876e-01   1.3120720e+00  -7.2331264e+00  -5.8646799e+01  -6.3339322e+02   9.2714424e+02   1.7946880e+01   2.8018923e+01  -7.1872739e+00  -4.7384977e-02   3.9130800e-01   1.1290293e+00  -7.4703146e+00  -7.5764788e+00   1.1099559e+01  -8.5498332e-02   8.5110607e-01  -1.1782071e+00  -2.7393839e+01  -2.0626950e+01
   1.0858000e+02   3.5022428e-01   1.3551169e+00   5.3278254e+01  -8.5345050e-01  -9.8250979e+00  -2.0959091e+01   1.0084411e+01  -3.2948246e-01  -5.0547951e+00   6.1111902e+01  -1.3223398e-01   1.2382185e+00  -7.3853587e+00  -6.4602028e+01  -6.1766632e+02   1.5726900e+03   2.1482995e+01   3.0769948e+01  -4.9790620e+00  -7.7267900e-02   3.9524026e-01   1.2502455e+00  -8.3152656e+00  -8.6586038e+00   8.6244216e+00   1.2995833e-01   9.6827421e-01  -1.1695362e+00  -3.1029422e+01  -1.8454628e+01
   1.0859000e+02   3.2759262e-01   1.4945023e+00   5.2545098e+01  -9.7600363e-01  -1.0033826e+01  -2.0905705e+01   5.3385978e+00  -3.7368191e-01  -4.3052263e+00   7.4956876e+01  -1.1624293e-01   1.1769858e+00  -6.1232672e+00  -7.0328180e+01  -5.9415983e+02   2.3506492e+03   2.5602419e+01   3.3279553e+01  -2.2736485e+00  -1.2191730e-01   3.9397026e-01   1.3852348e+00  -9.2120774e+00  -9.5210048e+00   5.7269623e+00   3.2792073e-01   1.0592888e+00  -1.1379859e+00  -3.5264925e+01  -1.6351811e+01
   1.0860000e+02   2.9907431e-01   1.5512969e+00   5.1698452e+01  -1.1471137e+00  -1.0240435e+01  -2.0870466e+01   3.5238595e+00  -4.0879519e-01  -3.4732657e+00   8.3196065e+01  -1.0151458e-01   1.1240697e+00  -5.2916112e+00  -7.5754351e+01  -5.6154537e+02   3.2614462e+03   2.9416365e+01   3.5455886e+01   6.3932961e-01  -1.6615483e-01   3.8072257e-01   1.5062508e+00  -1.0116646e+01  -1.0225566e+01   2.4567179e+00   5.2562094e-01   1.1396730e+00  -1.0980432e+00  -3.9451258e+01  -1.4775379e+01
   1.0861000e+02   2.5320204e-01   1.5078612e+00   5.0694461e+01  -1.3054116e+00  -1.0448247e+01  -2.0817540e+01   5.2926286e+00  -4.3430135e-01  -2.6176061e+00   8.5565959e+01  -8.8437107e-02   1.0489376e+00  -7.5132046e+00  -8.0795012e+01  -5.1923121e+02   4.2314159e+03   3.2052230e+01   3.7122259e+01   3.4953730e+00  -1.9318570e-01   3.5098881e-01   1.5828755e+00  -1.1062202e+01  -1.0731061e+01  -1.0675495e+00   7.4613840e-01   1.2319643e+00  -1.0654665e+00  -4.2922779e+01  -1.4069826e+01
   1.0862000e+02   1.7487809e-01   1.3736095e+00   4.9507759e+01  -1.3965382e+00  -1.0655772e+01  -2.0701411e+01   1.1612864e+01  -4.5041930e-01  -1.7803649e+00   8.3724113e+01  -7.7574213e-02   9.1195693e-01  -1.3698070e+01  -8.5365877e+01  -4.6765509e+02   5.1576119e+03   3.2961679e+01   3.8018662e+01   6.1104409e+00  -1.9160800e-01   3.0506614e-01   1.5935322e+00  -1.2175909e+01  -1.0892415e+01  -4.5817987e+00   1.0068737e+00   1.3598311e+00  -1.0545224e+00  -4.5193756e+01  -1.4399566e+01
   1.0863000e+02   6.4806823e-02   1.1782809e+00   4.8162972e+01  -1.4041954e+00  -1.0655772e+01  -2.0475579e+01   2.2583196e+01  -4.5811652e-01  -9.8191457e-01   7.9845038e+01  -6.9266786e-02   6.9740906e-01  -2.1454787e+01  -8.9385189e+01  -4.0822843e+02   5.9426656e+03   3.2034558e+01   3.7888572e+01   8.4091413e+00  -1.6213739e-01   2.4555661e-01   1.5323631e+00  -1.3659233e+01  -1.0505623e+01  -7.6364906e+00   1.3066893e+00   1.5399003e+00  -1.0769656e+00  -4.6051811e+01  -1.5716335e+01
   1.0864000e+02  -5.0746565e-02   9.6958534e-01   4.6734986e+01  -1.3521384e+00  -1.0862495e+01  -2.0116797e+01   3.5878207e+01  -4.5892716e-01  -2.4901000e-01   7.3290458e+01  -6.3473665e-02   4.2291063e-01  -2.7449844e+01  -9.2780349e+01  -3.4325111e+02   6.4977321e+03   2.9480143e+01   3.6608097e+01   1.0451360e+01  -1.2028581e-01   1.7315492e-01   1.4090750e+00  -1.5741312e+01  -9.3663867e+00  -9.7191820e+00   1.6214253e+00   1.7745041e+00  -1.1411495e+00  -4.5504852e+01  -1.7728112e+01
   1.0865000e+02  -1.3665800e-01   8.0362607e-01   4.5310321e+01  -1.2805553e+00  -1.1056155e+01  -1.9648225e+01   4.6857190e+01  -4.5460928e-01   3.6606612e-01   6.1507611e+01  -5.9848446e-02   1.4057750e-01  -2.8233312e+01  -9.5513733e+01  -2.7608361e+02   6.7167500e+03   2.5694798e+01   3.4253953e+01   1.2407379e+01  -9.2233195e-02   8.5765314e-02   1.2426376e+00  -1.8563007e+01  -7.2926635e+00  -1.0457006e+01   1.9128638e+00   2.0486043e+00  -1.2494742e+00  -4.3744108e+01  -1.9973442e+01
   1.0866000e+02  -1.8096565e-01   7.1660579e-01   4.3953836e+01  -1.2239983e+00  -1.1244715e+01  -1.9130455e+01   5.1777063e+01  -4.4686580e-01   8.1458323e-01   4.4851711e+01  -5.7728826e-02  -7.9422378e-02  -2.1999988e+01  -9.7610148e+01  -2.1145029e+02   6.4633319e+03   2.1177817e+01   3.1106646e+01   1.4476093e+01  -1.0445164e-01  -1.7041592e-02   1.0531705e+00  -2.2099854e+01  -4.1775937e+00  -9.7507889e+00   2.1455992e+00   2.3337629e+00  -1.3952798e+00  -4.1131581e+01  -2.1946274e+01
   1.0867000e+02  -2.0251145e-01   6.9995700e-01   4.2702598e+01  -1.2040387e+00  -1.1428234e+01  -1.8618662e+01   5.1179244e+01  -4.3724157e-01   1.0807698e+00   2.6618655e+01  -5.6345530e-02  -2.0381772e-01  -1.2439534e+01  -9.9159623e+01  -1.5523922e+02   5.6211073e+03   1.6475178e+01   2.7644368e+01   1.6802823e+01  -1.7303177e-01  -1.2778899e-01   8.5772684e-01  -2.6187150e+01  -1.3103595e-01  -7.8059794e+00   2.3015751e+00   2.5981854e+00  -1.5618879e+00  -3.8162100e+01  -2.3183022e+01
   1.0868000e+02  -2.2321528e-01   7.1066668e-01   4.1568289e+01  -1.2341059e+00  -1.1610262e+01  -1.8131926e+01   4.8673594e+01  -4.2709537e-01   1.1776907e+00   9.6920926e+00  -5.5217873e-02  -2.5706265e-01  -5.3244927e+00  -1.0030021e+02  -1.1334448e+02   4.1894745e+03   1.2246164e+01   2.4490584e+01   1.9395926e+01  -2.9873434e-01  -2.2904761e-01   6.7235927e-01  -3.0500250e+01   4.4121188e+00  -5.0271043e+00   2.3841385e+00   2.8168696e+00  -1.7253519e+00  -3.5484524e+01  -2.3410615e+01
   1.0869000e+02  -2.4336247e-01   7.0845237e-01   4.0548978e+01  -1.3241464e+00  -1.1788395e+01  -1.7661061e+01   4.7086489e+01  -4.1747416e-01   1.1430049e+00  -3.4685760e+00  -5.4305588e-02  -2.8728804e-01  -3.0225392e+00  -1.0120388e+02  -8.9767806e+01   2.3576669e+03   9.2648055e+00   2.2259157e+01   2.2072270e+01  -4.6842185e-01  -2.9788289e-01   5.1565864e-01  -3.4557574e+01   8.7670275e+00  -1.8426517e+00   2.4113524e+00   2.9772424e+00  -1.8609064e+00  -3.3835142e+01  -2.2672602e+01
   1.0870000e+02  -2.4557780e-01   6.8280126e-01   3.9646111e+01  -1.4747410e+00  -1.1961657e+01  -1.7195020e+01   4.6604087e+01  -4.0892752e-01   1.0361464e+00  -1.0685854e+01  -5.4025581e-02  -3.4685011e-01  -5.9562068e+00  -1.0205948e+02  -8.5001545e+01   4.7662605e+02   8.1380189e+00   2.1354599e+01   2.4522379e+01  -6.5996767e-01  -3.1484397e-01   4.0663344e-01  -3.7896648e+01   1.2236776e+01   1.3757177e+00   2.4069228e+00   3.0796134e+00  -1.9502381e+00  -3.3750632e+01  -2.1253855e+01
   1.0871000e+02  -2.1691527e-01   6.5194000e-01   3.8873086e+01  -1.6634303e+00  -1.2125638e+01  -1.6735587e+01   4.5943373e+01  -4.0154237e-01   9.1191700e-01  -1.2422941e+01  -5.5048278e-02  -4.6718124e-01  -1.2033114e+01  -1.0304046e+02  -9.6097010e+01  -1.1095465e+03   9.0182793e+00   2.1824989e+01   2.6506226e+01  -8.4770586e-01  -2.7369953e-01   3.5762387e-01  -4.0227318e+01   1.4389809e+01   4.2793407e+00   2.3958505e+00   3.1327664e+00  -1.9847791e+00  -3.5352111e+01  -1.9526607e+01
   1.0872000e+02  -1.6624500e-01   6.4416261e-01   3.8251003e+01  -1.8396299e+00  -1.2293171e+01  -1.6291774e+01   4.4381256e+01  -3.9524078e-01   7.9264046e-01  -1.1927655e+01  -5.7833173e-02  -6.3149304e-01  -1.6431180e+01  -1.0426844e+02  -1.1847549e+02  -2.2378479e+03   1.1545811e+01   2.3368743e+01   2.8034935e+01  -1.0083684e+00  -1.8630933e-01   3.6976558e-01  -4.1423118e+01   1.5191981e+01   6.5098937e+00   2.4019080e+00   3.1466258e+00  -1.9629669e+00  -3.8343062e+01  -1.7822577e+01
   1.0873000e+02  -1.1978209e-01   6.7858077e-01   3.7796102e+01  -1.9478307e+00  -1.2447583e+01  -1.5873139e+01   4.1863497e+01  -3.9000367e-01   6.7564906e-01  -1.1699140e+01  -6.2397830e-02  -7.9808161e-01  -1.6658857e+01  -1.0580036e+02  -1.4786470e+02  -2.9389213e+03   1.5017006e+01   2.5511118e+01   2.9351568e+01  -1.1274255e+00  -7.7875817e-02   4.3465070e-01  -4.1415345e+01   1.4888004e+01   7.7799753e+00   2.4404355e+00   3.1264354e+00  -1.8849706e+00  -4.2144203e+01  -1.6356756e+01
   1.0874000e+02  -1.0222250e-01   7.5623165e-01   3.7515423e+01  -1.9691211e+00  -1.2604344e+01  -1.5487900e+01   3.8523964e+01  -3.8578898e-01   5.6456522e-01  -1.1108384e+01  -6.8334852e-02  -9.2549418e-01  -1.2741257e+01  -1.0765218e+02  -1.8113349e+02  -3.3268792e+03   1.8717933e+01   2.7781040e+01   3.0740333e+01  -1.2019331e+00   2.5364607e-02   5.3943244e-01  -4.0087533e+01   1.3814329e+01   8.0075055e+00   2.5105345e+00   3.0719381e+00  -1.7516226e+00  -4.6136952e+01  -1.5268906e+01
   1.0875000e+02  -1.2385889e-01   8.6452052e-01   3.7408147e+01  -1.9349139e+00  -1.2756293e+01  -1.5138903e+01   3.4899617e+01  -3.8229123e-01   4.8590789e-01  -7.8657331e+00  -7.4909886e-02  -9.8111676e-01  -5.5622575e+00  -1.0982791e+02  -2.1608113e+02  -3.4947641e+03   2.2134455e+01   2.9770260e+01   3.2354913e+01  -1.2373170e+00   1.0707482e-01   6.7015619e-01  -3.7348355e+01   1.2323707e+01   7.3216098e+00   2.5968846e+00   2.9812311e+00  -1.5696717e+00  -4.9817363e+01  -1.4666454e+01
   1.0876000e+02  -1.7842914e-01   9.8641254e-01   3.7463448e+01  -1.8916979e+00  -1.2903944e+01  -1.4826163e+01   3.1274064e+01  -3.7883080e-01   4.7680099e-01  -9.1069057e-01  -8.1322213e-02  -9.5808312e-01   2.3033642e+00  -1.1232904e+02  -2.5083748e+02  -3.4756349e+03   2.4959855e+01   3.1137496e+01   3.4159451e+01  -1.2405714e+00   1.6408017e-01   8.1158975e-01  -3.3319946e+01   1.0736653e+01   5.9273724e+00   2.6819925e+00   2.8568746e+00  -1.3563700e+00  -5.2804721e+01  -1.4610145e+01
   1.0877000e+02  -2.4664039e-01   1.1021004e+00   3.7661431e+01  -1.8568837e+00  -1.3050678e+01  -1.4552428e+01   2.7373472e+01  -3.7456586e-01   5.5314403e-01   7.6343038e+00  -8.6948973e-02  -8.7407861e-01   8.4004506e+00  -1.1515150e+02  -2.8345456e+02  -3.2617077e+03   2.7106256e+01   3.1628109e+01   3.5969411e+01  -1.2147131e+00   2.0336288e-01   9.4866445e-01  -2.8382936e+01   9.2678534e+00   3.9641221e+00   2.7617576e+00   2.7125886e+00  -1.1356123e+00  -5.4873329e+01  -1.5143195e+01
   1.0878000e+02  -3.0429035e-01   1.1876511e+00   3.7974862e+01  -1.8082326e+00  -1.3191569e+01  -1.4321009e+01   2.3141921e+01  -3.6893000e-01   6.8718117e-01   1.3403715e+01  -9.1452093e-02  -7.5760559e-01   1.1647302e+01  -1.1826831e+02  -3.1174205e+02  -2.8287489e+03   2.8686481e+01   3.1124477e+01   3.7567728e+01  -1.1585066e+00   2.3547107e-01   1.0708600e+00  -2.3045838e+01   8.0343506e+00   1.4436665e+00   2.8550907e+00   2.5775827e+00  -9.2787484e-01  -5.5994213e+01  -1.6352461e+01
   1.0879000e+02  -3.3290902e-01   1.2241247e+00   3.8369915e+01  -1.7041246e+00  -1.3332058e+01  -1.4127664e+01   1.9334468e+01  -3.6189753e-01   8.2466474e-01   1.3748356e+01  -9.4823074e-02  -6.4151552e-01   1.1609008e+01  -1.2160519e+02  -3.3318607e+02  -2.1444017e+03   2.9877343e+01   2.9692735e+01   3.8863801e+01  -1.0709464e+00   2.6596321e-01   1.1736615e+00  -1.7786377e+01   7.1554924e+00  -1.7118031e+00   2.9981716e+00   2.4926420e+00  -7.4382474e-01  -5.6311567e+01  -1.8365323e+01
   1.0880000e+02  -3.2808167e-01   1.2106304e+00   3.8810740e+01  -1.5157867e+00  -1.3473120e+01  -1.3953944e+01   1.7372049e+01  -3.5389153e-01   9.2039556e-01   9.5730824e+00  -9.7295003e-02  -5.4946735e-01   9.2048162e+00  -1.2504033e+02  -3.4513587e+02  -1.1949805e+03   3.0767775e+01   2.7564409e+01   3.9968184e+01  -9.5478211e-01   2.8910720e-01   1.2561904e+00  -1.2998166e+01   6.8315963e+00  -5.5214671e+00   3.2228621e+00   2.4954966e+00  -5.8713643e-01  -5.6068574e+01  -2.1218671e+01
   1.0881000e+02  -3.0277297e-01   1.1636528e+00   3.9264202e+01  -1.2534445e+00  -1.3611948e+01  -1.3774323e+01   1.7962056e+01  -3.4554306e-01   9.5309516e-01   3.2699600e+00  -9.9062834e-02  -4.7690197e-01   7.2565380e+00  -1.2843435e+02  -3.4555065e+02  -4.1478271e+01   3.1304185e+01   2.5051601e+01   4.1073669e+01  -8.1460407e-01   2.8911621e-01   1.3187330e+00  -9.0331997e+00   7.3089335e+00  -9.7298623e+00   3.5315377e+00   2.6024349e+00  -4.6171462e-01  -5.5514267e+01  -2.4675012e+01
   1.0882000e+02  -2.8335183e-01   1.1041215e+00   3.9706199e+01  -9.6545847e-01  -1.3748083e+01  -1.3571934e+01   2.0238937e+01  -3.3746483e-01   9.2426131e-01  -2.8833852e+00  -1.0005318e-01  -3.9645538e-01   8.0446594e+00  -1.3166424e+02  -3.3404316e+02   1.1507498e+03   3.1337968e+01   2.2453396e+01   4.2252372e+01  -6.5229657e-01   2.4992901e-01   1.3617698e+00  -6.2252133e+00   8.7084491e+00  -1.3705235e+01   3.8853056e+00   2.7987083e+00  -3.7435993e-01  -5.4816076e+01  -2.8172957e+01
   1.0883000e+02  -2.9608903e-01   1.0469114e+00   4.0128405e+01  -7.1301346e-01  -1.3881467e+01  -1.3343605e+01   2.2832849e+01  -3.3007296e-01   8.5356361e-01  -7.0697699e+00  -1.0002508e-01  -2.9117538e-01   1.0528000e+01  -1.3464578e+02  -3.1234339e+02   2.1699766e+03   3.0726811e+01   1.9991098e+01   4.3353267e+01  -4.6667155e-01   1.6670327e-01   1.3866110e+00  -4.8319657e+00   1.0842817e+01  -1.6610624e+01   4.2150668e+00   3.0453019e+00  -3.3134370e-01  -5.4014753e+01  -3.1017237e+01
   1.0884000e+02  -3.4956004e-01   9.9834086e-01   4.0534764e+01  -5.4818319e-01  -1.4014794e+01  -1.3096544e+01   2.4706124e+01  -3.2354005e-01   7.6557797e-01  -8.7985639e+00  -9.8832815e-02  -1.7064644e-01   1.2052894e+01  -1.3734193e+02  -2.8375916e+02   2.8584235e+03   2.9453682e+01   1.7787986e+01   4.4078320e+01  -2.5911513e-01   4.9689782e-02   1.3963394e+00  -4.9450747e+00   1.3206369e+01  -1.7746847e+01   4.4490384e+00   3.2976323e+00  -3.3578678e-01  -5.3070090e+01  -3.2702065e+01
   1.0885000e+02  -4.2754116e-01   9.5864666e-01   4.0930541e+01  -5.0327005e-01  -1.4139757e+01  -1.2846726e+01   2.4981816e+01  -3.1789637e-01   6.7473094e-01  -9.0847027e+00  -9.6562406e-02  -5.8435270e-02   1.1221117e+01  -1.3975203e+02  -2.5210441e+02   3.1654742e+03   2.7710738e+01   1.5911470e+01   4.4178291e+01  -4.0138595e-02  -8.0688025e-02   1.3966021e+00  -6.4728400e+00   1.5149840e+01  -1.6848166e+01   4.5401694e+00   3.5233663e+00  -3.8826284e-01  -5.1960974e+01  -3.3109750e+01
   1.0886000e+02  -5.0051227e-01   9.2636561e-01   4.1313118e+01  -5.7874056e-01  -1.4266724e+01  -1.2611988e+01   2.3473783e+01  -3.1319154e-01   5.7914576e-01  -9.5585180e+00  -9.3477285e-02   2.7261687e-02   8.5696957e+00  -1.4189110e+02  -2.2063422e+02   3.1470191e+03   2.5907331e+01   1.4434170e+01   4.3580594e+01   1.6987745e-01  -2.0128996e-01   1.3966822e+00  -9.1672448e+00   1.6140944e+01  -1.4199929e+01   4.4810820e+00   3.7095151e+00  -4.8557322e-01  -5.0769394e+01  -3.2493925e+01
   1.0887000e+02  -5.4373779e-01   9.0218236e-01   4.1671290e+01  -7.3886524e-01  -1.4388993e+01  -1.2400309e+01   2.1167939e+01  -3.0964492e-01   4.6188104e-01  -1.1726473e+01  -8.9810653e-02   8.9379074e-02   6.2117388e+00  -1.4377788e+02  -1.9145462e+02   2.9179600e+03   2.4564008e+01   1.3452574e+01   4.2363655e+01   3.4878674e-01  -2.9141697e-01   1.4082605e+00  -1.2609841e+01   1.5998738e+01  -1.0521571e+01   4.3044783e+00   3.8589050e+00  -6.1654016e-01  -4.9701301e+01  -3.1359364e+01
   1.0888000e+02  -5.4637322e-01   8.8982546e-01   4.1992577e+01  -9.2728918e-01  -1.4512294e+01  -1.2207178e+01   1.9313104e+01  -3.0763438e-01   3.0714148e-01  -1.5473955e+01  -8.5644199e-02   1.4328551e-01   5.3906438e+00  -1.4542628e+02  -1.6555564e+02   2.5898985e+03   2.4084919e+01   1.3067439e+01   4.0690676e+01   4.8393264e-01  -3.3583791e-01   1.4403708e+00  -1.6223531e+01   1.4962887e+01  -6.6846617e+00   4.0704073e+00   3.9820256e+00  -7.6003860e-01  -4.9006732e+01  -3.0295834e+01
   1.0889000e+02  -5.1237772e-01   8.9381200e-01   4.2267046e+01  -1.0891489e+00  -1.4631870e+01  -1.2022191e+01   1.8498638e+01  -3.0743334e-01   1.2533307e-01  -1.8180842e+01  -8.0961477e-02   1.9907326e-01   5.5787750e+00  -1.4683765e+02  -1.4298533e+02   2.2570313e+03   2.4562520e+01   1.3327698e+01   3.8772644e+01   5.7701793e-01  -3.2859579e-01   1.4943653e+00  -1.9369618e+01   1.3564868e+01  -3.4098608e+00   3.8427844e+00   4.0892510e+00  -8.8930160e-01  -4.8865276e+01  -2.9809519e+01
   1.0890000e+02  -4.5787652e-01   9.1781324e-01   4.2486734e+01  -1.1893348e+00  -1.4750644e+01  -1.1835308e+01   1.8688344e+01  -3.0896588e-01  -4.8775811e-02  -1.7410888e+01  -7.5747555e-02   2.5682618e-01   5.7752915e+00  -1.4801680e+02  -1.2302015e+02   1.9965175e+03   2.5728698e+01   1.4144930e+01   3.6850835e+01   6.4075191e-01  -2.7739508e-01   1.5626899e+00  -2.1527548e+01   1.2396034e+01  -1.0636203e+00   3.6659406e+00   4.1857712e+00  -9.8111487e-01  -4.9284988e+01  -3.0180550e+01
   1.0891000e+02  -4.0352624e-01   9.6634572e-01   4.2645945e+01  -1.2222323e+00  -1.4866496e+01  -1.1638540e+01   1.9676766e+01  -3.1183376e-01  -1.8306230e-01  -1.3428649e+01  -7.0098750e-02   3.0547621e-01   4.8650036e+00  -1.4899658e+02  -1.0461599e+02   1.8404159e+03   2.7056820e+01   1.5246486e+01   3.5175384e+01   6.9136921e-01  -2.0337144e-01   1.6316716e+00  -2.2483108e+01   1.1878494e+01   3.4769788e-01   3.5548625e+00   4.2705536e+00  -1.0248930e+00  -5.0045742e+01  -3.1381899e+01
   1.0892000e+02  -3.6485156e-01   1.0444904e+00   4.2742920e+01  -1.2030046e+00  -1.4982463e+01  -1.1426823e+01   2.1171740e+01  -3.1545703e-01  -2.5934439e-01  -7.6282093e+00  -6.4159822e-02   3.4004984e-01   3.4573625e+00  -1.4982179e+02  -8.7051543e+01   1.7564448e+03   2.8004965e+01   1.6235324e+01   3.3947192e+01   7.4055586e-01  -1.3324222e-01   1.6866694e+00  -2.2358676e+01   1.2117744e+01   1.0304642e+00   3.5005705e+00   4.3395848e+00  -1.0269812e+00  -5.0780671e+01  -3.3159815e+01
   1.0893000e+02  -3.4653105e-01   1.1492082e+00   4.2783834e+01  -1.1475139e+00  -1.5093731e+01  -1.1201823e+01   2.2499947e+01  -3.1912080e-01  -2.6410893e-01  -4.7645434e-01  -5.8004751e-02   3.6743339e-01   2.7383553e+00  -1.5050619e+02  -7.0366402e+01   1.6685141e+03   2.8226331e+01   1.6749230e+01   3.3263743e+01   7.9012685e-01  -8.7555572e-02   1.7172385e+00  -2.1516770e+01   1.2873508e+01   1.2202720e+00   3.4812781e+00   4.3909560e+00  -1.0082181e+00  -5.1115990e+01  -3.5190232e+01
   1.0894000e+02  -3.4229617e-01   1.2610012e+00   4.2784811e+01  -1.0608333e+00  -1.5202765e+01  -1.0972498e+01   2.2932502e+01  -3.2197845e-01  -1.8417585e-01   7.9933084e+00  -5.1753667e-02   3.8276147e-01   1.5328082e+00  -1.5102556e+02  -5.5221147e+01   1.5145255e+03   2.7677548e+01   1.6622043e+01   3.3087733e+01   8.3211121e-01  -7.1783694e-02   1.7206522e+00  -2.0438878e+01   1.3668358e+01   1.0466174e+00   3.4717727e+00   4.4279680e+00  -9.9626802e-01  -5.0813782e+01  -3.7188681e+01
   1.0895000e+02  -3.4034992e-01   1.3507877e+00   4.2769091e+01  -9.4051328e-01  -1.5310309e+01  -1.0748829e+01   2.2366953e+01  -3.2316533e-01  -1.7794469e-02   1.6638138e+01  -4.5667606e-02   3.7166050e-01  -1.1100972e+00  -1.5135295e+02  -4.2181005e+01   1.3040142e+03   2.6668016e+01   1.5947236e+01   3.3228324e+01   8.5375098e-01  -7.5311941e-02   1.7026051e+00  -1.9578925e+01   1.4010584e+01   5.2255828e-01   3.4497271e+00   4.4578093e+00  -1.0160562e+00  -4.9928062e+01  -3.8971942e+01
   1.0896000e+02  -3.3150021e-01   1.3963581e+00   4.2762208e+01  -7.8887984e-01  -1.5414187e+01  -1.0535793e+01   2.1303608e+01  -3.2204872e-01   2.1169210e-01   2.2948657e+01  -4.0104421e-02   3.2425446e-01  -4.7406037e+00  -1.5148592e+02  -3.1046648e+01   1.1134358e+03   2.5716287e+01   1.5028880e+01   3.3419503e+01   8.4378540e-01  -7.8312935e-02   1.6738348e+00  -1.9269815e+01   1.3608667e+01  -3.5481057e-01   3.4002758e+00   4.4862230e+00  -1.0811192e+00  -4.8793819e+01  -4.0413527e+01
   1.0897000e+02  -3.1434840e-01   1.3910304e+00   4.2783456e+01  -6.2836047e-01  -1.5518522e+01  -1.0331802e+01   2.0399067e+01  -3.1845762e-01   4.5801126e-01   2.4631916e+01  -3.5416204e-02   2.4108825e-01  -8.3166210e+00  -1.5144303e+02  -2.0886082e+01   1.0160566e+03   2.5280554e+01   1.4241842e+01   3.3475247e+01   7.9652557e-01  -6.1802968e-02   1.6447454e+00  -1.9673823e+01   1.2478562e+01  -1.4733032e+00   3.3187603e+00   4.5117945e+00  -1.1886867e+00  -4.7842480e+01  -4.1372421e+01
   1.0898000e+02  -2.9486381e-01   1.3414201e+00   4.2834601e+01  -5.0813136e-01  -1.5619764e+01  -1.0131591e+01   2.0021144e+01  -3.1275394e-01   6.6793686e-01   2.0992559e+01  -3.1787213e-02   1.3908464e-01  -1.0200362e+01  -1.5125228e+02  -1.0624904e+01   1.0261178e+03   2.5548396e+01   1.3847858e+01   3.3371698e+01   7.1296047e-01  -1.5926405e-02   1.6210583e+00  -2.0734448e+01   1.0912268e+01  -2.5549775e+00   3.2096604e+00   4.5235836e+00  -1.3207821e+00  -4.7386430e+01  -4.1707104e+01
   1.0899000e+02  -2.8203453e-01   1.2623459e+00   4.2898245e+01  -4.8512762e-01  -1.5720375e+01  -9.9330729e+00   1.9851765e+01  -3.0570196e-01   8.0132631e-01   1.3338945e+01  -2.9196272e-02   3.8920371e-02  -1.0016427e+01  -1.5095305e+02   3.4847763e-01   1.0973382e+03   2.6359483e+01   1.3866700e+01   3.3209352e+01   6.0021226e-01   5.6507983e-02   1.6011486e+00  -2.2197634e+01   9.3127150e+00  -3.2575785e+00   3.0825261e+00   4.5039990e+00  -1.4515278e+00  -4.7467333e+01  -4.1327431e+01
   1.0900000e+02  -2.8304076e-01   1.1744135e+00   4.2951963e+01  -5.8064863e-01  -1.5815887e+01  -9.7415510e+00   1.9152191e+01  -2.9817404e-01   8.4740387e-01   4.6077560e+00  -2.7488371e-02  -4.6077986e-02  -8.4998356e+00  -1.5059891e+02   1.1694198e+01   1.1345721e+03   2.7337201e+01   1.4066329e+01   3.3108410e+01   4.7101942e-01   1.4233154e-01   1.5771554e+00  -2.3714098e+01   8.0124906e+00  -3.3476633e+00   2.9494600e+00   4.4372333e+00  -1.5576110e+00  -4.7884540e+01  -4.0247581e+01
   1.0901000e+02  -2.9933935e-01   1.1017021e+00   4.2984864e+01  -7.5058907e-01  -1.5911170e+01  -9.5638320e+00   1.7771897e+01  -2.9087621e-01   8.2283765e-01  -2.4566223e+00  -2.6496659e-02  -1.1477156e-01  -6.8693572e+00  -1.5023921e+02   2.1942979e+01   1.0248781e+03   2.8096042e+01   1.4061527e+01   3.3123576e+01   3.4213625e-01   2.2488749e-01   1.5398935e+00  -2.4967786e+01   7.1882981e+00  -2.8424165e+00   2.8247889e+00   4.3179901e+00  -1.6251413e+00  -4.8326254e+01  -3.8595502e+01
   1.0902000e+02  -3.2382006e-01   1.0627118e+00   4.3002163e+01  -9.1155438e-01  -1.6005937e+01  -9.3994072e+00   1.6442483e+01  -2.8427592e-01   7.5154582e-01  -7.1291831e+00  -2.6182169e-02  -1.7977731e-01  -6.5005753e+00  -1.4989398e+02   2.9151742e+01   7.2087626e+02   2.8392604e+01   1.3494274e+01   3.3239165e+01   2.2845893e-01   2.9135501e-01   1.4838201e+00  -2.5715212e+01   6.8611097e+00  -2.0385680e+00   2.7234267e+00   4.1535613e+00  -1.6494187e+00  -4.8508115e+01  -3.6599954e+01
   1.0903000e+02  -3.4340073e-01   1.0598146e+00   4.3019110e+01  -1.0042845e+00  -1.6098871e+01  -9.2426934e+00   1.5671375e+01  -2.7869529e-01   6.4812491e-01  -1.0342091e+01  -2.6585427e-02  -2.4890371e-01  -6.9126397e+00  -1.4955924e+02   3.2109522e+01   2.9577798e+02   2.8214419e+01   1.2221523e+01   3.3438661e+01   1.3573555e-01   3.3558772e-01   1.4102825e+00  -2.5761046e+01   6.9517146e+00  -1.3507260e+00   2.6572933e+00   3.9600519e+00  -1.6319586e+00  -4.8299371e+01  -3.4566555e+01
   1.0904000e+02  -3.4846128e-01   1.0796059e+00   4.3050964e+01  -1.0317490e+00  -1.6189857e+01  -9.0920682e+00   1.5062519e+01  -2.7438262e-01   5.1999102e-01  -1.2813389e+01  -2.7673716e-02  -3.1484792e-01  -6.5944213e+00  -1.4924243e+02   3.1007408e+01  -1.1021139e+02   2.7726662e+01   1.0378922e+01   3.3772958e+01   5.9760854e-02   3.5621165e-01   1.3274483e+00  -2.5031806e+01   7.3575733e+00  -1.0520750e+00   2.6316401e+00   3.7569753e+00  -1.5790303e+00  -4.7733886e+01  -3.2760806e+01
   1.0905000e+02  -3.3945048e-01   1.1029841e+00   4.3101360e+01  -1.0464493e+00  -1.6279296e+01  -8.9522438e+00   1.3982437e+01  -2.7148313e-01   3.7746900e-01  -1.4252201e+01  -2.9311370e-02  -3.6735075e-01  -5.2502829e+00  -1.4898747e+02   2.7141641e+01  -3.8657663e+02   2.7126087e+01   8.2782707e+00   3.4329248e+01  -6.8783761e-03   3.5469913e-01   1.2462317e+00  -2.3670919e+01   7.9968673e+00  -1.1439993e+00   2.6433408e+00   3.5620272e+00  -1.5009744e+00  -4.6925637e+01  -3.1285230e+01
   1.0906000e+02  -3.2354560e-01   1.1168692e+00   4.3155367e+01  -1.1051889e+00  -1.6367416e+01  -8.8302029e+00   1.2204091e+01  -2.6998346e-01   2.3656509e-01  -1.4090391e+01  -3.1360839e-02  -4.0632504e-01  -3.8974291e+00  -1.4885917e+02   2.2067606e+01  -5.0740350e+02   2.6542910e+01   6.2469576e+00   3.5130206e+01  -6.7492518e-02   3.3576334e-01   1.1756713e+00  -2.1991484e+01   8.7949267e+00  -1.4399127e+00   2.6826307e+00   3.3872264e+00  -1.4100799e+00  -4.5995560e+01  -3.0085128e+01
   1.0907000e+02  -3.0723479e-01   1.1203172e+00   4.3188266e+01  -1.2227867e+00  -1.6451011e+01  -8.7274502e+00   1.0275276e+01  -2.6968038e-01   1.1640575e-01  -1.2015934e+01  -3.3810831e-02  -4.4445177e-01  -3.8126734e+00  -1.4890122e+02   1.6755831e+01  -5.3117754e+02   2.6029842e+01   4.5197233e+00   3.6085817e+01  -1.1937973e-01   3.0760077e-01   1.1206464e+00  -2.0315402e+01   9.6486305e+00  -1.7471677e+00   2.7375043e+00   3.2372185e+00  -1.3170221e+00  -4.5045695e+01  -2.9044036e+01
   1.0908000e+02  -2.9283568e-01   1.1193142e+00   4.3185791e+01  -1.3617910e+00  -1.6543716e+01  -8.6337726e+00   9.3677572e+00  -2.7017780e-01   3.6065542e-02  -8.0340205e+00  -3.6828255e-02  -4.9930816e-01  -5.4856384e+00  -1.4910826e+02   1.1184238e+01  -5.5715928e+02   2.5609048e+01   3.2083319e+00   3.7049846e+01  -1.5739284e-01   2.7974440e-01   1.0820915e+00  -1.8819198e+01   1.0426608e+01  -1.9976991e+00   2.7983210e+00   3.1097725e+00  -1.2279690e+00  -4.4170183e+01  -2.8078670e+01
   1.0909000e+02  -2.8002246e-01   1.1186166e+00   4.3154531e+01  -1.4671419e+00  -1.6625076e+01  -8.5363214e+00   9.7451203e+00  -2.7092270e-01   1.0822932e-02  -2.5242610e+00  -4.0717507e-02  -5.8443662e-01  -8.5128462e+00  -1.4943629e+02   4.5079093e+00  -6.6763290e+02   2.5322704e+01   2.3350279e+00   3.7929752e+01  -1.7888633e-01   2.5952613e-01   1.0590154e+00  -1.7473973e+01   1.1008593e+01  -2.2486555e+00   2.8599715e+00   2.9980234e+00  -1.1438413e+00  -4.3471600e+01  -2.7187316e+01
   1.0910000e+02  -2.6915174e-01   1.1219174e+00   4.3113714e+01  -1.5103533e+00  -1.6710905e+01  -8.4310897e+00   1.0523174e+01  -2.7125648e-01   5.1138380e-02   4.0315448e+00  -4.5789658e-02  -7.0068004e-01  -1.1624342e+01  -1.4984109e+02  -4.3343837e+00  -8.8422929e+02   2.5243709e+01   1.8733633e+00   3.8738277e+01  -1.8615830e-01   2.4948887e-01   1.0507271e+00  -1.6116866e+01   1.1347344e+01  -2.5864447e+00   2.9207614e+00   2.8938963e+00  -1.0623131e+00  -4.3056901e+01  -2.6432106e+01
   1.0911000e+02  -2.6282155e-01   1.1341147e+00   4.3081356e+01  -1.5040383e+00  -1.6793411e+01  -8.3167692e+00   1.1432045e+01  -2.7047935e-01   1.6140293e-01   1.1026455e+01  -5.2168238e-02  -8.2958827e-01  -1.2890823e+01  -1.5030422e+02  -1.5720515e+01  -1.1386131e+03   2.5422173e+01   1.7566240e+00   3.9521318e+01  -1.8515646e-01   2.4721133e-01   1.0572926e+00  -1.4619096e+01   1.1519821e+01  -3.0551076e+00   2.9801724e+00   2.7919975e+00  -9.8174798e-01  -4.2991679e+01  -2.5864503e+01
   1.0912000e+02  -2.6383471e-01   1.1578725e+00   4.3066195e+01  -1.4794312e+00  -1.6877349e+01  -8.1892364e+00   1.2753278e+01  -2.6796810e-01   3.3419650e-01   1.7279358e+01  -5.9677668e-02  -9.4143566e-01  -1.1184738e+01  -1.5082142e+02  -2.8566807e+01  -1.2846293e+03   2.5807169e+01   1.8852532e+00   4.0249188e+01  -1.8141027e-01   2.4756778e-01   1.0778519e+00  -1.3017774e+01   1.1699950e+01  -3.6548094e+00   3.0381997e+00   2.6922918e+00  -9.0405988e-01  -4.3239208e+01  -2.5464520e+01
   1.0913000e+02  -2.7142485e-01   1.1893464e+00   4.3065418e+01  -1.4561590e+00  -1.6957563e+01  -8.0485183e+00   1.4071808e+01  -2.6331131e-01   5.4830761e-01   2.1411110e+01  -6.7904061e-02  -1.0123947e+00  -7.0959006e+00  -1.5138095e+02  -4.0590895e+01  -1.2024088e+03   2.6238305e+01   2.1496214e+00   4.0825495e+01  -1.7592832e-01   2.4576324e-01   1.1087348e+00  -1.1512223e+01   1.2056140e+01  -4.3333117e+00   3.0963331e+00   2.6004078e+00  -8.3478674e-01  -4.3655834e+01  -2.5155113e+01
   1.0914000e+02  -2.8027931e-01   1.2182473e+00   4.3066696e+01  -1.4373495e+00  -1.7034110e+01  -7.9000937e+00   1.4842461e+01  -2.5640261e-01   7.7285649e-01   2.2454888e+01  -7.6342229e-02  -1.0329756e+00  -2.0580919e+00  -1.5196203e+02  -4.9662847e+01  -9.0719523e+02   2.6540506e+01   2.4532654e+00   4.1188155e+01  -1.6502866e-01   2.3920057e-01   1.1441643e+00  -1.0372741e+01   1.2655861e+01  -4.9626679e+00   3.1569272e+00   2.5261530e+00  -7.8151896e-01  -4.4060541e+01  -2.4857256e+01
   1.0915000e+02  -2.8457711e-01   1.2326058e+00   4.3054308e+01  -1.4236800e+00  -1.7116387e+01  -7.7470118e+00   1.5308190e+01  -2.4747180e-01   9.7354792e-01   2.0069143e+01  -8.4550598e-02  -1.0088157e+00   2.4159925e+00  -1.5254297e+02  -5.4827534e+01  -5.1646867e+02   2.6634753e+01   2.7315323e+00   4.1341365e+01  -1.4481105e-01   2.2777550e-01   1.1796787e+00  -9.8513029e+00   1.3439646e+01  -5.3816490e+00   3.2193933e+00   2.4806679e+00  -7.5183324e-01  -4.4312408e+01  -2.4518475e+01
   1.0916000e+02  -2.8291405e-01   1.2263169e+00   4.3016354e+01  -1.4196137e+00  -1.7188751e+01  -7.5907400e+00   1.5627178e+01  -2.3701361e-01   1.1235798e+00   1.5003193e+01  -9.2311798e-02  -9.6195207e-01   4.6863590e+00  -1.5310512e+02  -5.6262416e+01  -1.4348824e+02   2.6558364e+01   2.9640356e+00   4.1311181e+01  -1.1517931e-01   2.1310747e-01   1.2142522e+00  -1.0116574e+01   1.4258602e+01  -5.4708944e+00   3.2775994e+00   2.4723610e+00  -7.5104486e-01  -4.4337343e+01  -2.4110691e+01
   1.0917000e+02  -2.7782286e-01   1.2036207e+00   4.2950016e+01  -1.4275135e+00  -1.7264898e+01  -7.4363766e+00   1.5436345e+01  -2.2563353e-01   1.2124338e+00   8.8853998e+00  -9.9701592e-02  -9.2209995e-01   3.9852111e+00  -1.5363376e+02  -5.4852112e+01   1.4103044e+02   2.6411687e+01   3.1656484e+00   4.1113865e+01  -7.9581705e-02   1.9766648e-01   1.2487169e+00  -1.1208534e+01   1.4943450e+01  -5.1826435e+00   3.3223066e+00   2.5032981e+00  -7.8038459e-01  -4.4126806e+01  -2.3628939e+01
   1.0918000e+02  -2.7144005e-01   1.1759817e+00   4.2864469e+01  -1.4421476e+00  -1.7335085e+01  -7.2859481e+00   1.5042850e+01  -2.1389809e-01   1.2446763e+00   3.2242448e+00  -1.0693799e-01  -9.0392126e-01   1.8178698e+00  -1.5412180e+02  -5.1849945e+01   3.0021673e+02   2.6312615e+01   3.3588768e+00   4.0748253e+01  -4.2637182e-02   1.8469915e-01   1.2833724e+00  -1.3022075e+01   1.5373093e+01  -4.5480612e+00   3.3460555e+00   2.5681057e+00  -8.3630227e-01  -4.3743077e+01  -2.3097844e+01
   1.0919000e+02  -2.6439831e-01   1.1539996e+00   4.2778674e+01  -1.4532229e+00  -1.7409512e+01  -7.1312561e+00   1.5469195e+01  -2.0224881e-01   1.2329732e+00  -1.1703126e+00  -1.1416016e-01  -8.9949755e-01   4.4237079e-01  -1.5457920e+02  -4.8508102e+01   3.3418429e+02   2.6358884e+01   3.5617683e+00   4.0211142e+01  -8.6627810e-03   1.7825332e-01   1.3174308e+00  -1.5325944e+01   1.5500070e+01  -3.6849721e+00   3.3460491e+00   2.6551975e+00  -9.1079515e-01  -4.3299326e+01  -2.2566179e+01
   1.0920000e+02  -2.5784469e-01   1.1412936e+00   4.2711000e+01  -1.4543489e+00  -1.7479699e+01  -6.9608891e+00   1.7036704e+01  -1.9100638e-01   1.1893668e+00  -4.3606395e+00  -1.2137778e-01  -8.9571814e-01   3.7794042e-01  -1.5503176e+02  -4.5705987e+01   2.8021143e+02   2.6586253e+01   3.7946608e+00   3.9533668e+01   1.8785724e-02   1.8192419e-01   1.3494708e+00  -1.7791952e+01   1.5331898e+01  -2.7677454e+00   3.3239507e+00   2.7487478e+00  -9.9226248e-01  -4.2904863e+01  -2.2096075e+01
   1.0921000e+02  -2.5342503e-01   1.1348751e+00   4.2667652e+01  -1.4494040e+00  -1.7547480e+01  -6.7728605e+00   1.8802862e+01  -1.8042764e-01   1.1201959e+00  -6.9170831e+00  -1.2857449e-01  -8.8987700e-01   5.8411453e-01  -1.5549944e+02  -4.3809054e+01   1.8969335e+02   2.6955744e+01   4.0746697e+00   3.8799445e+01   3.7312303e-02   1.9663369e-01   1.3776889e+00  -2.0039146e+01   1.4913367e+01  -1.9566897e+00   3.2846116e+00   2.8315828e+00  -1.0673568e+00  -4.2619450e+01  -2.1756231e+01
   1.0922000e+02  -2.5143824e-01   1.1284899e+00   4.2641061e+01  -1.4476570e+00  -1.7612167e+01  -6.5748002e+00   1.9806029e+01  -1.7076156e-01   1.0262995e+00  -9.3896461e+00  -1.3584607e-01  -8.9320517e-01  -3.3281675e-01  -1.5598087e+02  -4.2795249e+01   1.0138053e+02   2.7366301e+01   4.3804041e+00   3.8124261e+01   4.6018665e-02   2.1936493e-01   1.3997434e+00  -2.1742992e+01   1.4328397e+01  -1.3527803e+00   3.2354556e+00   2.8898570e+00  -1.1243422e+00  -4.2429660e+01  -2.1589001e+01
   1.0923000e+02  -2.5035326e-01   1.1150102e+00   4.2618017e+01  -1.4529714e+00  -1.7676797e+01  -6.3728784e+00   2.0192179e+01  -1.6230067e-01   9.0343238e-01  -1.2286710e+01  -1.4344648e-01  -9.2170879e-01  -2.8503628e+00  -1.5646083e+02  -4.2475467e+01   3.1978114e+01   2.7692282e+01   4.6194941e+00   3.7614638e+01   4.5190576e-02   2.4422715e-01   1.4125806e+00  -2.2747228e+01   1.3692522e+01  -1.0032744e+00   3.1859836e+00   2.9175659e+00  -1.1564712e+00  -4.2260547e+01  -2.1582761e+01
   1.0924000e+02  -2.4785248e-01   1.0913503e+00   4.2588581e+01  -1.4610159e+00  -1.7738619e+01  -6.1675345e+00   2.0534389e+01  -1.5537876e-01   7.4729525e-01  -1.5613713e+01  -1.5166465e-01  -9.7897542e-01  -5.7266624e+00  -1.5692510e+02  -4.2682711e+01  -2.0724352e+01   2.7840606e+01   4.6494593e+00   3.7337115e+01   3.5363923e-02   2.6527511e-01   1.4131658e+00  -2.3075590e+01   1.3115477e+01  -9.1758127e-01   3.1460436e+00   2.9174351e+00  -1.1632403e+00  -4.2018202e+01  -2.1693174e+01
   1.0925000e+02  -2.4222612e-01   1.0638209e+00   4.2550881e+01  -1.4658094e+00  -1.7799524e+01  -5.9590575e+00   2.0847699e+01  -1.5027436e-01   5.6312219e-01  -1.8417306e+01  -1.6059984e-01  -1.0459739e+00  -6.6998488e+00  -1.5737369e+02  -4.3372465e+01  -6.8975398e+01   2.7792896e+01   4.3461430e+00   3.7313542e+01   1.6475740e-02   2.7939340e-01   1.4002280e+00  -2.2859272e+01   1.2661992e+01  -1.0711648e+00   3.1229039e+00   2.8972830e+00  -1.1491311e+00  -4.1632959e+01  -2.1877186e+01
   1.0926000e+02  -2.3373220e-01   1.0446882e+00   4.2512023e+01  -1.4658091e+00  -1.7855961e+01  -5.7519327e+00   2.0712482e+01  -1.4708762e-01   3.6876333e-01  -1.9435886e+01  -1.7003222e-01  -1.0908217e+00  -4.4847840e+00  -1.5782572e+02  -4.4602659e+01  -1.2301940e+02   2.7598536e+01   3.6695032e+00   3.7531917e+01  -1.1889395e-02   2.8754630e-01   1.3756210e+00  -2.2266033e+01   1.2349893e+01  -1.4111650e+00   3.1190308e+00   2.8647698e+00  -1.1210239e+00  -4.1081746e+01  -2.2091049e+01
   1.0927000e+02  -2.2502291e-01   1.0428184e+00   4.2484538e+01  -1.4646204e+00  -1.7912340e+01  -5.5521205e+00   1.9981219e+01  -1.4561047e-01   1.9517651e-01  -1.7358681e+01  -1.7953755e-01  -1.0931519e+00  -2.3301440e-01  -1.5830271e+02  -4.6392605e+01  -1.7899460e+02   2.7320720e+01   2.6839387e+00   3.7948073e+01  -4.8703471e-02   2.9340739e-01   1.3437449e+00  -2.1466142e+01   1.2184848e+01  -1.8720769e+00   3.1322134e+00   2.8242937e+00  -1.0856408e+00  -4.0388331e+01  -2.2268451e+01
   1.0928000e+02  -2.1979913e-01   1.0594482e+00   4.2478979e+01  -1.4669548e+00  -1.7964880e+01  -5.3615229e+00   1.9059764e+01  -1.4522811e-01   8.3088042e-02  -1.1208847e+01  -1.8863700e-01  -1.0476305e+00   4.5521423e+00  -1.5880558e+02  -4.8545209e+01  -2.1526044e+02   2.7009099e+01   1.5273699e+00   3.8470452e+01  -8.9619206e-02   3.0046043e-01   1.3092799e+00  -2.0595688e+01   1.2192603e+01  -2.3855028e+00   3.1579024e+00   2.7772233e+00  -1.0480224e+00  -3.9636948e+01  -2.2340728e+01
   1.0929000e+02  -2.2056127e-01   1.0889973e+00   4.2497605e+01  -1.4740832e+00  -1.8017936e+01  -5.1757680e+00   1.8575489e+01  -1.4500001e-01   6.5099452e-02  -1.7988590e+00  -1.9682524e-01  -9.5180185e-01   9.5828615e+00  -1.5931381e+02  -5.0668584e+01  -2.1233751e+02   2.6705898e+01   3.5454421e-01   3.8978642e+01  -1.2726767e-01   3.1007402e-01   1.2754762e+00  -1.9748896e+01   1.2417333e+01  -2.8740191e+00   3.1921248e+00   2.7242747e+00  -1.0116064e+00  -3.8961701e+01  -2.2264906e+01
   1.0930000e+02  -2.2683596e-01   1.1202743e+00   4.2532463e+01  -1.4856507e+00  -1.8067841e+01  -4.9868599e+00   1.8890807e+01  -1.4393601e-01   1.4610859e-01   8.1009137e+00  -2.0364967e-01  -8.1090420e-01   1.4089765e+01  -1.5980320e+02  -5.2445196e+01  -1.7766119e+02   2.6446121e+01  -7.1604501e-01   3.9388080e+01  -1.5420738e-01   3.2158581e-01   1.2443720e+00  -1.9021748e+01   1.2887340e+01  -3.2408966e+00   3.2322562e+00   2.6679721e+00  -9.7934712e-01  -3.8481159e+01  -2.2016302e+01
   1.0931000e+02  -2.3471932e-01   1.1406643e+00   4.2566936e+01  -1.5048537e+00  -1.8117344e+01  -4.7890830e+00   1.9777691e+01  -1.4133351e-01   2.9732211e-01   1.5121352e+01  -2.0888515e-01  -6.4747481e-01   1.6342938e+01  -1.6026484e+02  -5.3793441e+01  -1.3482443e+02   2.6261677e+01  -1.6217434e+00   3.9689379e+01  -1.6673531e-01   3.3328560e-01   1.2178864e+00  -1.8533236e+01   1.3564053e+01  -3.3894853e+00   3.2749077e+00   2.6134869e+00  -9.5459770e-01  -3.8246912e+01  -2.1586939e+01
   1.0932000e+02  -2.3872841e-01   1.1429043e+00   4.2581386e+01  -1.5352572e+00  -1.8161347e+01  -4.5827288e+00   2.0635418e+01  -1.3701320e-01   4.6660565e-01   1.6928354e+01  -2.1262409e-01  -4.9323416e-01   1.5424066e+01  -1.6071496e+02  -5.4736438e+01  -9.4299779e+01   2.6193426e+01  -2.3418152e+00   3.9925453e+01  -1.6654603e-01   3.4327238e-01   1.1984433e+00  -1.8392148e+01   1.4321400e+01  -3.2828882e+00   3.3143485e+00   2.5675677e+00  -9.4119670e-01  -3.8247975e+01  -2.1005526e+01
   1.0933000e+02  -2.3597977e-01   1.1276873e+00   4.2562738e+01  -1.5719819e+00  -1.8207069e+01  -4.3718535e+00   2.1087534e+01  -1.3134355e-01   5.9932681e-01   1.3272116e+01  -2.1515654e-01  -3.6789019e-01   1.2534397e+01  -1.6118365e+02  -5.5281354e+01  -5.4491592e+01   2.6295667e+01  -2.8825019e+00   4.0142426e+01  -1.5863329e-01   3.5029042e-01   1.1887661e+00  -1.8647689e+01   1.4997155e+01  -2.9881446e+00   3.3446459e+00   2.5362969e+00  -9.4276640e-01  -3.8446836e+01  -2.0348786e+01
   1.0934000e+02  -2.2901026e-01   1.1004136e+00   4.2510975e+01  -1.6024893e+00  -1.8246775e+01  -4.1607717e+00   2.1108184e+01  -1.2505703e-01   6.5900411e-01   5.9677309e+00  -2.1675063e-01  -2.6915367e-01   9.8736523e+00  -1.6169091e+02  -5.5530518e+01  -2.4916326e+01   2.6608078e+01  -3.2651965e+00   4.0363726e+01  -1.4764803e-01   3.5439143e-01   1.1908407e+00  -1.9268428e+01   1.5472926e+01  -2.6524960e+00   3.3636219e+00   2.5225128e+00  -9.6098332e-01  -3.8798343e+01  -1.9713503e+01
   1.0935000e+02  -2.2330731e-01   1.0661194e+00   4.2436963e+01  -1.6168201e+00  -1.8287226e+01  -3.9523735e+00   2.0839820e+01  -1.1892172e-01   6.4198508e-01  -1.7019039e+00  -2.1744500e-01  -1.7417323e-01   9.4980442e+00  -1.6223828e+02  -5.5808309e+01  -2.7779095e+01   2.7126025e+01  -3.5093664e+00   4.0588241e+01  -1.3611256e-01   3.5677426e-01   1.2048553e+00  -2.0131560e+01   1.5726768e+01  -2.4176505e+00   3.3740878e+00   2.5237535e+00  -9.9329367e-01  -3.9257285e+01  -1.9182124e+01
   1.0936000e+02  -2.2292205e-01   1.0275885e+00   4.2355824e+01  -1.6141451e+00  -1.8322750e+01  -3.7447151e+00   2.0765835e+01  -1.1344526e-01   5.7428518e-01  -6.7699898e+00  -2.1700558e-01  -5.5610471e-02   1.1856276e+01  -1.6281722e+02  -5.6524686e+01  -7.1637748e+01   2.7781415e+01  -3.6214521e+00   4.0798738e+01  -1.2478863e-01   3.5894975e-01   1.2293443e+00  -2.1050709e+01   1.5847589e+01  -2.3451160e+00   3.3814242e+00   2.5322288e+00  -1.0320313e+00  -3.9766936e+01  -1.8785080e+01
   1.0937000e+02  -2.2959329e-01   9.8876449e-01   4.2281293e+01  -1.6013787e+00  -1.8360450e+01  -3.5285793e+00   2.1613577e+01  -1.0877661e-01   4.9175708e-01  -8.2528093e+00  -2.1518871e-01   8.7811124e-02   1.4342160e+01  -1.6341712e+02  -5.7820044e+01  -1.2953577e+02   2.8449942e+01  -3.5947087e+00   4.0970737e+01  -1.1316444e-01   3.6222160e-01   1.2622055e+00  -2.1863577e+01   1.6002682e+01  -2.4089425e+00   3.3906120e+00   2.5381938e+00  -1.0665452e+00  -4.0245810e+01  -1.8469106e+01
   1.0938000e+02  -2.4270658e-01   9.5719879e-01   4.2221438e+01  -1.5865303e+00  -1.8394942e+01  -3.2955253e+00   2.3305408e+01  -1.0482193e-01   4.1869940e-01  -7.3057686e+00  -2.1203095e-01   2.2814388e-01   1.4033276e+01  -1.6402929e+02  -5.9346887e+01  -1.5268436e+02   2.9027556e+01  -3.4169192e+00   4.1070901e+01  -9.9095870e-02   3.6787571e-01   1.3011720e+00  -2.2489795e+01   1.6361597e+01  -2.5278566e+00   3.4050847e+00   2.5353835e+00  -1.0876455e+00  -4.0636263e+01  -1.8142297e+01
   1.0939000e+02  -2.5699009e-01   9.3968269e-01   4.2176985e+01  -1.5710593e+00  -1.8422387e+01  -3.0498217e+00   2.4570355e+01  -1.0153251e-01   3.5062995e-01  -6.8069447e+00  -2.0786937e-01   3.3510851e-01   1.0696463e+01  -1.6464701e+02  -6.0469596e+01  -1.1227091e+02   2.9482551e+01  -3.0904754e+00   4.1068205e+01  -7.8878037e-02   3.7711301e-01   1.3434456e+00  -2.2934113e+01   1.7016514e+01  -2.6078637e+00   3.4271197e+00   2.5244691e+00  -1.0916554e+00  -4.0941900e+01  -1.7753143e+01
   1.0940000e+02  -2.6296831e-01   9.3695390e-01   4.2143810e+01  -1.5496516e+00  -1.8451035e+01  -2.8038021e+00   2.4601960e+01  -9.9137856e-02   2.5967766e-01  -9.0952295e+00  -2.0306484e-01   4.0610542e-01   7.0996904e+00  -1.6526284e+02  -6.0670777e+01  -2.0118095e+01   2.9834754e+01  -2.6587641e+00   4.0953619e+01  -4.9431401e-02   3.9018246e-01   1.3855447e+00  -2.3244556e+01   1.7949392e+01  -2.5839950e+00   3.4579898e+00   2.5117019e+00  -1.0813651e+00  -4.1204721e+01  -1.7335851e+01
   1.0941000e+02  -2.5319145e-01   9.4446912e-01   4.2117374e+01  -1.5183206e+00  -1.8476016e+01  -2.5634089e+00   2.4039319e+01  -9.8105029e-02   1.2197324e-01  -1.3770442e+01  -1.9768225e-01   4.7061210e-01   6.4506687e+00  -1.6586749e+02  -5.9718813e+01   9.5196465e+01   3.0115869e+01  -2.2021754e+00   4.0755143e+01  -1.1642084e-02   4.0580942e-01   1.4241173e+00  -2.3464365e+01   1.9047764e+01  -2.4577664e+00   3.4971533e+00   2.5042008e+00  -1.0637121e+00  -4.1460014e+01  -1.6989309e+01
   1.0942000e+02  -2.2876322e-01   9.5689396e-01   4.2096427e+01  -1.4791960e+00  -1.8500424e+01  -2.3268559e+00   2.3655297e+01  -9.9003139e-02  -7.2800686e-02  -1.9477393e+01  -1.9151179e-01   5.5612839e-01   8.5516286e+00  -1.6645010e+02  -5.7571470e+01   2.1473431e+02   3.0342222e+01  -1.7971072e+00   4.0548243e+01   2.8675686e-02   4.2185284e-01   1.4570758e+00  -2.3630352e+01   2.0145038e+01  -2.3120366e+00   3.5418929e+00   2.5057891e+00  -1.0462825e+00  -4.1700684e+01  -1.6796512e+01
   1.0943000e+02  -2.0003521e-01   9.7178349e-01   4.2085178e+01  -1.4369721e+00  -1.8521279e+01  -2.0935585e+00   2.3329746e+01  -1.0240481e-01  -3.2500009e-01  -2.5219941e+01  -1.8433504e-01   6.6346773e-01   1.0733934e+01  -1.6699915e+02  -5.4329755e+01   3.2417147e+02   3.0532013e+01  -1.4836658e+00   4.0424674e+01   6.3927867e-02   4.3672141e-01   1.4839577e+00  -2.3768787e+01   2.1073038e+01  -2.2613192e+00   3.5881482e+00   2.5154674e+00  -1.0343748e+00  -4.1901836e+01  -1.6778711e+01
   1.0944000e+02  -1.8056554e-01   9.8989708e-01   4.2092514e+01  -1.3954861e+00  -1.8538697e+01  -1.8685287e+00   2.2502975e+01  -1.0864383e-01  -6.1057527e-01  -2.8557518e+01  -1.7609020e-01   7.7670159e-01   1.1323386e+01  -1.6750406e+02  -5.0295976e+01   4.0337786e+02   3.0725288e+01  -1.2612794e+00   4.0426864e+01   8.9295887e-02   4.5034975e-01   1.5052336e+00  -2.3872057e+01   2.1709100e+01  -2.3665601e+00   3.6314241e+00   2.5280883e+00  -1.0293744e+00  -4.2069020e+01  -1.6907886e+01
   1.0945000e+02  -1.7890091e-01   1.0115399e+00   4.2126670e+01  -1.3591012e+00  -1.8554969e+01  -1.6577144e+00   2.1081437e+01  -1.1753625e-01  -8.7752818e-01  -2.6695291e+01  -1.6684356e-01   8.8288882e-01   1.0618723e+01  -1.6796065e+02  -4.5913631e+01   4.3823452e+02   3.0955494e+01  -1.1013286e+00   4.0514439e+01   1.0479948e-01   4.6391330e-01   1.5211874e+00  -2.3899836e+01   2.2013285e+01  -2.5876813e+00   3.6669990e+00   2.5363919e+00  -1.0289191e+00  -4.2238616e+01  -1.7128924e+01
   1.0946000e+02  -1.9435067e-01   1.0343598e+00   4.2188523e+01  -1.3333960e+00  -1.8567574e+01  -1.4595607e+00   1.9815366e+01  -1.2835863e-01  -1.0718080e+00  -1.9427983e+01  -1.5668660e-01   9.7958240e-01   9.6693581e+00  -1.6837472e+02  -4.1536929e+01   4.3767020e+02   3.1205982e+01  -9.7062559e-01   4.0594683e+01   1.1398977e-01   4.7861202e-01   1.5313860e+00  -2.3817708e+01   2.2040103e+01  -2.8029914e+00   3.6900542e+00   2.5336880e+00  -1.0287310e+00  -4.2437958e+01  -1.7366942e+01
   1.0947000e+02  -2.1864499e-01   1.0567468e+00   4.2270938e+01  -1.3214702e+00  -1.8581898e+01  -1.2614914e+00   1.9806928e+01  -1.4001390e-01  -1.1561440e+00  -8.4335950e+00  -1.4574823e-01   1.0631574e+00   8.3574968e+00  -1.6874878e+02  -3.7247120e+01   4.2898090e+02   3.1404707e+01  -8.4679669e-01   4.0584309e+01   1.2125814e-01   4.9463661e-01   1.5353996e+00  -2.3642169e+01   2.1888329e+01  -2.8861011e+00   3.6966239e+00   2.5164860e+00  -1.0252660e+00  -4.2649816e+01  -1.7531807e+01
   1.0948000e+02  -2.4064249e-01   1.0799753e+00   4.2365226e+01  -1.3189098e+00  -1.8594389e+01  -1.0488836e+00   2.1260786e+01  -1.5126575e-01  -1.1167024e+00   3.9441572e+00  -1.3428662e-01   1.1209695e+00   5.7812153e+00  -1.6906601e+02  -3.2916106e+01   4.3310141e+02   3.1482076e+01  -7.1275514e-01   4.0449150e+01   1.2987292e-01   5.1108965e-01   1.5341338e+00  -2.3429591e+01   2.1622500e+01  -2.7928990e+00   3.6853755e+00   2.4865993e+00  -1.0180009e+00  -4.2826765e+01  -1.7568904e+01
   1.0949000e+02  -2.5112883e-01   1.1038408e+00   4.2466184e+01  -1.3127704e+00  -1.8600634e+01  -8.2084582e-01   2.2803776e+01  -1.6107512e-01  -9.7314785e-01   1.4355454e+01  -1.2267940e-01   1.1412437e+00   2.0274152e+00  -1.6930149e+02  -2.8437015e+01   4.4790915e+02   3.1420879e+01  -5.5828769e-01   4.0204651e+01   1.4125235e-01   5.2647704e-01   1.5299525e+00  -2.3225881e+01   2.1255119e+01  -2.5911760e+00   3.6591748e+00   2.4514128e+00  -1.0098931e+00  -4.2924862e+01  -1.7520702e+01
   1.0950000e+02  -2.4719980e-01   1.1232211e+00   4.2569908e+01  -1.2888909e+00  -1.8604817e+01  -5.8964742e-01   2.3119840e+01  -1.6892418e-01  -7.7756846e-01   1.9557939e+01  -1.1134343e-01   1.1198565e+00  -2.1387133e+00  -1.6944787e+02  -2.3860281e+01   4.5767335e+02   3.1224331e+01  -4.0560460e-01   3.9895206e+01   1.5495923e-01   5.3899974e-01   1.5248633e+00  -2.3051877e+01   2.0801728e+01  -2.4095887e+00   3.6247047e+00   2.4207092e+00  -1.0053144e+00  -4.2898277e+01  -1.7499626e+01
   1.0951000e+02  -2.3454135e-01   1.1315289e+00   4.2668621e+01  -1.2433137e+00  -1.8609572e+01  -3.6427690e-01   2.2537052e+01  -1.7491675e-01  -5.9232411e-01   1.8524435e+01  -1.0062184e-01   1.0640466e+00  -5.5809964e+00  -1.6952146e+02  -1.9378464e+01   4.4818167e+02   3.0885654e+01  -3.1340899e-01   3.9574232e+01   1.6927584e-01   5.4672632e-01   1.5185752e+00  -2.2905937e+01   2.0319035e+01  -2.3492075e+00   3.5894726e+00   2.4014056e+00  -1.0071646e+00  -4.2705948e+01  -1.7607912e+01
   1.0952000e+02  -2.2420839e-01   1.1260464e+00   4.2750654e+01  -1.1844918e+00  -1.8611119e+01  -1.4649968e-01   2.1777722e+01  -1.7962018e-01  -4.6393723e-01   1.2838688e+01  -9.0656272e-02   9.9387397e-01  -7.0172606e+00  -1.6954907e+02  -1.5278090e+01   4.1003744e+02   3.0412106e+01  -3.3716360e-01   3.9287095e+01   1.8237307e-01   5.4812701e-01   1.5087071e+00  -2.2771800e+01   1.9869554e+01  -2.4380683e+00   3.5582069e+00   2.3943239e+00  -1.0158705e+00  -4.2347489e+01  -1.7881412e+01
   1.0953000e+02  -2.2522144e-01   1.1087727e+00   4.2808131e+01  -1.1225106e+00  -1.8608426e+01   6.1014499e-02   2.0751418e+01  -1.8378896e-01  -4.1098845e-01   5.2948778e+00  -8.1385770e-02   9.2917529e-01  -6.4698687e+00  -1.6955483e+02  -1.1846709e+01   3.4313807e+02   2.9836164e+01  -5.0318524e-01   3.9042669e+01   1.9344339e-01   5.4303474e-01   1.4927080e+00  -2.2653675e+01   1.9472559e+01  -2.6559157e+00   3.5311681e+00   2.3950812e+00  -1.0304344e+00  -4.1865382e+01  -1.8267350e+01
   1.0954000e+02  -2.3850358e-01   1.0831016e+00   4.2844403e+01  -1.0602704e+00  -1.8605046e+01   2.5749437e-01   1.9647987e+01  -1.8810776e-01  -4.2623113e-01  -1.5242683e+00  -7.2629776e-02   8.8161605e-01  -4.7559242e+00  -1.6955401e+02  -9.2370179e+00   2.6096915e+02   2.9204170e+01  -8.2581270e-01   3.8801567e+01   2.0279964e-01   5.3335264e-01   1.4691893e+00  -2.2581385e+01   1.9102339e+01  -2.9700103e+00   3.5048437e+00   2.3972968e+00  -1.0494457e+00  -4.1321414e+01  -1.8659485e+01
   1.0955000e+02  -2.5636984e-01   1.0533591e+00   4.2872840e+01  -9.9848722e-01  -1.8603613e+01   4.5036931e-01   1.9287495e+01  -1.9306787e-01  -4.9016220e-01  -6.3931064e+00  -6.4180359e-02   8.5412137e-01  -2.7494677e+00  -1.6955095e+02  -7.4131077e+00   1.8239103e+02   2.8568833e+01  -1.3175006e+00   3.8527276e+01   2.1054621e-01   5.2270876e-01   1.4383709e+00  -2.2580040e+01   1.8706219e+01  -3.3468894e+00   3.4740726e+00   2.3958303e+00  -1.0713479e+00  -4.0772486e+01  -1.8963859e+01
   1.0956000e+02  -2.6863485e-01   1.0301441e+00   4.2909872e+01  -9.4529125e-01  -1.8595707e+01   6.4579295e-01   1.9542364e+01  -1.9898697e-01  -5.8565316e-01  -9.5490963e+00  -5.5975999e-02   8.3249054e-01  -2.1630831e+00  -1.6953884e+02  -6.2051830e+00   1.2079246e+02   2.7997950e+01  -1.9638471e+00   3.8246837e+01   2.1506585e-01   5.1545933e-01   1.4027906e+00  -2.2658526e+01   1.8220668e+01  -3.7466062e+00   3.4343720e+00   2.3891929e+00  -1.0949129e+00  -4.0263977e+01  -1.9137739e+01
   1.0957000e+02  -2.7088944e-01   1.0306149e+00   4.2969290e+01  -9.1649731e-01  -1.8587284e+01   8.3801396e-01   1.9222101e+01  -2.0598293e-01  -6.9386312e-01  -1.0820996e+01  -4.8232386e-02   7.8995101e-01  -4.2539532e+00  -1.6950086e+02  -5.3942367e+00   8.1094637e+01   2.7582685e+01  -2.7063747e+00   3.8034111e+01   2.1336643e-01   5.1579625e-01   1.3674080e+00  -2.2812617e+01   1.7610140e+01  -4.1054807e+00   3.3835069e+00   2.3800446e+00  -1.1197624e+00  -3.9848278e+01  -1.9195655e+01
   1.0958000e+02  -2.6699844e-01   1.0665919e+00   4.3058696e+01  -9.2525112e-01  -1.8576111e+01   1.0151993e+00   1.7718538e+01  -2.1382518e-01  -7.8227995e-01  -8.8416829e+00  -4.1345781e-02   7.1031675e-01  -7.9634255e+00  -1.6941349e+02  -4.7732922e+00   6.2094443e+01   2.7400954e+01  -3.4572076e+00   3.7938208e+01   2.0343136e-01   5.2671890e-01   1.3374689e+00  -2.3031146e+01   1.6906085e+01  -4.3399546e+00   3.3222243e+00   2.3727210e+00  -1.1457117e+00  -3.9586575e+01  -1.9178273e+01
   1.0959000e+02  -2.6389078e-01   1.1327216e+00   4.3176454e+01  -9.6988382e-01  -1.8563564e+01   1.1698703e+00   1.5467092e+01  -2.2189525e-01  -8.1559673e-01  -3.3316781e+00  -3.5633500e-02   6.0435148e-01  -1.0596527e+01  -1.6925437e+02  -4.1686999e+00   6.0459230e+01   2.7463509e+01  -4.1201833e+00   3.7935369e+01   1.8626369e-01   5.4875461e-01   1.3153708e+00  -2.3291629e+01   1.6195532e+01  -4.3850602e+00   3.2544977e+00   2.3690680e+00  -1.1710341e+00  -3.9527631e+01  -1.9107914e+01
   1.0960000e+02  -2.6520854e-01   1.2071563e+00   4.3310309e+01  -1.0346073e+00  -1.8552219e+01   1.3011534e+00   1.3128313e+01  -2.2942764e-01  -7.8326609e-01   3.2330639e+00  -3.1120954e-02   5.0480784e-01  -9.9543634e+00  -1.6901682e+02  -3.4376729e+00   7.3102705e+01   2.7701109e+01  -4.6066186e+00   3.7952438e+01   1.6535796e-01   5.7916649e-01   1.2997318e+00  -2.3531902e+01   1.5564678e+01  -4.2284750e+00   3.1867417e+00   2.3656139e+00  -1.1913465e+00  -3.9686865e+01  -1.8979371e+01
   1.0961000e+02  -2.6990645e-01   1.2636482e+00   4.3438270e+01  -1.1054284e+00  -1.8535374e+01   1.4111808e+00   1.1002743e+01  -2.3582265e-01  -7.0477933e-01   7.8486768e+00  -2.7585620e-02   4.3897867e-01  -6.5829174e+00  -1.6872590e+02  -2.4816914e+00   9.5598143e+01   2.7990523e+01  -4.8581475e+00   3.7940708e+01   1.4423677e-01   6.1207594e-01   1.2874854e+00  -2.3645430e+01   1.5058718e+01  -3.9095763e+00   3.1258450e+00   2.3545338e+00  -1.2009601e+00  -4.0021820e+01  -1.8776624e+01
   1.0962000e+02  -2.7507794e-01   1.2878670e+00   4.3532090e+01  -1.1812673e+00  -1.8520133e+01   1.5064171e+00   9.5236236e+00  -2.4069894e-01  -5.9976018e-01   1.0501915e+01  -2.4831901e-02   4.0217595e-01  -3.6802716e+00  -1.6843702e+02  -1.2918591e+00   1.1898324e+02   2.8201470e+01  -4.8836611e+00   3.7911533e+01   1.2496036e-01   6.3987393e-01   1.2763634e+00  -2.3534620e+01   1.4699583e+01  -3.4936683e+00   3.0772636e+00   2.3281667e+00  -1.1962238e+00  -4.0422959e+01  -1.8485421e+01
   1.0963000e+02  -2.7881368e-01   1.2858104e+00   4.3565961e+01  -1.2673893e+00  -1.8504778e+01   1.6036221e+00   9.7205073e+00  -2.4369931e-01  -4.5750335e-01   1.4225683e+01  -2.2869579e-02   3.6271862e-01  -3.9457333e+00  -1.6820607e+02   1.5774310e-02   1.3076334e+02   2.8256588e+01  -4.7748590e+00   3.7909618e+01   1.0836005e-01   6.5635885e-01   1.2660222e+00  -2.3174697e+01   1.4507169e+01  -3.0556148e+00   3.0441113e+00   2.2842870e+00  -1.1780411e+00  -4.0752623e+01  -1.8107341e+01
   1.0964000e+02  -2.8105276e-01   1.2757352e+00   4.3526993e+01  -1.3617345e+00  -1.8504778e+01   1.7237412e+00   1.2011908e+01  -2.4439353e-01  -2.4797722e-01   2.0952613e+01  -2.1786633e-02   2.9373195e-01  -6.8986674e+00  -1.6805778e+02   1.2374717e+00   1.2216974e+02   2.8172500e+01  -4.6620017e+00   3.7975532e+01   9.4449815e-02   6.5960956e-01   1.2580302e+00  -2.2626323e+01   1.4476940e+01  -2.6789029e+00   3.0270814e+00   2.2289208e+00  -1.1517785e+00  -4.0914411e+01  -1.7685563e+01
   1.0965000e+02  -2.8322537e-01   1.2726636e+00   4.3420630e+01  -1.4498344e+00  -1.8487188e+01   1.8742973e+00   1.5055603e+01  -2.4240732e-01   3.6083529e-02   2.8406075e+01  -2.1526739e-02   1.9887152e-01  -9.4860422e+00  -1.6798362e+02   2.1892246e+00   9.5175292e+01   2.8037473e+01  -4.6444925e+00   3.8121571e+01   8.2896499e-02   6.5206628e-01   1.2542501e+00  -2.1990019e+01   1.4552271e+01  -2.4445124e+00   3.0242368e+00   2.1740584e+00  -1.1245838e+00  -4.0895285e+01  -1.7314224e+01
   1.0966000e+02  -2.8773178e-01   1.2798142e+00   4.3271008e+01  -1.5137914e+00  -1.8463124e+01   2.0435528e+00   1.6925558e+01  -2.3755711e-01   3.6346155e-01   3.2737802e+01  -2.1876183e-02   1.0414731e-01  -9.4724215e+00  -1.6796008e+02   2.7975308e+00   6.0830612e+01   2.7929468e+01  -4.7571075e+00   3.8332254e+01   7.3882608e-02   6.3861404e-01   1.2547096e+00  -2.1356805e+01   1.4632096e+01  -2.4022404e+00   3.0305310e+00   2.1313188e+00  -1.1018906e+00  -4.0741488e+01  -1.7094849e+01
   1.0967000e+02  -2.9734753e-01   1.2887174e+00   4.3113713e+01  -1.5470297e+00  -1.8443758e+01   2.2144460e+00   1.7089313e+01  -2.2989507e-01   6.8789012e-01   3.2442858e+01  -2.2601176e-02   3.1068738e-02  -7.3078572e+00  -1.6796378e+02   3.1027113e+00   3.0518057e+01   2.7855353e+01  -4.9765659e+00   3.8582018e+01   6.8294766e-02   6.2417361e-01   1.2572480e+00  -2.0787528e+01   1.4613515e+01  -2.5359172e+00   3.0383956e+00   2.1066876e+00  -1.0858899e+00  -4.0508493e+01  -1.7079263e+01
   1.0968000e+02  -3.1418386e-01   1.2843036e+00   4.2977152e+01  -1.5596776e+00  -1.8417001e+01   2.3771184e+00   1.6267246e+01  -2.1973886e-01   9.6939914e-01   2.8150902e+01  -2.3543885e-02  -1.6227235e-02  -4.7295973e+00  -1.6797773e+02   3.2004831e+00   9.7771792e+00   2.7768647e+01  -5.2362333e+00   3.8841733e+01   6.6878653e-02   6.1165655e-01   1.2587945e+00  -2.0306955e+01   1.4435275e+01  -2.7542178e+00   3.0402468e+00   2.0991492e+00  -1.0762673e+00  -4.0241687e+01  -1.7254674e+01
   1.0969000e+02  -3.3790866e-01   1.2552757e+00   4.2866383e+01  -1.5687473e+00  -1.8392536e+01   2.5299541e+00   1.5283567e+01  -2.0771354e-01   1.1747403e+00   2.0534118e+01  -2.4699851e-02  -5.0963655e-02  -3.4736420e+00  -1.6799214e+02   3.1867381e+00  -1.3745065e+00   2.7618082e+01  -5.4537193e+00   3.9071464e+01   6.9614251e-02   6.0181360e-01   1.2570062e+00  -1.9913711e+01   1.4108624e+01  -2.9351695e+00   3.0320703e+00   2.1019674e+00  -1.0710978e+00  -3.9968667e+01  -1.7549607e+01
   1.0970000e+02  -3.6425926e-01   1.2051603e+00   4.2766455e+01  -1.5836840e+00  -1.8366409e+01   2.6782647e+00   1.4831057e+01  -1.9477736e-01   1.2732191e+00   9.8478738e+00  -2.6269376e-02  -9.5851952e-02  -4.4888298e+00  -1.6800286e+02   3.1318438e+00  -5.4894259e+00   2.7378723e+01  -5.5758458e+00   3.9213860e+01   7.5977917e-02   5.9468414e-01   1.2511790e+00  -1.9583146e+01   1.3733206e+01  -2.9921785e+00   3.0157725e+00   2.1051448e+00  -1.0668970e+00  -3.9693901e+01  -1.7855109e+01
   1.0971000e+02  -3.8684198e-01   1.1517023e+00   4.2659169e+01  -1.5999141e+00  -1.8337303e+01   2.8295647e+00   1.5130000e+01  -1.8209565e-01   1.2481658e+00  -2.5053218e+00  -2.8547780e-02  -1.6377174e-01  -6.7919784e+00  -1.6800916e+02   3.0768627e+00  -5.4981079e+00   2.7058923e+01  -5.5995332e+00   3.9201899e+01   8.5301597e-02   5.9035162e-01   1.2416750e+00  -1.9247379e+01   1.3458986e+01  -2.9071158e+00   2.9981759e+00   2.0986914e+00  -1.0589358e+00  -3.9411511e+01  -1.8077509e+01
   1.0972000e+02  -4.0285597e-01   1.1129987e+00   4.2535149e+01  -1.6019543e+00  -1.8308483e+01   2.9886546e+00   1.5908991e+01  -1.7072361e-01   1.1141696e+00  -1.3399624e+01  -3.1735594e-02  -2.4845941e-01  -8.4687679e+00  -1.6801195e+02   3.0396123e+00  -3.7250394e+00   2.6670448e+01  -5.5558850e+00   3.8988791e+01   9.6683535e-02   5.8858286e-01   1.2289643e+00  -1.8824537e+01   1.3397675e+01  -2.7285059e+00   2.9870737e+00   2.0764731e+00  -1.0430856e+00  -3.9102971e+01  -1.8167181e+01
   1.0973000e+02  -4.1739406e-01   1.0968011e+00   4.2394859e+01  -1.5724542e+00  -1.8278746e+01   3.1555612e+00   1.6690662e+01  -1.6131647e-01   9.1373628e-01  -2.0043333e+01  -3.5877146e-02  -3.3653797e-01  -8.8078555e+00  -1.6801254e+02   3.0227908e+00  -1.6821566e+00   2.6210663e+01  -5.4818480e+00   3.8577080e+01   1.0895314e-01   5.8875497e-01   1.2136219e+00  -1.8293641e+01   1.3554428e+01  -2.5487908e+00   2.9870667e+00   2.0394466e+00  -1.0186353e+00  -3.8737818e+01  -1.8115781e+01
   1.0974000e+02  -4.4128842e-01   1.1029356e+00   4.2244763e+01  -1.5032746e+00  -1.8242994e+01   3.3220640e+00   1.6650284e+01  -1.5404626e-01   6.9654453e-01  -2.1719175e+01  -4.0939883e-02  -4.2168818e-01  -8.5150209e+00  -1.6801208e+02   3.0203085e+00  -2.4822490e-01   2.5691098e+01  -5.4022537e+00   3.8016065e+01   1.2091841e-01   5.9033548e-01   1.1964121e+00  -1.7717833e+01   1.3829453e+01  -2.4557829e+00   2.9975709e+00   1.9957548e+00  -9.8979105e-01  -3.8309767e+01  -1.7964697e+01
   1.0975000e+02  -4.8511361e-01   1.1263208e+00   4.2091763e+01  -1.4026813e+00  -1.8208387e+01   3.4767785e+00   1.5471450e+01  -1.4869395e-01   5.0211908e-01  -1.9442546e+01  -4.6948271e-02  -5.1044389e-01  -8.8755713e+00  -1.6801131e+02   3.0207921e+00   4.8361204e-02   2.5155082e+01  -5.3355598e+00   3.7373329e+01   1.3149819e-01   5.9319608e-01   1.1779969e+00  -1.7216340e+01   1.4078851e+01  -2.4766267e+00   3.0133966e+00   1.9568694e+00  -9.6434470e-01  -3.7853407e+01  -1.7788801e+01
   1.0976000e+02  -5.5481147e-01   1.1523417e+00   4.1935563e+01  -1.2933685e+00  -1.8172921e+01   3.6164125e+00   1.3963394e+01  -1.4483821e-01   3.5070001e-01  -1.5141907e+01  -5.4080925e-02  -6.1824433e-01  -1.0780044e+01  -1.6801063e+02   3.0090249e+00  -1.1767214e+00   2.4661999e+01  -5.3069359e+00   3.6710231e+01   1.3981738e-01   5.9762321e-01   1.1590764e+00  -1.6921700e+01   1.4187625e+01  -2.5551911e+00   3.0267647e+00   1.9324045e+00  -9.5022104e-01  -3.7419141e+01  -1.7647739e+01
   1.0977000e+02  -6.4773051e-01   1.1591157e+00   4.1763487e+01  -1.2027109e+00  -1.8135679e+01   3.7446577e+00   1.2824525e+01  -1.4212535e-01   2.3545431e-01  -1.1524569e+01  -6.2663155e-02  -7.5931593e-01  -1.4107160e+01  -1.6801013e+02   2.9672035e+00  -4.1821410e+00   2.4254396e+01  -5.3433819e+00   3.6082846e+01   1.4552734e-01   6.0410722e-01   1.1405516e+00  -1.6919334e+01   1.4106010e+01  -2.5909820e+00   3.0296213e+00   1.9261645e+00  -9.5156247e-01  -3.7036747e+01  -1.7556109e+01
   1.0978000e+02  -7.4847385e-01   1.1321675e+00   4.1550503e+01  -1.1514710e+00  -1.8096145e+01   3.8650103e+00   1.2035256e+01  -1.4051192e-01   1.2519046e-01  -1.1026385e+01  -7.2978621e-02  -9.2927292e-01  -1.6995699e+01  -1.6800977e+02   2.8785831e+00  -8.8620404e+00   2.3942179e+01  -5.4581194e+00   3.5528674e+01   1.4927480e-01   6.1274503e-01   1.1234683e+00  -1.7189151e+01   1.3845862e+01  -2.5012441e+00   3.0163421e+00   1.9350196e+00  -9.6683049e-01  -3.6705633e+01  -1.7498347e+01
   1.0979000e+02  -8.3491156e-01   1.0733794e+00   4.1265903e+01  -1.1441595e+00  -1.8057986e+01   3.9811928e+00   1.1618256e+01  -1.4027271e-01  -1.2174287e-02  -1.3736475e+01  -8.4999514e-02  -1.0968172e+00  -1.6754433e+01  -1.6800944e+02   2.7363299e+00  -1.4225324e+01   2.3689027e+01  -5.6497461e+00   3.5032115e+01   1.5300083e-01   6.2281173e-01   1.1084097e+00  -1.7613973e+01   1.3465723e+01  -2.2561823e+00   2.9863236e+00   1.9509181e+00  -9.9016201e-01  -3.6396231e+01  -1.7446448e+01
   1.0980000e+02  -8.9459747e-01   9.9805625e-01   4.0890112e+01  -1.1669903e+00  -1.8018337e+01   4.0965304e+00   1.1533759e+01  -1.4178736e-01  -1.8736342e-01  -1.7518913e+01  -9.8398092e-02  -1.2317666e+00  -1.3494931e+01  -1.6800902e+02   2.5547502e+00  -1.8157969e+01   2.3388737e+01  -5.9030638e+00   3.4558669e+01   1.5888502e-01   6.3293993e-01   1.0937884e+00  -1.8057361e+01   1.3025816e+01  -1.9007560e+00   2.9438459e+00   1.9642238e+00  -1.0141340e+00  -3.6044476e+01  -1.7350015e+01
   1.0981000e+02  -9.3168097e-01   9.2958169e-01   4.0438910e+01  -1.1988533e+00  -1.7975423e+01   4.2075284e+00   1.1099797e+01  -1.4531101e-01  -3.8801905e-01  -2.0065564e+01  -1.1275692e-01  -1.3252179e+00  -9.3451379e+00  -1.6800848e+02   2.3672459e+00  -1.8750426e+01   2.2939019e+01  -6.1693191e+00   3.4120242e+01   1.6711062e-01   6.4095331e-01   1.0764161e+00  -1.8406178e+01   1.2531792e+01  -1.5419541e+00   2.8951370e+00   1.9678908e+00  -1.0329481e+00  -3.5608243e+01  -1.7179039e+01
   1.0982000e+02  -9.5743393e-01   8.8844557e-01   3.9973108e+01  -1.2243590e+00  -1.7930846e+01   4.3065121e+00   9.8983686e+00  -1.5078823e-01  -5.8301138e-01  -1.9499233e+01  -1.2759206e-01  -1.3706505e+00  -4.5432601e+00  -1.6800793e+02   2.2017758e+00  -1.6547009e+01   2.2349177e+01  -6.3680123e+00   3.3754184e+01   1.7559929e-01   6.4378258e-01   1.0556016e+00  -1.8580372e+01   1.1957048e+01  -1.2852738e+00   2.8458882e+00   1.9614332e+00  -1.0453650e+00  -3.5123369e+01  -1.6989162e+01
   1.0983000e+02  -9.7962791e-01   8.7649056e-01   3.9566196e+01  -1.2368798e+00  -1.7888448e+01   4.3945643e+00   8.8052257e+00  -1.5774426e-01  -7.3038547e-01  -1.4737409e+01  -1.4235735e-01  -1.3617871e+00   8.8634605e-01  -1.6800772e+02   2.0556477e+00  -1.4612811e+01   2.1703715e+01  -6.4368529e+00   3.3467401e+01   1.8237296e-01   6.3904435e-01   1.0342863e+00  -1.8586748e+01   1.1307272e+01  -1.1849281e+00   2.8003245e+00   1.9508754e+00  -1.0549758e+00  -3.4650590e+01  -1.6871570e+01
   1.0984000e+02  -9.9982369e-01   8.7579065e-01   3.9254420e+01  -1.2356243e+00  -1.7843986e+01   4.4843974e+00   8.9833107e+00  -1.6543826e-01  -8.0369463e-01  -7.3309157e+00  -1.5668349e-01  -1.3161063e+00   4.5680785e+00  -1.6800850e+02   1.8955368e+00  -1.6011093e+01   2.1063647e+01  -6.3819090e+00   3.3237690e+01   1.8727632e-01   6.2725327e-01   1.0154340e+00  -1.8533818e+01   1.0633962e+01  -1.2326633e+00   2.7605694e+00   1.9438468e+00  -1.0670097e+00  -3.4209923e+01  -1.6858561e+01
   1.0985000e+02  -1.0138932e+00   8.6587017e-01   3.9025081e+01  -1.2237119e+00  -1.7799582e+01   4.5891026e+00   1.0470522e+01  -1.7322968e-01  -8.1304268e-01  -9.3480566e-01  -1.7055191e-01  -1.2682966e+00   4.7809669e+00  -1.6801121e+02   1.6796968e+00  -2.1583999e+01   2.0457985e+01  -6.2889447e+00   3.3039904e+01   1.9168980e-01   6.1243989e-01   9.9995021e-01  -1.8529076e+01   1.0020651e+01  -1.3621254e+00   2.7260381e+00   1.9437816e+00  -1.0837345e+00  -3.3798556e+01  -1.6923747e+01
   1.0986000e+02  -1.0134295e+00   8.3871124e-01   3.8843410e+01  -1.2072827e+00  -1.7751854e+01   4.7133880e+00   1.2428533e+01  -1.8084840e-01  -7.9540060e-01   1.7642081e+00  -1.8414189e-01  -1.2378529e+00   3.0443706e+00  -1.6801684e+02   1.3897194e+00  -2.8997741e+01   1.9915912e+01  -6.2806257e+00   3.2850082e+01   1.9742973e-01   6.0031021e-01   9.8741227e-01  -1.8579004e+01   9.5581246e+00  -1.4806673e+00   2.6938232e+00   1.9474420e+00  -1.1022619e+00  -3.3427478e+01  -1.7024816e+01
   1.0987000e+02  -9.9179079e-01   8.0051229e-01   3.8679898e+01  -1.1938565e+00  -1.7704242e+01   4.8550771e+00   1.4168914e+01  -1.8848503e-01  -7.9683913e-01  -1.4385217e-01  -1.9759263e-01  -1.2208087e+00   1.7044221e+00  -1.6802590e+02   1.0702238e+00  -3.1949559e+01   1.9446746e+01  -6.4413795e+00   3.2657520e+01   2.0574089e-01   5.9520200e-01   9.7646272e-01  -1.8604974e+01   9.2949186e+00  -1.5359049e+00   2.6601798e+00   1.9469144e+00  -1.1166730e+00  -3.3107775e+01  -1.7109017e+01
   1.0988000e+02  -9.5228135e-01   7.6674644e-01   3.8521240e+01  -1.1900785e+00  -1.7653248e+01   5.0108673e+00   1.5579015e+01  -1.9680222e-01  -8.6462413e-01  -6.7785007e+00  -2.1087153e-01  -1.2000907e+00   2.0717954e+00  -1.6803733e+02   8.6842403e-01  -2.0179975e+01   1.9022304e+01  -6.7710625e+00   3.2481727e+01   2.1645509e-01   5.9800541e-01   9.6493465e-01  -1.8516796e+01   9.1978330e+00  -1.5505370e+00   2.6218963e+00   1.9343892e+00  -1.1220279e+00  -3.2837109e+01  -1.7119468e+01
   1.0989000e+02  -9.0899997e-01   7.5433066e-01   3.8370385e+01  -1.1992740e+00  -1.7604203e+01   5.1783275e+00   1.6746020e+01  -2.0683474e-01  -1.0360057e+00  -1.7138156e+01  -2.2370879e-01  -1.1521464e+00   4.7944381e+00  -1.6804706e+02   1.0438304e+00   1.7540636e+01   1.8604508e+01  -7.1798928e+00   3.2352018e+01   2.2749376e-01   6.0595435e-01   9.5107994e-01  -1.8269558e+01   9.1498073e+00  -1.5852609e+00   2.5765199e+00   1.9062938e+00  -1.1170811e+00  -3.2612382e+01  -1.7015348e+01
   1.0990000e+02  -8.7913202e-01   7.7107220e-01   3.8243453e+01  -1.2193292e+00  -1.7549658e+01   5.3515690e+00   1.7324151e+01  -2.1961565e-01  -1.3108462e+00  -2.7484051e+01  -2.3561858e-01  -1.0558257e+00   9.6320677e+00  -1.6804623e+02   1.9224185e+00   8.7858810e+01   1.8177533e+01  -7.5218557e+00   3.2266782e+01   2.3590521e-01   6.1460691e-01   9.3560137e-01  -1.7879567e+01   9.0084158e+00  -1.6877808e+00   2.5222779e+00   1.8644945e+00  -1.1046632e+00  -3.2432413e+01  -1.6788157e+01
   1.0991000e+02  -8.7498979e-01   8.0981554e-01   3.8163637e+01  -1.2423455e+00  -1.7494482e+01   5.5190087e+00   1.6743968e+01  -2.3556558e-01  -1.6278804e+00  -3.1703422e+01  -2.4597921e-01  -8.9802885e-01   1.5779683e+01  -1.6802010e+02   3.7866478e+00   1.8642293e+02   1.7763882e+01  -7.6673044e+00   3.2172896e+01   2.4009181e-01   6.2079966e-01   9.2171118e-01  -1.7404989e+01   8.6914294e+00  -1.8630637e+00   2.4589525e+00   1.8152892e+00  -1.0902177e+00  -3.2298825e+01  -1.6472089e+01
   1.0992000e+02  -8.9922236e-01   8.5295279e-01   3.8152275e+01  -1.2576161e+00  -1.7435123e+01   5.6725134e+00   1.5350472e+01  -2.5415504e-01  -1.8920078e+00  -2.6412734e+01  -2.5418722e-01  -6.8079014e-01   2.1723871e+01  -1.6794848e+02   6.6738748e+00   2.8872270e+02   1.7397488e+01  -7.5563098e+00   3.2006203e+01   2.4039131e-01   6.2395920e-01   9.1243462e-01  -1.6934624e+01   8.1880079e+00  -2.0700786e+00   2.3887164e+00   1.7665669e+00  -1.0790940e+00  -3.2201617e+01  -1.6109913e+01
   1.0993000e+02  -9.4223558e-01   8.8141962e-01   3.8218047e+01  -1.2579910e+00  -1.7380635e+01   5.8171877e+00   1.4467429e+01  -2.7423457e-01  -2.0412791e+00  -1.4927131e+01  -2.5987278e-01  -4.2728478e-01   2.5350536e+01  -1.6781014e+02   1.0162518e+01   3.4886437e+02   1.7105269e+01  -7.1949431e+00   3.1754920e+01   2.3768802e-01   6.2546270e-01   9.0943823e-01  -1.6549121e+01   7.5222753e+00  -2.2467930e+00   2.3157903e+00   1.7239044e+00  -1.0737294e+00  -3.2112280e+01  -1.5729050e+01
   1.0994000e+02  -9.8546118e-01   8.8203480e-01   3.8345812e+01  -1.2439380e+00  -1.7318756e+01   5.9657785e+00   1.4859086e+01  -2.9466024e-01  -2.0763534e+00  -3.5074316e+00  -2.6300799e-01  -1.7112320e-01   2.5616157e+01  -1.6759441e+02   1.3447570e+01   3.2850513e+02   1.6930947e+01  -6.6216685e+00   3.1443481e+01   2.3265707e-01   6.2734652e-01   9.1435838e-01  -1.6252929e+01   6.7491568e+00  -2.3452991e+00   2.2451639e+00   1.6885385e+00  -1.0727598e+00  -3.2011504e+01  -1.5373491e+01
   1.0995000e+02  -1.0112695e+00   8.5347910e-01   3.8497482e+01  -1.2197416e+00  -1.7260600e+01   6.1261513e+00   1.6037281e+01  -3.1462107e-01  -2.0305454e+00   4.5807985e+00  -2.6384701e-01   6.0006843e-02   2.3113005e+01  -1.6731850e+02   1.5769922e+01   2.3223527e+02   1.6915478e+01  -5.8836092e+00   3.1068505e+01   2.2661740e-01   6.3109810e-01   9.2867327e-01  -1.5964836e+01   5.9537629e+00  -2.3584470e+00   2.1812309e+00   1.6580431e+00  -1.0724256e+00  -3.1893537e+01  -1.5110985e+01
   1.0996000e+02  -1.0120275e+00   8.0850891e-01   3.8631086e+01  -1.1876010e+00  -1.7194366e+01   6.2976630e+00   1.7151170e+01  -3.3356280e-01  -1.9295155e+00   1.0102987e+01  -2.6274291e-01   2.5627811e-01   1.9627126e+01  -1.6703265e+02   1.6769450e+01   9.9952714e+01   1.7043378e+01  -5.0433181e+00   3.0587186e+01   2.2254069e-01   6.3694511e-01   9.5162742e-01  -1.5565892e+01   5.2324190e+00  -2.3074620e+00   2.1273744e+00   1.6281376e+00  -1.0685542e+00  -3.1744011e+01  -1.4999908e+01
   1.0997000e+02  -9.9313056e-01   7.6731585e-01   3.8721180e+01  -1.1477956e+00  -1.7130310e+01   6.4778852e+00   1.8022220e+01  -3.5096454e-01  -1.7766109e+00   1.5290460e+01  -2.6001782e-01   4.2070827e-01   1.6443016e+01  -1.6679544e+02   1.6503250e+01  -2.6619909e+01   1.7218570e+01  -4.1813755e+00   2.9963779e+01   2.2403006e-01   6.4340582e-01   9.7914489e-01  -1.4982828e+01   4.6675629e+00  -2.2117854e+00   2.0859711e+00   1.5946276e+00  -1.0579609e+00  -3.1517799e+01  -1.5034801e+01
   1.0998000e+02  -9.7040015e-01   7.4489002e-01   3.8765946e+01  -1.1034731e+00  -1.7063331e+01   6.6708170e+00   1.9293175e+01  -3.6618409e-01  -1.5597845e+00   2.1682644e+01  -2.5598338e-01   5.5442530e-01   1.3371703e+01  -1.6663794e+02   1.5336579e+01  -1.1666712e+02   1.7299166e+01  -3.3675869e+00   2.9217171e+01   2.3255677e-01   6.4707162e-01   1.0054246e+00  -1.4244441e+01   4.3099238e+00  -2.0896710e+00   2.0578891e+00   1.5551871e+00  -1.0393388e+00  -3.1148060e+01  -1.5128361e+01
   1.0999000e+02  -9.6277298e-01   7.4291068e-01   3.8784024e+01  -1.0636142e+00  -1.6995034e+01   6.8856242e+00   2.1480723e+01  -3.7847516e-01  -1.2687045e+00   2.9108002e+01  -2.5096437e-01   6.5626641e-01   1.0184111e+01  -1.6655146e+02   1.3877638e+01  -1.4589415e+02   1.7176459e+01  -2.6373001e+00   2.8428057e+01   2.4602590e-01   6.4337220e-01   1.0256667e+00  -1.3454308e+01   4.1813244e+00  -1.9698557e+00   2.0419552e+00   1.5108879e+00  -1.0139398e+00  -3.0600840e+01  -1.5176751e+01
   1.1000000e+02  -9.8302558e-01   7.5184167e-01   3.8804134e+01  -1.0409859e+00  -1.6924446e+01   7.1283180e+00   2.4269382e+01  -3.8718826e-01  -9.1298883e-01   3.5571566e+01  -2.4529765e-01   7.2524206e-01   6.8975653e+00  -1.6650014e+02   1.2891702e+01  -9.8593555e+01   1.6818893e+01  -2.0020410e+00   2.7704566e+01   2.5990814e-01   6.2855831e-01   1.0368407e+00  -1.2742239e+01   4.2756484e+00  -1.8805399e+00   2.0343940e+00   1.4661042e+00  -9.8556622e-01  -2.9910764e+01  -1.5120363e+01
   1.1001000e+02  -1.0301001e+00   7.5896805e-01   3.8847549e+01  -1.0471484e+00  -1.6850133e+01   7.3963329e+00   2.6801488e+01  -3.9192631e-01  -5.1776649e-01   3.9522233e+01  -2.3937543e-01   7.5594377e-01   3.0701706e+00  -1.6643719e+02   1.3132116e+01   2.4041338e+01   1.6258686e+01  -1.4861644e+00   2.7133146e+01   2.6954388e-01   6.0242234e-01   1.0369715e+00  -1.2217753e+01   4.5414301e+00  -1.8263027e+00   2.0282824e+00   1.4258706e+00  -9.5912084e-01  -2.9161155e+01  -1.4954514e+01
   1.1002000e+02  -1.0861115e+00   7.5552793e-01   3.8913326e+01  -1.0866757e+00  -1.6772326e+01   7.6800458e+00   2.8371286e+01  -3.9249298e-01  -1.0303562e-01   4.1473088e+01  -2.3371518e-01   7.3571695e-01  -2.0226823e+00  -1.6631691e+02   1.5128193e+01   1.9960772e+02   1.5568476e+01  -1.1501102e+00   2.6746122e+01   2.7210129e-01   5.7000838e-01   1.0253233e+00  -1.1933714e+01   4.8676577e+00  -1.7812555e+00   2.0146257e+00   1.3935055e+00  -9.3886579e-01  -2.8441213e+01  -1.4716490e+01
   1.1003000e+02  -1.1234600e+00   7.3862335e-01   3.8979430e+01  -1.1516135e+00  -1.6692513e+01   7.9698746e+00   2.8982880e+01  -3.8885885e-01   3.1464104e-01   4.1767666e+01  -2.2893031e-01   6.5483744e-01  -8.0879504e+00  -1.6610773e+02   1.8972912e+01   3.8447187e+02   1.4861589e+01  -1.0630546e+00   2.6514014e+01   2.6751536e-01   5.3997638e-01   1.0030111e+00  -1.1881541e+01   5.1092993e+00  -1.7022934e+00   1.9857656e+00   1.3704162e+00  -9.2777174e-01  -2.7830546e+01  -1.4468398e+01
   1.1004000e+02  -1.1211146e+00   7.0844957e-01   3.9017549e+01  -1.2225414e+00  -1.6609835e+01   8.2609899e+00   2.9111534e+01  -3.8134821e-01   7.0000495e-01   3.8536391e+01  -2.2558424e-01   5.1826239e-01  -1.3657505e+01  -1.6580688e+02   2.4174995e+01   5.2020831e+02   1.4262309e+01  -1.2551186e+00   2.6373501e+01   2.5824201e-01   5.2036121e-01   9.7267433e-01  -1.2004858e+01   5.1510167e+00  -1.5622211e+00   1.9391540e+00   1.3558700e+00  -9.2669230e-01  -2.7382830e+01  -1.4267372e+01
   1.1005000e+02  -1.0774612e+00   6.6652685e-01   3.9008476e+01  -1.2800230e+00  -1.6526527e+01   8.5491902e+00   2.8820032e+01  -3.7089901e-01   9.9176673e-01   2.9176178e+01  -2.2409916e-01   3.3991694e-01  -1.7834545e+01  -1.6544190e+02   2.9721149e+01   5.5461538e+02   1.3833360e+01  -1.6974867e+00   2.6283857e+01   2.4731905e-01   5.1508613e-01   9.3718800e-01  -1.2211154e+01   4.9527919e+00  -1.3834620e+00   1.8787818e+00   1.3459483e+00  -9.3283267e-01  -2.7090992e+01  -1.4125669e+01
   1.1006000e+02  -1.0114480e+00   6.1748719e-01   3.8953308e+01  -1.3156897e+00  -1.6434796e+01   8.8243285e+00   2.7513829e+01  -3.5908837e-01   1.1261340e+00   1.3436725e+01  -2.2466667e-01   1.4249506e-01  -1.9742188e+01  -1.6504908e+02   3.4416156e+01   4.6950077e+02   1.3569133e+01  -2.3163055e+00   2.6251740e+01   2.3552604e-01   5.2305560e-01   8.9865257e-01  -1.2362975e+01   4.5554905e+00  -1.2278319e+00   1.8132448e+00   1.3339721e+00  -9.3987942e-01  -2.6909045e+01  -1.4020767e+01
   1.1007000e+02  -9.5412897e-01   5.6968652e-01   3.8879072e+01  -1.3320065e+00  -1.6344441e+01   9.0754633e+00   2.5113481e+01  -3.4783180e-01   1.0693756e+00  -5.6758380e+00  -2.2707275e-01  -3.3847190e-02  -1.7634225e+01  -1.6465407e+02   3.7340827e+01   2.9246712e+02   1.3440086e+01  -3.0236280e+00   2.6304747e+01   2.2037097e-01   5.3945738e-01   8.5863557e-01  -1.2311400e+01   4.0622066e+00  -1.1621170e+00   1.7519058e+00   1.3135337e+00  -9.4094667e-01  -2.6796284e+01  -1.3927665e+01
   1.1008000e+02  -9.3372125e-01   5.3179044e-01   3.8830181e+01  -1.3344143e+00  -1.6252023e+01   9.3019961e+00   2.2653274e+01  -3.3892831e-01   8.3313536e-01  -2.3624025e+01  -2.3066335e-01  -1.4546568e-01  -1.1161849e+01  -1.6427901e+02   3.8142202e+01   8.0137422e+01   1.3406142e+01  -3.7342464e+00   2.6455824e+01   1.9796610e-01   5.5816108e-01   8.1868170e-01  -1.1996847e+01   3.5884195e+00  -1.2402757e+00   1.7018635e+00   1.2824616e+00  -9.3233414e-01  -2.6719748e+01  -1.3814576e+01
   1.1009000e+02  -9.6060341e-01   5.0988310e-01   3.8846760e+01  -1.3248881e+00  -1.6156110e+01   9.5125174e+00   2.1052137e+01  -3.3362918e-01   4.7209775e-01  -3.6103761e+01  -2.3460667e-01  -1.7479132e-01  -2.9325636e+00  -1.6395189e+02   3.7003060e+01  -1.1391415e+02   1.3416967e+01  -4.3718392e+00   2.6690895e+01   1.6590661e-01   5.7403326e-01   7.8007044e-01  -1.1504491e+01   3.2127388e+00  -1.4929630e+00   1.6672011e+00   1.2445131e+00  -9.1513251e-01  -2.6652116e+01  -1.3639479e+01
   1.1010000e+02  -1.0225375e+00   5.0755170e-01   3.8947599e+01  -1.3018134e+00  -1.6060426e+01   9.7169955e+00   2.0447806e+01  -3.3241036e-01   6.3648905e-02  -4.0844884e+01  -2.3827943e-01  -1.4269805e-01   3.2093264e+00  -1.6369016e+02   3.4406877e+01  -2.5961835e+02   1.3422005e+01  -4.8877851e+00   2.6978997e+01   1.2468033e-01   5.8429715e-01   7.4329264e-01  -1.1003536e+01   2.9765763e+00  -1.9089347e+00   1.6494007e+00   1.2066643e+00  -8.9330803e-01  -2.6577387e+01  -1.3371862e+01
   1.1011000e+02  -1.0932215e+00   5.2519265e-01   3.9126212e+01  -1.2669282e+00  -1.5959413e+01   9.9240091e+00   2.0701364e+01  -3.3508954e-01  -3.2655244e-01  -3.9020134e+01  -2.4150981e-01  -9.4189382e-02   4.8508671e+00  -1.6347986e+02   3.0893896e+01  -3.5129804e+02   1.3388712e+01  -5.2625445e+00   2.7286799e+01   7.6888069e-02   5.8840913e-01   7.0813641e-01  -1.0623030e+01   2.9123786e+00  -2.4141588e+00   1.6472835e+00   1.1735517e+00  -8.7003906e-01  -2.6490827e+01  -1.3016237e+01
   1.1012000e+02  -1.1480069e+00   5.5840317e-01   3.9353536e+01  -1.2335149e+00  -1.5862182e+01   1.0138627e+01   2.1461761e+01  -3.4111339e-01  -6.6151157e-01  -3.3495913e+01  -2.4455947e-01  -7.2276132e-02   2.1913250e+00  -1.6328005e+02   2.6893672e+01  -4.0002245e+02   1.3318288e+01  -5.4700675e+00   2.7590211e+01   2.5681064e-02   5.8652982e-01   6.7442279e-01  -1.0370046e+01   3.0728828e+00  -2.8802573e+00   1.6569600e+00   1.1435467e+00  -8.4554851e-01  -2.6397324e+01  -1.2612867e+01
   1.1013000e+02  -1.1764968e+00   5.9839631e-01   3.9589023e+01  -1.2253181e+00  -1.5755096e+01   1.0357305e+01   2.1867850e+01  -3.4972747e-01  -9.2117651e-01  -2.5966495e+01  -2.4791402e-01  -9.9276504e-02  -2.7000372e+00  -1.6304876e+02   2.2691057e+01  -4.2026150e+02   1.3244415e+01  -5.4379054e+00   2.7880170e+01  -2.6356400e-02   5.7774232e-01   6.4256366e-01  -1.0159085e+01   3.5440208e+00  -3.1818574e+00   1.6728844e+00   1.1097726e+00  -8.1786660e-01  -2.6311211e+01  -1.2205418e+01
   1.1014000e+02  -1.1842214e+00   6.3415756e-01   3.9802166e+01  -1.2645439e+00  -1.5648755e+01   1.0571283e+01   2.1397768e+01  -3.6002058e-01  -1.0899405e+00  -1.6876398e+01  -2.5204344e-01  -1.7394446e-01  -7.4667953e+00  -1.6277322e+02   1.8531400e+01  -4.1596568e+02   1.3211724e+01  -5.0538547e+00   2.8157943e+01  -7.7732633e-02   5.5952205e-01   6.1351332e-01  -9.9200240e+00   4.4248030e+00  -3.2594347e+00   1.6894029e+00   1.0650727e+00  -7.8532335e-01  -2.6249965e+01  -1.1796230e+01
   1.1015000e+02  -1.1858685e+00   6.5612131e-01   3.9987823e+01  -1.3594294e+00  -1.5541784e+01   1.0780769e+01   2.0948562e+01  -3.7088733e-01  -1.1485055e+00  -5.8565053e+00  -2.5721110e-01  -2.7560897e-01  -1.0166452e+01  -1.6248481e+02   1.4708179e+01  -3.8232215e+02   1.3252935e+01  -4.2520661e+00   2.8429078e+01  -1.2755970e-01   5.2924682e-01   5.8842833e-01  -9.6616810e+00   5.7770698e+00  -3.1313258e+00   1.7017077e+00   1.0071818e+00  -7.4840360e-01  -2.6227790e+01  -1.1349713e+01
   1.1016000e+02  -1.1970498e+00   6.6022236e-01   4.0161705e+01  -1.4998183e+00  -1.5435329e+01   1.0994156e+01   2.1338776e+01  -3.8093523e-01  -1.0682217e+00   8.0283851e+00  -2.6343148e-01  -3.7886724e-01  -1.0325827e+01  -1.6224316e+02   1.1510058e+01  -3.1981201e+02   1.3377454e+01  -3.1112614e+00   2.8709605e+01  -1.7431856e-01   4.8725578e-01   5.6850309e-01  -9.4316735e+00   7.5305925e+00  -2.8709497e+00   1.7061769e+00   9.4100097e-01  -7.0969304e-01  -2.6253031e+01  -1.0852316e+01
   1.1017000e+02  -1.2265350e+00   6.4778241e-01   4.0343961e+01  -1.6618316e+00  -1.5318044e+01   1.1212533e+01   2.1837647e+01  -3.8852445e-01  -8.2407547e-01   2.4414623e+01  -2.7065451e-01  -4.7676081e-01  -9.7893573e+00  -1.6210256e+02   9.1033686e+00  -2.4066898e+02   1.3575948e+01  -1.8430784e+00   2.9021162e+01  -2.1545648e-01   4.3915772e-01   5.5514840e-01  -9.2392225e+00   9.4090658e+00  -2.5800364e+00   1.7006691e+00   8.7626732e-01  -6.7260766e-01  -2.6330181e+01  -1.0360875e+01
   1.1018000e+02  -1.2708703e+00   6.1958834e-01   4.0545065e+01  -1.8175333e+00  -1.5204140e+01   1.1435184e+01   2.2265084e+01  -3.9200778e-01  -4.1473049e-01   4.0934498e+01  -2.7899482e-01  -5.8513743e-01  -1.0837661e+01  -1.6209251e+02   7.4662795e+00  -1.6370892e+02   1.3835459e+01  -6.7330963e-01   2.9356798e+01  -2.4803621e-01   3.9472243e-01   5.5015576e-01  -9.0305276e+00   1.1023829e+01  -2.3542877e+00   1.6853804e+00   8.2181068e-01  -6.3999080e-01  -2.6464197e+01  -9.9835875e+00
   1.1019000e+02  -1.3156168e+00   5.6975181e-01   4.0759530e+01  -1.9408250e+00  -1.5090695e+01   1.1676196e+01   2.4101202e+01  -3.9010248e-01   1.2378975e-01   5.3852023e+01  -2.8883902e-01  -7.3037363e-01  -1.4523621e+01  -1.6221810e+02   6.3972451e+00  -1.0690344e+02   1.4139128e+01   2.6774232e-01   2.9663331e+01  -2.6923877e-01   3.6343934e-01   5.5504573e-01  -8.7382181e+00   1.2093431e+01  -2.2602728e+00   1.6643182e+00   7.8119097e-01  -6.1296524e-01  -2.6650969e+01  -9.8015223e+00
   1.1020000e+02  -1.3430799e+00   4.8701409e-01   4.0967002e+01  -2.0082177e+00  -1.4970832e+01   1.1953883e+01   2.7768715e+01  -3.8239070e-01   7.0497126e-01   5.8118152e+01  -3.0071436e-01  -9.2605939e-01  -1.9568575e+01  -1.6245936e+02   5.5592989e+00  -8.3794617e+01   1.4476048e+01   9.6477826e-01   2.9864380e+01  -2.7659734e-01   3.4992161e-01   5.6944270e-01  -8.3148998e+00   1.2601046e+01  -2.3283814e+00   1.6460287e+00   7.5258919e-01  -5.9025397e-01  -2.6887560e+01  -9.8253200e+00
   1.1021000e+02  -1.3431086e+00   3.6454943e-01   4.1142671e+01  -2.0057839e+00  -1.4848448e+01   1.2271681e+01   3.1779853e+01  -3.6982114e-01   1.1920473e+00   4.8707607e+01  -3.1493021e-01  -1.1504798e+00  -2.2442038e+01  -1.6276541e+02   4.5221954e+00  -1.0371035e+02   1.4832888e+01   1.4466524e+00   2.9910660e+01  -2.6863762e-01   3.5226007e-01   5.8967682e-01  -7.7362102e+00   1.2799515e+01  -2.5414179e+00   1.6416258e+00   7.3111033e-01  -5.6834170e-01  -2.7172575e+01  -9.9993915e+00
   1.1022000e+02  -1.3222210e+00   2.1063470e-01   4.1273659e+01  -1.9452211e+00  -1.4723772e+01   1.2620067e+01   3.4838545e+01  -3.5491318e-01   1.4278331e+00   2.3578576e+01  -3.3132705e-01  -1.3573554e+00  -2.0687563e+01  -1.6306529e+02   2.8075842e+00  -1.7146113e+02   1.5136952e+01   1.7097134e+00   2.9830170e+01  -2.4597348e-01   3.6365351e-01   6.0889965e-01  -7.0224480e+00   1.3050056e+01  -2.8119822e+00   1.6596123e+00   7.1107868e-01  -5.4272098e-01  -2.7457548e+01  -1.0206267e+01
   1.1023000e+02  -1.3033173e+00   4.9318179e-02   4.1368010e+01  -1.8713887e+00  -1.4593997e+01   1.2983017e+01   3.6295042e+01  -3.4144119e-01   1.2865448e+00  -1.4128833e+01  -3.4928375e-01  -1.5017501e+00  -1.4439468e+01  -1.6330111e+02  -1.1038543e-02  -2.8186227e+02   1.5253598e+01   1.7272977e+00   2.9711864e+01  -2.1191703e-01   3.7549809e-01   6.1926250e-01  -6.2314971e+00   1.3588039e+01  -2.9635270e+00   1.6998875e+00   6.8751615e-01  -5.0986164e-01  -2.7639360e+01  -1.0312278e+01
   1.1024000e+02  -1.3133749e+00  -9.3875061e-02   4.1450489e+01  -1.8444374e+00  -1.4460269e+01   1.3339402e+01   3.5638505e+01  -3.3363070e-01   7.2297207e-01  -5.6357269e+01  -3.6790440e-01  -1.5576241e+00  -5.5874042e+00  -1.6345261e+02  -4.1152668e+00  -4.1042282e+02   1.5048231e+01   1.5249822e+00   2.9616681e+01  -1.7154900e-01   3.8036402e-01   6.1546011e-01  -5.4462353e+00   1.4405219e+01  -2.7759750e+00   1.7514258e+00   6.5719160e-01  -4.6917068e-01  -2.7600121e+01  -1.0220877e+01
   1.1025000e+02  -1.3675647e+00  -2.1156829e-01   4.1551275e+01  -1.9025749e+00  -1.4318978e+01   1.3674052e+01   3.3464932e+01  -3.3517636e-01  -2.0973225e-01  -9.3270433e+01  -3.8631745e-01  -1.5285918e+00   2.9032293e+00  -1.6353224e+02  -9.1899800e+00  -5.0747132e+02   1.4452997e+01   1.2272631e+00   2.9483529e+01  -1.2951696e-01   3.7405964e-01   5.9734231e-01  -4.7990289e+00   1.5312716e+01  -2.1054005e+00   1.7963392e+00   6.2034217e-01  -4.2442856e-01  -2.7252434e+01  -9.8822955e+00
   1.1026000e+02  -1.4597454e+00  -3.2075263e-01   4.1690873e+01  -2.0318574e+00  -1.4181640e+01   1.3996687e+01   3.2263523e+01  -3.4849870e-01  -1.3842931e+00  -1.1745609e+02  -4.0392757e-01  -1.4428895e+00   8.5702365e+00  -1.6356630e+02  -1.4288623e+01  -5.0986434e+02   1.3521333e+01   1.0183000e+00   2.9105595e+01  -8.8049483e-02   3.5646453e-01   5.6975720e-01  -4.4725092e+00   1.6086945e+01  -9.8156312e-01   1.8181838e+00   5.8248836e-01  -3.8373314e-01  -2.6594097e+01  -9.2980921e+00
   1.1027000e+02  -1.5638354e+00  -4.4742864e-01   4.1864154e+01  -2.1713733e+00  -1.4039374e+01   1.4342907e+01   3.4622055e+01  -3.7449056e-01  -2.6480761e+00  -1.2637830e+02  -4.2051941e-01  -1.3383030e+00   1.0458645e+01  -1.6358039e+02  -1.8110348e+01  -3.8217249e+02   1.2423200e+01   1.0423488e+00   2.8252562e+01  -4.7013314e-02   3.3154826e-01   5.3984085e-01  -4.6323780e+00   1.6554529e+01   3.8793075e-01   1.8090477e+00   5.5386860e-01  -3.5697042e-01  -2.5727752e+01  -8.5378837e+00
   1.1028000e+02  -1.6470232e+00  -6.0110232e-01   4.2037833e+01  -2.2557764e+00  -1.3893671e+01   1.4750597e+01   4.0768973e+01  -4.1273308e-01  -3.8699887e+00  -1.2219126e+02  -4.3618389e-01  -1.2448993e+00   9.3403700e+00  -1.6359185e+02  -1.9633534e+01  -1.5231859e+02   1.1381744e+01   1.3160509e+00   2.6870474e+01  -6.7354455e-03   3.0625920e-01   5.1369386e-01  -5.3258694e+00   1.6588121e+01   1.7005556e+00   1.7713553e+00   5.4594783e-01  -3.5216096e-01  -2.4829444e+01  -7.7530474e+00
   1.1029000e+02  -1.6882132e+00  -7.5995674e-01   4.2171986e+01  -2.2607193e+00  -1.3743499e+01   1.5238349e+01   4.8775155e+01  -4.6198209e-01  -4.9676806e+00  -1.0976919e+02  -4.5117238e-01  -1.1784881e+00   6.6411201e+00  -1.6360577e+02  -1.8467009e+01   1.1665253e+02   1.0571037e+01   1.7261654e+00   2.5161802e+01   2.8712267e-02   2.8744930e-01   4.9454067e-01  -6.4618095e+00   1.6133929e+01   2.6748051e+00   1.7145147e+00   5.6684847e-01  -3.7308146e-01  -2.4064208e+01  -7.1300536e+00
   1.1030000e+02  -1.6872403e+00  -8.8123602e-01   4.2247724e+01  -2.2131268e+00  -1.3587311e+01   1.5797794e+01   5.5944488e+01  -5.2070145e-01  -5.9118931e+00  -9.4421246e+01  -4.6581806e-01  -1.1474465e+00   3.1041567e+00  -1.6361259e+02  -1.4546345e+01   3.9206636e+02   1.0033252e+01   2.1412759e+00   2.3480272e+01   5.1393350e-02   2.7862061e-01   4.8255185e-01  -7.8746522e+00   1.5259622e+01   3.1427139e+00   1.6488225e+00   6.1731718e-01  -4.1838645e-01  -2.3500041e+01  -6.8058199e+00
   1.1031000e+02  -1.6591767e+00  -9.3286327e-01   4.2274063e+01  -2.1592575e+00  -1.3419892e+01   1.6396667e+01   5.9887320e+01  -5.8742839e-01  -6.7096792e+00  -7.9778611e+01  -4.8029526e-01  -1.1365107e+00   1.0935813e+00  -1.6358644e+02  -7.6525745e+00   6.8937707e+02   9.7283685e+00   2.5284454e+00   2.2128194e+01   5.3737495e-02   2.7942142e-01   4.7623177e-01  -9.3431127e+00   1.4098850e+01   3.0989910e+00   1.5800436e+00   6.8934825e-01  -4.8186617e-01  -2.3135336e+01  -6.8586495e+00
   1.1032000e+02  -1.6235907e+00  -9.2334399e-01   4.2274274e+01  -2.1225688e+00  -1.3246630e+01   1.7001719e+01   6.0505205e+01  -6.6073800e-01  -7.3648126e+00  -6.5513337e+01  -4.9422837e-01  -1.0913845e+00   4.5126219e+00  -1.6348611e+02   2.5988136e+00   1.0251388e+03   9.6181718e+00   2.9441276e+00   2.1200158e+01   3.4632435e-02   2.8764559e-01   4.7543389e-01  -1.0624015e+01   1.2769270e+01   2.6808718e+00   1.5089796e+00   7.6952533e-01  -5.5445663e-01  -2.2955012e+01  -7.3111788e+00
   1.1033000e+02  -1.5968177e+00  -9.0281192e-01   4.2270595e+01  -2.0941353e+00  -1.3070503e+01   1.7610992e+01   6.0927304e+01  -7.3884235e-01  -7.8412259e+00  -4.7641334e+01  -5.0667019e-01  -9.5481089e-01   1.3657362e+01  -1.6326265e+02   1.6208405e+01   1.3609591e+03   9.6517445e+00   3.4687444e+00   2.0600382e+01   2.0574377e-03   3.0111522e-01   4.8320318e-01  -1.1569261e+01   1.1386946e+01   2.0835555e+00   1.4360575e+00   8.4485336e-01  -6.2719149e-01  -2.2911784e+01  -8.0773467e+00
   1.1034000e+02  -1.5851814e+00  -9.2742574e-01   4.2276748e+01  -2.0558345e+00  -1.2893745e+01   1.8255873e+01   6.4488098e+01  -8.1931179e-01  -8.0751105e+00  -2.3388462e+01  -5.1654234e-01  -7.1278070e-01   2.4203018e+01  -1.6287694e+02   3.2222428e+01   1.6014023e+03   9.7552088e+00   4.1992741e+00   2.0193161e+01  -3.1282476e-02   3.1780911e-01   5.0411012e-01  -1.2173112e+01   1.0085559e+01   1.4816025e+00   1.3645907e+00   9.0639927e-01  -6.9314317e-01  -2.2936010e+01  -8.9768567e+00
   1.1035000e+02  -1.5794590e+00  -1.0143176e+00   4.2296151e+01  -2.0011102e+00  -1.2703179e+01   1.8965516e+01   7.0964276e+01  -8.9918890e-01  -8.0141232e+00   6.0987297e+00  -5.2312105e-01  -3.9975222e-01   3.1302848e+01  -1.6232158e+02   4.8846231e+01   1.6623803e+03   9.8899571e+00   5.2484673e+00   1.9919335e+01  -5.6177843e-02   3.3467778e-01   5.4142435e-01  -1.2495269e+01   8.9507577e+00   9.8359607e-01   1.2986449e+00   9.4962394e-01  -7.4788791e-01  -2.3003202e+01  -9.8400633e+00
   1.1036000e+02  -1.5578279e+00  -1.1278561e+00   4.2323193e+01  -1.9385107e+00  -1.2507686e+01   1.9738695e+01   7.7317964e+01  -9.7518847e-01  -7.6255433e+00   3.8857996e+01  -5.2625835e-01  -7.2287560e-02   3.2746466e+01  -1.6162559e+02   6.4281585e+01   1.5435355e+03   1.0094570e+01   6.6981131e+00   1.9799300e+01  -7.2076985e-02   3.4685056e-01   5.9618985e-01  -1.2595889e+01   7.9804418e+00   6.0452424e-01   1.2396405e+00   9.7363044e-01  -7.8943282e-01  -2.3160065e+01  -1.0573249e+01
   1.1037000e+02  -1.4995412e+00  -1.2081318e+00   4.2346383e+01  -1.8855109e+00  -1.2302395e+01   2.0547207e+01   8.0851156e+01  -1.0438691e+00  -6.8935248e+00   7.3201851e+01  -5.2628136e-01   2.2317162e-01   2.9545918e+01  -1.6082848e+02   7.7488003e+01   1.3206418e+03   1.0456974e+01   8.5644381e+00   1.9871243e+01  -8.5385609e-02   3.4893812e-01   6.6752093e-01  -1.2545437e+01   7.1484390e+00   2.8895341e-01   1.1870156e+00   9.8101798e-01  -8.1849922e-01  -2.3481752e+01  -1.1147894e+01
   1.1038000e+02  -1.3993404e+00  -1.2145353e+00   4.2352687e+01  -1.8570352e+00  -1.2084843e+01   2.1351917e+01   8.0470990e+01  -1.1020214e+00  -5.8412735e+00   1.0522512e+02  -5.2363620e-01   4.7569845e-01   2.5252683e+01  -1.5994883e+02   8.8194638e+01   1.0706635e+03   1.1052253e+01   1.0789948e+01   2.0130199e+01  -1.0322331e-01   3.3880049e-01   7.5146814e-01  -1.2438296e+01   6.4656535e+00  -3.8367733e-03   1.1411870e+00   9.7748895e-01  -8.3858717e-01  -2.4023350e+01  -1.1577076e+01
   1.1039000e+02  -1.2704811e+00  -1.1513056e+00   4.2333445e+01  -1.8533620e+00  -1.1864140e+01   2.2121940e+01   7.7002336e+01  -1.1472316e+00  -4.5485779e+00   1.2926956e+02  -5.1851246e-01   7.1198266e-01   2.3628421e+01  -1.5898605e+02   9.6389309e+01   8.1946703e+02   1.1896709e+01   1.3224498e+01   2.0502004e+01  -1.2838197e-01   3.2132673e-01   8.3920276e-01  -1.2382263e+01   5.9621799e+00  -2.4922938e-01   1.1039680e+00   9.6930206e-01  -8.5428348e-01  -2.4800187e+01  -1.1875399e+01
   1.1040000e+02  -1.1362682e+00  -1.0613288e+00   4.2289673e+01  -1.8563510e+00  -1.1633811e+01   2.2848942e+01   7.2700220e+01  -1.1783030e+00  -3.1374239e+00   1.4111540e+02  -5.1066958e-01   9.7604152e-01   2.6405886e+01  -1.5794851e+02   1.0197048e+02   5.5811745e+02   1.2959860e+01   1.5615572e+01   2.0857687e+01  -1.5882787e-01   3.0833168e-01   9.1874419e-01  -1.2460531e+01   5.6507967e+00  -3.9523621e-01   1.0768261e+00   9.6004347e-01  -8.6846811e-01  -2.5798575e+01  -1.2027548e+01
   1.1041000e+02  -1.0187422e+00  -9.9354358e-01   4.2230814e+01  -1.8394521e+00  -1.1402221e+01   2.3541318e+01   6.9237540e+01  -1.1953828e+00  -1.7426824e+00   1.3947415e+02  -4.9947504e-01   1.3076970e+00   3.3165547e+01  -1.5686915e+02   1.0484339e+02   2.8729065e+02   1.4183486e+01   1.7633173e+01   2.1066745e+01  -1.9010279e-01   3.1348534e-01   9.8030676e-01  -1.2677859e+01   5.5251124e+00  -4.1662291e-01   1.0604578e+00   9.5045064e-01  -8.8096180e-01  -2.6969261e+01  -1.2016099e+01
   1.1042000e+02  -9.2962108e-01  -9.6666628e-01   4.2166396e+01  -1.7864207e+00  -1.1155105e+01   2.4208881e+01   6.6756338e+01  -1.1998102e+00  -4.8402818e-01   1.2586542e+02  -4.8414148e-01   1.7226695e+00   4.1497249e+01  -1.5579682e+02   1.0518597e+02   3.4257818e+01   1.5435294e+01   1.8935491e+01   2.1064866e+01  -2.1736250e-01   3.4527237e-01   1.0198008e+00  -1.2953590e+01   5.5645734e+00  -3.2640612e-01   1.0556384e+00   9.4045792e-01  -8.8913434e-01  -2.8168127e+01  -1.1852496e+01
   1.1043000e+02  -8.6657246e-01  -9.6138441e-01   4.2098068e+01  -1.7003496e+00  -1.0908389e+01   2.4861896e+01   6.5301515e+01  -1.1936225e+00   5.6840087e-01   1.0524290e+02  -4.6398185e-01   2.2108280e+00   4.8815848e+01  -1.5477748e+02   1.0357823e+02  -1.6077394e+02   1.6508564e+01   1.9295498e+01   2.0860193e+01  -2.3595094e-01   4.0233962e-01   1.0381754e+00  -1.3140350e+01   5.7464957e+00  -1.6017583e-01   1.0632681e+00   9.2923799e-01  -8.8918245e-01  -2.9160771e+01  -1.1588354e+01
   1.1044000e+02  -8.1793142e-01  -9.4630208e-01   4.2017015e+01  -1.5906555e+00  -1.0656975e+01   2.5514207e+01   6.5231102e+01  -1.1788476e+00   1.4152431e+00   8.4684226e+01  -4.3864368e-01   2.7383641e+00   5.2753612e+01  -1.5383307e+02   1.0097429e+02  -2.6039344e+02   1.7213210e+01   1.8767849e+01   2.0479511e+01  -2.4119284e-01   4.7400150e-01   1.0399603e+00  -1.3082702e+01   6.0561555e+00   1.6973339e-02   1.0838229e+00   9.1392062e-01  -8.7803072e-01  -2.9717889e+01  -1.1288643e+01
   1.1045000e+02  -7.7057942e-01  -9.0492792e-01   4.1905197e+01  -1.4564316e+00  -1.0392154e+01   2.6168814e+01   6.5460701e+01  -1.1570458e+00   2.1032556e+00   6.8801251e+01  -4.0840640e-01   3.2417550e+00   5.0339095e+01  -1.5294436e+02   9.8566798e+01  -2.4074964e+02   1.7489714e+01   1.7745767e+01   1.9921362e+01  -2.2808488e-01   5.4520023e-01   1.0331519e+00  -1.2713658e+01   6.4599883e+00   1.0968735e-01   1.1175768e+00   8.9149465e-01  -8.5601226e-01  -2.9734439e+01  -1.0992358e+01
   1.1046000e+02  -7.1386865e-01  -8.3904845e-01   4.1738531e+01  -1.2916711e+00  -1.0127505e+01   2.6806822e+01   6.3800782e+01  -1.1293197e+00   2.6785968e+00   5.7534114e+01  -3.7420140e-01   3.6554218e+00   4.1366674e+01  -1.5205465e+02   9.7557674e+01  -1.0091235e+02   1.7477591e+01   1.6791856e+01   1.9141351e+01  -1.9162421e-01   6.0197368e-01   1.0285784e+00  -1.2093409e+01   6.9120776e+00   5.2760522e-02   1.1647078e+00   8.6250347e-01  -8.2793430e-01  -2.9312711e+01  -1.0718967e+01
   1.1047000e+02  -6.4225052e-01  -7.5958855e-01   4.1492612e+01  -1.1045999e+00  -9.8505372e+00   2.7394430e+01   5.8760791e+01  -1.0966600e+00   3.1529721e+00   4.7437530e+01  -3.3740414e-01   3.9342714e+00   2.7884961e+01  -1.5109883e+02   9.9028278e+01   1.4706044e+02   1.7421745e+01   1.6397184e+01   1.8088916e+01  -1.2857196e-01   6.3455488e-01   1.0375402e+00  -1.1400226e+01   7.3889060e+00  -1.4661202e-01   1.2233593e+00   8.3098634e-01  -8.0025500e-01  -2.8677747e+01  -1.0446253e+01
   1.1048000e+02  -5.5822950e-01  -6.8299821e-01   4.1149784e+01  -9.2084859e-01  -9.5712776e+00   2.7892515e+01   4.9808506e+01  -1.0604285e+00   3.4899105e+00   3.3693843e+01  -2.9959841e-01   4.0565445e+00   1.2227312e+01  -1.5002966e+02   1.0399329e+02   4.9650142e+02   1.7544326e+01   1.6848375e+01   1.6736288e+01  -3.9575853e-02   6.3839729e-01   1.0687583e+00  -1.0838218e+01   7.8929712e+00  -4.1354385e-01   1.2877107e+00   8.0065688e-01  -7.7666373e-01  -2.8037349e+01  -1.0114438e+01
   1.1049000e+02  -4.7143002e-01  -6.3097200e-01   4.0703663e+01  -7.5754926e-01  -9.2876062e+00   2.8265898e+01   3.7338295e+01  -1.0226581e+00   3.6232576e+00   1.3334708e+01  -2.6206139e-01   4.0516662e+00  -4.8782816e-01  -1.4881898e+02   1.1322369e+02   9.2303976e+02   1.8013946e+01   1.8212083e+01   1.5057877e+01   7.0913259e-02   6.1378315e-01   1.1248589e+00  -1.0513187e+01   8.4841479e+00  -6.0868032e-01   1.3500767e+00   7.7187566e-01  -7.5632534e-01  -2.7541128e+01  -9.6885856e+00
   1.1050000e+02  -3.9492698e-01  -6.2550624e-01   4.0161582e+01  -5.9278528e-01  -8.9995803e+00   2.8491806e+01   2.2590837e+01  -9.8593499e-01   3.4984262e+00  -1.2483140e+01  -2.2538910e-01   3.9861095e+00  -6.5556715e+00  -1.4744847e+02   1.2673510e+02   1.3511414e+03   1.8859042e+01   2.0358501e+01   1.3041022e+01   1.9709378e-01   5.6517729e-01   1.1993506e+00  -1.0479592e+01   9.3001602e+00  -5.9610171e-01   1.4056896e+00   7.4317924e-01  -7.3590573e-01  -2.7217021e+01  -9.1229949e+00
   1.1051000e+02  -3.4218168e-01  -6.8154060e-01   3.9545284e+01  -3.6989106e-01  -8.7141900e+00   2.8565389e+01   7.3582522e+00  -9.5302433e-01   3.0982552e+00  -4.0017101e+01  -1.8969863e-01   3.9061135e+00  -7.9996013e+00  -1.4590933e+02   1.4364753e+02   1.6912422e+03   1.9907787e+01   2.2957025e+01   1.0720514e+01   3.3343203e-01   5.0147213e-01   1.2772732e+00  -1.0818833e+01   1.0464331e+01  -3.5685697e-01   1.4542343e+00   7.1611215e-01  -7.1305180e-01  -2.6950234e+01  -8.3367764e+00
   1.1052000e+02  -3.2182823e-01  -7.9917353e-01   3.8887624e+01  -4.3983293e-02  -8.4296019e+00   2.8498131e+01  -6.7257447e+00  -9.2645050e-01   2.4476360e+00  -6.5061915e+01  -1.5485700e-01   3.8352777e+00  -7.0835810e+00  -1.4420200e+02   1.6271209e+02   1.9064570e+03   2.0935944e+01   2.5550505e+01   8.1956705e+00   4.7341946e-01   4.3505024e-01   1.3417087e+00  -1.1557232e+01   1.1942554e+01   6.6175060e-03   1.4958666e+00   6.9691770e-01  -6.8819781e-01  -2.6627668e+01  -7.3238651e+00
   1.1053000e+02  -3.3053555e-01  -9.5720309e-01   3.8229156e+01   3.6932597e-01  -8.1454148e+00   2.8306052e+01  -1.9207936e+01  -9.0814229e-01   1.6071109e+00  -8.4052514e+01  -1.2062597e-01   3.7830210e+00  -5.2256666e+00  -1.4232369e+02   1.8286104e+02   2.0148948e+03   2.1807279e+01   2.7761014e+01   5.6607220e+00   6.0832777e-01   3.7739186e-01   1.3831965e+00  -1.2619620e+01   1.3514539e+01   3.7002563e-01   1.5270744e+00   6.9289304e-01  -6.6381699e-01  -2.6215672e+01  -6.1843745e+00
   1.1054000e+02  -3.5344128e-01  -1.1176871e+00   3.7611488e+01   7.9260318e-01  -7.8649519e+00   2.8002448e+01  -3.0360431e+01  -8.9939401e-01   6.4146766e-01  -9.6564322e+01  -8.7157724e-02   3.7096795e+00  -7.3341573e+00  -1.4025960e+02   2.0338302e+02   2.0521973e+03   2.2450242e+01   2.9452008e+01   3.3876607e+00   7.2862208e-01   3.3368281e-01   1.4040259e+00  -1.3915017e+01   1.4910282e+01   6.5743793e-01   1.5413554e+00   7.0811999e-01  -6.4284221e-01  -2.5680683e+01  -5.0225237e+00
   1.1055000e+02  -3.7412686e-01  -1.2431841e+00   3.7064731e+01   1.1372282e+00  -7.5891874e+00   2.7599860e+01  -4.0258794e+01  -9.0110542e-01  -4.0830566e-01  -1.0497733e+02  -5.5416043e-02   3.5338894e+00  -1.7579001e+01  -1.3799170e+02   2.2404361e+02   2.0660594e+03   2.2856242e+01   3.0724499e+01   1.5962749e+00   8.2585107e-01   3.0136490e-01   1.4140061e+00  -1.5382855e+01   1.5979424e+01   8.3663976e-01   1.5334733e+00   7.4261066e-01  -6.2822206e-01  -2.4994421e+01  -3.9112910e+00
   1.1056000e+02  -3.8248455e-01  -1.3123556e+00   3.6601925e+01   1.3583826e+00  -7.3139957e+00   2.7113144e+01  -4.8671574e+01  -9.1379775e-01  -1.5036836e+00  -1.0953780e+02  -2.6905684e-02   3.2015739e+00  -3.3231556e+01  -1.3550800e+02   2.4522302e+02   2.1179407e+03   2.3109643e+01   3.1752166e+01   3.3951426e-01   8.9368395e-01   2.7427295e-01   1.4228528e+00  -1.6983866e+01   1.6761937e+01   8.7390368e-01   1.5044611e+00   7.9503975e-01  -6.2360322e-01  -2.4211303e+01  -2.9251842e+00
   1.1057000e+02  -3.7581596e-01  -1.3249713e+00   3.6222663e+01   1.4677863e+00  -7.0516384e+00   2.6564403e+01  -5.4874106e+01  -9.3729366e-01  -2.5767646e+00  -1.0730810e+02  -3.0022121e-03   2.7260778e+00  -4.7549605e+01  -1.3280103e+02   2.6767330e+02   2.2450286e+03   2.3323108e+01   3.2597164e+01  -4.5946300e-01   9.2908193e-01   2.4860081e-01   1.4350229e+00  -1.8708270e+01   1.7427164e+01   7.0424891e-01   1.4635082e+00   8.6546493e-01  -6.3312291e-01  -2.3440601e+01  -2.1283458e+00
   1.1058000e+02  -3.5854487e-01  -1.2994542e+00   3.5918741e+01   1.5052081e+00  -6.7903123e+00   2.5981458e+01  -5.8294527e+01  -9.7044662e-01  -3.5375991e+00  -9.6083456e+01   1.5565551e-02   2.1729269e+00  -5.5315089e+01  -1.2986218e+02   2.9203208e+02   2.4358781e+03   2.3581159e+01   3.3210723e+01  -9.0937845e-01   9.3264788e-01   2.2552954e-01   1.4495044e+00  -2.0546449e+01   1.8134103e+01   2.6017092e-01   1.4233684e+00   9.5357510e-01  -6.5959649e-01  -2.2790345e+01  -1.5553635e+00
   1.1059000e+02  -3.4087243e-01  -1.2636664e+00   3.5680050e+01   1.5070681e+00  -6.5359191e+00   2.5388818e+01  -5.9263917e+01  -1.0111704e+00  -4.3063229e+00  -7.6872374e+01   2.8893402e-02   1.6256377e+00  -5.4728920e+01  -1.2667201e+02   3.1869948e+02   2.6667400e+03   2.3940579e+01   3.3561462e+01  -1.1250076e+00   9.0762387e-01   2.0939966e-01   1.4627306e+00  -2.2428618e+01   1.8936545e+01  -4.7981683e-01   1.3927590e+00   1.0532786e+00  -7.0251983e-01  -2.2348680e+01  -1.2103123e+00
   1.1060000e+02  -3.3401981e-01  -1.2403146e+00   3.5497883e+01   1.4975239e+00  -6.2882294e+00   2.4807790e+01  -5.8102830e+01  -1.0567322e+00  -4.8395590e+00  -5.3323609e+01   3.7804831e-02   1.1582308e+00  -4.6740695e+01  -1.2319653e+02   3.4800507e+02   2.9305590e+03   2.4409073e+01   3.3684896e+01  -1.2390124e+00   8.5921699e-01   2.0395231e-01   1.4701474e+00  -2.4212982e+01   1.9783858e+01  -1.4776167e+00   1.3722506e+00   1.1492117e+00  -7.5715486e-01  -2.2153824e+01  -1.0526152e+00
   1.1061000e+02  -3.4401945e-01  -1.2362147e+00   3.5366969e+01   1.4923830e+00  -6.0470142e+00   2.4259264e+01  -5.4852581e+01  -1.1041194e+00  -5.1337139e+00  -2.9415493e+01   4.3538516e-02   8.1358519e-01  -3.4464560e+01  -1.1940319e+02   3.8010546e+02   3.2100385e+03   2.4916443e+01   3.3620013e+01  -1.3701025e+00   7.9484372e-01   2.0941143e-01   1.4656044e+00  -2.5727744e+01   2.0533939e+01  -2.6517948e+00   1.3550325e+00   1.2194706e+00  -8.1534035e-01  -2.2166695e+01  -9.9043874e-01
   1.1062000e+02  -3.6713450e-01  -1.2410399e+00   3.5288218e+01   1.5005413e+00  -5.8115285e+00   2.3754787e+01  -5.0447720e+01  -1.1504229e+00  -5.2153867e+00  -8.1672820e+00   4.7237711e-02   5.8343560e-01  -2.3014959e+01  -1.1527398e+02   4.1463530e+02   3.4529844e+03   2.5318649e+01   3.3335393e+01  -1.5758944e+00   7.2357875e-01   2.2200576e-01   1.4417594e+00  -2.6822024e+01   2.0945565e+01  -3.8907217e+00   1.3297825e+00   1.2437671e+00  -8.6760765e-01  -2.2275707e+01  -9.1842585e-01
   1.1063000e+02  -3.9077089e-01  -1.2345569e+00   3.5267738e+01   1.5214877e+00  -5.5771315e+00   2.3286641e+01  -4.6814645e+01  -1.1933844e+00  -5.1358950e+00   7.9491697e+00   4.9537979e-02   4.1824809e-01  -1.6518752e+01  -1.1079598e+02   4.5054416e+02   3.5908857e+03   2.5455286e+01   3.2733989e+01  -1.8654233e+00   6.5373368e-01   2.3574671e-01   1.3926112e+00  -2.7383433e+01   2.0705860e+01  -5.0365108e+00   1.2835462e+00   1.2113538e+00  -9.0531230e-01  -2.2354886e+01  -8.0162969e-01
   1.1064000e+02  -4.0234886e-01  -1.2004375e+00   3.5307014e+01   1.5432662e+00  -5.3495526e+00   2.2831465e+01  -4.5517607e+01  -1.2321293e+00  -4.9570885e+00   1.7880653e+01   5.0542724e-02   2.6601425e-01  -1.5223383e+01  -1.0595878e+02   4.8623244e+02   3.5688282e+03   2.5208469e+01   3.1703224e+01  -2.2304151e+00   5.9036771e-01   2.4510711e-01   1.3157355e+00  -2.7345642e+01   1.9481983e+01  -5.8892131e+00   1.2046772e+00   1.1243025e+00  -9.2220313e-01  -2.2320866e+01  -7.2780827e-01
   1.1065000e+02  -3.9940184e-01  -1.1386249e+00   3.5389152e+01   1.5467959e+00  -5.3495526e+00   2.2365264e+01  -4.6620094e+01  -1.2675207e+00  -4.7227977e+00   2.3429077e+01   4.9972995e-02   8.9379627e-02  -1.7663463e+01  -1.0077274e+02   5.1987117e+02   3.3638726e+03   2.4494755e+01   3.0146854e+01  -2.6380409e+00   5.3483619e-01   2.4691927e-01   1.2124787e+00  -2.6732952e+01   1.6992140e+01  -6.2786317e+00   1.0861999e+00   9.9656101e-01  -9.1572937e-01  -2.2113861e+01  -8.4928584e-01
   1.1066000e+02  -3.9049909e-01  -1.0655315e+00   3.5479976e+01   1.5179830e+00  -5.1320006e+00   2.1878893e+01  -4.8637045e+01  -1.3012332e+00  -4.4428256e+00   2.7997208e+01   4.7283298e-02  -1.3836210e-01  -2.2774173e+01  -9.5271584e+01   5.4981644e+02   2.9945273e+03   2.3263933e+01   2.8036407e+01  -3.0469527e+00   4.8642230e-01   2.4036609e-01   1.0867363e+00  -2.5693544e+01   1.3137084e+01  -6.1354957e+00   9.2786624e-01   8.4967052e-01  -8.8805825e-01  -2.1680101e+01  -1.2633487e+00
   1.1067000e+02  -3.8742463e-01  -1.0041208e+00   3.5550002e+01   1.4591317e+00  -4.9170268e+00   2.1383083e+01  -4.9581013e+01  -1.3340928e+00  -4.1032215e+00   3.3960417e+01   4.1905544e-02  -4.2059081e-01  -2.8222871e+01  -8.9498143e+01   5.7495641e+02   2.5139970e+03   2.1557787e+01   2.5483933e+01  -3.4627646e+00   4.4471610e-01   2.2556096e-01   9.4405868e-01  -2.4446242e+01   8.1287573e+00  -5.5078465e+00   7.3577005e-01   7.0551158e-01  -8.4542984e-01  -2.1016403e+01  -1.9311241e+00
   1.1068000e+02  -3.9787044e-01  -9.7443437e-01   3.5593316e+01   1.3899145e+00  -4.7095015e+00   2.0900052e+01  -4.8303131e+01  -1.3654598e+00  -3.6872553e+00   4.1596621e+01   3.3554360e-02  -7.3026791e-01  -3.0967710e+01  -8.3511967e+01   5.9484127e+02   1.9884858e+03   1.9514471e+01   2.2736062e+01  -3.9478584e+00   4.1061080e-01   2.0238134e-01   7.9202649e-01  -2.3179191e+01   2.5022194e+00  -4.5483149e+00   5.2182938e-01   5.7971487e-01  -7.9470478e-01  -2.0170769e+01  -2.6650967e+00
   1.1069000e+02  -4.2276772e-01  -9.8571797e-01   3.5621790e+01   1.3359342e+00  -4.5068463e+00   2.0449861e+01  -4.5019071e+01  -1.3939063e+00  -3.1928687e+00   4.9438658e+01   2.2266619e-02  -1.0355727e+00  -3.0530476e+01  -7.7400556e+01   6.0962271e+02   1.4781442e+03   1.7281877e+01   2.0048946e+01  -4.5651677e+00   3.8476436e-01   1.7114512e-01   6.4027332e-01  -2.1962003e+01  -3.0371270e+00  -3.4769573e+00   3.0382297e-01   4.7973090e-01  -7.3922829e-01  -1.9175121e+01  -3.2052021e+00
   1.1070000e+02  -4.5561445e-01  -1.0281612e+00   3.5645006e+01   1.3134922e+00  -4.3057381e+00   2.0039330e+01  -4.1053104e+01  -1.4180121e+00  -2.6351678e+00   5.5770085e+01   8.2700477e-03  -1.3170015e+00  -2.8142886e+01  -7.1253336e+01   6.1990984e+02   1.0287123e+03   1.4967516e+01   1.7549784e+01  -5.3218974e+00   3.6520279e-01   1.3389691e-01   4.9837201e-01  -2.0681475e+01  -7.8537181e+00  -2.5163808e+00   1.0305568e-01   4.0617721e-01  -6.7779585e-01  -1.8033535e+01  -3.3829591e+00
   1.1071000e+02  -4.8341466e-01  -1.0732337e+00   3.5660133e+01   1.3229463e+00  -4.1091563e+00   1.9661293e+01  -3.7803717e+01  -1.4366722e+00  -2.0302866e+00   6.0488117e+01  -8.0771986e-03  -1.5608858e+00  -2.4388429e+01  -6.5123434e+01   6.2658698e+02   6.6771464e+02   1.2639381e+01   1.5220641e+01  -6.1506123e+00   3.4675623e-01   9.3267756e-02   3.7297879e-01  -1.9091133e+01  -1.1533943e+01  -1.8328072e+00  -6.0925717e-02   3.5446661e-01  -6.0732809e-01  -1.6754563e+01  -3.2216921e+00
   1.1072000e+02  -4.9155600e-01  -1.0885126e+00   3.5658272e+01   1.3517376e+00  -3.9154966e+00   1.9304630e+01  -3.5666333e+01  -1.4491327e+00  -1.3900166e+00   6.4027001e+01  -2.6388484e-02  -1.7640203e+00  -2.0313449e+01  -5.9018968e+01   6.3053685e+02   3.9498714e+02   1.0325657e+01   1.3008580e+01  -6.9242536e+00   3.2263955e-01   5.0180389e-02   2.6699664e-01  -1.7017315e+01  -1.3895762e+01  -1.4829888e+00  -1.7582982e-01   3.1718044e-01  -5.2672774e-01  -1.5357299e+01  -2.8595542e+00
   1.1073000e+02  -4.7150488e-01  -1.0568749e+00   3.5634476e+01   1.3796050e+00  -3.7267070e+00   1.8961580e+01  -3.4304992e+01  -1.4551180e+00  -7.4157350e-01   6.4844314e+01  -4.6350356e-02  -1.9335382e+00  -1.6951792e+01  -5.2922964e+01   6.3237998e+02   1.8431255e+02   8.0660805e+00   1.0931206e+01  -7.4926311e+00   2.8599655e-01   4.2453034e-03   1.8094123e-01  -1.4527412e+01  -1.4948139e+01  -1.3867599e+00  -2.3996337e-01   2.8758351e-01  -4.3950574e-01  -1.3905412e+01  -2.4251889e+00
   1.1074000e+02  -4.2675366e-01  -9.8660871e-01   3.5590501e+01   1.3847746e+00  -3.5410687e+00   1.8625565e+01  -3.3601453e+01  -1.4549326e+00  -1.2914264e-01   6.1243086e+01  -6.7603995e-02  -2.0648688e+00  -1.3133058e+01  -4.6816081e+01   6.3246453e+02   8.4549843e+00   5.9681991e+00   9.0636704e+00  -7.7118384e+00   2.3079637e-01  -4.3780877e-02   1.1403891e-01  -1.1883822e+01  -1.4863739e+01  -1.4018271e+00  -2.6117778e-01   2.6170372e-01  -3.5308984e-01  -1.2538693e+01  -2.0028137e+00
   1.1075000e+02  -3.7256941e-01  -9.0624799e-01   3.5532477e+01   1.3538996e+00  -3.3580659e+00   1.8285744e+01  -3.3982122e+01  -1.4492527e+00   4.1734502e-01   5.4648766e+01  -8.9621869e-02  -2.1414087e+00  -7.6539915e+00  -4.0685510e+01   6.3078051e+02  -1.6840228e+02   4.1471253e+00   7.4343716e+00  -7.4523299e+00   1.5377494e-01  -9.1498607e-02   6.3724889e-02  -9.3599800e+00  -1.3941226e+01  -1.4399942e+00  -2.5068223e-01   2.3699531e-01  -2.7430283e-01  -1.1404947e+01  -1.6546190e+00
   1.1076000e+02  -3.2814296e-01  -8.4653308e-01   3.5469130e+01   1.2917571e+00  -3.1757508e+00   1.7929484e+01  -3.5626039e+01  -1.4387844e+00   8.9740593e-01   4.8006092e+01  -1.1179901e-01  -2.1557386e+00  -1.4329863e+00  -3.4532650e+01   6.2657005e+02  -4.2104570e+02   2.6253259e+00   5.9554943e+00  -6.6179885e+00   5.6200028e-02  -1.3774278e-01   2.4603228e-02  -7.0767199e+00  -1.2523994e+01  -1.4933687e+00  -2.1712825e-01   2.0982325e-01  -2.0484246e-01  -1.0583151e+01  -1.4570696e+00
   1.1077000e+02  -3.0560512e-01  -8.1971092e-01   3.5411180e+01   1.2189464e+00  -3.0012278e+00   1.7555182e+01  -3.7430190e+01  -1.4240919e+00   1.3250419e+00   4.2763599e+01  -1.3356853e-01  -2.1119736e+00   4.3765017e+00  -2.8393131e+01   6.1833467e+02  -8.2353804e+02   1.3139780e+00   4.4679882e+00  -5.1983052e+00  -5.8052728e-02  -1.8681060e-01  -1.2013250e-02  -4.9460512e+00  -1.0899829e+01  -1.5787597e+00  -1.6699858e-01   1.7500447e-01  -1.4066224e-01  -1.0105666e+01  -1.5361514e+00
   1.1078000e+02  -3.0407885e-01  -8.0808931e-01   3.5370394e+01   1.1512302e+00  -2.8323023e+00   1.7175178e+01  -3.8000392e+01  -1.4055372e+00   1.7190437e+00   3.9400173e+01  -1.5446170e-01  -2.0203407e+00   9.1632870e+00  -2.2346052e+01   6.0448216e+02  -1.3852506e+03   6.3412218e-02   2.8466759e+00  -3.3217883e+00  -1.8736716e-01  -2.5117130e-01  -5.6954137e-02  -2.7404742e+00  -9.2111712e+00  -1.6415371e+00  -1.0864762e-01   1.2728583e-01  -7.4233058e-02  -1.0028395e+01  -2.0549659e+00
   1.1079000e+02  -3.1304238e-01  -7.7188875e-01   3.5355999e+01   1.0809150e+00  -2.6640819e+00   1.6797692e+01  -3.7748595e+01  -1.3832036e+00   2.1058060e+00   3.8676239e+01  -1.7415739e-01  -1.8958485e+00   1.2449219e+01  -1.6489824e+01   5.8380240e+02  -2.0679767e+03  -1.2416276e+00   1.0441352e+00  -1.2706828e+00  -3.3539883e-01  -3.4924074e-01  -1.1923986e-01  -2.1610552e-01  -7.4181406e+00  -1.4671339e+00  -5.3981330e-02   6.3767692e-02   2.5643155e-03  -1.0493225e+01  -3.1624478e+00
   1.1080000e+02  -3.2144499e-01  -6.7583865e-01   3.5369427e+01   9.8807088e-01  -2.5010754e+00   1.6412216e+01  -3.8547582e+01  -1.3569046e+00   2.5113255e+00   4.0551943e+01  -1.9248795e-01  -1.7539249e+00   1.4192357e+01  -1.0918039e+01   5.5524597e+02  -2.8556421e+03  -2.5776627e+00  -9.4251779e-01   5.6974117e-01  -5.0903178e-01  -4.9674104e-01  -1.9994331e-01   2.7783186e+00  -5.3521792e+00  -7.0003891e-01  -1.6607056e-02  -1.3154425e-02   9.5575389e-02  -1.1737955e+01  -4.9380649e+00
   1.1081000e+02  -3.2531210e-01  -5.1392906e-01   3.5404590e+01   8.6111241e-01  -2.3396732e+00   1.5994568e+01  -4.1764818e+01  -1.3263610e+00   2.9444040e+00   4.3307854e+01  -2.0942113e-01  -1.6082515e+00   1.4567342e+01  -5.7308329e+00   5.1750000e+02  -3.7745978e+03  -3.7185382e+00  -3.0630022e+00   1.8126322e+00  -7.1265602e-01  -6.9515348e-01  -2.8659862e-01   6.2216120e+00  -2.8168804e+00   1.0192319e+00  -8.9078799e-03  -9.4787463e-02   2.0621386e-01  -1.4017355e+01  -7.3385669e+00
   1.1082000e+02  -3.2866366e-01  -3.1219858e-01   3.5455533e+01   6.8651414e-01  -2.1826827e+00   1.5521291e+01  -4.7327709e+01  -1.2914149e+00   3.3928718e+00   4.4846782e+01  -2.2502006e-01  -1.4684469e+00   1.3980458e+01  -1.0517815e+00   4.6924597e+02  -4.8254026e+03  -4.2665063e+00  -5.0975012e+00   2.1763153e+00  -9.4209887e-01  -9.2397258e-01  -3.5301463e-01   9.8791119e+00   3.1058506e-01   3.8978206e+00  -4.0187464e-02  -1.6962032e-01   3.3018829e-01  -1.7454402e+01  -1.0159006e+01
   1.1083000e+02  -3.3797644e-01  -1.1222029e-01   3.5522461e+01   4.3064840e-01  -2.0325678e+00   1.4983861e+01  -5.3743006e+01  -1.2521644e+00   3.8312738e+00   4.3840198e+01  -2.3932421e-01  -1.3322526e+00   1.3619435e+01   2.9891089e+00   4.1025631e+02  -5.8989664e+03  -3.8500394e+00  -6.5802098e+00   1.5783499e+00  -1.1811851e+00  -1.1439227e+00  -3.6955401e-01   1.3309563e+01   4.0059173e+00   7.8794320e+00  -1.1544457e-01  -2.2925102e-01   4.5698099e-01  -2.1871741e+01  -1.3031201e+01
   1.1084000e+02  -3.5597520e-01   5.0705659e-02   3.5608814e+01   6.0241246e-02  -1.8916202e+00   1.4390482e+01  -5.9337835e+01  -1.2090254e+00   4.2276894e+00   3.9641555e+01  -2.5219247e-01  -1.1819618e+00   1.5029076e+01   6.2970949e+00   3.4256191e+02  -6.7694397e+03  -2.4108827e+00  -6.9661419e+00   1.7344342e-01  -1.4036944e+00  -1.3124910e+00  -3.2044864e-01   1.5947884e+01   8.0751478e+00   1.2579382e+01  -2.3348957e-01  -2.7144749e-01   5.7112208e-01  -2.6709875e+01  -1.5490548e+01
   1.1085000e+02  -3.7948796e-01   1.6163760e-01   3.5712683e+01  -4.1654551e-01  -1.7520476e+00   1.3751426e+01  -6.3905600e+01  -1.1627528e+00   4.5480535e+00   3.2036415e+01  -2.6329440e-01  -9.9904370e-01   1.8291813e+01   8.8401187e+00   2.7065144e+02  -7.1910471e+03  -3.2646378e-01  -5.9711405e+00  -1.7242120e+00  -1.5790313e+00  -1.4011069e+00  -2.1443979e-01   1.7267840e+01   1.2166072e+01   1.7317482e+01  -3.8426206e-01  -2.9820941e-01   6.5579198e-01  -3.1137748e+01  -1.7095365e+01
   1.1086000e+02  -4.0042720e-01   2.2475200e-01   3.5822140e+01  -9.3157573e-01  -1.6205538e+00   1.3071791e+01  -6.7963569e+01  -1.1144208e+00   4.7604618e+00   2.1240830e+01  -2.7227234e-01  -7.8114853e-01   2.1789517e+01   1.0642880e+01   2.0032083e+02  -7.0330612e+03   1.7824691e+00  -3.7690834e+00  -3.7862390e+00  -1.6775906e+00  -1.4009739e+00  -7.9386300e-02   1.6978230e+01   1.5790640e+01   2.1298474e+01  -5.4663372e-01  -3.1172598e-01   6.9720420e-01  -3.4338114e+01  -1.7555939e+01
   1.1087000e+02  -4.0808070e-01   2.5318569e-01   3.5918559e+01  -1.3759477e+00  -1.4990295e+00   1.2359898e+01  -7.1189272e+01  -1.0653092e+00   4.8442724e+00   8.3810607e+00  -2.7890353e-01  -5.4215751e-01   2.3899101e+01   1.1770109e+01   1.3689925e+02  -6.3421573e+03   3.3696699e+00  -8.8693311e-01  -5.7466383e+00  -1.6777861e+00  -1.3181542e+00   5.3135041e-02   1.5167004e+01   1.8385785e+01   2.3867307e+01  -6.9037582e-01  -3.1154332e-01   6.8810608e-01  -3.5787764e+01  -1.6838675e+01
   1.1088000e+02  -3.9315513e-01   2.6033808e-01   3.5983460e+01  -1.6602379e+00  -1.3826617e+00   1.1626947e+01  -7.3295097e+01  -1.0167556e+00   4.7936533e+00  -5.0619130e+00  -2.8316007e-01  -3.0178704e-01   2.4037048e+01   1.2313665e+01   8.3572728e+01  -5.3326526e+03   4.1176236e+00   2.0715038e+00  -7.3251515e+00  -1.5759075e+00  -1.1687961e+00   1.5970020e-01   1.2310947e+01   1.9503787e+01   2.4745383e+01  -7.8477394e-01  -2.9500359e-01   6.3024253e-01  -3.5363024e+01  -1.5201193e+01
   1.1089000e+02  -3.5329128e-01   2.5312505e-01   3.6007395e+01  -1.7757736e+00  -1.2733414e+00   1.0877561e+01  -7.4938606e+01  -9.7014605e-01   4.6037700e+00  -1.8988330e+01  -2.8511747e-01  -7.0586609e-02   2.3120043e+01   1.2368659e+01   4.0018540e+01  -4.3554188e+03   3.9005149e+00   4.6943064e+00  -8.1307884e+00  -1.3908733e+00  -9.7858557e-01   2.2714491e-01   9.1172668e+00   1.9079732e+01   2.4162039e+01  -8.0992981e-01  -2.6156180e-01   5.3530493e-01  -3.3275728e+01  -1.3109091e+01
   1.1090000e+02  -2.9611464e-01   2.2766747e-01   3.5998991e+01  -1.7856900e+00  -1.1723289e+00   1.0111153e+01  -7.6640751e+01  -9.2701496e-01   4.2598727e+00  -3.4389728e+01  -2.8480670e-01   1.5554867e-01   2.2613528e+01   1.2003676e+01   2.2762394e+00  -3.7742300e+03   2.7229597e+00   6.8494390e+00  -7.8011859e+00  -1.1572291e+00  -7.7927158e-01   2.4984944e-01   6.2341217e+00   1.7466707e+01   2.2723390e+01  -7.6406539e-01  -2.1593629e-01   4.2192814e-01  -2.9940747e+01  -1.1034473e+01
   1.1091000e+02  -2.3628138e-01   1.7160964e-01   3.5983245e+01  -1.7583131e+00  -1.0777336e+00   9.3299744e+00  -7.8117886e+01  -8.8908427e-01   3.7433939e+00  -5.1647881e+01  -2.8218836e-01   3.8353230e-01   2.2798363e+01   1.1255256e+01  -3.4994157e+01  -3.7270397e+03   7.5703781e-01   8.5333343e+00  -6.3307960e+00  -9.1165701e-01  -5.9833119e-01   2.2891206e-01   3.9924876e+00   1.5133147e+01   2.1010582e+01  -6.6375440e-01  -1.6462771e-01   3.0825166e-01  -2.5876934e+01  -9.2624974e+00
   1.1092000e+02  -1.8971244e-01   7.0916973e-02   3.5986288e+01  -1.7239819e+00  -9.9305045e-01   8.5427215e+00  -7.8725290e+01  -8.5819445e-01   3.0426195e+00  -7.0077437e+01  -2.7724757e-01   6.1105886e-01   2.2752656e+01   1.0151903e+01  -7.4585956e+01  -3.9591799e+03  -1.5948457e+00   9.7261619e+00  -4.2359062e+00  -6.8366815e-01  -4.5032389e-01   1.7337256e-01   2.3457014e+00   1.2416853e+01   1.9226171e+01  -5.3746904e-01  -1.1088911e-01   2.0535513e-01  -2.1649566e+01  -7.8348656e+00
   1.1093000e+02  -1.6888416e-01  -8.2595266e-02   3.6021816e+01  -1.6820530e+00  -9.1438334e-01   7.7636372e+00  -7.7908435e+01  -8.3612912e-01   2.1632574e+00  -8.7936215e+01  -2.7006932e-01   8.2831356e-01   2.1725470e+01   8.7422472e+00  -1.1414984e+02  -3.9563882e+03  -3.7664134e+00   1.0433097e+01  -2.3214948e+00  -4.9286485e-01  -3.3761552e-01   9.9405566e-02   1.0193759e+00   9.5877861e+00   1.7216903e+01  -4.1435961e-01  -5.5241890e-02   1.1659184e-01  -1.7790585e+01  -6.6378865e+00
   1.1094000e+02  -1.7780829e-01  -2.8367214e-01   3.6090682e+01  -1.6268327e+00  -8.4625866e-01   7.0083939e+00  -7.5524325e+01  -8.2438268e-01   1.1342576e+00  -1.0289998e+02  -2.6080869e-01   1.0285780e+00   2.0026444e+01   7.1067017e+00  -1.4780169e+02  -3.3651855e+03  -5.2335535e+00   1.0753853e+01  -1.1778631e+00  -3.4719438e-01  -2.5585089e-01   2.5598473e-02  -2.6011325e-01   6.9419218e+00   1.4840683e+01  -3.1256424e-01   1.3365594e-03   4.0885660e-02  -1.4692780e+01  -5.5500357e+00
   1.1095000e+02  -2.0913313e-01  -5.1108522e-01   3.6187975e+01  -1.5630361e+00  -7.8139984e-01   6.2892648e+00  -7.1912911e+01  -8.2399427e-01   1.2330966e-03  -1.1330245e+02  -2.4966548e-01   1.2077496e+00   1.7917161e+01   5.3471956e+00  -1.7054141e+02  -2.2739714e+03  -5.7364881e+00   1.0862050e+01  -8.7563594e-01  -2.4286084e-01  -1.9780147e-01  -3.3315673e-02  -1.6329159e+00   4.7368389e+00   1.2250509e+01  -2.3486146e-01   5.6305299e-02  -2.4197115e-02  -1.2523923e+01  -4.5232283e+00
   1.1096000e+02  -2.4958723e-01  -7.3464816e-01   3.6308560e+01  -1.5022795e+00  -7.2547916e-01   5.6154581e+00  -6.7380669e+01  -8.3545252e-01  -1.1807071e+00  -1.1819402e+02  -2.3694060e-01   1.3560609e+00   1.4831133e+01   3.5667351e+00  -1.8078734e+02  -1.0245932e+03  -5.3708620e+00   1.0941692e+01  -1.1294886e+00  -1.7003621e-01  -1.5567150e-01  -7.0693523e-02  -3.0994855e+00   3.0992810e+00   9.7719885e+00  -1.7498845e-01   1.0623585e-01  -8.0545987e-02  -1.1216388e+01  -3.5754889e+00
   1.1097000e+02  -2.9021493e-01  -9.2715673e-01   3.6449344e+01  -1.4513903e+00  -6.7821014e-01   4.9947045e+00  -6.2075361e+01  -8.5860791e-01  -2.3477442e+00  -1.1670370e+02  -2.2302571e-01   1.4649192e+00   1.0885828e+01   1.8561245e+00  -1.7963273e+02   1.1546049e+02  -4.4912649e+00   1.1090679e+01  -1.6173849e+00  -1.1893951e-01  -1.2300243e-01  -8.8580933e-02  -4.5476705e+00   2.0148669e+00   7.6299342e+00  -1.2610167e-01   1.4797593e-01  -1.2822035e-01  -1.0548565e+01  -2.7695551e+00
   1.1098000e+02  -3.3112831e-01  -1.0739123e+00   3.6609095e+01  -1.4044809e+00  -6.3329025e-01   4.4249602e+00  -5.6974434e+01  -8.9261283e-01  -3.4300842e+00  -1.0823400e+02  -2.0828634e-01   1.5373924e+00   7.2473159e+00   2.8430086e-01  -1.6935593e+02   1.0276800e+03  -3.5177504e+00   1.1249822e+01  -2.1201837e+00  -8.0907381e-02  -9.5845533e-02  -9.5033995e-02  -5.7921934e+00   1.4024633e+00   5.8837723e+00  -8.3386833e-02   1.7936535e-01  -1.6491129e-01  -1.0257413e+01  -2.1846777e+00
   1.1099000e+02  -3.7728008e-01  -1.1746189e+00   3.6786698e+01  -1.3437196e+00  -5.9203729e-01   3.8893812e+00  -5.3557897e+01  -9.3594002e-01  -4.3597311e+00  -9.2964690e+01  -1.9300733e-01   1.5816488e+00   4.4256483e+00  -1.1112250e+00  -1.5261268e+02   1.6743256e+03  -2.7768308e+00   1.1265695e+01  -2.5255152e+00  -4.8388897e-02  -7.2425908e-02  -9.9640397e-02  -6.6503147e+00   1.1707244e+00   4.5117136e+00  -4.3803650e-02   1.9891907e-01  -1.8684078e-01  -1.0118895e+01  -1.8655727e+00
   1.1100000e+02  -4.2989403e-01  -1.2369532e+00   3.6978458e+01  -1.2519566e+00  -5.5731604e-01   3.3714775e+00  -5.1790369e+01  -9.8651281e-01  -5.0816508e+00  -7.2191974e+01  -1.7745237e-01   1.5998745e+00   1.8225640e+00  -2.3201460e+00  -1.3193916e+02   2.0673520e+03  -2.4296935e+00   1.1030505e+01  -2.8007897e+00  -1.6810926e-02  -5.1761991e-02  -1.0944384e-01  -7.0156260e+00   1.2176342e+00   3.4793880e+00  -7.0482918e-03   2.0518163e-01  -1.9093701e-01  -9.9896357e+00  -1.7941023e+00
   1.1101000e+02  -4.8169413e-01  -1.2690263e+00   3.7176313e+01  -1.1288767e+00  -5.2969948e-01   2.8703424e+00  -5.0113510e+01  -1.0419368e+00  -5.5640645e+00  -4.8241369e+01  -1.6192332e-01   1.5885163e+00  -1.1358160e+00  -3.3433836e+00  -1.0951319e+02   2.2425965e+03  -2.4726765e+00   1.0562174e+01  -2.9447605e+00   1.4036400e-02  -3.3567871e-02  -1.2712358e-01  -6.8873853e+00   1.4723049e+00   2.7947554e+00   2.3827462e-02   1.9657335e-01  -1.7678172e-01  -9.8196304e+00  -1.9072739e+00
   1.1102000e+02  -5.2030380e-01  -1.2773750e+00   3.7369430e+01  -9.9600347e-01  -5.0660928e-01   2.3939850e+00  -4.7635744e+01  -1.0998007e+00  -5.8053887e+00  -2.4132416e+01  -1.4678077e-01   1.5419877e+00  -4.6528655e+00  -4.1855180e+00  -8.7247302e+01   2.2265892e+03  -2.7984951e+00   9.9748743e+00  -2.9562089e+00   4.0909261e-02  -1.8929884e-02  -1.5195525e-01  -6.3550643e+00   1.9369441e+00   2.5376543e+00   4.3533221e-02   1.7207179e-01  -1.4726965e-01  -9.6242129e+00  -2.1352963e+00
   1.1103000e+02  -5.3522176e-01  -1.2684228e+00   3.7547315e+01  -8.8716070e-01  -4.8689953e-01   1.9437338e+00  -4.5025120e+01  -1.1579563e+00  -5.8317885e+00  -2.6399791e+00  -1.3240565e-01   1.4585301e+00  -8.3457561e+00  -4.8563610e+00  -6.6821330e+01   2.0425972e+03  -3.2801636e+00   9.3684257e+00  -2.8529622e+00   5.9911545e-02  -9.0734722e-03  -1.8188380e-01  -5.5481887e+00   2.6244705e+00   2.7929160e+00   4.6760645e-02   1.3264235e-01  -1.0805514e-01  -9.4320104e+00  -2.4437409e+00
   1.1104000e+02  -5.2299430e-01  -1.2491671e+00   3.7702617e+01  -8.2690817e-01  -4.7274747e-01   1.5091014e+00  -4.3463237e+01  -1.2146107e+00  -5.6786328e+00   1.5315572e+01  -1.1903087e-01   1.3530334e+00  -1.0549675e+01  -5.3658486e+00  -4.9503308e+01   1.7318022e+03  -3.8137339e+00   8.7362140e+00  -2.7089905e+00   6.9891725e-02  -3.2588107e-03  -2.1418014e-01  -4.6029214e+00   3.4749060e+00   3.5333608e+00   3.1298034e-02   8.2578486e-02  -6.6335116e-02  -9.2506060e+00  -2.8378188e+00
   1.1105000e+02  -4.9000897e-01  -1.2262186e+00   3.7833295e+01  -8.0838292e-01  -4.5807975e-01   1.0745915e+00  -4.3450988e+01  -1.2682236e+00  -5.3711364e+00   3.0749631e+01  -1.0660789e-01   1.2534207e+00  -9.9612647e+00  -5.7197157e+00  -3.5968529e+01   1.3534780e+03  -4.3275578e+00   7.9793204e+00  -2.6605538e+00   7.4101408e-02   1.4992145e-03  -2.4491431e-01  -3.6900644e+00   4.3594972e+00   4.5837066e+00   4.4315875e-04   2.9589101e-02  -2.9214727e-02  -9.0482215e+00  -3.2903025e+00
   1.1106000e+02  -4.5093780e-01  -1.2029294e+00   3.7941599e+01  -7.9540116e-01  -4.5263665e-01   6.3350850e-01  -4.4108304e+01  -1.3174019e+00  -4.9241638e+00   4.4697265e+01  -9.4929087e-02   1.1754381e+00  -7.7982578e+00  -5.9308294e+00  -2.6200719e+01   9.7678098e+02  -4.7844876e+00   7.0045201e+00  -2.8430045e+00   7.8051960e-02   8.8076547e-03  -2.6931293e-01  -3.0236573e+00   5.1444723e+00   5.6820012e+00  -3.7829661e-02  -1.7266056e-02  -1.5690734e-03  -8.7560945e+00  -3.6804490e+00
   1.1107000e+02  -4.2103928e-01  -1.1764578e+00   3.8030423e+01  -7.5049239e-01  -4.5252206e-01   1.9426213e-01  -4.3924636e+01  -1.3609339e+00  -4.3559545e+00   5.6820933e+01  -8.3893739e-02   1.1083738e+00  -6.7064298e+00  -6.0294485e+00  -1.9557862e+01   6.6428567e+02  -5.1672994e+00   5.8006984e+00  -3.2925077e+00   8.5245249e-02   2.0867383e-02  -2.8346056e-01  -2.7731329e+00   5.7360404e+00   6.5701783e+00  -7.4178050e-02  -5.0821010e-02   1.5496633e-02  -8.3129869e+00  -3.8458270e+00
   1.1108000e+02  -4.0816698e-01  -1.1407079e+00   3.8101268e+01  -6.5749827e-01  -4.5498578e-01  -2.3333113e-01  -4.2759326e+01  -1.3978740e+00  -3.6932591e+00   6.6269536e+01  -7.3680664e-02   1.0241353e+00  -8.4238507e+00  -6.0555790e+00  -1.5107586e+01   4.4502757e+02  -5.4757637e+00   4.4344571e+00  -3.9054270e+00   9.4994027e-02   3.7142093e-02  -2.8629643e-01  -2.9560230e+00   6.1013661e+00   7.0670321e+00  -1.0077168e-01  -6.7915583e-02   2.4379760e-02  -7.7064232e+00  -3.6949078e+00
   1.1109000e+02  -4.1203236e-01  -1.0953187e+00   3.8156812e+01  -5.2364448e-01  -4.5974133e-01  -6.5066670e-01  -4.1733558e+01  -1.4275173e+00  -2.9600590e+00   7.3320009e+01  -6.4718986e-02   8.9756686e-01  -1.2656848e+01  -6.0450958e+00  -1.2036609e+01   3.0709776e+02  -5.7522321e+00   3.0262743e+00  -4.4857975e+00   1.0347890e-01   5.4358700e-02  -2.8038138e-01  -3.4244810e+00   6.2898861e+00   7.0959214e+00  -1.1277889e-01  -6.9748981e-02   2.9496872e-02  -6.9628745e+00  -3.2616326e+00
   1.1110000e+02  -4.2862499e-01  -1.0497075e+00   3.8206705e+01  -3.7371031e-01  -4.7057023e-01  -1.0622102e+00  -4.1154351e+01  -1.4493067e+00  -2.1709354e+00   7.8912356e+01  -5.7494947e-02   7.2286750e-01  -1.7469936e+01  -6.0227210e+00  -9.8264187e+00   2.2101900e+02  -6.0764886e+00   1.7332313e+00  -4.8386202e+00   1.0592228e-01   6.8306061e-02  -2.7080041e-01  -3.9489673e+00   6.4005683e+00   6.6821744e+00  -1.0914718e-01  -6.0700300e-02   3.5319346e-02  -6.1282624e+00  -2.6754400e+00
   1.1111000e+02  -4.5257169e-01  -1.0155699e+00   3.8271497e+01  -2.4236401e-01  -4.8586821e-01  -1.4653511e+00  -4.0314091e+01  -1.4628551e+00  -1.3429001e+00   8.2803539e+01  -5.2320552e-02   5.1719395e-01  -2.0567355e+01  -6.0018229e+00  -8.1861453e+00   1.6402733e+02  -6.5039081e+00   6.9552559e-01  -4.8429925e+00   9.8300560e-02   7.6134489e-02  -2.6334521e-01  -4.3095158e+00   6.5002340e+00   5.9505883e+00  -9.2965324e-02  -4.6250088e-02   4.4546439e-02  -5.2817881e+00  -2.1107379e+00
   1.1112000e+02  -4.7760632e-01  -9.9815128e-01   3.8381876e+01  -1.6290919e-01  -5.0431745e-01  -1.8543499e+00  -3.8899877e+01  -1.4681175e+00  -5.1038151e-01   8.3251855e+01  -4.9199534e-02   3.1106066e-01  -2.0613329e+01  -5.9873833e+00  -6.9401271e+00   1.2460182e+02  -7.0249676e+00  -1.3895721e-02  -4.4699670e+00   7.8232658e-02   7.6687264e-02  -2.6297032e-01  -4.3457757e+00   6.6107439e+00   5.1102386e+00  -7.1018321e-02  -3.1774954e-02   5.7643114e-02  -4.5354260e+00  -1.7432867e+00
   1.1113000e+02  -4.9968962e-01  -9.9856054e-01   3.8573823e+01  -1.5849604e-01  -5.2631903e-01  -2.2261756e+00  -3.7182570e+01  -1.4655942e+00   2.7198057e-01   7.8236208e+01  -4.7876896e-02   1.3006525e-01  -1.8099541e+01  -5.9795849e+00  -5.9722397e+00   9.6788737e+01  -7.6000088e+00  -3.8819009e-01  -3.7645085e+00   4.5311639e-02   6.9265912e-02  -2.7254157e-01  -3.9874591e+00   6.7582147e+00   4.4011385e+00  -5.2107971e-02  -2.2172572e-02   7.3718833e-02  -3.9807796e+00  -1.6963081e+00
   1.1114000e+02  -5.1935394e-01  -1.0215853e+00   3.8878727e+01  -2.3966841e-01  -5.4981030e-01  -2.5763277e+00  -3.5015210e+01  -1.4564248e+00   9.4008851e-01   6.6810794e+01  -4.8006370e-02  -1.7004239e-02  -1.4706949e+01  -5.9765963e+00  -5.2071546e+00   7.6508511e+01  -8.2107451e+00  -4.6414706e-01  -2.8169990e+00   1.3706700e-03   5.3486227e-02  -2.9205289e-01  -3.2649052e+00   6.9722291e+00   4.0164792e+00  -4.4308403e-02  -2.0746387e-02   9.1513477e-02  -3.6371774e+00  -2.0004227e+00
   1.1115000e+02  -5.3557821e-01  -1.0746782e+00   3.9307762e+01  -4.0216363e-01  -5.7971869e-01  -2.8896754e+00  -3.1334766e+01  -1.4422702e+00   1.4415899e+00   5.0150140e+01  -4.9296118e-02  -1.3577171e-01  -1.1876747e+01  -5.9761928e+00  -4.5989073e+00   6.0824735e+01  -8.8624166e+00  -3.0596826e-01  -1.7414318e+00  -4.9423170e-02   3.0713442e-02  -3.1860626e-01  -2.2867061e+00   7.2342108e+00   4.0483790e+00  -5.2204437e-02  -2.7772325e-02   1.0999494e-01  -3.4520137e+00  -2.5952312e+00
   1.1116000e+02  -5.3649062e-01  -1.1589641e+00   3.9839021e+01  -6.2313496e-01  -6.1203351e-01  -3.1400291e+00  -2.5035370e+01  -1.4250190e+00   1.7533711e+00   3.1178116e+01  -5.1547630e-02  -2.3536927e-01  -9.9597558e+00  -5.9764896e+00  -4.1173621e+00   4.8154518e+01  -9.5304092e+00  -5.9484935e-03  -6.6958846e-01  -1.0103040e-01   5.1264380e-03  -3.4713130e-01  -1.1929506e+00   7.4579478e+00   4.4765472e+00  -7.5349977e-02  -4.0190502e-02   1.2855953e-01  -3.3543476e+00  -3.3677305e+00
   1.1117000e+02  -5.0228611e-01  -1.2645241e+00   4.0416651e+01  -8.6531414e-01  -6.4835904e-01  -3.3049150e+00  -1.6488596e+01  -1.4064688e+00   1.8843053e+00   1.3093424e+01  -5.4582183e-02  -3.1718842e-01  -8.1819157e+00  -5.9761530e+00  -3.7355029e+00   3.8185925e+01  -1.0112179e+01   3.0108091e-01   2.5484819e-01  -1.4650014e-01  -1.6953318e-02  -3.7161080e-01  -1.1284163e-01   7.5293943e+00   5.1878689e+00  -1.0861955e-01  -5.2579132e-02   1.4672499e-01  -3.3117946e+00  -4.1986551e+00
   1.1118000e+02  -4.2045848e-01  -1.3715628e+00   4.0962392e+01  -1.0928864e+00  -6.8021549e-01  -3.3816647e+00  -7.6749712e+00  -1.3880106e+00   1.8751932e+00  -9.1121308e-01  -5.8213185e-02  -3.7963751e-01  -6.2449084e+00  -5.9743045e+00  -3.4230469e+00   3.1245594e+01  -1.0468463e+01   4.6848368e-01   9.0509801e-01  -1.7952237e-01  -2.9285449e-02  -3.8653053e-01   8.3568159e-01   7.3717768e+00   6.0263421e+00  -1.4443128e-01  -5.9263760e-02   1.6371467e-01  -3.3188523e+00  -4.9726814e+00
   1.1119000e+02  -2.9524867e-01  -1.4531780e+00   4.1402256e+01  -1.2854768e+00  -7.1499403e-01  -3.3855820e+00  -3.9173110e-01  -1.3703537e+00   1.7946065e+00  -8.0586731e+00  -6.2326790e-02  -4.2964487e-01  -5.0007362e+00  -5.9702483e+00  -3.1407950e+00   2.8225188e+01  -1.0514566e+01   4.3623224e-01   1.2181298e+00  -1.9669358e-01  -2.8767326e-02  -3.8849673e-01   1.5388814e+00   7.0134094e+00   6.8562624e+00  -1.7591610e-01  -5.7395124e-02   1.7854671e-01  -3.3542406e+00  -5.5770220e+00
   1.1120000e+02  -1.4162862e-01  -1.4835162e+00   4.1700124e+01  -1.4377276e+00  -7.4845476e-01  -3.3368261e+00   4.8755965e+00  -1.3535008e+00   1.7134364e+00  -8.1170015e+00  -6.6862276e-02  -4.7285934e-01  -4.3214474e+00  -5.9633064e+00  -2.8347777e+00   3.0601737e+01  -1.0261061e+01   2.8415639e-01   1.2135655e+00  -1.9908743e-01  -1.7621938e-02  -3.7792071e-01   1.9336100e+00   6.6140957e+00   7.6023376e+00  -1.9938773e-01  -4.8996905e-02   1.9055679e-01  -3.3876735e+00  -5.9441041e+00
   1.1121000e+02   2.5002711e-02  -1.4516595e+00   4.1868548e+01  -1.5497984e+00  -7.7899341e-01  -3.2532755e+00   8.3550594e+00  -1.3370355e+00   1.6738124e+00  -3.9624070e+00  -7.1629994e-02  -4.9662761e-01  -2.3768267e+00  -5.9531752e+00  -2.4479207e+00   3.8685698e+01  -9.8020206e+00   1.5525564e-01   9.6301340e-01  -1.9125267e-01  -2.3777738e-03  -3.5964152e-01   2.0636725e+00   6.3701495e+00   8.2440786e+00  -2.1460886e-01  -3.9581086e-02   1.9965745e-01  -3.4068483e+00  -6.1009821e+00
   1.1122000e+02   1.9001084e-01  -1.3690399e+00   4.1947509e+01  -1.6197389e+00  -8.1222497e-01  -3.1467573e+00   1.0651815e+01  -1.3204013e+00   1.6898622e+00   1.6049786e+00  -7.6169859e-02  -4.7397237e-01   2.2655245e+00  -5.9410090e+00  -1.9593524e+00   4.8856826e+01  -9.2783074e+00   1.3050703e-01   5.5580063e-01  -1.7826620e-01   1.0032073e-02  -3.4113750e-01   2.0644299e+00   6.3468570e+00   8.7714629e+00  -2.2280351e-01  -3.3977198e-02   2.0582728e-01  -3.4197004e+00  -6.1568875e+00
   1.1123000e+02   3.3511986e-01  -1.2614368e+00   4.1976588e+01  -1.6421398e+00  -8.3972694e-01  -3.0199590e+00   1.2679829e+01  -1.3029150e+00   1.7741952e+00   8.4333034e+00  -7.9819455e-02  -3.8494490e-01   8.9027464e+00  -5.9311108e+00  -1.4347042e+00   5.2464819e+01  -8.8236956e+00   1.7418534e-01   8.9723730e-02  -1.6355006e-01   1.5683558e-02  -3.2897424e-01   2.0779303e+00   6.4234750e+00   9.1544292e+00  -2.2435645e-01  -3.2907133e-02   2.0838162e-01  -3.4412446e+00  -6.2324284e+00
   1.1124000e+02   4.3996851e-01  -1.1522326e+00   4.1980957e+01  -1.6147367e+00  -8.7095314e-01  -2.8677548e+00   1.5220426e+01  -1.2837346e+00   1.9425237e+00   1.6832854e+01  -8.1945012e-02  -2.3245315e-01   1.5249175e+01  -5.9329568e+00  -1.0647237e+00   3.6998050e+01  -8.5260876e+00   1.9367489e-01  -3.2586571e-01  -1.4911316e-01   1.4280075e-02  -3.2584521e-01   2.1775467e+00   6.4019757e+00   9.3639028e+00  -2.1830296e-01  -3.3280785e-02   2.0617975e-01  -3.4738942e+00  -6.3924188e+00
   1.1125000e+02   4.9060984e-01  -1.0501451e+00   4.1970554e+01  -1.5493058e+00  -8.9908537e-01  -2.6842186e+00   1.8353618e+01  -1.2620275e+00   2.1937915e+00   2.5126781e+01  -8.2180343e-02  -4.3073315e-02   1.8937984e+01  -5.9629652e+00  -1.1859831e+00  -1.2125938e+01  -8.4266328e+00   1.5497015e-01  -5.7393983e-01  -1.3722823e-01   7.6044517e-03  -3.3018443e-01   2.3617810e+00   6.1448935e+00   9.4158121e+00  -2.0373874e-01  -3.1561010e-02   1.9880750e-01  -3.4924458e+00  -6.6311238e+00
   1.1126000e+02   4.8695864e-01  -9.4955613e-01   4.1946231e+01  -1.4737553e+00  -9.2377985e-01  -2.4748330e+00   2.0938563e+01  -1.2371893e+00   2.5052359e+00   3.1144436e+01  -8.0601510e-02   1.3885330e-01   1.8192662e+01  -6.0443790e+00  -2.2756020e+00  -1.0896189e+02  -8.5368270e+00   1.3823377e-01  -5.5780596e-01  -1.3131593e-01  -2.4987458e-03  -3.3839716e-01   2.5979884e+00   5.6347007e+00   9.3829851e+00  -1.8137481e-01  -2.6834301e-02   1.8742255e-01  -3.4531219e+00  -6.9028788e+00
   1.1127000e+02   4.4369985e-01  -8.4247068e-01   4.1908848e+01  -1.4184846e+00  -9.4572413e-01  -2.2602576e+00   2.1457536e+01  -1.2089311e+00   2.8454931e+00   3.4025721e+01  -7.7763870e-02   2.6528281e-01   1.2642951e+01  -6.2019056e+00  -4.8715638e+00  -2.5959618e+02  -8.8447281e+00   2.8768454e-01  -2.4228881e-01  -1.3490503e-01  -1.5143849e-02  -3.4752938e-01   2.8618754e+00   4.9512418e+00   9.3507756e+00  -1.5356956e-01  -2.1103721e-02   1.7434506e-01  -3.3237371e+00  -7.1615709e+00
   1.1128000e+02   3.8380380e-01  -7.3074227e-01   4.1865646e+01  -1.3989598e+00  -9.6400149e-01  -2.0635132e+00   1.9674443e+01  -1.1772553e+00   3.1857313e+00   3.4023817e+01  -7.4503360e-02   3.0816143e-01   4.2878617e+00  -6.4490700e+00  -9.3625273e+00  -4.4909635e+02  -9.3058220e+00   7.0616920e-01   3.2008875e-01  -1.4942716e-01  -2.9803908e-02  -3.5626861e-01   3.1423372e+00   4.2171674e+00   9.3540561e+00  -1.2312027e-01  -1.7080880e-02   1.6185681e-01  -3.1116608e+00  -7.3795284e+00
   1.1129000e+02   3.2726644e-01  -6.2632486e-01   4.1828452e+01  -1.4098842e+00  -9.8359664e-01  -1.8944680e+00   1.6904520e+01  -1.1423933e+00   3.5031795e+00   3.1744818e+01  -7.1576949e-02   2.7522786e-01  -3.2933570e+00  -6.7771461e+00  -1.5728794e+01  -6.3662669e+02  -9.8376925e+00   1.3954732e+00   9.9968090e-01  -1.7272290e-01  -4.5249623e-02  -3.6434655e-01   3.4181497e+00   3.5618230e+00   9.3553263e+00  -9.2244004e-02  -1.6083558e-02   1.5116158e-01  -2.8669887e+00  -7.5381010e+00
   1.1130000e+02   2.8188594e-01  -5.4150825e-01   4.1806648e+01  -1.4330322e+00  -1.0014156e+00  -1.7474971e+00   1.4697087e+01  -1.1047642e+00   3.7788837e+00   2.7570426e+01  -6.9396002e-02   2.0102339e-01  -7.4204472e+00  -7.1633467e+00  -2.3465228e+01  -7.7364340e+02  -1.0338452e+01   2.2911607e+00   1.6398287e+00  -1.9958477e-01  -5.9493162e-02  -3.7158024e-01   3.6384389e+00   3.1045993e+00   9.2823080e+00  -6.2377440e-02  -1.7982612e-02   1.4198846e-01  -2.6537711e+00  -7.6101730e+00
   1.1131000e+02   2.4344870e-01  -4.8071651e-01   4.1803350e+01  -1.4505683e+00  -1.0180314e+00  -1.6118727e+00   1.3562442e+01  -1.0649438e+00   3.9969481e+00   2.1806441e+01  -6.8021084e-02   1.2076049e-01  -8.0262898e+00  -7.5944878e+00  -3.1752330e+01  -8.2871023e+02  -1.0720785e+01   3.3078521e+00   2.1191097e+00  -2.2395698e-01  -7.0362665e-02  -3.7750831e-01   3.7356642e+00   2.9153022e+00   9.0842242e+00  -3.4563053e-02  -2.1908423e-02   1.3290269e-01  -2.5136494e+00  -7.5650246e+00
   1.1132000e+02   2.0633147e-01  -4.3979068e-01   4.1817295e+01  -1.4538536e+00  -1.0332721e+00  -1.4813950e+00   1.3047767e+01  -1.0235863e+00   4.1494788e+00   1.5253071e+01  -6.7334740e-02   5.2200414e-02  -6.8560075e+00  -8.0743155e+00  -3.9690858e+01  -7.9385279e+02  -1.0934468e+01   4.3208810e+00   2.3871256e+00  -2.4105293e-01  -7.5734522e-02  -3.8172460e-01   3.6667964e+00   2.9468562e+00   8.7599604e+00  -9.9187969e-03  -2.5920630e-02   1.2216093e-01  -2.4548221e+00  -7.3987169e+00
   1.1133000e+02   1.7522729e-01  -4.1093516e-01   4.1845733e+01  -1.4431076e+00  -1.0463928e+00  -1.3564130e+00   1.2498198e+01  -9.8131446e-01   4.2397211e+00   9.0242234e+00  -6.7195817e-02  -2.2224520e-03  -5.4422866e+00  -8.6060189e+00  -4.6517351e+01  -6.8264928e+02  -1.0966334e+01   5.1492349e+00   2.4578965e+00  -2.4788311e-01  -7.3776167e-02  -3.8410749e-01   3.4452832e+00   3.0216323e+00   8.3569621e+00   1.0454292e-02  -2.6657520e-02   1.0873671e-01  -2.4661506e+00  -7.1561755e+00
   1.1134000e+02   1.6502982e-01  -3.8801117e-01   4.1884552e+01  -1.4217156e+00  -1.0591698e+00  -1.2410755e+00   1.1533757e+01  -9.3866756e-01   4.2761555e+00   3.6434433e+00  -6.7486431e-02  -4.4654198e-02  -4.2431746e+00  -9.1789827e+00  -5.1795637e+01  -5.2782861e+02  -1.0828361e+01   5.6200727e+00   2.3745955e+00  -2.4273726e-01  -6.3754544e-02  -3.8440622e-01   3.1273819e+00   2.9304680e+00   7.9501093e+00   2.6048359e-02  -2.0713260e-02   9.2963586e-02  -2.5312167e+00  -6.9100488e+00
   1.1135000e+02   1.8810168e-01  -3.6819605e-01   4.1926845e+01  -1.3916701e+00  -1.0678787e+00  -1.1375093e+00   1.0356616e+01  -8.9614694e-01   4.2625610e+00  -1.3594492e+00  -6.8079921e-02  -7.4250668e-02  -2.9596470e+00  -9.7723627e+00  -5.5423712e+01  -3.6280743e+02  -1.0545153e+01   5.6701361e+00   2.1756404e+00  -2.2526145e-01  -4.6482367e-02  -3.8174362e-01   2.7688263e+00   2.5559716e+00   7.6030375e+00   3.7196957e-02  -6.8699292e-03   7.6190141e-02  -2.6326042e+00  -6.7155738e+00
   1.1136000e+02   2.4202955e-01  -3.5153249e-01   4.1963706e+01  -1.3534071e+00  -1.0812859e+00  -1.0400356e+00   9.7473706e+00  -8.5429322e-01   4.1949819e+00  -6.7579106e+00  -6.8775500e-02  -8.3614642e-02  -9.3639738e-01  -1.0362453e+01  -5.7437996e+01  -2.0142849e+02  -1.0149132e+01   5.3806461e+00   1.8923648e+00  -1.9716069e-01  -2.3758331e-02  -3.7486642e-01   2.3990728e+00   1.9086512e+00   7.3390848e+00   4.4888882e-02   1.3111372e-02   5.9617921e-02  -2.7531094e+00  -6.5889292e+00
   1.1137000e+02   3.0851319e-01  -3.4047101e-01   4.1988521e+01  -1.3090563e+00  -1.0891928e+00  -9.3774875e-01   1.0228685e+01  -8.1372895e-01   4.0652196e+00  -1.2976234e+01  -6.9280134e-02  -6.3499651e-02   2.0114991e+00  -1.0927683e+01  -5.7875118e+01  -4.3712195e+01  -9.6880984e+00   4.9210105e+00   1.5706205e+00  -1.6235141e-01   2.0298163e-03  -3.6310255e-01   2.0181255e+00   1.1048286e+00   7.1465829e+00   5.0581269e-02   3.5620347e-02   4.3565344e-02  -2.8736217e+00  -6.5093381e+00
   1.1138000e+02   3.6310064e-01  -3.3813508e-01   4.2000597e+01  -1.2645659e+00  -1.0996206e+00  -8.2378305e-01   1.1396570e+01  -7.7517301e-01   3.8635269e+00  -2.0169264e+01  -6.9311277e-02  -1.5066072e-02   4.8433579e+00  -1.1451925e+01  -5.6818713e+01   1.0564055e+02  -9.2319796e+00   4.4627557e+00   1.2775228e+00  -1.2612417e-01   2.7716717e-02  -3.4716349e-01   1.5998538e+00   3.3144359e-01   6.9989084e+00   5.5924452e-02   5.6989923e-02   2.7792714e-02  -2.9673902e+00  -6.4273009e+00
   1.1139000e+02   3.8798107e-01  -3.4540005e-01   4.2004150e+01  -1.2267442e+00  -1.1062669e+00  -7.0075832e-01   1.2302473e+01  -7.3941746e-01   3.5824593e+00  -2.8106760e+01  -6.8768356e-02   4.3578996e-02   5.8645069e+00  -1.1928511e+01  -5.4487060e+01   2.3316530e+02  -8.8598316e+00   4.1240362e+00   1.0767470e+00  -9.3653272e-02   4.9863173e-02  -3.2913006e-01   1.1107384e+00  -2.2900902e-01   6.8627989e+00   6.2222375e-02   7.4708987e-02   1.2073672e-02  -3.0014427e+00  -6.2871382e+00
   1.1140000e+02   3.7915519e-01  -3.5930941e-01   4.2004671e+01  -1.1979701e+00  -1.1086160e+00  -5.7697123e-01   1.2378710e+01  -7.0724118e-01   3.2233497e+00  -3.5910962e+01  -6.7810043e-02   8.6686493e-02   4.3107497e+00  -1.2361342e+01  -5.1196782e+01   3.2902783e+02  -8.6326052e+00   3.9658814e+00   9.9569491e-01  -6.8566131e-02   6.6161894e-02  -3.1172431e-01   5.4290189e-01  -4.9255770e-01   6.6981375e+00   6.9984596e-02   8.7428133e-02  -3.6405403e-03  -2.9501101e+00  -6.0583798e+00
   1.1141000e+02   3.4539665e-01  -3.7347989e-01   4.2006534e+01  -1.1750281e+00  -1.1141737e+00  -4.5233463e-01   1.2463659e+01  -6.7930251e-01   2.7983187e+00  -4.2503103e+01  -6.6754756e-02   9.8263831e-02   1.1577337e+00  -1.2751170e+01  -4.7230395e+01   3.9663870e+02  -8.5813991e+00   4.0154008e+00   1.0186126e+00  -5.2254678e-02   7.6268390e-02  -2.9746584e-01  -7.2149345e-02  -5.0286233e-01   6.4694988e+00   7.9028541e-02   9.4375687e-02  -1.9091747e-02  -2.8028797e+00  -5.7459132e+00
   1.1142000e+02   3.0224101e-01  -3.7965480e-01   4.2012541e+01  -1.1530014e+00  -1.1212784e+00  -3.1423463e-01   1.3810000e+01  -6.5603159e-01   2.3302493e+00  -4.6806942e+01  -6.5910235e-02   7.9511553e-02  -1.8752277e+00  -1.3080204e+01  -4.2785746e+01   4.4446487e+02  -8.7061239e+00   4.2646883e+00   1.1022515e+00  -4.4030879e-02   8.1198672e-02  -2.8818694e-01  -6.7183107e-01  -3.5541480e-01   6.1765903e+00   8.8887265e-02   9.5238229e-02  -3.3301325e-02  -2.5693077e+00  -5.3834428e+00
   1.1143000e+02   2.6524908e-01  -3.7068857e-01   4.2024275e+01  -1.1293023e+00  -1.1199606e+00  -1.5635495e-01   1.5787969e+01  -6.3752787e-01   1.8523170e+00  -4.7793227e+01  -6.5435055e-02   4.5437791e-02  -3.4073763e+00  -1.3323143e+01  -3.8022495e+01   4.7632508e+02  -8.9683355e+00   4.6532603e+00   1.1929037e+00  -4.1912286e-02   8.2182066e-02  -2.8486518e-01  -1.1717629e+00  -1.0316315e-01   5.8639912e+00   9.8803649e-02   9.0316024e-02  -4.4448517e-02  -2.2885506e+00  -5.0287922e+00
   1.1144000e+02   2.4563832e-01  -3.4393655e-01   4.2042498e+01  -1.1038730e+00  -1.1205908e+00   1.2148612e-02   1.6850356e+01  -6.2358204e-01   1.3954519e+00  -4.5686511e+01  -6.5262648e-02   1.8214959e-02  -2.7222832e+00  -1.3472329e+01  -3.3054767e+01   4.9677282e+02  -9.3143390e+00   5.0739924e+00   1.2465378e+00  -4.3517339e-02   8.0301340e-02  -2.8760685e-01  -1.4953497e+00   2.3867027e-01   5.5858753e+00   1.0739600e-01   8.0665882e-02  -5.0699277e-02  -2.0068552e+00  -4.7404811e+00
   1.1145000e+02   2.4839483e-01  -3.0220887e-01   4.2067230e+01  -1.0767071e+00  -1.1197314e+00   1.7830672e-01   1.6615811e+01  -6.1382531e-01   9.7547060e-01  -4.1998129e+01  -6.5120871e-02   1.8072280e-02  -1.4267905e-02  -1.3543768e+01  -2.7937507e+01   5.1172600e+02  -9.7156570e+00   5.3968565e+00   1.2465919e+00  -4.6473766e-02   7.6780183e-02  -2.9589369e-01  -1.6131370e+00   6.3650874e-01   5.3770752e+00   1.1286049e-01   6.8205195e-02  -5.1404251e-02  -1.7429669e+00  -4.5490248e+00
   1.1146000e+02   2.7097865e-01  -2.5232288e-01   4.2097264e+01  -1.0467636e+00  -1.1150332e+00   3.3010218e-01   1.5179546e+01  -6.0783103e-01   5.9807354e-01  -3.7739705e+01  -6.4620517e-02   5.6542859e-02   3.8470579e+00  -1.3564068e+01  -2.2791574e+01   5.1459330e+02  -1.0172383e+01   5.5133731e+00   1.2048238e+00  -4.8697683e-02   7.2874579e-02  -3.0905808e-01  -1.5508228e+00   1.0404520e+00   5.2605930e+00   1.1384380e-01   5.5041860e-02  -4.7528940e-02  -1.4959196e+00  -4.4562830e+00
   1.1147000e+02   3.0347491e-01  -2.0320280e-01   4.2129345e+01  -1.0136911e+00  -1.1097046e+00   4.5627272e-01   1.2617054e+01  -6.0513248e-01   2.6738671e-01  -3.3068683e+01  -6.3331694e-02   1.3747388e-01   8.0931016e+00  -1.3557810e+01  -1.7931720e+01   4.8598536e+02  -1.0693685e+01   5.3939825e+00   1.1546187e+00  -4.9256350e-02   6.9518564e-02  -3.2651363e-01  -1.3768016e+00   1.4107676e+00   5.2486782e+00   1.1012869e-01   4.2452684e-02  -4.1226047e-02  -1.2671088e+00  -4.4435658e+00
   1.1148000e+02   3.3270147e-01  -1.6309090e-01   4.2158154e+01  -9.7989708e-01  -1.1030010e+00   5.5445383e-01   9.8181112e+00  -6.0520528e-01  -1.0727056e-02  -2.7811377e+01  -6.0822189e-02   2.6117580e-01   1.2370192e+01  -1.3542277e+01  -1.3770902e+01   4.1608184e+02  -1.1281528e+01   5.0886399e+00   1.1435217e+00  -4.9160737e-02   6.7474617e-02  -3.4745301e-01  -1.1891603e+00   1.7079704e+00   5.3204811e+00   1.0263210e-01   3.1059132e-02  -3.5240934e-02  -1.0617532e+00  -4.4736273e+00
   1.1149000e+02   3.4862145e-01  -1.3585901e-01   4.2178643e+01  -9.4994301e-01  -1.0981882e+00   6.3571126e-01   8.1257432e+00  -6.0742171e-01  -2.2604296e-01  -2.1531591e+01  -5.6733420e-02   4.2061186e-01   1.5943606e+01  -1.3527106e+01  -1.0595470e+01   3.1754318e+02  -1.1921567e+01   4.6640740e+00   1.2114558e+00  -5.0553155e-02   6.7460544e-02  -3.7037462e-01  -1.1015787e+00   1.8859928e+00   5.4179439e+00   9.3059316e-02   2.1737466e-02  -3.2374637e-02  -8.7646141e-01  -4.4916600e+00
   1.1150000e+02   3.4856201e-01  -1.1920698e-01   4.2189473e+01  -9.2727612e-01  -1.0928597e+00   7.1430194e-01   7.8590675e+00  -6.1106741e-01  -3.7003949e-01  -1.4399652e+01  -5.0916754e-02   5.9489200e-01   1.7428014e+01  -1.3516179e+01  -8.4615401e+00   2.1339300e+02  -1.2571201e+01   4.1766082e+00   1.3575835e+00  -5.4567383e-02   6.9387861e-02  -3.9293536e-01  -1.2137812e+00   1.9356095e+00   5.4782964e+00   8.3527650e-02   1.5200152e-02  -3.4621624e-02  -6.9909815e-01  -4.4362115e+00
   1.1151000e+02   3.3750016e-01  -1.0632658e-01   4.2193799e+01  -9.1141638e-01  -1.0832913e+00   7.9256584e-01   7.8263896e+00  -6.1548329e-01  -4.4825941e-01  -7.8219926e+00  -4.3516597e-02   7.5469408e-01   1.5980208e+01  -1.3509951e+01  -7.2404857e+00   1.2210544e+02  -1.3145643e+01   3.6994814e+00   1.5287518e+00  -6.0106652e-02   7.1885022e-02  -4.1218128e-01  -1.5634369e+00   1.9233683e+00   5.4693760e+00   7.6034983e-02   1.0699325e-02  -4.2134285e-02  -5.2996064e-01  -4.2685888e+00
   1.1152000e+02   3.2479648e-01  -9.0150983e-02   4.2196731e+01  -8.9761807e-01  -1.0732072e+00   8.6192803e-01   6.9362194e+00  -6.2017861e-01  -4.7742025e-01  -2.9160842e+00  -3.4942067e-02   8.7345884e-01   1.1876476e+01  -1.3507344e+01  -6.6990380e+00   5.4144768e+01  -1.3543557e+01   3.3189444e+00   1.6512861e+00  -6.4487751e-02   7.3543120e-02  -4.2511026e-01  -2.1001842e+00   1.9487527e+00   5.3938025e+00   7.1754914e-02   6.3711054e-03  -5.2954141e-02  -3.8536625e-01  -3.9948238e+00
   1.1153000e+02   3.1807111e-01  -6.8317255e-02   4.2202485e+01  -8.7829637e-01  -1.0655296e+00   9.1721098e-01   5.5282952e+00  -6.2477874e-01  -4.6895122e-01   8.4690315e-01  -2.5769986e-02   9.3418747e-01   6.0728638e+00  -1.3506935e+01  -6.5704331e+00   1.2860493e+01  -1.3703267e+01   3.0889308e+00   1.6701872e+00  -6.4860724e-02   7.4490035e-02  -4.2973926e-01  -2.7028850e+00   2.0740366e+00   5.2711507e+00   7.0583260e-02   8.3749662e-04  -6.3937434e-02  -2.8254097e-01  -3.6632920e+00
   1.1154000e+02   3.1799969e-01  -4.5252018e-02   4.2213061e+01  -8.4535242e-01  -1.0548153e+00   9.6012916e-01   4.2918182e+00  -6.2897601e-01  -4.2931591e-01   3.9635309e+00  -1.6596409e-02   9.3489081e-01   7.0333497e-02  -1.3507544e+01  -6.6144367e+00  -4.4003641e+00  -1.3632180e+01   2.9817432e+00   1.5585074e+00  -5.9217320e-02   7.6787678e-02  -4.2631465e-01  -3.2185276e+00   2.2927636e+00   5.1248496e+00   7.1259134e-02  -5.5570084e-03  -7.2308781e-02  -2.3843812e-01  -3.3536368e+00
   1.1155000e+02   3.1918165e-01  -2.8844583e-02   4.2228210e+01  -7.9286949e-01  -1.0463928e+00   9.9166786e-01   3.1538699e+00  -6.3263479e-01  -3.7545548e-01   5.3860432e+00  -7.9084863e-03   8.8647299e-01  -4.8417821e+00  -1.3508408e+01  -6.6513540e+00  -3.6917283e+00  -1.3407477e+01   2.8747349e+00   1.3137999e+00  -4.6693574e-02   8.3873821e-02  -4.1756549e-01  -3.5196287e+00   2.5151931e+00   4.9775541e+00   7.1922521e-02  -1.0427547e-02  -7.6872903e-02  -2.6067553e-01  -3.1472737e+00
   1.1156000e+02   3.1658796e-01  -2.4647920e-02   4.2246436e+01  -7.1894364e-01  -1.0336159e+00   1.0095932e+00   1.7925345e+00  -6.3588354e-01  -3.3353363e-01   4.1921851e+00  -5.9027844e-05   8.0222937e-01  -8.4243619e+00  -1.3509145e+01  -6.5697988e+00   8.1555208e+00  -1.3146733e+01   2.6494253e+00   9.5385410e-01  -2.7712318e-02   9.8755812e-02  -4.0738741e-01  -3.5600655e+00   2.6094970e+00   4.8495564e+00   7.0926531e-02  -1.1459469e-02  -7.8094796e-02  -3.3216205e-01  -3.0814310e+00
   1.1157000e+02   3.1083475e-01  -3.2904093e-02   4.2266570e+01  -6.2661507e-01  -1.0225005e+00   1.0160022e+00   6.4090071e-01  -6.3904942e-01  -3.2334821e-01   1.0185423e+00   6.7582143e-03   6.9823456e-01  -1.0399480e+01  -1.3509631e+01  -6.3257374e+00   2.4406137e+01  -1.2944196e+01   2.3259227e+00   5.0970864e-01  -4.1298522e-03   1.2147583e-01  -3.9875111e-01  -3.3871168e+00   2.5187079e+00   4.7560058e+00   6.7550781e-02  -9.3697686e-03  -7.7139858e-02  -4.2280376e-01  -3.1296511e+00
   1.1158000e+02   3.0718305e-01  -4.9646287e-02   4.2288456e+01  -5.2443898e-01  -1.0164844e+00   1.0233046e+00   7.3023747e-01  -6.4253891e-01  -3.5329926e-01  -2.9951050e+00   1.2564167e-02   5.9657022e-01  -1.0166435e+01  -1.3509881e+01  -5.9377496e+00   3.8798790e+01  -1.2830284e+01   2.0441230e+00   1.4764027e-02   2.1184533e-02   1.4827946e-01  -3.9244033e-01  -3.1167947e+00   2.3349660e+00   4.7058598e+00   6.2091596e-02  -7.4864759e-03  -7.4923568e-02  -5.0520912e-01  -3.2164312e+00
   1.1159000e+02   3.1049028e-01  -6.8966138e-02   4.2311980e+01  -4.2411369e-01  -1.0050253e+00   1.0418490e+00   1.8544369e+00  -6.4675777e-01  -4.2460874e-01  -7.1309482e+00   1.7529605e-02   5.1279342e-01  -8.3776802e+00  -1.3509967e+01  -5.4647201e+00   4.7302942e+01  -1.2778840e+01   1.9226648e+00  -5.1096569e-01   4.5319271e-02   1.7372694e-01  -3.8740478e-01  -2.8847324e+00   2.2311408e+00   4.7066052e+00   5.5482696e-02  -8.8032843e-03  -7.1994854e-02  -5.6225256e-01  -3.2550940e+00
   1.1160000e+02   3.2121091e-01  -8.4691040e-02   4.2335642e+01  -3.3462855e-01  -9.9339422e-01   1.0659944e+00   2.4145443e+00  -6.5202441e-01  -5.3084400e-01  -1.0623526e+01   2.1795675e-02   4.4442835e-01  -6.8365068e+00  -1.3509962e+01  -4.9676714e+00   4.9704874e+01  -1.2742824e+01   1.9673731e+00  -1.0575404e+00   6.6256963e-02   1.9403341e-01  -3.8209369e-01  -2.7891160e+00   2.3007848e+00   4.7598037e+00   4.8914069e-02  -1.3977216e-02  -6.8969822e-02  -5.9078621e-01  -3.1925890e+00
   1.1161000e+02   3.3446333e-01  -9.2648650e-02   4.2356516e+01  -2.5879184e-01  -9.8359664e-01   1.0818591e+00   1.5864667e+00  -6.5844449e-01  -6.5415040e-01  -1.2330640e+01   2.5387177e-02   3.8032637e-01  -6.4101979e+00  -1.3509921e+01  -4.4854575e+00   4.8221392e+01  -1.2689427e+01   2.0741540e+00  -1.6008899e+00   8.3410221e-02   2.0880951e-01  -3.7572863e-01  -2.8559984e+00   2.4768365e+00   4.8477381e+00   4.3471368e-02  -2.1057674e-02  -6.6791984e-02  -6.0069098e-01  -3.0369457e+00
   1.1162000e+02   3.4158855e-01  -9.3136800e-02   4.2371857e+01  -1.9503477e-01  -9.7024673e-01   1.0795128e+00  -2.3462917e-01  -6.6581902e-01  -7.6810375e-01  -1.1395335e+01   2.8315645e-02   3.1955448e-01  -6.0771888e+00  -1.3509876e+01  -4.0370288e+00   4.4842871e+01  -1.2607816e+01   2.1010714e+00  -2.0966976e+00   9.7426412e-02   2.2019884e-01  -3.6879869e-01  -3.0400280e+00   2.6062071e+00   4.9362268e+00   3.9867670e-02  -2.6812511e-02  -6.6516263e-02  -6.1490376e-01  -2.8502504e+00
   1.1163000e+02   3.3340328e-01  -9.0131702e-02   4.2380685e+01  -1.4081866e-01  -9.5958971e-01   1.0578376e+00  -2.1675129e+00  -6.7369932e-01  -8.5047148e-01  -8.2367735e+00   3.0675002e-02   2.7072647e-01  -4.8828016e+00  -1.3509841e+01  -3.6320774e+00   4.0495140e+01  -1.2522160e+01   1.9858961e+00  -2.4985713e+00   1.0922721e-01   2.3047510e-01  -3.6268308e-01  -3.2771810e+00   2.5810308e+00   4.9941504e+00   3.8435151e-02  -2.9141027e-02  -6.8757263e-02  -6.4347330e-01  -2.6880379e+00
   1.1164000e+02   3.0539088e-01  -8.6941363e-02   4.2384464e+01  -9.4896540e-02  -9.5007861e-01   1.0269352e+00  -3.0902492e+00  -6.8159432e-01  -8.9475278e-01  -4.4281300e+00   3.2568995e-02   2.3447589e-01  -3.6250574e+00  -1.3509820e+01  -3.2763761e+00   3.5570123e+01  -1.2499493e+01   1.8110755e+00  -2.7737843e+00   1.1908523e-01   2.3998817e-01  -3.5904971e-01  -3.5367250e+00   2.4311309e+00   5.0063449e+00   3.9227345e-02  -2.8782012e-02  -7.3264925e-02  -6.6088345e-01  -2.5489115e+00
   1.1165000e+02   2.6313350e-01  -8.3933904e-02   4.2386938e+01  -5.7686108e-02  -9.4045292e-01   1.0017868e+00  -2.5148344e+00  -6.8922949e-01  -9.0977834e-01  -1.5025553e+00   3.4027613e-02   2.0053636e-01  -3.3939531e+00  -1.3509811e+01  -2.9686478e+00   3.0772832e+01  -1.2608011e+01   1.7352918e+00  -2.9089786e+00   1.2659560e-01   2.4747930e-01  -3.5945498e-01  -3.8039520e+00   2.3041613e+00   4.9709424e+00   4.2048939e-02  -2.8691375e-02  -7.9088957e-02  -6.3825425e-01  -2.4078563e+00
   1.1166000e+02   2.2188181e-01  -8.0898514e-02   4.2392520e+01  -2.9777892e-02  -9.4045292e-01   9.9166785e-01  -1.0118958e+00  -6.9667419e-01  -9.0804000e-01   1.7383397e-01   3.5037342e-02   1.5942313e-01  -4.1113234e+00  -1.3509808e+01  -2.6982231e+00   2.7042466e+01  -1.2873934e+01   1.8520049e+00  -2.9079967e+00   1.3136504e-01   2.5267505e-01  -3.6484227e-01  -4.0435438e+00   2.3125410e+00   4.8878033e+00   4.6418433e-02  -3.1336247e-02  -8.5221646e-02  -5.7507741e-01  -2.2705903e+00
   1.1167000e+02   1.9804245e-01  -7.9339452e-02   4.2403680e+01  -1.0812203e-02  -9.3174396e-01   9.9583856e-01   4.1707063e-01  -7.0414662e-01  -8.9225116e-01   1.5788838e+00   3.5564265e-02   1.0640056e-01  -5.3022565e+00  -1.3509810e+01  -2.4587070e+00   2.3951612e+01  -1.3275984e+01   2.1059621e+00  -2.7872966e+00   1.3344013e-01   2.5792689e-01  -3.7498836e-01  -4.2060117e+00   2.4189899e+00   4.7536574e+00   5.1595968e-02  -3.6414590e-02  -9.1069481e-02  -4.8974409e-01  -2.1741735e+00
   1.1168000e+02   1.9959197e-01  -8.1866103e-02   4.2419744e+01  -1.9886967e-04  -9.1902430e-01   1.0048573e+00   9.0187128e-01  -7.1168389e-01  -8.5602668e-01   3.6224481e+00   3.5508435e-02   3.7706830e-02  -6.8693732e+00  -1.3509812e+01  -2.2614022e+00   1.9730486e+01  -1.3756324e+01   2.3315623e+00  -2.5764999e+00   1.3310797e-01   2.6669157e-01  -3.8847138e-01  -4.2649053e+00   2.4979456e+00   4.5767109e+00   5.6725608e-02  -4.1073557e-02  -9.6351932e-02  -4.0441177e-01  -2.1494564e+00
   1.1169000e+02   2.2274026e-01  -9.1049276e-02   4.2438103e+01   1.6893186e-03  -9.0957050e-01   1.0086919e+00   3.8346173e-01  -7.1905998e-01  -7.9493551e-01   6.1091164e+00   3.4684177e-02  -5.0215386e-02  -8.7922216e+00  -1.3509814e+01  -2.1231571e+00   1.3824505e+01  -1.4243421e+01   2.3693025e+00  -2.3170424e+00   1.3065892e-01   2.8082134e-01  -4.0326247e-01  -4.2433954e+00   2.4649317e+00   4.3912167e+00   6.0916402e-02  -4.2220517e-02  -1.0078444e-01  -3.3516333e-01  -2.1912690e+00
   1.1170000e+02   2.5587644e-01  -1.0873231e-01   4.2456080e+01  -6.1249305e-03  -8.9965833e-01   1.0046031e+00  -4.0887649e-01  -7.2593338e-01  -7.1076657e-01   8.4168940e+00   3.2870945e-02  -1.5771292e-01  -1.0749753e+01  -1.3509816e+01  -2.0444297e+00   7.8727458e+00  -1.4675376e+01   2.1804441e+00  -2.0606100e+00   1.2646050e-01   2.9919431e-01  -4.1747201e-01  -4.1998662e+00   2.3562712e+00   4.2468519e+00   6.3286341e-02  -3.9492510e-02  -1.0401263e-01  -2.8732597e-01  -2.2640997e+00
   1.1171000e+02   2.8716431e-01  -1.3427222e-01   4.2472150e+01  -2.2988289e-02  -8.8796999e-01   9.9475194e-01  -9.8511808e-01  -7.3200176e-01  -6.1013934e-01   1.0062723e+01   2.9947819e-02  -2.7404600e-01  -1.1633308e+01  -1.3509817e+01  -2.0047619e+00   3.9667773e+00  -1.5002283e+01   1.8691197e+00  -1.8592932e+00   1.2121300e-01   3.1840736e-01  -4.2978821e-01  -4.1831991e+00   2.3122177e+00   4.1800196e+00   6.3237071e-02  -3.6191444e-02  -1.0583510e-01  -2.6987415e-01  -2.3373167e+00
   1.1172000e+02   3.1009705e-01  -1.6324465e-01   4.2486403e+01  -4.5689759e-02  -8.7880266e-01   9.8406495e-01  -1.0686998e+00  -7.3708014e-01  -5.0208511e-01   1.0805424e+01   2.6041436e-02  -3.7498239e-01  -1.0093639e+01  -1.3509817e+01  -1.9724157e+00   3.2346159e+00  -1.5196947e+01   1.5870687e+00  -1.7377836e+00   1.1601349e-01   3.3514444e-01  -4.3947976e-01  -4.2145686e+00   2.4433172e+00   4.1961523e+00   6.0766385e-02  -3.6596589e-02  -1.0651984e-01  -2.9505035e-01  -2.3989946e+00
   1.1173000e+02   3.2392695e-01  -1.8934242e-01   4.2499808e+01  -7.1094433e-02  -8.7009370e-01   9.8113944e-01  -2.9255059e-01  -7.4111682e-01  -3.9589930e-01   1.0618581e+01   2.1482804e-02  -4.4079495e-01  -6.5812560e+00  -1.3509817e+01  -1.9141677e+00   5.8248078e+00  -1.5279379e+01   1.4360019e+00  -1.6881277e+00   1.1192379e-01   3.4775078e-01  -4.4621755e-01  -4.3087157e+00   2.7356022e+00   4.2822050e+00   5.6366487e-02  -4.2888849e-02  -1.0678344e-01  -3.4932983e-01  -2.4316020e+00
   1.1174000e+02   3.3096093e-01  -2.0763864e-01   4.2512382e+01  -9.8562843e-02  -8.5943669e-01   9.9169669e-01   1.0557252e+00  -7.4424775e-01  -3.0685490e-01   8.9044399e+00   1.6595501e-02  -4.7288279e-01  -3.2087849e+00  -1.3509817e+01  -1.8039431e+00   1.1022457e+01  -1.5303041e+01   1.4531870e+00  -1.6966966e+00   1.0953254e-01   3.5559649e-01  -4.5010511e-01  -4.4738274e+00   3.1171469e+00   4.4270643e+00   5.0771190e-02  -5.4783027e-02  -1.0723211e-01  -3.9546769e-01  -2.4099311e+00
   1.1175000e+02   3.3343114e-01  -2.1642606e-01   4.2522164e+01  -1.2837760e-01  -8.5067043e-01   1.0125557e+00   2.0858983e+00  -7.4688796e-01  -2.6033926e-01   4.6515638e+00   1.1550317e-02  -4.8736497e-01  -1.4482171e+00  -1.3509817e+01  -1.6353886e+00   1.6855448e+01  -1.5321797e+01   1.6283894e+00  -1.7553421e+00   1.0900168e-01   3.5846191e-01  -4.5190292e-01  -4.6922864e+00   3.5347505e+00   4.6200628e+00   4.5003335e-02  -7.0306719e-02  -1.0787055e-01  -4.0416186e-01  -2.3252040e+00
   1.1176000e+02   3.3100511e-01  -2.1745118e-01   4.2526938e+01  -1.5840535e-01  -8.4052908e-01   1.0318579e+00   1.9302238e+00  -7.4966313e-01  -2.7616692e-01  -1.5827663e+00   6.4087925e-03  -4.9587395e-01  -8.5089793e-01  -1.3509817e+01  -1.4329990e+00   2.0238964e+01  -1.5373466e+01   1.8912945e+00  -1.8459799e+00   1.1025743e-01   3.5713189e-01  -4.5300298e-01  -4.9195396e+00   3.9376949e+00   4.8302557e+00   4.0419918e-02  -8.5841163e-02  -1.0834404e-01  -3.7475051e-01  -2.1985333e+00
   1.1177000e+02   3.2109990e-01  -2.1496317e-01   4.2527317e+01  -1.8360404e-01  -8.2551759e-01   1.0334510e+00   1.5931007e-01  -7.5315600e-01  -3.4962214e-01  -7.3455215e+00   1.3084477e-03  -4.9121401e-01   4.6599324e-01  -1.3509817e+01  -1.2421241e+00   1.9087491e+01  -1.5478400e+01   2.1012396e+00  -1.9278317e+00   1.1290751e-01   3.5399843e-01  -4.5497473e-01  -5.1036867e+00   4.2455570e+00   4.9927090e+00   3.8430490e-02  -9.6419009e-02  -1.0865962e-01  -3.3096916e-01  -2.0728421e+00
   1.1178000e+02   3.0301087e-01  -2.1342671e-01   4.2527382e+01  -1.9888173e-01  -8.1686592e-01   1.0118156e+00  -2.1635414e+00  -7.5768949e-01  -4.5453362e-01  -1.0491149e+01  -3.4149565e-03  -4.5368223e-01   3.7531788e+00  -1.3509817e+01  -1.0990717e+00   1.4305239e+01  -1.5659555e+01   2.1140585e+00  -1.9466192e+00   1.1591563e-01   3.5258535e-01  -4.5900470e-01  -5.2274872e+00   4.3600560e+00   5.0281643e+00   4.0101985e-02  -9.7808273e-02  -1.0950349e-01  -2.8564894e-01  -1.9749311e+00
   1.1179000e+02   2.8129543e-01  -2.1455475e-01   4.2532216e+01  -2.0141264e-01  -8.0890181e-01   9.8027289e-01  -3.1542712e+00  -7.6328344e-01  -5.6080764e-01  -1.0627402e+01  -7.2922155e-03  -3.6959349e-01   8.4088739e+00  -1.3509817e+01  -1.0133414e+00   8.5730267e+00  -1.5938141e+01   1.9008047e+00  -1.8659172e+00   1.1750340e-01   3.5573365e-01  -4.6549916e-01  -5.3195059e+00   4.2334829e+00   4.8878591e+00   4.5839867e-02  -8.9614453e-02  -1.1186692e-01  -2.2768233e-01  -1.8981524e+00
   1.1180000e+02   2.6406769e-01  -2.1629054e-01   4.2545242e+01  -1.9046234e-01  -7.9881775e-01   9.5395900e-01  -2.6313887e+00  -7.6977921e-01  -6.5104117e-01  -9.0233524e+00  -9.8757213e-03  -2.4067286e-01   1.2892063e+01  -1.3509817e+01  -9.7438108e-01   3.8960320e+00  -1.6297390e+01   1.5780368e+00  -1.6951997e+00   1.1572923e-01   3.6374295e-01  -4.7379500e-01  -5.4142132e+00   3.9333747e+00   4.5824087e+00   5.5186943e-02  -7.6086074e-02  -1.1647306e-01  -1.4676070e-01  -1.8276272e+00
   1.1181000e+02   2.5826826e-01  -2.1478188e-01   4.2566844e+01  -1.6658020e-01  -7.8913477e-01   9.3522650e-01  -1.8732501e+00  -7.7700831e-01  -7.2442656e-01  -7.3385393e+00  -1.0879520e-02  -8.3026834e-02   1.5764602e+01  -1.3509817e+01  -9.6524277e-01   9.1383139e-01  -1.6684741e+01   1.3084574e+00  -1.4807782e+00   1.0943497e-01   3.7422872e-01  -4.8218771e-01  -5.5317737e+00   3.6214348e+00   4.1696268e+00   6.6924048e-02  -6.3187982e-02  -1.2333332e-01  -3.9867685e-02  -1.7503177e+00
   1.1182000e+02   2.6551383e-01  -2.0729587e-01   4.2593897e+01  -1.3167036e-01  -7.7933719e-01   9.2062925e-01  -1.4597248e+00  -7.8478707e-01  -7.7955730e-01  -5.5130738e+00  -1.0268028e-02   7.8299069e-02   1.6132590e+01  -1.3509817e+01  -9.7086701e-01  -5.6242435e-01  -1.7048233e+01   1.1808217e+00  -1.2747072e+00   9.8988785e-02   3.8448484e-01  -4.8876089e-01  -5.6810885e+00   3.4347370e+00   3.7248315e+00   7.9413555e-02  -5.4726127e-02  -1.3170535e-01   0.0000000e+00  -1.6542060e+00
   1.1183000e+02   2.8056302e-01  -1.9401834e-01   4.2620957e+01  -8.8956877e-02  -7.6931043e-01   9.1070038e-01  -9.9288726e-01  -7.9277320e-01  -8.0070000e-01  -2.1142703e+00  -8.2463446e-03   2.1933300e-01   1.4103393e+01  -1.3509817e+01  -9.8102250e-01  -1.0155491e+00  -1.7354821e+01   1.1626154e+00  -1.1185901e+00   8.6555011e-02   3.9430137e-01  -4.9268031e-01  -5.8482035e+00   3.3694765e+00   3.3188690e+00   9.0800632e-02  -5.0806408e-02  -1.4048429e-01   0.0000000e+00  -1.5445654e+00
   1.1184000e+02   2.9424767e-01  -1.7790913e-01   4.2643231e+01  -4.1751381e-02  -7.6197657e-01   9.1085657e-01   1.5619583e-02  -8.0044469e-01  -7.6975701e-01   3.0942988e+00  -5.1681189e-03   3.2518267e-01   1.0584967e+01  -1.3509817e+01  -9.9021637e-01  -9.1938693e-01  -1.7588662e+01   1.1645189e+00  -1.0465303e+00   7.5450061e-02   4.0518308e-01  -4.9475286e-01  -6.0028188e+00   3.3388678e+00   3.0043631e+00   9.9241607e-02  -4.9799884e-02  -1.4839905e-01   0.0000000e+00  -1.4381726e+00
   1.1185000e+02   2.9916071e-01  -1.6349685e-01   4.2658766e+01   7.4001896e-03  -7.5481460e-01   9.2248452e-01   1.1627945e+00  -8.0717983e-01  -6.7661306e-01   9.3143954e+00  -1.4396687e-03   3.9043651e-01   6.5253846e+00  -1.3509817e+01  -9.9638750e-01  -6.1711285e-01  -1.7739370e+01   1.1399827e+00  -1.0917119e+00   6.8712912e-02   4.1739145e-01  -4.9669818e-01  -6.1193361e+00   3.3242140e+00   2.8154326e+00   1.0351699e-01  -5.1149561e-02  -1.5404921e-01   0.0000000e+00  -1.3454394e+00
   1.1186000e+02   2.9330902e-01  -1.5600250e-01   4.2668353e+01   5.5916095e-02  -7.4106361e-01   9.3273665e-01   1.0252134e+00  -8.1229483e-01  -5.1502587e-01   1.6158719e+01   2.5634665e-03   4.1794281e-01   2.7506292e+00  -1.3509817e+01  -9.9946680e-01  -3.0793019e-01  -1.7795524e+01   1.0879942e+00  -1.2783468e+00   6.8012028e-02   4.2983404e-01  -4.9995324e-01  -6.1741404e+00   3.3647582e+00   2.7713770e+00   1.0344584e-01  -5.5324193e-02  -1.5636860e-01   0.0000000e+00  -1.2805947e+00
   1.1187000e+02   2.8034749e-01  -1.5989156e-01   4.2674379e+01   1.0068292e-01  -7.3063578e-01   9.2581505e-01  -6.9216081e-01  -8.1514147e-01  -2.8843794e-01   2.2658792e+01   6.5339487e-03   4.1431925e-01  -3.6235581e-01  -1.3509817e+01  -1.0002949e+00  -8.2814916e-02  -1.7769845e+01   1.0058277e+00  -1.5996811e+00   7.3432448e-02   4.4196823e-01  -5.0500733e-01  -6.1551530e+00   3.4373082e+00   2.8660044e+00   9.9500124e-02  -6.2164819e-02  -1.5517055e-01   0.0000000e+00  -1.2572010e+00
   1.1188000e+02   2.6787085e-01  -1.7591818e-01   4.2679631e+01   1.3875786e-01  -7.2278625e-01   9.0521667e-01  -2.0598377e+00  -8.1531627e-01  -2.1283344e-02   2.6715460e+01   1.0236448e-02   3.8699400e-01  -2.7325249e+00  -1.3509817e+01  -1.0000052e+00   2.8978104e-02  -1.7706183e+01   8.8212861e-01  -2.0070663e+00   8.3742833e-02   4.5405440e-01  -5.1142151e-01  -6.0746795e+00   3.4529016e+00   3.0601751e+00   9.2209890e-02  -7.0441436e-02  -1.5114886e-01   0.0000000e+00  -1.2751898e+00
   1.1189000e+02   2.6354725e-01  -1.9998704e-01   4.2686312e+01   1.6728517e-01  -7.1619724e-01   8.8887963e-01  -1.6337036e+00  -8.1280783e-01   2.4711718e-01   2.6840052e+01   1.3540539e-02   3.4694330e-01  -4.0050697e+00  -1.3509817e+01  -9.9977724e-01   2.2792588e-02  -1.7640895e+01   7.0834160e-01  -2.4321737e+00   9.6733503e-02   4.6598794e-01  -5.1826669e-01  -5.9518360e+00   3.3701360e+00   3.3068214e+00   8.2109940e-02  -7.8589364e-02  -1.4537759e-01   0.0000000e+00  -1.3322426e+00
   1.1190000e+02   2.6957618e-01  -2.2656034e-01   4.2695655e+01   1.8298250e-01  -7.0554023e-01   8.8562451e-01  -3.2551210e-01  -8.0794373e-01   4.8284597e-01   2.3572879e+01   1.6420249e-02   3.0476830e-01  -4.2175006e+00  -1.3509817e+01  -1.0007846e+00  -1.0073485e-01  -1.7589311e+01   4.9496146e-01  -2.8172360e+00   1.0963549e-01   4.7687354e-01  -5.2465598e-01  -5.8023176e+00   3.2466996e+00   3.5783431e+00   7.0025185e-02  -8.5623091e-02  -1.3872385e-01   0.0000000e+00  -1.4227249e+00
   1.1191000e+02   2.8025079e-01  -2.5231259e-01   4.2708170e+01   1.8370731e-01  -6.9671668e-01   8.9036119e-01   4.7366744e-01  -8.0123555e-01   6.6745818e-01   1.8461221e+01   1.8892759e-02   2.6463463e-01  -4.0133668e+00  -1.3509817e+01  -1.0041310e+00  -3.3463995e-01  -1.7566789e+01   2.7842136e-01  -3.1149778e+00   1.1979060e-01   4.8597749e-01  -5.3005756e-01  -5.6416469e+00   3.1577659e+00   3.8520943e+00   5.7207034e-02  -9.1198678e-02  -1.3169343e-01   0.0000000e+00  -1.5299937e+00
   1.1192000e+02   2.8663489e-01  -2.7560136e-01   4.2723876e+01   1.7071018e-01  -6.8800772e-01   8.9551354e-01   5.1523568e-01  -7.9332519e-01   7.8779315e-01   1.2033497e+01   2.0977633e-02   2.2656239e-01  -3.8072241e+00  -1.3509817e+01  -1.0105756e+00  -6.4445907e-01  -1.7590802e+01   9.9530252e-02  -3.2812527e+00   1.2523338e-01   4.9367091e-01  -5.3427881e-01  -5.4830116e+00   3.1085015e+00   4.0873989e+00   4.5290908e-02  -9.4913521e-02  -1.2482458e-01   0.0000000e+00  -1.6370876e+00
   1.1193000e+02   2.8424685e-01  -2.9444002e-01   4.2741897e+01   1.4772769e-01  -6.7843932e-01   8.9539939e-01  -1.1415358e-02  -7.8499028e-01   8.3024245e-01   4.2449301e+00   2.2668909e-02   1.8771740e-01  -3.8844983e+00  -1.3509817e+01  -1.0198757e+00  -9.3001582e-01  -1.7667690e+01  -1.7033439e-02  -3.2847403e+00   1.2482419e-01   5.0073358e-01  -5.3724968e-01  -5.3441926e+00   3.0645316e+00   4.2360279e+00   3.6113774e-02  -9.6163611e-02  -1.1900408e-01   0.0000000e+00  -1.7287905e+00
   1.1194000e+02   2.7555656e-01  -3.0654940e-01   4.2759752e+01   1.1770259e-01  -6.6892822e-01   8.8550073e-01  -9.8986547e-01  -7.7707310e-01   7.8837675e-01  -4.1865699e+00   2.3852760e-02   1.3712985e-01  -5.0587552e+00  -1.3509817e+01  -1.0296719e+00  -9.7961382e-01  -1.7800415e+01  -5.9189233e-02  -3.1178227e+00   1.1816333e-01   5.0687025e-01  -5.3900823e-01  -5.2615972e+00   3.0363068e+00   4.2673462e+00   3.1283158e-02  -9.4806198e-02  -1.1528988e-01   0.0000000e+00  -1.7777508e+00
   1.1195000e+02   2.6604687e-01  -3.1012521e-01   4.2773757e+01   8.1431824e-02  -6.6027656e-01   8.6491594e-01  -2.0584790e+00  -7.7042116e-01   6.6173550e-01  -1.2664125e+01   2.4286399e-02   6.1895666e-02  -7.5234187e+00  -1.3509817e+01  -1.0340553e+00  -4.3834251e-01  -1.7993470e+01  -1.5147362e-02  -2.7997186e+00   1.0554348e-01   5.1074060e-01  -5.4007428e-01  -5.2736053e+00   3.0874671e+00   4.1787760e+00   3.1634352e-02  -9.1734022e-02  -1.1456341e-01   0.0000000e+00  -1.7572698e+00
   1.1196000e+02   2.5927352e-01  -3.0357579e-01   4.2781193e+01   3.8860682e-02  -6.5380214e-01   8.3512828e-01  -2.9787666e+00  -7.6584716e-01   4.5396093e-01  -2.0777457e+01   2.3752375e-02  -3.5425021e-02  -9.7320687e+00  -1.3509817e+01  -1.0223616e+00   1.1693734e+00  -1.8238643e+01   1.1750719e-01  -2.3722927e+00   8.8100798e-02   5.1143689e-01  -5.4167618e-01  -5.3887688e+00   3.2679623e+00   3.9929202e+00   3.6874894e-02  -8.8489806e-02  -1.1728592e-01   0.0000000e+00  -1.6703215e+00
   1.1197000e+02   2.5410414e-01  -2.8575188e-01   4.2782266e+01  -9.3009477e-03  -6.4251487e-01   7.9477738e-01  -4.0350895e+00  -7.6393956e-01   1.8758686e-01  -2.6637407e+01   2.2241890e-02  -1.3388888e-01  -9.8463862e+00  -1.3509817e+01  -9.7933781e-01   4.3023757e+00  -1.8515622e+01   3.1468486e-01  -1.8886809e+00   6.7970981e-02   5.0928749e-01  -5.4531804e-01  -5.5846415e+00   3.5683765e+00   3.7490227e+00   4.5657829e-02  -8.6386196e-02  -1.2330918e-01   0.0000000e+00  -1.5469764e+00
   1.1198000e+02   2.4454023e-01  -2.5764434e-01   4.2779669e+01  -6.0346624e-02  -6.3420698e-01   7.4504536e-01  -4.9732021e+00  -7.6480182e-01  -8.8941384e-02  -2.7652825e+01   1.9995446e-02  -2.0839030e-01  -7.4501420e+00  -1.3509817e+01  -8.8855014e-01   9.0787678e+00  -1.8812726e+01   5.5627936e-01  -1.4021572e+00   4.7873630e-02   5.0529851e-01  -5.5194674e-01  -5.8312745e+00   3.9338164e+00   3.4891086e+00   5.6135134e-02  -8.6613890e-02  -1.3177830e-01   0.0000000e+00  -1.4156427e+00
   1.1199000e+02   2.2365173e-01  -2.2347076e-01   4.2776606e+01  -1.0920492e-01  -6.3094112e-01   6.9932153e-01  -4.5723831e+00  -7.6797241e-01  -3.1926545e-01  -2.3032407e+01   1.7346993e-02  -2.4932752e-01  -4.0937214e+00  -1.3509817e+01  -7.4142063e-01   1.4712950e+01  -1.9138069e+01   8.6305235e-01  -9.6623820e-01   3.0357978e-02   5.0038588e-01  -5.6141788e-01  -6.1125187e+00   4.2982948e+00   3.2529341e+00   6.6560278e-02  -9.0674985e-02  -1.4127413e-01   0.0000000e+00  -1.2798957e+00
   1.1200000e+02   1.9057507e-01  -1.8933062e-01   4.2775647e+01  -1.5006130e-01  -6.2280512e-01   6.7369640e-01  -2.5625133e+00  -7.7261022e-01  -4.6560013e-01  -1.4633468e+01   1.4467325e-02  -2.7275550e-01  -2.3427982e+00  -1.3509817e+01  -5.4972846e-01   1.9169217e+01  -1.9493232e+01   1.2301679e+00  -6.3648813e-01   1.7543145e-02   4.9539700e-01  -5.7265004e-01  -6.4131387e+00   4.5938168e+00   3.0804488e+00   7.5415927e-02  -9.8889402e-02  -1.5029572e-01   0.0000000e+00  -1.1356525e+00
   1.1201000e+02   1.5379351e-01  -1.6062171e-01   4.2778924e+01  -1.7857023e-01  -6.1724743e-01   6.7126862e-01  -2.4277800e-01  -7.7785899e-01  -5.2654786e-01  -6.0947723e+00   1.1222445e-02  -3.0912938e-01  -3.6373877e+00  -1.3509817e+01  -3.4817790e-01   2.0155056e+01  -1.9841798e+01   1.5301366e+00  -4.5804017e-01   1.1239049e-02   4.9156447e-01  -5.8408204e-01  -6.6914505e+00   4.7374766e+00   3.0028161e+00   8.1188022e-02  -1.0843235e-01  -1.5781225e-01   0.0000000e+00  -1.0069204e+00
   1.1202000e+02   1.2625980e-01  -1.4050089e-01   4.2788224e+01  -1.9239178e-01  -6.0997086e-01   6.8313858e-01   1.1869963e+00  -7.8312364e-01  -5.2823841e-01  -1.6905537e-01   7.2808464e-03  -3.7845600e-01  -6.9326622e+00  -1.3509817e+01  -1.7696755e-01   1.7121035e+01  -2.0105602e+01   1.5755320e+00  -4.5392101e-01   1.2611989e-02   4.9023408e-01  -5.9388603e-01  -6.8818804e+00   4.6548220e+00   3.0311577e+00   8.2399287e-02  -1.1506059e-01  -1.6334335e-01   0.0000000e+00  -9.4875092e-01
   1.1203000e+02   1.1658535e-01  -1.2957565e-01   4.2803673e+01  -1.9076722e-01  -6.0223593e-01   6.9655588e-01   1.3417295e+00  -7.8799274e-01  -4.8899442e-01   3.9243991e+00   2.3847237e-03  -4.7360756e-01  -9.5151562e+00  -1.3509817e+01  -5.9153974e-02   1.1781358e+01  -2.0186939e+01   1.2985414e+00  -6.2933941e-01   2.1522824e-02   4.9199471e-01  -6.0010144e-01  -6.9256625e+00   4.3345282e+00   3.1611628e+00   7.8074630e-02  -1.1729270e-01  -1.6667770e-01   0.0000000e+00  -1.0133518e+00
   1.1204000e+02   1.2294024e-01  -1.2556385e-01   4.2821902e+01  -1.7471209e-01  -5.9415723e-01   7.0194573e-01   5.3898560e-01  -7.9201767e-01  -4.0494420e-01   8.4050225e+00  -3.4424389e-03  -5.6655860e-01  -9.2951043e+00  -1.3509817e+01   5.4406496e-03   6.4594624e+00  -2.0024832e+01   8.1417529e-01  -9.7736613e-01   3.6525389e-02   4.9648010e-01  -6.0112106e-01  -6.8077509e+00   3.8434543e+00   3.3843443e+00   6.8207912e-02  -1.1748014e-01  -1.6776925e-01   0.0000000e+00  -1.2089818e+00
   1.1205000e+02   1.3370229e-01  -1.2394394e-01   4.2836882e+01  -1.4710597e-01  -5.8934438e-01   6.9741839e-01  -4.5273423e-01  -7.9474545e-01  -2.7544167e-01   1.2950253e+01  -9.8794602e-03  -6.2759912e-01  -6.1040513e+00  -1.3509817e+01   3.0637412e-02   2.5196762e+00  -1.9640582e+01   3.0919259e-01  -1.4751667e+00   5.5579101e-02   5.0317263e-01  -5.9642846e-01  -6.5646272e+00   3.2907086e+00   3.6887199e+00   5.3944059e-02  -1.1906369e-01  -1.6682967e-01   0.0000000e+00  -1.4967484e+00
   1.1206000e+02   1.3562429e-01  -1.2133928e-01   4.2844313e+01  -1.1142389e-01  -5.8178134e-01   6.8365899e-01  -1.3759395e+00  -7.9586853e-01  -1.1495324e-01   1.6048843e+01  -1.6481516e-02  -6.4438325e-01  -1.6784132e+00  -1.3509817e+01   3.2772055e-02   2.1346437e-01  -1.9125614e+01  -8.1352237e-02  -2.0827248e+00   7.6647982e-02   5.1204748e-01  -5.8692723e-01  -6.2647917e+00   2.7873200e+00   4.0537370e+00   3.7400294e-02  -1.2411768e-01  -1.6433845e-01   0.0000000e+00  -1.8163300e+00
   1.1207000e+02   1.2350287e-01  -1.1892479e-01   4.2845066e+01  -7.0036294e-02  -5.7324427e-01   6.5867847e-01  -2.4980522e+00  -7.9521044e-01   6.3423354e-02   1.7837659e+01  -2.2951428e-02  -6.3163514e-01   1.2748111e+00  -1.3509817e+01   2.4810648e-02  -7.9614075e-01  -1.8596149e+01  -3.0186776e-01  -2.7481383e+00   9.7977607e-02   5.2295548e-01  -5.7448887e-01  -5.9919737e+00   2.4370375e+00   4.4469762e+00   2.1065900e-02  -1.3309213e-01  -1.6089122e-01   0.0000000e+00  -2.1003385e+00
   1.1208000e+02   1.0255934e-01  -1.2168855e-01   4.2843885e+01  -2.3711507e-02  -5.6820224e-01   6.2477966e-01  -3.3898811e+00  -7.9262472e-01   2.5666943e-01   1.9324608e+01  -2.9305668e-02  -6.2056218e-01   1.1072960e+00  -1.3509817e+01   1.4829730e-02  -9.9809179e-01  -1.8146583e+01  -3.4905643e-01  -3.4079934e+00   1.1828797e-01   5.3473507e-01  -5.6127960e-01  -5.8251242e+00   2.3272531e+00   4.8181147e+00   7.0449724e-03  -1.4543759e-01  -1.5702240e-01   0.0000000e+00  -2.2872259e+00
   1.1209000e+02   8.2821610e-02  -1.3434606e-01   4.2845457e+01   2.7732796e-02  -5.6155593e-01   5.9407355e-01  -3.0706110e+00  -7.8789531e-01   4.7154183e-01   2.1487239e+01  -3.5818124e-02  -6.3660054e-01  -1.6038366e+00  -1.3509817e+01   6.7082170e-03  -8.1215128e-01  -1.7817212e+01  -2.4466457e-01  -3.9902566e+00   1.3667500e-01   5.4561399e-01  -5.4932478e-01  -5.8076643e+00   2.4831264e+00   5.0988262e+00  -3.3006103e-03  -1.6001992e-01  -1.5319727e-01   0.0000000e+00  -2.3466325e+00
   1.1210000e+02   7.2869589e-02  -1.5810718e-01   4.2851634e+01   8.4147197e-02  -5.5869114e-01   5.8046186e-01  -1.3611691e+00  -7.8071203e-01   7.1717234e-01   2.4563051e+01  -4.2876312e-02  -6.9092112e-01  -5.4320574e+00  -1.3509817e+01   1.5456251e-03  -5.1625919e-01  -1.7599340e+01  -2.9466885e-02  -4.4326951e+00   1.5217883e-01   5.5419648e-01  -5.4001260e-01  -5.9330919e+00   2.8362166e+00   5.2220155e+00  -9.1200779e-03  -1.7497349e-01  -1.4990404e-01   0.0000000e+00  -2.2894703e+00
   1.1211000e+02   7.7439839e-02  -1.9022405e-01   4.2860764e+01   1.4362539e-01  -5.5124269e-01   5.8834082e-01   7.8789554e-01  -7.7086261e-01   9.8373452e-01   2.6656218e+01  -5.0905121e-02  -7.8739651e-01  -9.6475395e+00  -1.3509817e+01  -1.0025434e-03  -2.5481685e-01  -1.7463232e+01   2.2634324e-01  -4.6966944e+00   1.6352665e-01   5.5941542e-01  -5.3352307e-01  -6.1571735e+00   3.2658748e+00   5.1444705e+00  -9.6892472e-03  -1.8728696e-01  -1.4759159e-01   0.0000000e+00  -2.1523385e+00
   1.1212000e+02   9.5781250e-02  -2.2524495e-01   4.2868550e+01   2.0255127e-01  -5.4608607e-01   6.1070476e-01   2.2363940e+00  -7.5857407e-01   1.2274688e+00   2.4373432e+01  -6.0330603e-02  -9.2644733e-01  -1.3905082e+01  -1.3509817e+01  -1.7839240e-03  -7.8138066e-02  -1.7379598e+01   4.4943653e-01  -4.7616980e+00   1.6930084e-01   5.5985461e-01  -5.2889055e-01  -6.4257304e+00   3.6717276e+00   4.8543138e+00  -4.2843459e-03  -1.9358921e-01  -1.4661417e-01   0.0000000e+00  -1.9715811e+00
   1.1213000e+02   1.1959672e-01  -2.5699228e-01   4.2870271e+01   2.5732275e-01  -5.3783548e-01   6.3738667e-01   2.6681911e+00  -7.4477158e-01   1.3787362e+00   1.5126732e+01  -7.1554990e-02  -1.1059455e+00  -1.7949813e+01  -1.3509817e+01  -1.6251389e-03   1.5878515e-02  -1.7345627e+01   6.1237361e-01  -4.6183541e+00   1.6842546e-01   5.5422942e-01  -5.2505149e-01  -6.7134426e+00   3.9939574e+00   4.3705236e+00   7.6142410e-03  -1.9180869e-01  -1.4755371e-01   0.0000000e+00  -1.7572283e+00
   1.1214000e+02   1.3639570e-01  -2.8030867e-01   4.2863458e+01   3.0535230e-01  -5.3497069e-01   6.6095971e-01   2.3573043e+00  -7.3109571e-01   1.3661053e+00  -1.2630813e+00  -8.4896537e-02  -1.3175869e+00  -2.1164146e+01  -1.3509817e+01  -1.1210954e-03   5.0404352e-02  -1.7387714e+01   7.1403255e-01  -4.2705790e+00   1.6068274e-01   5.4297940e-01  -5.2194793e-01  -7.0291231e+00   4.1832486e+00   3.7383420e+00   2.5911588e-02  -1.8153721e-01  -1.5158984e-01   0.0000000e+00  -1.5058216e+00
   1.1215000e+02   1.3830636e-01  -2.9132280e-01   4.2849603e+01   3.4429048e-01  -5.2465745e-01   6.7312217e-01   1.2162463e+00  -7.1965889e-01   1.1424062e+00  -2.2369912e+01  -1.0039761e-01  -1.5337139e+00  -2.1612694e+01  -1.3509817e+01  -6.1053021e-04   5.1056515e-02  -1.7523018e+01   7.4139921e-01  -3.7426800e+00   1.4674719e-01   5.2862613e-01  -5.2057332e-01  -7.3789971e+00   4.2066275e+00   3.0198635e+00   4.9633610e-02  -1.6385018e-01  -1.6012265e-01   0.0000000e+00  -1.2402914e+00
   1.1216000e+02   1.2656431e-01  -2.8725604e-01   4.2834406e+01   3.7093968e-01  -5.1927165e-01   6.6466356e-01  -8.4586139e-01  -7.1261031e-01   7.0387421e-01  -4.3853201e+01  -1.1760136e-01  -1.7043086e+00  -1.7059469e+01  -1.3509817e+01  -2.3503417e-04   3.7549604e-02  -1.7740245e+01   7.1266192e-01  -3.0809630e+00   1.2774581e-01   5.1392711e-01  -5.2217441e-01  -7.7565503e+00   4.1039520e+00   2.2825763e+00   7.7032502e-02  -1.4216055e-01  -1.7372263e-01   0.0000000e+00  -1.0016588e+00
   1.1217000e+02   1.0790040e-01  -2.6751023e-01   4.2825863e+01   3.8157365e-01  -5.1188049e-01   6.3433142e-01  -3.0332136e+00  -7.1154899e-01   1.0539248e-01  -5.9848173e+01  -1.3557012e-01  -1.7812135e+00  -7.6904923e+00  -1.3509817e+01  -1.6611630e-05   2.1842254e-02  -1.8018473e+01   7.0839657e-01  -2.3459839e+00   1.0500914e-01   4.9991099e-01  -5.2738318e-01  -8.1665572e+00   4.0011413e+00   1.5893114e+00   1.0592216e-01  -1.2204800e-01  -1.9139996e-01   0.0000000e+00  -8.0404172e-01
   1.1218000e+02   8.9129962e-02  -2.3533144e-01   4.2829752e+01   3.7441795e-01  -5.0655198e-01   5.9263775e-01  -4.1693676e+00  -7.1690112e-01  -5.3595356e-01  -6.4134605e+01  -1.5327172e-01  -1.7548154e+00   2.6398111e+00  -1.3509817e+01   7.8035713e-05   9.4647343e-03  -1.8342417e+01   7.9084622e-01  -1.6082055e+00   8.0328274e-02   4.8584124e-01  -5.3559240e-01  -8.6285174e+00   4.0343607e+00   9.9284432e-01   1.3409892e-01  -1.0838122e-01  -2.1077597e-01   0.0000000e+00  -6.2271933e-01
   1.1219000e+02   7.3738231e-02  -1.9784075e-01   4.2845628e+01   3.5304173e-01  -5.0076511e-01   5.5792597e-01  -3.4711780e+00  -7.2765156e-01  -1.0762629e+00  -5.4030930e+01  -1.7008808e-01  -1.6662636e+00   8.8551801e+00  -1.3509817e+01   9.6050606e-05   1.8014893e-03  -1.8695164e+01   9.1911258e-01  -9.4514988e-01   5.6351363e-02   4.7105489e-01  -5.4496396e-01  -9.1443460e+00   4.2360356e+00   5.2755732e-01   1.5968594e-01  -1.0234767e-01  -2.2914516e-01   0.0000000e+00  -4.2986134e-01
   1.1220000e+02   5.9591782e-02  -1.6247349e-01   4.2867493e+01   3.2748353e-01  -4.9835869e-01   5.4939974e-01  -8.5262299e-01  -7.4170452e-01  -1.4075227e+00  -3.3125987e+01  -1.8602307e-01  -1.5775886e+00   8.8674933e+00  -1.3509817e+01   7.7570703e-05  -1.8479903e-03  -1.9043036e+01   9.9601919e-01  -4.3827897e-01   3.6452506e-02   4.5685365e-01  -5.5344763e-01  -9.6691341e+00   4.4901644e+00   2.0585956e-01   1.8116545e-01  -1.0197942e-01  -2.4498640e-01   0.0000000e+00  -2.3742356e-01
   1.1221000e+02   3.9513812e-02  -1.3191396e-01   4.2888309e+01   3.1075025e-01  -4.9291559e-01   5.7556670e-01   2.6166964e+00  -7.5660647e-01  -1.4937331e+00  -8.6210382e+00  -2.0147853e-01  -1.5286599e+00   4.8928705e+00  -1.3509817e+01   4.9011957e-05  -2.8558746e-03  -1.9339170e+01   9.8964284e-01  -1.7401409e-01   2.3840955e-02   4.4638751e-01  -5.6016117e-01  -1.0129690e+01   4.6292085e+00   3.4687872e-02   1.9714252e-01  -1.0556007e-01  -2.5864458e-01   0.0000000e+00  -9.6880333e-02
   1.1222000e+02   6.9612761e-03  -1.0355806e-01   4.2904173e+01   3.1281759e-01  -4.8712871e-01   6.2631439e-01   5.0747686e+00  -7.7021062e-01  -1.3652613e+00   1.2847183e+01  -2.1685204e-01  -1.5193036e+00   9.3563056e-01  -1.3509817e+01   2.3998401e-05  -2.5013556e-03  -1.9547353e+01   9.6546829e-01  -2.3056696e-01   2.0660198e-02   4.4280427e-01  -5.6571535e-01  -1.0475771e+01   4.5698182e+00   3.4027388e-02   2.0620963e-01  -1.1357953e-01  -2.7131963e-01   0.0000000e+00  -5.6782171e-02
   1.1223000e+02  -3.6987894e-02  -7.4391000e-02   4.2916268e+01   3.3743410e-01  -4.7899271e-01   6.7920985e-01   5.2895465e+00  -7.8110286e-01  -1.0950987e+00   2.7016255e+01  -2.3224667e-01  -1.5204356e+00  -1.1320167e-01  -1.3509817e+01   7.1974907e-06  -1.6800911e-03  -1.9653641e+01   1.0091432e+00  -6.4424748e-01   2.7722758e-02   4.4771078e-01  -5.7106510e-01  -1.0700651e+01   4.3397452e+00   2.3111663e-01   2.0723590e-01  -1.2761170e-01  -2.8332059e-01   0.0000000e+00  -1.3191784e-01
   1.1224000e+02  -8.2073585e-02  -4.5411131e-02   4.2929952e+01   3.8308557e-01  -4.7154426e-01   7.1432285e-01   3.5113001e+00  -7.8872772e-01  -7.6887136e-01   3.2622737e+01  -2.4738924e-01  -1.4947412e+00   2.5694465e+00  -1.3509817e+01  -1.6799870e-06  -8.8774776e-04  -1.9655132e+01   1.1600607e+00  -1.3835918e+00   4.4497548e-02   4.6064424e-01  -5.7610220e-01  -1.0818718e+01   4.0263983e+00   6.3339372e-01   1.9996400e-01  -1.4857101e-01  -2.9316358e-01   0.0000000e+00  -3.0471497e-01
   1.1225000e+02  -1.1490514e-01  -2.2068151e-02   4.2950078e+01   4.4446756e-01  -4.6529902e-01   7.2335917e-01   9.0363186e-01  -7.9324615e-01  -4.5818017e-01   3.1069120e+01  -2.6174029e-01  -1.4156240e+00   7.9117210e+00  -1.3509817e+01  -4.8913280e-06  -3.2113410e-04  -1.9552087e+01   1.3938031e+00  -2.3561109e+00   6.9098280e-02   4.7916465e-01  -5.7928226e-01  -1.0846495e+01   3.7385326e+00   1.2110845e+00   1.8537586e-01  -1.7572824e-01  -2.9822183e-01   0.0000000e+00  -5.3575485e-01
   1.1226000e+02  -1.2803522e-01  -1.2639672e-02   4.2975033e+01   5.1223641e-01  -4.5739220e-01   7.0724345e-01  -1.6115724e+00  -7.9521551e-01  -2.0290023e-01   2.5527994e+01  -2.7473389e-01  -1.2802724e+00   1.3535152e+01  -1.3509817e+01  -4.8971912e-06  -5.8632235e-07  -1.9357582e+01   1.6196615e+00  -3.4380722e+00   9.8649854e-02   5.0020090e-01  -5.7860908e-01  -1.0800030e+01   3.5566006e+00   1.9080917e+00   1.6539173e-01  -2.0627718e-01  -2.9659212e-01   0.0000000e+00  -7.8208977e-01
   1.1227000e+02  -1.2447463e-01  -2.5787981e-02   4.2995939e+01   5.7321294e-01  -4.5063130e-01   6.7151985e-01  -3.5723600e+00  -7.9515281e-01   7.4704573e-04   2.0364727e+01  -2.8596486e-01  -1.1046618e+00   1.7561066e+01  -1.3509817e+01  -3.5782461e-06   1.3189452e-04  -1.9107010e+01   1.7168520e+00  -4.5001293e+00   1.3001405e-01   5.2228152e-01  -5.7336555e-01  -1.0687710e+01   3.4681433e+00   2.6609859e+00   1.4202803e-01  -2.3613420e-01  -2.8869986e-01   0.0000000e+00  -1.0260759e+00
   1.1228000e+02  -1.1482465e-01  -6.5262590e-02   4.3003063e+01   6.1433672e-01  -4.4478713e-01   6.2715809e-01  -4.4361759e+00  -7.9317521e-01   1.9261194e-01   1.9186489e+01  -2.9520085e-01  -9.0594396e-01   1.9871783e+01  -1.3509817e+01  -2.0682971e-06   1.5099489e-04  -1.8861740e+01   1.6106365e+00  -5.4273875e+00   1.6048522e-01   5.4623062e-01  -5.6521498e-01  -1.0513421e+01   3.3736660e+00   3.4104424e+00   1.1665305e-01  -2.6179124e-01  -2.7714792e-01   0.0000000e+00  -1.2777402e+00
   1.1229000e+02  -1.1082306e-01  -1.2410993e-01   4.2992765e+01   6.2914129e-01  -4.4037536e-01   5.8853514e-01  -3.8622951e+00  -7.8901533e-01   4.1111883e-01   2.1850689e+01  -3.0231737e-01  -6.9457531e-01   2.1136864e+01  -1.3509817e+01  -8.8691760e-07   1.1813795e-04  -1.8705722e+01   1.3286684e+00  -6.1457336e+00   1.8819886e-01   5.7345089e-01  -5.5765082e-01  -1.0298733e+01   3.1792511e+00   4.1081653e+00   9.0008533e-02  -2.8171137e-01  -2.6515923e-01   0.0000000e+00  -1.5426327e+00
   1.1230000e+02  -1.1867253e-01  -1.8577536e-01   4.2968851e+01   6.2079455e-01  -4.3447389e-01   5.6519385e-01  -2.3341290e+00  -7.8242765e-01   6.5416402e-01   2.4304519e+01  -3.0723475e-01  -4.7476026e-01   2.1981506e+01  -1.3509817e+01  -1.5993316e-07   7.2698444e-05  -1.8719310e+01   9.9953815e-01  -6.6380353e+00   2.1212004e-01   6.0353365e-01  -5.5422367e-01  -1.0090667e+01   2.9000406e+00   4.7142543e+00   6.2963884e-02  -2.9642976e-01  -2.5506701e-01   0.0000000e+00  -1.7988828e+00
   1.1231000e+02  -1.3414316e-01  -2.3179049e-01   4.2939826e+01   5.9834751e-01  -4.3155181e-01   5.5561146e-01  -9.5823897e-01  -7.7360726e-01   8.7771692e-01   2.2355289e+01  -3.0986436e-01  -2.4568795e-01   2.2907230e+01  -1.3509817e+01   1.8332052e-07   3.4325368e-05  -1.8946333e+01   7.7661627e-01  -6.9265421e+00   2.3174904e-01   6.3362589e-01  -5.5688161e-01  -9.9438195e+00   2.6631586e+00   5.1897471e+00   3.7155367e-02  -3.0699369e-01  -2.4772426e-01   0.0000000e+00  -2.0024893e+00
   1.1232000e+02  -1.4389350e-01  -2.4857578e-01   4.2915241e+01   5.6985207e-01  -4.2375958e-01   5.4591800e-01  -9.6934599e-01  -7.6330120e-01   1.0264801e+00   1.4876318e+01  -3.1002538e-01   1.4504016e-03   2.4713836e+01  -1.3509817e+01   2.7555244e-07   9.2231924e-06  -1.9368173e+01   7.3164085e-01  -7.0306420e+00   2.4666380e-01   6.6014011e-01  -5.6535414e-01  -9.8824472e+00   2.5847175e+00   5.4954264e+00   1.4926987e-02  -3.1295713e-01  -2.4294111e-01   0.0000000e+00  -2.1227161e+00
   1.1233000e+02  -1.3479605e-01  -2.3186468e-01   4.2902003e+01   5.3855735e-01  -4.1699868e-01   5.1755867e-01  -2.8359324e+00  -7.5262271e-01   1.0638967e+00   3.7416620e+00  -3.0723755e-01   2.9613127e-01   2.9468087e+01  -1.3509817e+01   2.3927607e-07  -3.6276377e-06  -1.9897867e+01   8.1695392e-01  -6.9321462e+00   2.5598093e-01   6.8070915e-01  -5.7775171e-01  -9.8741011e+00   2.6609843e+00   5.5896260e+00  -1.1615578e-03  -3.1229367e-01  -2.4033807e-01   0.0000000e+00  -2.1767945e+00
   1.1234000e+02  -1.0547880e-01  -1.9067276e-01   4.2902225e+01   5.0455765e-01  -4.1086803e-01   4.6529810e-01  -5.2260568e+00  -7.4266186e-01   9.9241829e-01  -7.1478432e+00  -3.0052613e-01   6.8769055e-01   3.9155928e+01  -1.3509817e+01   1.5973939e-07  -7.9536677e-06  -2.0426795e+01   9.2235256e-01  -6.5793275e+00   2.5826106e-01   6.9445744e-01  -5.9189181e-01  -9.8680681e+00   2.7898767e+00   5.4272279e+00  -8.7947727e-03  -3.0325495e-01  -2.3971349e-01   0.0000000e+00  -2.2013608e+00
   1.1235000e+02  -7.0577812e-02  -1.4668639e-01   4.2913885e+01   4.6976025e-01  -4.0777406e-01   4.0767287e-01  -5.7625237e+00  -7.3408128e-01   8.5469139e-01  -1.3772690e+01  -2.8860982e-01   1.2072349e+00   5.1954439e+01  -1.3509817e+01   8.3805465e-08  -7.5933924e-06  -2.0897811e+01   9.7840227e-01  -5.9440576e+00   2.5220958e-01   7.0080822e-01  -6.0623949e-01  -9.8737866e+00   2.8856093e+00   4.9814576e+00  -6.2103364e-03  -2.8639188e-01  -2.4078555e-01   0.0000000e+00  -2.1784104e+00
   1.1236000e+02  -5.1587759e-02  -1.2416636e-01   4.2932914e+01   4.4172069e-01  -4.0685733e-01   3.7452815e-01  -3.3144719e+00  -7.2700247e-01   7.0463609e-01  -1.5005530e+01  -2.7047048e-01   1.8290997e+00   6.2186473e+01  -1.3509817e+01   2.9847338e-08  -5.3958128e-06  -2.1316351e+01   1.0153246e+00  -5.0816888e+00   2.3770530e-01   6.9874812e-01  -6.1975753e-01  -9.9678902e+00   2.9574554e+00   4.2729920e+00   7.4189443e-03  -2.6484400e-01  -2.4304260e-01   0.0000000e+00  -2.0312139e+00
   1.1237000e+02  -6.0286681e-02  -1.3424144e-01   4.2955073e+01   4.3150085e-01  -4.0181530e-01   3.8369737e-01   9.1692184e-01  -7.2122070e-01   5.7476406e-01  -1.2987203e+01  -2.4580210e-01   2.4823425e+00   6.5324278e+01  -1.3509817e+01  -4.8010512e-10  -3.0327443e-06  -2.1687922e+01   1.1122092e+00  -4.1221035e+00   2.1638898e-01   6.8788943e-01  -6.3124805e-01  -1.0203757e+01   3.0677347e+00   3.3732007e+00   3.1338134e-02  -2.4240142e-01  -2.4612375e-01   0.0000000e+00  -1.7172357e+00
   1.1238000e+02  -9.0208653e-02  -1.6571855e-01   4.2977236e+01   4.4569951e-01  -3.9860673e-01   4.3112823e-01   4.7430866e+00  -7.1648435e-01   4.6970124e-01  -1.0506283e+01  -2.1517695e-01   3.0789160e+00   5.9657353e+01  -1.3509817e+01  -1.2869779e-08  -1.2389674e-06  -2.1997679e+01   1.3003596e+00  -3.2170558e+00   1.9149030e-01   6.6989094e-01  -6.3922990e-01  -1.0563538e+01   3.2383556e+00   2.3987970e+00   6.2529691e-02  -2.2133045e-01  -2.5001824e-01   0.0000000e+00  -1.2693856e+00
   1.1239000e+02  -1.2291799e-01  -1.9216342e-01   4.2997355e+01   4.8064200e-01  -3.9287716e-01   4.9670904e-01   6.5580810e+00  -7.1265325e-01   3.7844078e-01  -9.1260460e+00  -1.8011181e-01   3.5240090e+00   4.4509306e+01  -1.3509817e+01  -1.4511719e-08  -1.6419394e-07  -2.2230972e+01   1.5130505e+00  -2.5052360e+00   1.6706079e-01   6.4829595e-01  -6.4239537e-01  -1.0979912e+01   3.4223250e+00   1.5042344e+00   9.5752638e-02  -2.0183879e-01  -2.5442809e-01   0.0000000e+00  -7.5876789e-01
   1.1240000e+02  -1.4197704e-01  -1.9067939e-01   4.3012968e+01   5.2536282e-01  -3.8497034e-01   5.5269551e-01   5.5986467e+00  -7.0974116e-01   2.8591065e-01  -9.2530126e+00  -1.4282695e-01   3.7469760e+00   2.2296697e+01  -1.3509817e+01  -1.1273946e-08   3.2377727e-07  -2.2340238e+01   1.6208308e+00  -2.0885039e+00   1.4685525e-01   6.2697986e-01  -6.3991964e-01  -1.1331559e+01   3.5533916e+00   8.3832914e-01   1.2489811e-01  -1.8342554e-01  -2.5808922e-01   0.0000000e+00  -2.9115655e-01
   1.1241000e+02  -1.4548545e-01  -1.5733477e-01   4.3020088e+01   5.6947656e-01  -3.7666245e-01   5.7602628e-01   2.3330765e+00  -7.0779630e-01   1.8886310e-01  -9.7047548e+00  -1.0557418e-01   3.7444158e+00  -2.5602136e-01  -1.3509817e+01  -6.8954399e-09   4.3785062e-07  -2.2234725e+01   1.5315648e+00  -1.9978846e+00   1.3330117e-01   6.0846328e-01  -6.3155917e-01  -1.1475597e+01   3.5975871e+00   4.7787022e-01   1.4516853e-01  -1.6664301e-01  -2.5938313e-01   0.0000000e+00   0.0000000e+00
   1.1242000e+02  -1.4914073e-01  -1.0875325e-01   4.3014890e+01   6.0772536e-01  -3.6978696e-01   5.6348383e-01  -1.2542441e+00  -7.0660867e-01   1.1311161e-01  -7.5751493e+00  -7.0038383e-02   3.5728778e+00  -1.7153800e+01  -1.3509817e+01  -3.2274504e-09   3.6679895e-07  -2.1870008e+01   1.2560137e+00  -2.1845604e+00   1.2706439e-01   5.9337133e-01  -6.1801751e-01  -1.1367514e+01   3.5518385e+00   4.0607336e-01   1.5483116e-01  -1.5317310e-01  -2.5816056e-01   0.0000000e+00   0.0000000e+00
   1.1243000e+02  -1.7397453e-01  -6.9103344e-02   4.2997498e+01   6.3916460e-01  -3.6560437e-01   5.3425492e-01  -2.9228919e+00  -7.0559912e-01   9.5384043e-02  -1.7727566e+00  -3.7215500e-02   3.3013809e+00  -2.7149692e+01  -1.3509817e+01  -8.4246425e-10   2.3849861e-07  -2.1327967e+01   8.7399738e-01  -2.5611051e+00   1.2736115e-01   5.8160939e-01  -6.0158106e-01  -1.1117203e+01   3.4298035e+00   5.5472502e-01   1.5526965e-01  -1.4452689e-01  -2.5664424e-01   0.0000000e+00  -6.9228509e-03
   1.1244000e+02  -2.2733321e-01  -5.2561815e-02   4.2973327e+01   6.6420220e-01  -3.6136448e-01   5.1433955e-01  -1.9915362e+00  -7.0414306e-01   1.3996347e-01   4.4579426e+00  -7.5579942e-03   2.9845946e+00  -3.1678626e+01  -1.3509817e+01   3.6937646e-10   1.2118407e-07  -2.0773540e+01   4.5662655e-01  -3.0393185e+00   1.3274798e-01   5.7393879e-01  -5.8604955e-01  -1.0881905e+01   3.2595393e+00   8.4941933e-01   1.4914876e-01  -1.4141575e-01  -2.5766803e-01   0.0000000e+00  -1.7997227e-01
   1.1245000e+02  -2.9576124e-01  -5.7522985e-02   4.2949286e+01   6.8228589e-01  -3.5746836e-01   5.1627301e-01   1.9334546e-01  -7.0197786e-01   2.1057417e-01   7.0610703e+00   1.8777120e-02   2.6523005e+00  -3.3229412e+01  -1.3509817e+01   7.6996069e-10   4.0058422e-08  -2.0353223e+01   5.3849347e-02  -3.5485917e+00   1.4168226e-01   5.7161009e-01  -5.7493363e-01  -1.0746261e+01   3.0762329e+00   1.2411984e+00   1.3857106e-01  -1.4454399e-01  -2.6186146e-01   0.0000000e+00  -3.7398582e-01
   1.1246000e+02  -3.5373811e-01  -7.4433707e-02   4.2928973e+01   6.9133855e-01  -3.5042098e-01   5.3130150e-01   1.5028493e+00  -6.9930098e-01   2.6138869e-01   5.0814520e+00   4.1567015e-02   2.2979134e+00  -3.5438711e+01  -1.3509817e+01   7.2757086e-10  -4.2389829e-09  -2.0133123e+01  -2.6696370e-01  -4.0562526e+00   1.5259768e-01   5.7438864e-01  -5.6929491e-01  -1.0707353e+01   2.9377620e+00   1.7272096e+00   1.2477916e-01  -1.5496104e-01  -2.6686548e-01   0.0000000e+00  -5.5582667e-01
   1.1247000e+02  -3.7820440e-01  -9.3495630e-02   4.2912108e+01   6.8847850e-01  -3.4331631e-01   5.3953283e-01   8.2313235e-01  -6.9662027e-01   2.6159573e-01   2.0704001e-02   6.0355033e-02   1.8978726e+00  -4.0004079e+01  -1.3509817e+01   5.1375830e-10  -2.1381255e-08  -2.0079414e+01  -4.5215187e-01  -4.5511840e+00   1.6402661e-01   5.8043083e-01  -5.6774318e-01  -1.0696544e+01   2.9129286e+00   2.3163640e+00   1.0863679e-01  -1.7225786e-01  -2.6935118e-01   0.0000000e+00  -7.2687163e-01
   1.1248000e+02  -3.6248539e-01  -1.0677132e-01   4.2897259e+01   6.7069458e-01  -3.3655541e-01   5.2882038e-01  -1.0712447e+00  -6.9456682e-01   1.9898866e-01  -6.2607075e+00   7.4571077e-02   1.4406198e+00  -4.5725282e+01  -1.3509817e+01   2.8687331e-10  -2.2688499e-08  -2.0114045e+01  -5.1742231e-01  -5.0082279e+00   1.7483851e-01   5.8849116e-01  -5.6832374e-01  -1.0637056e+01   3.0026746e+00   2.9821709e+00   9.0964005e-02  -1.9331925e-01  -2.6783004e-01   0.0000000e+00  -9.1427201e-01
   1.1249000e+02  -3.2267935e-01  -1.1006336e-01   4.2883921e+01   6.3538983e-01  -3.3443546e-01   5.0283913e-01  -2.5981249e+00  -6.9366788e-01   8.3860025e-02  -1.1512863e+01   8.3663599e-02   9.2794180e-01  -5.1267797e+01  -1.3509817e+01   1.1581035e-10  -1.7106296e-08  -2.0207664e+01  -5.1208045e-01  -5.3897382e+00   1.8422402e-01   5.9917240e-01  -5.7030211e-01  -1.0515167e+01   3.1260992e+00   3.6703077e+00   7.2719367e-02  -2.1441849e-01  -2.6369725e-01   0.0000000e+00  -1.1255490e+00
   1.1250000e+02  -2.8750325e-01  -1.0564977e-01   4.2872628e+01   5.8190098e-01  -3.2796104e-01   4.6987443e-01  -3.2964702e+00  -6.9404995e-01  -4.3883229e-02  -1.2774325e+01   8.7273372e-02   3.7913883e-01  -5.4880298e+01  -1.3509817e+01   1.3947213e-11  -1.0186314e-08  -2.0383581e+01  -4.5977688e-01  -5.6589785e+00   1.9161225e-01   6.1374088e-01  -5.7472182e-01  -1.0364724e+01   3.2184809e+00   4.3230924e+00   5.4910554e-02  -2.3381683e-01  -2.5987670e-01   0.0000000e+00  -1.3553441e+00
   1.1251000e+02  -2.7586218e-01  -1.0098926e-01   4.2864179e+01   5.1357195e-01  -3.2234605e-01   4.3397923e-01  -3.5895194e+00  -6.9534046e-01  -1.3433098e-01  -9.0447748e+00   8.5497512e-02  -1.6012014e-01  -5.3925896e+01  -1.3509817e+01  -3.1865305e-11  -4.5812519e-09  -2.0667354e+01  -3.6034945e-01  -5.7825659e+00   1.9682213e-01   6.3202610e-01  -5.8337401e-01  -1.0223236e+01   3.2975907e+00   4.8866598e+00   3.8315655e-02  -2.5156009e-01  -2.5856001e-01   0.0000000e+00  -1.6009800e+00
   1.1252000e+02  -2.8171512e-01  -1.0231215e-01   4.2858901e+01   4.3740436e-01  -3.1942397e-01   4.0339252e-01  -3.0586714e+00  -6.9694836e-01  -1.6559986e-01  -3.1268883e+00   7.8959829e-02  -6.3702931e-01  -4.7690918e+01  -1.3509817e+01  -4.2178855e-11  -1.0313549e-09  -2.1066286e+01  -2.1286603e-01  -5.7373231e+00   2.0008272e-01   6.5186989e-01  -5.9688642e-01  -1.0125698e+01   3.4028242e+00   5.3179117e+00   2.3466617e-02  -2.6756972e-01  -2.6001378e-01   0.0000000e+00  -1.8398677e+00
   1.1253000e+02  -2.8098218e-01  -1.0958899e-01   4.2856134e+01   3.6027909e-01  -3.1873642e-01   3.9221508e-01  -1.1177440e+00  -6.9839522e-01  -1.4908009e-01   1.6519770e+00   6.8615562e-02  -1.0180981e+00  -3.8106876e+01  -1.3509817e+01  -3.5055560e-11   7.1232952e-10  -2.1548377e+01  -1.7231394e-02  -5.5263785e+00   2.0162476e-01   6.7035446e-01  -6.1366434e-01  -1.0081362e+01   3.5224007e+00   5.5990676e+00   1.0836955e-02  -2.8072899e-01  -2.6306324e-01   0.0000000e+00  -2.0411732e+00
   1.1254000e+02  -2.5295537e-01  -1.1760973e-01   4.2854286e+01   2.8577146e-01  -3.1266307e-01   4.0509588e-01   1.2880802e+00  -6.9940157e-01  -1.0474009e-01   4.4339996e+00   5.5550725e-02  -1.2900465e+00  -2.7194839e+01  -1.3509817e+01  -2.2656323e-11   1.2399237e-09  -2.2034913e+01   2.2517706e-01  -5.1888087e+00   2.0138011e-01   6.8475732e-01  -6.3068811e-01  -1.0054831e+01   3.6443593e+00   5.7414950e+00   7.7835251e-04  -2.8948467e-01  -2.6605426e-01   0.0000000e+00  -2.1977514e+00
   1.1255000e+02  -1.9604441e-01  -1.2054022e-01   4.2851598e+01   2.1454896e-01  -3.0985557e-01   4.3226310e-01   2.7167221e+00  -6.9990015e-01  -5.3626807e-02   5.1113286e+00   4.0821708e-02  -1.4559210e+00  -1.6587454e+01  -1.3509817e+01  -1.1424744e-11   1.1231579e-09  -2.2465832e+01   4.7573895e-01  -4.7843800e+00   1.9919945e-01   6.9344032e-01  -6.4540893e-01  -1.0013632e+01   3.7990981e+00   5.7715269e+00  -6.6774243e-03  -2.9216251e-01  -2.6763739e-01   0.0000000e+00  -2.3076190e+00
