# Supplementary material for: Measurement data obtained by an instrumented steering wheel for driver model development
Source: Data Brief. 2020 Apr 10;30:105485. doi: 10.1016/j.dib.2020.105485 (PMC7214765; doi:10.1016/j.dib.2020.105485)
Supplement: Supplementary file 1 [file mmc1.zip › Data_DIB/mmc1/Data_DIB/Data_sent/driver5_kickplate1.txt]

   8.3500000e+00   1.7533259e+00   5.2757418e-02   4.8770247e+01   1.0240991e+00   7.7568936e-01  -4.7909540e-01   1.6592506e+00  -1.0788025e+00   2.1829751e-01  -1.4075321e+01  -4.0041407e-02   7.7031575e-03   1.9747061e+01  -3.0255106e+00   1.1691500e+00  -1.7150263e+01  -5.0845402e+00   2.8244318e+00  -1.0365785e+01   6.5510938e-01   3.4996836e-01  -1.4694155e-01  -2.9513568e+00   6.8580814e-01   6.6472066e+00  -2.0902754e-01  -3.3679849e-01  -1.0825278e-01  -3.6673021e+00  -4.2315191e+00
   8.3600000e+00   1.7484350e+00   9.6686741e-02   4.8843162e+01   1.0060215e+00   7.7167865e-01  -4.6954518e-01   9.5502196e-01  -1.0790327e+00  -2.3619305e-02  -2.4191682e+01  -3.8021560e-02   1.8604661e-01   1.7834345e+01  -3.0255038e+00   1.0527132e+00  -1.1643681e+01  -5.1555198e+00   2.8401941e+00  -1.0471421e+01   6.5695270e-01   3.5204254e-01  -1.4645502e-01  -2.9246801e+00   6.1221776e-01   6.8939831e+00  -2.1377113e-01  -3.4207770e-01  -1.0912826e-01  -3.6134219e+00  -4.3109570e+00
   8.3700000e+00   1.7355932e+00   1.5586659e-01   4.8907527e+01   9.9810367e-01   7.6692310e-01  -4.6696759e-01   2.5775908e-01  -1.0822081e+00  -3.1818819e-01  -2.9456889e+01  -3.4143107e-02   3.7192731e-01   1.8588070e+01  -3.0254978e+00   9.9042479e-01  -6.2288442e+00  -5.1979791e+00   2.8786409e+00  -1.0621332e+01   6.6291512e-01   3.5467655e-01  -1.4694131e-01  -2.9121806e+00   5.4296253e-01   7.1466146e+00  -2.1906953e-01  -3.4918801e-01  -1.1111487e-01  -3.6158411e+00  -4.4218019e+00
   8.3800000e+00   1.7137445e+00   2.0848532e-01   4.8959001e+01   1.0001949e+00   7.6148000e-01  -4.6800817e-01  -1.0405748e-01  -1.0882240e+00  -6.0233358e-01  -2.8414538e+01  -2.8218909e-02   5.7663269e-01   2.0470538e+01  -3.0254965e+00   9.6729561e-01  -2.3129174e+00  -5.1807696e+00   2.9220889e+00  -1.0836181e+01   6.7344332e-01   3.5870743e-01  -1.4753314e-01  -2.9059820e+00   5.0335195e-01   7.4129517e+00  -2.2566749e-01  -3.5804593e-01  -1.1345871e-01  -3.6946825e+00  -4.5584710e+00
   8.3900000e+00   1.6727154e+00   2.3584719e-01   4.8995271e+01   1.0108148e+00   7.5867251e-01  -4.6976530e-01  -1.7571380e-01  -1.0963579e+00  -8.1419081e-01  -2.1185723e+01  -2.0227095e-02   7.8374284e-01   2.0711015e+01  -3.0255075e+00   9.6657219e-01  -7.2342547e-02  -5.1292334e+00   2.9494073e+00  -1.1119431e+01   6.8760369e-01   3.6410722e-01  -1.4650581e-01  -2.9098485e+00   5.1815457e-01   7.6895952e+00  -2.3368760e-01  -3.6791283e-01  -1.1499657e-01  -3.7996319e+00  -4.6898549e+00
   8.4000000e+00   1.6022206e+00   2.3300293e-01   4.9017818e+01   1.0270590e+00   7.5259916e-01  -4.7036154e-01  -5.9623996e-02  -1.1054124e+00  -9.0622966e-01  -9.2038852e+00  -1.0255739e-02   9.8205877e-01   1.9831593e+01  -3.0255408e+00   9.7529309e-01   8.7209008e-01  -5.0898228e+00   2.9620882e+00  -1.1429616e+01   7.0296291e-01   3.7042666e-01  -1.4363009e-01  -2.9303788e+00   5.8518191e-01   7.9421134e+00  -2.4215570e-01  -3.7799304e-01  -1.1557126e-01  -3.8749728e+00  -4.7975983e+00
   8.4100000e+00   1.5136459e+00   2.0952318e-01   4.9034404e+01   1.0448332e+00   7.4801550e-01  -4.6848345e-01   1.8780946e-01  -1.1141469e+00  -8.7408164e-01   3.2148017e+00   1.7823231e-03   1.1890001e+00   2.0694131e+01  -3.0256065e+00   9.8555954e-01   1.0266453e+00  -5.1028050e+00   2.9758250e+00  -1.1707299e+01   7.1667286e-01   3.7765214e-01  -1.4105112e-01  -2.9818457e+00   6.7867846e-01   8.1299883e+00  -2.4950221e-01  -3.8794566e-01  -1.1641106e-01  -3.9045199e+00  -4.8820326e+00
   8.4200000e+00   1.4487111e+00   1.8164894e-01   4.9060317e+01   1.0594996e+00   7.4360372e-01  -4.6747214e-01   1.0113111e-01  -1.1217435e+00  -7.6011327e-01   1.1396837e+01   1.6267792e-02   1.4339493e+00   2.4494918e+01  -3.0257079e+00   9.9369390e-01   8.1343563e-01  -5.1870199e+00   2.9923886e+00  -1.1928708e+01   7.2736356e-01   3.8650687e-01  -1.4137481e-01  -3.0755992e+00   7.7350636e-01   8.2509940e+00  -2.5493820e-01  -3.9792661e-01  -1.1876548e-01  -3.9102503e+00  -4.9513670e+00
   8.4300000e+00   1.4538016e+00   1.6193754e-01   4.9112972e+01   1.0660967e+00   7.4177026e-01  -4.7395151e-01  -6.4793728e-01  -1.1278770e+00  -6.1368966e-01   1.4642361e+01   3.3796070e-02   1.7381924e+00   3.0424317e+01  -3.0258293e+00   9.9875330e-01   5.0594025e-01  -5.3123848e+00   3.0006438e+00  -1.2111131e+01   7.3580282e-01   3.9781622e-01  -1.4500406e-01  -3.1860483e+00   8.5086560e-01   8.3436198e+00  -2.5918735e-01  -4.0827034e-01  -1.2221293e-01  -3.9389427e+00  -5.0262431e+00
   8.4400000e+00   1.5362856e+00   1.5467004e-01   4.9199186e+01   1.0597442e+00   7.3478017e-01  -4.8811334e-01  -1.4161828e+00  -1.1324612e+00  -4.5874614e-01   1.5494352e+01   5.5066590e-02   2.1120870e+00   3.7389452e+01  -3.0259202e+00   1.0011782e+00   2.4249182e-01  -5.3994075e+00   2.9931950e+00  -1.2266099e+01   7.4325193e-01   4.1118033e-01  -1.4950274e-01  -3.2432974e+00   8.9410914e-01   8.4396672e+00  -2.6345667e-01  -4.1845541e-01  -1.2437528e-01  -4.0355852e+00  -5.1341823e+00
   8.4500000e+00   1.6513490e+00   1.5642542e-01   4.9307791e+01   1.0379104e+00   7.2950896e-01  -5.0467334e-01  -1.6560003e+00  -1.1354052e+00  -2.9481590e-01   1.6393024e+01   8.0766935e-02   2.5546529e+00   4.4256590e+01  -3.0258776e+00   1.0018613e+00   6.8309079e-02  -5.3793731e+00   2.9651015e+00  -1.2359554e+01   7.4935434e-01   4.2413602e-01  -1.5167509e-01  -3.1713135e+00   8.9680374e-01   8.5241501e+00  -2.6800593e-01  -4.2621383e-01  -1.2262400e-01  -4.2004497e+00  -5.2867655e+00
   8.4600000e+00   1.7433006e+00   1.5801295e-01   4.9419763e+01   1.0045177e+00   7.2515448e-01  -5.2564956e-01  -2.0976215e+00  -1.1364881e+00  -1.0869713e-01   1.8611877e+01   1.1136389e-01   3.0438063e+00   4.8915346e+01  -3.0255397e+00   1.0016410e+00  -2.2027754e-02  -5.2738056e+00   2.9110495e+00  -1.2318783e+01   7.5171214e-01   4.3306421e-01  -1.5068371e-01  -2.9604812e+00   8.6784699e-01   8.5429764e+00  -2.7194361e-01  -4.2861605e-01  -1.1652288e-01  -4.3606148e+00  -5.4528704e+00
   8.4700000e+00   1.7920780e+00   1.5051184e-01   4.9525099e+01   9.7220277e-01   7.2429504e-01  -5.5881742e-01  -3.3167867e+00  -1.1353357e+00   1.1513812e-01   2.2383525e+01   1.4678320e-01   3.5253679e+00   4.8156155e+01  -3.0247070e+00   1.0011072e+00  -5.3379437e-02  -5.1999893e+00   2.8427617e+00  -1.2097388e+01   7.4749343e-01   4.3530385e-01  -1.4908536e-01  -2.7115870e+00   8.2494430e-01   8.4476927e+00  -2.7374636e-01  -4.2420054e-01  -1.0849141e-01  -4.3998764e+00  -5.5516811e+00
   8.4800000e+00   1.8104042e+00   1.3068006e-01   4.9625771e+01   9.5648897e-01   7.1529960e-01  -6.0139455e-01  -4.2577130e+00  -1.1314655e+00   3.8755113e-01   2.7241301e+01   1.8613679e-01   3.9180690e+00   3.9270118e+01  -3.0232203e+00   1.0005880e+00  -5.1923259e-02  -5.2882844e+00   2.7925100e+00  -1.1770980e+01   7.3703440e-01   4.3102655e-01  -1.5043398e-01  -2.5845877e+00   7.9823707e-01   8.2595254e+00  -2.7254624e-01  -4.1401881e-01  -1.0179783e-01  -4.2326795e+00  -5.4893607e+00
   8.4900000e+00   1.8136018e+00   9.8473935e-02   4.9724970e+01   9.6311397e-01   7.1020028e-01  -6.4009522e-01  -3.8700663e+00  -1.1243681e+00   7.1105889e-01   3.2350777e+01   2.2802972e-01   4.1713651e+00   2.5329609e+01  -3.0210813e+00   1.0002149e+00  -3.7315352e-02  -5.5235546e+00   2.7790332e+00  -1.1521061e+01   7.2575236e-01   4.2358637e-01  -1.5560520e-01  -2.6344652e+00   8.1910984e-01   8.0745310e+00  -2.7010849e-01  -4.0139132e-01  -9.7910340e-02  -3.9211247e+00  -5.2770752e+00
   8.5000000e+00   1.8051266e+00   5.4660729e-02   4.9819118e+01   9.8203352e-01   7.0292372e-01  -6.6852677e-01  -2.8431549e+00  -1.1137414e+00   1.0648324e+00   3.5377353e+01   2.7146411e-01   4.3250823e+00   1.5371715e+01  -3.0184927e+00   1.0000027e+00  -2.1214191e-02  -5.6925904e+00   2.7876883e+00  -1.1468406e+01   7.1960894e-01   4.1696087e-01  -1.6130729e-01  -2.7267037e+00   8.8278551e-01   7.9760835e+00  -2.7016777e-01  -3.9017265e-01  -9.5623488e-02  -3.6797529e+00  -5.0758370e+00
   8.5100000e+00   1.7827396e+00   4.1494604e-03   4.9901228e+01   9.9645924e-01   6.9914220e-01  -6.9252966e-01  -2.4002891e+00  -1.0998895e+00   1.3883128e+00   3.2348033e+01   3.1611989e-01   4.4469727e+00   1.2189039e+01  -3.0157140e+00   9.9991442e-01  -8.8288360e-03  -5.6293454e+00   2.7947277e+00  -1.1567392e+01   7.1875258e-01   4.1210275e-01  -1.6281120e-01  -2.7214546e+00   9.5133737e-01   7.9700593e+00  -2.7440086e-01  -3.8186214e-01  -9.2482624e-02  -3.6264180e+00  -4.9981768e+00
   8.5200000e+00   1.7492318e+00  -4.1865070e-02   4.9968506e+01   9.9671184e-01   6.9329803e-01  -7.1744836e-01  -2.4918705e+00  -1.0839238e+00   1.6006967e+00   2.1238395e+01   3.6173999e-01   4.5431432e+00   9.6170544e+00  -3.0129239e+00   9.9990143e-01  -1.2992580e-03  -5.3881082e+00   2.7920099e+00  -1.1658485e+01   7.1739493e-01   4.0648607e-01  -1.5837456e-01  -2.6205389e+00   9.9397177e-01   7.9835941e+00  -2.8005173e-01  -3.7445932e-01  -8.7230011e-02  -3.6622098e+00  -4.9871318e+00
   8.5300000e+00   1.7119247e+00  -6.9107554e-02   5.0024317e+01   9.8446782e-01   6.8350045e-01  -7.3897435e-01  -2.1525986e+00  -1.0675639e+00   1.6410152e+00   4.0318487e+00   4.0762555e-01   4.5694799e+00   2.6336664e+00  -3.0102957e+00   9.9992363e-01   2.2198566e-03  -5.1241076e+00   2.7792637e+00  -1.1607005e+01   7.0957723e-01   3.9721912e-01  -1.5048049e-01  -2.5032324e+00   1.0070854e+00   7.9210832e+00  -2.8235487e-01  -3.6484598e-01  -8.0948687e-02  -3.6379602e+00  -4.9302574e+00
   8.5400000e+00   1.6745659e+00  -6.5412197e-02   5.0074852e+01   9.6658040e-01   6.8034918e-01  -7.5094769e-01  -1.1973342e+00  -1.0527282e+00   1.4892930e+00  -1.5172218e+01   4.5270789e-01   4.4891722e+00  -8.0307640e+00  -3.0080853e+00   9.9995519e-01   3.1566151e-03  -4.9394564e+00   2.7445803e+00  -1.1411607e+01   6.9434421e-01   3.8406034e-01  -1.4309644e-01  -2.4325878e+00   1.0026077e+00   7.7540260e+00  -2.7889845e-01  -3.5219935e-01  -7.5801235e-02  -3.5032023e+00  -4.7816293e+00
   8.5500000e+00   1.6370432e+00  -2.4861875e-02   5.0125621e+01   9.4761529e-01   6.7295802e-01  -7.5043410e-01   5.1358936e-02  -1.0409685e+00   1.1821610e+00  -3.0713204e+01   4.9611289e-01   4.3215803e+00  -1.6759190e+01  -3.0065093e+00   9.9998295e-01   2.7753389e-03  -4.8297189e+00   2.6797838e+00  -1.1162659e+01   6.7569500e-01   3.6957714e-01  -1.3855163e-01  -2.3986158e+00   9.7507694e-01   7.5345353e+00  -2.7140454e-01  -3.3899158e-01  -7.3131640e-02  -3.3231789e+00  -4.6042784e+00
   8.5600000e+00   1.6001694e+00   4.7667116e-02   5.0179555e+01   9.2747183e-01   6.6493661e-01  -7.3028273e-01   2.0151375e+00  -1.0328919e+00   8.1394481e-01  -3.6821617e+01   5.3755800e-01   4.1259108e+00  -1.9566955e+01  -3.0055939e+00   1.0000019e+00   1.8998626e-03  -4.7618590e+00   2.6113921e+00  -1.0940317e+01   6.5865466e-01   3.5700445e-01  -1.3688478e-01  -2.3637323e+00   8.9444227e-01   7.3462458e+00  -2.6367335e-01  -3.2904076e-01  -7.2876660e-02  -3.1717453e+00  -4.4854942e+00
   8.5700000e+00   1.5643089e+00   1.3411048e-01   5.0236403e+01   9.0375243e-01   6.5456608e-01  -6.8709759e-01   4.3185140e+00  -1.0281815e+00   4.7698745e-01  -3.3695736e+01   5.7709931e-01   3.9362065e+00  -1.8970427e+01  -3.0051957e+00   1.0000110e+00   9.0812984e-04  -4.7433246e+00   2.5691456e+00  -1.0788767e+01   6.4613866e-01   3.4825452e-01  -1.3696049e-01  -2.3233777e+00   7.5591273e-01   7.2649264e+00  -2.5836279e-01  -3.2478783e-01  -7.4140689e-02  -3.0531536e+00  -4.4452914e+00
   8.5800000e+00   1.5255753e+00   2.0986091e-01   5.0293548e+01   8.7525143e-01   6.5433690e-01  -6.3980632e-01   4.7291271e+00  -1.0263605e+00   1.8775794e-01  -2.8922951e+01   6.1477756e-01   3.7506848e+00  -1.8552169e+01  -3.0051170e+00   1.0000096e+00  -1.4673147e-04  -4.7709254e+00   2.5393044e+00  -1.0723562e+01   6.3884808e-01   3.4368023e-01  -1.3747704e-01  -2.2700555e+00   6.0859455e-01   7.3229609e+00  -2.5581378e-01  -3.2618957e-01  -7.6109603e-02  -2.9596498e+00  -4.4742302e+00
   8.5900000e+00   1.4791492e+00   2.5737115e-01   5.0347601e+01   8.4382937e-01   6.4769059e-01  -6.2038686e-01   1.9419460e+00  -1.0274052e+00  -9.8403751e-02  -2.8616169e+01   6.5058425e-01   3.5639432e+00  -1.8674161e+01  -3.0051887e+00   9.9999590e-01  -1.3661884e-03  -4.8114413e+00   2.4907925e+00  -1.0731915e+01   6.3659579e-01   3.4298724e-01  -1.3734808e-01  -2.1891183e+00   5.0801860e-01   7.5023557e+00  -2.5515363e-01  -3.3172364e-01  -7.8727514e-02  -2.9062897e+00  -4.5681201e+00
   8.6000000e+00   1.4303434e+00   2.7414196e-01   5.0395453e+01   8.1362196e-01   6.4786247e-01  -6.4347769e-01  -2.3090830e+00  -1.0314471e+00  -3.9688947e-01  -2.9848571e+01   6.8442084e-01   3.3667521e+00  -1.9719111e+01  -3.0052992e+00   9.9996779e-01  -2.8113153e-03  -4.8610987e+00   2.4155910e+00  -1.0800703e+01   6.3927709e-01   3.4595877e-01  -1.3593104e-01  -2.1105209e+00   4.7254024e-01   7.7754790e+00  -2.5595417e-01  -3.4012619e-01  -8.2399816e-02  -2.8847597e+00  -4.6982721e+00
   8.6100000e+00   1.4041618e+00   2.6860060e-01   5.0435083e+01   7.8799888e-01   6.3760653e-01  -6.8978618e-01  -4.6308495e+00  -1.0379485e+00  -6.4138426e-01  -2.4449480e+01   7.1583705e-01   3.1241188e+00  -2.4263329e+01  -3.0053919e+00   9.9992496e-01  -4.2823400e-03  -4.9512115e+00   2.3290956e+00  -1.0951492e+01   6.4725994e-01   3.5264543e-01  -1.3319590e-01  -2.0947740e+00   4.8501458e-01   8.1450405e+00  -2.5913498e-01  -3.5125115e-01  -8.6886826e-02  -2.8555633e+00  -4.8133489e+00
   8.6200000e+00   1.4375578e+00   2.5206535e-01   5.0466734e+01   7.6707578e-01   6.2872568e-01  -7.1904538e-01  -2.9259203e+00  -1.0453353e+00  -7.2905841e-01  -8.7674150e+00   7.4378262e-01   2.7766151e+00  -3.4750372e+01  -3.0054500e+00   9.9987415e-01  -5.0813909e-03  -5.0809543e+00   2.2507986e+00  -1.1236967e+01   6.6110043e-01   3.6305633e-01  -1.2927976e-01  -2.1618641e+00   5.0920884e-01   8.6457129e+00  -2.6650522e-01  -3.6551400e-01  -9.0656999e-02  -2.7974275e+00  -4.8841812e+00
   8.6300000e+00   1.5456837e+00   2.3258027e-01   5.0494263e+01   7.4772558e-01   6.2179289e-01  -7.0266590e-01   1.6379485e+00  -1.0514811e+00  -6.0517208e-01   1.2388633e+01   7.6661527e-01   2.2654713e+00  -5.1114379e+01  -3.0054823e+00   9.9983600e-01  -3.8146013e-03  -5.1877041e+00   2.1894271e+00  -1.1694426e+01   6.8024614e-01   3.7640305e-01  -1.2361946e-01  -2.2665280e+00   5.0964181e-01   9.3071091e+00  -2.7908627e-01  -3.8241343e-01  -9.1511107e-02  -2.7268908e+00  -4.9181496e+00
   8.6400000e+00   1.6869947e+00   2.0780839e-01   5.0525472e+01   7.2450995e-01   6.1434444e-01  -6.4271491e-01   5.9950991e+00  -1.0545113e+00  -2.9474788e-01   3.1042420e+01   7.8268765e-01   1.5901159e+00  -6.7535546e+01  -3.0055119e+00   9.9985226e-01   1.6259009e-03  -5.1756099e+00   2.1500517e+00  -1.2263707e+01   7.0157360e-01   3.9056538e-01  -1.1523340e-01  -2.3175588e+00   4.6550978e-01   1.0078283e+01  -2.9537849e-01  -3.9945142e-01  -8.8401182e-02  -2.6928586e+00  -4.9572797e+00
   8.6500000e+00   1.7783079e+00   1.6051477e-01   5.0568398e+01   6.9002834e-01   6.0998996e-01  -5.6523769e-01   7.7477221e+00  -1.0533410e+00   1.2380188e-01   4.1854976e+01   7.9158331e-01   8.7340120e-01  -7.1671466e+01  -3.0055683e+00   9.9998879e-01   1.3652700e-02  -4.9757104e+00   2.1416751e+00  -1.2745202e+01   7.1949890e-01   4.0283814e-01  -1.0485727e-01  -2.2196989e+00   3.8794262e-01   1.0772262e+01  -3.1124324e-01  -4.1291048e-01  -8.3143887e-02  -2.7650073e+00  -5.0757692e+00
   8.6600000e+00   1.7646235e+00   6.3276798e-02   5.0623909e+01   6.3502729e-01   6.0878675e-01  -5.0250759e-01   6.2730093e+00  -1.0478523e+00   5.5448552e-01   4.3068364e+01   7.9501843e-01   3.2825225e-01  -5.4514895e+01  -3.0056799e+00   1.0003269e+00   3.3810837e-02  -4.6362155e+00   2.1779836e+00  -1.2880610e+01   7.2777649e-01   4.1155152e-01  -9.6300949e-02  -1.9730594e+00   3.1975934e-01   1.1129028e+01  -3.2168594e-01  -4.2007581e-01  -7.9868393e-02  -2.9660115e+00  -5.3069361e+00
   8.6700000e+00   1.6718692e+00  -1.0968397e-01   5.0682628e+01   5.4931730e-01   6.0311447e-01  -4.7076335e-01   3.1744245e+00  -1.0387598e+00   9.1435740e-01   3.5987188e+01   7.9617891e-01   1.0125127e-01  -2.2700098e+01  -3.0058614e+00   1.0009321e+00   6.0520465e-02  -4.3662635e+00   2.2746053e+00  -1.2522555e+01   7.2218514e-01   4.1674042e-01  -9.4507083e-02  -1.7412165e+00   3.0556589e-01   1.0999028e+01  -3.2361372e-01  -4.2072212e-01  -8.1773188e-02  -3.1857045e+00  -5.5476496e+00
   8.6800000e+00   1.5823750e+00  -3.6904234e-01   5.0732942e+01   4.2542919e-01   5.9692652e-01  -4.6263046e-01   8.1328899e-01  -1.0273351e+00   1.1475081e+00   2.3315068e+01   7.9794936e-01   1.6234112e-01   6.1089853e+00  -3.0060930e+00   1.0017887e+00   8.5660994e-02  -4.3878522e+00   2.4241623e+00  -1.1741400e+01   7.0286601e-01   4.1940809e-01  -1.0204474e-01  -1.7117510e+00   3.7035400e-01   1.0481654e+01  -3.1838009e-01  -4.1679434e-01  -8.8055229e-02  -3.2533846e+00  -5.6389798e+00
   8.6900000e+00   1.5596486e+00  -6.9861419e-01   5.0773762e+01   2.6439128e-01   5.9217097e-01  -4.6662647e-01  -3.9960080e-01  -1.0152994e+00   1.2087836e+00   6.1275469e+00   8.0187304e-01   3.7767380e-01   2.1533268e+01  -3.0062896e+00   1.0026945e+00   9.0576556e-02  -4.6956442e+00   2.5774163e+00  -1.0745851e+01   6.7353400e-01   4.1998840e-01  -1.1700369e-01  -1.8698354e+00   5.0465650e-01   9.8532393e+00  -3.1158649e-01  -4.1097946e-01  -9.4302267e-02  -3.1307551e+00  -5.5702014e+00
   8.7000000e+00   1.5981333e+00  -1.0509815e+00   5.0819564e+01   7.9139376e-02   5.8775920e-01  -4.8487260e-01  -1.8246131e+00  -1.0049317e+00   1.0424933e+00  -1.6629021e+01   8.0839510e-01   6.3732353e-01   2.5964973e+01  -3.0062681e+00   1.0031273e+00   4.3287228e-02  -5.0829547e+00   2.6678753e+00  -9.7312601e+00   6.3790454e-01   4.1704478e-01  -1.3399436e-01  -2.0312122e+00   6.6942709e-01   9.3799822e+00  -3.0947252e-01  -4.0517990e-01  -9.5893379e-02  -2.9097433e+00  -5.4750497e+00
   8.7100000e+00   1.6395598e+00  -1.3568535e+00   5.0895987e+01  -1.0510677e-01   5.8248799e-01  -5.2999150e-01  -4.5118904e+00  -9.9912857e-01   5.8703640e-01  -4.5545694e+01   8.1742160e-01   8.8705181e-01   2.4972829e+01  -3.0057285e+00   1.0021318e+00  -9.9557833e-02  -5.3913382e+00   2.6578555e+00  -8.8003612e+00   5.9754359e-01   4.0800756e-01  -1.4793762e-01  -2.0686453e+00   8.2802065e-01   9.1867003e+00  -3.1531434e-01  -3.9985538e-01  -9.1015511e-02  -2.6457492e+00  -5.4466850e+00
   8.7200000e+00   1.6274866e+00  -1.5466442e+00   5.1034340e+01  -2.5183532e-01   5.7664382e-01  -6.1747946e-01  -8.7487963e+00  -1.0012280e+00  -2.0135986e-01  -7.8839626e+01   8.2864463e-01   1.1051705e+00   2.1811864e+01  -3.0042844e+00   9.9832660e-01  -3.8051749e-01  -5.6192211e+00   2.5528685e+00  -7.9438297e+00   5.5222422e-01   3.9143803e-01  -1.5732879e-01  -1.9978691e+00   9.6284493e-01   9.2039361e+00  -3.2789675e-01  -3.9432247e-01  -8.1154236e-02  -2.3154282e+00  -5.4699521e+00
   8.7300000e+00   1.5469304e+00  -1.5754642e+00   5.1268301e+01  -3.1951489e-01   5.6724731e-01  -7.6603276e-01  -1.4855329e+01  -1.0146194e+00  -1.3272743e+00  -1.1259145e+02   8.4168273e-01   1.2840501e+00   1.7887967e+01  -3.0015795e+00   9.9020247e-01  -8.1241292e-01  -5.8473588e+00   2.3721150e+00  -7.0829737e+00   5.0127917e-01   3.6825661e-01  -1.6443043e-01  -1.9074565e+00   1.0756940e+00   9.2027144e+00  -3.4158162e-01  -3.8714994e-01  -6.9541662e-02  -1.8891660e+00  -5.4755017e+00
   8.7400000e+00   1.4288794e+00  -1.4463458e+00   5.1626452e+01  -2.7927717e-01   5.5979886e-01  -1.0010959e+00  -2.3506314e+01  -1.0421420e+00  -2.7347954e+00  -1.4075211e+02   8.5607091e-01   1.4152820e+00   1.3123185e+01  -2.9974579e+00   9.7692601e-01  -1.3276458e+00  -6.1348439e+00   2.1292665e+00  -6.1612336e+00   4.4547923e-01   3.4125089e-01  -1.7287491e-01  -1.8834962e+00   1.1776098e+00   8.9085679e+00  -3.4821363e-01  -3.7646711e-01  -5.9163156e-02  -1.3864900e+00  -5.3853476e+00
   8.7500000e+00   1.3279410e+00  -1.2229405e+00   5.2113537e+01  -1.3985746e-01   5.4690731e-01  -1.3511755e+00  -3.5007957e+01  -1.0852845e+00  -4.2881020e+00  -1.5533065e+02   8.7109705e-01   1.4743254e+00   5.9043389e+00  -2.9920824e+00   9.5984612e-01  -1.7079884e+00  -6.4746316e+00   1.8474575e+00  -5.2070068e+00   3.8826180e-01   3.1374885e-01  -1.8455537e-01  -1.9876372e+00   1.2691989e+00   8.1214849e+00  -3.4040717e-01  -3.6050926e-01  -5.1958053e-02  -8.6920436e-01  -5.1271417e+00
   8.7600000e+00   1.2858791e+00  -1.0049501e+00   5.2687183e+01   4.8564769e-02   5.2811429e-01  -1.8384285e+00  -4.8725301e+01  -1.1435319e+00  -5.7863554e+00  -1.4982535e+02   8.8554775e-01   1.4112996e+00  -6.3025796e+00  -2.9859781e+00   9.4471654e-01  -1.5129588e+00  -6.8151960e+00   1.5562327e+00  -4.3321673e+00   3.3489461e-01   2.8833092e-01  -1.9844402e-01  -2.2582330e+00   1.3543733e+00   6.8060316e+00  -3.1470395e-01  -3.3849136e-01  -4.9580087e-02  -3.9666689e-01  -4.6562899e+00
   8.7700000e+00   1.2967351e+00  -8.6793279e-01   5.3263292e+01   2.3075705e-01   5.0869102e-01  -2.4726282e+00  -6.3419974e+01  -1.2143358e+00  -7.0261909e+00  -1.2398355e+02   8.9754176e-01   1.1598613e+00  -2.5143823e+01  -2.9799612e+00   9.4420069e-01  -5.1584321e-02  -7.0999388e+00   1.2628698e+00  -3.6868971e+00   2.9032954e-01   2.6641971e-01  -2.1229160e-01  -2.6879304e+00   1.4750935e+00   5.1497021e+00  -2.7414395e-01  -3.1177980e-01  -5.3595690e-02  -3.4052073e-04  -4.0035465e+00
   8.7800000e+00   1.2980375e+00  -8.2371724e-01   5.3771337e+01   3.8438291e-01   4.7402708e-01  -3.2447152e+00  -7.7208701e+01  -1.2939077e+00  -7.8839104e+00  -8.5771952e+01   9.0469753e-01   6.7057856e-01  -4.8928277e+01  -2.9747799e+00   9.7942340e-01   3.5222703e+00  -7.2942290e+00   9.5592783e-01  -3.4097572e+00   2.5792125e-01   2.4890138e-01  -2.2475866e-01  -3.2092919e+00   1.6871400e+00   3.5276615e+00  -2.2896544e-01  -2.8471309e-01  -6.3724162e-02   0.0000000e+00  -3.2909732e+00
   8.7900000e+00   1.2113828e+00  -8.3181632e-01   5.4213803e+01   5.1302248e-01   4.3099795e-01  -4.1286939e+00  -8.8397864e+01  -1.3784802e+00  -8.3623977e+00  -4.7848727e+01   9.0492403e-01  -2.6888554e-02  -6.9746711e+01  -2.9705614e+00   1.0781989e+00   9.8775550e+00  -7.3478282e+00   6.2320510e-01  -3.5811742e+00   2.3971229e-01   2.3685824e-01  -2.3563259e-01  -3.6927759e+00   2.0018156e+00   2.3192503e+00  -1.9281267e-01  -2.6374962e-01  -7.6697078e-02   0.0000000e+00  -2.7138324e+00
   8.8000000e+00   1.0128532e+00  -8.3692692e-01   5.4667233e+01   6.1273712e-01   3.8338515e-01  -5.0985658e+00  -9.6987192e+01  -1.4652563e+00  -8.5594056e+00  -1.9700789e+01   8.9749294e-01  -7.9563129e-01  -7.6874273e+01  -2.9665087e+00   1.2663664e+00   1.8816745e+01  -7.1735790e+00   2.4735813e-01  -4.1808037e+00   2.3644255e-01   2.3156096e-01  -2.4477166e-01  -3.9832266e+00   2.3868311e+00   1.7168293e+00  -1.7593688e-01  -2.5462770e-01  -8.7966861e-02   0.0000000e+00  -2.4723593e+00
   8.8100000e+00   7.6655039e-01  -8.0528546e-01   5.5229225e+01   6.6344919e-01   3.1915659e-01  -6.1340498e+00  -1.0354840e+02  -1.5525476e+00  -8.5864087e+00  -2.7003138e+00   8.8328778e-01  -1.4739527e+00  -6.7832138e+01  -2.9611166e+00   1.5480905e+00   2.8172415e+01  -6.7481805e+00  -1.7366151e-01  -5.0636248e+00   2.4587610e-01   2.3362530e-01  -2.5133267e-01  -4.0164371e+00   2.7896374e+00   1.7017501e+00  -1.8097806e-01  -2.5936098e-01  -9.4226803e-02   0.0000000e+00  -2.6272176e+00
   8.8200000e+00   5.8205385e-01  -7.3982724e-01   5.5960585e+01   6.5347951e-01   2.4684931e-01  -7.2154424e+00  -1.0813926e+02  -1.6392335e+00  -8.5008754e+00   8.5533347e+00   8.6390757e-01  -1.9900102e+00  -5.1605752e+01  -2.9528863e+00   1.8723087e+00   3.2421812e+01  -6.1645570e+00  -5.9578505e-01  -5.9809835e+00   2.6143858e-01   2.4162485e-01  -2.5380383e-01  -3.8594983e+00   3.1362659e+00   2.1318639e+00  -2.0355094e-01  -2.7522344e-01  -9.4109397e-02  -2.8732755e-01  -3.0514657e+00
   8.8300000e+00   5.3251646e-01  -6.6564066e-01   5.6852691e+01   5.9927946e-01   1.6222345e-01  -8.3299648e+00  -1.1145224e+02  -1.7240651e+00  -8.2907786e+00   2.1009674e+01   8.4036555e-01  -2.4020069e+00  -4.1199671e+01  -2.9416313e+00   2.0875473e+00   2.1523860e+01  -5.5855423e+00  -9.6344412e-01  -6.7028597e+00   2.7480398e-01   2.5172599e-01  -2.5120777e-01  -3.6227008e+00   3.3752494e+00   2.8324467e+00  -2.3563391e-01  -2.9626059e-01  -8.7371697e-02  -6.8358024e-01  -3.5359808e+00
   8.8400000e+00   6.0405928e-01  -6.0551549e-01   5.7830627e+01   5.3687648e-01   6.8716733e-02  -9.4780736e+00  -1.1481088e+02  -1.8053352e+00  -7.9112360e+00   3.7954260e+01   8.1230007e-01  -2.8468918e+00  -4.4488487e+01  -2.9306128e+00   1.8980989e+00  -1.8944838e+01  -5.1808380e+00  -1.2684750e+00  -7.1648196e+00   2.8178630e-01   2.6009664e-01  -2.4491482e-01  -3.3816980e+00   3.5365235e+00   3.6557437e+00  -2.6956636e-01  -3.1646303e-01  -7.4730039e-02  -8.6094555e-01  -3.9156556e+00
   8.8500000e+00   7.1241287e-01  -5.6830152e-01   5.8798413e+01   4.9686524e-01  -3.6993977e-02  -1.0665732e+01  -1.1876587e+02  -1.8809513e+00  -7.3252557e+00   5.8598035e+01   7.7831729e-01  -3.4272838e+00  -5.8039203e+01  -2.9293543e+00   8.5163798e-01  -1.0464609e+02  -5.0242981e+00  -1.5369968e+00  -7.4774788e+00   2.8548448e-01   2.6622837e-01  -2.3887555e-01  -3.1656778e+00   3.6940202e+00   4.5037955e+00  -3.0082752e-01  -3.3302905e-01  -5.9007193e-02  -8.0246723e-01  -4.1492595e+00
   8.8600000e+00   7.6399312e-01  -5.5148083e-01   5.9698242e+01   4.8295125e-01  -1.5175743e-01  -1.1887407e+01  -1.2216744e+02  -1.9486738e+00  -6.5206831e+00   8.0457262e+01   7.3704209e-01  -4.1403690e+00  -7.1308516e+01  -2.9561701e+00  -1.5947981e+00  -2.4464360e+02  -5.0740952e+00  -1.7692408e+00  -7.8196805e+00   2.9314834e-01   2.7333935e-01  -2.3733714e-01  -3.0098440e+00   3.8881345e+00   5.3512128e+00  -3.2886612e-01  -3.4776940e-01  -4.5019908e-02  -6.3851347e-01  -4.2928040e+00
   8.8700000e+00   7.1279274e-01  -5.4844196e-01   6.0536714e+01   4.6879359e-01  -2.8737654e-01  -1.3113854e+01  -1.2264473e+02  -2.0064491e+00  -5.5196388e+00   1.0010442e+02   6.8800022e-01  -4.8947861e+00  -7.5441709e+01  -3.0384689e+00  -5.8930190e+00  -4.2982210e+02  -5.2445602e+00  -1.9224340e+00  -8.2986421e+00   3.0971885e-01   2.8523782e-01  -2.4193781e-01  -2.9560842e+00   4.1092908e+00   6.2313952e+00  -3.5626024e-01  -3.6521186e-01  -3.6686240e-02  -5.1627505e-01  -4.4356540e+00
   8.8800000e+00   5.8262234e-01  -5.5156091e-01   6.1371092e+01   4.1566410e-01  -4.2998573e-01  -1.4303199e+01  -1.1893448e+02  -2.0527811e+00  -4.3812600e+00   1.1383788e+02   6.3198742e-01  -5.5627274e+00  -6.6794136e+01  -3.2075264e+00  -1.2178027e+01  -6.2850084e+02  -5.4326111e+00  -1.9346243e+00  -8.8441211e+00   3.3294426e-01   3.0232055e-01  -2.5068549e-01  -2.9758831e+00   4.3196840e+00   7.1610741e+00  -3.8604098e-01  -3.8841810e-01  -3.4459343e-02  -5.2791346e-01  -4.6774472e+00
   8.8900000e+00   4.5053696e-01  -5.4791594e-01   6.2275610e+01   2.9699694e-01  -5.8623132e-01  -1.5425998e+01  -1.1227996e+02  -2.0869727e+00  -3.1861366e+00   1.1951233e+02   5.7072956e-01  -6.0521843e+00  -4.8945684e+01  -3.4856520e+00  -2.0240339e+01  -8.0623112e+02  -5.5642835e+00  -1.7560961e+00  -9.2471288e+00   3.5361828e-01   3.1986929e-01  -2.5953256e-01  -2.9881613e+00   4.4888619e+00   8.1140691e+00  -4.1853415e-01  -4.1608517e-01  -3.5894897e-02  -6.6549255e-01  -5.0665748e+00
   8.9000000e+00   4.0158253e-01  -5.1400482e-01   6.3299473e+01   1.1270469e-01  -7.4740435e-01  -1.6472779e+01  -1.0467811e+02  -2.1090658e+00  -2.0029991e+00   1.1831376e+02   5.0606595e-01  -6.3572581e+00  -3.0507383e+01  -3.8742634e+00  -2.9789283e+01  -9.5489443e+02  -5.6419387e+00  -1.3941983e+00  -9.3122981e+00   3.6105430e-01   3.3034314e-01  -2.6514582e-01  -2.9342671e+00   4.6320421e+00   9.0631043e+00  -4.5102523e-01  -4.4341692e-01  -3.7866658e-02  -8.2138605e-01  -5.5629785e+00
   8.9100000e+00   4.7744254e-01  -4.1861756e-01   6.4430939e+01  -1.1512751e-01  -9.2049490e-01  -1.7436707e+01  -9.6392705e+01  -2.1194125e+00  -8.4818736e-01   1.1548117e+02   4.3937117e-01  -6.5381539e+00  -1.8089581e+01  -4.3588958e+00  -4.0666415e+01  -1.0877132e+03  -5.7027326e+00  -9.3449977e-01  -8.9808700e+00   3.4930327e-01   3.2799686e-01  -2.6659267e-01  -2.7960803e+00   4.8007596e+00   9.9989430e+00  -4.8087591e-01  -4.6574925e-01  -3.8061067e-02  -8.8232815e-01  -6.0930616e+00
   8.9200000e+00   6.4808400e-01  -2.3611835e-01   6.5597488e+01  -3.5942809e-01  -1.1012631e+00  -1.8291028e+01  -8.5432145e+01  -2.1180550e+00   3.3681127e-01   1.1849986e+02   3.7149860e-01  -6.6724625e+00  -1.3430859e+01  -4.9293414e+00  -5.2793706e+01  -1.2127291e+03  -5.7778105e+00  -4.9895470e-01  -8.3479442e+00   3.1954906e-01   3.1192086e-01  -2.6479780e-01  -2.5985022e+00   5.0380608e+00   1.0925348e+01  -5.0850590e-01  -4.8204986e-01  -3.5471972e-02  -7.9286257e-01  -6.6006618e+00
   8.9300000e+00   8.2473341e-01   3.6062765e-02   6.6708023e+01  -6.0018513e-01  -1.2912559e+00  -1.8981324e+01  -6.9029632e+01  -2.1043541e+00   1.6609122e+00   1.3241009e+02   3.0314074e-01  -6.8141601e+00  -1.4169764e+01  -5.5959592e+00  -6.6142301e+01  -1.3348595e+03  -5.8949049e+00  -1.6598988e-01  -7.5701586e+00   2.7809895e-01   2.8571820e-01  -2.6093701e-01  -2.4031690e+00   5.3488917e+00   1.1866042e+01  -5.3721939e-01  -4.9596126e-01  -3.0819461e-02  -5.5243751e-01  -7.0653230e+00
   8.9400000e+00   9.0899699e-01   3.6446736e-01   6.7691180e+01  -8.2322833e-01  -1.4905879e+00  -1.9439912e+01  -4.5858758e+01  -2.0772755e+00   3.2104687e+00   1.5495565e+02   2.3541272e-01  -6.9645364e+00  -1.5037626e+01  -6.3934244e+00  -8.0819118e+01  -1.4676817e+03  -6.0863182e+00   9.2894056e-02  -6.7579153e+00   2.3216025e-01   2.5524240e-01  -2.5579869e-01  -2.2850631e+00   5.6914821e+00   1.2860911e+01  -5.7072521e-01  -5.1400052e-01  -2.7113922e-02  -2.0246222e-01  -7.5043474e+00
   8.9500000e+00   8.5108182e-01   6.7851673e-01   6.8501359e+01  -1.0177071e+00  -1.6894043e+00  -1.9618326e+01  -1.7841426e+01  -2.0362247e+00   4.9730894e+00   1.7626208e+02   1.7037422e-01  -7.0577444e+00  -9.3207972e+00  -7.3710617e+00  -9.7055980e+01  -1.6236862e+03  -6.3715093e+00   3.9898909e-01  -5.9344612e+00   1.8662319e-01   2.2635776e-01  -2.5050360e-01  -2.2795074e+00   5.9873979e+00   1.3912907e+01  -6.1036066e-01  -5.4226116e-01  -2.9303475e-02   0.0000000e+00  -7.9816540e+00
   8.9600000e+00   6.8404158e-01   8.9033410e-01   6.9113287e+01  -1.1800572e+00  -1.8878371e+00  -1.9518612e+01   9.9714001e+00  -1.9814063e+00   6.8426170e+00   1.8695276e+02   1.1102925e-01  -6.9736788e+00   8.4065579e+00  -8.5716893e+00  -1.1518699e+02  -1.8131012e+03  -6.7147313e+00   8.6703988e-01  -5.0314174e+00   1.4376359e-01   2.0330223e-01  -2.4678884e-01  -2.3333081e+00   6.1561352e+00   1.4928669e+01  -6.5282258e-01  -5.8317235e-01  -4.2450718e-02   0.0000000e+00  -8.6049781e+00
   8.9700000e+00   5.0627243e-01   9.3481186e-01   6.9519628e+01  -1.3177194e+00  -2.0722150e+00  -1.9192119e+01   3.2649271e+01  -1.9124747e+00   8.7241594e+00   1.8815424e+02   6.0073605e-02  -6.6039872e+00   3.6969153e+01  -1.0014569e+01  -1.3571018e+02  -2.0523190e+03  -7.0263376e+00   1.5002456e+00  -3.9413900e+00   1.0448593e-01   1.8713891e-01  -2.4533639e-01  -2.3640027e+00   6.1790459e+00   1.5766774e+01  -6.9039857e-01  -6.3400569e-01  -6.9567706e-02   0.0000000e+00  -9.4432754e+00
   8.9800000e+00   4.1369372e-01   8.0591336e-01   6.9730318e+01  -1.4465122e+00  -2.0722150e+00  -1.8694255e+01   4.9786491e+01  -1.8267090e+00   1.0598628e+01   1.8744688e+02   1.7767056e-02  -5.9565390e+00   6.4744829e+01  -1.1700535e+01  -1.5914184e+02  -2.3431656e+03  -7.2532447e+00   2.2101372e+00  -2.6446111e+00   6.9031447e-02   1.7470084e-01  -2.4367063e-01  -2.3992951e+00   6.1037941e+00   1.6380672e+01  -7.1564769e-01  -6.8849633e-01  -1.1052787e-01   0.0000000e+00  -1.0413774e+01
   8.9900000e+00   4.3717700e-01   5.6227308e-01   6.9768464e+01  -1.5806473e+00  -2.2660466e+00  -1.8050483e+01   6.4377183e+01  -1.7202310e+00   1.2440389e+01   1.8417612e+02  -1.8617249e-02  -5.2006623e+00   7.5587664e+01  -1.3636163e+01  -1.8558983e+02  -2.6447988e+03  -7.4048771e+00   2.9365016e+00  -1.2647224e+00   3.7103811e-02   1.5958195e-01  -2.3619012e-01  -2.5871930e+00   5.9438770e+00   1.6857512e+01  -7.2628355e-01  -7.4003369e-01  -1.6289174e-01   0.0000000e+00  -1.1321432e+01
   9.0000000e+00   5.3778737e-01   2.9912565e-01   6.9657039e+01  -1.7207813e+00  -2.4318606e+00  -1.7290252e+01   7.6023089e+01  -1.5918416e+00   1.4122441e+01   1.6820513e+02  -5.2765490e-02  -4.5609163e+00   6.3974605e+01  -1.5848887e+01  -2.1451113e+02  -2.8921303e+03  -7.4064389e+00   3.6671993e+00   2.5341714e-03   8.3652167e-03   1.3544543e-01  -2.1652852e-01  -3.0068999e+00   5.6592836e+00   1.7308712e+01  -7.2502985e-01  -7.8407137e-01  -2.2433693e-01   0.0000000e+00  -1.2085962e+01
   9.0100000e+00   6.4474337e-01   1.0675500e-01   6.9405069e+01  -1.8527702e+00  -2.5980756e+00  -1.6481920e+01   8.0833226e+01  -1.4447918e+00   1.5457688e+01   1.3352468e+02  -8.7345082e-02  -4.1700676e+00   3.9084870e+01  -1.8375332e+01  -2.4506027e+02  -3.0549142e+03  -7.1033712e+00   4.3946360e+00   9.9334838e-01  -1.6640178e-02   9.9932823e-02  -1.8114187e-01  -3.5983406e+00   5.2318187e+00   1.7804186e+01  -7.1667501e-01  -8.1955700e-01  -2.9404467e-01   0.0000000e+00  -1.2816137e+01
   9.0200000e+00   6.9785151e-01   3.6559681e-02   6.9004497e+01  -1.9598761e+00  -2.7509408e+00  -1.5702970e+01   7.7894916e+01  -1.2853238e+00   1.6299181e+01   8.4149379e+01  -1.2353957e-01  -4.0170334e+00   1.5303414e+01  -2.1240557e+01  -2.7686666e+02  -3.1806384e+03  -6.4459805e+00   5.1437196e+00   1.6834229e+00  -3.6458784e-02   5.6526908e-02  -1.3185168e-01  -4.2661302e+00   4.6637567e+00   1.8379063e+01  -7.0561961e-01  -8.4860286e-01  -3.7130436e-01   0.0000000e+00  -1.3657726e+01
   9.0300000e+00   6.7839685e-01   8.3964796e-02   6.8438288e+01  -2.0350697e+00  -2.9032902e+00  -1.5004288e+01   6.9868194e+01  -1.1206564e+00   1.6577304e+01   2.7812234e+01  -1.6092630e-01  -3.9649333e+00   5.2100104e+00  -2.4450865e+01  -3.1056123e+02  -3.3694579e+03  -5.5155260e+00   5.9776574e+00   2.1852875e+00  -4.9744600e-02   1.2673408e-02  -7.4560448e-02  -4.9028908e+00   3.9657066e+00   1.9073253e+01  -6.9548402e-01  -8.7460854e-01  -4.5357647e-01  -3.3100205e-03  -1.4700354e+01
   9.0400000e+00   6.1409346e-01   1.9572867e-01   6.7693295e+01  -2.0834670e+00  -3.0457848e+00  -1.4409898e+01   5.9439063e+01  -9.5774629e-01   1.6287433e+01  -2.8987106e+01  -1.9776923e-01  -3.8529576e+00   1.1197575e+01  -2.8004564e+01  -3.4746478e+02  -3.6903550e+03  -4.5051226e+00   6.9418033e+00   2.5605859e+00  -5.4937794e-02  -2.4211050e-02  -1.5472115e-02  -5.4129321e+00   3.1856202e+00   2.0040038e+01  -6.9172338e-01  -9.0060717e-01  -5.3560086e-01  -4.6278051e-01  -1.5899467e+01
   9.0500000e+00   5.5249724e-01   3.0123083e-01   6.6767756e+01  -2.1165286e+00  -3.1855293e+00  -1.3926287e+01   4.8361067e+01  -8.0259204e-01   1.5478713e+01  -8.0871968e+01  -2.3220184e-01  -3.6243856e+00   2.2857199e+01  -3.1909181e+01  -3.8865610e+02  -4.1191314e+03  -3.6840553e+00   8.0189999e+00   2.7028947e+00  -4.8053406e-02  -4.9294559e-02   4.1485926e-02  -5.7253317e+00   2.3751802e+00   2.1549059e+01  -7.0180238e-01  -9.2615209e-01  -6.0902714e-01  -1.0291188e+00  -1.7023887e+01
   9.0600000e+00   5.2734975e-01   3.4830144e-01   6.5675056e+01  -2.1444980e+00  -3.3197160e+00  -1.3545327e+01   3.8096022e+01  -6.5986818e-01   1.4242931e+01  -1.2357815e+02  -2.6311330e-01  -3.3167646e+00   3.0762094e+01  -3.6185279e+01  -4.3419188e+02  -4.5535785e+03  -3.1977608e+00   9.1082247e+00   2.4513216e+00  -2.2014569e-02  -6.0192829e-02   9.5169632e-02  -5.7060495e+00   1.5218956e+00   2.3765058e+01  -7.2854957e-01  -9.4252600e-01  -6.6414228e-01  -1.5854614e+00  -1.7772356e+01
   9.0700000e+00   5.4322402e-01   3.2345508e-01   6.4449810e+01  -2.1754343e+00  -3.4536162e+00  -1.3244045e+01   3.0128184e+01  -5.3283070e-01   1.2694668e+01  -1.5482634e+02  -2.9005357e-01  -2.9706730e+00   3.4609163e+01  -4.0856561e+01  -4.8295689e+02  -4.8765004e+03  -2.9835125e+00   1.0036495e+01   1.7409158e+00   2.9913488e-02  -5.5989979e-02   1.4632711e-01  -5.2099579e+00   5.4780111e-01   2.6562602e+01  -7.6324465e-01  -9.3221322e-01  -6.9465071e-01  -2.1245749e+00  -1.7879502e+01
   9.0800000e+00   5.8092022e-01   2.4993877e-01   6.3151259e+01  -2.2214178e+00  -3.5858549e+00  -1.2990394e+01   2.5365094e+01  -4.2345759e-01   1.0947200e+01  -1.7474684e+02  -3.1292626e-01  -2.6078101e+00   3.6286295e+01  -4.5949283e+01  -5.3302125e+02  -5.0064367e+03  -2.9277892e+00   1.0629252e+01   6.5067104e-01   1.0823675e-01  -3.7415928e-02   1.9578569e-01  -4.2871325e+00  -6.4129025e-01   2.9567036e+01  -7.8705679e-01  -8.7640305e-01  -7.0214500e-01  -2.6365812e+00  -1.7130918e+01
   9.0900000e+00   6.1524829e-01   1.6930768e-01   6.1857657e+01  -2.2997675e+00  -3.7132234e+00  -1.2756993e+01   2.3340120e+01  -3.3283237e-01   9.0845794e+00  -1.8626202e+02  -3.3182023e-01  -2.2415857e+00   3.6622434e+01  -5.1506957e+01  -5.8208988e+02  -4.9068630e+03  -2.9601805e+00   1.0780139e+01  -6.0878908e-01   2.0315219e-01  -8.0797013e-03   2.4264376e-01  -3.2394798e+00  -2.1030667e+00   3.2293519e+01  -7.8119711e-01  -7.6643391e-01  -6.9653711e-01  -3.0516545e+00  -1.5443701e+01
   9.1000000e+00   6.3109126e-01   1.1886807e-01   6.0637989e+01  -2.4239848e+00  -3.8397325e+00  -1.2528513e+01   2.2847971e+01  -2.6162755e-01   7.1477797e+00  -1.9367997e+02  -3.4682093e-01  -1.8716815e+00   3.6990418e+01  -5.7589101e+01  -6.2781669e+02  -4.5726809e+03  -3.0303008e+00   1.0458063e+01  -1.7578280e+00   2.9606822e-01   2.4954512e-02   2.8339052e-01  -2.4810331e+00  -3.8351424e+00   3.4276235e+01  -7.3806729e-01  -6.1054159e-01  -6.9134587e-01  -3.2757091e+00  -1.2942028e+01
   9.1100000e+00   6.2534639e-01   1.1497204e-01   5.9512330e+01  -2.5949113e+00  -3.9651529e+00  -1.2299815e+01   2.2869783e+01  -2.1033038e-01   5.1574286e+00  -1.9903510e+02  -3.5791563e-01  -1.4903749e+00   3.8130667e+01  -6.4215865e+01  -6.6785739e+02  -4.0040693e+03  -3.0852946e+00   9.6808667e+00  -2.5621243e+00   3.6587530e-01   5.2640091e-02   3.1261355e-01  -2.3144317e+00  -5.8288432e+00   3.5166745e+01  -6.6482863e-01  -4.3003512e-01  -6.9573767e-01  -3.2254615e+00  -9.9345616e+00
   9.1200000e+00   5.9663211e-01   1.4839255e-01   5.8446879e+01  -2.7963154e+00  -4.0824947e+00  -1.2075185e+01   2.2463035e+01  -1.7913299e-01   3.1454681e+00  -2.0119605e+02  -3.6499454e-01  -1.0904870e+00   3.9988785e+01  -7.1295473e+01  -6.9975100e+02  -3.1893615e+03  -3.0328777e+00   8.4997884e+00  -2.9094581e+00   3.9555228e-01   6.7039821e-02   3.2515412e-01  -2.7335803e+00  -8.1468495e+00   3.4786748e+01  -5.7834845e-01  -2.4879683e-01  -7.0906839e-01  -2.8989714e+00  -6.8782000e+00
   9.1300000e+00   5.3197651e-01   1.9299026e-01   5.7382012e+01  -2.9865838e+00  -4.2027012e+00  -1.1861440e+01   2.1374483e+01  -1.6777708e-01   1.1588043e+00  -1.9866638e+02  -3.6789568e-01  -6.6907358e-01   4.2141343e+01  -7.8641803e+01  -7.2134650e+02  -2.1595494e+03  -2.7635920e+00   6.9964554e+00  -2.7648979e+00   3.7683391e-01   6.4215162e-02   3.1827172e-01  -3.4550661e+00  -1.0858196e+01   3.3155158e+01  -4.9725222e-01  -8.5264346e-02  -7.2260490e-01  -2.3948996e+00  -4.2862249e+00
   9.1400000e+00   4.0525141e-01   2.1731927e-01   5.6260519e+01  -3.0970778e+00  -4.3162042e+00  -1.1654799e+01   2.0664100e+01  -1.7545665e-01  -7.4673217e-01  -1.9055365e+02  -3.6645156e-01  -2.2684401e-01   4.4222957e+01  -8.6078096e+01  -7.3187123e+02  -1.0524736e+03  -2.2383182e+00   5.2720428e+00  -2.1206510e+00   3.1239111e-01   4.5566691e-02   2.9269888e-01  -4.1445441e+00  -1.3824280e+01   3.0465455e+01  -4.3553915e-01   5.0235095e-02  -7.2557025e-01  -1.8454671e+00  -2.5418768e+00
   9.1500000e+00   2.0034229e-01   1.8915432e-01   5.5054909e+01  -3.0692027e+00  -4.4321135e+00  -1.1436211e+01   2.1858783e+01  -2.0071682e-01  -2.5058333e+00  -1.7591011e+02  -3.6057769e-01   2.2765010e-01   4.5449411e+01  -9.3499858e+01  -7.3253609e+02  -6.6485496e+01  -1.5500034e+00   3.4548667e+00  -1.0470287e+00   2.1539026e-01   1.7335404e-02   2.5267232e-01  -4.6043879e+00  -1.6621267e+01   2.6996373e+01  -3.9866107e-01   1.5542584e-01  -7.0957745e-01  -1.3367776e+00  -1.7300656e+00
   9.1600000e+00  -5.7807504e-02   8.5945366e-02   5.3792396e+01  -2.9221053e+00  -4.5416058e+00  -1.1174278e+01   2.6193331e+01  -2.4151983e-01  -4.0601736e+00  -1.5543403e+02  -3.5057833e-01   6.5567694e-01   4.2802684e+01  -1.0085515e+02  -7.2612370e+02   6.4123823e+02  -9.1804387e-01   1.6982588e+00   2.9907831e-01   1.0695305e-01  -1.1838721e-02   2.0527410e-01  -4.8357086e+00  -1.8737923e+01   2.3048796e+01  -3.8331711e-01   2.3418876e-01  -6.7069146e-01  -8.5875673e-01  -1.6249314e+00
   9.1700000e+00  -2.9787387e-01  -7.7589036e-02   5.2549304e+01  -2.7837950e+00  -4.6536190e+00  -1.0832607e+01   3.4167073e+01  -2.9557760e-01  -5.3849169e+00  -1.3247433e+02  -3.3739583e-01   9.9368594e-01   3.3800901e+01  -1.0810041e+02  -7.1581224e+02   1.0311459e+03  -5.6908428e-01   8.5809548e-02   1.7730217e+00   1.0345560e-02  -3.4743724e-02   1.5842906e-01  -4.9624755e+00  -1.9832121e+01   1.8950878e+01  -3.8222722e-01   2.9317143e-01  -6.1116462e-01  -3.5755763e-01  -1.8887357e+00
   9.1800000e+00  -4.4073040e-01  -2.4068741e-01   5.1398673e+01  -2.8267745e+00  -4.7541731e+00  -1.0381572e+01   4.5103577e+01  -3.6068973e-01  -6.4892490e+00  -1.1043321e+02  -3.2246648e-01   1.1923354e+00   1.9864941e+01  -1.1517753e+02  -7.0348614e+02   1.2326108e+03  -6.0488956e-01  -1.4778748e+00   3.3211450e+00  -5.7724883e-02  -4.8896394e-02   1.1725244e-01  -5.1011450e+00  -1.9861819e+01   1.5040398e+01  -3.9071609e-01   3.3839896e-01  -5.3949984e-01   0.0000000e+00  -2.2850563e+00
   9.1900000e+00  -4.6497952e-01  -3.4206540e-01   5.0360863e+01  -3.1228680e+00  -4.8584514e+00  -9.8082730e+00   5.7329860e+01  -4.3484354e-01  -7.3924857e+00  -9.0323676e+01  -3.0733257e-01   1.2405164e+00   4.8181004e+00  -1.2202694e+02  -6.8893708e+02   1.4549057e+03  -9.9913268e-01  -3.2323603e+00   5.0017540e+00  -9.1665894e-02  -5.8106993e-02   8.1660775e-02  -5.3343330e+00  -1.9033585e+01   1.1639192e+01  -4.0745868e-01   3.7286741e-01  -4.6702259e-01   0.0000000e+00  -2.6790575e+00
   9.2000000e+00  -4.2681316e-01  -3.7426663e-01   4.9411524e+01  -3.5429666e+00  -4.9480620e+00  -9.1269225e+00   6.8135048e+01  -5.1612584e-01  -8.1049464e+00  -7.1246065e+01  -2.9298283e-01   1.1924897e+00  -4.8026704e+00  -1.2862026e+02  -6.7156647e+02   1.7370610e+03  -1.6479649e+00  -5.3868279e+00   6.9262086e+00  -9.2098802e-02  -7.2248269e-02   4.7347368e-02  -5.7283846e+00  -1.7559488e+01   9.0456734e+00  -4.2617527e-01   3.9636700e-01  -4.0260849e-01   0.0000000e+00  -2.9479522e+00
   9.2100000e+00  -3.9541168e-01  -3.8002079e-01   4.8524320e+01  -3.8549734e+00  -5.0286772e+00  -8.3807920e+00   7.4613054e+01  -6.0261146e-01  -8.6254639e+00  -5.2051749e+01  -2.7927088e-01   1.1600789e+00  -3.2410806e+00  -1.3496950e+02  -6.5226150e+02   1.9304974e+03  -2.4504756e+00  -7.9318588e+00   9.0121021e+00  -5.9767729e-02  -1.0321237e-01   8.3496233e-03  -6.3264270e+00  -1.5486267e+01   7.3408086e+00  -4.2961470e-01   4.0777620e-01  -3.4827201e-01   0.0000000e+00  -2.9323271e+00
   9.2200000e+00  -3.8703428e-01  -4.0273768e-01   4.7698910e+01  -3.9559140e+00  -5.1029898e+00  -7.6158131e+00   7.6497892e+01  -6.9227955e-01  -8.9443194e+00  -3.1885549e+01  -2.6542405e-01   1.2040729e+00   4.3994019e+00  -1.4109152e+02  -6.3156416e+02   2.0697333e+03  -3.4153779e+00  -1.0572574e+01   1.0746419e+01   1.4227577e-03  -1.5560392e-01  -3.9132868e-02  -7.1553841e+00  -1.2830055e+01   6.1248151e+00  -3.9851556e-01   4.0718355e-01  -2.9845112e-01   0.0000000e+00  -2.4237913e+00
   9.2300000e+00  -3.7666195e-01  -4.4728906e-01   4.6958327e+01  -3.9205116e+00  -5.1699113e+00  -6.8498177e+00   7.6599531e+01  -7.8300719e-01  -9.0511753e+00  -1.0685588e+01  -2.5115232e-01   1.2750888e+00   7.1015963e+00  -1.4695605e+02  -6.0615133e+02   2.5412828e+03  -4.5803164e+00  -1.2809974e+01   1.1387939e+01   7.9612801e-02  -2.1830589e-01  -9.2234197e-02  -8.1145715e+00  -9.7366121e+00   4.7786123e+00  -3.2620478e-01   3.9595964e-01  -2.4470535e-01  -2.8468068e-02  -1.3461633e+00
   9.2400000e+00  -3.4863664e-01  -4.8378060e-01   4.6335276e+01  -3.7657463e+00  -5.2344836e+00  -6.0749146e+00   7.7490313e+01  -8.7273691e-01  -8.9525960e+00   9.8579292e+00  -2.3689109e-01   1.3002658e+00   2.5176963e+00  -1.5245837e+02  -5.6957528e+02   3.6576057e+03  -5.8496310e+00  -1.3993483e+01   1.0535843e+01   1.6341130e-01  -2.6671614e-01  -1.4055710e-01  -8.8864588e+00  -6.3890016e+00   3.1206600e+00  -2.1874322e-01   3.7635590e-01  -1.8262141e-01  -2.8552480e-01   0.0000000e+00
   9.2500000e+00  -3.1552348e-01  -4.8663091e-01   4.5859429e+01  -3.3350270e+00  -5.2866801e+00  -5.2845309e+00   7.9038368e+01  -9.5971321e-01  -8.6789279e+00   2.7366805e+01  -2.2329308e-01   1.2577393e+00  -4.2526547e+00  -1.5744469e+02  -5.1779973e+02   5.1775552e+03  -7.0535940e+00  -1.3281082e+01   8.3739952e+00   2.5985215e-01  -2.7537260e-01  -1.6942413e-01  -9.1724932e+00  -2.8426852e+00   1.5518575e+00  -8.1266486e-02   3.5206827e-01  -1.1470358e-01  -4.9556893e-01   0.0000000e+00
   9.2600000e+00  -3.0183890e-01  -4.6232159e-01   4.5540835e+01  -2.5382133e+00  -5.3308551e+00  -4.4912425e+00   7.9328845e+01  -1.0425455e+00  -8.2667747e+00   4.1215325e+01  -2.1091160e-01   1.1572915e+00  -1.0044771e+01  -1.6178537e+02  -4.5309681e+02   6.4702917e+03  -8.0811720e+00  -9.7825533e+00   5.2669137e+00   3.9904577e-01  -2.2895508e-01  -1.6236105e-01  -8.9719218e+00   9.0861726e-01   5.0463045e-01   8.6698593e-02   3.2809619e-01  -4.7286254e-02  -8.1603338e-01   0.0000000e+00
   9.2700000e+00  -3.2699082e-01  -4.3555317e-01   4.5362501e+01  -1.5561791e+00  -5.3653472e+00  -3.7173071e+00   7.7393544e+01  -1.1200673e+00  -7.7384471e+00   5.2832758e+01  -2.0024595e-01   1.0041192e+00  -1.5317230e+01  -1.6542688e+02  -3.8177233e+02   7.1324478e+03  -8.8501030e+00  -3.0335279e+00   1.3839665e+00   6.1215461e-01  -1.2435778e-01  -1.0214620e-01  -8.5210587e+00   4.6722575e+00   2.9968956e-03   2.7721375e-01   3.0880476e-01   1.3718872e-02  -1.3606789e+00   0.0000000e+00
   9.2800000e+00  -3.9322281e-01  -4.2198971e-01   4.5287974e+01  -7.1518480e-01  -5.3954848e+00  -2.9744862e+00   7.4282083e+01  -1.1912013e+00  -7.1026958e+00   6.3575129e+01  -1.9169025e-01   8.0861266e-01  -1.9550657e+01  -1.6836804e+02  -3.0927012e+02   7.2502212e+03  -9.2034895e+00   6.5719383e+00  -3.0209478e+00   8.9875833e-01   2.9687984e-02   2.3743638e-02  -8.0488000e+00   8.0041960e+00  -9.9748146e-02   4.6297787e-01   2.9696751e-01   6.3207455e-02  -2.1417114e+00   0.0000000e+00
   9.2900000e+00  -4.7717292e-01  -4.2144490e-01   4.5274074e+01  -2.3948317e-01  -5.4168561e+00  -2.2571370e+00   7.1734919e+01  -1.2549270e+00  -6.3650845e+00   7.3761124e+01  -1.8523047e-01   6.1182849e-01  -1.9678417e+01  -1.7061474e+02  -2.3856483e+02   7.0705289e+03  -8.9474837e+00   1.7795330e+01  -7.1614757e+00   1.2148537e+00   2.0926778e-01   2.1130420e-01  -7.7153917e+00   1.0486465e+01   3.2766936e-01   6.0795698e-01   2.9534094e-01   9.4907418e-02  -3.0529284e+00   0.0000000e+00
   9.3000000e+00  -5.4160885e-01  -4.3013362e-01   4.5290756e+01  -1.1332970e-01  -5.4330708e+00  -1.5481439e+00   7.0899313e+01  -1.3102533e+00  -5.5285766e+00   8.3650797e+01  -1.8036308e-01   4.6327986e-01  -1.4854863e+01  -1.7217686e+02  -1.7179613e+02   6.6768703e+03  -7.9957658e+00   2.8876498e+01  -9.9690472e+00   1.4944263e+00   3.7622207e-01   4.3176290e-01  -7.7106812e+00   1.1940461e+01   1.6089168e+00   6.8582521e-01   3.0676564e-01   1.0220244e-01  -3.9197219e+00   0.0000000e+00
   9.3100000e+00  -5.6225888e-01  -4.5384496e-01   4.5340735e+01  -1.1551498e-01  -5.4444727e+00  -8.2996552e-01   7.1817838e+01  -1.3561788e+00  -4.5921806e+00   9.3639593e+01  -1.7645582e-01   3.7637311e-01  -8.6906748e+00  -1.7308215e+02  -1.1103139e+02   6.0764735e+03  -6.4644916e+00   3.7923780e+01  -1.0925048e+01   1.6859714e+00   4.9402046e-01   6.3739742e-01  -8.1853223e+00   1.2379725e+01   3.7459205e+00   6.8766607e-01   3.3036307e-01   8.2542676e-02  -4.6269491e+00   0.0000000e+00
   9.3200000e+00  -5.4149524e-01  -5.0449857e-01   4.5454442e+01  -3.2738909e-03  -5.4440716e+00  -9.8540156e-02   7.3142536e+01  -1.3917889e+00  -3.5645646e+00   1.0276161e+02  -1.7321157e-01   3.1800652e-01  -5.8366592e+00  -1.7337729e+02  -5.6873210e+01   5.4158183e+03  -4.7421211e+00   4.3496912e+01  -1.0523205e+01   1.7772426e+00   5.5004055e-01   7.7912719e-01  -9.0624602e+00   1.1925042e+01   6.1501329e+00   6.2130386e-01   3.5896218e-01   4.0813618e-02  -5.1567583e+00   0.0000000e+00
   9.3300000e+00  -5.0131218e-01  -5.7990803e-01   4.5654702e+01   3.0612543e-01  -5.4358210e+00   6.3454789e-01   7.3308805e+01  -1.4166006e+00  -2.4887496e+00   1.0758149e+02  -1.7081275e-01   2.4051498e-01  -7.7491540e+00  -1.7311927e+02  -7.1156073e+00   4.9757603e+03  -3.4020046e+00   4.5235655e+01  -9.9171885e+00   1.7960347e+00   5.6237803e-01   8.2707045e-01  -1.0045302e+01   1.0820405e+01   7.9476253e+00   5.0889461e-01   3.8276801e-01  -1.2101510e-02  -5.5395677e+00   0.0000000e+00
   9.3400000e+00  -4.6910228e-01  -6.5214293e-01   4.5925282e+01   7.0737156e-01  -5.4201219e+00   1.3614350e+00   7.2688709e+01  -1.4308277e+00  -1.4342716e+00   1.0544781e+02  -1.6966137e-01   1.2223770e-01  -1.1827728e+01  -1.7235299e+02   4.2209382e+01   4.9324990e+03  -2.8686411e+00   4.3925836e+01  -1.0095117e+01   1.7883415e+00   5.6425137e-01   7.8335384e-01  -1.0838526e+01   9.4587720e+00   8.6023945e+00   3.8181364e-01   3.9602840e-01  -6.4324359e-02  -5.8424511e+00   0.0000000e+00
   9.3500000e+00  -4.6490961e-01  -6.8524557e-01   4.6223572e+01   1.0319918e+00  -5.4035062e+00   2.0928521e+00   7.3141709e+01  -1.4351453e+00  -4.4718320e-01   9.8708836e+01  -1.7007202e-01  -2.7515130e-02  -1.4975283e+01  -1.7109647e+02   9.3688567e+01   5.1479185e+03  -3.1746395e+00   4.0894502e+01  -1.1209614e+01   1.7875234e+00   5.8065138e-01   6.7710253e-01  -1.1330852e+01   8.2967126e+00   8.2609228e+00   2.7181552e-01   3.9965068e-01  -1.0753854e-01  -6.1339069e+00   0.0000000e+00
   9.3600000e+00  -4.9198602e-01  -6.6549619e-01   4.6521194e+01   1.2022312e+00  -5.3747437e+00   2.8435904e+00   7.5073828e+01  -1.4302627e+00   4.6904007e-01   9.1622327e+01  -1.7210166e-01  -1.8242654e-01  -1.5491141e+01  -1.6936233e+02   1.4659393e+02   5.2905362e+03  -4.0027910e+00   3.7333486e+01  -1.2652817e+01   1.7971134e+00   6.1586661e-01   5.4632210e-01  -1.1557659e+01   7.6695828e+00   7.4874924e+00   2.0031508e-01   3.9804559e-01  -1.3845288e-01  -6.4396515e+00   0.0000000e+00
   9.3700000e+00  -5.3442806e-01  -6.1226057e-01   4.6819779e+01   1.2722035e+00  -5.3388765e+00   3.6111891e+00   7.6759872e+01  -1.4168711e+00   1.3162247e+00   8.4718467e+01  -1.7547660e-01  -3.0920547e-01  -1.2677894e+01  -1.6718488e+02   1.9805194e+02   5.1458014e+03  -4.8972155e+00   3.4011078e+01  -1.3737116e+01   1.7991518e+00   6.5854767e-01   4.2301387e-01  -1.1570902e+01   7.6514620e+00   6.7444701e+00   1.7151172e-01   3.9457375e-01  -1.5724802e-01  -6.7416494e+00   0.0000000e+00
   9.3800000e+00  -5.6724297e-01  -5.6393525e-01   4.7130947e+01   1.3422189e+00  -5.2943577e+00   4.3778605e+00   7.6667139e+01  -1.3958657e+00   2.0739741e+00   7.5774934e+01  -1.7966040e-01  -3.8148669e-01  -7.2281223e+00  -1.6461842e+02   2.4536188e+02   4.7309937e+03  -5.4989841e+00   3.1304477e+01  -1.4238522e+01   1.7760264e+00   6.9543007e-01   3.2770833e-01  -1.1388746e+01   8.0681929e+00   6.1562683e+00   1.7478872e-01   3.8967108e-01  -1.6535030e-01  -6.9920781e+00   0.0000000e+00
   9.3900000e+00  -5.7528269e-01  -5.5511406e-01   4.7451625e+01   1.4604110e+00  -5.2413018e+00   5.1262343e+00   7.4837380e+01  -1.3684777e+00   2.7086800e+00   6.3470595e+01  -1.8400377e-01  -3.8794498e-01  -6.4582817e-01  -1.6171607e+02   2.8745276e+02   4.2090883e+03  -5.6685049e+00   2.9304429e+01  -1.4425770e+01   1.7232824e+00   7.2065728e-01   2.6820782e-01  -1.1006982e+01   8.6352739e+00   5.6246565e+00   1.9287660e-01   3.8213284e-01  -1.6485652e-01  -7.1493686e+00   0.0000000e+00
   9.4000000e+00  -5.6497695e-01  -5.9967983e-01   4.7762194e+01   1.6010077e+00  -5.1843498e+00   5.8493807e+00   7.2314643e+01  -1.3362663e+00   3.1876442e+00   4.7896419e+01  -1.8788878e-01  -3.3174348e-01   5.6201495e+00  -1.5850167e+02   3.2518008e+02   3.7727315e+03  -5.4577214e+00   2.7872349e+01  -1.4708076e+01   1.6453367e+00   7.3571059e-01   2.4006664e-01  -1.0452964e+01   9.1127321e+00   5.0474410e+00   2.0923844e-01   3.7175383e-01  -1.5930201e-01  -7.2066664e+00   0.0000000e+00
   9.4100000e+00  -5.5889215e-01  -6.8604413e-01   4.8042780e+01   1.7108279e+00  -5.1170273e+00   6.5504772e+00   7.0109647e+01  -1.3010075e+00   3.4891085e+00   3.0146431e+01  -1.9081694e-01  -2.2477702e-01   1.0696646e+01  -1.5495858e+02   3.6042976e+02   3.5249681e+03  -5.0057666e+00   2.6678042e+01  -1.5246729e+01   1.5458558e+00   7.4333799e-01   2.2988015e-01  -9.8421465e+00   9.3804591e+00   4.4603392e+00   2.1320790e-01   3.6105336e-01  -1.5401397e-01  -7.1801901e+00   0.0000000e+00
   9.4200000e+00  -5.8212567e-01  -7.8439013e-01   4.8282245e+01   1.7630546e+00  -5.0460951e+00   7.2376268e+00   6.8714963e+01  -1.2645054e+00   3.6101849e+00   1.2107637e+01  -1.9250176e-01  -8.8230101e-02   1.3654692e+01  -1.5106182e+02   3.9454028e+02   3.4110524e+03  -4.4668834e+00   2.5301226e+01  -1.5856636e+01   1.4259202e+00   7.4250339e-01   2.2067577e-01  -9.3724289e+00   9.4053731e+00   4.0015645e+00   2.0203347e-01   3.5482086e-01  -1.5533689e-01  -7.0657034e+00   0.0000000e+00
   9.4300000e+00  -6.5219157e-01  -8.6060379e-01   4.8474941e+01   1.7695573e+00  -4.9677145e+00   7.9185379e+00   6.8091110e+01  -1.2284361e+00   3.5636208e+00  -4.6564069e+00  -1.9293344e-01   5.0036011e-02   1.3826611e+01  -1.4682118e+02   4.2729657e+02   3.2756282e+03  -3.9694607e+00   2.3404113e+01  -1.6234202e+01   1.2899360e+00   7.2923008e-01   1.9811748e-01  -9.2359728e+00   9.1715481e+00   3.7618705e+00   1.7848978e-01   3.5803500e-01  -1.6912612e-01  -6.8312518e+00   0.0000000e+00
   9.4400000e+00  -7.7292386e-01  -8.8844131e-01   4.8616332e+01   1.7504790e+00  -4.8796509e+00   8.5958854e+00   6.7734746e+01  -1.1942731e+00   3.3696202e+00  -1.9400063e+01  -1.9225940e-01   1.7402521e-01   1.2398920e+01  -1.4228414e+02   4.5729273e+02   2.9996165e+03  -3.5816632e+00   2.0864339e+01  -1.6226472e+01   1.1491016e+00   7.0161091e-01   1.5549862e-01  -9.5226725e+00   8.6566742e+00   3.7052459e+00   1.4593369e-01   3.7375216e-01  -1.9917451e-01  -6.4589861e+00   0.0000000e+00
   9.4500000e+00  -9.3035576e-01  -8.5955034e-01   4.8703219e+01   1.7064914e+00  -4.7892954e+00   9.2686561e+00   6.7277071e+01  -1.1632183e+00   3.0552762e+00  -3.1434397e+01  -1.9068881e-01   2.7734073e-01   1.0331552e+01  -1.3750191e+02   4.8320972e+02   2.5916985e+03  -3.3431508e+00   1.7775479e+01  -1.5862393e+01   1.0162494e+00   6.6316598e-01   9.4492869e-02  -1.0210938e+01   7.8473628e+00   3.7073550e+00   1.0517556e-01   4.0155653e-01  -2.4578352e-01  -5.9422192e+00   0.0000000e+00
   9.4600000e+00  -1.0946231e+00  -7.8965127e-01   4.8738437e+01   1.6267594e+00  -4.6885121e+00   9.9349659e+00   6.6630981e+01  -1.1360916e+00   2.6586717e+00  -3.9660450e+01  -1.8853938e-01   3.4892382e-01   7.1583094e+00  -1.3250104e+02   5.0477101e+02   2.1561297e+03  -3.2959955e+00   1.4351127e+01  -1.5218560e+01   8.9791678e-01   6.2131820e-01   2.1750832e-02  -1.1162091e+01   6.7550393e+00   3.6420116e+00   5.5851926e-02   4.3608865e-01  -3.0410807e-01  -5.2783930e+00   0.0000000e+00
   9.4700000e+00  -1.2318757e+00  -7.0805614e-01   4.8731383e+01   1.5106870e+00  -4.5840619e+00   1.0589464e+01   6.5449805e+01  -1.1132269e+00   2.2285090e+00  -4.3016272e+01  -1.8622736e-01   3.7873334e-01   2.9809519e+00  -1.2729278e+02   5.2267428e+02   1.7903265e+03  -3.4653862e+00   1.0823038e+01  -1.4343956e+01   7.9230950e-01   5.8329206e-01  -5.5171198e-02  -1.2098854e+01   5.4185078e+00   3.4426948e+00  -1.2930736e-04   4.6671637e-01  -3.6339016e-01  -4.4949284e+00   0.0000000e+00
   9.4800000e+00  -1.3205315e+00  -6.3460651e-01   4.8690411e+01   1.3768184e+00  -4.4693558e+00   1.1223249e+01   6.3378557e+01  -1.0944229e+00   1.8185097e+00  -4.0999929e+01  -1.8419946e-01   3.6348169e-01  -1.5251649e+00  -1.2190456e+02   5.3782694e+02   1.5152658e+03  -3.8467530e+00   7.3840884e+00  -1.3270255e+01   6.9374191e-01   5.5326155e-01  -1.2995593e-01  -1.2689492e+01   3.8877700e+00   3.1202080e+00  -5.7709078e-02   4.8074615e-01  -4.0992703e-01  -3.6488844e+00   0.0000000e+00
   9.4900000e+00  -1.3606986e+00  -5.6742742e-01   4.8615367e+01   1.2586745e+00  -4.3528735e+00   1.1829059e+01   6.0580911e+01  -1.0789860e+00   1.4781771e+00  -3.4033260e+01  -1.8292095e-01   3.0099796e-01  -6.2483735e+00  -1.1638524e+02   5.5057055e+02   1.2743613e+03  -4.3998517e+00   4.1829306e+00  -1.2042100e+01   5.9858885e-01   5.3166174e-01  -1.9770269e-01  -1.2713654e+01   2.2038673e+00   2.7537592e+00  -1.1104900e-01   4.6933568e-01  -4.3310110e-01  -2.8087534e+00   0.0000000e+00
   9.5000000e+00  -1.3713992e+00  -4.8974182e-01   4.8496734e+01   1.1871526e+00  -4.2265936e+00   1.2404559e+01   5.7550088e+01  -1.0659057e+00   1.2393827e+00  -2.3879441e+01  -1.8283549e-01   1.9335549e-01  -1.0764247e+01  -1.1077437e+02   5.6048179e+02   9.9112412e+02  -5.0389217e+00   1.3289027e+00  -1.0777665e+01   5.0898668e-01   5.1591387e-01  -2.5444090e-01  -1.2136361e+01   4.2889326e-01   2.4283768e+00  -1.5572289e-01   4.3126041e-01  -4.2928624e-01  -2.0489155e+00   0.0000000e+00
   9.5100000e+00  -1.3769686e+00  -3.8523968e-01   4.8320771e+01   1.1682853e+00  -4.0979645e+00   1.2952562e+01   5.4800256e+01  -1.0541080e+00   1.1085973e+00  -1.3078546e+01  -1.8417194e-01   6.2205650e-02  -1.3114984e+01  -1.0508384e+02   5.6700608e+02   6.5242944e+02  -5.6362619e+00  -1.1054616e+00  -9.7054482e+00   4.3202007e-01   5.0216969e-01  -2.9738124e-01  -1.1034305e+01  -1.2983360e+00   2.1430453e+00  -1.8931313e-01   3.7199810e-01  -4.0131637e-01  -1.4525943e+00   0.0000000e+00
   9.5200000e+00  -1.3886257e+00  -2.5291259e-01   4.8076573e+01   1.1813448e+00  -3.9654394e+00   1.3478010e+01   5.2544808e+01  -1.0426554e+00   1.0720067e+00  -3.6590590e+00  -1.8683625e-01  -5.9952605e-02  -1.2215825e+01  -9.9320451e+01   5.7031842e+02   3.3123376e+02  -6.0720865e+00  -3.0470496e+00  -9.0440870e+00   3.7437874e-01   4.8722831e-01  -3.2559302e-01  -9.5299688e+00  -2.7967306e+00   1.8321602e+00  -2.1201310e-01   3.0047549e-01  -3.5597897e-01  -1.0809266e+00   0.0000000e+00
   9.5300000e+00  -1.3950690e+00  -1.1339108e-01   4.7762989e+01   1.2071805e+00  -3.8253512e+00   1.3977876e+01   4.9986548e+01  -1.0308212e+00   1.1083902e+00   3.6383486e+00  -1.9059904e-01  -1.5940781e-01  -9.9455204e+00  -9.3517933e+01   5.7132751e+02   1.0090870e+02  -6.2846418e+00  -4.4075354e+00  -8.7982755e+00   3.3692271e-01   4.6932742e-01  -3.3982860e-01  -7.7919012e+00  -3.9458494e+00   1.5154484e+00  -2.2665702e-01   2.2609425e-01  -3.0170630e-01  -9.3579138e-01   0.0000000e+00
   9.5400000e+00  -1.3743901e+00   2.8075320e-03   4.7394785e+01   1.2640182e+00  -3.6794762e+00   1.4435714e+01   4.5783883e+01  -1.0180485e+00   1.2008362e+00   9.2446066e+00  -1.9530274e-01  -2.4339052e-01  -8.3982709e+00  -8.7738341e+01   5.7074473e+02  -5.8277709e+01  -6.2612538e+00  -5.1486162e+00  -8.7408562e+00   3.1454897e-01   4.4783786e-01  -3.4220009e-01  -6.0224310e+00  -4.7517652e+00   1.3370524e+00  -2.3680786e-01   1.5660456e-01  -2.4670283e-01  -9.7835789e-01   0.0000000e+00
   9.5500000e+00  -1.3176812e+00   7.7103447e-02   4.7000560e+01   1.3980689e+00  -3.5309082e+00   1.4833039e+01   3.9732476e+01  -1.0039212e+00   1.3353855e+00   1.3454930e+01  -2.0087436e-01  -3.2061330e-01  -7.7222783e+00  -8.2041199e+01   5.6847003e+02  -2.2747016e+02  -6.0215498e+00  -5.3520994e+00  -8.6658382e+00   3.0172619e-01   4.2296808e-01  -3.3631349e-01  -4.4199770e+00  -5.3382271e+00   1.3958721e+00  -2.4494502e-01   9.6796805e-02  -1.9748184e-01  -1.1560632e+00   0.0000000e+00
   9.5600000e+00  -1.2394381e+00   1.1240558e-01   4.6612177e+01   1.6161847e+00  -3.3782150e+00   1.5162726e+01   3.2968704e+01  -9.8822498e-01   1.4919448e+00   1.5655930e+01  -2.0719897e-01  -3.8687824e-01  -6.6264935e+00  -7.6454247e+01   5.6425300e+02  -4.2170334e+02  -5.5909738e+00  -5.2304807e+00  -8.6251227e+00   2.9729273e-01   3.9555731e-01  -3.2616938e-01  -3.1215807e+00  -5.8460063e+00   1.6207664e+00  -2.5313003e-01   4.8317877e-02  -1.5817774e-01  -1.4219355e+00   0.0000000e+00
   9.5700000e+00  -1.1673403e+00   1.2595817e-01   4.6257586e+01   1.8476572e+00  -3.2246050e+00   1.5430822e+01   2.6809608e+01  -9.7103576e-01   1.6415601e+00   1.4961529e+01  -2.1396381e-01  -4.2214741e-01  -3.5269175e+00  -7.0973141e+01   5.5883312e+02  -5.4198799e+02  -4.9778132e+00  -5.0560707e+00  -8.8335167e+00   3.0300124e-01   3.6652752e-01  -3.1416848e-01  -2.1668426e+00  -6.3262034e+00   1.8745983e+00  -2.6431617e-01   1.0533533e-02  -1.3023936e-01  -1.7460911e+00   0.0000000e+00
   9.5800000e+00  -1.1264086e+00   1.3875118e-01   4.5957069e+01   2.0048347e+00  -3.0677291e+00   1.5651631e+01   2.2080860e+01  -9.5278644e-01   1.7483954e+00   1.0683524e+01  -2.2072619e-01  -4.1327468e-01   8.8727293e-01  -6.5576866e+01   5.5382242e+02  -5.0106974e+02  -4.2371560e+00  -5.0333799e+00  -9.3652871e+00   3.1940881e-01   3.3605736e-01  -3.0122723e-01  -1.5297578e+00  -6.7609721e+00   2.1297570e+00  -2.8063136e-01  -1.8589160e-02  -1.1209670e-01  -2.0729497e+00  -9.9601360e-02
   9.5900000e+00  -1.1278291e+00   1.6690037e-01   4.5719159e+01   2.0661197e+00  -2.9114262e+00   1.5840542e+01   1.8891083e+01  -9.3421324e-01   1.7819109e+00   3.3515587e+00  -2.2710658e-01  -3.6649570e-01   4.6778984e+00  -6.0236654e+01   5.5016707e+02  -3.6553464e+02  -3.4964800e+00  -5.2503991e+00  -1.0044933e+01   3.4508628e-01   3.0259963e-01  -2.8872022e-01  -1.1253231e+00  -7.1373736e+00   2.4670842e+00  -2.9984294e-01  -4.2029935e-02  -9.9909065e-02  -2.3253513e+00  -1.6516401e-01
   9.6000000e+00  -1.1625522e+00   2.1248724e-01   4.5540190e+01   2.0634818e+00  -2.7496803e+00   1.6007134e+01   1.6659222e+01  -9.1608879e-01   1.7382357e+00  -4.3675262e+00  -2.3283882e-01  -2.9326021e-01   7.3235484e+00  -5.4925683e+01   5.4722439e+02  -2.9426836e+02  -2.8836980e+00  -5.7118995e+00  -1.0647003e+01   3.7753709e-01   2.6309691e-01  -2.7894099e-01  -8.0974248e-01  -7.4549627e+00   2.9157310e+00  -3.1574927e-01  -6.3019053e-02  -8.9531003e-02  -2.4683763e+00  -1.7915764e-01
   9.6100000e+00  -1.2046187e+00   2.6135596e-01   4.5406892e+01   2.0089329e+00  -2.5899969e+00   1.6154272e+01   1.4713828e+01  -8.9893080e-01   1.6426622e+00  -9.5573487e+00  -2.3785632e-01  -2.1390426e-01   7.9355953e+00  -4.9633204e+01   5.4366455e+02  -3.5598416e+02  -2.4833306e+00  -6.3318598e+00  -1.1095919e+01   4.1206480e-01   2.1568041e-01  -2.7330519e-01  -4.6977552e-01  -7.7026435e+00   3.3929770e+00  -3.2334202e-01  -8.3952435e-02  -7.7826165e-02  -2.5109271e+00  -2.2140949e-01
   9.6200000e+00  -1.2272465e+00   2.9689909e-01   4.5301474e+01   1.8871426e+00  -2.4253861e+00   1.6281920e+01   1.2764826e+01  -8.8291805e-01   1.5290044e+00  -1.1365778e+01  -2.4238019e-01  -1.5739864e-01   5.6505625e+00  -4.4367778e+01   5.3871017e+02  -4.9543754e+02  -2.2966982e+00  -6.9464580e+00  -1.1390508e+01   4.4076459e-01   1.6247270e-01  -2.7050964e-01  -7.3110899e-02  -7.8558503e+00   3.8225370e+00  -3.2244869e-01  -1.0558621e-01  -6.2957412e-02  -2.4920888e+00  -3.3075228e-01
   9.6300000e+00  -1.2202484e+00   3.1599957e-01   4.5210990e+01   1.7117125e+00  -2.2626661e+00   1.6390102e+01   1.0818110e+01  -8.6799304e-01   1.4209463e+00  -1.0805811e+01  -2.4681311e-01  -1.4186236e-01   1.5536275e+00  -3.9148418e+01   5.3220674e+02  -6.5034303e+02  -2.2363075e+00  -7.4128414e+00  -1.1436469e+01   4.5514904e-01   1.0908004e-01  -2.6679509e-01   3.6310471e-01  -7.9065775e+00   4.2250646e+00  -3.1628177e-01  -1.2681129e-01  -4.4999621e-02  -2.4574576e+00  -5.2046780e-01
   9.6400000e+00  -1.1948987e+00   3.2664120e-01   4.5136446e+01   1.5410740e+00  -2.0956489e+00   1.6481834e+01   9.1732895e+00  -8.5399495e-01   1.3289803e+00  -9.1966019e+00  -2.5156407e-01  -1.6791204e-01  -2.6049674e+00  -3.3987863e+01   5.2416079e+02  -8.0459556e+02  -2.2036715e+00  -7.6932757e+00  -1.1124799e+01   4.5133621e-01   6.1722407e-02  -2.5861618e-01   7.9237302e-01  -7.8853949e+00   4.6507991e+00  -3.0815914e-01  -1.4488779e-01  -2.6626111e-02  -2.4155847e+00  -7.7217658e-01
   9.6500000e+00  -1.1736570e+00   3.3431526e-01   4.5093651e+01   1.4361375e+00  -1.9317257e+00   1.6566468e+01   8.4633509e+00  -8.4072240e-01   1.2574178e+00  -7.1562441e+00  -2.5694225e-01  -2.2534527e-01  -5.7433230e+00  -2.8877699e+01   5.1483612e+02  -9.3246683e+02  -2.1333439e+00  -7.8473743e+00  -1.0575308e+01   4.3360126e-01   2.5739906e-02  -2.4546574e-01   1.1500033e+00  -7.8281495e+00   5.0754213e+00  -3.0003495e-01  -1.5635411e-01  -1.2169526e-02  -2.3593640e+00  -1.0272146e+00
   9.6600000e+00  -1.1728668e+00   3.3908636e-01   4.5104586e+01   1.4237121e+00  -1.7676879e+00   1.6654949e+01   8.8481163e+00  -8.2797457e-01   1.2063598e+00  -5.1058007e+00  -2.6308889e-01  -2.9696796e-01  -7.1622691e+00  -2.3800947e+01   5.0517154e+02  -9.6645786e+02  -1.9531657e+00  -7.9701371e+00  -1.0172150e+01   4.1282410e-01   6.0525393e-03  -2.2989100e-01   1.3871526e+00  -7.7191020e+00   5.4030070e+00  -2.9247404e-01  -1.5855241e-01  -4.8478400e-03  -2.3292138e+00  -1.2169580e+00
   9.6700000e+00  -1.1912325e+00   3.4506850e-01   4.5187698e+01   1.4961578e+00  -1.5976164e+00   1.6747715e+01   9.2765460e+00  -8.1565443e-01   1.1653682e+00  -4.0991602e+00  -2.6998323e-01  -3.6645239e-01  -6.9484429e+00  -1.8760908e+01   4.9667223e+02  -8.4993137e+02  -1.5851251e+00  -8.1319694e+00  -1.0305131e+01   4.0064454e-01   6.6891829e-03  -2.1505035e-01   1.4883639e+00  -7.4796278e+00   5.5470657e+00  -2.8435315e-01  -1.5072349e-01  -4.4276318e-03  -2.3963476e+00  -1.2929911e+00
   9.6800000e+00  -1.2109174e+00   3.6561441e-01   4.5352230e+01   1.6290597e+00  -1.4304273e+00   1.6834855e+01   8.7140478e+00  -8.0388644e-01   1.1122191e+00  -5.3149121e+00  -2.7757037e-01  -4.3046245e-01  -6.4010062e+00  -1.3781372e+01   4.9067267e+02  -5.9995552e+02  -1.0318284e+00  -8.3401994e+00  -1.1093377e+01   4.0377370e-01   2.8301105e-02  -2.0300677e-01   1.4522119e+00  -7.0258256e+00   5.4704139e+00  -2.7276392e-01  -1.3397377e-01  -7.4933398e-03  -2.5766831e+00  -1.2288806e+00
   9.6900000e+00  -1.2071934e+00   4.1473162e-01   4.5593035e+01   1.7932921e+00  -1.2621496e+00   1.6906093e+01   7.1238023e+00  -7.9300397e-01   1.0260707e+00  -8.6148438e+00  -2.8578485e-01  -4.8815849e-01  -5.7696041e+00  -8.8794592e+00   4.8768559e+02  -2.9870833e+02  -4.0845023e-01  -8.5406430e+00  -1.2338855e+01   4.2151323e-01   6.6146186e-02  -1.9499961e-01   1.2995393e+00  -6.3329439e+00   5.1580953e+00  -2.5454103e-01  -1.1063642e-01  -9.7405834e-03  -2.8192140e+00  -1.0437047e+00
   9.7000000e+00  -1.1599376e+00   4.9334083e-01   4.5886826e+01   1.9530370e+00  -1.0942157e+00   1.6948194e+01   4.2101011e+00  -7.8338050e-01   9.0293142e-01  -1.2313925e+01  -2.9446444e-01  -5.3044962e-01  -4.2291130e+00  -4.0501028e+00   4.8741446e+02  -2.7112186e+01   1.1352438e-01  -8.6552899e+00  -1.3698994e+01   4.4648506e-01   1.1103491e-01  -1.9216529e-01   1.0782310e+00  -5.4472736e+00   4.6128627e+00  -2.2879602e-01  -8.3629891e-02  -8.2645029e-03  -3.0559535e+00  -8.0494894e-01
   9.7100000e+00  -1.0637863e+00   5.8577875e-01   4.6193973e+01   2.0644954e+00  -9.2272944e-01   1.6937624e+01  -1.0569824e+00  -7.7524126e-01   7.5753241e-01  -1.4539901e+01  -3.0337079e-01  -5.5046971e-01  -2.0020090e+00   7.2758479e-01   4.8917434e+02   1.7598729e+02   3.9451472e-01  -8.6261240e+00  -1.4852975e+01   4.6769533e-01   1.5261078e-01  -1.9576545e-01   8.3981852e-01  -4.4652658e+00   3.8883239e+00  -1.9805903e-01  -5.5903683e-02  -2.6235442e-03  -3.2454573e+00  -5.8894734e-01
   9.7200000e+00  -9.3341757e-01   6.7053376e-01   4.6466555e+01   2.0940394e+00  -7.5370689e-01   1.6848034e+01  -8.9590344e+00  -7.6859374e-01   6.1154246e-01  -1.4598995e+01  -3.1233371e-01  -5.5562675e-01  -5.1570347e-01   5.4784826e+00   4.9211772e+02   2.9433849e+02   3.8565863e-01  -8.4406373e+00  -1.5545444e+01   4.7479534e-01   1.8227544e-01  -2.0732121e-01   6.2455252e-01  -3.5085218e+00   3.1030997e+00  -1.6679653e-01  -3.0068433e-02   5.5939347e-03  -3.3921199e+00  -4.4918711e-01
   9.7300000e+00  -7.9872018e-01   7.3521615e-01   4.6666802e+01   2.0439022e+00  -5.8691887e-01   1.6664405e+01  -1.8362904e+01  -7.6331918e-01   4.7751872e-01  -1.3402375e+01  -3.2139751e-01  -5.6774491e-01  -1.2118169e+00   1.0224751e+01   4.9521990e+02   3.1021807e+02   1.2173147e-01  -8.1389383e+00  -1.5617550e+01   4.6214240e-01   1.9437993e-01  -2.2870113e-01   4.6045959e-01  -2.6871287e+00   2.4065941e+00  -1.3876484e-01  -8.1864101e-03   1.4137865e-02  -3.5337212e+00  -4.1018610e-01
   9.7400000e+00  -6.8994781e-01   7.8416497e-01   4.6789748e+01   1.9552255e+00  -4.2293835e-01   1.6386041e+01  -2.7836379e+01  -7.5931459e-01   3.5386981e-01  -1.2364891e+01  -3.3078805e-01  -6.0496584e-01  -3.7220928e+00   1.4984196e+01   4.9742544e+02   2.2055347e+02  -3.0235962e-01  -7.8055835e+00  -1.5085418e+01   4.3129400e-01   1.8660466e-01  -2.6157027e-01   3.7710237e-01  -2.0614291e+00   1.8996802e+00  -1.1541501e-01   8.5431868e-03   2.1424382e-02  -3.7258970e+00  -4.8653245e-01
   9.7500000e+00  -6.2213225e-01   8.3353778e-01   4.6864936e+01   1.8819892e+00  -2.6222369e-01   1.6020983e+01  -3.6505793e+01  -7.5657132e-01   2.3125274e-01  -1.2261707e+01  -3.4073489e-01  -6.6731302e-01  -6.2347181e+00   1.9770640e+01   4.9805378e+02   6.2834272e+01  -7.6486851e-01  -7.5373147e+00  -1.4186769e+01   3.9037628e-01   1.6045326e-01  -3.0571863e-01   3.9126943e-01  -1.6215816e+00   1.5798411e+00  -9.6078268e-02   2.0020379e-02   2.7299189e-02  -4.0043359e+00  -6.7368214e-01
   9.7600000e+00  -5.9021730e-01   8.9758126e-01   4.6929264e+01   1.8586898e+00  -1.0649376e-01   1.5583325e+01  -4.3765818e+01  -7.5517720e-01   1.0010343e-01  -1.3114931e+01  -3.5130811e-01  -7.3843029e-01  -7.1117270e+00   2.4593569e+01   4.9702844e+02  -1.0253404e+02  -1.1535205e+00  -7.3950266e+00  -1.3286759e+01   3.4999793e-01   1.2108927e-01  -3.5705943e-01   4.8344503e-01  -1.2906460e+00   1.3712964e+00  -7.9024141e-02   2.6951258e-02   3.3066009e-02  -4.3429910e+00  -9.2510226e-01
   9.7700000e+00  -5.7808877e-01   9.7649490e-01   4.6997083e+01   1.8859615e+00   4.3621183e-02   1.5092245e+01  -4.9108036e+01  -7.5522614e-01  -4.0271010e-02  -1.4037444e+01  -3.6235106e-01  -7.9520244e-01  -5.6772142e+00   2.9453823e+01   4.9451659e+02  -2.5118538e+02  -1.3956451e+00  -7.3696850e+00  -1.2657697e+01   3.1769946e-01   7.5296090e-02  -4.0770260e-01   6.0711860e-01  -9.5122192e-01   1.2088090e+00  -6.2267913e-02   3.0100544e-02   4.1023959e-02  -4.6509219e+00  -1.1613808e+00
   9.7800000e+00  -5.7260576e-01   1.0536044e+00   4.7051427e+01   1.9391219e+00   1.8726170e-01   1.4565480e+01  -5.2676464e+01  -7.5670081e-01  -1.7891309e-01  -1.3864208e+01  -3.7350645e-01  -8.1723979e-01  -2.2037354e+00   3.4337454e+01   4.9032772e+02  -4.1888641e+02  -1.4826506e+00  -7.3844927e+00  -1.2304777e+01   2.9370002e-01   2.8130969e-02  -4.4932235e-01   7.1507172e-01  -4.8133136e-01   1.0689718e+00  -4.4385903e-02   2.9651698e-02   5.4142196e-02  -4.8124208e+00  -1.2992519e+00
   9.7900000e+00  -5.6964801e-01   1.1025086e+00   4.7054591e+01   1.9868607e+00   3.2958442e-01   1.4011863e+01  -5.5361693e+01  -7.5941368e-01  -2.9891793e-01  -1.2000484e+01  -3.8431113e-01  -7.9390317e-01   2.3336616e+00   3.9215468e+01   4.8389091e+02  -6.4368123e+02  -1.4674464e+00  -7.3256871e+00  -1.1994971e+01   2.7061806e-01  -1.9078305e-02  -4.7722653e-01   7.7285655e-01   2.1384421e-01   9.1135551e-01  -2.5982798e-02   2.5366203e-02   7.5786140e-02  -4.7448952e+00  -1.2748992e+00
   9.8000000e+00  -5.6919269e-01   1.1005127e+00   4.6968983e+01   2.0054485e+00   4.6325547e-01   1.3435619e+01  -5.7624397e+01  -7.6294040e-01  -3.7674749e-01  -7.7829555e+00  -3.9440291e-01  -7.3519290e-01   5.8710276e+00   4.4049724e+01   4.7481595e+02  -9.0749608e+02  -1.4353081e+00  -7.0965920e+00  -1.1452651e+01   2.3873554e-01  -6.7199870e-02  -4.9122009e-01   7.4763362e-01   1.1787930e+00   6.4653456e-01  -1.0471803e-02   1.7640460e-02   1.0870342e-01  -4.4196082e+00  -1.0513417e+00
   9.8100000e+00  -5.6832481e-01   1.0412374e+00   4.6783029e+01   1.9839763e+00   5.8987914e-01   1.2844317e+01  -5.9130178e+01  -7.6663593e-01  -3.9048810e-01  -1.3740608e+00  -4.0373176e-01  -6.7202065e-01   6.3172245e+00   4.8795816e+01   4.6312340e+02  -1.1692551e+03  -1.4502529e+00  -6.6895628e+00  -1.0532007e+01   1.9393790e-01  -1.1546026e-01  -4.9265776e-01   6.2403320e-01   2.3949625e+00   2.1271220e-01  -2.3421363e-03   8.1234701e-03   1.5330127e-01  -3.8518809e+00  -6.4852809e-01
   9.8200000e+00  -5.5977417e-01   9.3886154e-01   4.6525869e+01   1.9236634e+00   7.1191915e-01   1.2242777e+01  -6.0154039e+01  -7.6991073e-01  -3.4564683e-01   4.4841263e+00  -4.1257103e-01  -6.3646002e-01   3.5560637e+00   5.3400203e+01   4.4887565e+02  -1.4247745e+03  -1.5068917e+00  -6.2095321e+00  -9.2617249e+00   1.4158621e-01  -1.5928890e-01  -4.8114489e-01   4.5415113e-01   3.7774549e+00  -3.2727451e-01  -4.3112490e-03  -1.4889805e-03   2.0641748e-01  -3.0976935e+00  -1.8162378e-01
   9.8300000e+00  -5.3566445e-01   8.2225675e-01   4.6252622e+01   1.8358463e+00   8.2926091e-01   1.1624560e+01  -6.1821712e+01  -7.7250946e-01  -2.7545717e-01   7.0189664e+00  -4.2125015e-01  -6.3401014e-01   2.4498762e-01   5.7803277e+01   4.3196248e+02  -1.6913168e+03  -1.5211781e+00  -5.7995897e+00  -7.8057586e+00   9.3182686e-02  -1.9214451e-01  -4.5463643e-01   3.7067090e-01   5.1873340e+00  -7.8664999e-01  -1.6502325e-02  -1.1357379e-02   2.6165781e-01  -2.2673335e+00   0.0000000e+00
   9.8400000e+00  -4.9292577e-01   7.2362962e-01   4.6012436e+01   1.7404014e+00   9.3984176e-01   1.0979139e+01  -6.4542063e+01  -7.7452435e-01  -2.1453150e-01   6.0925673e+00  -4.2976469e-01  -6.3138305e-01   2.6270894e-01   6.1956527e+01   4.1236958e+02  -1.9592907e+03  -1.3680096e+00  -5.5579895e+00  -6.4001381e+00   5.9913591e-02  -2.0938074e-01  -4.1247366e-01   5.0371042e-01   6.4834260e+00  -9.5629776e-01  -3.7791530e-02  -2.3750983e-02   3.1162745e-01  -1.5211300e+00   0.0000000e+00
   9.8500000e+00  -4.3624309e-01   6.6447463e-01   4.5829071e+01   1.6605080e+00   1.0415418e+00   1.0303475e+01  -6.7566404e+01  -7.7630136e-01  -1.8826855e-01   2.6262948e+00  -4.3756480e-01  -5.7429590e-01   5.7087148e+00   6.5840134e+01   3.9049858e+02  -2.1870997e+03  -9.3188901e-01  -5.5267223e+00  -5.2823962e+00   4.8363530e-02  -2.1061004e-01  -3.5727780e-01   8.6171985e-01   7.5893460e+00  -7.3836495e-01  -6.6931771e-02  -4.1652896e-02   3.5139334e-01  -1.0258315e+00  -7.1257731e-02
   9.8600000e+00  -3.7564744e-01   6.4218233e-01   4.5701627e+01   1.6121378e+00   1.1383144e+00   9.6016925e+00  -7.0178262e+01  -7.7836566e-01  -2.1477165e-01  -2.6503101e+00  -4.4372760e-01  -4.2568839e-01   1.4860751e+01   6.9463554e+01   3.6724936e+02  -2.3249217e+03  -1.4982731e-01  -5.7099943e+00  -4.6306363e+00   5.9942764e-02  -1.9921880e-01  -2.9377899e-01   1.3016535e+00   8.5181106e+00  -2.1709849e-01  -1.0229850e-01  -6.7560341e-02   3.8074909e-01  -8.8636882e-01  -5.5297927e-01
   9.8700000e+00  -3.2085395e-01   6.3297218e-01   4.5614355e+01   1.5968877e+00   1.2239715e+00   8.8762865e+00  -7.2540604e+01  -7.8129245e-01  -2.9910551e-01  -8.4333864e+00  -4.4751596e-01  -2.0452336e-01   2.2116504e+01   7.2853276e+01   3.4390596e+02  -2.3343402e+03   9.3702595e-01  -6.0814096e+00  -4.5341981e+00   9.2468962e-02  -1.8037199e-01  -2.2689449e-01   1.6037121e+00   9.3499280e+00   3.9624310e-01  -1.4118428e-01  -1.0317924e-01   4.0292255e-01  -1.0812201e+00  -1.0475983e+00
   9.8800000e+00  -2.7790177e-01   6.1773710e-01   4.5548184e+01   1.6057241e+00   1.3101444e+00   8.1230235e+00  -7.5326300e+01  -7.8549555e-01  -4.2489764e-01  -1.2579213e+01  -4.4883063e-01   2.4702570e-02   2.2922592e+01   7.6040996e+01   3.2199570e+02  -2.1910260e+03   2.2009439e+00  -6.5652241e+00  -4.9905951e+00   1.4121082e-01  -1.5931129e-01  -1.6138628e-01   1.6065197e+00   1.0164646e+01   8.8488937e-01  -1.7992042e-01  -1.4921287e-01   4.2066814e-01  -1.5007574e+00  -1.4222394e+00
   9.8900000e+00  -2.5044657e-01   6.0225942e-01   4.5490478e+01   1.6295092e+00   1.3830819e+00   7.3402901e+00  -7.8273342e+01  -7.9111616e-01  -5.6459836e-01  -1.3970071e+01  -4.4811357e-01   2.0741887e-01   1.8271630e+01   7.9056736e+01   3.0317331e+02  -1.8822390e+03   3.4968395e+00  -7.0333220e+00  -5.9161455e+00   1.9892372e-01  -1.4040260e-01  -1.0228664e-01   1.2767131e+00   1.0973365e+01   1.1160185e+00  -2.1440789e-01  -2.0468170e-01   4.3316003e-01  -2.0402154e+00  -1.6682763e+00
   9.9000000e+00  -2.4227206e-01   6.0673305e-01   4.5439984e+01   1.6676530e+00   1.4473678e+00   6.5418099e+00  -7.9848020e+01  -7.9811794e-01  -7.0037199e-01  -1.3577363e+01  -4.4600387e-01   3.2427347e-01   1.1685461e+01   8.1932055e+01   2.8891440e+02  -1.4258907e+03   4.6864348e+00  -7.3566500e+00  -7.1584863e+00   2.5678949e-01  -1.2651184e-01  -5.3876460e-02   6.4557513e-01   1.1711451e+01   1.0550170e+00  -2.3983462e-01  -2.6624994e-01   4.3605594e-01  -2.6156671e+00  -1.8282337e+00
   9.9100000e+00  -2.5691684e-01   6.4296415e-01   4.5406765e+01   1.7281149e+00   1.5033458e+00   5.7477982e+00  -7.9401169e+01  -8.0635178e-01  -8.2127923e-01  -1.2090724e+01  -4.4299166e-01   3.9160521e-01   6.7331736e+00   8.4711528e+01   2.8009537e+02  -8.8190342e+02   5.6898459e+00  -7.4277640e+00  -8.5213986e+00   3.0625342e-01  -1.1885055e-01  -1.7284666e-02  -2.3038704e-01   1.2247468e+01   7.0443956e-01  -2.5047721e-01  -3.2808806e-01   4.2427338e-01  -3.1838078e+00  -1.9412854e+00
   9.9200000e+00  -2.9473405e-01   7.0604801e-01   4.5408149e+01   1.8160194e+00   1.5557141e+00   4.9682037e+00  -7.7959452e+01  -8.1552454e-01  -9.1412098e-01  -9.2841743e+00  -4.3909013e-01   4.6050699e-01   6.8901783e+00   8.7450896e+01   2.7685214e+02  -3.2432255e+02   6.5173414e+00  -7.1403874e+00  -9.8183915e+00   3.4009366e-01  -1.1766586e-01   1.0608354e-02  -1.2599999e+00   1.2396384e+01   3.8260239e-02  -2.4111749e-01  -3.8241628e-01   3.9506408e-01  -3.7583549e+00  -2.0375290e+00
   9.9300000e+00  -3.4975765e-01   7.7970280e-01   4.5460211e+01   1.9209305e+00   1.5967952e+00   4.2061761e+00  -7.6202758e+01  -8.2522472e-01  -9.6940606e-01  -5.5285081e+00  -4.3381999e-01   5.8662697e-01   1.2611997e+01   9.0198293e+01   2.7864086e+02   1.7887137e+02   7.1715128e+00  -6.4109111e+00  -1.0903034e+01   3.5276107e-01  -1.2296704e-01   3.4896593e-02  -2.3470580e+00   1.1986816e+01  -9.7101404e-01  -2.0932677e-01  -4.2105739e-01   3.4945622e-01  -4.3310418e+00  -2.1026845e+00
   9.9400000e+00  -4.0799934e-01   8.4370629e-01   4.5567759e+01   2.0193374e+00   1.6315737e+00   3.4688685e+00  -7.3730755e+01  -8.3494071e-01  -9.8040956e-01  -1.1003505e+00  -4.2658987e-01   7.9072080e-01   2.0409384e+01   9.2988660e+01   2.8424597e+02   5.6051146e+02   7.5641116e+00  -5.2416019e+00  -1.1647530e+01   3.4139116e-01  -1.3432886e-01   5.8095858e-02  -3.4001455e+00   1.0959091e+01  -2.2628076e+00  -1.5735269e-01  -4.3778749e-01   2.9218316e-01  -4.8145291e+00  -2.0792029e+00
   9.9500000e+00  -4.5036158e-01   8.8034871e-01   4.5721795e+01   2.0899301e+00   1.6595341e+00   2.7662119e+00  -7.0265665e+01  -8.4410795e-01  -9.4545304e-01   3.4956520e+00  -4.1715570e-01   1.0491105e+00   2.5838971e+01   9.5856850e+01   2.9192746e+02   7.6814843e+02   7.5673219e+00  -3.7725639e+00  -1.1948154e+01   3.0756767e-01  -1.5032925e-01   7.7751069e-02  -4.3089281e+00   9.4355893e+00  -3.6609330e+00  -9.3058334e-02  -4.3020165e-01   2.3111885e-01  -5.0904639e+00  -1.9157192e+00
   9.9600000e+00  -4.6183868e-01   8.8149971e-01   4.5906839e+01   2.1221055e+00   1.6806762e+00   2.1062719e+00  -6.5993999e+01  -8.5232782e-01  -8.8351131e-01   6.1941730e+00  -4.0585127e-01   1.3113380e+00   2.6222745e+01   9.8833760e+01   2.9980544e+02   7.8779817e+02   7.1270319e+00  -2.2630382e+00  -1.1778407e+01   2.5744469e-01  -1.6833668e-01   8.9300056e-02  -4.9501045e+00   7.6990844e+00  -4.9352123e+00  -2.8495640e-02  -4.0010853e-01   1.7601192e-01  -5.0876727e+00  -1.6000903e+00
   9.9700000e+00  -4.4089202e-01   8.5368523e-01   4.6108983e+01   2.1121926e+00   1.6936250e+00   1.4926930e+00  -6.1357889e+01  -8.5951461e-01  -8.2352165e-01   5.9989666e+00  -3.9349911e-01   1.5220794e+00   2.1074148e+01   1.0191635e+02   3.0617566e+02   6.3702195e+02   6.3303853e+00  -9.9230782e-01  -1.1192083e+01   1.9893328e-01  -1.8457192e-01   9.0840750e-02  -5.2234368e+00   6.0759011e+00  -5.8924124e+00   2.4502494e-02  -3.5253686e-01   1.3569636e-01  -4.8227956e+00  -1.1698661e+00
   9.9800000e+00  -4.0089817e-01   8.1608648e-01   4.6319052e+01   2.0599818e+00   1.7011881e+00   9.1554777e-01  -5.7714522e+01  -8.6577396e-01  -7.7188822e-01   5.1633422e+00  -3.8101009e-01   1.6373558e+00   1.1527640e+01   1.0505345e+02   3.0960308e+02   3.4274248e+02   5.3850516e+00  -1.5152610e-01  -1.0255562e+01   1.3850400e-01  -1.9458459e-01   8.4769019e-02  -5.0699545e+00   4.8174903e+00  -6.4414329e+00   5.8879657e-02  -2.9411728e-01   1.1480862e-01  -4.3963449e+00  -7.2080791e-01
   9.9900000e+00  -3.6268690e-01   7.9201877e-01   4.6533069e+01   1.9719804e+00   1.7011881e+00   3.4396016e-01  -5.7158761e+01  -8.7122305e-01  -7.0801581e-01   6.3872412e+00  -3.6882015e-01   1.6448502e+00   7.4943364e-01   1.0817046e+02   3.0894787e+02  -6.5521153e+01   4.5426219e+00   2.2941655e-01  -9.0129341e+00   8.0079549e-02  -1.9432115e-01   7.6081930e-02  -4.4625409e+00   4.0419272e+00  -6.5832663e+00   7.3742631e-02  -2.3184224e-01   1.1240064e-01  -3.9603946e+00  -3.9880318e-01
   1.0000000e+01  -3.4335477e-01   7.9853339e-01   4.6751531e+01   1.8648417e+00   1.6996411e+00  -2.5930530e-01  -6.0326546e+01  -8.7585972e-01  -6.0798964e-01   1.0002617e+01  -3.5675876e-01   1.5717443e+00  -7.3105885e+00   1.1119797e+02   3.0341279e+02  -5.5350839e+02   3.9860319e+00   2.8924838e-01  -7.5240478e+00   2.5637831e-02  -1.8151770e-01   6.9540100e-02  -3.4315452e+00   3.7463743e+00  -6.3520328e+00   7.2707017e-02  -1.7236298e-01   1.2339872e-01  -3.6410101e+00  -3.2656606e-01
   1.0010000e+01  -3.4787445e-01   8.3804144e-01   4.6977496e+01   1.7618382e+00   1.6915051e+00  -9.1346124e-01  -6.5415594e+01  -8.7951042e-01  -4.6660142e-01   1.4138822e+01  -3.4457372e-01   1.4580810e+00  -1.1366335e+01   1.1407531e+02   2.9257291e+02  -1.0839876e+03   3.7330763e+00   2.4969570e-01  -5.8977608e+00  -2.3955343e-02  -1.5709423e-01   6.7310345e-02  -2.1069531e+00   3.8700301e+00  -5.8050546e+00   6.1365909e-02  -1.2110690e-01   1.4155435e-01  -3.4561775e+00  -5.1816297e-01
   1.0020000e+01  -3.6757937e-01   8.9733113e-01   4.7213193e+01   1.6837946e+00   1.6755769e+00  -1.6147549e+00  -7.0129364e+01  -8.8192269e-01  -2.9772813e-01   1.6887329e+01  -3.3231345e-01   1.3334619e+00  -1.2461909e+01   1.1674902e+02   2.7639502e+02  -1.6177890e+03   3.6631215e+00   3.1329406e-01  -4.2786265e+00  -6.8854322e-02  -1.2583934e-01   6.8354175e-02  -6.8018909e-01   4.3295049e+00  -5.0547154e+00   4.5195184e-02  -8.1250139e-02   1.6182424e-01  -3.3383027e+00  -8.9777304e-01
   1.0030000e+01  -3.8591627e-01   9.5774877e-01   4.7456599e+01   1.6424258e+00   1.6535180e+00  -2.3463514e+00  -7.3159647e+01  -8.8286164e-01  -1.1597607e-01   1.8175206e+01  -3.2015330e-01   1.2208418e+00  -1.1262002e+01   1.1917839e+02   2.5528885e+02  -2.1106176e+03   3.6144662e+00   6.1748603e-01  -2.8216522e+00  -1.1063767e-01  -9.5264233e-02   6.9493308e-02   6.6149177e-01   5.0172976e+00  -4.2595621e+00   2.8063504e-02  -5.3390089e-02   1.8133763e-01  -3.2098589e+00  -1.3649641e+00
   1.0040000e+01  -3.8883235e-01   1.0092011e+00   4.7700379e+01   1.6396505e+00   1.6221199e+00  -3.0838109e+00  -7.3745955e+01  -8.8210126e-01   7.5281510e-02   1.9125758e+01  -3.0820052e-01   1.1338037e+00  -8.7038104e+00   1.2133570e+02   2.3018414e+02  -2.5104703e+03   3.4286520e+00   1.2225277e+00  -1.6641883e+00  -1.5211924e-01  -7.2736778e-02   6.6996259e-02   1.7459012e+00   5.8288597e+00  -3.5777565e+00   1.1211510e-02  -3.6236343e-02   1.9957769e-01  -2.9968499e+00  -1.8060369e+00
   1.0050000e+01  -3.7377672e-01   1.0556049e+00   4.7934217e+01   1.6682229e+00   1.5818983e+00  -3.8004206e+00  -7.1660966e+01  -8.7936332e-01   2.8369998e-01   2.0841847e+01  -2.9653458e-01   1.0683626e+00  -6.5441118e+00   1.2320573e+02   2.0245076e+02  -2.7733379e+03   2.9852674e+00   2.1100080e+00  -8.8109844e-01  -1.9562474e-01  -6.2662735e-02   5.7998382e-02   2.4424016e+00   6.7030750e+00  -3.1158264e+00  -6.9186110e-03  -2.7774962e-02   2.1844966e-01  -2.6354073e+00  -2.1117527e+00
   1.0060000e+01  -3.5046194e-01   1.1094597e+00   4.8150605e+01   1.7098755e+00   1.5379524e+00  -4.4796878e+00  -6.7926727e+01  -8.7430678e-01   5.1941322e-01   2.3571324e+01  -2.8525499e-01   1.0119731e+00  -5.6389531e+00   1.2479033e+02   1.7341955e+02  -2.9031210e+03   2.2612061e+00   3.1882867e+00  -4.4493466e-01  -2.4061332e-01  -6.5375283e-02   4.1560708e-02   2.7195611e+00   7.6305518e+00  -2.8864761e+00  -2.9679632e-02  -2.6270431e-02   2.4195672e-01  -2.1156813e+00  -2.2277764e+00
   1.0070000e+01  -3.3249852e-01   1.1812168e+00   4.8348771e+01   1.7341214e+00   1.4866154e+00  -5.1215348e+00  -6.4184692e+01  -8.6661128e-01   7.8388261e-01   2.6446939e+01  -2.7446665e-01   9.5442761e-01  -5.7545477e+00   1.2609922e+02   1.4375485e+02  -2.9664703e+03   1.3383402e+00   4.3132036e+00  -2.4069296e-01  -2.8336194e-01  -7.8004275e-02   1.9060899e-02   2.6492686e+00   8.6494068e+00  -2.8019311e+00  -6.1129208e-02  -3.0972331e-02   2.7507436e-01  -1.4928599e+00  -2.1676570e+00
   1.0080000e+01  -3.2756152e-01   1.2700325e+00   4.8532012e+01   1.7038860e+00   1.4325282e+00  -5.7317595e+00  -6.1022475e+01  -8.5600670e-01   1.0747300e+00   2.9084736e+01  -2.6424467e-01   8.9210827e-01  -6.2319339e+00   1.2712405e+02   1.1320723e+02  -3.0547622e+03   3.5377628e-01   5.3348809e+00  -1.3515721e-01  -3.1903745e-01  -9.6314852e-02  -6.5666542e-03   2.3627995e+00   9.8438493e+00  -2.6931825e+00  -1.0578827e-01  -4.2279583e-02   3.2228115e-01  -8.5419621e-01  -1.9905257e+00
   1.0090000e+01  -3.3443554e-01   1.3629397e+00   4.8703104e+01   1.5888261e+00   1.3669245e+00  -6.3078030e+00  -5.7604348e+01  -8.4218578e-01   1.3971487e+00   3.2241874e+01  -2.5455487e-01   8.3260655e-01  -5.9501727e+00   1.2781920e+02   8.0632797e+01  -3.2574432e+03  -5.5506615e-01   6.1423569e+00  -1.3125937e-02  -3.4332117e-01  -1.1631523e-01  -3.2399645e-02   2.0129919e+00   1.1318021e+01  -2.3276237e+00  -1.6800793e-01  -6.0833749e-02   3.8606171e-01  -2.8333782e-01  -1.7835042e+00
   1.0100000e+01  -3.4696572e-01   1.4427680e+00   4.8863673e+01   1.3786983e+00   1.2990290e+00  -6.8390901e+00  -5.3128712e+01  -8.2475505e-01   1.7601808e+00   3.6303205e+01  -2.4526536e-01   7.8448756e-01  -4.8118989e+00   1.2809922e+02   4.3877706e+01  -3.6755091e+03  -1.2997669e+00   6.6774231e+00   2.4951508e-01  -3.5242992e-01  -1.3506044e-01  -5.6618714e-02   1.7360641e+00   1.3138667e+01  -1.4568562e+00  -2.4996144e-01  -8.5941442e-02   4.6496358e-01   0.0000000e+00  -1.6376320e+00
   1.0110000e+01  -3.5831114e-01   1.4975925e+00   4.9017671e+01   1.0858383e+00   1.2261488e+00  -7.3178262e+00  -4.7873609e+01  -8.0325912e-01   2.1699849e+00   4.0980418e+01  -2.3632795e-01   7.3943601e-01  -4.5051549e+00   1.2785519e+02   1.3703910e-03  -4.3876335e+03  -1.8646680e+00   6.9343940e+00   7.5709099e-01  -3.4348233e-01  -1.5083926e-01  -7.8576812e-02   1.6165311e+00   1.5275982e+01   7.9186200e-02  -3.5017232e-01  -1.1457133e-01   5.5172030e-01   0.0000000e+00  -1.6240116e+00
   1.0120000e+01  -3.6139893e-01   1.5271658e+00   4.9172774e+01   7.3400376e-01   1.1473671e+00  -7.7433263e+00  -4.2550013e+01  -7.7724078e-01   2.6264596e+00   4.5647470e+01  -2.2786023e-01   6.8138117e-01  -5.8054835e+00   1.2700171e+02  -5.3149061e+01  -5.3150431e+03  -2.2895618e+00   6.9570975e+00   1.4632626e+00  -3.1694252e-01  -1.6337066e-01  -9.8445859e-02   1.6849537e+00   1.7569863e+01   2.2164301e+00  -4.6472596e-01  -1.4158217e-01   6.3314625e-01   0.0000000e+00  -1.7951620e+00
   1.0130000e+01  -3.4923915e-01   1.5421868e+00   4.9334013e+01   3.4547294e-01   1.0678405e+00  -8.1203968e+00  -3.7707049e+01  -7.4642518e-01   3.1106844e+00   4.8422481e+01  -2.2001563e-01   6.0702547e-01  -7.4355704e+00   1.2552764e+02  -1.1446550e+02  -6.1316440e+03  -2.6427812e+00   6.8177629e+00   2.1078257e+00  -2.7891870e-01  -1.7389209e-01  -1.1699182e-01   1.9355277e+00   1.9741415e+01   4.5986674e+00  -5.8928695e-01  -1.6102166e-01   6.9298048e-01   0.0000000e+00  -2.1884460e+00
   1.0140000e+01  -3.1941324e-01   1.5543742e+00   4.9493962e+01  -6.5629249e-02   9.8407411e-01  -8.4553986e+00  -3.3500182e+01  -7.1097693e-01   3.5779478e+00   4.6726334e+01  -2.1286424e-01   5.2507547e-01  -8.1950000e+00   1.2349445e+02  -1.7887410e+02  -6.4408597e+03  -2.9933668e+00   6.5818724e+00   2.3788726e+00  -2.3865154e-01  -1.8440289e-01  -1.3539618e-01   2.3484530e+00   2.1467930e+01   6.7522576e+00  -7.1794100e-01  -1.6798080e-01   7.1727411e-01   0.0000000e+00  -2.8205079e+00
   1.0150000e+01  -2.7937876e-01   1.5682336e+00   4.9629987e+01  -4.9475714e-01   8.9434892e-01  -8.7513237e+00  -2.9592509e+01  -6.7159884e-01   3.9740359e+00   3.9608814e+01  -2.0638638e-01   4.4501809e-01  -8.0057381e+00   1.2098337e+02  -2.3996540e+02  -6.1091304e+03  -3.3734219e+00   6.2880836e+00   2.1890895e+00  -2.0264648e-01  -1.9617029e-01  -1.5463391e-01   2.9159214e+00   2.2507857e+01   8.4135465e+00  -8.4065285e-01  -1.6012954e-01   7.0009958e-01   0.0000000e+00  -3.6894351e+00
   1.0160000e+01  -2.4666341e-01   1.5827943e+00   4.9713536e+01  -9.3008489e-01   8.0611342e-01  -9.0111688e+00  -2.5984511e+01  -6.2940298e-01   4.2580923e+00   2.8405638e+01  -2.0052045e-01   3.7124718e-01  -7.3770909e+00   1.1805045e+02  -2.9353418e+02  -5.3568781e+03  -3.7583108e+00   5.9508940e+00   1.7610664e+00  -1.7251374e-01  -2.0838772e-01  -1.7438830e-01   3.6454454e+00   2.2813085e+01   9.6442868e+00  -9.4561031e-01  -1.3805908e-01   6.4659058e-01   0.0000000e+00  -4.7696791e+00
   1.0170000e+01  -2.4171976e-01   1.5944620e+00   4.9722862e+01  -1.3226668e+00   7.1306507e-01  -9.2426871e+00  -2.3151833e+01  -5.8572328e-01   4.4082990e+00   1.5020669e+01  -1.9520815e-01   3.0355788e-01  -6.7689301e+00   1.1472389e+02  -3.3888853e+02  -4.5354348e+03  -4.0855619e+00   5.5634609e+00   1.4295779e+00  -1.4715550e-01  -2.1799298e-01  -1.9257523e-01   4.5323878e+00   2.2554050e+01   1.0660159e+01  -1.0252347e+00  -1.0455432e-01   5.7141799e-01   0.0000000e+00  -5.9965502e+00
   1.0180000e+01  -2.7628111e-01   1.5958821e+00   4.9649056e+01  -1.5955723e+00   6.1995943e-01  -9.4542232e+00  -2.1153611e+01  -5.4201508e-01   4.4128662e+00   4.5671975e-01  -1.9038009e-01   2.4321545e-01  -6.0342425e+00   1.1102159e+02  -3.7787284e+02  -3.8984304e+03  -4.2939474e+00   5.0890978e+00   1.4006390e+00  -1.2429533e-01  -2.2108849e-01  -2.0616772e-01   5.5354564e+00   2.2033585e+01   1.1607666e+01  -1.0781480e+00  -6.3622054e-02   4.9310680e-01   0.0000000e+00  -7.2723161e+00
   1.0190000e+01  -3.4670178e-01   1.5788134e+00   4.9497705e+01  -1.7016460e+00   5.2335874e-01  -9.6491886e+00  -1.9496539e+01  -4.9972852e-01   4.2724704e+00  -1.4039583e+01  -1.8595713e-01   1.9114637e-01  -5.2069088e+00   1.0695991e+02  -4.1319626e+02  -3.5323423e+03  -4.3577219e+00   4.4511469e+00   1.6629465e+00  -1.0050896e-01  -2.1489377e-01  -2.1247590e-01   6.5676240e+00   2.1537861e+01   1.2456114e+01  -1.1056182e+00  -1.9283660e-02   4.2716703e-01   0.0000000e+00  -8.4816547e+00
   1.0200000e+01  -4.3857933e-01   1.5420154e+00   4.9287724e+01  -1.6596816e+00   4.2618510e-01  -9.8237261e+00  -1.7453741e+01  -4.6006041e-01   4.0123739e+00  -2.6009643e+01  -1.8197185e-01   1.3635008e-01  -5.4796282e+00   1.0255051e+02  -4.4710849e+02  -3.3912236e+03  -4.2801666e+00   3.5500164e+00   2.0519828e+00  -7.1621958e-02  -1.9856364e-01  -2.0990307e-01   7.5062277e+00   2.1197619e+01   1.3060162e+01  -1.1081242e+00   2.5901006e-02   3.8160657e-01   0.0000000e+00  -9.4980454e+00
   1.0210000e+01  -5.3618160e-01   1.4946269e+00   4.9044726e+01  -1.5316896e+00   3.2448509e-01  -9.9685498e+00  -1.4482372e+01  -4.2378029e-01   3.6750478e+00  -3.3732611e+01  -1.7865290e-01   5.9698788e-02  -7.6651296e+00   9.7791009e+01  -4.8078901e+02  -3.3680520e+03  -4.0455060e+00   2.3121849e+00   2.3825904e+00  -3.3843200e-02  -1.7262390e-01  -1.9807809e-01   8.2442105e+00   2.0934747e+01   1.3323266e+01  -1.0857420e+00   7.1197359e-02   3.5617952e-01   0.0000000e+00  -1.0216712e+01
   1.0220000e+01  -6.2874898e-01   1.4514305e+00   4.8794731e+01  -1.3827781e+00   2.2467584e-01  -1.0076421e+01  -1.0787133e+01  -3.9125881e-01   3.3001527e+00  -3.7489516e+01  -1.7634732e-01  -5.0372996e-02  -1.1007178e+01   9.2665682e+01  -5.1429352e+02  -3.3504507e+03  -3.6130756e+00   7.2482159e-01   2.5406220e+00   1.4675032e-02  -1.3825325e-01  -1.7778092e-01   8.7433235e+00   2.0545751e+01   1.3280320e+01  -1.0405677e+00   1.1625940e-01   3.4465896e-01   0.0000000e+00  -1.0597301e+01
   1.0230000e+01  -7.1228163e-01   1.4248852e+00   4.8560135e+01  -1.2628994e+00   1.2286124e-01  -1.0147099e+01  -7.0677554e+00  -3.6261902e-01   2.9124707e+00  -3.8768193e+01  -1.7540074e-01  -1.9354227e-01  -1.4316928e+01   8.7169036e+01  -5.4678557e+02  -3.2492046e+03  -2.9667046e+00  -1.1548067e+00   2.4982302e+00   7.2769659e-02  -9.7118836e-02  -1.5072921e-01   9.0267244e+00   1.9843154e+01   1.3056333e+01  -9.7798916e-01   1.5980767e-01   3.3886954e-01   0.0000000e+00  -1.0655913e+01
   1.0240000e+01  -7.8728611e-01   1.4166482e+00   4.8353266e+01  -1.2017060e+00   2.0530983e-02  -1.0185318e+01  -3.8218968e+00  -3.3792622e-01   2.5179715e+00  -3.9449925e+01  -1.7605549e-01  -3.5931368e-01  -1.6577141e+01   8.1326692e+01  -5.7701458e+02  -3.0229016e+03  -2.1290949e+00  -3.2021799e+00   2.2877459e+00   1.3669034e-01  -5.1115995e-02  -1.1871335e-01   9.1286923e+00   1.8725030e+01   1.2812674e+01  -9.0610796e-01   1.9987396e-01   3.3261262e-01   0.0000000e+00  -1.0420614e+01
   1.0250000e+01  -8.5502867e-01   1.4110076e+00   4.8172235e+01  -1.1972782e+00  -8.3804627e-02  -1.0201637e+01  -1.6319650e+00  -3.1728176e-01   2.1132266e+00  -4.0474486e+01  -1.7838581e-01  -5.3115938e-01  -1.7184570e+01   7.5192884e+01  -6.0382116e+02  -2.6806579e+03  -1.1311577e+00  -5.2665542e+00   1.9446379e+00   2.0182199e-01  -1.8478963e-03  -8.2722407e-02   9.0608418e+00   1.7193025e+01   1.2696860e+01  -8.3403566e-01   2.3421396e-01   3.2333714e-01   0.0000000e+00  -9.9122568e+00
   1.0260000e+01  -9.1585325e-01   1.3806612e+00   4.8003901e+01  -1.2130528e+00  -1.8384306e-01  -1.0217754e+01  -1.6116913e+00  -3.0076459e-01   1.7006140e+00  -4.1261259e+01  -1.8232111e-01  -6.9525070e-01  -1.6409132e+01   6.8840911e+01  -6.2630013e+02  -2.2478974e+03   3.2963479e-03  -7.2235286e+00   1.4339298e+00   2.6473245e-01   4.9213429e-02  -4.3497687e-02   8.8212524e+00   1.5356432e+01   1.2764777e+01  -7.6945513e-01   2.6010155e-01   3.1123092e-01  -3.3039900e-01  -9.1700980e+00
   1.0270000e+01  -9.7012104e-01   1.3076316e+00   4.7832015e+01  -1.2054795e+00  -2.8359502e-01  -1.0259399e+01  -4.1645119e+00  -2.8836493e-01   1.2891034e+00  -4.1151059e+01  -1.8768648e-01  -8.4190600e-01  -1.4665530e+01   6.2354353e+01  -6.4366710e+02  -1.7366965e+03   1.2276246e+00  -8.9757326e+00   6.3026524e-01   3.2438960e-01   9.9679616e-02  -2.9324514e-03   8.4202376e+00   1.3358898e+01   1.2944890e+01  -7.1646973e-01   2.7513740e-01   2.9751775e-01  -1.2400143e+00  -8.2739212e+00
   1.0280000e+01  -1.0189821e+00   1.2006605e+00   4.7649874e+01  -1.1543592e+00  -3.8764415e-01  -1.0335109e+01  -7.5709816e+00  -2.7996459e-01   8.8945079e-01  -3.9965266e+01  -1.9425980e-01  -9.6681515e-01  -1.2490915e+01   5.5814257e+01  -6.5518133e+02  -1.1514233e+03   2.4259957e+00  -1.0424127e+01  -5.9140170e-01   3.8148389e-01   1.4553822e-01   3.5506597e-02   7.8845506e+00   1.1266028e+01   1.3092373e+01  -6.7522252e-01   2.7912498e-01   2.8331371e-01  -2.2977858e+00  -7.3198054e+00
   1.0290000e+01  -1.0622070e+00   1.0943934e+00   4.7474258e+01  -1.0565280e+00  -4.9169329e-01  -1.0427269e+01  -9.2160164e+00  -2.7532503e-01   5.1332261e-01  -3.7612818e+01  -2.0194208e-01  -1.0817621e+00  -1.1494695e+01   4.9289498e+01  -6.6032321e+02  -5.1418806e+02   3.4441332e+00  -1.1472234e+01  -2.2249658e+00   4.3639183e-01   1.8243857e-01   6.8557362e-02   7.2487786e+00   9.0539914e+00   1.3080546e+01  -6.4316422e-01   2.7463454e-01   2.6930149e-01  -3.3295571e+00  -6.3865544e+00
   1.0300000e+01  -1.0964748e+00   1.0326746e+00   4.7348072e+01  -9.1070977e-01  -5.9895099e-01  -1.0506115e+01  -7.8845224e+00  -2.7420371e-01   1.6074394e-01  -3.5257867e+01  -2.1087761e-01  -1.2100545e+00  -1.2829244e+01   4.2833330e+01  -6.5905682e+02   1.2663920e+02   4.2283862e+00  -1.2064684e+01  -4.1146713e+00   4.8845324e-01   2.0922861e-01   9.7149003e-02   6.5524896e+00   6.6987692e+00   1.2848553e+01  -6.1659235e-01   2.6561302e-01   2.5558502e-01  -4.2118235e+00  -5.5397603e+00
   1.0310000e+01  -1.1191459e+00   1.0406481e+00   4.7317723e+01  -7.3072225e-01  -7.0712542e-01  -1.0550501e+01  -4.4386023e+00  -2.7660693e-01  -1.9327727e-01  -3.5402121e+01  -2.2131285e-01  -1.3613098e+00  -1.5125531e+01   3.6486219e+01  -6.5169435e+02   7.3624759e+02   4.9336867e+00  -1.2223216e+01  -6.0868536e+00   5.3766401e-01   2.3081661e-01   1.2898540e-01   5.8144668e+00   4.2367888e+00   1.2361275e+01  -5.9187824e-01   2.5575044e-01   2.4002777e-01  -4.9954503e+00  -4.8466706e+00
   1.0320000e+01  -1.1325828e+00   1.1038403e+00   4.7399271e+01  -5.5597687e-01  -8.1100267e-01  -1.0560563e+01  -1.0062881e+00  -2.8283301e-01  -5.7781524e-01  -3.8453797e+01  -2.3330354e-01  -1.5163868e+00  -1.5507700e+01   3.0286526e+01  -6.3827708e+02   1.3417267e+03   5.8372001e+00  -1.2045893e+01  -8.0700540e+00   5.8643975e-01   2.5643628e-01   1.7496024e-01   4.9684673e+00   1.7450470e+00   1.1556761e+01  -5.6633103e-01   2.4775527e-01   2.1575337e-01  -5.8640789e+00  -4.3572777e+00
   1.0330000e+01  -1.1426660e+00   1.1772151e+00   4.7569347e+01  -4.2795044e-01  -9.1923439e-01  -1.0554938e+01   5.6252058e-01  -2.9316860e-01  -9.9141640e-01  -4.1360116e+01  -2.4650959e-01  -1.6361418e+00  -1.1975499e+01   2.4279155e+01  -6.1827375e+02   2.0003331e+03   7.1047087e+00  -1.1629729e+01  -1.0048412e+01   6.3922581e-01   2.9386023e-01   2.4113610e-01   3.8235970e+00  -6.9483474e-01   1.0412968e+01  -5.3829436e-01   2.4304594e-01   1.7178492e-01  -6.9542839e+00  -4.0656855e+00
   1.0340000e+01  -1.1559923e+00   1.2152681e+00   4.7783920e+01  -3.5778457e-01  -1.0239138e+00  -1.0560646e+01  -5.7082342e-01  -3.0757695e-01  -1.4013414e+00  -4.0992495e+01  -2.6023992e-01  -1.6864003e+00  -5.0258419e+00   1.8516708e+01  -5.9117979e+02   2.7093956e+03   8.6344709e+00  -1.0952640e+01  -1.1938928e+01   7.0032796e-01   3.4445347e-01   3.2354017e-01   2.1505848e+00  -2.9742962e+00   9.0761323e+00  -5.0658212e-01   2.4105670e-01   9.8332649e-02  -8.2194440e+00  -3.9187913e+00
   1.0350000e+01  -1.1790674e+00   1.1961995e+00   4.7998435e+01  -3.1581823e-01  -1.1257284e+00  -1.0602251e+01  -4.1604524e+00  -3.2560370e-01  -1.7655696e+00  -3.6422827e+01  -2.7371056e-01  -1.6586085e+00   2.7791766e+00   1.3058064e+01  -5.5743150e+02   3.3748297e+03   1.0098808e+01  -9.8372629e+00  -1.3571837e+01   7.7210772e-01   4.0250387e-01   4.0995829e-01  -1.1725702e-01  -4.9199857e+00   7.8473907e+00  -4.7000198e-01   2.3862049e-01  -6.4113927e-03  -9.4423513e+00  -3.8776998e+00
   1.0360000e+01  -1.2142426e+00   1.1266855e+00   4.8182648e+01  -2.5391137e-01  -1.2332726e+00  -1.0682970e+01  -8.0719097e+00  -3.4648418e-01  -2.0530250e+00  -2.8745537e+01  -2.8635871e-01  -1.5748860e+00   8.3722471e+00   7.9622512e+00  -5.1875094e+02   3.8680552e+03   1.1104171e+01  -8.0616729e+00  -1.4786249e+01   8.5477207e-01   4.5833372e-01   4.8639516e-01  -2.7539462e+00  -6.3484647e+00   7.0098914e+00  -4.2758544e-01   2.3042195e-01  -1.3216737e-01  -1.0338919e+01  -3.9284730e+00
   1.0370000e+01  -1.2520756e+00   1.0324061e+00   4.8333099e+01  -1.4927997e-01  -1.3421345e+00  -1.0774543e+01  -9.1572443e+00  -3.6945396e-01  -2.2638153e+00  -2.1079028e+01  -2.9808323e-01  -1.4807767e+00   9.4109329e+00   3.2767221e+00  -4.7766421e+02   4.1086731e+03   1.1373289e+01  -5.5490078e+00  -1.5540333e+01   9.4636870e-01   5.0274710e-01   5.4301767e-01  -5.3106893e+00  -7.1768434e+00   6.6658197e+00  -3.7928172e-01   2.1074175e-01  -2.5837977e-01  -1.0686810e+01  -4.0317087e+00
   1.0380000e+01  -1.2694907e+00   9.4593199e-01   4.8472914e+01  -3.1475278e-02  -1.4526008e+00  -1.0835148e+01  -6.0605497e+00  -3.9408603e-01  -2.4319178e+00  -1.6810255e+01  -3.0918855e-01  -1.4158880e+00   6.4888710e+00  -9.7103095e-01  -4.3645219e+02   4.1212018e+03   1.0882422e+01  -2.4727348e+00  -1.5938432e+01   1.0416595e+00   5.3070159e-01   5.7658084e-01  -7.3147202e+00  -7.4648752e+00   6.6927375e+00  -3.2617348e-01   1.7616114e-01  -3.6207777e-01  -1.0439026e+01  -4.1171531e+00
   1.0390000e+01  -1.2387123e+00   8.9102957e-01   4.8636348e+01   2.8280245e-02  -1.5625514e+00  -1.0835445e+01  -2.9665488e-02  -4.2034709e-01  -2.5970008e+00  -1.6508298e+01  -3.2003372e-01  -1.3849720e+00   3.0915996e+00  -4.7744082e+00  -3.9612603e+02   4.0326165e+03   9.8420295e+00   8.1567960e-01  -1.6125057e+01   1.1309219e+00   5.4262538e-01   5.8941231e-01  -8.4655013e+00  -7.3641840e+00   6.8380533e+00  -2.7038322e-01   1.2809468e-01  -4.2701297e-01  -9.7255396e+00  -4.1243807e+00
   1.0400000e+01  -1.1386040e+00   8.6370108e-01   4.8849761e+01  -3.7175157e-02  -1.6700956e+00  -1.0768916e+01   6.6529094e+00  -4.4837284e-01  -2.7760903e+00  -1.7908953e+01  -3.3070445e-01  -1.3606012e+00   2.4370762e+00  -8.1451348e+00  -3.5619090e+02   3.9935130e+03   8.5461129e+00   3.9585766e+00  -1.6101404e+01   1.2006455e+00   5.4230175e-01   5.8629965e-01  -8.7140513e+00  -7.0362823e+00   6.8996310e+00  -2.1526074e-01   7.3193831e-02  -4.4889195e-01  -8.7563406e+00  -4.0400615e+00
   1.0410000e+01  -9.5971294e-01   8.3025766e-01   4.9116514e+01  -2.2253724e-01  -1.7782876e+00  -1.0647263e+01   1.2165266e+01  -4.7822133e-01  -2.9613682e+00  -1.8527783e+01  -3.4084100e-01  -1.2984732e+00   6.2128065e+00  -1.1108614e+01  -3.1549421e+02   4.0696693e+03   7.2502082e+00   6.7280713e+00  -1.5649426e+01   1.2374943e+00   5.3260863e-01   5.7181213e-01  -8.2084988e+00  -6.6030584e+00   6.8375743e+00  -1.6482681e-01   2.0816123e-02  -4.3519847e-01  -7.7420937e+00  -3.9095274e+00
   1.0420000e+01  -7.0828032e-01   7.5116318e-01   4.9407567e+01  -4.3220791e-01  -1.8817638e+00  -1.0492106e+01   1.5515708e+01  -5.0976924e-01  -3.1344514e+00  -1.7308327e+01  -3.4965929e-01  -1.1566610e+00   1.4181219e+01  -1.3691926e+01  -2.7345609e+02   4.2038118e+03   6.1138358e+00   9.0485708e+00  -1.4517025e+01   1.2349657e+00   5.1280169e-01   5.4980043e-01  -7.2073811e+00  -6.1399327e+00   6.7025080e+00  -1.2174507e-01  -2.0686371e-02  -4.0073991e-01  -6.8318165e+00  -3.7886798e+00
   1.0430000e+01  -4.1438499e-01   6.0817168e-01   4.9668314e+01  -5.6512161e-01  -1.9836357e+00  -1.0325206e+01   1.6689989e+01  -5.4270418e-01  -3.2759844e+00  -1.4153298e+01  -3.5617812e-01  -9.1626769e-01   2.4039327e+01  -1.5905211e+01  -2.3061958e+02   4.2836503e+03   5.1944706e+00   1.0924095e+01  -1.2713864e+01   1.1988105e+00   4.8012540e-01   5.2407237e-01  -6.0126698e+00  -5.6802891e+00   6.4747210e+00  -8.5370930e-02  -4.6140857e-02  -3.6159155e-01  -6.0688353e+00  -3.6785371e+00
   1.0440000e+01  -1.2908510e-01   4.1333534e-01   4.9848483e+01  -6.0436470e-01  -2.0833876e+00  -1.0153739e+01   1.7146684e+01  -5.7655494e-01  -3.3696227e+00  -9.3638324e+00  -3.5950051e-01  -5.8613764e-01   3.3013005e+01  -1.7734699e+01  -1.8826111e+02   4.2358478e+03   4.4922674e+00   1.2366582e+01  -1.0575679e+01   1.1452780e+00   4.3421891e-01   4.9883843e-01  -4.9169283e+00  -5.2276082e+00   6.0295125e+00  -5.2492119e-02  -5.3725737e-02  -3.3005243e-01  -5.4120985e+00  -3.5083756e+00
   1.0450000e+01   1.0302836e-01   2.0137419e-01   4.9931105e+01  -6.0537397e-01  -2.1853741e+00  -9.9621706e+00   1.9156847e+01  -6.1084340e-01  -3.4145500e+00  -4.4927292e+00  -3.5905804e-01  -1.9884320e-01   3.8729444e+01  -1.9159093e+01  -1.4777621e+02   4.0484892e+03   3.9878804e+00   1.3387189e+01  -8.5144508e+00   1.0908887e+00   3.7924469e-01   4.7791326e-01  -4.1469392e+00  -4.7846443e+00   5.3068364e+00  -2.1364254e-02  -4.5097396e-02  -3.1143819e-01  -4.7975184e+00  -3.1796448e+00
   1.0460000e+01   2.7284669e-01   1.7613176e-02   4.9934335e+01  -6.1829323e-01  -2.2827769e+00  -9.7236117e+00   2.3855890e+01  -6.4526697e-01  -3.4285695e+00  -1.4019490e+00  -3.5483098e-01   1.9113298e-01   3.8997618e+01  -2.0175329e+01  -1.1057757e+02   3.7198642e+03   3.6342664e+00   1.4013145e+01  -6.7438339e+00   1.0426224e+00   3.2154117e-01   4.6248514e-01  -3.7856662e+00  -4.3748992e+00   4.4915895e+00   4.6977166e-03  -2.6050582e-02  -3.0293889e-01  -4.1811788e+00  -2.6521137e+00
   1.0470000e+01   4.0203486e-01  -9.6236887e-02   4.9894567e+01  -6.3171602e-01  -2.3769712e+00  -9.4175160e+00   3.0609573e+01  -6.7964059e-01  -3.4238005e+00   4.7689950e-01  -3.4745899e-01   5.1805500e-01   3.2692202e+01  -2.0816965e+01  -7.8240003e+01   3.2337570e+03   3.3388148e+00   1.4294668e+01  -5.2724975e+00   9.9860061e-01   2.6647150e-01   4.4993512e-01  -3.7380620e+00  -4.0408372e+00   3.9392269e+00   1.8394885e-02  -5.5372387e-03  -2.9584239e-01  -3.5447622e+00  -1.9959491e+00
   1.0480000e+01   5.0972637e-01  -1.1970127e-01   4.9849269e+01  -5.7855890e-01  -2.4691601e+00  -9.0363531e+00   3.8116289e+01  -7.1364528e-01  -3.3871651e+00   3.6635416e+00  -3.3804800e-01   7.3535369e-01   2.1729868e+01  -2.1156658e+01  -5.2140131e+01   2.6099872e+03   3.0063873e+00   1.4309040e+01  -4.1146618e+00   9.5698621e-01   2.1800255e-01   4.3598116e-01  -3.8027863e+00  -3.8206022e+00   3.8867683e+00   1.3558884e-02   8.1549195e-03  -2.8123971e-01  -2.9043179e+00  -1.3561912e+00
   1.0490000e+01   5.9035281e-01  -6.0956685e-02   4.9823919e+01  -3.9189475e-01  -2.5543016e+00  -8.5866000e+00   4.4975308e+01  -7.4667069e-01  -3.2896643e+00   9.7500843e+00  -3.2761829e-01   8.5139070e-01   1.1603702e+01  -2.1286581e+01  -3.2694063e+01   1.9446068e+03   2.6259670e+00   1.4146721e+01  -3.4276204e+00   9.2189811e-01   1.7994410e-01   4.1824940e-01  -3.7922976e+00  -3.7065244e+00   4.2639379e+00  -1.0053674e-02   1.1475244e-02  -2.5554344e-01  -2.3360798e+00  -8.7531880e-01
   1.0500000e+01   6.2509996e-01   5.3036503e-02   4.9825753e+01  -6.1550885e-02  -2.6356617e+00  -8.0885619e+00   4.9803811e+01  -7.7786519e-01  -3.1070043e+00   1.8265995e+01  -3.1655988e-01   9.2884044e-01   7.7449739e+00  -2.1286424e+01  -1.8890223e+01   1.3803840e+03   2.2807256e+00   1.3879372e+01  -3.4342043e+00   9.0030086e-01   1.5614537e-01   3.9743947e-01  -3.6246979e+00  -3.6285351e+00   4.7679355e+00  -4.6243631e-02   6.4539318e-03  -2.2163809e-01  -1.9507834e+00  -6.2211633e-01
   1.0510000e+01   6.0871590e-01   1.9008442e-01   4.9848035e+01   3.5604277e-01  -2.7089430e+00  -7.5686227e+00   5.1993925e+01  -8.0624098e-01  -2.8253374e+00   2.8166691e+01  -3.0463002e-01   1.0304678e+00   1.0162740e+01  -2.1200637e+01  -8.4494432e+00   1.0440780e+03   2.0509011e+00   1.3536595e+01  -4.2476798e+00   8.9479019e-01   1.4883949e-01   3.7536655e-01  -3.3458226e+00  -3.4906443e+00   5.0838033e+00  -8.6245016e-02  -1.9394370e-03  -1.8548061e-01  -1.8028962e+00  -5.5487161e-01
   1.0520000e+01   5.6075663e-01   3.2230747e-01   4.9879797e+01   7.7708405e-01  -2.7795887e+00  -7.0471282e+00   5.2149446e+01  -8.3069987e-01  -2.4336650e+00   3.9167242e+01  -2.9140728e-01   1.1735288e+00   1.4306100e+01  -2.1035192e+01   1.4463072e+00   9.8957504e+02   1.9438723e+00   1.3097228e+01  -5.7531045e+00   9.0051497e-01   1.5660168e-01   3.5271348e-01  -3.0442103e+00  -3.2234432e+00   5.0559773e+00  -1.2313504e-01  -9.3035653e-03  -1.5171009e-01  -1.8461233e+00  -5.7576278e-01
   1.0530000e+01   5.1356269e-01   4.3503458e-01   4.9912537e+01   1.1360583e+00  -2.8441610e+00  -6.5324964e+00   5.1463184e+01  -8.5013388e-01  -1.9311462e+00   5.0251881e+01  -2.7664668e-01   1.3401664e+00   1.6663757e+01  -2.0772057e+01   1.3050746e+01   1.1604438e+03   1.9167240e+00   1.2514074e+01  -7.6215398e+00   9.0849415e-01   1.7407322e-01   3.2881455e-01  -2.7432029e+00  -2.8166520e+00   4.7368476e+00  -1.5334251e-01  -1.3799078e-02  -1.2179541e-01  -1.9766214e+00  -6.2722067e-01
   1.0540000e+01   4.9270697e-01   5.3179214e-01   4.9942067e+01   1.4023800e+00  -2.9032902e+00  -6.0231389e+00   5.0935746e+01  -8.6369778e-01  -1.3440948e+00   5.8705133e+01  -2.6038685e-01   1.5021191e+00   1.6195265e+01  -2.0394251e+01   2.6975390e+01   1.3924644e+03   1.9141166e+00   1.1775418e+01  -9.4440940e+00   9.1147776e-01   1.9409763e-01   3.0316942e-01  -2.4003165e+00  -2.3261150e+00   4.3451409e+00  -1.7573093e-01  -1.6153024e-02  -9.5021596e-02  -2.0854126e+00  -7.1106412e-01
   1.0550000e+01   5.0595985e-01   6.2958035e-01   4.9968077e+01   1.5744556e+00  -2.9627060e+00  -5.5144744e+00   5.0866450e+01  -8.7101115e-01  -7.1902338e-01   6.2507144e+01  -2.4295603e-01   1.6303408e+00   1.2822169e+01  -1.9903617e+01   4.1939536e+01   1.4964146e+03   1.8946686e+00   1.0933217e+01  -1.0900718e+01   9.0701149e-01   2.1075351e-01   2.7680421e-01  -1.9617484e+00  -1.8521051e+00   4.1434931e+00  -1.9115346e-01  -1.8530848e-02  -7.0216521e-02  -2.0980067e+00  -8.5938575e-01
   1.0560000e+01   5.4395605e-01   7.4682043e-01   4.9993133e+01   1.6689525e+00  -3.0113501e+00  -5.0135798e+00   5.0089455e+01  -8.7205827e-01  -9.2341462e-02   6.2668192e+01  -2.2490377e-01   1.7025101e+00   7.2169331e+00  -1.9317410e+01   5.5724734e+01   1.3785198e+03   1.8579082e+00   1.0063006e+01  -1.1877968e+01   8.9638142e-01   2.2127444e-01   2.5199174e-01  -1.3800178e+00  -1.4878552e+00   4.2979818e+00  -2.0292911e-01  -2.3363529e-02  -4.6639510e-02  -2.0103080e+00  -1.1234786e+00
   1.0570000e+01   5.8789480e-01   8.9098704e-01   5.0021563e+01   1.7086536e+00  -3.0520301e+00  -4.5439322e+00   4.6964760e+01  -8.6685831e-01   5.3251966e-01   6.2486112e+01  -2.0683092e-01   1.7132428e+00   1.0732717e+00  -1.8656604e+01   6.6325531e+01   1.0600797e+03   1.8406888e+00   9.2268052e+00  -1.2450958e+01   8.8299693e-01   2.2615866e-01   2.3106178e-01  -6.2477632e-01  -1.2731448e+00   4.8435451e+00  -2.1572224e-01  -3.2663271e-02  -2.4037936e-02  -1.8829981e+00  -1.5531848e+00
   1.0580000e+01   6.1942658e-01   1.0518552e+00   5.0058186e+01   1.7106210e+00  -3.0963197e+00  -4.1248376e+00   4.1909466e+01  -8.5518301e-01   1.1801345e+00   6.4761481e+01  -1.8920601e-01   1.6755560e+00  -3.7686847e+00  -1.7942861e+01   7.2416247e+01   6.0907158e+02   1.8753663e+00   8.4797125e+00  -1.2766003e+01   8.7124286e-01   2.2795595e-01   2.1580036e-01   2.8313252e-01  -1.1876967e+00   5.7333742e+00  -2.3334222e-01  -4.7681149e-02  -2.4907061e-03  -1.7857013e+00  -2.1530006e+00
   1.0590000e+01   6.2943983e-01   1.2030221e+00   5.0106832e+01   1.6796944e+00  -3.1305253e+00  -3.7573312e+00   3.6750643e+01  -8.3655730e-01   1.8749945e+00   6.9485999e+01  -1.7232893e-01   1.6065349e+00  -6.9021049e+00  -1.7204901e+01   7.3570182e+01   1.1539344e+02   1.9640961e+00   7.8669876e+00  -1.2966676e+01   8.6391725e-01   2.2948989e-01   2.0724377e-01   1.2612699e+00  -1.1643618e+00   6.8657626e+00  -2.5825080e-01  -6.8606639e-02   1.7672193e-02  -1.7548457e+00  -2.8653620e+00
   1.0600000e+01   6.2268628e-01   1.3120371e+00   5.0169230e+01   1.6105789e+00  -3.1666789e+00  -3.4324944e+00   3.2483678e+01  -8.1050035e-01   2.6177187e+00   7.4272425e+01  -1.5644962e-01   1.5116003e+00  -9.4934572e+00  -1.6490572e+01   7.0423741e+01  -3.1464406e+02   2.0870507e+00   7.3984509e+00  -1.3155838e+01   8.6012454e-01   2.3228972e-01   2.0533478e-01   2.1960549e+00  -1.1130195e+00   8.0968481e+00  -2.9175079e-01  -9.4320152e-02   3.5942528e-02  -1.7913909e+00  -3.5962485e+00
   1.0610000e+01   6.1471191e-01   1.3577168e+00   5.0244857e+01   1.4993009e+00  -3.1976760e+00  -3.1404371e+00   2.9205731e+01  -7.7675507e-01   3.3860467e+00   7.6832801e+01  -1.4197272e-01   1.3754627e+00  -1.3613762e+01  -1.5867296e+01   6.4351374e+01  -6.0723673e+02   2.2051547e+00   7.0527386e+00  -1.3343584e+01   8.5604753e-01   2.3587167e-01   2.0884253e-01   2.9723433e+00  -9.7130315e-01   9.2799210e+00  -3.3292065e-01  -1.2247742e-01   5.1868161e-02  -1.8591072e+00  -4.2417926e+00
   1.0620000e+01   6.2214603e-01   1.3454668e+00   5.0330941e+01   1.3572525e+00  -3.2254071e+00  -2.8744484e+00   2.6598871e+01  -7.3550628e-01   4.1358428e+00   7.4979614e+01  -1.2959833e-01   1.1687382e+00  -2.0672449e+01  -1.5393096e+01   5.6784876e+01  -7.5664975e+02   2.2738945e+00   6.8110084e+00  -1.3449274e+01   8.4735363e-01   2.3807839e-01   2.1564725e-01   3.5075066e+00  -7.4730587e-01   1.0295994e+01  -3.7738662e-01  -1.5000121e-01   6.5365365e-02  -1.9015589e+00  -4.7186729e+00
   1.0630000e+01   6.5325965e-01   1.3062964e+00   5.0422259e+01   1.2125552e+00  -3.2507891e+00  -2.6297050e+00   2.4474335e+01  -6.8775937e-01   4.7850136e+00   6.4917079e+01  -1.2011922e-01   8.8243152e-01  -2.8630670e+01  -1.5081520e+01   4.8727921e+01  -8.0569550e+02   2.2843917e+00   6.6746003e+00  -1.3382653e+01   8.3183637e-01   2.3628882e-01   2.2324061e-01   3.7976196e+00  -5.0749604e-01   1.1052589e+01  -4.1759235e-01  -1.7378419e-01   7.6807193e-02  -1.8932793e+00  -5.0055177e+00
   1.0640000e+01   7.0400299e-01   1.2777273e+00   5.0511336e+01   1.0937390e+00  -3.2775463e+00  -2.3996030e+00   2.3010198e+01  -6.3567787e-01   5.2176001e+00   4.3258649e+01  -1.1390548e-01   5.5899852e-01  -3.2343299e+01  -1.4898392e+01   4.0708863e+01  -8.0190580e+02   2.2807067e+00   6.6476599e+00  -1.3123887e+01   8.1092535e-01   2.2893734e-01   2.2957834e-01   3.9234004e+00  -3.2099780e-01   1.1480866e+01  -4.4506546e-01  -1.9131621e-01   8.6711975e-02  -1.8647318e+00  -5.1508933e+00
   1.0650000e+01   7.6066394e-01   1.2807873e+00   5.0589667e+01   1.0119931e+00  -3.2974279e+00  -2.1810990e+00   2.1850405e+01  -5.8249653e-01   5.3264259e+00   1.0882575e+01  -1.1052384e-01   2.7890933e-01  -2.8008919e+01  -1.4788390e+01   3.3016270e+01  -7.6925929e+02   2.3191961e+00   6.7081492e+00  -1.2728409e+01   7.8816314e-01   2.1637341e-01   2.3377815e-01   3.9887639e+00  -2.1145572e-01   1.1554142e+01  -4.5389765e-01  -2.0095959e-01   9.5110685e-02  -1.8663705e+00  -5.2269788e+00
   1.0660000e+01   8.0791708e-01   1.3085922e+00   5.0650940e+01   9.5783148e-01  -3.3174241e+00  -1.9784560e+00   2.0264293e+01  -5.3190064e-01   5.0665986e+00  -2.5982729e+01  -1.0882031e-01   1.1433848e-01  -1.6457085e+01  -1.4704436e+01   2.5921755e+01  -7.0945150e+02   2.4040403e+00   6.8090103e+00  -1.2264340e+01   7.6610160e-01   2.0047560e-01   2.3592559e-01   4.0424899e+00  -1.6025363e-01   1.1309170e+01  -4.4337794e-01  -2.0204028e-01   1.0107915e-01  -1.9113673e+00  -5.2701395e+00
   1.0670000e+01   8.3755484e-01   1.3343290e+00   5.0694632e+01   9.1017311e-01  -3.3355296e+00  -1.7962670e+00   1.8218905e+01  -4.8708719e-01   4.4871121e+00  -5.7948645e+01  -1.0735048e-01   9.4263945e-02  -2.0074538e+00  -1.4627999e+01   1.9736080e+01  -6.1856749e+02   2.4737690e+00   6.9000039e+00  -1.1756979e+01   7.4506020e-01   1.8356124e-01   2.3642170e-01   4.0610045e+00  -1.4414107e-01   1.0836885e+01  -4.1784509e-01  -1.9514103e-01   1.0305453e-01  -1.9613033e+00  -5.2676641e+00
   1.0680000e+01   8.5195793e-01   1.3329381e+00   5.0725602e+01   8.4819452e-01  -3.3515724e+00  -1.6354484e+00   1.6081862e+01  -4.4998281e-01   3.7150808e+00  -7.7203137e+01  -1.0486805e-01   1.9878357e-01   1.0451963e+01  -1.4575846e+01   1.4724749e+01  -5.0113313e+02   2.4485214e+00   6.9400546e+00  -1.1198835e+01   7.2414006e-01   1.6756096e-01   2.3572307e-01   3.9937443e+00  -1.5894831e-01   1.0259516e+01  -3.8407100e-01  -1.8236116e-01   9.9967515e-02  -1.9569597e+00  -5.1872469e+00
   1.0690000e+01   8.6017668e-01   1.2989390e+00   5.0749533e+01   7.6020757e-01  -3.3656672e+00  -1.4947239e+00   1.4072443e+01  -4.2099446e-01   2.9025206e+00  -8.1256011e+01  -1.0067617e-01   3.7286078e-01   1.7407721e+01  -1.4579155e+01   1.0986885e+01  -3.7378642e+02   2.2801269e+00   6.9089865e+00  -1.0591679e+01   7.0252508e-01   1.5376326e-01   2.3438244e-01   3.8147577e+00  -2.2225154e-01   9.7172076e+00  -3.4859833e-01  -1.6698929e-01   9.2310738e-02  -1.8530193e+00  -5.0103490e+00
   1.0700000e+01   8.7040555e-01   1.2484896e+00   5.0768940e+01   6.4709614e-01  -3.3801057e+00  -1.3699535e+00   1.2477049e+01  -3.9925173e-01   2.1771303e+00  -7.2539034e+01  -9.4758590e-02   5.4835152e-01   1.7549074e+01  -1.4644821e+01   8.4118324e+00  -2.5750525e+02   1.9709138e+00   6.8194026e+00  -9.9657798e+00   6.8011234e-01   1.4290791e-01   2.3278498e-01   3.5444033e+00  -3.6710401e-01   9.3468069e+00  -3.1669615e-01  -1.5257733e-01   8.2004339e-02  -1.6389267e+00  -4.7503573e+00
   1.0710000e+01   8.8519351e-01   1.2080405e+00   5.0782748e+01   5.1981389e-01  -3.3913357e+00  -1.2543447e+00   1.1560875e+01  -3.8314091e-01   1.6131250e+00  -5.6400534e+01  -8.7675323e-02   6.6772124e-01   1.1936972e+01  -1.4743815e+01   6.7439479e+00  -1.6678845e+02   1.5716311e+00   6.7097072e+00  -9.3797132e+00   6.5781269e-01   1.3552284e-01   2.3062486e-01   3.2384114e+00  -6.2826490e-01   9.2453945e+00  -2.9219664e-01  -1.4186564e-01   7.1031806e-02  -1.3505878e+00  -4.4490991e+00
   1.0720000e+01   9.0119089e-01   1.1984030e+00   5.0788327e+01   3.9264047e-01  -3.4021073e+00  -1.1393383e+00   1.1500642e+01  -3.7097005e-01   1.2182295e+00  -3.9489550e+01  -8.0165598e-02   7.1328421e-01   4.5562969e+00  -1.4837969e+01   5.6878786e+00  -1.0560692e+02   1.1780181e+00   6.6193257e+00  -8.9050568e+00   6.3756455e-01   1.3232081e-01   2.2684980e-01   2.9728322e+00  -1.0230777e+00   9.4309310e+00  -2.7689579e-01  -1.3606806e-01   6.0251211e-02  -1.0781841e+00  -4.1683871e+00
   1.0730000e+01   9.1127621e-01   1.2229551e+00   5.0783961e+01   2.7358504e-01  -3.4146551e+00  -1.0149417e+00   1.2439654e+01  -3.6150903e-01   9.4623456e-01  -2.7199491e+01  -7.2577445e-02   7.2437875e-01   1.1094541e+00  -1.4905716e+01   4.9911243e+00  -6.9675437e+01   8.9769518e-01   6.5646496e+00  -8.5956074e+00   6.2166566e-01   1.3429465e-01   2.2042798e-01   2.8224160e+00  -1.5312183e+00   9.8351576e+00  -2.6998478e-01  -1.3482142e-01   4.9580800e-02  -9.3441410e-01  -3.9719286e+00
   1.0740000e+01   9.0977860e-01   1.2660808e+00   5.0770986e+01   1.5741875e-01  -3.4219316e+00  -8.7543325e-01   1.3950849e+01  -3.5417627e-01   7.3235001e-01  -2.1388455e+01  -6.4561710e-02   7.7091366e-01   4.6534917e+00  -1.4944179e+01   4.4829521e+00  -5.0817213e+01   7.7645680e-01   6.5239104e+00  -8.4553832e+00   6.1117449e-01   1.4230411e-01   2.1111677e-01   2.8185444e+00  -2.0855971e+00   1.0351218e+01  -2.6878821e-01  -1.3668761e-01   3.9079193e-02  -9.7556333e-01  -3.8878608e+00
   1.0750000e+01   9.0010118e-01   1.3024275e+00   5.0754407e+01   3.1050388e-02  -3.4293228e+00  -7.2318063e-01   1.5225262e+01  -3.4891121e-01   5.2448042e-01  -2.0786958e+01  -5.5369374e-02   8.9289703e-01   1.2198337e+01  -1.4960087e+01   4.0705477e+00  -4.1240444e+01   7.3733503e-01   6.4451449e+00  -8.4206492e+00   6.0417391e-01   1.5626312e-01   1.9908116e-01   2.9139448e+00  -2.5969707e+00   1.0896241e+01  -2.7052762e-01  -1.3988437e-01   2.9531269e-02  -1.1390970e+00  -3.8789086e+00
   1.0760000e+01   8.9649316e-01   1.3099983e+00   5.0740969e+01  -1.1275924e-01  -3.4336773e+00  -5.6210313e-01   1.6107750e+01  -3.4589470e-01   2.9844691e-01  -2.2603351e+01  -4.4492578e-02   1.0660534e+00   1.7315641e+01  -1.4962390e+01   3.7125708e+00  -3.5797686e+01   6.1162537e-01   6.2786783e+00  -8.3768590e+00   5.9610649e-01   1.7459690e-01   1.8390441e-01   3.0081832e+00  -2.9960864e+00   1.1429736e+01  -2.7362644e-01  -1.4294435e-01   2.1990333e-02  -1.2758595e+00  -3.8685579e+00
   1.0770000e+01   9.1465331e-01   1.2776750e+00   5.0736405e+01  -2.6936249e-01  -3.4360264e+00  -3.8953049e-01   1.7257264e+01  -3.4520098e-01   6.4943129e-02  -2.3350378e+01  -3.1990447e-02   1.2336831e+00   1.6762970e+01  -1.4958671e+01   3.3950089e+00  -3.1756191e+01   2.6287400e-01   6.0082222e+00  -8.2120805e+00   5.8275680e-01   1.9469893e-01   1.6475362e-01   3.0247795e+00  -3.2517179e+00   1.1923339e+01  -2.7769315e-01  -1.4510656e-01   1.6955262e-02  -1.2643404e+00  -3.8114562e+00
   1.0780000e+01   9.5814287e-01   1.2052840e+00   5.0744422e+01  -4.2670045e-01  -3.4404382e+00  -1.9487298e-01   1.9465751e+01  -3.4649453e-01  -1.3512098e-01  -2.0006410e+01  -1.8315478e-02   1.3566829e+00   1.2299974e+01  -1.4954068e+01   3.1147939e+00  -2.8021502e+01  -3.3129585e-01   5.6686430e+00  -7.8700649e+00   5.6293308e-01   2.1405353e-01   1.4167606e-01   2.9397877e+00  -3.3671576e+00   1.2334036e+01  -2.8266890e-01  -1.4636334e-01   1.4048737e-02  -1.0756607e+00  -3.7115612e+00
   1.0790000e+01   1.0121628e+00   1.1011978e+00   5.0767189e+01  -5.7167022e-01  -3.4405528e+00   2.9888451e-02   2.2476143e+01  -3.4900586e-01  -2.5859435e-01  -1.2347337e+01  -3.8822420e-03   1.4389844e+00   8.2301471e+00  -1.4951478e+01   2.8677686e+00  -2.4702527e+01  -1.0858212e+00   5.3250321e+00  -7.3591883e+00   5.3814721e-01   2.3096248e-01   1.1611552e-01   2.7716642e+00  -3.3618110e+00   1.2604656e+01  -2.8819958e-01  -1.4716366e-01   1.2313529e-02  -7.6576436e-01  -3.6038643e+00
   1.0800000e+01   1.0508867e+00   9.7973080e-01   5.0805312e+01  -6.9582205e-01  -3.4387766e+00   2.7394061e-01   2.4405216e+01  -3.5199514e-01  -3.0848527e-01  -4.9890919e+00   1.1451836e-02   1.5360126e+00   9.7028263e+00  -1.4952140e+01   2.6477274e+00  -2.2004124e+01  -1.8583286e+00   5.0194971e+00  -6.7180626e+00   5.1036411e-01   2.4452889e-01   8.9938205e-02   2.5817862e+00  -3.2454751e+00   1.2679420e+01  -2.9362206e-01  -1.4804337e-01   1.0724772e-02  -4.4540705e-01  -3.5522312e+00
   1.0810000e+01   1.0547871e+00   8.5686049e-01   5.0856576e+01  -7.9972448e-01  -3.4293228e+00   5.0744520e-01   2.3350459e+01  -3.5549619e-01  -3.6188232e-01  -5.3397052e+00   2.8644510e-02   1.7284628e+00   1.9245015e+01  -1.4956181e+01   2.4527903e+00  -1.9493713e+01  -2.5426757e+00   4.7556202e+00  -5.9786787e+00   4.8065954e-01   2.5447751e-01   6.4271652e-02   2.4320972e+00  -3.0201399e+00   1.2532536e+01  -2.9838049e-01  -1.4955452e-01   8.6222884e-03  -2.0589276e-01  -3.6075578e+00
   1.0820000e+01   1.0250309e+00   7.4485288e-01   5.0914966e+01  -8.9196522e-01  -3.4206711e+00   7.0428370e-01   1.9683850e+01  -3.6061938e-01  -5.2624696e-01  -1.6436464e+01   4.9108216e-02   2.0609740e+00   3.3251128e+01  -1.4963058e+01   2.2782126e+00  -1.7457769e+01  -3.1379738e+00   4.5273988e+00  -5.1552302e+00   4.4969837e-01   2.6128738e-01   3.9377165e-02   2.3242869e+00  -2.7052774e+00   1.2193519e+01  -3.0268121e-01  -1.5232938e-01   5.8784547e-03  -4.9645957e-02  -3.7486874e+00
   1.0830000e+01   9.8313690e-01   6.4867009e-01   5.0972553e+01  -9.8278622e-01  -3.4127070e+00   8.6287356e-01   1.5858986e+01  -3.6910017e-01  -8.6415346e-01  -3.3790650e+01   7.3897688e-02   2.4977408e+00   4.3676675e+01  -1.4971913e+01   2.0960229e+00  -1.8218969e+01  -3.7206637e+00   4.3306410e+00  -4.2688208e+00   4.1868875e-01   2.6638091e-01   1.5469843e-02   2.2054480e+00  -2.3411472e+00   1.1749253e+01  -3.0779901e-01  -1.5678553e-01   2.8262718e-03   0.0000000e+00  -3.8914627e+00
   1.0840000e+01   9.5650384e-01   5.6649130e-01   5.1023740e+01  -1.0764374e+00  -3.3998728e+00   1.0025325e+00   1.3965896e+01  -3.8263538e-01  -1.3719320e+00  -5.0777854e+01   1.0304947e-01   2.9375592e+00   4.3981835e+01  -1.4981746e+01   1.8480205e+00  -2.4800237e+01  -4.3595382e+00   4.1469048e+00  -3.3836104e+00   3.8944830e-01   2.7187569e-01  -6.5777453e-03   2.0356747e+00  -1.9608397e+00   1.1321804e+01  -3.1545637e-01  -1.6264898e-01   2.4613608e-04   0.0000000e+00  -3.9598789e+00
   1.0850000e+01   9.6081197e-01   4.9434848e-01   5.1067766e+01  -1.1663655e+00  -3.3917941e+00   1.1469167e+00   1.4438415e+01  -4.0240626e-01  -1.9982119e+00  -6.2627989e+01   1.3553099e-01   3.2741171e+00   3.3655793e+01  -1.4991334e+01   1.4673996e+00  -3.8062090e+01  -5.0584351e+00   3.9409442e+00  -2.6038370e+00   3.6387888e-01   2.8001061e-01  -2.5559310e-02   1.8385225e+00  -1.5721312e+00   1.1028068e+01  -3.2680296e-01  -1.6897695e-01  -6.6750361e-04   0.0000000e+00  -3.9414475e+00
   1.0860000e+01   9.9073558e-01   4.3074709e-01   5.1107595e+01  -1.2378493e+00  -3.3761523e+00   1.3102126e+00   1.6329594e+01  -4.2874458e-01  -2.6579385e+00  -6.5972658e+01   1.6959389e-01   3.4361700e+00   1.6205292e+01  -1.4999056e+01   9.2114572e-01  -5.4625391e+01  -5.7739234e+00   3.6804227e+00  -2.0406671e+00   3.4364097e-01   2.9262641e-01  -4.0794460e-02   1.6712221e+00  -1.1747816e+00   1.0944391e+01  -3.4181008e-01  -1.7457538e-01   1.2318249e-03   0.0000000e+00  -3.8672621e+00
   1.0870000e+01   1.0238397e+00   3.7696618e-01   5.1147325e+01  -1.2782195e+00  -3.3610835e+00   1.4910174e+00   1.8080475e+01  -4.6104523e-01  -3.2568747e+00  -5.9893626e+01   2.0319312e-01   3.3939971e+00  -4.2172864e+00  -1.5002941e+01   2.4706462e-01  -6.7408111e+01  -6.4422857e+00   3.3559908e+00  -1.7663895e+00   3.2966542e-01   3.1061949e-01  -5.2375410e-02   1.5801782e+00  -7.9082892e-01   1.1072588e+01  -3.5904354e-01  -1.7821897e-01   6.3459448e-03   0.0000000e+00  -3.7771859e+00
   1.0880000e+01   1.0348450e+00   3.3499469e-01   5.1190176e+01  -1.2868663e+00  -3.3424051e+00   1.6786319e+00   1.8761453e+01  -4.9804183e-01  -3.7280786e+00  -4.7120384e+01   2.3455936e-01   3.1749038e+00  -2.1909334e+01  -1.5001230e+01  -4.5461920e-01  -7.0168381e+01  -6.9668134e+00   2.9812027e+00  -1.7631402e+00   3.2135782e-01   3.3333859e-01  -6.0712750e-02   1.6094411e+00  -4.6000653e-01   1.1312998e+01  -3.7579141e-01  -1.7886832e-01   1.4011881e-02   0.0000000e+00  -3.7288195e+00
   1.0890000e+01   1.0123448e+00   3.0537578e-01   5.1237395e+01  -1.2773884e+00  -3.3228672e+00   1.8637178e+00   1.8508587e+01  -5.3827085e-01  -4.0509204e+00  -3.2284187e+01   2.6275629e-01   2.8621947e+00  -3.1270913e+01  -1.4993528e+01  -1.0896481e+00  -6.3502887e+01  -7.2539862e+00   2.5807338e+00  -1.9298365e+00   3.1654584e-01   3.5847813e-01  -6.6129013e-02   1.7861270e+00  -2.0410300e-01   1.1517895e+01  -3.8908295e-01  -1.7628106e-01   2.2751770e-02   0.0000000e+00  -3.7761465e+00
   1.0900000e+01   9.6776077e-01   2.8259985e-01   5.1288068e+01  -1.2700918e+00  -3.3007511e+00   2.0446267e+00   1.8090890e+01  -5.8046308e-01  -4.2441586e+00  -1.9323820e+01   2.8773655e-01   2.5450413e+00  -3.1715335e+01  -1.4982446e+01  -1.6494056e+00  -5.5975749e+01  -7.2925904e+00   2.1932318e+00  -2.1447931e+00   3.1264717e-01   3.8292410e-01  -6.8800560e-02   2.0741206e+00  -2.2556921e-02   1.1605857e+01  -3.9739391e-01  -1.7156331e-01   3.0961603e-02   0.0000000e+00  -3.9159882e+00
   1.0910000e+01   9.2816314e-01   2.5192059e-01   5.1339790e+01  -1.2786107e+00  -3.2806975e+00   2.2277947e+00   1.8316808e+01  -6.2371174e-01  -4.3442177e+00  -1.0005911e+01   3.0978445e-01   2.2567501e+00  -2.8829125e+01  -1.4975651e+01  -2.2322007e+00  -5.8279511e+01  -7.1698106e+00   1.8669970e+00  -2.3235447e+00   3.0805296e-01   4.0413973e-01  -6.8721045e-02   2.3763883e+00   9.0556442e-02   1.1622732e+01  -4.0164394e-01  -1.6691172e-01   3.7733519e-02   0.0000000e+00  -4.0820583e+00
   1.0920000e+01   9.1585200e-01   1.9567303e-01   5.1390067e+01  -1.3008638e+00  -3.2552009e+00   2.4190789e+00   1.9128421e+01  -6.6736028e-01  -4.3779192e+00  -3.3701430e+00   3.2874766e-01   1.9533241e+00  -3.0342602e+01  -1.4987717e+01  -2.9873772e+00  -7.5517651e+01  -7.0114866e+00   1.6275843e+00  -2.4577584e+00   3.0266713e-01   4.2124411e-01  -6.5702875e-02   2.5960743e+00   1.5612627e-01   1.1702399e+01  -4.0467497e-01  -1.6454726e-01   4.3210925e-02   0.0000000e+00  -4.1965376e+00
   1.0930000e+01   9.3233072e-01   1.0439558e-01   5.1438764e+01  -1.3228241e+00  -3.2280427e+00   2.6159017e+00   1.9682279e+01  -7.1069629e-01  -4.3442754e+00   3.3643786e+00   3.4379993e-01   1.5660904e+00  -3.8723362e+01  -1.5040296e+01  -4.0152186e+00  -1.0278415e+02  -6.8919825e+00   1.4573144e+00  -2.6004956e+00   2.9748851e-01   4.3518107e-01  -5.9824026e-02   2.7165448e+00   2.1429708e-01   1.1945698e+01  -4.0957394e-01  -1.6553927e-01   4.8143786e-02   0.0000000e+00  -4.2461434e+00
   1.0940000e+01   9.6101371e-01  -1.7837262e-02   5.1490437e+01  -1.3303937e+00  -3.1992229e+00   2.8125203e+00   1.9661857e+01  -7.5272952e-01  -4.2244601e+00   1.1981528e+01   3.5401325e-01   1.0823447e+00  -4.8374574e+01  -1.5158135e+01  -5.2819565e+00  -1.2667379e+02  -6.7990586e+00   1.3119524e+00  -2.7967541e+00   2.9353580e-01   4.4770847e-01  -5.1925432e-02   2.8046903e+00   2.9519667e-01   1.2312182e+01  -4.1747176e-01  -1.6909792e-01   5.3114159e-02   0.0000000e+00  -4.2908968e+00
   1.0950000e+01   9.8281071e-01  -1.5492886e-01   5.1553351e+01  -1.3186529e+00  -3.1698875e+00   3.0079707e+00   1.9545038e+01  -7.9222883e-01  -4.0082098e+00   2.1625032e+01   3.5902354e-01   5.5496289e-01  -5.2738181e+01  -1.5357621e+01  -6.6290742e+00  -1.3471177e+02  -6.6949695e+00   1.1503278e+00  -3.0341454e+00   2.9064983e-01   4.5975168e-01  -4.3417157e-02   2.9082313e+00   3.9794481e-01   1.2639487e+01  -4.2622617e-01  -1.7268191e-01   5.8104438e-02   0.0000000e+00  -4.3702432e+00
   1.0960000e+01   9.8931295e-01  -2.8523712e-01   5.1634417e+01  -1.2938683e+00  -3.1394061e+00   3.2022584e+00   1.9428773e+01  -8.2797173e-01  -3.7123863e+00   2.9582353e+01   3.5915750e-01   4.9018847e-02  -5.0594404e+01  -1.5628288e+01  -7.8857586e+00  -1.2566843e+02  -6.5714582e+00   9.4998146e-01  -3.2424880e+00   2.8702044e-01   4.7046707e-01  -3.5671242e-02   2.9991935e+00   5.0929189e-01   1.2757276e+01  -4.3159499e-01  -1.7318097e-01   6.2529735e-02   0.0000000e+00  -4.4509099e+00
   1.0970000e+01   9.8613681e-01  -3.9179549e-01   5.1734039e+01  -1.2689775e+00  -3.1050860e+00   3.3862215e+00   1.8396307e+01  -8.5919045e-01  -3.3928652e+00   3.1952102e+01   3.5527171e-01  -3.8540010e-01  -4.3441895e+01  -1.5923479e+01  -8.9565519e+00  -1.0707933e+02  -6.4362907e+00   7.0384426e-01  -3.3237225e+00   2.7988836e-01   4.7782568e-01  -2.9753823e-02   3.0406343e+00   6.3523686e-01   1.2576456e+01  -4.3023121e-01  -1.6866708e-01   6.5609071e-02   0.0000000e+00  -4.4934482e+00
   1.0980000e+01   9.8753065e-01  -4.6963942e-01   5.1845199e+01  -1.2562870e+00  -3.0690469e+00   3.5405097e+00   1.5428823e+01  -8.8601779e-01  -3.1299523e+00   2.6291297e+01   3.4851636e-01  -7.1682289e-01  -3.3142279e+01  -1.6181213e+01  -9.8017646e+00  -8.4521272e+01  -6.3175314e+00   4.1848477e-01  -3.2052329e+00   2.6699967e-01   4.8015287e-01  -2.6618755e-02   3.0297321e+00   7.9698763e-01   1.2122593e+01  -4.2192084e-01  -1.5938565e-01   6.6956930e-02   0.0000000e+00  -4.4938389e+00
   1.0990000e+01   1.0058802e+00  -5.2510783e-01   5.1956298e+01  -1.2618424e+00  -3.0316328e+00   3.6466241e+00   1.0611438e+01  -9.0961692e-01  -2.9748041e+00   1.5514819e+01   3.3981777e-01  -9.5445599e-01  -2.3763310e+01  -1.6361081e+01  -1.0402880e+01  -6.0111575e+01  -6.2859821e+00   1.1763681e-01  -2.8907213e+00   2.4794916e-01   4.7738775e-01  -2.7237870e-02   2.9643695e+00   9.9597648e-01   1.1528025e+01  -4.0962647e-01  -1.4732272e-01   6.6975025e-02   0.0000000e+00  -4.4469749e+00
   1.1000000e+01   1.0419199e+00  -5.6986528e-01   5.2055361e+01  -1.2830998e+00  -3.0316328e+00   3.6978412e+00   5.1217134e+00  -9.3193760e-01  -2.9183599e+00   5.6444128e+00   3.2938963e-01  -1.1468153e+00  -1.9235935e+01  -1.6459334e+01  -1.0785102e+01  -3.8222148e+01  -6.3985791e+00  -1.7423957e-01  -2.4627830e+00   2.2458936e-01   4.7129303e-01  -3.2217600e-02   2.8534518e+00   1.2073500e+00   1.0964261e+01  -3.9778435e-01  -1.3499345e-01   6.6702632e-02   0.0000000e+00  -4.3532712e+00
   1.1010000e+01   1.0823025e+00  -6.1379039e-01   5.2134726e+01  -1.3110211e+00  -2.9930154e+00   3.7037138e+00   5.8725781e-01  -9.5498649e-01  -2.9183160e+00   4.3976722e-03   3.1689290e-01  -1.3365108e+00  -1.8969541e+01  -1.6497109e+01  -1.1039066e+01  -2.5396379e+01  -6.6312165e+00  -4.5022929e-01  -2.0317206e+00   2.0005542e-01   4.6462022e-01  -4.1244296e-02   2.7441445e+00   1.4057602e+00   1.0543260e+01  -3.8977186e-01  -1.2428677e-01   6.7204017e-02   0.0000000e+00  -4.2478229e+00
   1.1020000e+01   1.1071003e+00  -6.5999132e-01   5.2193777e+01  -1.3363770e+00  -2.9604141e+00   3.6871930e+00  -1.6520772e+00  -9.7992386e-01  -2.9382430e+00  -1.9927065e+00   3.0206706e-01  -1.5278683e+00  -1.9135751e+01  -1.6504996e+01  -1.1296553e+01  -2.5748772e+01  -6.9057964e+00  -7.1159261e-01  -1.6734540e+00   1.7695805e-01   4.5977358e-01  -5.3152630e-02   2.6803165e+00   1.5771472e+00   1.0269529e+01  -3.8586342e-01  -1.1581085e-01   6.8755130e-02   0.0000000e+00  -4.1674601e+00
   1.1030000e+01   1.1040461e+00  -7.0529213e-01   5.2237859e+01  -1.3548564e+00  -2.9230000e+00   3.6700620e+00  -1.7130985e+00  -1.0068801e+00  -2.9630592e+00  -2.4816173e+00   2.8514382e-01  -1.6942076e+00  -1.6633932e+01  -1.6515792e+01  -1.1682146e+01  -3.8559274e+01  -7.1541988e+00  -9.5599345e-01  -1.3997728e+00   1.5607058e-01   4.5779121e-01  -6.6659571e-02   2.6607737e+00   1.7163753e+00   1.0073229e+01  -3.8329185e-01  -1.0903882e-01   7.0471378e-02   0.0000000e+00  -4.1157989e+00
   1.1040000e+01   1.0789006e+00  -7.4480060e-01   5.2275342e+01  -1.3665133e+00  -2.8866172e+00   3.6600408e+00  -1.0021292e+00  -1.0354573e+00  -2.9919570e+00  -2.8897803e+00   2.6678891e-01  -1.8054653e+00  -1.1125770e+01  -1.6562536e+01  -1.2260578e+01  -5.7843220e+01  -7.3592923e+00  -1.1815681e+00  -1.1737423e+00   1.3634977e-01   4.5822575e-01  -8.0952644e-02   2.6446281e+00   1.8234389e+00   9.8817950e+00  -3.7865237e-01  -1.0314408e-01   7.0950420e-02   0.0000000e+00  -4.0674385e+00
   1.1050000e+01   1.0513181e+00  -7.7511682e-01   5.2314928e+01  -1.3717270e+00  -2.8501771e+00   3.6556905e+00  -4.3502672e-01  -1.0651388e+00  -3.0231088e+00  -3.1151824e+00   2.4780267e-01  -1.8505058e+00  -4.5040523e+00  -1.6675564e+01  -1.2997627e+01  -7.3704853e+01  -7.5585432e+00  -1.3952260e+00  -9.5260751e-01   1.1622604e-01   4.5988836e-01  -9.5770892e-02   2.5806115e+00   1.8956275e+00   9.6685751e+00  -3.7067563e-01  -9.7862576e-02   6.9372702e-02   0.0000000e+00  -3.9896489e+00
   1.1060000e+01   1.0396088e+00  -7.9478197e-01   5.2363746e+01  -1.3684457e+00  -2.8148829e+00   3.6541123e+00  -1.5782071e-01  -1.0954504e+00  -3.0505568e+00  -2.7447934e+00   2.2886231e-01  -1.8388556e+00   1.1650216e+00  -1.6872782e+01  -1.3782753e+01  -7.8512591e+01  -7.7994553e+00  -1.6155875e+00  -7.3119638e-01   9.5378969e-02   4.6187257e-01  -1.1130969e-01   2.4455836e+00   1.9294081e+00   9.4550229e+00  -3.6084564e-01  -9.3779279e-02   6.5946552e-02   0.0000000e+00  -3.8707706e+00
   1.1070000e+01   1.0473535e+00  -8.0409566e-01   5.2426483e+01  -1.3545684e+00  -2.7764374e+00   3.6504287e+00  -3.6835405e-01  -1.1260790e+00  -3.0741803e+00  -2.3623485e+00   2.1039961e-01  -1.7910985e+00   4.7757134e+00  -1.7142683e+01  -1.4524418e+01  -7.4166527e+01  -8.0926587e+00  -1.8598810e+00  -5.5488553e-01   7.5591691e-02   4.6407084e-01  -1.2799451e-01   2.2543738e+00   1.9294446e+00   9.2815084e+00  -3.5158415e-01  -9.1934015e-02   6.1429555e-02   0.0000000e+00  -3.7237258e+00
   1.1080000e+01   1.0616838e+00  -8.0437626e-01   5.2505261e+01  -1.3336732e+00  -2.7400546e+00   3.6421808e+00  -8.2479613e-01  -1.1569170e+00  -3.1002720e+00  -2.6091763e+00   1.9260847e-01  -1.7274503e+00   6.3648169e+00  -1.7436321e+01  -1.5226285e+01  -7.0186721e+01  -8.4010274e+00  -2.1236252e+00  -4.8292483e-01   5.9800652e-02   4.6690806e-01  -1.4594992e-01   2.0356446e+00   1.9050337e+00   9.1694179e+00  -3.4431224e-01  -9.3105620e-02   5.6391163e-02   0.0000000e+00  -3.5665916e+00
   1.1090000e+01   1.0649664e+00  -7.9818900e-01   5.2599381e+01  -1.3145840e+00  -2.7053333e+00   3.6358529e+00  -6.3279134e-01  -1.1879079e+00  -3.1245141e+00  -2.4242065e+00   1.7556276e-01  -1.6573154e+00   7.0134923e+00  -1.7690259e+01  -1.5958659e+01  -7.3237408e+01  -8.6551762e+00  -2.3774755e+00  -5.3776087e-01   5.0116807e-02   4.7081810e-01  -1.6444044e-01   1.8124211e+00   1.8628142e+00   9.1082741e+00  -3.3928550e-01  -9.7385374e-02   5.0929606e-02   0.0000000e+00  -3.4153752e+00
   1.1100000e+01   1.0501312e+00  -7.9251699e-01   5.2705143e+01  -1.3029329e+00  -2.6699818e+00   3.6400066e+00   4.1537767e-01  -1.2187908e+00  -3.1216181e+00   2.8959360e-01   1.5934703e-01  -1.5783269e+00   7.8988440e+00  -1.7865396e+01  -1.6752463e+01  -7.9380409e+01  -8.7878892e+00  -2.5831651e+00  -6.9570687e-01   4.6489595e-02   4.7595158e-01  -1.8180163e-01   1.5986870e+00   1.8151246e+00   9.0785985e+00  -3.3664397e-01  -1.0431990e-01   4.4967476e-02   0.0000000e+00  -3.2867145e+00
   1.1110000e+01   1.0251322e+00  -7.9902751e-01   5.2816394e+01  -1.2961238e+00  -2.6346876e+00   3.6515014e+00   1.1494738e+00  -1.2489937e+00  -3.0588291e+00   6.2789075e+00   1.4411096e-01  -1.4836138e+00   9.4713170e+00  -1.7961888e+01  -1.7504123e+01  -7.5165926e+01  -8.7729033e+00  -2.7148254e+00  -9.1980429e-01   4.7065322e-02   4.8213903e-01  -1.9607484e-01   1.4043500e+00   1.7895499e+00   9.0731948e+00  -3.3703102e-01  -1.1329409e-01   3.8671464e-02   0.0000000e+00  -3.1976567e+00
   1.1120000e+01   1.0044621e+00  -8.2620478e-01   5.2925883e+01  -1.2869231e+00  -2.5940649e+00   3.6547921e+00   3.2906711e-01  -1.2777494e+00  -2.9164708e+00   1.4235823e+01   1.3005319e-01  -1.3683919e+00   1.1522191e+01  -1.8006836e+01  -1.7987293e+01  -4.8317007e+01  -8.6392749e+00  -2.7693970e+00  -1.1909104e+00   4.9876332e-02   4.8911770e-01  -2.0595731e-01   1.2358823e+00   1.8101394e+00   9.0934704e+00  -3.4105739e-01  -1.2375761e-01   3.2488525e-02   0.0000000e+00  -3.1574510e+00
   1.1130000e+01   9.9883605e-01  -8.7067115e-01   5.3027762e+01  -1.2699751e+00  -2.5593437e+00   3.6384512e+00  -1.6340819e+00  -1.3043045e+00  -2.6965934e+00   2.1987745e+01   1.1735880e-01  -1.2342507e+00   1.3414114e+01  -1.8039082e+01  -1.8001809e+01  -1.4516521e+00  -8.4506814e+00  -2.7571544e+00  -1.5072174e+00   5.4278523e-02   4.9683825e-01  -2.1124873e-01   1.0829560e+00   1.8665558e+00   9.1399266e+00  -3.4822723e-01  -1.3513219e-01   2.6814516e-02   0.0000000e+00  -3.1499246e+00
   1.1140000e+01   1.0105782e+00  -9.1764038e-01   5.3119796e+01  -1.2459553e+00  -2.5236484e+00   3.6062571e+00  -3.2194096e+00  -1.3280954e+00  -2.4191124e+00   2.7748102e+01   1.0613854e-01  -1.0886696e+00   1.4558107e+01  -1.8100132e+01  -1.7522989e+01   4.7882028e+01  -8.2607486e+00  -2.6905187e+00  -1.8678079e+00   6.0761432e-02   5.0532274e-01  -2.1250936e-01   9.1690147e-01   1.9170647e+00   9.2126910e+00  -3.5657563e-01  -1.4646784e-01   2.1700770e-02   0.0000000e+00  -3.1346897e+00
   1.1150000e+01   1.0336443e+00  -9.4984030e-01   5.3203852e+01  -1.2205433e+00  -2.4864061e+00   3.5696122e+00  -3.6644944e+00  -1.3488110e+00  -2.1101446e+00   3.0896774e+01   9.6456334e-02  -9.3634327e-01   1.5232637e+01  -1.8226054e+01  -1.6681182e+01   8.4180707e+01  -8.0817641e+00  -2.5832441e+00  -2.2586544e+00   6.9568149e-02   5.1411327e-01  -2.1064540e-01   7.1898012e-01   1.9176844e+00   9.3078500e+00  -3.6367344e-01  -1.5638564e-01   1.6827726e-02   0.0000000e+00  -3.0794060e+00
   1.1160000e+01   1.0569592e+00  -9.5720878e-01   5.3285065e+01  -1.1991910e+00  -2.4537476e+00   3.5396411e+00  -2.9971066e+00  -1.3663629e+00  -1.7923901e+00   3.1775457e+01   8.8452607e-02  -7.6970718e-01   1.6663609e+01  -1.8434356e+01  -1.5609158e+01   1.0720243e+02  -7.8975103e+00  -2.4485385e+00  -2.6425894e+00   7.9839617e-02   5.2200845e-01  -2.0689554e-01   5.0452605e-01   1.8429841e+00   9.4073513e+00  -3.6812522e-01  -1.6365950e-01   1.1764067e-02   0.0000000e+00  -2.9839761e+00
   1.1170000e+01   1.0711407e+00  -9.4279447e-01   5.3369446e+01  -1.1821128e+00  -2.4158177e+00   3.5262436e+00  -1.3397571e+00  -1.3808878e+00  -1.4886055e+00   3.0378455e+01   8.2468855e-02  -5.6858660e-01   2.0112058e+01  -1.8707401e+01  -1.4341786e+01   1.2673720e+02  -7.6917874e+00  -2.2996612e+00  -2.9678756e+00   9.0047447e-02   5.2735195e-01  -2.0269191e-01   3.1597088e-01   1.6985830e+00   9.4847665e+00  -3.6999028e-01  -1.6777466e-01   6.4077951e-03   0.0000000e+00  -2.8758627e+00
   1.1180000e+01   1.0746383e+00  -9.2253642e-01   5.3460454e+01  -1.1614593e+00  -2.3853937e+00   3.5347766e+00   8.5330210e-01  -1.3927835e+00  -1.2251582e+00   2.6344733e+01   7.9060502e-02  -3.1149530e-01   2.5709130e+01  -1.8991364e+01  -1.2861150e+01   1.4806360e+02  -7.4645892e+00  -2.1549359e+00  -3.1923423e+00   9.8957037e-02   5.2858625e-01  -1.9913517e-01   1.9381846e-01   1.5178953e+00   9.5185077e+00  -3.6986848e-01  -1.6879953e-01   1.2554295e-03   0.0000000e+00  -2.7876796e+00
   1.1190000e+01   1.0729837e+00  -9.1555303e-01   5.3556990e+01  -1.1224092e+00  -2.3472920e+00   3.5591034e+00   2.4326833e+00  -1.4026406e+00  -1.0213530e+00   2.0380522e+01   7.8829804e-02   6.0912503e-03   3.1758655e+01  -1.9226436e+01  -1.1211283e+01   1.6498664e+02  -7.2381667e+00  -2.0382853e+00  -3.3111895e+00   1.0624919e-01   5.2484143e-01  -1.9662443e-01   1.5124773e-01   1.3456977e+00   9.4947985e+00  -3.6792899e-01  -1.6700421e-01  -2.8081161e-03  -7.0016506e-02  -2.7343102e+00
   1.1200000e+01   1.0723295e+00  -9.3002482e-01   5.3655075e+01  -1.0500267e+00  -2.3114248e+00   3.5802949e+00   2.1191497e+00  -1.4110969e+00  -8.8172296e-01   1.3963001e+01   8.2159147e-02   3.6194343e-01   3.5585218e+01  -1.9382948e+01  -9.5376438e+00   1.6736395e+02  -7.0482569e+00  -1.9744542e+00  -3.3756438e+00   1.1263391e-01   5.1646683e-01  -1.9500024e-01   1.7189440e-01   1.2272924e+00   9.4017954e+00  -3.6389439e-01  -1.6280716e-01  -5.0581203e-03  -1.0653538e-01  -2.7073634e+00
   1.1210000e+01   1.0749888e+00  -9.5811761e-01   5.3751198e+01  -9.3688506e-01  -2.2723491e+00   3.5805552e+00   2.6028840e-02  -1.4187269e+00  -7.9964213e-01   8.2080824e+00   8.9042440e-02   7.1700367e-01   3.5506024e+01  -1.9467042e+01  -8.0080476e+00   1.5295962e+02  -6.9238117e+00  -1.9732384e+00  -3.4705102e+00   1.1956997e-01   5.0521165e-01  -1.9400331e-01   2.2276242e-01   1.1896568e+00   9.2212834e+00  -3.5763140e-01  -1.5680545e-01  -5.2564697e-03  -6.5355866e-02  -2.6834009e+00
   1.1220000e+01   1.0798133e+00  -9.8475489e-01   5.3842655e+01  -7.8648829e-01  -2.2394613e+00   3.5583140e+00  -2.2241188e+00  -1.4259229e+00  -7.5662885e-01   4.3013287e+00   9.9083927e-02   1.0321169e+00   3.1511321e+01  -1.9502282e+01  -6.7202317e+00   1.2878159e+02  -6.8718995e+00  -2.0121670e+00  -3.6662346e+00   1.2867331e-01   4.9367568e-01  -1.9362940e-01   2.6714707e-01   1.2210435e+00   8.9416025e+00  -3.4945121e-01  -1.4964735e-01  -3.4668171e-03   0.0000000e+00  -2.6340940e+00
   1.1230000e+01   1.0836942e+00  -9.9986136e-01   5.3925242e+01  -6.1385101e-01  -2.2038234e+00   3.5234626e+00  -3.4851443e+00  -1.4327336e+00  -7.1832397e-01   3.8304880e+00   1.1160561e-01   1.2790736e+00   2.4695673e+01  -1.9512743e+01  -5.6879955e+00   1.0322362e+02  -6.8676923e+00  -2.0477539e+00  -3.9935376e+00   1.4110128e-01   4.8426953e-01  -1.9407157e-01   2.8479976e-01   1.2816885e+00   8.5858955e+00  -3.3993882e-01  -1.4197213e-01   9.2117933e-05   0.0000000e+00  -2.5459282e+00
   1.1240000e+01   1.0823623e+00  -1.0021089e+00   5.3992581e+01  -4.4085055e-01  -2.1679562e+00   3.4829161e+00  -4.0546502e+00  -1.4388151e+00  -6.4558672e-01   7.2737242e+00   1.2581937e-01   1.4470220e+00   1.6794837e+01  -1.9514675e+01  -4.8821104e+00   8.0588515e+01  -6.8571941e+00  -2.0490566e+00  -4.4500108e+00   1.5726399e-01   4.7843670e-01  -1.9521720e-01   2.8906885e-01   1.3351375e+00   8.2138954e+00  -3.2977760e-01  -1.3440849e-01   4.8736145e-03   0.0000000e+00  -2.4355629e+00
   1.1250000e+01   1.0729158e+00  -9.9561508e-01   5.4040295e+01  -2.8477642e-01  -2.1342090e+00   3.4386475e+00  -4.4268544e+00  -1.4436345e+00  -5.1956239e-01   1.2602433e+01   1.4098254e-01   1.5406626e+00   9.3640630e+00  -1.9513223e+01  -4.2651920e+00   6.1691840e+01  -6.7867182e+00  -2.0117635e+00  -5.0153920e+00   1.7690368e-01   4.7645744e-01  -1.9612045e-01   3.0606617e-01   1.3618442e+00   7.8925226e+00  -3.1969817e-01  -1.2744764e-01   1.0061924e-02   0.0000000e+00  -2.3275570e+00
   1.1260000e+01   1.0564765e+00  -9.8600542e-01   5.4071994e+01  -1.5052231e-01  -2.0993732e+00   3.3933700e+00  -4.5277478e+00  -1.4467486e+00  -3.4932709e-01   1.7023530e+01   1.5647718e-01   1.5727670e+00   3.2104359e+00  -1.9501634e+01  -3.8021909e+00   4.6300103e+01  -6.6227929e+00  -1.9451665e+00  -5.6526513e+00   1.9922743e-01   4.7756240e-01  -1.9509954e-01   3.4175803e-01   1.3539466e+00   7.6640135e+00  -3.1023953e-01  -1.2122589e-01   1.4897286e-02   0.0000000e+00  -2.2251716e+00
   1.1270000e+01   1.0366025e+00  -9.7592749e-01   5.4099569e+01  -3.3656886e-02  -2.0676313e+00   3.3494274e+00  -4.3942677e+00  -1.4478750e+00  -1.5105608e-01   1.9827101e+01   1.7182133e-01   1.5571844e+00  -1.5582610e+00  -1.9462109e+01  -3.4632877e+00   3.3890324e+01  -6.3515898e+00  -1.8577254e+00  -6.3101876e+00   2.2289838e-01   4.8025292e-01  -1.9046230e-01   3.8152803e-01   1.3117796e+00   7.5361202e+00  -3.0152160e-01  -1.1540486e-01   1.8841443e-02   0.0000000e+00  -2.1137632e+00
   1.1280000e+01   1.0161687e+00  -9.6202231e-01   5.4137461e+01   7.1883430e-02  -2.0311912e+00   3.3060065e+00  -4.3420824e+00  -1.4468064e+00   6.7878724e-02   2.1893481e+01   1.8661878e-01   1.5023565e+00  -5.4827879e+00  -1.9369416e+01  -3.2252152e+00   2.3807252e+01  -5.9901891e+00  -1.7526007e+00  -6.9395687e+00   2.4623213e-01   4.8288402e-01  -1.8126278e-01   4.0672484e-01   1.2374405e+00   7.4889934e+00  -2.9347106e-01  -1.0926958e-01   2.1700827e-02   0.0000000e+00  -1.9754705e+00
   1.1290000e+01   9.9770937e-01  -9.3846417e-01   5.4196692e+01   1.6838950e-01  -2.0005379e+00   3.2635239e+00  -4.2482674e+00  -1.4433790e+00   3.0321316e-01   2.3533443e+01   2.0052456e-01   1.4132265e+00  -8.9129976e+00  -1.9200082e+01  -3.0614172e+00   1.6379800e+01  -5.5898379e+00  -1.6299945e+00  -7.4988093e+00   2.6773463e-01   4.8422790e-01  -1.6776712e-01   4.0592396e-01   1.1283333e+00   7.4749690e+00  -2.8596299e-01  -1.0195614e-01   2.3757181e-02  -4.6196791e-04  -1.7978811e+00
   1.1300000e+01   9.8577676e-01  -9.0511512e-01   5.4280188e+01   2.5427789e-01  -1.9682231e+00   3.2261367e+00  -3.7387116e+00  -1.4375524e+00   5.4261679e-01   2.3940363e+01   2.1330811e-01   1.3012118e+00  -1.1201473e+01  -1.8950819e+01  -2.9310224e+00   1.3039473e+01  -5.2125700e+00  -1.4932342e+00  -7.9441628e+00   2.8641697e-01   4.8372143e-01  -1.5157709e-01   3.8199725e-01   9.9281433e-01   7.4283746e+00  -2.7844354e-01  -9.2698493e-02   2.5605271e-02  -9.3398794e-02  -1.5823687e+00
   1.1310000e+01   9.8586751e-01  -8.7021737e-01   5.4379803e+01   3.2885018e-01  -1.9363094e+00   3.1946153e+00  -3.1521481e+00  -1.4295478e+00   7.6002398e-01   2.1740720e+01   2.2492203e-01   1.1845547e+00  -1.1665707e+01  -1.8656725e+01  -2.7852020e+00   1.4582043e+01  -4.9126398e+00  -1.3517294e+00  -8.2424273e+00   3.0162226e-01   4.8134074e-01  -1.3523948e-01   3.5442797e-01   8.6586833e-01   7.3011013e+00  -2.6984779e-01  -8.1026756e-02   2.7862611e-02  -1.3340125e-01  -1.3476309e+00
   1.1320000e+01   9.9915468e-01  -8.4279171e-01   5.4481131e+01   3.9579039e-01  -1.9043956e+00   3.1622073e+00  -3.2407958e+00  -1.4198961e+00   9.2454857e-01   1.6452459e+01   2.3541990e-01   1.0732748e+00  -1.1127986e+01  -1.8380921e+01  -2.5822417e+00   2.0296035e+01  -4.7336136e+00  -1.2144176e+00  -8.3886203e+00   3.1289647e-01   4.7724606e-01  -1.2142714e-01   3.4720370e-01   7.8772420e-01   7.0833455e+00  -2.5921033e-01  -6.6947984e-02   3.1053206e-02  -1.1378853e-01  -1.1167987e+00
   1.1330000e+01   1.0201969e+00  -8.2473828e-01   5.4575544e+01   4.6166100e-01  -1.8728256e+00   3.1189554e+00  -4.3251889e+00  -1.4092824e+00   1.0208143e+00   9.6265743e+00   2.4479666e-01   9.6145616e-01  -1.1181866e+01  -1.8175091e+01  -2.2861117e+00   2.9613000e+01  -4.6869149e+00  -1.0829734e+00  -8.4090174e+00   3.2022346e-01   4.7164112e-01  -1.1220611e-01   3.7472359e-01   7.7418282e-01   6.7891637e+00  -2.4620368e-01  -5.1139288e-02   3.5426808e-02  -3.7698205e-02  -9.0609922e-01
   1.1340000e+01   1.0419223e+00  -8.1213318e-01   5.4665626e+01   5.3187932e-01  -1.8401671e+00   3.0579936e+00  -6.0961778e+00  -1.3983611e+00   1.0520767e+00   3.1262355e+00   2.5294070e-01   8.3830015e-01  -1.2315601e+01  -1.8054043e+01  -1.8492113e+00   4.3690033e+01  -4.7339142e+00  -9.5264238e-01  -8.3518776e+00   3.2426550e-01   4.6506816e-01  -1.0857408e-01   4.3095865e-01   8.1158040e-01   6.4396107e+00  -2.3109725e-01  -3.4872302e-02   4.0576030e-02   0.0000000e+00  -7.2135283e-01
   1.1350000e+01   1.0608571e+00  -8.0009262e-01   5.4757746e+01   6.0614828e-01  -1.8102587e+00   2.9832758e+00  -7.4717833e+00  -1.3877415e+00   1.0228569e+00  -2.9219815e+00   2.5960802e-01   6.9058463e-01  -1.4771552e+01  -1.8003411e+01  -1.2135268e+00   6.3568455e+01  -4.8228996e+00  -8.1524768e-01  -8.2718657e+00   3.2630579e-01   4.5856854e-01  -1.1014056e-01   4.6842053e-01   8.6558308e-01   6.0654471e+00  -2.1448824e-01  -1.9622273e-02   4.5254392e-02   0.0000000e+00  -5.3983487e-01
   1.1360000e+01   1.0753114e+00  -7.8419521e-01   5.4852586e+01   6.7622288e-01  -1.7833296e+00   2.9104292e+00  -7.2846602e+00  -1.3780065e+00   9.3553057e-01  -8.7326292e+00   2.6437859e-01   5.0092567e-01  -1.8965896e+01  -1.7997675e+01  -3.3874646e-01   8.7478032e+01  -4.9103345e+00  -6.6642958e-01  -8.2183145e+00   3.2791423e-01   4.5324638e-01  -1.1513076e-01   4.1945907e-01   9.0101101e-01   5.7103211e+00  -1.9727283e-01  -6.7576124e-03   4.7782133e-02   0.0000000e+00  -3.2424608e-01
   1.1370000e+01   1.0819164e+00  -7.6186722e-01   5.4945442e+01   7.3110057e-01  -1.7550255e+00   2.8529760e+00  -5.7453213e+00  -1.3695720e+00   8.0656405e-01  -1.2896651e+01   2.6684687e-01   2.7085923e-01  -2.3006644e+01  -1.8010579e+01   7.9026122e-01   1.1290077e+02  -4.9362795e+00  -5.1312116e-01  -8.2255779e+00   3.3049986e-01   4.4970806e-01  -1.2086926e-01   2.6656427e-01   9.0413741e-01   5.4173006e+00  -1.8073198e-01   2.6448812e-03   4.6919671e-02   0.0000000e+00  -7.9015637e-02
   1.1380000e+01   1.0785595e+00  -7.3497131e-01   5.5033177e+01   7.6620154e-01  -1.7251171e+00   2.8115617e+00  -4.1414293e+00  -1.3625009e+00   6.7109734e-01  -1.3546671e+01   2.6696950e-01   3.6528007e-02  -2.3433122e+01  -1.8017453e+01   2.1974161e+00   1.4071549e+02  -4.8566616e+00  -3.6445920e-01  -8.2931156e+00   3.3485502e-01   4.4775847e-01  -1.2466605e-01   5.3200458e-02   8.7942543e-01   5.2079463e+00  -1.6628450e-01   8.2436735e-03   4.2683753e-02   0.0000000e+00   0.0000000e+00
   1.1390000e+01   1.0696650e+00  -7.0883663e-01   5.5115452e+01   7.8595349e-01  -1.6992591e+00   2.7799069e+00  -3.1654777e+00  -1.3564680e+00   5.6784857e-01  -1.0324877e+01   2.6514911e-01  -1.5752179e-01  -1.9404980e+01  -1.7993722e+01   3.9155386e+00   1.7181225e+02  -4.7066573e+00  -2.1979241e-01  -8.3744915e+00   3.4081327e-01   4.4628998e-01  -1.2495568e-01  -1.7030998e-01   8.3274810e-01   5.0727032e+00  -1.5477103e-01   1.0993705e-02   3.6589162e-02   0.0000000e+00   0.0000000e+00
   1.1400000e+01   1.0647124e+00  -6.8885102e-01   5.5188182e+01   7.9817855e-01  -1.6692934e+00   2.7528419e+00  -2.7065030e+00  -1.3509129e+00   5.2045361e-01  -4.7394957e+00   2.6196439e-01  -2.9370275e-01  -1.3618096e+01  -1.7914181e+01   5.8886267e+00   1.9730881e+02  -4.5786372e+00  -7.6827333e-02  -8.4118920e+00   3.4756651e-01   4.4374224e-01  -1.2210902e-01  -3.7343684e-01   7.7312014e-01   4.9876354e+00  -1.4574197e-01   1.2795346e-02   3.0920136e-02  -5.7223302e-02   0.0000000e+00
   1.1410000e+01   1.0696322e+00  -6.7863994e-01   5.5239576e+01   8.0784333e-01  -1.6443125e+00   2.7272485e+00  -2.5593442e+00  -1.3452881e+00   5.2777310e-01   7.3194901e-01   2.5784329e-01  -3.8705558e-01  -9.3352825e+00  -1.7757430e+01   7.8865922e+00   1.9979655e+02  -4.5394406e+00   5.8687303e-02  -8.3876218e+00   3.5460057e-01   4.3911889e-01  -1.1808962e-01  -5.3563947e-01   7.1697708e-01   4.9374278e+00  -1.3773980e-01   1.5107088e-02   2.7284725e-02  -2.5243111e-02   0.0000000e+00
   1.1420000e+01   1.0811353e+00  -6.7982066e-01   5.5257137e+01   8.1536597e-01  -1.6165813e+00   2.6993023e+00  -2.7946186e+00  -1.3392043e+00   5.7410742e-01   4.6334314e+00   2.5296356e-01  -4.6262734e-01  -7.5571760e+00  -1.7519674e+01   9.5988205e+00   1.7122283e+02  -4.5727955e+00   1.7678628e-01  -8.3302882e+00   3.6201341e-01   4.3247601e-01  -1.1499044e-01  -6.3165097e-01   6.8096100e-01   4.9124092e+00  -1.2970970e-01   1.8104591e-02   2.5787551e-02   0.0000000e+00   0.0000000e+00
   1.1430000e+01   1.0914138e+00  -6.9225296e-01   5.5239982e+01   8.1969890e-01  -1.5873605e+00   2.6636777e+00  -3.5624558e+00  -1.3324181e+00   6.4493389e-01   7.0826473e+00   2.4738795e-01  -5.3209988e-01  -6.9472544e+00  -1.7231388e+01   1.0825521e+01   1.2267008e+02  -4.5913861e+00   2.7429359e-01  -8.2763071e+00   3.6992236e-01   4.2441272e-01  -1.1368921e-01  -6.3697889e-01   6.7461177e-01   4.8960396e+00  -1.2197054e-01   2.1178578e-02   2.5560096e-02   0.0000000e+00   0.0000000e+00
   1.1440000e+01   1.0955715e+00  -7.1306742e-01   5.5201865e+01   8.2298960e-01  -1.5634681e+00   2.6210556e+00  -4.2622121e+00  -1.3248140e+00   7.2737339e-01   8.2439499e+00   2.4117343e-01  -5.9611731e-01  -6.4017428e+00  -1.6952317e+01   1.1539164e+01   7.1364263e+01  -4.5155485e+00   3.6845269e-01  -8.2385362e+00   3.7810864e-01   4.1535121e-01  -1.1365802e-01  -5.6238307e-01   6.9266889e-01   4.8714985e+00  -1.1565243e-01   2.3812049e-02   2.5694963e-02   0.0000000e+00   0.0000000e+00
   1.1450000e+01   1.0917827e+00  -7.3502372e-01   5.5161949e+01   8.3202520e-01  -1.5367683e+00   2.5806577e+00  -4.0397871e+00  -1.3164284e+00   8.0606610e-01   7.8692715e+00   2.3433327e-01  -6.5890002e-01  -6.2782704e+00  -1.6737540e+01   1.1805519e+01   2.6635496e+01  -4.3321390e+00   4.9080263e-01  -8.2106437e+00   3.8635111e-01   4.0530965e-01  -1.1361809e-01  -4.5679011e-01   7.2234372e-01   4.8285045e+00  -1.1149434e-01   2.5950697e-02   2.5697505e-02   0.0000000e+00   0.0000000e+00
   1.1460000e+01   1.0791542e+00  -7.4877068e-01   5.5134644e+01   8.5466071e-01  -1.5133343e+00   2.5497787e+00  -3.0879045e+00  -1.3074931e+00   8.6148730e-01   5.5421193e+00   2.2683177e-01  -7.2521553e-01  -6.6315512e+00  -1.6607783e+01   1.1715497e+01  -9.0022277e+00  -4.0857636e+00   6.5990413e-01  -8.1820311e+00   3.9483230e-01   3.9421032e-01  -1.1236759e-01  -3.6349279e-01   7.6664012e-01   4.7492719e+00  -1.0920523e-01   2.7893194e-02   2.5566901e-02   0.0000000e+00   0.0000000e+00
   1.1470000e+01   1.0606983e+00  -7.4852673e-01   5.5125410e+01   8.9397293e-01  -1.4869210e+00   2.5261709e+00  -2.3607762e+00  -1.2984562e+00   8.7210156e-01   1.0614261e+00   2.1870242e-01  -7.8807078e-01  -6.2855252e+00  -1.6548785e+01   1.1384154e+01  -3.3134275e+01  -3.8468464e+00   8.6747296e-01  -8.1405505e+00   4.0396313e-01   3.8236240e-01  -1.0959789e-01  -2.9660736e-01   8.4531543e-01   4.5987397e+00  -1.0762773e-01   3.0089023e-02   2.5598992e-02   0.0000000e+00   0.0000000e+00
   1.1480000e+01   1.0457088e+00  -7.3499612e-01   5.5130535e+01   9.4487691e-01  -1.4593044e+00   2.5032405e+00  -2.2930393e+00  -1.2898864e+00   8.2578793e-01  -4.6313625e+00   2.1015975e-01  -8.2931059e-01  -4.1239807e+00  -1.6526413e+01   1.0987679e+01  -3.9647458e+01  -3.6814057e+00   1.0903509e+00  -8.0725258e+00   4.1367915e-01   3.7058332e-01  -1.0635190e-01  -2.5649933e-01   9.6333777e-01   4.3382166e+00  -1.0546716e-01   3.2988210e-02   2.5881893e-02   0.0000000e+00   0.0000000e+00
   1.1490000e+01   1.0450445e+00  -7.1420956e-01   5.5138829e+01   9.9718772e-01  -1.4379904e+00   2.4816131e+00  -2.1627459e+00  -1.2822731e+00   7.3028484e-01  -9.5503088e+00   2.0155526e-01  -8.3516814e-01  -5.8575562e-01  -1.6499139e+01   1.0809564e+01  -1.7811554e+01  -3.6282085e+00   1.3076236e+00  -7.9732108e+00   4.2304704e-01   3.5984258e-01  -1.0458858e-01  -2.5533141e-01   1.0881372e+00   3.9504666e+00  -1.0219155e-01   3.6806937e-02   2.5919724e-02   0.0000000e+00   0.0000000e+00
   1.1500000e+01   1.0635115e+00  -6.9535901e-01   5.5134777e+01   1.0432358e+00  -1.4132959e+00   2.4672238e+00  -1.4389291e+00  -1.2758673e+00   6.0926352e-01  -1.2102133e+01   1.9318765e-01  -8.1078193e-01   2.4386209e+00  -1.6425277e+01   1.1258428e+01   4.4886391e+01  -3.6788517e+00   1.4984377e+00  -7.8675674e+00   4.3064960e-01   3.5086222e-01  -1.0594134e-01  -3.1660527e-01   1.1764906e+00   3.4600893e+00  -9.8488572e-02   4.1229554e-02   2.4824045e-02   0.0000000e+00   0.0000000e+00
   1.1510000e+01   1.0958854e+00  -6.8764618e-01   5.5103114e+01   1.0824028e+00  -1.3871117e+00   2.4582953e+00  -8.9284311e-01  -1.2706977e+00   4.8484921e-01  -1.2441430e+01   1.8517843e-01  -7.7388445e-01   3.6897485e+00  -1.6270373e+01   1.2821630e+01   1.5632019e+02  -3.7700132e+00   1.6356971e+00  -7.8068745e+00   4.3533218e-01   3.4381906e-01  -1.1054177e-01  -4.5201751e-01   1.2181992e+00   2.9242737e+00  -9.5817727e-02   4.5336688e-02   2.1951621e-02   0.0000000e+00   0.0000000e+00
   1.1520000e+01   1.1288803e+00  -6.9562125e-01   5.5035566e+01   1.1190307e+00  -1.3627037e+00   2.4482092e+00  -1.0086102e+00  -1.2666724e+00   3.6945915e-01  -1.1539007e+01   1.7750082e-01  -7.3963469e-01   3.4249762e+00  -1.6019399e+01   1.5961964e+01   3.1403347e+02  -3.8287133e+00   1.7014218e+00  -7.8333598e+00   4.3683107e-01   3.3805733e-01  -1.1676832e-01  -6.6770110e-01   1.2389141e+00   2.3988608e+00  -9.5299478e-02   4.7918518e-02   1.7459786e-02   0.0000000e+00   0.0000000e+00
   1.1530000e+01   1.1479758e+00  -7.1607149e-01   5.4936996e+01   1.1567454e+00  -1.3390979e+00   2.4371689e+00  -1.1040291e+00  -1.2635530e+00   2.7823108e-01  -9.1228070e+00   1.7002859e-01  -7.1828589e-01   2.1348795e+00  -1.5685587e+01   2.0948475e+01   4.9865110e+02  -3.8284620e+00   1.7010905e+00  -7.9574358e+00   4.3613871e-01   3.3221612e-01  -1.2206075e-01  -9.7940140e-01   1.2770380e+00   1.9229391e+00  -9.6738688e-02   4.7888640e-02   1.2211484e-02   0.0000000e+00   0.0000000e+00
   1.1540000e+01   1.1456218e+00  -7.3901687e-01   5.4824408e+01   1.1935513e+00  -1.3144607e+00   2.4310746e+00  -6.0943207e-01  -1.2608904e+00   2.3245225e-01  -4.5778826e+00   1.6265014e-01  -7.0834118e-01   9.9447124e-01  -1.5296630e+01   2.7606229e+01   6.6577538e+02  -3.7736807e+00   1.6589195e+00  -8.1452497e+00   4.3535942e-01   3.2495335e-01  -1.2437780e-01  -1.3819318e+00   1.3627310e+00   1.5237501e+00  -9.8448244e-02   4.4376627e-02   6.9985200e-03   0.0000000e+00   0.0000000e+00
   1.1550000e+01   1.1262976e+00  -7.5285881e-01   5.4718849e+01   1.2223873e+00  -1.2907975e+00   2.4354597e+00   4.3850362e-01  -1.2581078e+00   2.4469470e-01   1.2242451e+00   1.5545744e-01  -6.8921529e-01   1.9125891e+00  -1.4866343e+01   3.5210729e+01   7.6044996e+02  -3.6703358e+00   1.6124089e+00  -8.3188919e+00   4.3656080e-01   3.1560486e-01  -1.2344649e-01  -1.8382845e+00   1.4989424e+00   1.2183923e+00  -9.8280982e-02   3.6475122e-02   1.7406723e-03  -8.5427967e-03   0.0000000e+00
   1.1560000e+01   1.1041442e+00  -7.5184776e-01   5.4636318e+01   1.2378920e+00  -1.2665041e+00   2.4538923e+00   1.8432691e+00  -1.2546562e+00   3.1190504e-01   6.7210338e+00   1.4868645e-01  -6.4640300e-01   4.2812292e+00  -1.4388737e+01   4.2814526e+01   7.6037973e+02  -3.5467449e+00   1.6051009e+00  -8.4066073e+00   4.4018950e-01   3.0437928e-01  -1.2082879e-01  -2.3328593e+00   1.6616297e+00   1.0111813e+00  -9.5480135e-02   2.3005229e-02  -4.6245602e-03  -4.6853868e-02   0.0000000e+00
   1.1570000e+01   1.0930485e+00  -7.4018243e-01   5.4580077e+01   1.2418422e+00  -1.2432420e+00   2.4857448e+00   3.1852411e+00  -1.2501436e+00   4.1813758e-01   1.0623254e+01   1.4244974e-01  -5.9229923e-01   5.4103771e+00  -1.3856423e+01   4.9760654e+01   6.9461283e+02  -3.4343246e+00   1.6641715e+00  -8.3928968e+00   4.4489955e-01   2.9231727e-01  -1.1870938e-01  -2.8822720e+00   1.8237438e+00   8.8731635e-01  -9.1479642e-02   2.6864614e-03  -1.3434743e-02  -8.7062211e-02   0.0000000e+00
   1.1580000e+01   1.0965509e+00  -7.2801159e-01   5.4537574e+01   1.2409217e+00  -1.2164276e+00   2.5230983e+00   3.7353522e+00  -1.2444461e+00   5.3655497e-01   1.1841739e+01   1.3672516e-01  -5.4047872e-01   5.1820509e+00  -1.3270671e+01   5.5915147e+01   6.1544925e+02  -3.3041156e+00   1.7817406e+00  -8.3155984e+00   4.4909004e-01   2.8104995e-01  -1.1830805e-01  -3.4841209e+00   1.9738946e+00   8.0875228e-01  -8.8664297e-02  -2.5257464e-02  -2.5350589e-02  -1.8525737e-01   0.0000000e+00
   1.1590000e+01   1.1064439e+00  -7.2287288e-01   5.4488413e+01   1.2407819e+00  -1.1905872e+00   2.5548682e+00   3.1769908e+00  -1.2377533e+00   6.3596576e-01   9.9410788e+00   1.3156472e-01  -4.8362513e-01   5.6853589e+00  -1.2636206e+01   6.1625177e+01   5.7100306e+02  -3.0899983e+00   1.9244283e+00  -8.2483139e+00   4.5230306e-01   2.7233523e-01  -1.1895257e-01  -4.1141316e+00   2.1121438e+00   7.2483219e-01  -8.8701639e-02  -6.0437146e-02  -3.9860580e-02  -4.1296348e-01   0.0000000e+00
   1.1600000e+01   1.1104280e+00  -7.2425768e-01   5.4419726e+01   1.2438656e+00  -1.1653198e+00   2.5759844e+00   2.1116190e+00  -1.2305044e+00   6.9149567e-01   5.5529906e+00   1.2711756e-01  -4.1204361e-01   7.1581513e+00  -1.1954651e+01   6.7513020e+01   5.8878423e+02  -2.7692429e+00   2.0593029e+00  -8.2751496e+00   4.5544547e-01   2.6754606e-01  -1.1842947e-01  -4.7576856e+00   2.2328003e+00   6.0491996e-01  -9.1722705e-02  -1.0094653e-01  -5.5452135e-02  -7.7622817e-01   0.0000000e+00
   1.1610000e+01   1.1006387e+00  -7.2444198e-01   5.4334467e+01   1.2520127e+00  -1.1403388e+00   2.5876478e+00   1.1663452e+00  -1.2232747e+00   6.8957840e-01  -1.9172647e-01   1.2348354e-01  -3.3054248e-01   8.1501135e+00  -1.1224666e+01   7.4068951e+01   6.5559315e+02  -2.3707384e+00   2.1678131e+00  -8.4410291e+00   4.6012456e-01   2.6711026e-01  -1.1443655e-01  -5.3927888e+00   2.3160075e+00   4.6803111e-01  -9.6235397e-02  -1.4355726e-01  -7.0165317e-02  -1.2196386e+00  -9.8521285e-02
   1.1620000e+01   1.0764246e+00  -7.1266290e-01   5.4246461e+01   1.2692125e+00  -1.1146703e+00   2.5883471e+00   6.9922600e-02  -1.2167023e+00   6.2398780e-01  -6.5590602e+00   1.2068608e-01  -2.4668491e-01   8.3857567e+00  -1.0449107e+01   8.1352321e+01   7.2833700e+02  -1.9317310e+00   2.2441278e+00  -8.7297636e+00   4.6749642e-01   2.7017909e-01  -1.0616661e-01  -5.9630925e+00   2.3372805e+00   3.6094965e-01  -1.0005102e-01  -1.8454265e-01  -8.2194070e-02  -1.6845654e+00  -3.6723841e-01
   1.1630000e+01   1.0424012e+00  -6.7870509e-01   5.4170784e+01   1.3008995e+00  -1.0880278e+00   2.5701155e+00  -1.8231574e+00  -1.2114118e+00   4.9607449e-01  -1.2791332e+01   1.1874196e-01  -1.6124829e-01   8.5436621e+00  -9.6333452e+00   8.9116616e+01   7.7642945e+02  -1.4906751e+00   2.2935377e+00  -9.1002941e+00   4.7747829e-01   2.7520440e-01  -9.4958114e-02  -6.4086011e+00   2.2795879e+00   3.0942931e-01  -1.0184214e-01  -2.2074348e-01  -9.0372800e-02  -2.1288049e+00  -6.3158729e-01
   1.1640000e+01   1.0055649e+00  -6.1544962e-01   5.4117301e+01   1.3496859e+00  -1.0612133e+00   2.5262220e+00  -4.3893503e+00  -1.2078197e+00   3.2666301e-01  -1.6941147e+01   1.1765932e-01  -7.5290624e-02   8.5957667e+00  -8.7684424e+00   9.7045034e+01   7.9284187e+02  -1.0986860e+00   2.3321523e+00  -9.5140380e+00   4.8895734e-01   2.8112804e-01  -8.3637627e-02  -6.7078146e+00   2.1346519e+00   3.0838274e-01  -1.0182480e-01  -2.5028484e-01  -9.4422335e-02  -2.5208194e+00  -8.7036923e-01
   1.1650000e+01   9.7207151e-01  -5.2177339e-01   5.4088017e+01   1.4104808e+00  -1.0366334e+00   2.4621670e+00  -6.4055025e+00  -1.2058829e+00   1.6168062e-01  -1.6498240e+01   1.1746344e-01   1.2836289e-02   8.8126913e+00  -7.8272372e+00   1.0472008e+02   7.6750462e+02  -8.0315864e-01   2.3764209e+00  -9.9119175e+00   5.0020173e-01   2.8780800e-01  -7.5212971e-02  -6.8650268e+00   1.9032412e+00   3.4245970e-01  -1.0121199e-01  -2.7271821e-01  -9.4848056e-02  -2.8481646e+00  -1.0709289e+00
   1.1660000e+01   9.4357188e-01  -4.0448847e-01   5.4078331e+01   1.4705259e+00  -1.0161216e+00   2.3945894e+00  -6.7577594e+00  -1.2049556e+00   6.1279221e-02  -1.0040139e+01   1.1831594e-01   1.1693872e-01   1.0410243e+01  -6.7869560e+00   1.1156403e+02   6.8439498e+02  -6.4145340e-01   2.4231918e+00  -1.0207331e+01   5.0857640e-01   2.9517598e-01  -7.1889072e-02  -6.8850130e+00   1.6057775e+00   3.9786201e-01  -1.0150421e-01  -2.8869599e-01  -9.2452889e-02  -3.1067800e+00  -1.2484876e+00
   1.1670000e+01   9.1625098e-01  -2.7618156e-01   5.4081336e+01   1.5169581e+00  -9.9348972e-01   2.3327079e+00  -6.1881429e+00  -1.2038580e+00   7.8736994e-02   1.7457773e+00   1.2052752e-01   2.5215146e-01   1.3521273e+01  -5.6498689e+00   1.1702540e+02   5.4613670e+02  -6.6186095e-01   2.4380296e+00  -1.0327782e+01   5.1046754e-01   3.0222397e-01  -7.4769378e-02  -6.7812357e+00   1.2904475e+00   4.6380166e-01  -1.0408299e-01  -2.9939313e-01  -8.7676763e-02  -3.2675917e+00  -1.4220307e+00
   1.1680000e+01   8.8479750e-01  -1.4968047e-01   5.4091590e+01   1.5460095e+00  -9.6856606e-01   2.2647452e+00  -6.7962686e+00  -1.2011883e+00   2.3640124e-01   1.5766425e+01   1.2438146e-01   4.1567268e-01   1.6352122e+01  -4.4403695e+00   1.2070652e+02   3.6811272e+02  -9.2072449e-01   2.3726390e+00  -1.0238178e+01   5.0277567e-01   3.0696901e-01  -8.4078621e-02  -6.5885122e+00   1.0137955e+00   5.3591043e-01  -1.0955116e-01  -3.0586622e-01  -8.0308035e-02  -3.2759228e+00  -1.5879727e+00
   1.1690000e+01   8.4732783e-01  -3.3531238e-02   5.4106114e+01   1.5646668e+00  -9.4639259e-01   2.1705936e+00  -9.4151635e+00  -1.1957261e+00   5.1630637e-01   2.7990513e+01   1.2992070e-01   5.8316579e-01   1.6749311e+01  -3.1904934e+00   1.2220631e+02   1.4997888e+02  -1.4473921e+00   2.2007741e+00  -9.9336806e+00   4.8488404e-01   3.0728553e-01  -9.9459437e-02  -6.3545403e+00   8.0354662e-01   6.1645704e-01  -1.1702853e-01  -3.0846719e-01  -6.9855233e-02  -3.0878179e+00  -1.7199475e+00
   1.1700000e+01   8.0561443e-01   6.9999862e-02   5.4123516e+01   1.5829715e+00  -9.2696932e-01   2.0403111e+00  -1.3028254e+01  -1.1866965e+00   8.7394834e-01   3.5764198e+01   1.3684478e-01   7.2011755e-01   1.3695176e+01  -1.9319850e+00   1.2106288e+02  -1.1434380e+02  -2.2075654e+00   1.9312729e+00  -9.4567426e+00   4.5877875e-01   3.0178393e-01  -1.2002333e-01  -6.1118959e+00   6.5200756e-01   6.9850042e-01  -1.2448194e-01  -3.0662952e-01  -5.6230314e-02  -2.7102003e+00  -1.7922799e+00
   1.1710000e+01   7.6164490e-01   1.6508276e-01   5.4142953e+01   1.6049943e+00  -9.0725958e-01   1.8733069e+00  -1.6700421e+01  -1.1738302e+00   1.2589301e+00   3.8498178e+01   1.4454331e-01   7.9555299e-01   7.5435440e+00  -6.9808461e-01   1.1705789e+02  -4.0049826e+02  -3.0963077e+00   1.5941189e+00  -8.9108150e+00   4.2736244e-01   2.9028785e-01  -1.4440733e-01  -5.8599430e+00   5.4487757e-01   7.5125546e-01  -1.2998554e-01  -2.9942728e-01  -4.0222603e-02  -2.2142711e+00  -1.8028949e+00
   1.1720000e+01   7.1652294e-01   2.5917651e-01   5.4163575e+01   1.6267091e+00  -8.9093028e-01   1.6706075e+00  -2.0269936e+01  -1.1572698e+00   1.6301975e+00   3.7126740e+01   1.5221964e-01   7.9084615e-01  -4.7068373e-01   4.7221881e-01   1.1045010e+02  -6.6077960e+02  -3.9838662e+00   1.2301132e+00  -8.4016183e+00   3.9301902e-01   2.7394523e-01  -1.7101057e-01  -5.5836727e+00   4.7829232e-01   7.3995214e-01  -1.3250679e-01  -2.8664762e-01  -2.3509113e-02  -1.7014809e+00  -1.7701925e+00
   1.1730000e+01   6.7248934e-01   3.5768769e-01   5.4184376e+01   1.6404619e+00  -8.7563230e-01   1.4347766e+00  -2.3583090e+01  -1.1374003e+00   1.9635706e+00   3.3337305e+01   1.5909313e-01   7.0761148e-01  -8.3234671e+00   1.5354632e+00   1.0172640e+02  -8.7237018e+02  -4.7789946e+00   8.8416762e-01  -7.9495522e+00   3.5735484e-01   2.5501361e-01  -1.9819116e-01  -5.2763047e+00   4.5397776e-01   6.6313493e-01  -1.3169967e-01  -2.6950359e-01  -8.2056866e-03  -1.2562973e+00  -1.7249849e+00
   1.1740000e+01   6.3285490e-01   4.6132312e-01   5.4204448e+01   1.6411722e+00  -8.6566284e-01   1.1705441e+00  -2.6423244e+01  -1.1147555e+00   2.2440756e+00   2.8050505e+01   1.6464002e-01   5.7161883e-01  -1.3599265e+01   2.4538083e+00   9.1265850e+01  -1.0460545e+03  -5.4614247e+00   5.9011904e-01  -7.4930593e+00   3.2129110e-01   2.3631698e-01  -2.2448717e-01  -4.9408627e+00   4.7708444e-01   5.5169032e-01  -1.2775614e-01  -2.5040769e-01   3.8830938e-03  -9.2180058e-01  -1.7084452e+00
   1.1750000e+01   5.9895309e-01   5.6633635e-01   5.4223262e+01   1.6299888e+00  -8.5655281e-01   8.8034520e-01  -2.9019894e+01  -1.0900366e+00   2.4549091e+00   2.1083349e+01   1.6872147e-01   4.2134672e-01  -1.5027212e+01   3.2063145e+00   7.9458197e+01  -1.1807653e+03  -6.0709594e+00   3.5761247e-01  -6.9824223e+00   2.8512348e-01   2.2057913e-01  -2.4892155e-01  -4.5889476e+00   5.5576925e-01   4.2309789e-01  -1.2170950e-01  -2.3200806e-01   1.1946588e-02  -6.9562795e-01  -1.7578488e+00
   1.1760000e+01   5.6832667e-01   6.6480033e-01   5.4240392e+01   1.6121171e+00  -8.4973461e-01   5.6167211e-01  -3.1867309e+01  -1.0640186e+00   2.5885874e+00   1.3367826e+01   1.7150232e-01   2.8694744e-01  -1.3439928e+01   3.7878310e+00   6.7019766e+01  -1.2438431e+03  -6.6615190e+00   1.7617706e-01  -6.4376828e+00   2.4914188e-01   2.0987785e-01  -2.7095624e-01  -4.2450083e+00   6.8619037e-01   2.5534218e-01  -1.1506597e-01  -2.1614923e-01   1.6284954e-02  -5.4436083e-01  -1.8832654e+00
   1.1770000e+01   5.3557688e-01   7.4680820e-01   5.4254793e+01   1.5902725e+00  -8.4876058e-01   2.1203794e-01  -3.4963417e+01  -1.0373236e+00   2.6603035e+00   7.1716107e+00   1.7321124e-01   1.7457426e-01  -1.1237318e+01   4.2012651e+00   5.4962808e+01  -1.2056958e+03  -7.2576797e+00   3.1705453e-02  -5.9245884e+00   2.1466549e-01   2.0534767e-01  -2.9003998e-01  -3.9516296e+00   8.3707505e-01   2.4318381e-02  -1.0865960e-01  -2.0333687e-01   1.7745419e-02  -4.2699442e-01  -2.0522297e+00
   1.1780000e+01   4.9489561e-01   8.0628583e-01   5.4264639e+01   1.5600490e+00  -8.4721360e-01  -1.6430532e-01  -3.7634326e+01  -1.0102980e+00   2.6976131e+00   3.7309606e+00   1.7392002e-01   6.8517464e-02  -1.0605680e+01   4.4615829e+00   4.4230821e+01  -1.0731987e+03  -7.8345405e+00  -8.1380850e-02  -5.5030227e+00   1.8437028e-01   2.0723916e-01  -3.0539245e-01  -3.7525154e+00   9.5647099e-01  -2.4535547e-01  -1.0228747e-01  -1.9297418e-01   1.6988420e-02  -3.2243784e-01  -2.2111489e+00
   1.1790000e+01   4.4381440e-01   8.4531200e-01   5.4268402e+01   1.5108342e+00  -8.5460475e-01  -5.5191260e-01  -3.8760729e+01  -9.8301112e-01   2.7280531e+00   3.0439998e+00   1.7350045e-01  -5.0964258e-02  -1.1948172e+01   4.6032867e+00   3.5362026e+01  -8.8687947e+02  -8.3291555e+00  -1.5545551e-01  -5.1937743e+00   1.6136577e-01   2.1520525e-01  -3.1632477e-01  -3.6612145e+00   9.8937051e-01  -4.7344029e-01  -9.5654588e-02  -1.8418026e-01   1.4226239e-02  -2.4264468e-01  -2.3299423e+00
   1.1800000e+01   3.8579948e-01   8.7154443e-01   5.4266309e+01   1.4307882e+00  -8.6531906e-01  -9.2674889e-01  -3.7483628e+01  -9.5529510e-01   2.7751163e+00   4.7063180e+00   1.7169255e-01  -1.9659592e-01  -1.4563167e+01   4.6715070e+00   2.8383792e+01  -6.9782344e+02  -8.6857851e+00  -1.7745873e-01  -4.9869858e+00   1.4780422e-01   2.2851788e-01  -3.2274817e-01  -3.6561695e+00   9.0079347e-01  -5.4682015e-01  -8.9364662e-02  -1.7660313e-01   9.6367289e-03  -2.1360903e-01  -2.4188015e+00
   1.1810000e+01   3.2867047e-01   8.9098009e-01   5.4260555e+01   1.3126156e+00  -8.7798143e-01  -1.2695501e+00  -3.4280121e+01  -9.2685899e-01   2.8509880e+00   7.5871713e+00   1.6817491e-01  -3.7411637e-01  -1.7752044e+01   4.7030406e+00   2.2872691e+01  -5.5111007e+02  -8.8879521e+00  -1.4421183e-01  -4.8639725e+00   1.4417598e-01   2.4618333e-01  -3.2538478e-01  -3.6898834e+00   6.9970695e-01  -3.5228627e-01  -8.4836875e-02  -1.7072595e-01   4.0229855e-03  -2.5888646e-01  -2.5214114e+00
   1.1820000e+01   2.8013271e-01   9.0262421e-01   5.4254247e+01   1.1557611e+00  -8.9465450e-01  -1.5747823e+00  -3.0523216e+01  -8.9745061e-01   2.9517059e+00   1.0071795e+01   1.6266310e-01  -5.7970821e-01  -2.0559185e+01   4.7127224e+00   1.7979313e+01  -4.8933782e+02  -8.9550782e+00  -6.0485463e-02  -4.7838367e+00   1.4960112e-01   2.6695171e-01  -3.2536045e-01  -3.6970567e+00   4.3297522e-01   1.8705177e-01  -8.3274394e-02  -1.6750978e-01  -1.0305325e-03  -3.9676058e-01  -2.6993841e+00
   1.1830000e+01   2.4441245e-01   8.9905747e-01   5.4250099e+01   9.6249181e-01  -9.1212972e-01  -1.8462108e+00  -2.7142854e+01  -8.6701574e-01   3.0574102e+00   1.0570427e+01   1.5500438e-01  -8.0030732e-01  -2.2059911e+01   4.6872878e+00   1.2351761e+01  -5.6275517e+02  -8.9310055e+00   7.0426290e-02  -4.6643962e+00   1.6248168e-01   2.8912375e-01  -3.2342924e-01  -3.6203196e+00   1.5090471e-01   1.0961433e+00  -8.4671995e-02  -1.6759775e-01  -3.8072375e-03  -6.2506402e-01  -2.9976991e+00
   1.1840000e+01   2.2149785e-01   8.7241042e-01   5.4249313e+01   7.3297070e-01  -9.3361563e-01  -2.0885686e+00  -2.4235784e+01  -8.3583264e-01   3.1347414e+00   7.7331185e+00   1.4518060e-01  -1.0225469e+00  -2.2223959e+01   4.5848219e+00   4.1814726e+00  -8.1702885e+02  -8.8681724e+00   2.4486399e-01  -4.4052524e+00   1.8074368e-01   3.1042531e-01  -3.1947668e-01  -3.4388980e+00  -1.2150638e-01   2.3507318e+00  -8.7830071e-02  -1.7076124e-01  -3.4306885e-03  -9.0960129e-01  -3.4152209e+00
   1.1850000e+01   2.0810166e-01   8.2093816e-01   5.4251157e+01   4.6613947e-01  -9.5790904e-01  -2.3043365e+00  -2.1576787e+01  -8.0451145e-01   3.1503494e+00   1.5608023e+00   1.3328050e-01  -1.2357281e+00  -2.1318117e+01   4.3421256e+00  -8.3065933e+00  -1.2488066e+03  -8.7984168e+00   4.5771595e-01  -3.9435655e+00   2.0150388e-01   3.2833113e-01  -3.1259887e-01  -3.1651859e+00  -3.8259761e-01   3.8687399e+00  -9.1601948e-02  -1.7616662e-01  -4.4845385e-04  -1.2057922e+00  -3.9169589e+00
   1.1860000e+01   1.9925392e-01   7.5063965e-01   5.4253920e+01   1.6498333e-01  -9.8111383e-01  -2.4959689e+00  -1.9163239e+01  -7.7386467e-01   3.0840499e+00  -6.6299527e+00   1.1948711e-01  -1.4304006e+00  -1.9467251e+01   3.8947558e+00  -2.5840412e+01  -1.7533819e+03  -8.7266273e+00   7.0438630e-01  -3.3195771e+00   2.2064284e-01   3.4082779e-01  -3.0174737e-01  -2.8316897e+00  -6.2614524e-01   5.4997015e+00  -9.6782993e-02  -1.8318476e-01   3.4095576e-03  -1.4788242e+00  -4.4587467e+00
   1.1870000e+01   1.8956942e-01   6.7181770e-01   5.4256554e+01  -1.5776649e-01  -1.0091315e+00  -2.6644437e+00  -1.6847482e+01  -7.4482630e-01   2.9239672e+00  -1.6008265e+01   1.0404710e-01  -1.6000669e+00  -1.6966628e+01   3.2076973e+00  -4.7119482e+01  -2.1279070e+03  -8.6518703e+00   9.7978453e-01  -2.6901814e+00   2.3339018e-01   3.4724779e-01  -2.8668333e-01  -2.4832956e+00  -8.3186146e-01   7.0491172e+00  -1.0692098e-01  -1.9199244e-01   6.2165220e-03  -1.7023313e+00  -4.9995734e+00
   1.1880000e+01   1.7439886e-01   5.9477628e-01   5.4259288e+01  -4.7679228e-01  -1.0372064e+00  -2.8055232e+00  -1.4107951e+01  -7.1840501e-01   2.6629616e+00  -2.6100560e+01   8.7359502e-02  -1.7291789e+00  -1.2911201e+01   2.2989495e+00  -6.8988597e+01  -2.1869115e+03  -8.5566313e+00   1.2773695e+00  -2.2219467e+00   2.3680747e-01   3.4852820e-01  -2.6843643e-01  -2.1417198e+00  -9.8730794e-01   8.3542352e+00  -1.2597439e-01  -2.0348442e-01   6.8143525e-03  -1.8792429e+00  -5.5312063e+00
   1.1890000e+01   1.5201589e-01   5.2698886e-01   5.4262753e+01  -7.6107421e-01  -1.0672294e+00  -2.9123969e+00  -1.0687365e+01  -6.9553710e-01   2.3087089e+00  -3.5425269e+01   7.0143017e-02  -1.7853454e+00  -5.6166540e+00   1.2368814e+00  -8.8043666e+01  -1.9055070e+03  -8.4042117e+00   1.5898177e+00  -1.9633461e+00   2.3219585e-01   3.4658797e-01  -2.4875634e-01  -1.7978862e+00  -1.1037449e+00   9.3671187e+00  -1.5425282e-01  -2.1838900e-01   5.0087077e-03  -2.0427087e+00  -6.0763562e+00
   1.1900000e+01   1.2585048e-01   4.7124473e-01   5.4266918e+01  -9.8821207e-01  -1.0974816e+00  -2.9793533e+00  -6.6956363e+00  -6.7690301e-01   1.8874046e+00  -4.2130432e+01   5.3334781e-02  -1.7461909e+00   3.9154522e+00   1.1370244e-01  -1.0226886e+02  -1.4225195e+03  -8.1853424e+00   1.9076332e+00  -1.8519684e+00   2.2418704e-01   3.4349496e-01  -2.2921641e-01  -1.4656602e+00  -1.2128960e+00   1.0151054e+01  -1.8714568e-01  -2.3613350e-01   1.0337790e-03  -2.2048513e+00  -6.6301705e+00
   1.1910000e+01   1.0341715e-01   4.2442675e-01   5.4270975e+01  -1.1518920e+00  -1.1272181e+00  -3.0013334e+00  -2.1980096e+00  -6.6285971e-01   1.4319779e+00  -4.5542671e+01   3.7746740e-02  -1.6236827e+00   1.2250825e+01  -9.8833822e-01  -1.1145227e+02  -9.1834055e+02  -7.9259094e+00   2.2123425e+00  -1.8064305e+00   2.1752355e-01   3.4106115e-01  -2.1080384e-01  -1.1969975e+00  -1.3521477e+00   1.0790812e+01  -2.1753224e-01  -2.5453274e-01  -5.1153037e-03  -2.3458070e+00  -7.1445369e+00
   1.1920000e+01   9.1197332e-02   3.7788839e-01   5.4274101e+01  -1.2590519e+00  -1.1589026e+00  -2.9731214e+00   2.8211978e+00  -6.5348036e-01   9.7095906e-01  -4.6101886e+01   2.3817682e-02  -1.4549311e+00   1.6875158e+01  -2.0258933e+00  -1.1658922e+02  -5.1369554e+02  -7.6503860e+00   2.4722409e+00  -1.7835113e+00   2.1494003e-01   3.4059180e-01  -1.9401171e-01  -1.0466053e+00  -1.5396942e+00   1.1323984e+01  -2.3907696e-01  -2.7069729e-01  -1.3876163e-02  -2.4476212e+00  -7.5637699e+00
   1.1930000e+01   9.0041697e-02   3.2022858e-01   5.4276568e+01  -1.3251130e+00  -1.1868630e+00  -2.8910122e+00   8.2109203e+00  -6.4859054e-01   5.2793337e-01  -4.4302569e+01   1.1561286e-02  -1.2829645e+00   1.7196661e+01  -3.0091526e+00  -1.1901981e+02  -2.4305923e+02  -7.3707147e+00   2.6481002e+00  -1.7888217e+00   2.1694829e-01   3.4261059e-01  -1.7911774e-01  -1.0498900e+00  -1.7590715e+00   1.1744932e+01  -2.4860986e-01  -2.8245404e-01  -2.5707887e-02  -2.5052790e+00  -7.8478419e+00
   1.1940000e+01   9.5606283e-02   2.4164997e-01   5.4280700e+01  -1.3695728e+00  -1.2175735e+00  -2.7562757e+00   1.3473645e+01  -6.4780903e-01   1.1991663e-01  -4.0801674e+01   6.6641879e-04  -1.1418852e+00   1.4107926e+01  -3.9896441e+00  -1.1982879e+02  -8.0897521e+01  -7.0905804e+00   2.7076052e+00  -1.8508519e+00   2.2258120e-01   3.4683727e-01  -1.6632754e-01  -1.2070438e+00  -1.9742477e+00   1.2047948e+01  -2.4686877e-01  -2.8929668e-01  -4.0525029e-02  -2.5253502e+00  -7.9884917e+00
   1.1950000e+01   1.0259967e-01   1.3826240e-01   5.4290230e+01  -1.4104729e+00  -1.2419815e+00  -2.5790677e+00   1.7720804e+01  -6.5064176e-01  -2.4867611e-01  -3.6859274e+01  -9.2962948e-03  -1.0467336e+00   9.5151631e+00  -5.0218480e+00  -1.1960990e+02   2.1889466e+01  -6.8068914e+00   2.6424430e+00  -1.9770130e+00   2.3001487e-01   3.5235439e-01  -1.5555293e-01  -1.4722337e+00  -2.1547180e+00   1.2251764e+01  -2.3763714e-01  -2.9236555e-01  -5.7452025e-02  -2.5254565e+00  -8.0173961e+00
   1.1960000e+01   1.0815444e-01   1.4460404e-02   5.4307078e+01  -1.4592971e+00  -1.2643269e+00  -2.3757816e+00   2.0328611e+01  -6.5656214e-01  -5.8462009e-01  -3.3594398e+01  -1.8674667e-02  -9.9411094e-01   5.2622634e+00  -6.1287408e+00  -1.1847677e+02   1.1331300e+02  -6.5221225e+00   2.4789085e+00  -2.1274759e+00   2.3680701e-01   3.5774402e-01  -1.4618239e-01  -1.7752576e+00  -2.2861835e+00   1.2385256e+01  -2.2579981e-01  -2.9359207e-01  -7.5005018e-02  -2.5182279e+00  -7.9838434e+00
   1.1970000e+01   1.1185030e-01  -1.1881247e-01   5.4328298e+01  -1.5183589e+00  -1.2882192e+00  -2.1580324e+00   2.1774913e+01  -6.6504295e-01  -8.9935272e-01  -3.1473263e+01  -2.7615784e-02  -9.6915588e-01   2.4955061e+00  -7.2980928e+00  -1.1634081e+02   2.1359562e+02  -6.2535969e+00   2.2701872e+00  -2.2196448e+00   2.4063323e-01   3.6134068e-01  -1.3735256e-01  -2.0553384e+00  -2.3706725e+00   1.2467336e+01  -2.1487672e-01  -2.9451254e-01  -9.1606977e-02  -2.4984199e+00  -7.9272355e+00
   1.1980000e+01   1.1424725e-01  -2.4947185e-01   5.4347640e+01  -1.5824691e+00  -1.3066684e+00  -1.9304189e+00   2.2761356e+01  -6.7559189e-01  -1.2039778e+00  -3.0462512e+01  -3.6010133e-02  -9.4963039e-01   1.9525491e+00  -8.4985531e+00  -1.1323810e+02   3.1027080e+02  -6.0185610e+00   2.0676730e+00  -2.1706299e+00   2.4028534e-01   3.6182267e-01  -1.2853738e-01  -2.2709919e+00  -2.4121184e+00   1.2497065e+01  -2.0566260e-01  -2.9550045e-01  -1.0622537e-01  -2.4586546e+00  -7.8765095e+00
   1.1990000e+01   1.1618877e-01  -3.6926722e-01   5.4360721e+01  -1.6439165e+00  -1.3228259e+00  -1.6965639e+00   2.3385503e+01  -6.8780435e-01  -1.5002595e+00  -2.9628163e+01  -4.3552519e-02  -9.1319150e-01   3.6438885e+00  -9.6934198e+00  -1.0932097e+02   3.9171297e+02  -5.8279190e+00   1.9019732e+00  -1.9528017e+00   2.3575262e-01   3.5883911e-01  -1.1987301e-01  -2.4109839e+00  -2.4025438e+00   1.2452244e+01  -1.9701974e-01  -2.9599947e-01  -1.1872850e-01  -2.3968265e+00  -7.8456493e+00
   1.2000000e+01   1.1776130e-01  -4.7510375e-01   5.4367864e+01  -1.6966773e+00  -1.3370925e+00  -1.4552406e+00   2.4132327e+01  -7.0153869e-01  -1.7766596e+00  -2.7640017e+01  -4.9966565e-02  -8.4660081e-01   6.6590696e+00  -1.0846837e+01  -1.0465388e+02   4.6670875e+02  -5.6968862e+00   1.7895405e+00  -1.6040843e+00   2.2766271e-01   3.5305741e-01  -1.1190554e-01  -2.5065914e+00  -2.3337675e+00   1.2304567e+01  -1.8750011e-01  -2.9538147e-01  -1.2970536e-01  -2.3027960e+00  -7.8220079e+00
   1.2010000e+01   1.1629071e-01  -5.6715593e-01   5.4372080e+01  -1.7383139e+00  -1.3370925e+00  -1.1960060e+00   2.5923462e+01  -7.1722160e-01  -2.0259358e+00  -2.4927620e+01  -5.5215880e-02  -7.4627015e-01   1.0033066e+01  -1.1927365e+01  -9.9197231e+01   5.4566529e+02  -5.6383062e+00   1.7361330e+00  -1.1925491e+00   2.1697003e-01   3.4567619e-01  -1.0503079e-01  -2.6054615e+00  -2.2096349e+00   1.2045514e+01  -1.7629649e-01  -2.9354374e-01  -1.3997131e-01  -2.1628677e+00  -7.7822434e+00
   1.2020000e+01   1.0663769e-01  -6.4647964e-01   5.4375669e+01  -1.7698166e+00  -1.3445983e+00  -9.0696129e-01   2.8904467e+01  -7.3578435e-01  -2.2635356e+00  -2.3759977e+01  -5.9473071e-02  -6.1788059e-01   1.2838956e+01  -1.2915846e+01  -9.2938576e+01   6.2586546e+02  -5.6572190e+00   1.7305307e+00  -7.8546719e-01   2.0477657e-01   3.3802389e-01  -9.9327774e-02  -2.7391396e+00  -2.0388180e+00   1.1703341e+01  -1.6360359e-01  -2.9103366e-01  -1.5014858e-01  -1.9692822e+00  -7.7094296e+00
   1.2030000e+01   8.5624818e-02  -7.1402384e-01   5.4379039e+01  -1.7932186e+00  -1.3535364e+00  -5.8298993e-01   3.2397136e+01  -7.5807636e-01  -2.5165267e+00  -2.5299103e+01  -6.2910082e-02  -4.7629042e-01   1.4159017e+01  -1.3813940e+01  -8.5933314e+01   7.0052623e+02  -5.7554062e+00   1.7468371e+00  -4.3722380e-01   1.9204260e-01   3.3146696e-01  -9.5031562e-02  -2.9153243e+00  -1.8300774e+00   1.1335479e+01  -1.5080100e-01  -2.8897552e-01  -1.6051051e-01  -1.7239408e+00  -7.5970335e+00
   1.2040000e+01   5.6006863e-02  -7.7087813e-01   5.4381640e+01  -1.8092270e+00  -1.3557136e+00  -2.2994507e-01   3.5304486e+01  -7.8445957e-01  -2.8002483e+00  -2.8372162e+01  -6.5628185e-02  -3.4201015e-01   1.3428027e+01  -1.4634540e+01  -7.8259289e+01   7.6740251e+02  -5.9272069e+00   1.7493104e+00  -1.8918741e-01   1.7951953e-01   3.2728745e-01  -9.2911850e-02  -3.1223406e+00  -1.5941412e+00   1.1006084e+01  -1.4012243e-01  -2.8880395e-01  -1.7100497e-01  -1.4447630e+00  -7.4534828e+00
   1.2050000e+01   2.4974306e-02  -8.1914405e-01   5.4383325e+01  -1.8173976e+00  -1.3509008e+00   1.3603697e-01   3.6598205e+01  -8.1488443e-01  -3.1112189e+00  -3.1097063e+01  -6.7783706e-02  -2.3723355e-01   1.0477660e+01  -1.5376401e+01  -7.0020105e+01   8.2391837e+02  -6.1563812e+00   1.6959555e+00  -6.6403805e-02   1.6811067e-01   3.2624963e-01  -9.3868181e-02  -3.3405014e+00  -1.3409642e+00   1.0762667e+01  -1.3366518e-01  -2.9178275e-01  -1.8123885e-01  -1.1598969e+00  -7.2974499e+00
   1.2060000e+01  -3.1774121e-04  -8.6231144e-01   5.4385383e+01  -1.8185086e+00  -1.3478641e+00   5.0191594e-01   3.6587896e+01  -8.4901202e-01  -3.4273420e+00  -3.1612314e+01  -6.9615267e-02  -1.7356606e-01   6.3667498e+00  -1.6020712e+01  -6.1435665e+01   8.5844404e+02  -6.4154199e+00   1.5539926e+00  -5.7763948e-02   1.5918837e-01   3.2823172e-01  -9.8137315e-02  -3.5474932e+00  -1.0782716e+00   1.0618260e+01  -1.3242109e-01  -2.9852823e-01  -1.9047046e-01  -8.9750816e-01  -7.1488442e+00
   1.2070000e+01  -1.4695203e-02  -9.0397276e-01   5.4390610e+01  -1.8167085e+00  -1.3385822e+00   8.6740365e-01   3.6548771e+01  -8.8617053e-01  -3.7076700e+00  -2.8032791e+01  -7.1302786e-02  -1.4178006e-01   3.1785998e+00  -1.6559488e+01  -5.2908430e+01   8.5272343e+02  -6.6675408e+00   1.3148927e+00  -1.1957036e-01   1.5409656e-01   3.3247891e-01  -1.0493151e-01  -3.7180755e+00  -8.0943660e-01   1.0562258e+01  -1.3610172e-01  -3.0876594e-01  -1.9789061e-01  -6.8163640e-01  -7.0234845e+00
   1.2080000e+01  -1.4615785e-02  -9.4595136e-01   5.4401484e+01  -1.8176160e+00  -1.3275814e+00   1.2362407e+00   3.6883703e+01  -9.2538278e-01  -3.9101247e+00  -2.0245470e+01  -7.2894478e-02  -1.2362995e-01   1.8150103e+00  -1.7009023e+01  -4.4903638e+01   8.0047922e+02  -6.8853034e+00   9.9297795e-01  -2.1282285e-01   1.5298116e-01   3.3815690e-01  -1.1277972e-01  -3.8346938e+00  -5.3174706e-01   1.0586238e+01  -1.4387364e-01  -3.2146376e-01  -2.0304465e-01  -5.2074760e-01  -6.9250513e+00
   1.2090000e+01   2.1512288e-04  -9.8753503e-01   5.4417590e+01  -1.8222804e+00  -1.3099343e+00   1.6074141e+00   3.7117342e+01  -9.6564276e-01  -4.0217135e+00  -1.1158880e+01  -7.4421180e-02  -1.1318861e-01   1.0441342e+00  -1.7384568e+01  -3.7699684e+01   7.2039547e+02  -7.0731229e+00   6.1855683e-01  -3.2030854e-01   1.5426524e-01   3.4449465e-01  -1.2017871e-01  -3.9024432e+00  -2.4476220e-01   1.0684761e+01  -1.5518598e-01  -3.3523115e-01  -2.0585821e-01  -3.9337065e-01  -6.8364687e+00
   1.2100000e+01   2.3866038e-02  -1.0259082e+00   5.4435411e+01  -1.8226413e+00  -1.2923445e+00   1.9761760e+00   3.6876187e+01  -1.0062057e+00  -4.0616539e+00  -3.9940491e+00  -7.6038586e-02  -1.2016687e-01  -6.9782563e-01  -1.7680032e+01  -3.1276263e+01   6.4234206e+02  -7.2552326e+00   2.2892993e-01  -4.3521899e-01   1.5560948e-01   3.5063844e-01  -1.2604326e-01  -3.9405829e+00   4.5858010e-02   1.0837645e+01  -1.6976923e-01  -3.4862052e-01  -2.0627994e-01  -2.6302145e-01  -6.7296136e+00
   1.2110000e+01   4.6093997e-02  -1.0575572e+00   5.4450952e+01  -1.8021320e+00  -1.2677073e+00   2.3347266e+00   3.5855060e+01  -1.0465755e+00  -4.0511131e+00   1.0540843e+00  -7.7970991e-02  -1.5000676e-01  -2.9839889e+00  -1.7884424e+01  -2.5481087e+01   5.7951758e+02  -7.4335063e+00  -1.4641326e-01  -5.5096753e-01   1.5563629e-01   3.5580808e-01  -1.2997727e-01  -3.9542194e+00   3.3567071e-01   1.0999730e+01  -1.8680479e-01  -3.6014878e-01  -2.0418368e-01  -1.2182301e-01  -6.5935280e+00
   1.2120000e+01   6.0781078e-02  -1.0800413e+00   5.4461770e+01  -1.7420942e+00  -1.2420388e+00   2.6709015e+00   3.3617498e+01  -1.0862702e+00  -3.9901561e+00   6.0957042e+00  -8.0338252e-02  -1.9187020e-01  -4.1863441e+00  -1.8003685e+01  -2.0311824e+01   5.1692630e+02  -7.5799462e+00  -4.9296553e-01  -6.6819455e-01   1.5483852e-01   3.5972008e-01  -1.3247080e-01  -3.9361188e+00   6.2427156e-01   1.1107072e+01  -2.0417641e-01  -3.6830512e-01  -1.9970280e-01   0.0000000e+00  -6.4367100e+00
   1.2130000e+01   7.1980373e-02  -1.0928412e+00   5.4466280e+01  -1.6320190e+00  -1.2102969e+00   2.9712680e+00   3.0036646e+01  -1.1246640e+00  -3.8644308e+00   1.2572524e+01  -8.3133459e-02  -2.3316509e-01  -4.1294887e+00  -1.8057467e+01  -1.5976786e+01   4.3350379e+02  -7.6693293e+00  -8.0695341e-01  -8.1536310e-01   1.5483792e-01   3.6275217e-01  -1.3464715e-01  -3.8925906e+00   9.1498340e-01   1.1086126e+01  -2.1896101e-01  -3.7186777e-01  -1.9335352e-01   0.0000000e+00  -6.2618067e+00
   1.2140000e+01   8.7501322e-02  -1.0976842e+00   5.4462276e+01  -1.4752559e+00  -1.1771227e+00   3.2295102e+00   2.5824218e+01  -1.1610317e+00  -3.6644537e+00   1.9997710e+01  -8.6333391e-02  -2.7245920e-01  -3.9294112e+00  -1.8062646e+01  -1.2650179e+01   3.3266075e+02  -7.6899568e+00  -1.0945493e+00  -1.0465686e+00   1.5686726e-01   3.6556804e-01  -1.3738029e-01  -3.8370145e+00   1.2143560e+00   1.0861990e+01  -2.2896082e-01  -3.7031911e-01  -1.8559763e-01   0.0000000e+00  -6.0633349e+00
   1.2150000e+01   1.0563697e-01  -1.0990767e+00   5.4447818e+01  -1.2865581e+00  -1.1453235e+00   3.4511938e+00   2.2168359e+01  -1.1946647e+00  -3.3924449e+00   2.7200879e+01  -8.9989885e-02  -3.1726865e-01  -4.4809454e+00  -1.8022402e+01  -1.0223233e+01   2.4269459e+02  -7.6359337e+00  -1.3718684e+00  -1.4031597e+00   1.6081238e-01   3.6835572e-01  -1.4056919e-01  -3.7697167e+00   1.5258803e+00   1.0387250e+01  -2.3370854e-01  -3.6398614e-01  -1.7650933e-01   0.0000000e+00  -5.8418633e+00
   1.2160000e+01   1.1332629e-01  -1.1025907e+00   5.4424449e+01  -1.0866065e+00  -1.1060186e+00   3.6472596e+00   1.9606586e+01  -1.2249192e+00  -3.0554534e+00   3.3699149e+01  -9.4305735e-02  -3.8249011e-01  -6.5221454e+00  -1.7925026e+01  -8.2566388e+00   1.9665941e+02  -7.5172744e+00  -1.6489690e+00  -1.8788471e+00   1.6513358e-01   3.7030095e-01  -1.4348388e-01  -3.6901043e+00   1.8390845e+00   9.6727130e+00  -2.3428066e-01  -3.5391634e-01  -1.6612431e-01  -2.6893470e-02  -5.6014002e+00
   1.2170000e+01   9.9990817e-02  -1.1100181e+00   5.4398912e+01  -8.9702678e-01  -1.0710682e+00   3.8263545e+00   1.7909490e+01  -1.2512918e+00  -2.6678801e+00   3.8757334e+01  -9.9696961e-02  -4.8935039e-01  -1.0686029e+01  -1.7752052e+01  -6.0524814e+00   2.2041574e+02  -7.3806201e+00  -1.9070552e+00  -2.4174351e+00   1.6737184e-01   3.6998686e-01  -1.4586211e-01  -3.6252750e+00   2.1203442e+00   8.7802447e+00  -2.3249453e-01  -3.4165530e-01  -1.5510039e-01  -6.2424345e-02  -5.3375342e+00
   1.2180000e+01   6.9157811e-02  -1.1166957e+00   5.4380790e+01  -7.3729945e-01  -1.0318206e+00   3.9901392e+00   1.6378467e+01  -1.2736428e+00  -2.2662340e+00   4.0164612e+01  -1.0676230e-01  -6.5616236e-01  -1.6681197e+01  -1.7497058e+01  -2.7738452e+00   3.2786361e+02  -7.2998890e+00  -2.1058144e+00  -2.9428763e+00   1.6515274e-01   3.6651258e-01  -1.4864289e-01  -3.6221335e+00   2.3295160e+00   7.8045253e+00  -2.3016030e-01  -3.2908946e-01  -1.4501272e-01  -1.9947132e-02  -5.0472970e+00
   1.2190000e+01   3.3594362e-02  -1.1150372e+00   5.4378316e+01  -6.2062029e-01  -9.8741637e-01   4.1288708e+00   1.3873160e+01  -1.2924495e+00  -1.9121659e+00   3.5406807e+01  -1.1607979e-01  -8.8095198e-01  -2.2478962e+01  -1.7183926e+01   2.3113139e+00   5.0851591e+02  -7.3275000e+00  -2.2223332e+00  -3.3896524e+00   1.5754756e-01   3.6026422e-01  -1.5366404e-01  -3.6979151e+00   2.4536148e+00   6.8722738e+00  -2.2876080e-01  -3.1822415e-01  -1.3775424e-01   0.0000000e+00  -4.7560883e+00
   1.2200000e+01   2.2611047e-03  -1.1011848e+00   5.4394518e+01  -5.4735634e-01  -9.4604882e-01   4.2307456e+00   1.0187478e+01  -1.3088748e+00  -1.6740413e+00   2.3812457e+01  -1.2786209e-01  -1.1273828e+00  -2.4643082e+01  -1.6855598e+01   9.3563974e+00   7.0450835e+02  -7.4636055e+00  -2.2739974e+00  -3.6974796e+00   1.4616532e-01   3.5277749e-01  -1.6261830e-01  -3.8145829e+00   2.5082673e+00   6.1263201e+00  -2.2915806e-01  -3.1060772e-01  -1.3434047e-01   0.0000000e+00  -4.5149625e+00
   1.2210000e+01  -2.4848930e-02  -1.0786623e+00   5.4424217e+01  -5.0498309e-01  -9.0387912e-01   4.2952165e+00   6.4470954e+00  -1.3245333e+00  -1.5969911e+00   7.7050239e+00  -1.4170600e-01  -1.3339896e+00  -2.0660677e+01  -1.6536958e+01   1.7454437e+01   8.0980399e+02  -7.6643461e+00  -2.3080399e+00  -3.8100035e+00   1.3496864e-01   3.4609397e-01  -1.7596208e-01  -3.9043492e+00   2.5191501e+00   5.6809729e+00  -2.3096602e-01  -3.0670305e-01  -1.3418973e-01   0.0000000e+00  -4.3680246e+00
   1.2220000e+01  -5.0877057e-02  -1.0546916e+00   5.4455887e+01  -4.7797849e-01  -8.6062081e-01   4.3282046e+00   3.2988095e+00  -1.3409844e+00  -1.6756568e+00  -7.8665757e+00  -1.5671376e-01  -1.4512417e+00  -1.1725208e+01  -1.6220809e+01   2.4839142e+01   7.3847047e+02  -7.8756010e+00  -2.3735895e+00  -3.7241917e+00   1.2797711e-01   3.4198959e-01  -1.9229858e-01  -3.9208161e+00   2.5150353e+00   5.5634479e+00  -2.3272969e-01  -3.0573340e-01  -1.3532698e-01   0.0000000e+00  -4.3173411e+00
   1.2230000e+01  -7.3877669e-02  -1.0318232e+00   5.4480613e+01  -4.5760179e-01  -8.1759168e-01   4.3329852e+00   4.7805519e-01  -1.3591689e+00  -1.8482826e+00  -1.7262580e+01  -1.7196507e-01  -1.4768283e+00  -2.5586691e+00  -1.5894823e+01   2.9945668e+01   5.1065263e+02  -8.0798110e+00  -2.4888954e+00  -3.5290342e+00   1.2633891e-01   3.4135071e-01  -2.0891478e-01  -3.8788185e+00   2.5149852e+00   5.6823144e+00  -2.3341305e-01  -3.0621154e-01  -1.3548506e-01   0.0000000e+00  -4.3086056e+00
   1.2240000e+01  -8.5172996e-02  -1.0044821e+00   5.4499534e+01  -4.4163758e-01  -7.7101021e-01   4.3146029e+00  -1.8382321e+00  -1.3791118e+00  -2.0232751e+00  -1.7499250e+01  -1.8698477e-01  -1.4552229e+00   2.1605451e+00  -1.5569094e+01   3.2319605e+01   2.3739371e+02  -8.3124167e+00  -2.6277195e+00  -3.3605918e+00   1.2813693e-01   3.4430240e-01  -2.2346398e-01  -3.8458488e+00   2.5103661e+00   5.8916409e+00  -2.3353758e-01  -3.0711472e-01  -1.3360687e-01   0.0000000e+00  -4.2637101e+00
   1.2250000e+01  -7.5000493e-02  -9.6442303e-01   5.4519929e+01  -4.2705602e-01  -7.3422632e-01   4.2873940e+00  -2.7208905e+00  -1.4000346e+00  -2.1202376e+00  -9.6962472e+00  -2.0186818e-01  -1.4433227e+00   1.1900161e+00  -1.5264444e+01   3.2600412e+01   2.8080699e+01  -8.6252754e+00  -2.7384887e+00  -3.3233462e+00   1.3086110e-01   3.5102778e-01  -2.3539651e-01  -3.8844219e+00   2.4711544e+00   6.1013082e+00  -2.3512061e-01  -3.0888872e-01  -1.3027088e-01   0.0000000e+00  -4.1423813e+00
   1.2260000e+01  -3.9495900e-02  -9.0915365e-01   5.4544578e+01  -4.0704641e-01  -6.9045235e-01   4.2644846e+00  -2.2909385e+00  -1.4207261e+00  -2.0959133e+00   2.4324338e+00  -2.1700339e-01  -1.4703576e+00  -2.7034827e+00  -1.4978909e+01   3.1987994e+01  -6.1241821e+01  -9.0216730e+00  -2.7824132e+00  -3.4669420e+00   1.3326234e-01   3.6214083e-01  -2.4585805e-01  -3.9851301e+00   2.3796178e+00   6.3069917e+00  -2.4078327e-01  -3.1314262e-01  -1.2656165e-01   0.0000000e+00  -3.9855931e+00
   1.2270000e+01   1.5787543e-02  -8.4740956e-01   5.4567955e+01  -3.7590756e-01  -6.4719403e-01   4.2418535e+00  -2.2631046e+00  -1.4399071e+00  -1.9435429e+00   1.5237041e+01  -2.3261508e-01  -1.5200048e+00  -4.9647273e+00  -1.4682842e+01   3.1649428e+01  -3.3856622e+01  -9.4312788e+00  -2.7622809e+00  -3.7951957e+00   1.3577948e-01   3.7808972e-01  -2.5625631e-01  -4.0619461e+00   2.2498355e+00   6.5394174e+00  -2.5203950e-01  -3.2129170e-01  -1.2294704e-01   0.0000000e+00  -3.8939974e+00
   1.2280000e+01   7.8389374e-02  -7.9813531e-01   5.4582801e+01  -3.3575570e-01  -6.0806101e-01   4.2029673e+00  -3.8886189e+00  -1.4564281e+00  -1.6761513e+00   2.6739153e+01  -2.4844496e-01  -1.5438290e+00  -2.3824175e+00  -1.4349596e+01   3.2122775e+01   4.7334720e+01  -9.7523871e+00  -2.7189213e+00  -4.2571229e+00   1.4031481e-01   3.9844350e-01  -2.6691907e-01  -4.0251562e+00   2.1138728e+00   6.8151295e+00  -2.6770631e-01  -3.3349153e-01  -1.1938163e-01   0.0000000e+00  -3.9507340e+00
   1.2290000e+01   1.3644073e-01  -7.7977516e-01   5.4587463e+01  -2.9833893e-01  -5.6314112e-01   4.1294019e+00  -7.3565394e+00  -1.4693092e+00  -1.3107534e+00   3.6539795e+01  -2.6378238e-01  -1.4965217e+00   4.7307338e+00  -1.3980856e+01   3.3058394e+01   9.3561922e+01  -9.9108020e+00  -2.7020743e+00  -4.7640424e+00   1.4874745e-01   4.2171376e-01  -2.7694988e-01  -3.8597298e+00   2.0117659e+00   7.1219494e+00  -2.8430638e-01  -3.4862154e-01  -1.1600020e-01   0.0000000e+00  -4.1584078e+00
   1.2300000e+01   1.8295337e-01  -7.9374207e-01   5.4586143e+01  -2.7811947e-01  -5.2171627e-01   4.0096602e+00  -1.1974171e+01  -1.4777175e+00  -8.6202782e-01   4.4872556e+01  -2.7779004e-01  -1.3655047e+00   1.3101695e+01  -1.3596749e+01   3.3669548e+01   6.1115356e+01  -9.9028579e+00  -2.7343568e+00  -5.2397412e+00   1.6073116e-01   4.4555545e-01  -2.8509233e-01  -3.6413186e+00   1.9838755e+00   7.4186783e+00  -2.9868275e-01  -3.6505396e-01  -1.1325445e-01   0.0000000e+00  -4.4376641e+00
   1.2310000e+01   2.1063289e-01  -8.1798600e-01   5.4584812e+01  -2.8131126e-01  -4.8424483e-01   3.8530086e+00  -1.5665163e+01  -1.4810072e+00  -3.4883450e-01   5.1319332e+01  -2.8978242e-01  -1.1658444e+00   1.9966033e+01  -1.3212114e+01   3.3450916e+01  -2.1863247e+01  -9.7926662e+00  -2.7893629e+00  -5.6346955e+00   1.7346109e-01   4.6728402e-01  -2.9069286e-01  -3.4724091e+00   2.0419140e+00   7.6571087e+00  -3.1022345e-01  -3.8148663e-01  -1.1142957e-01  -1.1037036e-01  -4.6892594e+00
   1.2320000e+01   2.0746509e-01  -8.2309918e-01   5.4588927e+01  -3.0162583e-01  -4.4929441e-01   3.6867577e+00  -1.6625088e+01  -1.4788678e+00   1.9523584e-01   5.4407034e+01  -2.9923463e-01  -9.1331103e-01   2.5253336e+01  -1.2839547e+01   3.2378354e+01  -1.0725615e+02  -9.6589219e+00  -2.8104940e+00  -5.9071977e+00   1.8396459e-01   4.8459526e-01  -2.9395353e-01  -3.4003634e+00   2.1594300e+00   7.8314263e+00  -3.2035642e-01  -3.9728265e-01  -1.1032397e-01  -3.0976504e-01  -4.8639858e+00
   1.2330000e+01   1.6756861e-01  -7.9683192e-01   5.4603172e+01  -3.2565277e-01  -4.1428669e-01   3.5346140e+00  -1.5214370e+01  -1.4714632e+00   7.2277073e-01   5.2753489e+01  -3.0557745e-01  -6.0332529e-01   3.0998574e+01  -1.2507717e+01   3.0651291e+01  -1.7270631e+02  -9.5474632e+00  -2.7561651e+00  -6.0247657e+00   1.9097389e-01   4.9618276e-01  -2.9553556e-01  -3.3927305e+00   2.2979863e+00   7.9755840e+00  -3.3045636e-01  -4.1196888e-01  -1.0939681e-01  -4.2624895e-01  -4.9793136e+00
   1.2340000e+01   1.0739958e-01  -7.5066123e-01   5.4629335e+01  -3.4188749e-01  -3.8059677e-01   3.4043808e+00  -1.3023327e+01  -1.4594569e+00   1.1837505e+00   4.6097975e+01  -3.0791492e-01  -2.0329104e-01   4.0003425e+01  -1.2253382e+01   2.8514164e+01  -2.1371269e+02  -9.4585786e+00  -2.6171042e+00  -5.9762933e+00   1.9472892e-01   5.0203526e-01  -2.9615822e-01  -3.3762080e+00   2.4186451e+00   8.0931149e+00  -3.4031875e-01  -4.2426113e-01  -1.0811182e-01  -4.9406065e-01  -5.0829477e+00
   1.2350000e+01   6.0693173e-02  -7.0655504e-01   5.4662877e+01  -3.4745698e-01  -3.4696415e-01   3.2926928e+00  -1.1168800e+01  -1.4438945e+00   1.5398079e+00   3.5605738e+01  -3.0489355e-01   3.3240789e-01   5.3569893e+01  -1.2093350e+01   2.6178132e+01  -2.3360321e+02  -9.3596998e+00  -2.3990884e+00  -5.7600507e+00   1.9605067e-01   5.0302715e-01  -2.9624522e-01  -3.2994063e+00   2.4808715e+00   8.1230392e+00  -3.4781665e-01  -4.3187961e-01  -1.0632189e-01  -5.7083685e-01  -5.2016462e+00
   1.2360000e+01   5.1284038e-02  -6.8295581e-01   5.4694114e+01  -3.4935816e-01  -3.1407637e-01   3.1957831e+00  -9.6909610e+00  -1.4259548e+00   1.7775080e+00   2.3770012e+01  -2.9498979e-01   1.0207503e+00   6.8834237e+01  -1.2013585e+01   2.3710691e+01  -2.4674407e+02  -9.2207284e+00  -2.1116665e+00  -5.3783856e+00   1.9571848e-01   4.9988454e-01  -2.9543726e-01  -3.1761588e+00   2.4633483e+00   7.9895673e+00  -3.4997535e-01  -4.3262076e-01  -1.0435483e-01  -6.8302351e-01  -5.3065841e+00
   1.2370000e+01   7.4949208e-02  -6.8892738e-01   5.4715051e+01  -3.5941554e-01  -2.8502741e-01   3.1156190e+00  -8.0164135e+00  -1.4066531e+00   1.9131329e+00   1.3562496e+01  -2.7719057e-01   1.8107339e+00   7.8998362e+01  -1.1980155e+01   2.1042076e+01  -2.6686153e+02  -9.0426514e+00  -1.7754379e+00  -4.8714998e+00   1.9430941e-01   4.9261223e-01  -2.9244377e-01  -3.0785000e+00   2.3836234e+00   7.6827158e+00  -3.4524972e-01  -4.2584149e-01  -1.0252993e-01  -7.9260824e-01  -5.3194745e+00
   1.2380000e+01   1.0656290e-01  -7.2131206e-01   5.4724513e+01  -3.8521690e-01  -2.5431687e-01   3.0538685e+00  -6.1750502e+00  -1.3866635e+00   1.9808390e+00   6.7706012e+00  -2.5165010e-01   2.5855038e+00   7.7476992e+01  -1.1952139e+01   1.8137634e+01  -2.9044414e+02  -8.8400621e+00  -1.4316897e+00  -4.3480753e+00   1.9254618e-01   4.8106481e-01  -2.8562271e-01  -3.0755283e+00   2.2912006e+00   7.2980884e+00  -3.3547484e-01  -4.1331661e-01  -1.0068241e-01  -8.3356096e-01  -5.1730200e+00
   1.2390000e+01   1.1852129e-01  -7.6344133e-01   5.4727039e+01  -4.2319350e-01  -2.2406470e-01   3.0022211e+00  -5.1647441e+00  -1.3664134e+00   2.0054724e+00   2.4633422e+00  -2.1993811e-01   3.2032653e+00   6.1776148e+01  -1.1888937e+01   1.5155348e+01  -2.9822862e+02  -8.6157550e+00  -1.1318330e+00  -3.9668237e+00   1.9158597e-01   4.6595429e-01  -2.7389066e-01  -3.1802838e+00   2.2352051e+00   7.0019904e+00  -3.2562357e-01  -3.9873716e-01  -9.8312443e-02  -7.6701132e-01  -4.8664399e+00
   1.2400000e+01   9.7634906e-02  -7.9107417e-01   5.4728597e+01  -4.5977881e-01  -1.9438549e-01   2.9428007e+00  -5.9420412e+00  -1.3463675e+00   1.9834359e+00  -2.2036525e+00  -1.8467609e-01   3.5586596e+00   3.5539435e+01  -1.1757010e+01   1.2424911e+01  -2.7304375e+02  -8.3477961e+00  -9.0520819e-01  -3.8594107e+00   1.9280015e-01   4.4921693e-01  -2.5747908e-01  -3.3386651e+00   2.2206443e+00   6.9338861e+00  -3.2086697e-01  -3.8597254e-01  -9.5172753e-02  -6.1592592e-01  -4.4748201e+00
   1.2410000e+01   5.5142164e-02  -7.8538748e-01   5.4732409e+01  -4.7919514e-01  -1.6115393e-01   2.8584593e+00  -8.4341333e+00  -1.3271723e+00   1.8967931e+00  -8.6642748e+00  -1.4858401e-01   3.6416944e+00   8.3034801e+00  -1.1542449e+01   1.0266416e+01  -2.1584943e+02  -7.9837317e+00  -7.3911768e-01  -4.0396537e+00   1.9719204e-01   4.3339350e-01  -2.3817593e-01  -3.4516483e+00   2.1948836e+00   7.1112385e+00  -3.2300771e-01  -3.7734595e-01  -9.1706525e-02  -4.7460655e-01  -4.1236238e+00
   1.2420000e+01   1.9891529e-02  -7.4330146e-01   5.4736270e+01  -4.7071855e-01  -1.3594379e-01   2.7468657e+00  -1.1159358e+01  -1.3094558e+00   1.7475803e+00  -1.4921281e+01  -1.1359445e-01   3.5310745e+00  -1.1061991e+01  -1.1266448e+01   8.8220842e+00  -1.4443323e+02  -7.4997470e+00  -5.9332555e-01  -4.4006404e+00   2.0485737e-01   4.2057347e-01  -2.1864397e-01  -3.4524517e+00   2.0876104e+00   7.4304767e+00  -3.2958311e-01  -3.7310646e-01  -8.8838204e-02  -4.3351799e-01  -3.9072704e+00
   1.2430000e+01   1.4414125e-02  -6.7837088e-01   5.4733881e+01  -4.3145111e-01  -1.1033258e-01   2.6217166e+00  -1.2514915e+01  -1.2935408e+00   1.5664273e+00  -1.8115294e+01  -8.0729376e-02   3.3180128e+00  -2.1306174e+01  -1.0983090e+01   8.0253823e+00  -7.9670182e+01  -6.9561929e+00  -4.3815361e-01  -4.8170536e+00   2.1508609e-01   4.1172480e-01  -2.0106145e-01  -3.3579336e+00   1.8722861e+00   7.7622129e+00  -3.3630822e-01  -3.7197490e-01  -8.7130303e-02  -4.9477349e-01  -3.8237061e+00
   1.2440000e+01   3.5482212e-02  -6.1406867e-01   5.4720809e+01  -3.6665082e-01  -8.5523507e-02   2.4945732e+00  -1.2714342e+01  -1.2794363e+00   1.3848650e+00  -1.8156233e+01  -5.0573340e-02   3.0463681e+00  -2.7164472e+01  -1.0749117e+01   7.6786070e+00  -3.4677533e+01  -6.4447938e+00  -2.7975505e-01  -5.2373357e+00   2.2713941e-01   4.0662483e-01  -1.8604979e-01  -3.2216495e+00   1.5919799e+00   8.0353824e+00  -3.4011010e-01  -3.7206573e-01  -8.6084010e-02  -5.9740583e-01  -3.8082247e+00
   1.2450000e+01   5.8924268e-02  -5.7228127e-01   5.4699519e+01  -2.8941294e-01  -5.9912287e-02   2.3645506e+00  -1.3002258e+01  -1.2669952e+00   1.2185664e+00  -1.6629858e+01  -2.3773082e-02   2.7098879e+00  -3.3648013e+01  -1.0592877e+01   7.5523179e+00  -1.2628914e+01  -6.0177056e+00  -1.4747585e-01  -5.6836464e+00   2.4084719e-01   4.0421856e-01  -1.7264770e-01  -3.0840083e+00   1.3267766e+00   8.2489475e+00  -3.4037242e-01  -3.7189478e-01  -8.4475439e-02  -6.8037791e-01  -3.7947488e+00
   1.2460000e+01   6.1574848e-02  -5.6062497e-01   5.4677577e+01  -2.1722329e-01  -3.6707497e-02   2.2292998e+00  -1.3525084e+01  -1.2559469e+00   1.0796709e+00  -1.3889551e+01  -1.1694168e-03   2.2891741e+00  -4.2071386e+01  -1.0510337e+01   7.4553070e+00  -9.7010874e+00  -5.6661139e+00  -6.5517012e-02  -6.1902659e+00   2.5639010e-01   4.0327676e-01  -1.5931941e-01  -2.9645263e+00   1.1368550e+00   8.4329061e+00  -3.3842557e-01  -3.7106422e-01  -8.1528534e-02  -7.2119711e-01  -3.7518553e+00
   1.2470000e+01   3.7695142e-02  -5.6794306e-01   5.4661412e+01  -1.6453485e-01  -1.6711267e-02   2.0963167e+00  -1.3298305e+01  -1.2458554e+00   9.8440970e-01  -9.5261236e+00   1.6457500e-02   1.7904356e+00  -4.9873846e+01  -1.0480550e+01   7.2727397e+00  -1.8256726e+01  -5.3358695e+00  -3.1357316e-02  -6.7511450e+00   2.7351541e-01   4.0286657e-01  -1.4519395e-01  -2.8689668e+00   1.0258398e+00   8.6111807e+00  -3.3623170e-01  -3.7019226e-01  -7.7669537e-02  -7.4551823e-01  -3.6892312e+00
   1.2480000e+01  -1.3189636e-03  -5.7450604e-01   5.4652899e+01  -1.3671926e-01   2.9411833e-03   1.9793318e+00  -1.1698494e+01  -1.2361861e+00   9.4247707e-01  -4.1932627e+00   2.8645722e-02   1.2457155e+00  -5.4472006e+01  -1.0480595e+01   6.9836078e+00  -2.8913191e+01  -4.9849137e+00  -8.2860220e-03  -7.3112046e+00   2.9085017e-01   4.0221345e-01  -1.3058695e-01  -2.8087572e+00   9.5036530e-01   8.7919098e+00  -3.3513467e-01  -3.7031343e-01  -7.4129541e-02  -7.8497175e-01  -3.6258624e+00
   1.2490000e+01  -3.7359333e-02  -5.6796381e-01   5.4650746e+01  -1.3035610e-01   2.2135263e-02   1.8889680e+00  -9.0363800e+00  -1.2264844e+00   9.4562358e-01   3.1465063e-01   3.5315386e-02   6.9343880e-01  -5.5227675e+01  -1.0492849e+01   6.6459230e+00  -3.3768482e+01  -4.6233544e+00   5.6961015e-02  -7.7808729e+00   3.0590458e-01   4.0042132e-01  -1.1668279e-01  -2.7999759e+00   8.6343572e-01   8.9608140e+00  -3.3524593e-01  -3.7218551e-01  -7.2009392e-02  -8.4015936e-01  -3.5677025e+00
   1.2500000e+01  -5.5546213e-02  -5.4968728e-01   5.4652865e+01  -1.3795319e-01   3.9495893e-02   1.8302370e+00  -5.8730954e+00  -1.2165357e+00   9.6969689e-01   2.4073315e+00   3.6827798e-02   1.7776760e-01  -5.1567121e+01  -1.0506539e+01   6.3424542e+00  -3.0346883e+01  -4.2920442e+00   1.9694719e-01  -8.0598934e+00   3.1600876e-01   3.9668014e-01  -1.0500202e-01  -2.8399785e+00   7.4901093e-01   9.0721283e+00  -3.3553741e-01  -3.7575756e-01  -7.1773652e-02  -8.9828329e-01  -3.5178293e+00
   1.2510000e+01  -4.9622113e-02  -5.2932504e-01   5.4656825e+01  -1.5171475e-01   5.6856513e-02   1.8030095e+00  -2.7227503e+00  -1.2063717e+00   9.9006678e-01   2.0369886e+00   3.4082078e-02  -2.4763533e-01  -4.2540293e+01  -1.0516524e+01   6.1253476e+00  -2.1710663e+01  -4.0297712e+00   3.9290521e-01  -8.0849336e+00   3.1968861e-01   3.9083411e-01  -9.7021813e-02  -2.9054615e+00   6.3053946e-01   9.0673519e+00  -3.3459983e-01  -3.8009722e-01  -7.3297288e-02  -9.5749478e-01  -3.4829475e+00
   1.2520000e+01  -2.3864476e-02  -5.1575467e-01   5.4659207e+01  -1.6399994e-01   7.4790093e-02   1.8000059e+00  -3.0036265e-01  -1.1961907e+00   9.9027521e-01   2.0843165e-02   2.8424928e-02  -5.3816833e-01  -2.9053300e+01  -1.0521338e+01   6.0011432e+00  -1.2420435e+01  -3.8689913e+00   5.8181505e-01  -7.8813330e+00   3.1744290e-01   3.8374260e-01  -9.3741813e-02  -2.9770969e+00   5.5395166e-01   8.9208229e+00  -3.3170966e-01  -3.8391039e-01  -7.6000980e-02  -1.0154428e+00  -3.4598218e+00
