# Supplementary material for: Measurement data obtained by an instrumented steering wheel for driver model development
Source: Data Brief. 2020 Apr 10;30:105485. doi: 10.1016/j.dib.2020.105485 (PMC7214765; doi:10.1016/j.dib.2020.105485)
Supplement: Supplementary file 1 [file mmc1.zip › Data_DIB/mmc1/Data_DIB/Data_sent/driver5_kickplate2.txt]

   5.4750000e+01   2.8063982e-01   1.0439826e-01   4.6335459e+01   5.8319969e-01   6.3376771e-01  -7.5414363e-01  -2.5430411e-01  -1.1229097e+00   1.3126721e+00  -1.1555620e+01  -4.4272208e-01  -3.5514863e-01   1.8062348e+01  -3.0055183e+00   1.5519635e-09   3.0246239e-08  -1.1903862e+01   2.2748306e+00  -7.4535679e+00   5.7821693e-01   8.5726778e-01  -3.1881505e-01  -5.5470832e+00   6.9219817e-01   5.9820417e+00  -2.0430088e-01  -5.0878407e-01  -1.7517425e-01  -4.4944609e+00  -3.2780999e+00
   5.4760000e+01   2.9104819e-01   1.6192900e-01   4.6346205e+01   5.7411898e-01   6.2637656e-01  -7.5649646e-01  -2.3528293e-01  -1.1125102e+00   1.0364210e+00  -2.7625104e+01  -4.4436214e-01  -1.7652116e-01   1.7862747e+01  -3.0055183e+00   1.2702498e-09  -2.8171370e-08  -1.1919286e+01   2.3486040e+00  -7.4877465e+00   5.7413133e-01   8.5750822e-01  -3.2402149e-01  -5.6628611e+00   6.8736469e-01   5.9863863e+00  -2.0448649e-01  -5.0953844e-01  -1.7787891e-01  -4.5222827e+00  -3.2263900e+00
   5.4770000e+01   2.9379267e-01   2.0529923e-01   4.6342677e+01   5.7478912e-01   6.2081886e-01  -7.6089359e-01  -4.3971283e-01  -1.1058495e+00   6.6242877e-01  -3.7399225e+01  -4.4430273e-01  -6.9586205e-03   1.6956254e+01  -3.0055183e+00  -2.4247706e-10  -1.5127268e-07  -1.1876520e+01   2.4548943e+00  -7.5246566e+00   5.7122143e-01   8.5678418e-01  -3.2510973e-01  -5.6999308e+00   5.8972064e-01   6.0629810e+00  -2.0561058e-01  -5.1107291e-01  -1.7983383e-01  -4.5831743e+00  -3.2342645e+00
   5.4780000e+01   2.7599152e-01   2.2575724e-01   4.6322956e+01   5.8654632e-01   6.0998996e-01  -7.6152670e-01  -6.3311013e-02  -1.1030329e+00   2.7811360e-01  -3.8431517e+01  -4.4266838e-01   1.5034054e-01   1.5729916e+01  -3.0055183e+00  -3.7485274e-09  -3.5060503e-07  -1.1865612e+01   2.5678616e+00  -7.4979371e+00   5.6882078e-01   8.5493410e-01  -3.2356335e-01  -5.6980686e+00   4.2656675e-01   6.1553193e+00  -2.0669957e-01  -5.1309802e-01  -1.8197819e-01  -4.6159391e+00  -3.2785976e+00
   5.4790000e+01   2.3071670e-01   2.2395993e-01   4.6288922e+01   6.0821731e-01   6.0259881e-01  -7.4928328e-01   1.2243422e+00  -1.1032709e+00  -2.7060292e-02  -3.0517389e+01  -4.3956136e-01   2.9782033e-01   1.4747979e+01  -3.0055183e+00  -9.7916717e-09  -6.0431444e-07  -1.1944505e+01   2.6695457e+00  -7.4128195e+00   5.6777234e-01   8.5275549e-01  -3.2161812e-01  -5.7075210e+00   2.5832035e-01   6.2490991e+00  -2.0763067e-01  -5.1636514e-01  -1.8503810e-01  -4.5942997e+00  -3.3322653e+00
   5.4800000e+01   1.6560566e-01   2.0873025e-01   4.6248974e+01   6.3614034e-01   5.9434821e-01  -7.2596648e-01   2.3316795e+00  -1.1052089e+00  -1.9672297e-01  -1.6966268e+01  -4.3493545e-01   4.5018125e-01   1.5236092e+01  -3.0055183e+00  -1.8030848e-08  -8.2391767e-07  -1.2081115e+01   2.7417984e+00  -7.3506120e+00   5.7011663e-01   8.5137307e-01  -3.2064591e-01  -5.7364632e+00   1.5482520e-01   6.3809351e+00  -2.0928768e-01  -5.2222369e-01  -1.8891605e-01  -4.5648000e+00  -3.4007641e+00
   5.4810000e+01   1.0216595e-01   1.9086480e-01   4.6218631e+01   6.6496427e-01   5.8873323e-01  -7.0609966e-01   1.9866823e+00  -1.1074834e+00  -2.3015812e-01  -3.3435149e+00  -4.2847161e-01   6.3434446e-01   1.8416321e+01  -3.0055183e+00  -2.6204445e-08  -8.1735962e-07  -1.2181110e+01   2.7736441e+00  -7.4092848e+00   5.7776989e-01   8.5145949e-01  -3.2031881e-01  -5.7521944e+00   1.5175386e-01   6.5983620e+00  -2.1288365e-01  -5.3156180e-01  -1.9270052e-01  -4.6105298e+00  -3.5139230e+00
   5.4820000e+01   6.6209064e-02   1.7693918e-01   4.6214277e+01   6.8892389e-01   5.8369120e-01  -7.0369106e-01   2.4086009e-01  -1.1092052e+00  -1.7485773e-01   5.5300389e+00  -4.1958575e-01   8.7658944e-01   2.4224498e+01  -3.0055183e+00  -2.8876634e-08  -2.6721898e-07  -1.2175436e+01   2.7775696e+00  -7.6358686e+00   5.9111957e-01   8.5304527e-01  -3.1919112e-01  -5.7316970e+00   2.2829650e-01   6.9094752e+00  -2.1883392e-01  -5.4392317e-01  -1.9551677e-01  -4.7732415e+00  -3.6807501e+00
   5.4830000e+01   7.2770442e-02   1.6783194e-01   4.6239620e+01   7.0323786e-01   5.7446658e-01  -7.2002073e-01  -1.6329675e+00  -1.1101636e+00  -9.8589597e-02   7.6268138e+00  -4.0748152e-01   1.1981663e+00   3.2157686e+01  -3.0055183e+00  -1.6475192e-08   1.2401443e-06  -1.2067958e+01   2.7882903e+00  -7.9923852e+00   6.0843482e-01   8.5600200e-01  -3.1628255e-01  -5.6935802e+00   3.2342929e-01   7.2573746e+00  -2.2605777e-01  -5.5774513e-01  -1.9775017e-01  -5.0306794e+00  -3.8756663e+00
   5.4840000e+01   1.1107330e-01   1.6080399e-01   4.6278372e+01   7.0562776e-01   5.6776297e-01  -7.4604291e-01  -2.6022179e+00  -1.1106045e+00  -4.6944366e-02   5.1645230e+00  -3.9115197e-01   1.6202379e+00   4.2207165e+01  -3.0055183e+00   2.4335690e-08   4.0810882e-06  -1.1919780e+01   2.8399597e+00  -8.3760584e+00   6.2653808e-01   8.6060825e-01  -3.1226586e-01  -5.6918539e+00   3.7619429e-01   7.5437894e+00  -2.3242053e-01  -5.7146924e-01  -2.0124613e-01  -5.3319419e+00  -4.0577793e+00
   5.4850000e+01   1.4762638e-01   1.5272427e-01   4.6306914e+01   6.9748779e-01   5.6094477e-01  -7.7206331e-01  -2.6020394e+00  -1.1107563e+00  -1.8043209e-02   2.8901157e+00  -3.6955179e-01   2.1467610e+00   5.2652310e+01  -3.0055183e+00   1.0729225e-07   8.2956557e-06  -1.1831869e+01   2.9444082e+00  -8.6940902e+00   6.4249772e-01   8.6778110e-01  -3.0917019e-01  -5.8043220e+00   3.6102102e-01   7.7008182e+00  -2.3612272e-01  -5.8437767e-01  -2.0785716e-01  -5.6102851e+00  -4.1690090e+00
   5.4860000e+01   1.5531409e-01   1.4244505e-01   4.6316732e+01   6.8360669e-01   5.5000128e-01  -7.9144434e-01  -1.9381039e+00  -1.1105552e+00   1.7382197e-02   3.5425406e+00  -3.4201731e-01   2.7398129e+00   5.9305181e+01  -3.0055183e+00   2.3812228e-07   1.3083003e-05  -1.1901030e+01   3.0841592e+00  -8.9274068e+00   6.5521723e-01   8.7873213e-01  -3.0886666e-01  -6.0849121e+00   2.9509181e-01   7.7463530e+00  -2.3699128e-01  -5.9665719e-01  -2.1770709e-01  -5.7998563e+00  -4.1545329e+00
   5.4870000e+01   1.3848481e-01   1.2916746e-01   4.6321417e+01   6.6999700e-01   5.4673542e-01  -8.0200756e-01  -1.0563212e+00  -1.1096432e+00   8.8846979e-02   7.1464782e+00  -3.0861863e-01   3.3262302e+00   5.8641736e+01  -3.0055183e+00   3.9940948e-07   1.6128721e-05  -1.2124720e+01   3.2188571e+00  -9.1199791e+00   6.6545101e-01   8.9391558e-01  -3.1162807e-01  -6.4780880e+00   2.1780596e-01   7.7650550e+00  -2.3662146e-01  -6.0872047e-01  -2.2862260e-01  -5.8999568e+00  -4.0336816e+00
   5.4880000e+01   1.2549489e-01   1.0924236e-01   4.6341613e+01   6.6067592e-01   5.3481790e-01  -8.0492327e-01  -2.9157143e-01  -1.1074297e+00   2.1968146e-01   1.3083448e+01  -2.7032971e-01   3.8156116e+00   4.8938134e+01  -3.0055183e+00   5.2905554e-07   1.2964606e-05  -1.2394628e+01   3.3098467e+00  -9.3191053e+00   6.7406076e-01   9.1168542e-01  -3.1572738e-01  -6.8345878e+00   1.5343109e-01   7.8434010e+00  -2.3709960e-01  -6.1995879e-01  -2.3678874e-01  -5.9678479e+00  -3.8879410e+00
   5.4890000e+01   1.4183815e-01   7.7711486e-02   4.6386771e+01   6.5561487e-01   5.2937480e-01  -8.0369809e-01   1.2251782e-01  -1.1033303e+00   4.0912379e-01   1.8944233e+01  -2.2876291e-01   4.1439410e+00   3.2832949e+01  -3.0055183e+00   4.9731079e-07  -3.1744754e-06  -1.2570572e+01   3.3344101e+00  -9.5122469e+00   6.8038835e-01   9.2784470e-01  -3.1830405e-01  -6.9973131e+00   1.0224818e-01   7.9942893e+00  -2.3932552e-01  -6.2823740e-01  -2.3869330e-01  -6.0644944e+00  -3.8036759e+00
   5.4900000e+01   1.9104961e-01   3.4192821e-02   4.6450281e+01   6.5160736e-01   5.2106691e-01  -8.0788604e-01  -4.1879497e-01  -1.0972454e+00   6.0856108e-01   1.9943729e+01  -1.8526341e-01   4.3377026e+00   1.9376151e+01  -3.0055183e+00   9.5350873e-08  -4.0195992e-05  -1.2563617e+01   3.2854614e+00  -9.6033493e+00   6.8254339e-01   9.3736908e-01  -3.1754015e-01  -6.8861579e+00   6.7749642e-02   8.1171548e+00  -2.4239647e-01  -6.3133030e-01  -2.3399626e-01  -6.2263840e+00  -3.8429707e+00
   5.4910000e+01   2.5380416e-01  -1.3514700e-02   4.6515343e+01   6.4504830e-01   5.1510815e-01  -8.2943066e-01  -2.1544620e+00  -1.0898110e+00   7.4435096e-01   1.3578988e+01  -1.4024852e-01   4.4894228e+00   1.5172023e+01  -3.0055183e+00  -9.4071002e-07  -1.0360609e-04  -1.2451934e+01   3.1865855e+00  -9.4875048e+00   6.7930545e-01   9.3747938e-01  -3.1457597e-01  -6.6209772e+00   6.2405877e-02   8.0747907e+00  -2.4446784e-01  -6.2906138e-01  -2.2663244e-01  -6.3959897e+00  -3.9584308e+00
   5.4920000e+01   3.0174176e-01  -5.1846591e-02   4.6564049e+01   6.3434402e-01   5.0760240e-01  -8.7188614e-01  -4.2455476e+00  -1.0820946e+00   7.7338540e-01   2.9034440e+00  -9.3519078e-02   4.6605708e+00   1.7114799e+01  -3.0055184e+00  -2.8356578e-06  -1.8949478e-04  -1.2444573e+01   3.0854113e+00  -9.1820776e+00   6.7224840e-01   9.2947906e-01  -3.1253100e-01  -6.4797754e+00   9.7759441e-02   7.8401858e+00  -2.4480332e-01  -6.2401342e-01  -2.2187172e-01  -6.4403553e+00  -3.9960228e+00
   5.4930000e+01   3.1470083e-01  -6.6224029e-02   4.6587115e+01   6.2071586e-01   4.9774753e-01  -9.2620313e-01  -5.4316996e+00  -1.0750900e+00   7.0312962e-01  -7.0255773e+00  -4.5050992e-02   4.8337294e+00   1.7315863e+01  -3.0055185e+00  -5.5726325e-06  -2.7369747e-04  -1.2648107e+01   3.0195693e+00  -8.8646828e+00   6.6606178e-01   9.1778814e-01  -3.1303819e-01  -6.6366109e+00   1.7981087e-01   7.5557013e+00  -2.4550365e-01  -6.2013061e-01  -2.2163998e-01  -6.3118028e+00  -3.8581884e+00
   5.4940000e+01   2.9000836e-01  -4.3401823e-02   4.6588820e+01   6.0748078e-01   4.9018449e-01  -9.7590613e-01  -4.9702995e+00  -1.0694598e+00   5.6675751e-01  -1.3637212e+01   4.4321172e-03   4.9344589e+00   1.0072947e+01  -3.0055186e+00  -8.5604137e-06  -2.9877812e-04  -1.2932870e+01   3.0055992e+00  -8.7517679e+00   6.6560834e-01   9.0642333e-01  -3.1384281e-01  -7.0015285e+00   2.9272505e-01   7.4373280e+00  -2.5016224e-01  -6.2005275e-01  -2.2297198e-01  -6.1184094e+00  -3.5991455e+00
   5.4950000e+01   2.4099350e-01   2.5023271e-02   4.6581797e+01   5.9873444e-01   4.7843885e-01  -1.0045662e+00  -2.8660033e+00  -1.0654854e+00   4.0225783e-01  -1.6449967e+01   5.3486203e-02   4.8910287e+00  -4.3430186e+00  -3.0055187e+00  -1.0202852e-05  -1.6424379e-04  -1.3036494e+01   3.0403423e+00  -8.9189313e+00   6.7201869e-01   8.9585797e-01  -3.1022535e-01  -7.3067384e+00   3.9633329e-01   7.5963843e+00  -2.6000125e-01  -6.2298064e-01  -2.2106918e-01  -6.0309763e+00  -3.3713121e+00
   5.4960000e+01   1.8742173e-01   1.3184450e-01   4.6577202e+01   5.9805758e-01   4.6995908e-01  -1.0009191e+00   3.6470438e-01  -1.0629722e+00   2.5703714e-01  -1.4522070e+01   1.0055457e-01   4.6923545e+00  -1.9867418e+01  -3.0055186e+00  -7.5126811e-06   2.6901705e-04  -1.2768242e+01   3.0977382e+00  -9.2325629e+00   6.8165039e-01   8.8342656e-01  -2.9902756e-01  -7.3162508e+00   4.5918645e-01   7.9381059e+00  -2.7186528e-01  -6.2494380e-01  -2.1362551e-01  -6.1566918e+00  -3.3084719e+00
   5.4970000e+01   1.4348298e-01   2.4527267e-01   4.6579831e+01   6.0730756e-01   4.6044798e-01  -9.6139157e-01   3.9527552e+00  -1.0611665e+00   1.8674991e-01  -7.0287232e+00   1.4467953e-01   4.3984351e+00  -2.9391943e+01  -3.0055181e+00   3.9147223e-06   1.1427403e-03  -1.2135875e+01   3.1444575e+00  -9.4629575e+00   6.8873490e-01   8.6638652e-01  -2.8130129e-01  -6.9900487e+00   4.8508740e-01   8.2430407e+00  -2.8039165e-01  -6.2180336e-01  -2.0258555e-01  -6.4787780e+00  -3.4341785e+00
   5.4980000e+01   1.1288117e-01   3.2009352e-01   4.6589267e+01   6.2585019e-01   4.4784291e-01  -8.9238535e-01   6.9006217e+00  -1.0590164e+00   2.2110758e-01   3.4357674e+00   1.8570314e-01   4.0891979e+00  -3.0923721e+01  -3.0055170e+00   2.9038483e-05   2.5123761e-03  -1.1330328e+01   3.1652662e+00  -9.4791331e+00   6.8963322e-01   8.4476661e-01  -2.6150611e-01  -6.5008274e+00   5.0113943e-01   8.3565065e+00  -2.8227790e-01  -6.1269261e-01  -1.9237752e-01  -6.8759233e+00  -3.6487295e+00
   5.4990000e+01   9.6539018e-02   3.2687511e-01   4.6602667e+01   6.5076641e-01   4.4331654e-01  -8.1664641e-01   7.5738940e+00  -1.0557923e+00   3.2818253e-01   1.0707495e+01   2.2382632e-01   3.8002051e+00  -2.8899275e+01  -3.0055152e+00   7.0919536e-05   4.1881053e-03  -1.0585718e+01   3.1607435e+00  -9.3411197e+00   6.8533396e-01   8.2198252e-01  -2.4436615e-01  -6.0900386e+00   5.3201286e-01   8.2956456e+00  -2.7862568e-01  -6.0064761e-01  -1.8651369e-01  -7.2162558e+00  -3.8119849e+00
   5.5000000e+01   1.0618640e-01   2.7401475e-01   4.6616889e+01   6.7810775e-01   4.3884747e-01  -7.6779818e-01   4.8848234e+00  -1.0515743e+00   4.2752139e-01   9.9338858e+00   2.5909167e-01   3.5150751e+00  -2.8513004e+01  -3.0055130e+00   1.2601977e-04   5.5100237e-03  -1.0021720e+01   3.1405379e+00  -9.2008761e+00   6.8002091e-01   8.0276909e-01  -2.3201188e-01  -5.8769758e+00   5.7400474e-01   8.1764665e+00  -2.7320917e-01  -5.8976795e-01  -1.8546726e-01  -7.4593954e+00  -3.8606495e+00
   5.5010000e+01   1.6990785e-01   2.0352815e-01   4.6629613e+01   7.0436341e-01   4.3437840e-01  -7.6187446e-01   5.9237115e-01  -1.0471940e+00   4.4418267e-01   1.6661278e+00   2.9121736e-01   3.2010572e+00  -3.1401786e+01  -3.0055110e+00   1.7712773e-04   5.1107951e-03  -9.6235255e+00   3.1328129e+00  -9.1397972e+00   6.7721663e-01   7.9015968e-01  -2.2348888e-01  -5.8157365e+00   5.8021259e-01   8.0717474e+00  -2.6871958e-01  -5.8165066e-01  -1.8722104e-01  -7.6481676e+00  -3.8247368e+00
   5.5020000e+01   3.1645852e-01   1.6380157e-01   4.6639199e+01   7.2724530e-01   4.2332031e-01  -7.7888573e-01  -1.7011271e+00  -1.0437044e+00   3.5563824e-01  -8.8544427e+00   3.1963785e-01   2.8300670e+00  -3.7099021e+01  -3.0055109e+00   1.8515859e-04   8.0308666e-04  -9.3400339e+00   3.1665471e+00  -9.1208941e+00   6.7723054e-01   7.8396598e-01  -2.1663908e-01  -5.8052351e+00   4.9754247e-01   7.9572424e+00  -2.6483736e-01  -5.7435043e-01  -1.8942479e-01  -7.8204663e+00  -3.7496658e+00
   5.5030000e+01   5.3702512e-01   1.7738433e-01   4.6643983e+01   7.4566533e-01   4.1569997e-01  -7.8058814e-01  -1.7024095e-01  -1.0417318e+00   2.0418523e-01  -1.5145301e+01   3.4349170e-01   2.3731292e+00  -4.5693776e+01  -3.0055156e+00   8.3587213e-05  -1.0157138e-02  -9.1685434e+00   3.2399855e+00  -9.0699718e+00   6.7786406e-01   7.8181656e-01  -2.1053416e-01  -5.8065084e+00   3.2412513e-01   7.7755855e+00  -2.5945094e-01  -5.6476041e-01  -1.9113399e-01  -7.9566088e+00  -3.6352577e+00
   5.5040000e+01   7.5751681e-01   2.2736419e-01   4.6642835e+01   7.5867226e-01   4.0435541e-01  -7.4247789e-01   3.8110258e+00  -1.0411369e+00   6.6119980e-02  -1.3806525e+01   3.6156905e-01   1.7957903e+00  -5.7733899e+01  -3.0055286e+00  -2.1710196e-04  -3.0068918e-02  -9.1573650e+00   3.3216894e+00  -8.9769520e+00   6.7703292e-01   7.8144066e-01  -2.0614408e-01  -5.8710784e+00   1.1748619e-01   7.5328656e+00  -2.5118886e-01  -5.5225703e-01  -1.9296136e-01  -7.9973598e+00  -3.4427685e+00
   5.5050000e+01   8.6853220e-01   2.7487706e-01   4.6637900e+01   7.6394925e-01   3.9811017e-01  -6.7164910e-01   7.0828784e+00  -1.0412425e+00  -4.6533281e-03  -7.0773308e+00   3.7243139e-01   1.0751142e+00  -7.2067606e+01  -3.0055535e+00  -8.0360765e-04  -5.8650569e-02  -9.3416852e+00   3.3710744e+00  -8.9340973e+00   6.7478227e-01   7.8215920e-01  -2.0497077e-01  -6.0653172e+00  -3.6739233e-02   7.3378913e+00  -2.4101647e-01  -5.4004722e-01  -1.9584465e-01  -7.9029812e+00  -3.1558412e+00
   5.5060000e+01   8.0147776e-01   2.8900298e-01   4.6636284e+01   7.5810750e-01   3.9616211e-01  -6.0129419e-01   7.0354912e+00  -1.0413026e+00  -8.7532710e-04   3.7780010e-01   3.7506063e-01   2.5271240e-01  -8.2240180e+01  -3.0055907e+00  -1.6991357e-03  -8.9552801e-02  -9.6377112e+00   3.3588132e+00  -9.0808263e+00   6.7340089e-01   7.8493176e-01  -2.0742223e-01  -6.3342451e+00  -7.4340110e-02   7.3457899e+00  -2.3205873e-01  -5.3298678e-01  -1.9957058e-01  -7.7432008e+00  -2.8679720e+00
   5.5070000e+01   5.8367888e-01   2.6188580e-01   4.6645259e+01   7.3965120e-01   3.9341192e-01  -5.6061930e-01   4.0674895e+00  -1.0407515e+00   5.9844661e-02   6.0719989e+00   3.7017199e-01  -4.9847531e-01  -7.5118771e+01  -3.0056334e+00  -2.7579139e-03  -1.0587783e-01  -9.7805481e+00   3.2817775e+00  -9.4832551e+00   6.7608016e-01   7.9138545e-01  -2.1209404e-01  -6.4329089e+00  -8.1433275e-03   7.6375304e+00  -2.2807832e-01  -5.3428057e-01  -2.0233433e-01  -7.7486724e+00  -2.8157801e+00
   5.5080000e+01   3.2898488e-01   2.0962647e-01   4.6663159e+01   7.1246313e-01   3.8292679e-01  -5.4694767e-01   1.3671621e+00  -1.0392864e+00   1.5119253e-01   9.1347872e+00   3.6086508e-01  -9.3998831e-01  -4.4151300e+01  -3.0056618e+00  -3.5201080e-03  -7.6219403e-02  -9.5153426e+00   3.1627504e+00  -1.0085220e+01   6.8505105e-01   8.0238491e-01  -2.1602075e-01  -6.1255128e+00   7.3376714e-02   8.1684272e+00  -2.3144983e-01  -5.4362283e-01  -2.0170706e-01  -8.1230610e+00  -3.1824250e+00
   5.5090000e+01   1.6818485e-01   1.6838297e-01   4.6677724e+01   6.8661847e-01   3.7788476e-01  -5.3657133e-01   1.0376350e+00  -1.0369478e+00   2.3853334e-01   8.7340809e+00   3.5116459e-01  -9.7905971e-01  -3.9071400e+00  -3.0056367e+00  -3.0656394e-03   4.5446858e-02  -8.9002795e+00   3.0335398e+00  -1.0764221e+01   6.9985546e-01   8.1674381e-01  -2.1592887e-01  -5.4775847e+00   8.4063275e-02   8.8194090e+00  -2.4152292e-01  -5.5741895e-01  -1.9648582e-01  -8.7624473e+00  -3.8428645e+00
   5.5100000e+01   1.6203222e-01   1.8146161e-01   4.6677776e+01   6.7532875e-01   3.6992065e-01  -5.1633399e-01   2.0237339e+00  -1.0341356e+00   2.8573011e-01   4.7196766e+00   3.4378275e-01  -7.4684047e-01   2.3221924e+01  -3.0054985e+00   3.9103351e-05   3.1047427e-01  -8.2828473e+00   2.9254318e+00  -1.1348362e+01   7.1664519e-01   8.3150525e-01  -2.1079456e-01  -4.8198015e+00   7.1860702e-03   9.4184761e+00  -2.5443812e-01  -5.7115619e-01  -1.8862201e-01  -9.3207021e+00  -4.4587221e+00
   5.5110000e+01   2.6480856e-01   2.7760775e-01   4.6666179e+01   6.9003849e-01   3.6613912e-01  -4.9591152e-01   2.0422468e+00  -1.0315079e+00   2.6702691e-01  -1.8703203e+00   3.3934003e-01  -4.5261506e-01   2.9422541e+01  -3.0051766e+00   7.5346940e-03   7.4955907e-01  -8.0057645e+00   2.8755123e+00  -1.1613159e+01   7.2904593e-01   8.4385077e-01  -2.0376602e-01  -4.4891107e+00  -1.0825995e-01   9.7458584e+00  -2.6460052e-01  -5.8240453e-01  -1.8332015e-01  -9.5250197e+00  -4.7680964e+00
   5.5120000e+01   3.7038752e-01   4.5413780e-01   4.6658302e+01   7.3596124e-01   3.6367541e-01  -4.9703773e-01  -1.1262162e-01  -1.0296788e+00   1.8718696e-01  -7.9839950e+00   3.3707115e-01  -2.3517462e-01   2.1744044e+01  -3.0046202e+00   2.0767616e-02   1.3232922e+00  -8.2025694e+00   2.9095997e+00  -1.1400706e+01   7.3086206e-01   8.5201420e-01  -2.0020168e-01  -4.6542981e+00  -1.8096513e-01   9.6429625e+00  -2.6718749e-01  -5.9112664e-01  -1.8561615e-01  -9.3312650e+00  -4.7039877e+00
   5.5130000e+01   3.9800766e-01   6.7503874e-01   4.6668859e+01   8.0857382e-01   3.5794583e-01  -5.3375459e-01  -3.6716852e+00  -1.0287819e+00   9.4463466e-02  -9.2723490e+00   3.3591289e-01  -1.2452832e-01   1.1064630e+01  -3.0038592e+00   3.9249572e-02   1.8481956e+00  -8.7542175e+00   3.0120850e+00  -1.0776900e+01   7.2036913e-01   8.5493991e-01  -2.0328172e-01  -5.2271467e+00  -1.3623328e-01   9.1515203e+00  -2.6125966e-01  -5.9742867e-01  -1.9578650e-01  -8.8880065e+00  -4.3772743e+00
   5.5140000e+01   3.4716811e-01   8.8144592e-01   4.6701647e+01   8.9126598e-01   3.5278921e-01  -6.0070617e-01  -6.6951578e+00  -1.0281922e+00   6.4645280e-02  -2.9818185e+00   3.3532324e-01  -6.8637687e-02   5.5890636e+00  -3.0031004e+00   5.8366730e-02   1.9117158e+00  -9.3529836e+00   3.1372442e+00  -1.0018232e+01   7.0245792e-01   8.5220148e-01  -2.1146061e-01  -5.8898874e+00   3.7785077e-02   8.5096630e+00  -2.5101858e-01  -6.0044694e-01  -2.0853670e-01  -8.4409848e+00  -4.0126210e+00
   5.5150000e+01   2.8358228e-01   1.0109520e+00   4.6746796e+01   9.5673676e-01   3.4768988e-01  -6.7459415e-01  -7.3887986e+00  -1.0264928e+00   1.7663528e-01   1.1199000e+01   3.3543689e-01   3.8716971e-04   6.9024856e+00  -3.0028424e+00   6.6527026e-02   8.1602961e-01  -9.7044216e+00   3.2467049e+00  -9.4374571e+00   6.8546979e-01   8.4398327e-01  -2.1974675e-01  -6.3206154e+00   2.7256708e-01   7.9974225e+00  -2.4255297e-01  -5.9920386e-01  -2.1723760e-01  -8.1707253e+00  -3.7967509e+00
   5.5160000e+01   2.7087330e-01   1.0260665e+00   4.6783824e+01   9.7619971e-01   3.3560047e-01  -7.2074390e-01  -4.6149752e+00  -1.0216943e+00   4.8714377e-01   3.1050849e+01   3.3660406e-01   1.0468109e-01   1.0429392e+01  -3.0039666e+00   4.2810793e-02  -2.3716233e+00  -9.7338553e+00   3.3260920e+00  -9.2079831e+00   6.7583309e-01   8.3160136e-01  -2.2388661e-01  -6.4236753e+00   4.7294215e-01   7.7545767e+00  -2.3885782e-01  -5.9343847e-01  -2.1892687e-01  -8.0724177e+00  -3.7494397e+00
   5.5170000e+01   3.1022991e-01   9.3781496e-01   4.6793613e+01   9.3446394e-01   3.3416808e-01  -7.0341658e-01   1.7327322e+00  -1.0117937e+00   9.9699381e-01   5.0985004e+01   3.3901053e-01   2.2853981e-01   1.2385872e+01  -3.0077041e+00  -4.2623684e-02  -8.5434477e+00  -9.5670433e+00   3.3805279e+00  -9.2690400e+00   6.7457093e-01   8.1780588e-01  -2.2332057e-01  -6.3295708e+00   5.6721256e-01   7.6799502e+00  -2.3745373e-01  -5.8366050e-01  -2.1580404e-01  -8.0287996e+00  -3.7644315e+00
   5.5180000e+01   3.4821457e-01   7.9926277e-01   4.6774180e+01   8.4115112e-01   3.2190678e-01  -5.9160851e-01   1.1180807e+01  -9.9537069e-01   1.6475053e+00   6.5051152e+01   3.4263166e-01   3.5163260e-01   1.2309279e+01  -3.0153293e+00  -2.2172596e-01  -1.7910228e+01  -9.3909052e+00   3.4293522e+00  -9.3791215e+00   6.7735568e-01   8.0517880e-01  -2.2038551e-01  -6.2605467e+00   5.2500232e-01   7.5077057e+00  -2.3172578e-01  -5.7080489e-01  -2.1303858e-01  -7.9208506e+00  -3.7087840e+00
   5.5190000e+01   3.3820287e-01   6.6980500e-01   4.6742994e+01   7.2560151e-01   3.1990143e-01  -3.6194224e-01   2.2966628e+01  -9.7176755e-01   2.3620493e+00   7.1454401e+01   3.4707407e-01   4.3761575e-01   8.5983148e+00  -3.0273885e+00  -5.1066849e-01  -2.8894253e+01  -9.3485888e+00   3.4854743e+00  -9.3182959e+00   6.7843731e-01   7.9450312e-01  -2.1769419e-01  -6.3922097e+00   3.7468553e-01   7.0329440e+00  -2.1570132e-01  -5.5579930e-01  -2.1474095e-01  -7.6699057e+00  -3.4872646e+00
   5.5200000e+01   2.8318356e-01   5.8161978e-01   4.6722569e+01   6.1425117e-01   3.1887011e-01  -6.6347324e-03   3.5530750e+01  -9.4101090e-01   3.0721327e+00   7.1008336e+01   3.5131850e-01   4.2407854e-01  -1.3537208e+00  -3.0423064e+00  -8.7683325e-01  -3.6616476e+01  -9.4331806e+00   3.5292994e+00  -9.0397469e+00   6.7497995e-01   7.8470801e-01  -2.1553116e-01  -6.7246448e+00   1.8595139e-01   6.2797580e+00  -1.8925133e-01  -5.3958157e-01  -2.2075210e-01  -7.2958196e+00  -3.1157900e+00
   5.5210000e+01   2.2194747e-01   5.2994394e-01   4.6725979e+01   5.1238136e-01   3.2408402e-01   4.6780885e-01   4.7444358e+01  -9.0384958e-01   3.7056860e+00   6.3355330e+01   3.5381114e-01   2.5760301e-01  -1.6647553e+01  -3.0543986e+00  -1.1907290e+00  -3.1389571e+01  -9.4862250e+00   3.5264484e+00  -8.6241106e+00   6.6734746e-01   7.7332118e-01  -2.1088383e-01  -7.0784238e+00   1.1952524e-02   5.4695815e+00  -1.5885014e-01  -5.2340156e-01  -2.2691793e-01  -6.9091432e+00  -2.7253603e+00
   5.5220000e+01   1.8634197e-01   4.8312808e-01   4.6752875e+01   4.0994299e-01   3.3416808e-01   1.0501745e+00   5.8236563e+01  -8.6179667e-01   4.1865205e+00   4.8083446e+01   3.5292076e-01  -6.9448536e-02  -3.2705154e+01  -3.0517418e+00  -1.1728315e+00   1.7897425e+00  -9.3789524e+00   3.4768215e+00  -8.1612368e+00   6.5640234e-01   7.5740069e-01  -2.0012620e-01  -7.2543626e+00  -1.4257449e-01   4.8671042e+00  -1.3337714e-01  -5.0856184e-01  -2.2883992e-01  -6.5830680e+00  -2.4503712e+00
   5.5230000e+01   1.7900344e-01   4.0539867e-01   4.6792056e+01   3.0081516e-01   3.5215895e-01   1.7290967e+00   6.7892219e+01  -8.1684906e-01   4.4664783e+00   2.7995786e+01   3.4750057e-01  -5.0849061e-01  -4.3904208e+01  -3.0150924e+00  -3.6287315e-01   8.0995838e+01  -9.1442905e+00   3.4389575e+00  -7.7096615e+00   6.4260978e-01   7.3565515e-01  -1.8334162e-01  -7.1841147e+00  -3.1810491e-01   4.6338405e+00  -1.1905765e-01  -4.9617258e-01  -2.2586352e-01  -6.3004586e+00  -2.3389297e+00
   5.5240000e+01   1.8764471e-01   2.8503542e-01   4.6827378e+01   1.9182720e-01   3.7593670e-01   2.4949467e+00   7.6585000e+01  -7.7087846e-01   4.5582990e+00   9.1820666e+00   3.3730298e-01  -9.6944488e-01  -4.6095427e+01  -2.9200074e+00   1.8364139e+00   2.1992871e+02  -8.8852670e+00   3.4889383e+00  -7.3208132e+00   6.2773466e-01   7.1006129e-01  -1.6457307e-01  -6.9339178e+00  -5.6603904e-01   4.7567932e+00  -1.1698291e-01  -4.8708490e-01  -2.2122053e-01  -6.0513873e+00  -2.3635811e+00
   5.5250000e+01   2.0490482e-01   1.4602833e-01   4.6846782e+01   9.5596577e-02   4.0922555e-01   3.3400052e+00   8.4505858e+01  -7.2513138e-01   4.5246377e+00  -3.3661325e+00   3.2278901e-01  -1.3813341e+00  -4.1188921e+01  -2.7451403e+00   5.9637813e+00   4.1273674e+02  -8.6536566e+00   3.6506086e+00  -7.0746319e+00   6.1546666e-01   6.8451531e-01  -1.4724669e-01  -6.6291288e+00  -8.8925352e-01   5.1238504e+00  -1.2394564e-01  -4.8113110e-01  -2.1826120e-01  -5.8669986e+00  -2.4460213e+00
   5.5260000e+01   2.2693866e-01   2.9674337e-02   4.6848584e+01   2.1168589e-02   4.5385896e-01   4.2598219e+00   9.1981665e+01  -6.8027487e-01   4.4234801e+00  -1.0115753e+01   3.0433841e-01  -1.7522659e+00  -3.7093182e+01  -2.4885432e+00   1.2091328e+01   6.1275467e+02  -8.4496304e+00   3.8842337e+00  -7.0449315e+00   6.0959065e-01   6.6177783e-01  -1.3122802e-01  -6.3841040e+00  -1.2327333e+00   5.6765163e+00  -1.3546914e-01  -4.7721515e-01  -2.1744340e-01  -5.7499386e+00  -2.4838102e+00
   5.5270000e+01   2.4513907e-01  -3.3881472e-02   4.6839886e+01  -2.7505130e-02   5.0278956e-01   5.2576714e+00   9.9784954e+01  -6.3680693e-01   4.2717484e+00  -1.5173172e+01   2.8177097e-01  -2.1381751e+00  -3.8590920e+01  -2.1790252e+00   1.9469869e+01   7.3785413e+02  -8.2318341e+00   4.1241465e+00  -7.1872882e+00   6.1131244e-01   6.4184879e-01  -1.1473267e-01  -6.2232883e+00  -1.5366319e+00   6.4178910e+00  -1.4833322e-01  -4.7483817e-01  -2.1682681e-01  -5.6827908e+00  -2.4396663e+00
   5.5280000e+01   2.4892123e-01  -3.9588238e-02   4.6830829e+01  -5.1034835e-02   5.6529925e-01   6.3390667e+00   1.0813953e+02  -5.9528312e-01   4.0639038e+00  -2.0784465e+01   2.5463043e-01  -2.5665543e+00  -4.2837919e+01  -1.8569209e+00   2.6802400e+01   7.3325307e+02  -7.9279885e+00   4.3168858e+00  -7.3363943e+00   6.1751617e-01   6.2250233e-01  -9.7230746e-02  -6.0631799e+00  -1.7729358e+00   7.2812237e+00  -1.6055301e-01  -4.7400010e-01  -2.1434245e-01  -5.6738165e+00  -2.3824050e+00
   5.5290000e+01   2.3225160e-01  -7.8702089e-03   4.6829565e+01  -5.7388445e-02   6.3800760e-01   7.4965180e+00   1.1574513e+02  -5.5624134e-01   3.8024540e+00  -2.6144979e+01   2.2267879e-01  -3.0156916e+00  -4.4913729e+01  -1.5353272e+00   3.3019249e+01   6.2168493e+02  -7.4992510e+00   4.4512148e+00  -7.3458745e+00   6.2206407e-01   6.0109417e-01  -8.0033827e-02  -5.8085878e+00  -1.9419035e+00   8.0854293e+00  -1.7009089e-01  -4.7345828e-01  -2.0941849e-01  -5.7304252e+00  -2.3994460e+00
   5.5300000e+01   1.9713188e-01   2.1325371e-02   4.6838748e+01  -6.3205733e-02   7.2246158e-01   8.7013182e+00   1.2048002e+02  -5.2013462e-01   3.4974235e+00  -3.0503047e+01   1.8620666e-01  -3.4333619e+00  -4.1767025e+01  -1.1905720e+00   3.7720302e+01   4.7010532e+02  -6.9756312e+00   4.5516924e+00  -7.1834325e+00   6.1987810e-01   5.7649937e-01  -6.5124630e-02  -5.4342435e+00  -2.0537969e+00   8.6492885e+00  -1.7516425e-01  -4.7101190e-01  -2.0309409e-01  -5.8351584e+00  -2.5246023e+00
   5.5310000e+01   1.5692844e-01   2.7989423e-03   4.6855193e+01  -8.9010856e-02   8.2525021e-01   9.9084738e+00   1.2071556e+02  -4.8741654e-01   3.1512472e+00  -3.4617630e+01   1.4617465e-01  -3.7537519e+00  -3.2039008e+01  -7.9348004e-01   4.1049874e+01   3.3295711e+02  -6.4320521e+00   4.6470127e+00  -6.9206182e+00   6.0993619e-01   5.5008664e-01  -5.4192755e-02  -4.9859023e+00  -2.1249602e+00   8.9209374e+00  -1.7615362e-01  -4.6597856e-01  -1.9723011e-01  -5.9628432e+00  -2.7455433e+00
   5.5320000e+01   1.3643471e-01  -9.5480058e-02   4.6874099e+01  -1.4963885e-01   9.3491433e-01   1.1076920e+01   1.1684459e+02  -4.5871588e-01   2.7498657e+00  -4.0138151e+01   1.0406553e-01  -3.9259337e+00  -1.7218174e+01  -3.4126219e-01   4.3347061e+01   2.2971870e+02  -5.9719791e+00   4.7599235e+00  -6.6692133e+00   5.9499497e-01   5.2529983e-01  -4.8653962e-02  -4.5707436e+00  -2.1904469e+00   8.9883437e+00  -1.7591511e-01  -4.6057746e-01  -1.9367916e-01  -6.0771885e+00  -3.0048491e+00
   5.5330000e+01   1.6270859e-01  -2.8087204e-01   4.6893750e+01  -2.4482044e-01   1.0548917e+00   1.2189156e+01   1.1122364e+02  -4.3504497e-01   2.2589826e+00  -4.9088310e+01   6.1323382e-02  -3.9546569e+00  -2.8723241e+00   1.4199474e-01   4.4873934e+01   1.5268737e+02  -5.7136927e+00   4.8989321e+00  -6.5217267e+00   5.7910547e-01   5.0609616e-01  -4.9550194e-02  -4.3290245e+00  -2.2817642e+00   8.9899022e+00  -1.7767446e-01  -4.5858874e-01  -1.9342794e-01  -6.1143456e+00  -3.2002906e+00
   5.5340000e+01   2.4877779e-01  -5.3725073e-01   4.6915318e+01  -3.5701767e-01   1.1880471e+00   1.3247296e+01   1.0581398e+02  -4.1794448e-01   1.6291520e+00  -6.2983054e+01   1.8719804e-02  -3.9077985e+00   4.6858452e+00   6.2487535e-01   4.5859691e+01   9.8575715e+01  -5.7312834e+00   5.0468881e+00  -6.5178412e+00   5.6457206e-01   4.9488265e-01  -5.6760778e-02  -4.3430224e+00  -2.3923701e+00   9.0157792e+00  -1.8317115e-01  -4.6256439e-01  -1.9590177e-01  -6.0147889e+00  -3.2486663e+00
   5.5350000e+01   3.8173086e-01  -8.3860072e-01   4.6938861e+01  -4.5895672e-01   1.3267602e+00   1.4258943e+01   1.0116472e+02  -4.0944123e-01   8.1166520e-01  -8.1748684e+01  -2.3774197e-02  -3.8661416e+00   4.1656862e+00   1.0879960e+00   4.6699757e+01   8.4006600e+01  -6.0020760e+00   5.1810595e+00  -6.6131559e+00   5.5039501e-01   4.9104530e-01  -6.8798256e-02  -4.5689095e+00  -2.5037375e+00   9.0680542e+00  -1.9223580e-01  -4.7212978e-01  -1.9933239e-01  -5.7718389e+00  -3.1568253e+00
   5.5360000e+01   5.2480818e-01  -1.1637494e+00   4.6961695e+01  -5.2355509e-01   1.4743541e+00   1.5223267e+01   9.6432404e+01  -4.1182162e-01  -2.2781268e-01  -1.0394779e+02  -6.6577579e-02  -3.8698805e+00  -3.7389432e-01   1.5402254e+00   4.7894430e+01   1.1946729e+02  -6.4301283e+00   5.2917985e+00  -6.6976972e+00   5.3343016e-01   4.9134280e-01  -8.3841858e-02  -4.8799966e+00  -2.6142432e+00   9.1106717e+00  -2.0328244e-01  -4.8473004e-01  -2.0200445e-01  -5.4279432e+00  -3.0075126e+00
   5.5370000e+01   6.2883183e-01  -1.4926641e+00   4.6981887e+01  -5.2908561e-01   1.6307716e+00   1.6107389e+01   8.8412196e+01  -4.2739121e-01  -1.5141813e+00  -1.2863686e+02  -1.0998134e-01  -3.9086359e+00  -3.8755357e+00   2.0174539e+00   4.9858465e+01   1.9640351e+02  -6.8950461e+00   5.3710914e+00  -6.6970077e+00   5.1093538e-01   4.9204483e-01  -1.0072888e-01  -5.1452025e+00  -2.7114427e+00   9.1443656e+00  -2.1482426e-01  -4.9772241e-01  -2.0296044e-01  -5.0515832e+00  -2.9019607e+00
   5.5380000e+01   6.4989773e-01  -1.7886073e+00   4.7002122e+01  -4.6246040e-01   1.8008827e+00   1.6831048e+01   7.2365899e+01  -4.5828931e-01  -3.0744860e+00  -1.5603046e+02  -1.5362270e-01  -3.9210284e+00  -1.2392552e+00   2.5597949e+00   5.3002608e+01   3.1441424e+02  -7.2531311e+00   5.4035179e+00  -6.6413875e+00   4.8244956e-01   4.9098303e-01  -1.1875680e-01  -5.2436052e+00  -2.7571932e+00   9.2024855e+00  -2.2710468e-01  -5.0985157e-01  -2.0181134e-01  -4.7524636e+00  -2.9470755e+00
   5.5390000e+01   5.7981501e-01  -1.9995565e+00   4.7027964e+01  -3.2378217e-01   1.9790153e+00   1.7290407e+01   4.5935851e+01  -5.0606923e-01  -4.9157823e+00  -1.8412964e+02  -1.9582196e-01  -3.7801076e+00   1.4092084e+01   3.1975264e+00   5.7929905e+01   4.9272971e+02  -7.3341884e+00   5.3617301e+00  -6.6073975e+00   4.5016396e-01   4.8811253e-01  -1.3688363e-01  -5.0572027e+00  -2.7113147e+00   9.2727176e+00  -2.4181714e-01  -5.2125439e-01  -1.9855229e-01  -4.6869324e+00  -3.2581975e+00
   5.5400000e+01   4.6709416e-01  -2.0880059e+00   4.7062140e+01  -1.2475462e-01   2.1610440e+00   1.7419138e+01   1.2873113e+01  -5.7091817e-01  -6.9774893e+00  -2.0617070e+02  -2.3337765e-01  -3.3371468e+00   4.4296082e+01   3.9522556e+00   6.5464849e+01   7.5349439e+02  -7.0547398e+00   5.2221597e+00  -6.6258049e+00   4.1764276e-01   4.8474073e-01  -1.5354587e-01  -4.5705581e+00  -2.5575581e+00   9.2457909e+00  -2.6007824e-01  -5.3235915e-01  -1.9376363e-01  -4.9391293e+00  -3.8577247e+00
   5.5410000e+01   3.8925188e-01  -2.0559489e+00   4.7102219e+01   1.2207958e-01   2.3246808e+00   1.7235321e+01  -1.8381688e+01  -6.5124554e-01  -9.1328677e+00  -2.1553784e+02  -2.6267345e-01  -2.5506445e+00   7.8650224e+01   4.8347713e+00   7.6599794e+01   1.1134946e+03  -6.5602334e+00   5.0115895e+00  -6.6758193e+00   3.8766947e-01   4.8217732e-01  -1.6723532e-01  -4.0032544e+00  -2.3132356e+00   8.9456629e+00  -2.8053801e-01  -5.4257651e-01  -1.8891330e-01  -5.3732245e+00  -4.5432486e+00
   5.5420000e+01   3.9256389e-01  -1.9400862e+00   4.7144091e+01   4.1006803e-01   2.4963389e+00   1.6820453e+01  -4.1486774e+01  -7.4449633e-01  -1.1242146e+01  -2.1092786e+02  -2.8150492e-01  -1.5573892e+00   9.9325537e+01   5.8502683e+00   9.2433415e+01   1.5833620e+03  -6.1382120e+00   4.7980624e+00  -6.7242697e+00   3.6111420e-01   4.8068329e-01  -1.7715907e-01  -3.7202090e+00  -1.9905776e+00   8.1879728e+00  -2.9888079e-01  -5.4979859e-01  -1.8646336e-01  -5.7188615e+00  -4.9752941e+00
   5.5430000e+01   4.5919668e-01  -1.7871276e+00   4.7185702e+01   7.3445273e-01   2.6541888e+00   1.6263381e+01  -5.5707200e+01  -8.4935784e-01  -1.3186241e+01  -1.9440949e+02  -2.9000720e-01  -5.8227452e-01   9.7511465e+01   7.0228534e+00   1.1414082e+02   2.1707405e+03  -5.9734940e+00   4.6393030e+00  -6.7689257e+00   3.3803997e-01   4.7964569e-01  -1.8340856e-01  -3.9816155e+00  -1.5689916e+00   6.8462565e+00  -3.0973541e-01  -5.5159403e-01  -1.8941712e-01  -5.8165034e+00  -4.9248745e+00
   5.5440000e+01   5.2740087e-01  -1.6341069e+00   4.7226452e+01   1.0875598e+00   2.6541888e+00   1.5634469e+01  -6.2891241e+01  -9.6773314e-01  -1.4872500e+01  -1.6862588e+02  -2.9021314e-01   1.9653875e-01   7.7881327e+01   8.4186368e+00   1.4293473e+02   2.8793910e+03  -6.0377024e+00   4.5818439e+00  -6.9104543e+00   3.2066807e-01   4.7903622e-01  -1.8640514e-01  -4.8234519e+00  -1.0400719e+00   4.9661430e+00  -3.1051593e-01  -5.4753478e-01  -1.9981207e-01  -5.7180006e+00  -4.3835757e+00
   5.5450000e+01   5.3727356e-01  -1.5052572e+00   4.7263652e+01   1.4563119e+00   2.8037881e+00   1.4989020e+01  -6.4544918e+01  -1.1030027e+00  -1.6221075e+01  -1.3485747e+02  -2.8512421e-01   6.8825925e-01   4.9172050e+01   1.0143515e+01   1.7982005e+02   3.6885318e+03  -6.1319598e+00   4.6648511e+00  -7.3781338e+00   3.1551214e-01   4.8049809e-01  -1.8555441e-01  -6.0941767e+00  -4.3829694e-01   2.8318489e+00  -3.0363986e-01  -5.3990805e-01  -2.1666392e-01  -5.6143632e+00  -3.4977184e+00
   5.5460000e+01   4.6516299e-01  -1.4118586e+00   4.7289802e+01   1.8206361e+00   2.9481734e+00   1.4376841e+01  -6.1217845e+01  -1.2553452e+00  -1.7138236e+01  -9.1716163e+01  -2.7780194e-01   8.8249947e-01   1.9424022e+01   1.2315184e+01   2.2524130e+02   4.5421254e+03  -5.9492906e+00   4.8846521e+00  -8.4595008e+00   3.3213138e-01   4.8644442e-01  -1.7798857e-01  -7.5152430e+00   1.9781012e-01   8.6130738e-01  -2.9496105e-01  -5.3212059e-01  -2.3573983e-01  -5.7476740e+00  -2.4965502e+00
   5.5470000e+01   3.3108438e-01  -1.3451796e+00   4.7292431e+01   2.1592537e+00   3.0812142e+00   1.3844132e+01  -5.3270865e+01  -1.4197749e+00  -1.7521297e+01  -3.8306085e+01  -2.7040647e-01   8.6155715e-01  -2.0942321e+00   1.5037222e+01   2.7888646e+02   5.3645156e+03  -5.1635900e+00   5.1849796e+00  -1.0386909e+01   3.8021213e-01   4.9865939e-01  -1.5973901e-01  -8.7830255e+00   8.7461469e-01  -5.9528387e-01  -2.9097595e-01  -5.2795811e-01  -2.5229333e-01  -6.3473722e+00  -1.6452800e+00
   5.5480000e+01   1.7810102e-01  -1.2765832e+00   4.7255180e+01   2.4578277e+00   3.2141404e+00   1.3417280e+01  -4.2685281e+01  -1.5882185e+00  -1.7305257e+01   2.1604072e+01  -2.6366232e-01   7.6536821e-01  -9.6188944e+00   1.8397541e+01   3.3962049e+02   6.0734033e+03  -3.5921752e+00   5.5196041e+00  -1.3216873e+01   4.6680200e-01   5.1787582e-01  -1.2891453e-01  -9.7613563e+00   1.6341059e+00  -1.3895539e+00  -2.9667822e-01  -5.3293582e-01  -2.6438563e-01  -7.5296347e+00  -1.1341958e+00
   5.5490000e+01   3.7612252e-02  -1.1723739e+00   4.7159729e+01   2.7062150e+00   3.3455770e+00   1.3087582e+01  -3.2969746e+01  -1.7523455e+00  -1.6508813e+01   7.9644397e+01  -2.5722729e-01   7.0109259e-01  -6.4275616e+00   2.2471128e+01   4.0549671e+02   6.5876224e+03  -1.3325179e+00   5.9079328e+00  -1.6760923e+01   5.9327516e-01   5.4281627e-01  -8.7490523e-02  -1.0599156e+01   2.5233127e+00  -1.5914707e+00  -3.1342338e-01  -5.5474194e-01  -2.7376689e-01  -9.1943357e+00  -9.8057072e-01
   5.5500000e+01  -8.9404752e-02  -1.0094044e+00   4.6989628e+01   2.8919500e+00   3.4722579e+00   1.2818986e+01  -2.6859595e+01  -1.9053063e+00  -1.5230194e+01   1.2786186e+02  -2.5038907e-01   7.0794830e-01   6.8557130e-01   2.7303839e+01   4.7392563e+02   6.8428920e+03   1.2751086e+00   6.4143883e+00  -2.0605117e+01   7.5309707e-01   5.6857303e-01  -4.1256142e-02  -1.1591704e+01   3.5811694e+00  -1.4520077e+00  -3.3803979e-01  -5.9982576e-01  -2.8323937e-01  -1.1055510e+01  -1.0832234e+00
   5.5510000e+01  -2.1822303e-01  -7.8320971e-01   4.6733524e+01   3.0060377e+00   3.5972773e+00   1.2563787e+01  -2.5519924e+01  -2.0422675e+00  -1.3595854e+01   1.6343397e+02  -2.4259167e-01   7.7278768e-01   6.4839379e+00   3.2888075e+01   5.4197994e+02   6.8054304e+03   3.7875411e+00   7.1031488e+00  -2.4233308e+01   9.3163634e-01   5.8597637e-01   8.5664084e-04  -1.2950687e+01   4.7956709e+00  -1.3001923e+00  -3.6472656e-01  -6.6736234e-01  -2.9225798e-01  -1.2755248e+01  -1.3046407e+00
   5.5520000e+01  -3.5170452e-01  -5.1418607e-01   4.6386095e+01   3.0567214e+00   3.7239010e+00   1.2271494e+01  -2.9229312e+01  -2.1601652e+00  -1.1717053e+01   1.8788010e+02  -2.3391300e-01   8.3414018e-01   6.1352495e+00   3.9153461e+01   6.0673137e+02   6.4751435e+03   5.7843447e+00   7.9807298e+00  -2.7215530e+01   1.1082425e+00   5.8271363e-01   2.8568455e-02  -1.4672044e+01   6.0597036e+00  -1.3868597e+00  -3.8865626e-01  -7.4534207e-01  -2.9427217e-01  -1.3958974e+01  -1.4850808e+00
   5.5530000e+01  -4.6994324e-01  -2.4544474e-01   4.5948830e+01   3.0709679e+00   3.8432481e+00   1.1903366e+01  -3.6812814e+01  -2.2571163e+00  -9.6678656e+00   2.0491877e+02  -2.2521554e-01   8.1484263e-01  -1.9297545e+00   4.5983795e+01   6.6552035e+02   5.8788981e+03   6.9934479e+00   8.9294696e+00  -2.9330919e+01   1.2605658e+00   5.4661492e-01   3.3269882e-02  -1.6483345e+01   7.1809703e+00  -1.7961503e+00  -4.0898319e-01  -8.1254449e-01  -2.7820674e-01  -1.4466695e+01  -1.4941205e+00
   5.5540000e+01  -5.4749864e-01  -1.7273485e-02   4.5431214e+01   3.0724774e+00   3.9574386e+00   1.1447614e+01  -4.5575144e+01  -2.3318003e+00  -7.4812822e+00   2.1865834e+02  -2.1784577e-01   6.6714587e-01  -1.4769676e+01   5.3245679e+01   7.1617970e+02   5.0659345e+03   7.3498804e+00   9.6852614e+00  -3.0595247e+01   1.3693344e+00   4.7020993e-01   1.1009523e-02  -1.7957593e+01   7.9521467e+00  -2.4505394e+00  -4.2942146e-01  -8.4646352e-01  -2.3384568e-01  -1.4276316e+01  -1.2624220e+00
   5.5550000e+01  -5.7564033e-01   1.6424999e-01   4.4853834e+01   3.0605924e+00   4.0654411e+00   1.0913630e+01  -5.3398462e+01  -2.3832036e+00  -5.1796419e+00   2.3016403e+02  -2.1325894e-01   3.8010766e-01  -2.8703820e+01   6.0810171e+01   7.5734894e+02   4.1169242e+03   6.9780296e+00   9.8888458e+00  -3.1184792e+01   1.4211235e+00   3.5409663e-01  -3.5354052e-02  -1.8751938e+01   8.2377001e+00  -3.2054817e+00  -4.5557140e-01  -8.3268599e-01  -1.5760160e-01  -1.3567998e+01  -7.5486820e-01
   5.5560000e+01  -5.6318539e-01   3.2606661e-01   4.4249803e+01   3.0348638e+00   4.1690319e+00   1.0314454e+01  -5.9917587e+01  -2.4107026e+00  -2.8019779e+00   2.3776639e+02  -2.1260651e-01  -1.6363678e-02  -3.9647134e+01   6.8569425e+01   7.8860230e+02   3.1253357e+03   6.1744364e+00   9.2087565e+00  -3.1258638e+01   1.4097859e+00   2.0771401e-01  -9.5751450e-02  -1.8718740e+01   7.9833156e+00  -3.9659434e+00  -4.8976449e-01  -7.6906260e-01  -5.4130277e-02  -1.2670201e+01   0.0000000e+00
   5.5570000e+01  -5.1956784e-01   4.9487506e-01   4.3657115e+01   3.0376273e+00   4.2659764e+00   9.6612326e+00  -6.5322119e+01  -2.4140636e+00  -3.9076750e-01   2.4112104e+02  -2.1622088e-01  -4.4097481e-01  -4.2461114e+01   7.6447706e+01   8.0990441e+02   2.1302107e+03   5.3626370e+00   7.4396697e+00  -3.0845836e+01   1.3387355e+00   4.7815557e-02  -1.5547735e-01  -1.7856528e+01   7.1689581e+00  -4.6819560e+00  -5.2737772e-01  -6.6303496e-01   6.6729237e-02  -1.1976852e+01   0.0000000e+00
   5.5580000e+01  -4.4850030e-01   6.6921367e-01   4.3108432e+01   3.1186678e+00   4.3547275e+00   8.9673876e+00  -6.9384501e+01  -2.3933429e+00   2.0208588e+00   2.4116263e+02  -2.2340370e-01  -7.9146003e-01  -3.5048522e+01   8.4396911e+01   8.2090531e+02   1.1000903e+03   4.9717439e+00   4.4719939e+00  -2.9914298e+01   1.2222981e+00  -1.0503010e-01  -1.9975911e-01  -1.6262655e+01   5.8281583e+00  -5.2916280e+00  -5.5924173e-01  -5.2713269e-01   1.9403719e-01  -1.1784269e+01   0.0000000e+00
   5.5590000e+01  -3.6006854e-01   8.2188129e-01   4.2625064e+01   3.2375997e+00   4.4336238e+00   8.2436705e+00  -7.2371701e+01  -2.3489935e+00   4.3898977e+00   2.3690389e+02  -2.3289334e-01  -1.0124896e+00  -2.2102959e+01   9.2374365e+01   8.2125558e+02   3.5026988e+01   5.2721067e+00   2.4462621e-01  -2.8483354e+01   1.0821326e+00  -2.3118435e-01  -2.1793946e-01  -1.4139047e+01   4.1110761e+00  -5.7713773e+00  -5.7866701e-01  -3.7684490e-01   3.1783812e-01  -1.2134029e+01   0.0000000e+00
   5.5600000e+01  -2.7719945e-01   9.2513416e-01   4.2214013e+01   3.2521101e+00   4.5106866e+00   7.4850821e+00  -7.5858843e+01  -2.2821749e+00   6.6434728e+00   2.2535751e+02  -2.4357304e-01  -1.1196385e+00  -1.0714884e+01   1.0031558e+02   8.1179763e+02  -9.4579509e+02   6.2738384e+00  -5.1180715e+00  -2.6573067e+01   9.3920067e-01  -3.1624221e-01  -2.0576638e-01  -1.1768065e+01   2.2316221e+00  -6.2114601e+00  -5.8596075e-01  -2.2948269e-01   4.2939442e-01  -1.2808811e+01   0.0000000e+00
   5.5610000e+01  -2.2361604e-01   9.7142459e-01   4.1872440e+01   3.0390533e+00   4.5799572e+00   6.6743881e+00  -8.1069401e+01  -2.1949608e+00   8.6892395e+00   2.0457667e+02  -2.5481446e-01  -1.1628266e+00  -4.3188098e+00   1.0812928e+02   7.9480282e+02  -1.6994807e+03   7.7165214e+00  -1.1120079e+01  -2.4054153e+01   8.0772731e-01  -3.5420312e-01  -1.6559335e-01  -9.4534340e+00   3.3714825e-01  -6.7404881e+00  -5.8559217e-01  -1.0102629e-01   5.2162229e-01  -1.3460970e+01   0.0000000e+00
   5.5620000e+01  -2.0985837e-01   9.6988706e-01   4.1598728e+01   2.6129314e+00   4.6368519e+00   5.8045173e+00  -8.6987079e+01  -2.0902349e+00   1.0446026e+01   1.7567865e+02  -2.6645961e-01  -1.1901423e+00  -2.7315757e+00   1.1572301e+02   7.7228472e+02  -2.2518097e+03   9.1689295e+00  -1.6967218e+01  -2.0686413e+01   6.9598054e-01  -3.4902745e-01  -1.0542912e-01  -7.4430128e+00  -1.5318976e+00  -7.3929967e+00  -5.7812416e-01  -1.6349339e-03   5.9037072e-01  -1.3778295e+01   0.0000000e+00
   5.5630000e+01  -2.3207987e-01   9.2728701e-01   4.1399963e+01   2.1142532e+00   4.6878452e+00   4.8909752e+00  -9.1354207e+01  -1.9714076e+00   1.1861244e+01   1.4152183e+02  -2.7858963e-01  -1.2266255e+00  -3.6483151e+00   1.2302673e+02   7.4427500e+02  -2.8009720e+03   1.0250868e+01  -2.1836970e+01  -1.6407556e+01   6.0908482e-01  -3.1244088e-01  -3.7172960e-02  -5.8450094e+00  -3.4150453e+00  -8.1472841e+00  -5.5477263e-01   6.6736652e-02   6.3426925e-01  -1.3635340e+01   0.0000000e+00
   5.5640000e+01  -2.7841844e-01   8.4273118e-01   4.1288607e+01   1.6834162e+00   4.7246864e+00   3.9651299e+00  -9.2584536e+01  -1.8421882e+00   1.2905033e+01   1.0437882e+02  -2.9120311e-01  -1.2651510e+00  -3.8525582e+00   1.2998913e+02   7.0949995e+02  -3.4775049e+03   1.0761533e+01  -2.5089599e+01  -1.1528344e+01   5.4647346e-01  -2.5796019e-01   2.6222551e-02  -4.6283499e+00  -5.3816794e+00  -9.0464178e+00  -5.0183930e-01   1.0892828e-01   6.5252883e-01  -1.3075298e+01   0.0000000e+00
   5.5650000e+01  -3.3367779e-01   7.2570124e-01   4.1270784e+01   1.3485376e+00   4.7518446e+00   3.0569697e+00  -9.0816015e+01  -1.7064155e+00   1.3564278e+01   6.5924525e+01  -3.0407395e-01  -1.2841363e+00  -1.8985220e+00   1.3656629e+02   6.6765507e+02  -4.1844879e+03   1.0619737e+01  -2.6367445e+01  -6.5501582e+00   4.9655679e-01  -1.9607752e-01   7.4138020e-02  -3.6806751e+00  -7.4359561e+00  -1.0107469e+01  -4.1315166e-01   1.3261520e-01   6.4442394e-01  -1.2140376e+01   0.0000000e+00
   5.5660000e+01  -3.8243293e-01   6.0588028e-01   4.1338264e+01   1.0620721e+00   4.7715543e+00   2.1718357e+00  -8.8513403e+01  -1.5678735e+00   1.3844461e+01   2.8018289e+01  -3.1688978e-01  -1.2756986e+00   8.4376660e-01   1.4271877e+02   6.2016708e+02  -4.7487997e+03   9.8405462e+00  -2.5616916e+01  -1.8545121e+00   4.3802958e-01  -1.3431976e-01   1.0112487e-01  -2.8349995e+00  -9.4453593e+00  -1.1103209e+01  -2.9926351e-01   1.4404385e-01   6.1267288e-01  -1.0828550e+01   0.0000000e+00
   5.5670000e+01  -4.1426674e-01   5.0998136e-01   4.1470440e+01   8.4008476e-01   4.7921235e+00   1.2864804e+00  -8.8535526e+01  -1.4301306e+00   1.3767292e+01  -7.7168296e+00  -3.2943918e-01  -1.2505750e+00   2.5123643e+00   1.4840311e+02   5.6859651e+02  -5.1570571e+03   8.5780481e+00  -2.3043639e+01   2.3169496e+00   3.4984295e-01  -7.9427361e-02   1.0791069e-01  -1.9246603e+00  -1.1114536e+01  -1.1641167e+01  -1.8390200e-01   1.4581279e-01   5.6753515e-01  -9.1925452e+00  -8.7921416e-01
   5.5680000e+01  -4.2854289e-01   4.3351184e-01   4.1640581e+01   7.8149186e-01   4.7905192e+00   3.7891704e-01  -9.0756341e+01  -1.2964580e+00   1.3362717e+01  -4.0457530e+01  -3.4160258e-01  -1.2181310e+00   3.2443923e+00   1.5355699e+02   5.1307384e+02  -5.5522664e+03   7.0653723e+00  -1.9046916e+01   5.6848445e+00   2.2126288e-01  -3.7832630e-02   1.0018499e-01  -8.9851654e-01  -1.1964947e+01  -1.1536434e+01  -9.1518987e-02   1.3783914e-01   5.2704670e-01  -7.3671939e+00  -1.9971024e+00
   5.5690000e+01  -4.3398213e-01   3.4863854e-01   4.1822352e+01   9.2305633e-01   4.7855345e+00  -5.5261671e-01  -9.3153375e+01  -1.1698069e+00   1.2662747e+01  -6.9997010e+01  -3.5318953e-01  -1.1710891e+00   4.7041957e+00   1.5809591e+02   4.5272804e+02  -6.0345803e+03   5.5053966e+00  -1.4185892e+01   7.9703140e+00   5.6561510e-02  -1.4634115e-02   8.5675437e-02   1.2607234e-01  -1.1411613e+01  -1.0944222e+01  -4.0270026e-02   1.1971223e-01   5.1241619e-01  -5.5262785e+00  -3.0088454e+00
   5.5700000e+01  -4.4449508e-01   2.4209709e-01   4.1995689e+01   1.1590570e+00   4.7708095e+00  -1.5050711e+00  -9.5245440e+01  -1.0527825e+00   1.1701992e+01  -9.6075481e+01  -3.6390198e-01  -1.0985356e+00   7.2553491e+00   1.6192756e+02   3.8733718e+02  -6.5390857e+03   4.0296786e+00  -9.1874432e+00   9.1354580e+00  -1.2154000e-01  -1.2247391e-02   7.0463038e-02   9.3721366e-01  -8.9832357e+00  -1.0042818e+01  -4.6596718e-02   9.1418145e-02   5.4176446e-01  -3.8494571e+00  -3.6304212e+00
   5.5710000e+01  -4.7347626e-01   1.3844579e-01   4.2150193e+01   1.3398129e+00   4.7453701e+00  -2.4804764e+00  -9.7540524e+01  -9.4760857e-01   1.0518631e+01  -1.1833614e+02  -3.7348455e-01  -1.0044009e+00   9.4134638e+00   1.6498010e+02   3.1844869e+02  -6.8888491e+03   2.7193638e+00  -4.9006715e+00   9.3936359e+00  -2.7072526e-01  -2.8457826e-02   5.6838934e-02   1.3619949e+00  -4.5295748e+00  -8.7592600e+00  -1.2985714e-01   5.1879513e-02   6.2530917e-01  -2.4844961e+00  -3.6976182e+00
   5.5720000e+01  -5.2609867e-01   8.2500193e-02   4.2287216e+01   1.3956185e+00   4.7128834e+00  -3.4765393e+00  -9.9606296e+01  -8.5612313e-01   9.1513285e+00  -1.3673022e+02  -3.8178467e-01  -8.9827783e-01   1.0612311e+01   1.6723433e+02   2.4942096e+02  -6.9027729e+03   1.6542232e+00  -2.0444212e+00   8.9146812e+00  -3.4271975e-01  -5.5142352e-02   4.4396080e-02   1.3439049e+00   1.6853645e+00  -7.0010409e+00  -3.0331319e-01  -1.2702826e-03   7.6127716e-01  -1.5141434e+00  -3.2380503e+00
   5.5730000e+01  -5.9347549e-01   1.0162342e-01   4.2420470e+01   1.3489879e+00   4.6655571e+00  -4.4795231e+00  -1.0029838e+02  -7.7974219e-01   7.6422187e+00  -1.5091098e+02  -3.8863340e-01  -7.7762261e-01   1.2065522e+01   1.6874188e+02   1.8461987e+02  -6.4801093e+03   9.1567461e-01  -8.4367509e-01   7.7072811e+00  -3.1297423e-01  -8.1036351e-02   3.2766074e-02   8.8228288e-01   8.9488741e+00  -5.0703298e+00  -5.5578708e-01  -6.7344752e-02   9.3111136e-01  -9.3714996e-01  -2.3773669e+00
   5.5740000e+01  -6.5485023e-01   1.8457792e-01   4.2571485e+01   1.2531786e+00   4.6080895e+00  -5.4717279e+00  -9.9220476e+01  -7.1934487e-01   6.0449163e+00  -1.5973023e+02  -3.9377836e-01  -6.3294695e-01   1.4467566e+01   1.6961808e+02   1.2782535e+02  -5.6794523e+03   5.2902806e-01  -9.0507383e-01   5.9042544e+00  -2.0130776e-01  -9.7607690e-02   2.3020125e-02  -5.8429113e-02   1.6131713e+01  -3.5865127e+00  -8.4446396e-01  -1.3737191e-01   1.0982075e+00  -6.7232145e-01  -1.2208730e+00
   5.5750000e+01  -6.9001325e-01   2.9287700e-01   4.2760094e+01   1.1444401e+00   4.5464392e+00  -6.4467083e+00  -9.7498041e+01  -6.7514452e-01   4.4260827e+00  -1.6188337e+02  -3.9701108e-01  -4.6754652e-01   1.6540044e+01   1.7000948e+02   8.0382876e+01  -4.7442470e+03   4.3804197e-01  -1.4975375e+00   3.9754786e+00  -5.9212827e-02  -1.0205837e-01   1.6792589e-02  -1.5184384e+00   2.1956319e+01  -2.9404832e+00  -1.1119178e+00  -1.9604018e-01   1.2181590e+00  -6.0122473e-01   0.0000000e+00
   5.5760000e+01  -6.9660091e-01   3.8933873e-01   4.2995236e+01   1.0380983e+00   4.4709234e+00  -7.4086889e+00  -9.6198059e+01  -6.4657261e-01   2.8641198e+00  -1.5619629e+02  -3.9833781e-01  -3.0214977e-01   1.6539675e+01   1.7004527e+02   4.0403952e+01  -3.9978924e+03   5.4258281e-01  -2.0018633e+00   2.4872141e+00   6.4871335e-02  -9.5646371e-02   1.4747977e-02  -3.4556553e+00   2.5522559e+01  -2.9746866e+00  -1.3151896e+00  -2.3141426e-01   1.2595216e+00  -6.1741641e-01   0.0000000e+00
   5.5770000e+01  -6.9435779e-01   4.4732341e-01   4.3270167e+01   9.4867953e-01   4.3895634e+00  -8.3579209e+00  -9.4923202e+01  -6.3224498e-01   1.4407058e+00  -1.4234140e+02  -3.9793361e-01  -1.5306249e-01   1.4908728e+01   1.6979666e+02   3.8144965e+00  -3.6589456e+03   7.5331467e-01  -2.1487799e+00   1.7223292e+00   1.4845029e-01  -8.1261300e-02   1.6140376e-02  -5.7229388e+00   2.6702546e+01  -3.2362138e+00  -1.4419186e+00  -2.4294311e-01   1.2196124e+00  -6.5789727e-01   0.0000000e+00
   5.5780000e+01  -7.0444415e-01   4.3868984e-01   4.3562007e+01   8.9947693e-01   4.2919886e+00  -9.2868988e+00  -9.2897791e+01  -6.3016837e-01   2.1673078e-01  -1.2239750e+02  -3.9595862e-01  -1.8242378e-02   1.3482011e+01   1.6926992e+02  -3.3246781e+01  -3.7061278e+03   1.0087898e+00  -1.9519318e+00   1.5768203e+00   1.9205253e-01  -6.2268963e-02   1.9410544e-02  -8.1187475e+00   2.6054183e+01  -3.4340150e+00  -1.5042688e+00  -2.3989103e-01   1.1214796e+00  -6.9781268e-01   0.0000000e+00
   5.5790000e+01  -7.2424453e-01   3.4863195e-01   4.3836944e+01   9.1005448e-01   4.1912054e+00  -1.0192860e+01  -9.0596151e+01  -6.3813281e-01  -7.8604921e-01  -1.0027800e+02  -3.9254198e-01   1.0570684e-01   1.2394922e+01   1.6843553e+02  -7.2026077e+01  -3.8779296e+03   1.2642923e+00  -1.5416655e+00   1.7174620e+00   2.0486837e-01  -4.1657221e-02   2.2919790e-02  -1.0437143e+01   2.4383728e+01  -3.6068079e+00  -1.5229951e+00  -2.3321935e-01   9.9651016e-01  -7.2400519e-01   0.0000000e+00
   5.5800000e+01  -7.2748661e-01   2.1095000e-01   4.4060956e+01   9.8061937e-01   4.0819996e+00  -1.1086784e+01  -8.9392328e+01  -6.5409721e-01  -1.5842733e+00  -7.9822410e+01  -3.8788633e-01   2.1138231e-01   1.0567547e+01   1.6727059e+02  -1.1038755e+02  -3.8361474e+03   1.4935213e+00  -1.0648869e+00   1.8075302e+00   1.9584817e-01  -2.1442959e-02   2.5579709e-02  -1.2477478e+01   2.2335462e+01  -3.9183173e+00  -1.5148486e+00  -2.2982391e-01   8.6815334e-01  -7.3088810e-01   0.0000000e+00
   5.5810000e+01  -6.9031606e-01   1.0334618e-01   4.4209419e+01   1.0883897e+00   3.9628817e+00  -1.1980823e+01  -8.9403888e+01  -6.7642671e-01  -2.2183726e+00  -6.3409931e+01  -3.8229611e-01   2.8847051e-01   7.7088202e+00   1.6578975e+02  -1.4440750e+02  -3.4019948e+03   1.6740276e+00  -6.5283546e-01   1.6713677e+00   1.7324043e-01  -3.0263346e-03   2.7290561e-02  -1.4073705e+01   2.0251477e+01  -4.3890340e+00  -1.4867072e+00  -2.3258684e-01   7.4634731e-01  -7.1132415e-01   0.0000000e+00
   5.5820000e+01  -6.1788585e-01   1.1308976e-01   4.4273786e+01   1.1971950e+00   3.8307003e+00  -1.2875626e+01  -8.9480386e+01  -7.0380380e-01  -2.7201198e+00  -5.0174722e+01  -3.7615775e-01   3.2874912e-01   4.0278606e+00   1.6405535e+02  -1.7082930e+02  -2.6421803e+03   1.7711962e+00  -3.9403366e-01   1.3161236e+00   1.4576858e-01   1.1800642e-02   2.8665844e-02  -1.5145501e+01   1.8249197e+01  -4.8861550e+00  -1.4367473e+00  -2.4216725e-01   6.3132779e-01  -6.4931311e-01   0.0000000e+00
   5.5830000e+01  -5.4369635e-01   2.9562407e-01   4.4266278e+01   1.2795136e+00   3.6973158e+00  -1.3768302e+01  -8.9267554e+01  -7.3490515e-01  -3.0892047e+00  -3.6908485e+01  -3.6994412e-01   3.2354242e-01  -5.2066935e-01   1.6216276e+02  -1.8832692e+02  -1.7497621e+03   1.7540172e+00  -3.1162634e-01   8.3872006e-01   1.2110953e-01   2.0194935e-02   3.0121044e-02  -1.5722280e+01   1.6341636e+01  -5.3206798e+00  -1.3604582e+00  -2.5682441e-01   5.2039038e-01  -5.4054178e-01   0.0000000e+00
   5.5840000e+01  -5.0109709e-01   6.1080892e-01   4.4214843e+01   1.3342386e+00   3.5483467e+00  -1.4657073e+01  -8.8877064e+01  -7.6820374e-01  -3.3055929e+00  -2.1638818e+01  -3.6413511e-01   2.7203483e-01  -5.1507593e+00   1.6020322e+02  -1.9751085e+02  -9.1839286e+02   1.6105774e+00  -3.7491644e-01   3.4365794e-01   1.0409802e-01   1.8587648e-02   3.1317650e-02  -1.5919402e+01   1.4522812e+01  -5.7269323e+00  -1.2554822e+00  -2.7164707e-01   4.1245893e-01  -4.0700417e-01   0.0000000e+00
   5.5850000e+01  -5.0134768e-01   9.1033496e-01   4.4147309e+01   1.3763634e+00   3.3963983e+00  -1.5532472e+01  -8.7539946e+01  -8.0197329e-01  -3.3495587e+00  -4.3965830e+00  -3.5902124e-01   1.9306067e-01  -7.8974157e+00   1.5823231e+02  -2.0041794e+02  -2.9070900e+02   1.3355870e+00  -5.2686415e-01  -7.5276207e-02   9.6245186e-02   3.9235137e-03   3.1512164e-02  -1.5885082e+01   1.2796501e+01  -6.1732629e+00  -1.1227928e+00  -2.7994234e-01   3.0830991e-01  -2.7725311e-01   0.0000000e+00
   5.5860000e+01  -5.3966101e-01   1.0477854e+00   4.4079302e+01   1.4109799e+00   3.2286936e+00  -1.6374938e+01  -8.4246614e+01  -8.3441674e-01  -3.2140051e+00   1.3555364e+01  -3.5458348e-01   1.1756587e-01  -7.5494807e+00   1.5627259e+02  -1.9958475e+02   8.3319259e+01   9.2183158e-01  -7.0933393e-01  -3.3694514e-01   9.5599037e-02  -2.4572785e-02   3.0241853e-02  -1.5748090e+01   1.1159442e+01  -6.6951717e+00  -9.6685459e-01  -2.7627475e-01   2.0854959e-01  -1.6325384e-01   0.0000000e+00
   5.5870000e+01  -6.0846268e-01   1.0005723e+00   4.4015728e+01   1.4246264e+00   3.0598429e+00  -1.7162160e+01  -7.8722222e+01  -8.6386492e-01  -2.9116400e+00   3.0236504e+01  -3.5055812e-01   6.9909293e-02  -4.7656572e+00   1.5432921e+02  -1.9740877e+02   2.1759779e+02   3.8974930e-01  -8.7792491e-01  -3.6361426e-01   9.8389799e-02  -6.3988149e-02   2.7672356e-02  -1.5571356e+01   9.5969322e+00  -7.2579193e+00  -7.9528612e-01  -2.5888713e-01   1.1312804e-01  -7.0257173e-02   0.0000000e+00
   5.5880000e+01  -6.9735359e-01   8.7291131e-01   4.3959363e+01   1.3952528e+00   2.8801633e+00  -1.7872941e+01  -7.1078071e+01  -8.8887517e-01  -2.4651178e+00   4.4652221e+01  -3.4668562e-01   4.9365107e-02  -2.0544186e+00   1.5238296e+02  -1.9645793e+02   9.5084086e+01  -2.0127297e-01  -1.0019590e+00  -7.5691396e-02   1.0233410e-01  -1.0789048e-01   2.4478136e-02  -1.5356053e+01   8.1144268e+00  -7.7386201e+00  -6.1685850e-01  -2.3056816e-01   2.2568613e-02   0.0000000e+00   0.0000000e+00
   5.5890000e+01  -7.8975131e-01   8.0463122e-01   4.3915146e+01   1.3005362e+00   2.6937802e+00  -1.8485740e+01  -6.1279943e+01  -9.0820734e-01  -1.8947507e+00   5.7036715e+01  -3.4293819e-01   3.2440272e-02  -1.6924835e+00   1.5037763e+02  -1.9974769e+02  -3.2897591e+02  -7.6791879e-01  -1.0524976e+00   5.4475595e-01   1.0760745e-01  -1.4836401e-01   2.1300901e-02  -1.5064910e+01   6.7564596e+00  -8.0004883e+00  -4.3985714e-01  -1.9778054e-01  -6.0846101e-02   0.0000000e+00   0.0000000e+00
   5.5900000e+01  -8.6870942e-01   8.6749001e-01   4.3886845e+01   1.1185510e+00   2.5027560e+00  -1.8984247e+01  -4.9850656e+01  -9.2081302e-01  -1.2197381e+00   6.7501257e+01  -3.3949790e-01  -2.2122046e-03  -3.4652477e+00   1.4823453e+02  -2.1007777e+02  -1.0330077e+03  -1.2183820e+00  -9.9728718e-01   1.4015074e+00   1.1483979e-01  -1.7883148e-01   1.8120998e-02  -1.4624795e+01   5.5881773e+00  -7.9900991e+00  -2.7243882e-01  -1.6847939e-01  -1.3324817e-01   0.0000000e+00   0.0000000e+00
   5.5910000e+01  -9.2518123e-01   1.0210957e+00   4.3872925e+01   8.2901438e-01   2.3104141e+00  -1.9365873e+01  -3.8162581e+01  -9.2587269e-01  -4.6298302e-01   7.5675508e+01  -3.3652678e-01  -5.3130659e-02  -5.0918454e+00   1.4587935e+02  -2.2894785e+02  -1.8870079e+03  -1.4796345e+00  -8.1580736e-01   2.3221687e+00   1.2317996e-01  -1.9614355e-01   1.4344975e-02  -1.3956524e+01   4.6798302e+00  -7.7299904e+00  -1.2424585e-01  -1.4989609e-01  -1.9043030e-01   0.0000000e+00   0.0000000e+00
   5.5920000e+01  -9.6047577e-01   1.1762339e+00   4.3868686e+01   4.2695843e-01   2.1132020e+00  -1.9637764e+01  -2.7189071e+01  -9.2293041e-01   3.3907412e-01   8.0205714e+01  -3.3388208e-01  -9.0314826e-02  -3.7184167e+00   1.4325284e+02  -2.5589874e+02  -2.6950892e+03  -1.5311736e+00  -5.1408062e-01   3.1175459e+00   1.3028400e-01  -2.0101225e-01   9.7683403e-03  -1.3017207e+01   4.1222248e+00  -7.2321914e+00  -8.1177770e-03  -1.4733507e-01  -2.2787559e-01   0.0000000e+00   0.0000000e+00
   5.5930000e+01  -9.8436075e-01   1.2927676e+00   4.3872412e+01  -5.1723086e-02   1.9105469e+00  -1.9812650e+01  -1.7488689e+01  -9.1208691e-01   1.1307348e+00   7.9166068e+01  -3.3105285e-01  -7.7267027e-02   1.3047799e+00   1.4031248e+02  -2.8876379e+02  -3.2865053e+03  -1.4336191e+00  -1.2425378e-01   3.6400330e+00   1.3437009e-01  -1.9686578e-01   5.0859443e-03  -1.1808138e+01   4.0538713e+00  -6.4548788e+00   6.0660973e-02  -1.6376259e-01  -2.3934706e-01  -4.6380127e-02   0.0000000e+00
   5.5940000e+01  -1.0069822e+00   1.3877313e+00   4.3888319e+01  -5.2504375e-01   1.7143088e+00  -1.9918940e+01  -1.0628985e+01  -8.9405552e-01   1.8508990e+00   7.2016422e+01  -3.2745988e-01  -7.6113130e-03   6.9655714e+00   1.3703543e+02  -3.2484023e+02  -3.6076438e+03  -1.3017443e+00   3.0465853e-01   3.8510591e+00   1.3661512e-01  -1.8825179e-01   1.1425575e-03  -1.0350227e+01   4.6658461e+00  -5.3310436e+00   6.8460787e-02  -1.9873930e-01  -2.1642511e-01  -1.3404040e-01  -4.3916460e-01
   5.5950000e+01  -1.0271200e+00   1.4778425e+00   4.3923415e+01  -9.0657926e-01   1.5152633e+00  -2.0001149e+01  -8.2208356e+00  -8.7007786e-01   2.4469772e+00   5.9607814e+01  -3.2287501e-01   8.3011846e-02   9.0623159e+00   1.3341193e+02  -3.6215811e+02  -3.7317881e+03  -1.2370179e+00   7.1106230e-01   3.8300438e+00   1.4085170e-01  -1.8002763e-01  -1.8140051e-03  -8.6752590e+00   6.1844016e+00  -3.8102575e+00   7.0962749e-03  -2.4683072e-01  -1.4967131e-01  -1.6873450e-01  -1.0418361e+00
   5.5960000e+01  -1.0343954e+00   1.5627845e+00   4.3980503e+01  -1.1608374e+00   1.3175928e+00  -2.0095650e+01  -9.4501077e+00  -8.4173497e-01   2.8851876e+00   4.3821042e+01  -3.1755260e-01   1.4617078e-01   6.3158931e+00   1.2943362e+02  -3.9966844e+02  -3.7510326e+03  -1.2898827e+00   1.0359198e+00   3.6787791e+00   1.4989677e-01  -1.7707974e-01  -3.8561987e-03  -6.8169749e+00   8.8191056e+00  -1.8762704e+00  -1.2530254e-01  -2.9802711e-01  -3.0577287e-02  -1.4902561e-01  -1.5364314e+00
   5.5970000e+01  -1.0240816e+00   1.6372961e+00   4.4049840e+01  -1.3227407e+00   1.1139063e+00  -2.0210564e+01  -1.1491429e+01  -8.1055070e-01   3.1713035e+00   2.8611596e+01  -3.1194146e-01   1.6275840e-01   1.6587618e+00   1.2509690e+02  -4.3641740e+02  -3.6748964e+03  -1.4645553e+00   1.2502108e+00   3.4260860e+00   1.6249586e-01  -1.8341015e-01  -4.8231693e-03  -4.7891611e+00   1.2657688e+01   4.4400240e-01  -3.2300147e-01  -3.4157488e-01   1.4467333e-01  -1.0487261e-01  -1.9119673e+00
   5.5980000e+01  -1.0014475e+00   1.6833571e+00   4.4101042e+01  -1.4727032e+00   9.0976148e-01  -2.0332501e+01  -1.2193708e+01  -7.7758635e-01   3.3515579e+00   1.8025436e+01  -3.0631956e-01   1.5042599e-01  -1.2332407e+00   1.2041780e+02  -4.7104904e+02  -3.4631643e+03  -1.7454674e+00   1.3521281e+00   3.0570886e+00   1.7481360e-01  -2.0052214e-01  -4.4272423e-03  -2.6212935e+00   1.7534302e+01   3.0397722e+00  -5.6712355e-01  -3.7123967e-01   3.6868099e-01  -6.3220456e-02  -2.2378310e+00
   5.5990000e+01  -9.7644719e-01   1.6775701e+00   4.4080039e+01  -1.6818370e+00   7.0384045e-01  -2.0448272e+01  -1.1577120e+01  -7.4342110e-01   3.4740776e+00   1.2251975e+01  -3.0069243e-01   1.3682618e-01  -1.3599804e+00   1.1543811e+02  -5.0221319e+02  -3.1164144e+03  -2.1007862e+00   1.3392323e+00   2.5973376e+00   1.8455069e-01  -2.2623057e-01  -2.8734668e-03  -4.2597600e-01   2.2914182e+01   5.6632862e+00  -8.2051041e-01  -3.8788244e-01   6.1707406e-01  -3.3424782e-02  -2.6319701e+00
   5.6000000e+01  -9.5955549e-01   1.6135306e+00   4.3917694e+01  -1.9600133e+00   4.9912263e-01  -2.0558488e+01  -1.1021599e+01  -7.0849974e-01   3.5522181e+00   7.8140407e+00  -2.9493851e-01   1.3480083e-01  -2.0253537e-01   1.1021279e+02  -5.2922270e+02  -2.7009511e+03  -2.4656062e+00   1.1967619e+00   2.1272665e+00   1.9315576e-01  -2.5503732e-01  -1.2108762e-03   1.6108803e+00   2.7915319e+01   7.9675888e+00  -1.0336303e+00  -3.9706707e-01   8.5066661e-01  -2.5116331e-02  -3.2128094e+00
   5.6010000e+01  -9.5173614e-01   1.4972363e+00   4.3549040e+01  -2.2503175e+00   2.9343078e-01  -2.0673205e+01  -1.1471639e+01  -6.7348606e-01   3.5640266e+00   1.1808547e+00  -2.8904243e-01   1.3381374e-01  -9.8709568e-02   1.0478376e+02  -5.5242520e+02  -2.3202499e+03  -2.7541539e+00   9.0454408e-01   1.7517385e+00   2.0492585e-01  -2.8002787e-01  -1.1485705e-03   3.3385401e+00   3.1593560e+01   9.6819036e+00  -1.1636079e+00  -4.0431503e-01   1.0283453e+00  -5.7611193e-02  -4.0592425e+00
   5.6020000e+01  -9.3538969e-01   1.3447990e+00   4.2937902e+01  -2.4728842e+00   8.6134653e-02  -2.0798178e+01  -1.2497329e+01  -6.3939756e-01   3.4740597e+00  -8.9966914e+00  -2.8327936e-01   1.0507053e-01  -2.8743209e+00   9.9160956e+01  -5.7324102e+02  -2.0815826e+03  -2.8862114e+00   4.5160320e-01   1.5807701e+00   2.2455569e-01  -2.9454627e-01  -4.4308046e-03   4.7383213e+00   3.3361142e+01   1.0811048e+01  -1.1938896e+00  -4.1283517e-01   1.1235867e+00  -1.5799311e-01  -5.2035085e+00
   5.6030000e+01  -8.8680647e-01   1.1944314e+00   4.2104796e+01  -2.5742125e+00  -1.2202092e-01  -2.0925595e+01  -1.2741720e+01  -6.0756028e-01   3.2512755e+00  -2.2278422e+01  -2.7817471e-01   2.4132273e-02  -8.0938253e+00   9.3326717e+01  -5.9379512e+02  -2.0554097e+03  -2.7944055e+00  -1.4303658e-01   1.6989748e+00   2.5471526e-01  -2.9272726e-01  -1.1688367e-02   5.9098207e+00   3.3237199e+01   1.1661396e+01  -1.1405598e+00  -4.2482718e-01   1.1339032e+00  -3.6048604e-01  -6.6502871e+00
   5.6040000e+01  -7.9958801e-01   1.0846146e+00   4.1134888e+01  -2.5439392e+00  -3.3349964e-01  -2.1034290e+01  -1.0869447e+01  -5.7944982e-01   2.8804636e+00  -3.7081182e+01  -2.7427100e-01  -1.0967741e-01  -1.3380969e+01   8.7249521e+01  -6.1618637e+02  -2.2391249e+03  -2.4553773e+00  -8.1974016e-01   2.1117617e+00   2.9460287e-01  -2.7071450e-01  -2.1504971e-02   6.9610749e+00   3.1784689e+01   1.2637463e+01  -1.0421488e+00  -4.4270417e-01   1.0779380e+00  -6.7635854e-01  -8.3691919e+00
   5.6050000e+01  -6.9112448e-01   1.0219298e+00   4.0138392e+01  -2.4022660e+00  -5.4801504e-01  -2.1100619e+01  -6.6329275e+00  -5.5638473e-01   2.3771103e+00  -5.0335331e+01  -2.7190101e-01  -2.7413972e-01  -1.6446231e+01   8.0894853e+01  -6.4172228e+02  -2.5535917e+03  -1.9263651e+00  -1.4746234e+00   2.7075877e+00   3.3928589e-01  -2.2969113e-01  -3.0951983e-02   7.9213715e+00   2.9793588e+01   1.3976717e+01  -9.4074276e-01  -4.6734049e-01   9.8341858e-01  -1.0700248e+00  -1.0275068e+01
   5.6060000e+01  -5.9165780e-01   9.9313314e-01   3.9199944e+01  -2.1872919e+00  -7.5571224e-01  -2.1114183e+01  -1.3563956e+00  -5.3919170e-01   1.7903840e+00  -5.8672630e+01  -2.7093808e-01  -4.2255266e-01  -1.4841294e+01   7.4241847e+01  -6.7030901e+02  -2.8586725e+03  -1.3209697e+00  -1.9704666e+00   3.2683419e+00   3.7929748e-01  -1.7793156e-01  -3.7221302e-02   8.7526721e+00   2.7908021e+01   1.5592936e+01  -8.6616269e-01  -4.9507898e-01   8.7437401e-01  -1.4887146e+00  -1.2250749e+01
   5.6070000e+01  -5.2914966e-01   9.8932082e-01   3.8365682e+01  -1.9545485e+00  -9.6994116e-01  -2.1079478e+01   3.4704794e+00  -5.2812065e-01   1.1782128e+00  -6.1217124e+01  -2.7060509e-01  -4.8984094e-01  -6.7288278e+00   6.7295792e+01  -7.0026244e+02  -2.9953430e+03  -7.7659273e-01  -2.1950220e+00   3.5431851e+00   4.0223446e-01  -1.2848190e-01  -3.8662306e-02   9.3776343e+00   2.6430482e+01   1.7120109e+01  -8.2940188e-01  -5.1719366e-01   7.6492048e-01  -1.8690670e+00  -1.4155856e+01
   5.6080000e+01  -5.1354595e-01   1.0042978e+00   3.7654166e+01  -1.7667582e+00  -1.1775238e+00  -2.1005183e+01   7.4295039e+00  -5.2301608e-01   5.8154611e-01  -5.9666668e+01  -2.6964900e-01  -4.2874517e-01   6.1095771e+00   6.0078102e+01  -7.2901267e+02  -2.8750235e+03  -4.3681365e-01  -2.1223199e+00   3.3789419e+00   3.9795088e-01  -9.3553803e-02  -3.4588222e-02   9.7008945e+00   2.5356111e+01   1.8158356e+01  -8.2418616e-01  -5.2341631e-01   6.6142570e-01  -2.1165511e+00  -1.5818578e+01
   5.6090000e+01  -5.2982988e-01   1.0297057e+00   3.7068050e+01  -1.6593291e+00  -1.3879139e+00  -2.0898253e+01   1.0693013e+01  -5.2348840e-01   2.4192489e-02  -5.5735362e+01  -2.6692123e-01  -2.5003835e-01   1.7870682e+01   5.2610397e+01  -7.5447217e+02  -2.5459492e+03  -4.1514597e-01  -1.8169878e+00   2.8090613e+00   3.6440060e-01  -7.9674973e-02  -2.5006773e-02   9.6661102e+00   2.4516644e+01   1.8537208e+01  -8.3333526e-01  -5.0791285e-01   5.6832872e-01  -2.1283213e+00  -1.7077648e+01
   5.6100000e+01  -5.4997553e-01   1.0593970e+00   3.6599611e+01  -1.6161609e+00  -1.5944651e+00  -2.0762142e+01   1.3611063e+01  -5.2893095e-01  -4.7189275e-01  -4.9608524e+01  -2.6203726e-01  -3.0323687e-02   2.1971466e+01   4.4908697e+01  -7.7603976e+02  -2.1567594e+03  -7.5634751e-01  -1.3974811e+00   2.0085089e+00   3.0954225e-01  -8.6053010e-02  -1.1245636e-02   9.3016562e+00   2.3699422e+01   1.8373734e+01  -8.3677014e-01  -4.7309506e-01   4.9050123e-01  -1.8482671e+00  -1.7843029e+01
   5.6110000e+01  -5.5292389e-01   1.0909060e+00   3.6232493e+01  -1.5930941e+00  -1.8036123e+00  -2.0599589e+01   1.6255310e+01  -5.3843835e-01  -8.7686446e-01  -4.0497171e+01  -2.5560043e-01   1.3132908e-01   1.6165277e+01   3.6977995e+01  -7.9443888e+02  -1.8399122e+03  -1.3962990e+00  -9.9227455e-01   1.1608579e+00   2.4798300e-01  -1.0645712e-01   3.4625216e-03   8.7142626e+00   2.2679549e+01   1.7921023e+01  -8.1888391e-01  -4.2794985e-01   4.3006679e-01  -1.3310751e+00  -1.8129987e+01
   5.6120000e+01  -5.3455340e-01   1.1247269e+00   3.5953305e+01  -1.5597299e+00  -2.0028871e+00  -2.0418695e+01   1.8089411e+01  -5.5086373e-01  -1.1668529e+00  -2.8998847e+01  -2.4878805e-01   1.7694800e-01   4.5618919e+00   2.8815720e+01  -8.1061479e+02  -1.6175909e+03  -2.1669217e+00  -7.2412387e-01   3.5153338e-01   1.9515236e-01  -1.3317544e-01   1.4806116e-02   8.0347138e+00   2.1230673e+01   1.7403978e+01  -7.7361808e-01  -3.8302710e-01   3.8264610e-01  -7.4661406e-01  -1.8048214e+01
   5.6130000e+01  -5.0403468e-01   1.1618832e+00   3.5768419e+01  -1.5095132e+00  -2.2084643e+00  -2.0228808e+01   1.8988662e+01  -5.6510241e-01  -1.3465126e+00  -1.7965971e+01  -2.4273697e-01   1.0996500e-01  -6.6983003e+00   2.0441164e+01  -8.2476681e+02  -1.4152017e+03  -2.8928881e+00  -7.2592148e-01  -4.2780753e-01   1.6298192e-01  -1.6019368e-01   1.9595719e-02   7.3563922e+00   1.9196976e+01   1.6980733e+01  -7.0544990e-01  -3.4589695e-01   3.3796192e-01  -2.6767163e-01  -1.7751691e+01
   5.6140000e+01  -4.7453017e-01   1.1954234e+00   3.5708340e+01  -1.4447656e+00  -2.4088277e+00  -2.0034992e+01   1.9381607e+01  -5.8026646e-01  -1.4379384e+00  -9.1425789e+00  -2.3819787e-01  -3.1491665e-02  -1.4145667e+01   1.1921866e+01  -8.3640783e+02  -1.1641020e+03  -3.4636078e+00  -1.1187531e+00  -1.1849789e+00   1.5829924e-01  -1.8374709e-01   1.7831134e-02   6.7394240e+00   1.6583911e+01   1.6796561e+01  -6.2602410e-01  -3.1967679e-01   2.8467932e-01   0.0000000e+00  -1.7421447e+01
   5.6150000e+01  -4.5627046e-01   1.2072031e+00   3.5810308e+01  -1.3676129e+00  -2.6050657e+00  -1.9843184e+01   1.9180848e+01  -5.9554310e-01  -1.4488631e+00  -1.0924713e+00  -2.3550750e-01  -2.0654698e-01  -1.7505532e+01   3.3460202e+00  -8.4536486e+02  -8.9570360e+02  -3.8130696e+00  -1.9388309e+00  -1.8715046e+00   1.8263558e-01  -2.0089417e-01   1.2904090e-02   6.2394668e+00   1.3560119e+01   1.7002990e+01  -5.4753143e-01  -3.0486509e-01   2.1546406e-01   0.0000000e+00  -1.7268039e+01
   5.6160000e+01  -4.5333107e-01   1.1780815e+00   3.6089522e+01  -1.2870795e+00  -2.8026789e+00  -1.9658928e+01   1.8425634e+01  -6.1001718e-01  -1.3690510e+00   7.9812112e+00  -2.3470770e-01  -3.8615243e-01  -1.7960545e+01  -5.2393738e+00  -8.5245937e+02  -7.0945092e+02  -3.8881715e+00  -3.0976824e+00  -2.4355995e+00   2.3155655e-01  -2.0809073e-01   9.8665776e-03   5.8584826e+00   1.0319168e+01   1.7635931e+01  -4.7603844e-01  -3.0072263e-01   1.2787219e-01   0.0000000e+00  -1.7447340e+01
   5.6170000e+01  -4.6266559e-01   1.0980453e+00   3.6526609e+01  -1.2372503e+00  -2.9970261e+00  -1.9479405e+01   1.7952309e+01  -6.2271392e-01  -1.1924265e+00   1.7662448e+01  -2.3560886e-01  -5.4733960e-01  -1.6118717e+01  -1.3835723e+01  -8.5866567e+02  -6.2062931e+02  -3.6374996e+00  -4.4228220e+00  -2.9011319e+00   2.9308029e-01  -2.0145059e-01   1.3140506e-02   5.4699454e+00   6.9171216e+00   1.8469658e+01  -4.1042562e-01  -3.0436321e-01   2.1363635e-02   0.0000000e+00  -1.7934363e+01
   5.6180000e+01  -4.7590755e-01   9.6709128e-01   3.7074387e+01  -1.2720402e+00  -3.1902848e+00  -1.9295048e+01   1.8435689e+01  -6.3280749e-01  -9.3368813e-01   2.5873841e+01  -2.3774813e-01  -6.6279427e-01  -1.1545467e+01  -2.2437791e+01  -8.6373081e+02  -5.0651436e+02  -3.0347310e+00  -5.7236576e+00  -3.3584977e+00   3.4954557e-01  -1.7880916e-01   2.4815212e-02   4.8507979e+00   3.2751145e+00   1.9129261e+01  -3.4716122e-01  -3.1062111e-01  -1.0446786e-01   0.0000000e+00  -1.8501825e+01
   5.6190000e+01  -4.8181999e-01   7.9124062e-01   3.7669898e+01  -1.4062606e+00  -3.3810225e+00  -1.9093879e+01   2.0116825e+01  -6.3984497e-01  -6.2989380e-01   3.0379433e+01  -2.4041024e-01  -7.0719836e-01  -4.4404090e+00  -3.1012147e+01  -8.6623050e+02  -2.4996920e+02  -2.1329289e+00  -6.8168161e+00  -3.8927643e+00   3.8597327e-01  -1.4170181e-01   4.4266361e-02   3.8496079e+00  -6.6286470e-01   1.9420118e+01  -2.8506066e-01  -3.1424755e-01  -2.4658646e-01   0.0000000e+00  -1.8830627e+01
   5.6200000e+01  -4.6847912e-01   5.7571453e-01   3.8254874e+01  -1.5688102e+00  -3.5711298e+00  -1.8862525e+01   2.3135436e+01  -6.4389328e-01  -3.3281872e-01   2.9707508e+01  -2.4282295e-01  -6.7468878e-01   3.2509576e+00  -3.9528053e+01  -8.6479608e+02   1.4344262e+02  -1.0645629e+00  -7.5514142e+00  -4.5679174e+00   3.9778063e-01  -9.5446415e-02   6.9296721e-02   2.5588840e+00  -4.7874140e+00   1.9460718e+01  -2.2743390e-01  -3.1227357e-01  -3.9296379e-01   0.0000000e+00  -1.8645264e+01
   5.6210000e+01  -4.3123220e-01   3.2299358e-01   3.8794978e+01  -1.6589204e+00  -3.7564244e+00  -1.8589051e+01   2.7347400e+01  -6.4555396e-01  -9.5784835e-02   2.3703388e+01  -2.4445604e-01  -5.8917625e-01   8.5512533e+00  -4.7969225e+01  -8.5878777e+02   6.0083028e+02   2.6735714e-02  -7.8720701e+00  -5.4467988e+00   3.9003949e-01  -4.7365581e-02   9.7655618e-02   1.2858688e+00  -8.8134980e+00   1.9480298e+01  -1.8187997e-01  -3.0406840e-01  -5.2232093e-01  -2.7378317e-01  -1.7755611e+01
   5.6220000e+01  -3.8527395e-01   4.6553731e-02   3.9281060e+01  -1.6417580e+00  -3.9420054e+00  -1.8267640e+01   3.2141083e+01  -6.4590160e-01   3.3928002e-02   1.2971284e+01  -2.4527032e-01  -4.9934953e-01   8.9826716e+00  -5.6312110e+01  -8.4797429e+02   1.0813481e+03   1.0467952e+00  -7.8481204e+00  -6.5403658e+00   3.7088956e-01  -4.0425798e-03   1.2754453e-01   3.2361079e-01  -1.2402377e+01   1.9593862e+01  -1.5739703e-01  -2.8948391e-01  -6.1252034e-01  -7.2620162e-01  -1.6045290e+01
   5.6230000e+01  -3.6603740e-01  -2.1702228e-01   3.9720988e+01  -1.5581446e+00  -4.1173878e+00  -1.7900840e+01   3.6679979e+01  -6.4647198e-01   1.0066950e-02  -2.3861052e+00  -2.4571160e-01  -4.5331929e-01   4.6030241e+00  -6.4507442e+01  -8.3192130e+02   1.6052990e+03   1.9699932e+00  -7.6197323e+00  -7.7412869e+00   3.4586500e-01   3.0919207e-02   1.5720674e-01  -2.1899590e-01  -1.5317586e+01   1.9768476e+01  -1.6113135e-01  -2.6814542e-01  -6.5106026e-01  -1.2842558e+00  -1.3535975e+01
   5.6240000e+01  -4.0802087e-01  -4.2227799e-01   4.0130911e+01  -1.4661120e+00  -4.2939734e+00  -1.7493293e+01   4.0754777e+01  -6.4917267e-01  -2.0477169e-01  -2.1483864e+01  -2.4640396e-01  -4.6851603e-01  -1.5196736e+00  -7.2479091e+01  -8.0967910e+02   2.2242207e+03   2.8131200e+00  -7.3124424e+00  -8.8735376e+00   3.1679894e-01   5.7057787e-02   1.8463207e-01  -3.7669927e-01  -1.7521479e+01   1.9877149e+01  -1.9704558e-01  -2.4078294e-01  -6.3831115e-01  -1.9232958e+00  -1.0479019e+01
   5.6250000e+01  -5.1665002e-01  -5.4330662e-01   4.0526958e+01  -1.3927732e+00  -4.4601312e+00  -1.7038874e+01   4.5441902e+01  -6.5592015e-01  -6.1166607e-01  -4.0689437e+01  -2.4778955e-01  -5.2604415e-01  -5.7528127e+00  -8.0140549e+01  -7.8008276e+02   2.9596338e+03   3.5834542e+00  -7.0033178e+00  -9.8210177e+00   2.8480353e-01   7.5604245e-02   2.0777033e-01  -2.1370358e-01  -1.9163290e+01   1.9720410e+01  -2.6339645e-01  -2.1003690e-01  -5.8376766e-01  -2.5939299e+00  -7.3314546e+00
   5.6260000e+01  -6.5584488e-01  -5.9057960e-01   4.0918337e+01  -1.3219568e+00  -4.6331644e+00  -1.6517572e+01   5.2130162e+01  -6.6819910e-01  -1.1675344e+00  -5.5586832e+01  -2.4996875e-01  -5.9083791e-01  -6.4793754e+00  -8.7414471e+01  -7.4247982e+02   3.7602939e+03   4.2599776e+00  -6.7410485e+00  -1.0571096e+01   2.5247981e-01   8.8268910e-02   2.2502191e-01   1.9148065e-01  -2.0461983e+01   1.9029905e+01  -3.4818846e-01  -1.7905746e-01  -5.0193570e-01  -3.2279999e+00  -4.5978479e+00
   5.6270000e+01  -7.6465483e-01  -6.0398403e-01   4.1302719e+01  -1.2254104e+00  -4.7912435e+00  -1.5915339e+01   6.0223264e+01  -6.8685557e-01  -1.8084578e+00  -6.4092338e+01  -2.5278608e-01  -6.3691811e-01  -4.6080205e+00  -9.4231221e+01  -6.9700990e+02   4.5469919e+03   4.8224569e+00  -6.5492383e+00  -1.1145338e+01   2.2169301e-01   9.6932171e-02   2.3607041e-01   7.0014410e-01  -2.1570302e+01   1.7536744e+01  -4.3034807e-01  -1.4926119e-01  -4.0895475e-01  -3.7750245e+00  -2.6231754e+00
   5.6280000e+01  -7.9394401e-01  -6.2452741e-01   4.1666744e+01  -1.1070701e+00  -4.9439940e+00  -1.5245719e+01   6.6962054e+01  -7.1213290e-01  -2.4739680e+00  -6.6551026e+01  -2.5609873e-01  -6.6601906e-01  -2.9100946e+00  -1.0051940e+02  -6.4409794e+02   5.2911962e+03   5.2566177e+00  -6.4008170e+00  -1.1534259e+01   1.9082843e-01   1.0355035e-01   2.4257375e-01   1.1310938e+00  -2.2496128e+01   1.5142071e+01  -4.8976914e-01  -1.1991402e-01  -3.1834764e-01  -4.2056881e+00  -1.4615285e+00
   5.6290000e+01  -7.3401436e-01  -6.7012532e-01   4.1989474e+01  -1.0025714e+00  -5.0856292e+00  -1.4539067e+01   7.0665189e+01  -7.4378805e-01  -3.1152917e+00  -6.4132366e+01  -2.5996993e-01  -6.9966234e-01  -3.3643285e+00  -1.0620951e+02  -5.8398010e+02   6.0117835e+03   5.5354975e+00  -6.2211752e+00  -1.1705960e+01   1.5678606e-01   1.0967600e-01   2.4721259e-01   1.3626051e+00  -2.3092012e+01   1.2041369e+01  -5.1646565e-01  -9.0153211e-02  -2.3793121e-01  -4.4898692e+00  -9.3135762e-01
   5.6300000e+01  -6.1616560e-01  -7.3600293e-01   4.2247326e+01  -9.4332226e-01  -5.2260611e+00  -1.3814547e+01   7.2451987e+01  -7.8117128e-01  -3.6917972e+00  -5.7650547e+01  -2.6452441e-01  -7.4478024e-01  -4.5117893e+00  -1.1123906e+02  -5.1697802e+02   6.7002083e+03   5.6354010e+00  -5.9188674e+00  -1.1670913e+01   1.1997121e-01   1.1581926e-01   2.5120170e-01   1.4108998e+00  -2.3104559e+01   8.6519818e+00  -5.0990483e-01  -6.0910168e-02  -1.6968444e-01  -4.6077002e+00  -7.8979096e-01
   5.6310000e+01  -4.9307580e-01  -8.0838623e-01   4.2419665e+01  -9.3595303e-01  -5.3550339e+00  -1.3071779e+01   7.4276762e+01  -8.2327347e-01  -4.1675855e+00  -4.7578836e+01  -2.6976177e-01  -7.8928662e-01  -4.4506387e+00  -1.1555812e+02  -4.4436248e+02   7.2615535e+03   5.5448071e+00  -5.3850672e+00  -1.1505410e+01   8.6882390e-02   1.2116169e-01   2.5268630e-01   1.3651815e+00  -2.2262662e+01   5.4281812e+00  -4.7163835e-01  -3.4495973e-02  -1.1212608e-01  -4.5517055e+00  -8.2760531e-01
   5.6320000e+01  -4.0890653e-01  -8.7518960e-01   4.2493578e+01  -9.6553059e-01  -5.4811992e+00  -1.2301652e+01   7.7012784e+01  -8.6878141e-01  -4.5122242e+00  -3.4463869e+01  -2.7557623e-01  -8.2280994e-01  -3.3523319e+00  -1.1914020e+02  -3.6885897e+02   7.5503511e+03   5.2818364e+00  -4.4962405e+00  -1.1289110e+01   6.7143953e-02   1.2380522e-01   2.4759029e-01   1.2740318e+00  -2.0356089e+01   2.7147411e+00  -4.0068706e-01  -1.2393307e-02  -6.3996107e-02  -4.3391653e+00  -8.8479322e-01
   5.6330000e+01  -3.7758462e-01  -9.2997331e-01   4.2470782e+01  -1.0052845e+00  -5.5947022e+00  -1.1498212e+01   8.0343961e+01  -9.1609876e-01  -4.6974402e+00  -1.8521601e+01  -2.8176870e-01  -8.3615611e-01  -1.3346172e+00  -1.2198430e+02  -2.9421439e+02   7.4644587e+03   4.9288149e+00  -3.1581529e+00  -1.1021810e+01   6.7956770e-02   1.2134498e-01   2.3258666e-01   1.1060750e+00  -1.7292326e+01   7.0678255e-01  -2.9499361e-01   6.7383686e-03  -2.6725320e-02  -4.0453250e+00  -8.6155128e-01
   5.6340000e+01  -3.8496271e-01  -9.6865964e-01   4.2370857e+01  -1.0266575e+00  -5.7030485e+00  -1.0662972e+01   8.3524030e+01  -9.6334397e-01  -4.6948758e+00   2.5644468e-01  -2.8809493e-01  -8.2501090e-01   1.1145213e+00  -1.2411301e+02  -2.2448361e+02   6.9730777e+03   4.5942540e+00  -1.3433769e+00  -1.0593234e+01   9.2113885e-02   1.1138727e-01   2.0896584e-01   7.4510123e-01  -1.3161248e+01  -5.0777015e-01  -1.5501913e-01   2.7411356e-02  -3.6252137e-03  -3.7638675e+00  -6.8830872e-01
   5.6350000e+01  -4.0661410e-01  -9.8491430e-01   4.2223649e+01  -1.0080529e+00  -5.7995919e+00  -9.8013687e+00   8.6160297e+01  -1.0084666e+00  -4.4878968e+00   2.0697896e+01  -2.9441438e-01  -8.0008615e-01   2.4924752e+00  -1.2558156e+02  -1.6329615e+02   6.1187460e+03   4.3676437e+00   8.8220239e-01  -9.8808458e+00   1.3900746e-01   9.1885222e-02   1.8476091e-01   5.2422755e-02  -8.2804422e+00  -9.2214775e-01   1.2026987e-02   5.5565560e-02   3.3037258e-03  -3.5582392e+00  -3.2103186e-01
   5.6360000e+01  -4.2341364e-01  -9.7390983e-01   4.2059152e+01  -9.3885746e-01  -5.8896609e+00  -8.9171875e+00   8.8418120e+01  -1.0495202e+00  -4.0869832e+00   4.0091358e+01  -3.0078687e-01  -7.8191365e-01   1.8172497e+00  -1.2647876e+02  -1.1262101e+02   5.0675142e+03   4.3209626e+00   3.3395203e+00  -8.8966896e+00   2.0383185e-01   6.1483989e-02   1.7210943e-01  -1.0039762e+00  -3.1581089e+00  -6.4690312e-01   1.8818049e-01   9.4768881e-02  -4.0508309e-03  -3.4669992e+00   0.0000000e+00
   5.6370000e+01  -4.2840999e-01  -9.3995947e-01   4.1901938e+01  -8.1651184e-01  -5.9722241e+00  -8.0132514e+00   9.0393611e+01  -1.0849060e+00  -3.5264108e+00   5.6057243e+01  -3.0742648e-01  -7.8656786e-01  -4.6542076e-01  -1.2689939e+02  -7.1549688e+01   4.1071319e+03   4.5003318e+00   5.7694234e+00  -7.8070532e+00   2.7614856e-01   2.0120811e-02   1.8024379e-01  -2.2752904e+00   1.6201401e+00   6.5205262e-02   3.4633984e-01   1.4258906e-01  -2.0383785e-02  -3.5126238e+00   0.0000000e+00
   5.6380000e+01  -4.2622285e-01  -8.9633170e-01   4.1767561e+01  -6.4093402e-01  -6.0419530e+00  -7.0998071e+00   9.1344435e+01  -1.1134981e+00  -2.8520623e+00   6.7434848e+01  -3.1442962e-01  -8.0343523e-01  -1.6867371e+00  -1.2691178e+02  -3.6223010e+01   3.5326678e+03   4.9059580e+00   7.9197495e+00  -6.8383739e+00   3.4244483e-01  -2.9979546e-02   2.0930680e-01  -3.4815341e+00   5.5402984e+00   8.7432475e-01   4.6055130e-01   1.9101336e-01  -3.9693904e-02  -3.7038119e+00   0.0000000e+00
   5.6390000e+01  -4.2786903e-01  -8.5808225e-01   4.1660545e+01  -4.1632181e-01  -6.1060097e+00  -6.1989175e+00   9.0088957e+01  -1.1347562e+00  -2.1200287e+00   7.3203365e+01  -3.2152403e-01  -7.9774819e-01   5.6870395e-01  -1.2654978e+02  -1.2328930e+00   3.4990117e+03   5.4469216e+00   9.6370727e+00  -6.1522391e+00   3.9264815e-01  -8.3824874e-02   2.5068678e-01  -4.3817710e+00   8.3144891e+00   1.4627781e+00   5.1923613e-01   2.3102871e-01  -5.7150286e-02  -3.9989462e+00   0.0000000e+00
   5.6400000e+01  -4.4373856e-01  -8.3469853e-01   4.1574394e+01  -1.5822240e-01  -6.1542528e+00  -5.3359052e+00   8.6301226e+01  -1.1487780e+00  -1.3905470e+00   7.2948165e+01  -3.2819840e-01  -7.4861389e-01   4.9134307e+00  -1.2581795e+02   3.7894107e+01   3.9126999e+03   5.9320279e+00   1.0928568e+01  -5.7310530e+00   4.2596102e-01  -1.3521957e-01   2.9385069e-01  -4.9153637e+00   9.9502745e+00   1.6681312e+00   5.3075933e-01   2.5719248e-01  -6.9230834e-02  -4.2723233e+00   0.0000000e+00
   5.6410000e+01  -4.7733006e-01  -8.2605443e-01   4.1493767e+01   1.0960471e-01  -6.2046731e+00  -4.5260139e+00   8.0989132e+01  -1.1561788e+00  -7.1133509e-01   6.7921195e+01  -3.3406002e-01  -6.7114731e-01   7.7466572e+00  -1.2470271e+02   8.2276099e+01   4.4381993e+03   6.1640856e+00   1.1956010e+01  -5.3843447e+00   4.5134622e-01  -1.7944883e-01   3.3319966e-01  -5.1700920e+00   1.0681380e+01   1.5799707e+00   5.1620464e-01   2.6928557e-01  -7.4099231e-02  -4.3666142e+00   0.0000000e+00
   5.6420000e+01  -5.2301288e-01  -8.2479321e-01   4.1402561e+01   3.6752365e-01  -6.2358420e+00  -3.7699116e+00   7.5610229e+01  -1.1578784e+00  -1.1032632e-01   6.0100877e+01  -3.3905776e-01  -6.0140896e-01   6.9738354e+00  -1.2319730e+02   1.2923873e+02   4.6962633e+03   6.0576221e+00   1.2964327e+01  -4.9395608e+00   4.8157882e-01  -2.1435564e-01   3.6952398e-01  -5.2726164e+00   1.0827743e+01   1.4662674e+00   4.9491986e-01   2.7149057e-01  -7.2926331e-02  -4.1940508e+00   0.0000000e+00
   5.6430000e+01  -5.6821368e-01  -8.2399026e-01   4.1297014e+01   6.0500405e-01  -6.2750323e+00  -3.0595587e+00   7.1035291e+01  -1.1548687e+00   4.0274387e-01   5.1307019e+01  -3.4341838e-01  -5.6468022e-01   3.6728738e+00  -1.2131739e+02   1.7441556e+02   4.5176833e+03   5.7079594e+00   1.4215377e+01  -4.4436568e+00   5.2581027e-01  -2.3951622e-01   4.0784201e-01  -5.3341999e+00   1.0665722e+01   1.5606901e+00   4.7439085e-01   2.7023209e-01  -7.0110484e-02  -3.8189271e+00   0.0000000e+00
   5.6440000e+01  -5.9840874e-01  -8.2263774e-01   4.1192772e+01   8.1713898e-01  -6.2913616e+00  -2.3875525e+00   6.7200626e+01  -1.1479445e+00   8.3445991e-01   4.3171604e+01  -3.4746262e-01  -5.5907113e-01   5.6090956e-01  -1.1909606e+02   2.1426692e+02   3.9851360e+03   5.3621899e+00   1.5957235e+01  -4.1394942e+00   5.8668059e-01  -2.5527093e-01   4.5546439e-01  -5.4405723e+00   1.0356304e+01   1.9432983e+00   4.5186209e-01   2.7112699e-01  -7.0892954e-02  -3.4445902e+00   0.0000000e+00
   5.6450000e+01  -6.0512656e-01  -8.2430979e-01   4.1117144e+01   1.0006894e+00  -6.2913616e+00  -1.7426439e+00   6.4490852e+01  -1.1375705e+00   1.1959124e+00   3.6145249e+01  -3.5159412e-01  -5.7431579e-01  -1.5244667e+00  -1.1658145e+02   2.4705764e+02   3.2790717e+03   5.2510801e+00   1.8355009e+01  -4.2452345e+00   6.6085596e-01  -2.6215801e-01   5.1973411e-01  -5.6569527e+00   9.9636585e+00   2.5601405e+00   4.2283043e-01   2.7630362e-01  -7.8094823e-02  -3.2547491e+00   0.0000000e+00
   5.6460000e+01  -5.9337117e-01  -8.3220537e-01   4.1093805e+01   1.1497197e+00  -6.3097535e+00  -1.0952250e+00   6.4741894e+01  -1.1241461e+00   1.4816505e+00   2.8573815e+01  -3.5624591e-01  -6.0295085e-01  -2.8635056e+00  -1.1383588e+02   2.7269555e+02   2.5637909e+03   5.4290393e+00   2.1352379e+01  -4.7909563e+00   7.3854818e-01  -2.6038751e-01   6.0357923e-01  -6.0076299e+00   9.5305512e+00   3.2507051e+00   3.8627311e-01   2.8408309e-01  -9.0844638e-02  -3.2644433e+00   0.0000000e+00
   5.6470000e+01  -5.7922077e-01  -8.4578917e-01   4.1133034e+01   1.2543553e+00  -6.3119881e+00  -4.1380968e-01   6.8141532e+01  -1.1084305e+00   1.6677209e+00   1.8607036e+01  -3.6150641e-01  -6.2000766e-01  -1.7056814e+00  -1.1091914e+02   2.9238594e+02   1.9690387e+03   5.7734278e+00   2.4590129e+01  -5.6485923e+00   8.0333354e-01  -2.4967960e-01   7.0051362e-01  -6.4194794e+00   9.1009607e+00   3.8018093e+00   3.4455332e-01   2.9111976e-01  -1.0589233e-01  -3.3364358e+00   0.0000000e+00
   5.6480000e+01  -5.7686268e-01  -8.6025363e-01   4.1229431e+01   1.3084761e+00  -6.3098108e+00   3.0657741e-01   7.2038709e+01  -1.0915858e+00   1.7358316e+00   6.8110703e+00  -3.6690386e-01  -5.8755316e-01   3.2454499e+00  -1.0786813e+02   3.0814491e+02   1.5758967e+03   6.0484410e+00   2.7465053e+01  -6.6295268e+00   8.3658556e-01  -2.2987969e-01   7.9331599e-01  -6.7572131e+00   8.6864603e+00   4.0353154e+00   3.0185061e-01   2.9481888e-01  -1.1985641e-01  -3.2619168e+00   0.0000000e+00
   5.6490000e+01  -5.8816402e-01  -8.6750718e-01   4.1364828e+01   1.3199960e+00  -6.2984662e+00   1.0522313e+00   7.4565389e+01  -1.0748195e+00   1.6943601e+00  -4.1471481e+00  -3.7161207e-01  -4.8099630e-01   1.0655686e+01  -1.0468959e+02   3.2207703e+02   1.3932129e+03   6.0065253e+00   2.9305994e+01  -7.5493231e+00   8.2587042e-01  -2.0193363e-01   8.5925001e-01  -6.9201871e+00   8.2728423e+00   3.8666618e+00   2.6260733e-01   2.9420486e-01  -1.3070117e-01  -2.8609111e+00   0.0000000e+00
   5.6500000e+01  -6.0442249e-01  -8.5833508e-01   4.1517491e+01   1.3131085e+00  -6.2813921e+00   1.8098988e+00   7.5766749e+01  -1.0589982e+00   1.5796102e+00  -1.1474993e+01  -3.7472841e-01  -2.9456148e-01   1.8643482e+01  -1.0137280e+02   3.3564423e+02   1.3567193e+03   5.5292807e+00   2.9620158e+01  -8.2769445e+00   7.7152550e-01  -1.6851617e-01   8.7976732e-01  -6.8647499e+00   7.8564802e+00   3.3399013e+00   2.2992238e-01   2.8925414e-01  -1.3784676e-01  -2.0971741e+00   0.0000000e+00
   5.6510000e+01  -6.1504951e-01  -8.2491914e-01   4.1673299e+01   1.3203933e+00  -6.2553798e+00   2.5700971e+00   7.6019829e+01  -1.0444824e+00   1.4394495e+00  -1.4016075e+01  -3.7551964e-01  -4.2944958e-02   2.5161652e+01  -9.7911197e+01   3.4931169e+02   1.3667463e+03   4.6692878e+00   2.8296116e+01  -8.7460692e+00   6.8602486e-01  -1.3396217e-01   8.4856791e-01  -6.5956627e+00   7.4388489e+00   2.6033226e+00   2.0450457e-01   2.7976417e-01  -1.4131222e-01  -1.0865423e+00   0.0000000e+00
   5.6520000e+01  -6.1405002e-01  -7.6136717e-01   4.1831630e+01   1.3682563e+00  -6.2210596e+00   3.3264401e+00   7.5634303e+01  -1.0311993e+00   1.3131695e+00  -1.2628000e+01  -3.7363040e-01   2.3907013e-01   2.8201508e+01  -9.4308418e+01   3.6281284e+02   1.3501151e+03   3.6016655e+00   2.5637942e+01  -8.9378102e+00   5.8669537e-01  -1.0335925e-01   7.7339962e-01  -6.1499937e+00   6.9985553e+00   1.8217587e+00   1.8474241e-01   2.6470425e-01  -1.4072442e-01  -2.6424042e-02   0.0000000e+00
   5.6530000e+01  -6.0292871e-01  -6.6239109e-01   4.2004980e+01   1.4605984e+00  -6.1826142e+00   4.0764686e+00   7.5002849e+01  -1.0187744e+00   1.2274274e+00  -8.5742060e+00  -3.6918910e-01   5.0581054e-01   2.6674041e+01  -9.0569323e+01   3.7573025e+02   1.2917407e+03   2.5530391e+00   2.2228110e+01  -8.8684406e+00   4.8817514e-01  -8.0943392e-02   6.7191018e-01  -5.5715117e+00   6.4951460e+00   1.1081011e+00   1.6790183e-01   2.4245057e-01  -1.3492939e-01   0.0000000e+00   0.0000000e+00
   5.6540000e+01  -5.9176392e-01  -5.2305504e-01   4.2214092e+01   1.5722765e+00  -6.1327669e+00   4.8189296e+00   7.4246104e+01  -1.0066022e+00   1.2029671e+00  -2.4460294e+00  -3.6281464e-01   7.1021391e-01   2.0440337e+01  -8.6699795e+01   3.8788368e+02   1.2153427e+03   1.7312366e+00   1.8728287e+01  -8.5910978e+00   3.9968351e-01  -6.8480861e-02   5.6514793e-01  -4.8977536e+00   5.9011460e+00   5.1119031e-01   1.5162419e-01   2.1196998e-01  -1.2256086e-01   0.0000000e+00   0.0000000e+00
   5.6550000e+01  -5.9596517e-01  -3.4087956e-01   4.2478957e+01   1.6655516e+00  -6.0778775e+00   5.5505731e+00   7.3164346e+01  -9.9393001e-01   1.2533732e+00   5.0406086e+00  -3.5541611e-01   8.2417324e-01   1.1395933e+01  -8.2714774e+01   3.9930419e+02   1.1420515e+03   1.3032957e+00   1.5705128e+01  -8.2094733e+00   3.2682951e-01  -6.4613985e-02   4.7185777e-01  -4.1432580e+00   5.2342905e+00   4.7401713e-02   1.3504879e-01   1.7425179e-01  -1.0329017e-01   0.0000000e+00   0.0000000e+00
   5.6560000e+01  -6.2710366e-01  -1.1942620e-01   4.2806949e+01   1.7180373e+00  -6.0137635e+00   6.2691513e+00   7.1857818e+01  -9.7999827e-01   1.3788463e+00   1.2547312e+01  -3.4783165e-01   8.5514955e-01   3.0976309e+00  -7.8636641e+01   4.0982288e+02   1.0518691e+03   1.3909601e+00   1.3520720e+01  -7.8582682e+00   2.7473459e-01  -6.5827163e-02   4.0475654e-01  -3.3122972e+00   4.5572581e+00  -2.5652039e-01   1.1951086e-01   1.3258398e-01  -7.8723926e-02   0.0000000e+00   0.0000000e+00
   5.6570000e+01  -6.8400053e-01   1.2916576e-01   4.3183592e+01   1.7302594e+00  -5.9471858e+00   6.9758633e+00   7.0671201e+01  -9.6418362e-01   1.5656006e+00   1.8675432e+01  -3.4060106e-01   8.3313957e-01  -2.2009975e+00  -7.4488917e+01   4.1870338e+02   8.8804969e+02   2.0391171e+00   1.2295994e+01  -7.6548767e+00   2.4864214e-01  -6.8611301e-02   3.6890538e-01  -2.4397792e+00   3.9424789e+00  -3.5928337e-01   1.0803017e-01   9.1268157e-02  -5.1886618e-02   0.0000000e+00   0.0000000e+00
   5.6580000e+01  -7.5197394e-01   3.8463684e-01   4.3571033e+01   1.7099413e+00  -5.8700084e+00   7.6676044e+00   6.9174110e+01  -9.4605433e-01   1.7946274e+00   2.2902677e+01  -3.3393402e-01   7.9090891e-01  -4.2230659e+00  -7.0298114e+01   4.2494947e+02   6.2460865e+02   3.1789929e+00   1.1911473e+01  -7.6737178e+00   2.5040395e-01  -7.1186391e-02   3.6170368e-01  -1.5838266e+00   3.4476459e+00  -2.5697820e-01   1.0308717e-01   5.3896947e-02  -2.5490806e-02  -5.2761412e-01   0.0000000e+00
   5.6590000e+01  -8.1039363e-01   6.2153535e-01   4.3915660e+01   1.6640277e+00  -5.7871014e+00   8.3279235e+00   6.6031912e+01  -9.2523919e-01   2.0601570e+00   2.6552959e+01  -3.2776621e-01   7.5545426e-01  -3.5454651e+00  -6.6094277e+01   4.2805686e+02   3.1073905e+02   4.5972483e+00   1.2041957e+01  -7.9056876e+00   2.7438753e-01  -7.3480582e-02   3.7393228e-01  -7.9029030e-01   3.1096554e+00  -2.4505904e-02   1.0475151e-01   2.2392078e-02  -5.2101249e-04  -1.8947986e+00   0.0000000e+00
   5.6600000e+01  -8.4296668e-01   8.1635146e-01   4.4168184e+01   1.6084652e+00  -5.6933655e+00   8.9351049e+00   6.0718144e+01  -9.0124095e-01   2.3751277e+00   3.1497069e+01  -3.2197832e-01   7.3193883e-01  -2.3515432e+00  -6.1902772e+01   4.2827138e+02   2.1452511e+01   5.9358166e+00   1.2264510e+01  -8.2002034e+00   3.0777606e-01  -7.5922113e-02   3.9186009e-01  -9.7087568e-02   2.9242741e+00   2.2052585e-01   1.1115926e-01  -3.0448755e-03   2.3565739e-02  -3.1948380e+00   0.0000000e+00
   5.6610000e+01  -8.4571492e-01   9.5923236e-01   4.4309565e+01   1.5731149e+00  -5.6020360e+00   9.4807148e+00   5.4560990e+01  -8.7344771e-01   2.7513507e+00   3.7622304e+01  -3.1669100e-01   6.9613253e-01  -3.5806300e+00  -5.7736671e+01   4.2626109e+02  -2.0102875e+02   6.8133499e+00   1.2206574e+01  -8.3135487e+00   3.3555722e-01  -7.8477725e-02   4.0099053e-01   4.7149441e-01   2.8293160e+00   3.7891353e-01   1.1980434e-01  -2.3609320e-02   4.7445551e-02  -4.1432239e+00   0.0000000e+00
   5.6620000e+01  -8.2845337e-01   1.0613217e+00   4.4361523e+01   1.5894460e+00  -5.5009663e+00   9.9713004e+00   4.9058554e+01  -8.4130471e-01   3.1833516e+00   4.3200086e+01  -3.1231883e-01   6.1882163e-01  -7.7310905e+00  -5.3595326e+01   4.2283342e+02  -3.4276746e+02   7.0222982e+00   1.1654336e+01  -8.0646105e+00   3.4690611e-01  -8.0702708e-02   3.9103027e-01   9.3944437e-01   2.7262425e+00   3.9348719e-01   1.2785351e-01  -4.1413907e-02   7.0840970e-02  -4.5982088e+00   0.0000000e+00
   5.6630000e+01  -8.0698523e-01   1.1494091e+00   4.4374834e+01   1.6719097e+00  -5.3966307e+00   1.0416316e+01   4.4501583e+01  -8.0448162e-01   3.6488772e+00   4.6552557e+01  -3.0937492e-01   4.9057717e-01  -1.2824446e+01  -4.9467102e+01   4.1887691e+02  -3.9565064e+02   6.5824833e+00   1.0593829e+01  -7.4370640e+00   3.3943685e-01  -8.2765491e-02   3.5916470e-01   1.3523157e+00   2.5247009e+00   2.5854699e-01   1.3209499e-01  -5.8639200e-02   9.2339902e-02  -4.5868463e+00   0.0000000e+00
   5.6640000e+01  -7.9022331e-01   1.2522479e+00   4.4408356e+01   1.8073411e+00  -5.2893157e+00   1.0824817e+01   4.0850047e+01  -7.6296538e-01   4.1163732e+00   4.6749605e+01  -3.0816037e-01   3.3292461e-01  -1.5765256e+01  -4.5334466e+01   4.1540982e+02  -3.4670883e+02   5.6361544e+00   9.1830251e+00  -6.5647925e+00   3.1892830e-01  -8.6508878e-02   3.0903742e-01   1.7284365e+00   2.1881680e+00   1.7549205e-02   1.2927106e-01  -7.6606822e-02   1.0990215e-01  -4.2086621e+00   0.0000000e+00
   5.6650000e+01  -7.7312743e-01   1.3881616e+00   4.4505774e+01   1.9604275e+00  -5.1779900e+00   1.1205427e+01   3.8061005e+01  -7.1706898e-01   4.5532051e+00   4.3683187e+01  -3.0849020e-01   1.9483682e-01  -1.3808779e+01  -4.1182295e+01   4.1355296e+02  -1.8568599e+02   4.3493175e+00   7.6860098e+00  -5.6738879e+00   2.9589113e-01  -9.5025098e-02   2.4718002e-01   2.0610573e+00   1.7534347e+00  -2.4580601e-01   1.1725611e-01  -9.5587480e-02   1.2200887e-01  -3.5545196e+00   0.0000000e+00
   5.6660000e+01  -7.4065025e-01   1.5564020e+00   4.4674052e+01   2.0911654e+00  -5.0622525e+00   1.1561959e+01   3.5653271e+01  -6.6742939e-01   4.9267043e+00   3.7349919e+01  -3.0969906e-01   1.2448260e-01  -7.0354219e+00  -3.7004136e+01   4.1418197e+02   6.2900599e+01   2.8878334e+00   6.3903530e+00  -5.0274710e+00   2.8282579e-01  -1.1049159e-01   1.8084302e-01   2.3289838e+00   1.3006109e+00  -4.1008801e-01   9.6642195e-02  -1.1491216e-01   1.2862894e-01  -2.6917689e+00   0.0000000e+00
   5.6670000e+01  -6.7684653e-01   1.7316123e+00   4.4881015e+01   2.1703796e+00  -4.9442232e+00   1.1892552e+01   3.3059213e+01  -6.1499861e-01   5.2050810e+00   2.7837671e+01  -3.1085010e-01   1.4854050e-01   2.4057899e+00  -3.2798271e+01   4.1743565e+02   3.2536801e+02   1.4547358e+00   5.4921154e+00  -4.8583290e+00   2.9260011e-01  -1.3208688e-01   1.1811181e-01   2.5003001e+00   8.9913796e-01  -3.6065755e-01   7.0656526e-02  -1.3194953e-01   1.3055396e-01  -1.7222651e+00  -3.1670703e-01
   5.6680000e+01  -5.7329284e-01   1.8693250e+00   4.5080440e+01   2.1870438e+00  -4.8243031e+00   1.2189037e+01   2.9648512e+01  -5.6087883e-01   5.3731297e+00   1.6804873e+01  -3.1104777e-01   2.6224013e-01   1.1369963e+01  -2.8561238e+01   4.2253668e+02   5.1010259e+02   3.0134731e-01   5.0247152e+00  -5.3015449e+00   3.3513595e-01  -1.5586291e-01   6.7896230e-02   2.5138169e+00   5.5926565e-01  -5.6719354e-02   4.3190874e-02  -1.4129056e-01   1.2777468e-01  -8.3234307e-01  -6.1818174e-01
   5.6690000e+01  -4.3543676e-01   1.9309508e+00   4.5240968e+01   2.1505819e+00  -4.6981951e+00   1.2433327e+01   2.4429064e+01  -5.0598936e-01   5.4491017e+00   7.5972032e+00  -3.0974451e-01   4.3011868e-01   1.6787855e+01  -2.4290309e+01   4.2807165e+02   5.5349695e+02  -3.1548762e-01   4.8811959e+00  -6.3446253e+00   4.1265207e-01  -1.7669028e-01   3.8117581e-02   2.2948863e+00   2.2996412e-01   4.4745734e-01   1.7319234e-02  -1.3732509e-01   1.1939223e-01  -2.7569919e-01  -7.1200454e-01
   5.6700000e+01  -2.8281983e-01   1.9151226e+00   4.5354941e+01   2.0877009e+00  -4.5725455e+00   1.2600687e+01   1.6735986e+01  -4.5086746e-01   5.4711984e+00   2.2096626e+00  -3.0681983e-01   6.0858686e-01   1.7846818e+01  -1.9994483e+01   4.3250503e+02   4.4333827e+02  -2.3305105e-01   4.8712739e+00  -7.8079715e+00   5.1722272e-01  -1.9109253e-01   3.2912485e-02   1.8309573e+00  -1.3879500e-01   1.0431583e+00  -4.7434111e-03  -1.1878475e-01   1.0532476e-01  -2.6438290e-01  -5.4403612e-01
   5.6710000e+01  -1.3970619e-01   1.8645369e+00   4.5431940e+01   2.0292167e+00  -4.4416819e+00   1.2673136e+01   7.2448806e+00  -3.9581937e-01   5.4623999e+00  -8.7984760e-01  -3.0256317e-01   7.5595532e-01   1.4736845e+01  -1.5703567e+01   4.3468207e+02   2.1770429e+02   4.8280771e-01   4.8007585e+00  -9.3962266e+00   6.3220026e-01  -1.9925544e-01   5.0697945e-02   1.1902154e+00  -5.4148506e-01   1.6373050e+00  -2.1530499e-02  -9.0341178e-02   8.7482243e-02  -8.0438255e-01  -1.5882086e-01
   5.6720000e+01  -2.2942142e-02   1.8379150e+00   4.5490080e+01   1.9913660e+00  -4.3176366e+00   1.2652463e+01  -2.0673376e+00  -3.4128600e-01   5.4091321e+00  -5.3267782e+00  -2.9761462e-01   8.3689544e-01   8.0940122e+00  -1.1456855e+01   4.3425729e+02  -4.2478691e+01   1.5429592e+00   4.5670577e+00  -1.0804188e+01   7.3632848e-01  -2.0470859e-01   8.4592439e-02   4.9024661e-01  -9.3357957e-01   2.1631309e+00  -3.2752676e-02  -5.9950989e-02   6.9188694e-02  -1.6759702e+00   0.0000000e+00
   5.6730000e+01   6.2551198e-02   1.8733679e+00   4.5548592e+01   1.9717603e+00  -4.1907264e+00   1.2558854e+01  -9.3608827e+00  -2.8820096e-01   5.2623793e+00  -1.4675280e+01  -2.9272968e-01   8.3988918e-01   2.9937376e-01  -7.2740006e+00   4.3184424e+02  -2.4130435e+02   2.5997862e+00   4.2056453e+00  -1.1811945e+01   8.0988109e-01  -2.1187778e-01   1.2532086e-01  -1.2932616e-01  -1.2796193e+00   2.5493743e+00  -3.9180725e-02  -3.4805673e-02   5.3776776e-02  -2.5855864e+00   0.0000000e+00
   5.6740000e+01   1.2049638e-01   1.9701531e+00   4.5620677e+01   1.9689031e+00  -4.0714366e+00   1.2413043e+01  -1.4581099e+01  -2.3809487e-01   4.9629713e+00  -2.9940804e+01  -2.8840994e-01   7.9044468e-01  -4.9444499e+00  -3.1414260e+00   4.2858370e+02  -3.2605419e+02   3.4169126e+00   3.8531111e+00  -1.2328833e+01   8.4136492e-01  -2.2342774e-01   1.6468536e-01  -5.3455827e-01  -1.5708419e+00   2.7438798e+00  -4.1550446e-02  -1.8835988e-02   4.3503426e-02  -3.3246244e+00   0.0000000e+00
   5.6750000e+01   1.5835012e-01   2.0915319e+00   4.5704917e+01   1.9971396e+00  -3.9463599e+00   1.2219141e+01  -1.9390183e+01  -1.9284301e-01   4.4767628e+00  -4.8620850e+01  -2.8464743e-01   7.3924977e-01  -5.1194907e+00   9.7309322e-01   4.2537427e+02  -3.2094347e+02   3.9242465e+00   3.6699606e+00  -1.2403312e+01   8.3130253e-01  -2.3899040e-01   1.9735235e-01  -6.3925854e-01  -1.8176824e+00   2.7655629e+00  -4.0112127e-02  -1.2541204e-02   3.9103564e-02  -3.8159267e+00   0.0000000e+00
   5.6760000e+01   1.8187500e-01   2.1827986e+00   4.5776076e+01   2.0720848e+00  -3.8293619e+00   1.1963301e+01  -2.5583964e+01  -1.5427339e-01   3.8084130e+00  -6.6834975e+01  -2.8098421e-01   7.3034786e-01  -8.9019084e-01   5.0964152e+00   4.2234461e+02  -3.0296589e+02   4.1661165e+00   3.7668722e+00  -1.2204946e+01   7.9092257e-01  -2.5533486e-01   2.2083133e-01  -4.4248781e-01  -2.0365368e+00   2.7153205e+00  -3.5462469e-02  -1.4176117e-02   3.9899941e-02  -4.0672801e+00   0.0000000e+00
   5.6770000e+01   1.8863571e-01   2.1966649e+00   4.5783785e+01   2.1902112e+00  -3.7106451e+00   1.1623060e+01  -3.4024135e+01  -1.2383296e-01   2.9958876e+00  -8.1252545e+01  -2.7674017e-01   7.8488587e-01   5.4538010e+00   9.2320419e+00   4.1880135e+02  -3.5432545e+02   4.2464928e+00   4.1516224e+00  -1.1941205e+01   7.3672012e-01  -2.6749151e-01   2.3480834e-01  -1.3517174e-02  -2.2401095e+00   2.7361993e+00  -2.9190830e-02  -2.1134665e-02   4.4337868e-02  -4.1375517e+00   0.0000000e+00
   5.6780000e+01   1.6675101e-01   2.1124317e+00   4.5668371e+01   2.3330154e+00  -3.5982308e+00   1.1178458e+01  -4.4460185e+01  -1.0236822e-01   2.0991392e+00  -8.9674834e+01  -2.7124471e-01   9.0119205e-01   1.1630618e+01   1.3356880e+01   4.1367576e+02  -5.1255897e+02   4.2762731e+00   4.7208445e+00  -1.1766393e+01   6.8367889e-01  -2.7071784e-01   2.4021275e-01   5.4334885e-01  -2.4399895e+00   2.9375368e+00  -2.3620665e-02  -3.0871005e-02   5.0666633e-02  -4.1113736e+00   0.0000000e+00
   5.6790000e+01   1.0654080e-01   1.9414298e+00   4.5385024e+01   2.4801291e+00  -3.4889677e+00   1.0624882e+01  -5.5357643e+01  -9.0092624e-02   1.1813185e+00  -9.1782070e+01  -2.6403434e-01   1.0584160e+00   1.5722392e+01   1.7430267e+01   4.0630253e+02  -7.3732335e+02   4.3244291e+00   5.2990884e+00  -1.1764061e+01   6.4092118e-01  -2.6265470e-01   2.3805878e-01   1.1222120e+00  -2.6505281e+00   3.3145472e+00  -2.0965992e-02  -4.1154142e-02   5.7462288e-02  -4.0662003e+00   0.0000000e+00
   5.6800000e+01   1.8916230e-02   1.7221546e+00   4.4916390e+01   2.6069675e+00  -3.3901325e+00   9.9821561e+00  -6.4272561e+01  -8.6805265e-02   2.8375891e-01  -8.9755962e+01  -2.5501138e-01   1.2208247e+00   1.6240873e+01   2.1407086e+01   3.9692531e+02  -9.3772169e+02   4.4172159e+00   5.6841707e+00  -1.1968378e+01   6.1196465e-01  -2.4418033e-01   2.2891443e-01   1.6433348e+00  -2.8745315e+00   3.7424104e+00  -2.2136500e-02  -4.9938261e-02   6.3853391e-02  -4.0611549e+00  -3.7846390e-02
   5.6810000e+01  -6.0658758e-02   1.5077026e+00   4.4272757e+01   2.6826999e+00  -3.2980582e+00   9.2891776e+00  -6.9297845e+01  -9.2210488e-02  -5.8403809e-01  -8.6779700e+01  -2.4455899e-01   1.3419294e+00   1.2110472e+01   2.5257276e+01   3.8642413e+02  -1.0501185e+03   4.5755536e+00   5.6744589e+00  -1.2349785e+01   5.9748394e-01  -2.1838038e-01   2.1387193e-01   2.0603096e+00  -3.0843147e+00   4.0723249e+00  -2.5980123e-02  -5.5495453e-02   6.9546572e-02  -4.1490015e+00  -3.0814957e-01
   5.6820000e+01  -9.6322295e-02   1.3459737e+00   4.3489752e+01   2.6887102e+00  -3.2143490e+00   8.5843050e+00  -7.0487267e+01  -1.0605637e-01  -1.4264481e+00  -8.4241004e+01  -2.3353693e-01   1.3754732e+00   3.3543820e+00   2.8979410e+01   3.7552034e+02  -1.0903789e+03   4.8343638e+00   5.1058688e+00  -1.2784624e+01   5.9685800e-01  -1.8883499e-01   1.9587850e-01   2.3567301e+00  -3.2342351e+00   4.2346798e+00  -2.9782596e-02  -5.6948177e-02   7.4845960e-02  -4.3771959e+00  -5.1116515e-01
   5.6830000e+01  -8.5162562e-02   1.2607635e+00   4.2621031e+01   2.6330338e+00  -3.1345360e+00   7.8869871e+00  -6.9731787e+01  -1.2815730e-01  -2.2501251e+00  -8.2367699e+01  -2.2313295e-01   1.2893823e+00  -8.6090981e+00   3.2587150e+01   3.6429073e+02  -1.1229611e+03   5.2061121e+00   3.9066217e+00  -1.3098864e+01   6.0750426e-01  -1.5862797e-01   1.7894293e-01   2.5339632e+00  -3.2894033e+00   4.2421078e+00  -3.0796008e-02  -5.4590473e-02   8.0504299e-02  -4.7481024e+00  -6.5482448e-01
   5.6840000e+01  -6.0939977e-02   1.2456020e+00   4.1728577e+01   2.5309174e+00  -3.0646352e+00   7.1942217e+00  -6.9276543e+01  -1.5851551e-01  -3.0737624e+00  -8.2363725e+01  -2.1447891e-01   1.0893676e+00  -2.0001467e+01   3.6081842e+01   3.5250417e+02  -1.1786555e+03   5.6643824e+00   2.1370477e+00  -1.3167285e+01   6.2393489e-01  -1.3014230e-01   1.6535664e-01   2.6264950e+00  -3.2345831e+00   4.1053284e+00  -2.7846461e-02  -4.9671886e-02   8.6922840e-02  -5.2104148e+00  -7.6804827e-01
   5.6850000e+01  -6.1494369e-02   1.2707766e+00   4.0875717e+01   2.3810772e+00  -2.9945051e+00   6.4903675e+00  -7.0385417e+01  -1.9735262e-01  -3.9191409e+00  -8.4537848e+01  -2.0807876e-01   8.3804498e-01  -2.5132262e+01   3.9445116e+01   3.4025355e+02  -1.2250621e+03   6.1746391e+00  -7.6559817e-03  -1.2962436e+01   6.3867933e-01  -1.0493601e-01   1.5418256e-01   2.7165183e+00  -3.0733598e+00   3.8078798e+00  -2.1765380e-02  -4.3849235e-02   9.3062920e-02  -5.7018449e+00  -9.2124035e-01
   5.6860000e+01  -9.7162596e-02   1.2940489e+00   4.0117365e+01   2.1826009e+00  -2.9363499e+00   5.7678727e+00  -7.2249484e+01  -2.4473979e-01  -4.7711995e+00  -8.5205865e+01  -2.0349422e-01   6.2990096e-01  -2.0814401e+01   4.2659092e+01   3.2793613e+02  -1.2317422e+03   6.6849676e+00  -2.2347176e+00  -1.2521040e+01   6.4511000e-01  -8.3635277e-02   1.4266547e-01   2.8697078e+00  -2.8388492e+00   3.3881462e+00  -1.4043147e-02  -3.8499988e-02   9.6725510e-02  -6.1542396e+00  -1.1694541e+00
   5.6870000e+01  -1.4923193e-01   1.2733892e+00   3.9490855e+01   1.9639776e+00  -2.8882787e+00   5.0446345e+00  -7.2323819e+01  -2.9996160e-01  -5.5515217e+00  -7.8032214e+01  -1.9963245e-01   5.3144633e-01  -9.8454631e+00   4.5723487e+01   3.1555087e+02  -1.2385258e+03   7.0733979e+00  -4.2382158e+00  -1.1887597e+01   6.3988892e-01  -6.6364278e-02   1.2840786e-01   3.0575991e+00  -2.5857165e+00   2.9731849e+00  -4.9741546e-03  -3.4146837e-02   9.6784322e-02  -6.4589677e+00  -1.4735710e+00
   5.6880000e+01  -1.9111150e-01   1.1875336e+00   3.9009015e+01   1.7685109e+00  -2.8462236e+00   4.3524671e+00  -6.9216739e+01  -3.6113071e-01  -6.1432179e+00  -5.9169628e+01  -1.9549681e-01   5.3425226e-01   2.8059272e-01   4.8643877e+01   3.0226549e+02  -1.3285376e+03   7.1417820e+00  -5.8075876e+00  -1.1096299e+01   6.2277409e-01  -5.3530447e-02   1.0987217e-01   3.1760462e+00  -2.3430904e+00   2.6819161e+00   6.5816377e-03  -3.0560055e-02   9.4835006e-02  -6.4731662e+00  -1.7116945e+00
   5.6890000e+01  -2.0971180e-01   1.0550174e+00   3.8655041e+01   1.6173159e+00  -2.8081220e+00   3.7116965e+00  -6.4077061e+01  -4.2543397e-01  -6.4538003e+00  -3.1058238e+01  -1.9085294e-01   5.6281991e-01   2.8567648e+00   5.1413944e+01   2.8689287e+02  -1.5372624e+03   6.7039677e+00  -6.8736855e+00  -1.0175244e+01   5.9439219e-01  -4.6108393e-02   8.6030814e-02   3.1412414e+00  -2.0992695e+00   2.5289294e+00   2.1369517e-02  -2.7687714e-02   9.3669715e-02  -6.1001792e+00  -1.7774851e+00
   5.6900000e+01  -2.1202964e-01   9.2725692e-01   3.8395733e+01   1.5043985e+00  -2.7762655e+00   3.1280984e+00  -5.8359808e+01  -4.8990680e-01  -6.4680820e+00  -1.4281680e+00  -1.8632700e-01   5.3140046e-01  -3.1419449e+00   5.4019412e+01   2.6870538e+02  -1.8187493e+03   5.6726354e+00  -7.4651053e+00  -9.1339672e+00   5.5494901e-01  -4.5468349e-02   5.6706283e-02   2.9521204e+00  -1.8404216e+00   2.4558627e+00   3.8115183e-02  -2.6150790e-02   9.4418277e-02  -5.3523269e+00  -1.6544167e+00
   5.6910000e+01  -2.1718433e-01   8.5308091e-01   3.8213315e+01   1.4166205e+00  -2.7518002e+00   2.6048161e+00  -5.2328224e+01  -5.5219744e-01  -6.2473182e+00   2.2076384e+01  -1.8298846e-01   3.9574192e-01  -1.3565854e+01   5.6444996e+01   2.4761535e+02  -2.1090028e+03   4.0565931e+00  -7.6486752e+00  -7.9660873e+00   5.0534281e-01  -5.3602122e-02   2.1889867e-02   2.6791768e+00  -1.5615946e+00   2.4250124e+00   5.4374508e-02  -2.6396941e-02   9.6244120e-02  -4.3297863e+00  -1.4087912e+00
   5.6920000e+01  -2.4237729e-01   8.4772238e-01   3.8126156e+01   1.3434758e+00  -2.7319186e+00   2.1415727e+00  -4.6324344e+01  -6.1082724e-01  -5.8787502e+00   3.6856799e+01  -1.8180670e-01   1.6574727e-01  -2.2999465e+01   5.8666604e+01   2.2377696e+02  -2.3838388e+03   1.9476805e+00  -7.4887060e+00  -6.7111782e+00   4.4876706e-01  -7.3256878e-02  -2.0248260e-02   2.4239218e+00  -1.2402212e+00   2.4349443e+00   6.8414075e-02  -2.7992139e-02   9.8535286e-02  -3.1935510e+00  -1.1431858e+00
   5.6930000e+01  -2.9115821e-01   8.9365610e-01   3.8176368e+01   1.2750390e+00  -2.7143288e+00   1.7245068e+00  -4.1706591e+01  -6.6499022e-01  -5.4295573e+00   4.4919290e+01  -1.8327012e-01  -1.1092693e-01  -2.7667421e+01   6.0648304e+01   1.9744637e+02  -2.6330590e+03  -4.6105072e-01  -7.0162486e+00  -5.5060539e+00   3.9019861e-01  -1.0630240e-01  -7.2171399e-02   2.2765207e+00  -8.3645427e-01   2.4630629e+00   7.9067632e-02  -3.0151947e-02   1.0213300e-01  -2.1452137e+00  -9.5080422e-01
   5.6940000e+01  -3.5134193e-01   9.6222251e-01   3.8398170e+01   1.2004293e+00  -2.7000048e+00   1.3273270e+00  -3.9717979e+01  -7.1422972e-01  -4.9348150e+00   4.9474224e+01  -1.8722435e-01  -3.7075875e-01  -2.5983182e+01   6.2356919e+01   1.6930155e+02  -2.8144826e+03  -2.8880578e+00  -6.2289360e+00  -4.5205315e+00   3.3369891e-01  -1.5054293e-01  -1.3202575e-01   2.2912820e+00  -3.2297646e-01   2.4562357e+00   8.4038034e-02  -3.2292643e-02   1.0797871e-01  -1.3519228e+00  -8.9435732e-01
   5.6950000e+01  -4.0257151e-01   1.0304159e+00   3.8799937e+01   1.1075787e+00  -2.6911240e+00   9.2426360e-01  -4.0306340e+01  -7.5814636e-01  -4.4006537e+00   5.3416135e+01  -1.9292524e-01  -5.5542793e-01  -1.8466918e+01   6.3774778e+01   1.4060290e+02  -2.8698647e+03  -5.0003547e+00  -5.1421721e+00  -3.8282677e+00   2.8013227e-01  -1.9773383e-01  -1.9105790e-01   2.4811380e+00   3.1060836e-01   2.3896779e+00   7.9601140e-02  -3.3833118e-02   1.1520108e-01  -8.7250270e-01  -1.0031654e+00
   5.6960000e+01  -4.2568758e-01   1.0866996e+00   3.9363396e+01   9.8367365e-01  -2.6841912e+00   5.0063556e-01  -4.2362804e+01  -7.9618808e-01  -3.8120655e+00   5.8858817e+01  -1.9930960e-01  -6.3338001e-01  -7.7952085e+00   6.4892848e+01   1.1282369e+02  -2.7779213e+03  -6.4552991e+00  -3.8521367e+00  -3.3655687e+00   2.2773770e-01  -2.3528956e-01  -2.3657428e-01   2.8123479e+00   1.0891748e+00   2.2928518e+00   6.2200773e-02  -3.3998045e-02   1.2129504e-01  -6.6371769e-01  -1.2647038e+00
   5.6970000e+01  -4.1040392e-01   1.1337289e+00   4.0043594e+01   8.1920665e-01  -2.6853371e+00   5.5848175e-02  -4.4478739e+01  -8.2762120e-01  -3.1506589e+00   6.6140661e+01  -2.0536871e-01  -6.1020062e-01   2.3179397e+00   6.5697465e+01   8.6983713e+01  -2.5839974e+03  -7.0043806e+00  -2.5274611e+00  -3.0054037e+00   1.7518162e-01  -2.5174120e-01  -2.5754385e-01   3.2021300e+00   2.0636375e+00   2.2202664e+00   2.9972264e-02  -3.2069216e-02   1.2434329e-01  -6.2956437e-01  -1.6165900e+00
   5.6980000e+01  -3.6183582e-01   1.1870135e+00   4.0774114e+01   6.1240366e-01  -2.6912959e+00  -4.0342002e-01  -4.5926819e+01  -8.5168910e-01  -2.4135815e+00   7.3707736e+01  -2.1044454e-01  -5.2092416e-01   8.9276460e+00   6.6169401e+01   6.2870964e+01  -2.4112748e+03  -6.6506238e+00  -1.3396780e+00  -2.6169935e+00   1.2460436e-01  -2.4308875e-01  -2.4983239e-01   3.5479855e+00   3.2954751e+00   2.2441868e+00  -1.6656035e-02  -2.7424174e-02   1.2535272e-01  -6.5582649e-01  -1.9696038e+00
   5.6990000e+01  -3.0160745e-01   1.2628202e+00   4.1479517e+01   3.6827037e-01  -2.6976557e+00  -8.7530171e-01  -4.7188169e+01  -8.6787167e-01  -1.6241355e+00   7.8944599e+01  -2.1432947e-01  -4.1063315e-01   1.1029100e+01   6.6283096e+01   3.8247003e+01  -2.4623962e+03  -5.7082325e+00  -4.1992418e-01  -2.0508422e+00   8.2227284e-02  -2.1546117e-01  -2.1910366e-01   3.7997935e+00   4.8470388e+00   2.4855766e+00  -7.4855165e-02  -1.8915369e-02   1.2906571e-01  -6.3913298e-01  -2.2736062e+00
   5.7000000e+01  -2.5773949e-01   1.3634534e+00   4.2089643e+01   9.6013596e-02  -2.7129537e+00  -1.3634032e+00  -4.8810153e+01  -8.7615284e-01  -8.3271041e-01   7.9142513e+01  -2.1715857e-01  -3.1389217e-01   9.6740984e+00   6.5992299e+01   8.6579875e+00  -2.9589015e+03  -4.6604210e+00   1.6010724e-01  -1.1497245e+00   5.5526582e-02  -1.8161576e-01  -1.7865980e-01   4.0088073e+00   6.7504083e+00   3.1093175e+00  -1.4013603e-01  -4.5512614e-03   1.4209772e-01  -5.2422132e-01  -2.5678805e+00
   5.7010000e+01  -2.4648988e-01   1.4743563e+00   4.2561885e+01  -1.9257395e-01  -2.7306008e+00  -1.8689052e+00  -5.0550197e+01  -8.7706307e-01  -9.3901180e-02   7.3880923e+01  -2.1919891e-01  -2.4413949e-01   6.9752677e+00   6.5226176e+01  -3.1196166e+01  -3.9854153e+03  -3.9146268e+00   4.2026154e-01   1.4834421e-01   4.8030334e-02  -1.5395159e-01  -1.4261117e-01   4.2894643e+00   8.9610066e+00   4.2107947e+00  -2.0870472e-01   1.7621335e-02   1.6868950e-01  -3.2604353e-01  -2.9528219e+00
   5.7020000e+01  -2.6120556e-01   1.5730505e+00   4.2898874e+01  -4.8866108e-01  -2.7543785e+00  -2.3875572e+00  -5.1865203e+01  -8.7134607e-01   5.7102839e-01   6.6492957e+01  -2.2069330e-01  -1.9904833e-01   4.5091161e+00   6.3919321e+01  -8.4102789e+01  -5.2906624e+03  -3.6455738e+00   4.8096313e-01   1.6626490e+00   5.4032722e-02  -1.3910728e-01  -1.1954769e-01   4.7184475e+00   1.1356202e+01   5.6274986e+00  -2.8099105e-01   4.8094871e-02   2.0703071e-01  -1.1115946e-01  -3.4992235e+00
   5.7030000e+01  -2.7933731e-01   1.6442136e+00   4.3144404e+01  -7.8595615e-01  -2.7833129e+00  -2.9083142e+00  -5.2075696e+01  -8.5957613e-01   1.1788349e+00   6.0780647e+01  -2.2189272e-01  -1.7950734e-01   1.9540995e+00   6.2051017e+01  -1.4690669e+02  -6.2803903e+03  -3.8038561e+00   5.0767324e-01   2.9516435e+00   5.8442731e-02  -1.3655264e-01  -1.1068503e-01   5.2510600e+00   1.3759447e+01   6.9081456e+00  -3.6221558e-01   8.5224842e-02   2.4947391e-01   0.0000000e+00  -4.1689468e+00
   5.7040000e+01  -2.7847773e-01   1.6929494e+00   4.3366252e+01  -1.0631804e+00  -2.8187790e+00  -3.4141176e+00  -5.0580342e+01  -8.4205846e-01   1.7561952e+00   5.7736030e+01  -2.2316600e-01  -1.9719787e-01  -1.7690535e+00   5.9652794e+01  -2.1136349e+02  -6.4456793e+03  -4.2086096e+00   6.2204930e-01   3.6232916e+00   4.7118453e-02  -1.4061513e-01  -1.1188002e-01   5.7588489e+00   1.5952857e+01   7.6405908e+00  -4.5552739e-01   1.2591648e-01   2.8657959e-01   0.0000000e+00  -4.8453343e+00
   5.7050000e+01  -2.4528144e-01   1.7411861e+00   4.3631535e+01  -1.2727781e+00  -2.8584276e+00  -3.8892464e+00  -4.7512878e+01  -8.1893673e-01   2.3190570e+00   5.6286181e+01  -2.2488777e-01  -2.5248056e-01  -5.5282684e+00   5.6786275e+01  -2.6962857e+02  -5.8265087e+03  -4.6480232e+00   8.4908000e-01   3.6826453e+00   1.9133241e-02  -1.4448831e-01  -1.1726861e-01   6.1738293e+00   1.7740261e+01   7.8180422e+00  -5.5542077e-01   1.6740634e-01   3.1173273e-01   0.0000000e+00  -5.4608543e+00
   5.7060000e+01  -1.7600860e-01   1.8059026e+00   4.3974188e+01  -1.3599181e+00  -2.9042643e+00  -4.3291679e+00  -4.3992151e+01  -7.9041202e-01   2.8614057e+00   5.4234875e+01  -2.2718270e-01  -3.2038069e-01  -6.7900136e+00   5.3519709e+01  -3.1845281e+02  -4.8824238e+03  -4.9863640e+00   1.1107804e+00   3.4248007e+00  -1.3817525e-02  -1.4405958e-01  -1.2265454e-01   6.5574966e+00   1.9072525e+01   7.7746388e+00  -6.5283916e-01   2.0910082e-01   3.2345322e-01  -2.1280514e-01  -6.0561335e+00
   5.7070000e+01  -7.6788425e-02   1.8818923e+00   4.4374476e+01  -1.3015224e+00  -2.9514760e+00  -4.7480105e+00  -4.1884263e+01  -7.5699912e-01   3.3518979e+00   4.9049215e+01  -2.2985152e-01  -3.6887773e-01  -4.8497037e+00   4.9907860e+01  -3.5862665e+02  -4.0173843e+03  -5.2124920e+00   1.2574003e+00   3.0876392e+00  -3.7683628e-02  -1.3936779e-01  -1.2682863e-01   7.0321738e+00   2.0089615e+01   7.8604320e+00  -7.4530373e-01   2.5316247e-01   3.2488172e-01  -5.0153999e-01  -6.7207775e+00
   5.7080000e+01   3.5968166e-02   1.9485064e+00   4.4775840e+01  -1.1396330e+00  -3.0008650e+00  -5.1742426e+00  -4.2623205e+01  -7.1956296e-01   3.7557974e+00   4.0389956e+01  -2.3250237e-01  -3.7931697e-01  -1.0439241e+00   4.5980200e+01  -3.9215564e+02  -3.3528991e+03  -5.3762976e+00   1.1548663e+00   2.7268511e+00  -4.3904370e-02  -1.3316574e-01  -1.3040776e-01   7.6795593e+00   2.0992159e+01   8.2612627e+00  -8.3835884e-01   3.0329215e-01   3.2112982e-01  -7.5982189e-01  -7.5150373e+00
   5.7090000e+01   1.4086718e-01   1.9899161e+00   4.5122767e+01  -9.6880289e-01  -3.0555251e+00  -5.6298764e+00  -4.5563383e+01  -6.7903873e-01   4.0662184e+00   3.1042095e+01  -2.3479416e-01  -3.5718506e-01   2.2131913e+00   4.1757204e+01  -4.2017105e+02  -2.8015407e+03  -5.5116206e+00   7.6748724e-01   2.2887764e+00  -3.1764572e-02  -1.2796494e-01  -1.3373444e-01   8.4688822e+00   2.1865132e+01   8.9874707e+00  -9.3728061e-01   3.6198800e-01   3.1601786e-01  -9.1282765e-01  -8.4129414e+00
   5.7100000e+01   2.2093396e-01   2.0048532e+00   4.5381358e+01  -8.6702487e-01  -3.1172900e+00  -6.1121470e+00  -4.8227060e+01  -6.3610326e-01   4.3091338e+00   2.4291547e+01  -2.3663646e-01  -3.2732197e-01   2.9863091e+00   3.7278537e+01  -4.4257530e+02  -2.2404252e+03  -5.5964148e+00   1.6042337e-01   1.7113342e+00  -6.3698435e-03  -1.2382059e-01  -1.3552260e-01   9.2664505e+00   2.2606010e+01   9.9031070e+00  -1.0372236e+00   4.2752616e-01   3.1059764e-01  -9.2134305e-01  -9.3031400e+00
   5.7110000e+01   2.6932081e-01   2.0004723e+00   4.5542256e+01  -8.4370595e-01  -3.1821488e+00  -6.5949261e+00  -4.8277909e+01  -5.9109412e-01   4.5185543e+00   2.0942050e+01  -2.3811152e-01  -3.0638008e-01   2.0941882e+00   3.2605823e+01  -4.5900794e+02  -1.6432637e+03  -5.5356157e+00  -5.4782064e-01   9.9157712e-01   2.5809201e-02  -1.1831951e-01  -1.3304331e-01   9.9144152e+00   2.2965670e+01   1.0765512e+01  -1.1202730e+00   4.9288264e-01   3.0407002e-01  -8.0582272e-01  -1.0046224e+01
   5.7120000e+01   2.9064125e-01   1.9797737e+00   4.5619154e+01  -8.6440922e-01  -3.2554301e+00  -7.0417719e+00  -4.4684582e+01  -5.4422103e-01   4.7070192e+00   1.8846481e+01  -2.3923434e-01  -2.8700005e-01   1.9380036e+00   2.7803494e+01  -4.6983618e+02  -1.0828235e+03  -5.2233264e+00  -1.2454660e+00   1.7411754e-01   5.9915833e-02  -1.0819701e-01  -1.2356337e-01   1.0276587e+01   2.2658402e+01   1.1297848e+01  -1.1623782e+00   5.4764219e-01   2.9523021e-01  -6.2315813e-01  -1.0508635e+01
   5.7130000e+01   3.0093039e-01   1.9324336e+00   4.5639598e+01  -9.0611964e-01  -3.3311178e+00  -7.4215987e+00  -3.7982680e+01  -4.9587131e-01   4.8564816e+00   1.4946248e+01  -2.3985477e-01  -2.5201804e-01   3.4982007e+00   2.2925068e+01  -4.7620613e+02  -6.3699508e+02  -4.6320702e+00  -1.8810248e+00  -6.9249857e-01   9.2662976e-02  -9.1316912e-02  -1.0641112e-01   1.0259736e+01   2.1498076e+01   1.1306072e+01  -1.1458335e+00   5.8190316e-01   2.8324343e-01  -4.2711386e-01  -1.0590002e+01
   5.7140000e+01   3.2263671e-01   1.8373033e+00   4.5631651e+01  -9.7335624e-01  -3.4107017e+00  -7.7245210e+00  -3.0292224e+01  -4.4681220e-01   4.9288818e+00   7.2400186e+00  -2.3971903e-01  -1.9058848e-01   6.1429562e+00   1.8014288e+01  -4.7941138e+02  -3.2052558e+02  -3.8179367e+00  -2.4689265e+00  -1.5550012e+00   1.2132308e-01  -6.8091819e-02  -8.4121714e-02   9.8560357e+00   1.9492592e+01   1.0798939e+01  -1.0694160e+00   5.9034255e-01   2.6825493e-01  -2.7742298e-01  -1.0278557e+01
   5.7150000e+01   3.7087613e-01   1.6749591e+00   4.5614756e+01  -1.0792180e+00  -3.4873061e+00  -7.9659790e+00  -2.4145809e+01  -3.9828477e-01   4.8768996e+00  -5.1982260e+00  -2.3855003e-01  -1.0035225e-01   9.0236234e+00   1.3111275e+01  -4.8032864e+02  -9.1725807e+01  -2.8835710e+00  -3.0448031e+00  -2.3648026e+00   1.4375893e-01  -4.1429680e-02  -6.0724686e-02   9.1619084e+00   1.6855470e+01   1.0006242e+01  -9.4994016e-01   5.7431519e-01   2.5187001e-01  -2.3195486e-01  -9.6730420e+00
   5.7160000e+01   4.3839730e-01   1.4381584e+00   4.5595085e+01  -1.2330133e+00  -3.5696402e+00  -8.1714508e+00  -2.0547172e+01  -3.5202572e-01   4.6512106e+00  -2.2568896e+01  -2.3612038e-01   1.3514587e-02   1.1386683e+01   8.2523785e+00  -4.7919288e+02   1.1357597e+02  -1.9530748e+00  -3.6101080e+00  -3.1340710e+00   1.5936181e-01  -1.5358911e-02  -3.8913786e-02   8.3389571e+00   1.3926299e+01   9.2441242e+00  -8.1466316e-01   5.4082683e-01   2.3655563e-01  -3.0019035e-01  -8.9382215e+00
   5.7170000e+01   4.9642537e-01   1.1330366e+00   4.5566391e+01  -1.4345279e+00  -3.6504845e+00  -8.3559981e+00  -1.8454737e+01  -3.1017708e-01   4.2115219e+00  -4.3968870e+01  -2.3226135e-01   1.4511148e-01   1.3159689e+01   3.4679777e+00  -4.7571539e+02   3.4774944e+02  -1.1344317e+00  -4.1154581e+00  -3.9288016e+00   1.6945320e-01   6.5279424e-03  -1.9144098e-02   7.5586613e+00   1.1033270e+01   8.7410632e+00  -6.8981266e-01   4.9946366e-01   2.2408208e-01  -4.3348713e-01  -8.2506093e+00
   5.7180000e+01   5.1771570e-01   7.7529643e-01   4.5519942e+01  -1.6578356e+00  -3.7345374e+00  -8.5133405e+00  -1.5734236e+01  -2.7503851e-01   3.5420576e+00  -6.6946435e+01  -2.2675238e-01   3.0012011e-01   1.5500863e+01  -1.2151516e+00  -4.6954842e+02   6.1669676e+02  -4.8742717e-01  -4.4899503e+00  -4.7644777e+00   1.7633891e-01   2.2032118e-02  -3.1081300e-04   6.9512808e+00   8.3782739e+00   8.5792950e+00  -5.9213185e-01   4.5930158e-01   2.1452761e-01  -5.5499214e-01  -7.7553881e+00
   5.7190000e+01   4.9844717e-01   3.8705203e-01   4.5458228e+01  -1.8510379e+00  -3.8217989e+00  -8.6144092e+00  -1.0106871e+01  -2.4867533e-01   2.6662090e+00  -8.7584854e+01  -2.1929545e-01   4.8760545e-01   1.8748534e+01  -5.7728016e+00  -4.6071568e+02   8.8327423e+02  -4.1809649e-02  -4.6739592e+00  -5.5520374e+00   1.8153869e-01   3.0499565e-02   1.9025574e-02   6.5464446e+00   6.0158825e+00   8.7387011e+00  -5.2697684e-01   4.2676323e-01   2.0660511e-01  -5.7532834e-01  -7.5069525e+00
   5.7200000e+01   4.5194228e-01  -6.0937632e-03   4.5397431e+01  -1.9714791e+00  -3.9096906e+00  -8.6182424e+00  -3.8331499e-01  -2.3257750e-01   1.6414218e+00  -1.0247872e+02  -2.0970711e-01   6.9778979e-01   2.1018434e+01  -1.0188288e+01  -4.4954920e+02   1.1166472e+03   1.6622376e-01  -4.6526146e+00  -6.1596373e+00   1.8445328e-01   3.2476815e-02   3.9074455e-02   6.2614930e+00   3.9270876e+00   9.1267884e+00  -4.9116597e-01   4.0448924e-01   1.9836960e-01  -4.0293630e-01  -7.4452333e+00
   5.7210000e+01   3.8675222e-01  -3.8097176e-01   4.5354461e+01  -2.0153316e+00  -3.9955197e+00  -8.4925518e+00   1.2569052e+01  -2.2763060e-01   5.2782108e-01  -1.1136007e+02  -1.9820391e-01   8.9178325e-01   1.9399346e+01  -1.4452889e+01  -4.3629893e+02   1.3250278e+03   9.8883872e-02  -4.4780383e+00  -6.4859886e+00   1.8249677e-01   2.9399677e-02   5.8121726e-02   5.9454599e+00   2.0977069e+00   9.5986402e+00  -4.7681415e-01   3.9136314e-01   1.8743450e-01   0.0000000e+00  -7.4287287e+00
   5.7220000e+01   3.0328433e-01  -7.2279417e-01   4.5334599e+01  -2.0082205e+00  -4.0789423e+00  -8.2278562e+00   2.6469560e+01  -2.3431900e-01  -6.3479634e-01  -1.1626174e+02  -1.8558826e-01   1.0112249e+00   1.1944161e+01  -1.8552406e+01  -4.2089595e+02   1.5402977e+03  -2.2076011e-01  -4.2369129e+00  -6.4837929e+00   1.7259674e-01   2.3557669e-02   7.3772365e-02   5.4416996e+00   5.3701292e-01   1.0014045e+01  -4.7437411e-01   3.8370355e-01   1.7139937e-01   0.0000000e+00  -7.2920311e+00
   5.7230000e+01   2.1083191e-01  -1.0232852e+00   4.5334481e+01  -1.9800466e+00  -4.1536560e+00  -7.8353546e+00   3.9250165e+01  -2.5284254e-01  -1.8181585e+00  -1.1833622e+02  -1.7309583e-01   1.0123522e+00   1.1273867e-01  -2.2459633e+01  -4.0299974e+02   1.7896205e+03  -6.5640184e-01  -3.9946538e+00  -6.1643076e+00   1.5292047e-01   1.7898323e-02   8.4945010e-02   4.6817710e+00  -7.3430704e-01   1.0268636e+01  -4.7467700e-01   3.7699411e-01   1.4926078e-01   0.0000000e+00  -6.9347346e+00
   5.7240000e+01   1.3545837e-01  -1.2761927e+00   4.5353899e+01  -1.9537269e+00  -4.2271665e+00  -7.3297816e+00   5.0557297e+01  -2.8312058e-01  -2.9943798e+00  -1.1762213e+02  -1.6201176e-01   8.8953729e-01  -1.2281496e+01  -2.6144082e+01  -3.8202059e+02   2.0979152e+03  -1.0259311e+00  -3.7737906e+00  -5.6172320e+00   1.2344679e-01   1.5046068e-02   9.2286081e-02   3.7327342e+00  -1.6988855e+00   1.0263210e+01  -4.7034054e-01   3.6723842e-01   1.2263122e-01   0.0000000e+00  -6.3672012e+00
   5.7250000e+01   1.0660370e-01  -1.4801525e+00   4.5399457e+01  -1.9449579e+00  -4.2959215e+00  -6.7158102e+00   6.1397144e+01  -3.2493123e-01  -4.1495058e+00  -1.1551260e+02  -1.5345542e-01   6.5883464e-01  -2.3070264e+01  -2.9576352e+01  -3.5709883e+02   2.4921762e+03  -1.2149967e+00  -3.5683425e+00  -5.0041680e+00   8.5832370e-02   1.6185429e-02   9.6827542e-02   2.7417550e+00  -2.3554493e+00   9.9018598e+00  -4.5659197e-01   3.5153010e-01   9.5105509e-02   0.0000000e+00  -5.6665722e+00
   5.7260000e+01   1.3847659e-01  -1.6408689e+00   4.5474971e+01  -1.9578713e+00  -4.3571134e+00  -5.9975815e+00   7.1822863e+01  -3.7817459e-01  -5.2958002e+00  -1.1462944e+02  -1.4825149e-01   3.4904193e-01  -3.0979271e+01  -3.2725793e+01  -3.2759157e+02   2.9507258e+03  -1.1792238e+00  -3.3703208e+00  -4.4578224e+00   4.3953793e-02   2.0966029e-02   9.9087764e-02   1.8695498e+00  -2.7163431e+00   9.1670679e+00  -4.3081521e-01   3.2809709e-01   7.0204419e-02   0.0000000e+00  -4.9335777e+00
   5.7270000e+01   2.2050716e-01  -1.7658036e+00   4.5570696e+01  -1.9815691e+00  -4.4069607e+00  -5.1937207e+00   8.0386086e+01  -4.4293032e-01  -6.4510969e+00  -1.1552966e+02  -1.4658787e-01   2.2593797e-02  -3.2644814e+01  -3.5567477e+01  -2.9392137e+02   3.3670198e+03  -9.0515519e-01  -3.1836839e+00  -3.9816936e+00   3.7534123e-03   2.8056651e-02   9.9441637e-02   1.2370823e+00  -2.7950395e+00   8.1664770e+00  -3.9185772e-01   2.9639021e-01   4.9531356e-02   0.0000000e+00  -4.2627178e+00
   5.7280000e+01   3.2143307e-01  -1.8607853e+00   4.5665530e+01  -2.0014841e+00  -4.4498179e+00  -4.3308354e+00   8.6288523e+01  -5.1921044e-01  -7.6083231e+00  -1.1572262e+02  -1.4771750e-01  -2.2845295e-01  -2.5104674e+01  -3.8087649e+01  -2.5769574e+02   3.6225639e+03  -4.3897132e-01  -3.0172598e+00  -3.4959517e+00  -2.9246697e-02   3.5508074e-02   9.8406454e-02   8.5960039e-01  -2.6072953e+00   7.0668795e+00  -3.4102245e-01   2.5746623e-01   3.2202930e-02   0.0000000e+00  -3.6889554e+00
   5.7290000e+01   4.0472927e-01  -1.9317897e+00   4.5739361e+01  -2.0130741e+00  -4.4864872e+00  -3.4289182e+00   9.0191725e+01  -6.0668401e-01  -8.7328837e+00  -1.1245606e+02  -1.5017624e-01  -3.3356414e-01  -1.0511120e+01  -4.0277601e+01  -2.2084333e+02   3.6852401e+03   1.0011969e-01  -2.8687185e+00  -2.9552937e+00  -5.2726568e-02   4.1323143e-02   9.6439881e-02   6.3865373e-01  -2.1873366e+00   6.0029701e+00  -2.8326931e-01   2.1420380e-01   1.5912865e-02   0.0000000e+00  -3.1734577e+00
   5.7300000e+01   4.4309188e-01  -1.9837997e+00   4.5781623e+01  -2.0169586e+00  -4.5087753e+00  -2.5015742e+00   9.2734403e+01  -7.0456205e-01  -9.7788114e+00  -1.0459277e+02  -1.5246993e-01  -2.9080016e-01   4.2763980e+00  -4.2129804e+01  -1.8486543e+02   3.5977903e+03   5.8516447e-01  -2.7098288e+00  -2.3683735e+00  -6.7843923e-02   4.4453114e-02   9.4071801e-02   4.4102786e-01  -1.6017310e+00   5.0633393e+00  -2.2565851e-01   1.7082213e-01  -1.1506619e-03   0.0000000e+00  -2.6576252e+00
   5.7310000e+01   4.2457340e-01  -2.0173198e+00   4.5792646e+01  -2.0075322e+00  -4.5240160e+00  -1.5580255e+00   9.4354869e+01  -8.1155520e-01  -1.0695967e+01  -9.1715578e+01  -1.5371613e-01  -1.6224863e-01   1.2855153e+01  -4.3642718e+01  -1.5090650e+02   3.3958934e+03   9.4320233e-01  -2.4898198e+00  -1.7240408e+00  -7.7418889e-02   4.5220933e-02   9.2190436e-02   1.7450225e-01  -9.4353802e-01   4.2998783e+00  -1.7391200e-01   1.3178819e-01  -1.9159881e-02  -2.5576923e-02  -2.1123985e+00
   5.7320000e+01   3.5545722e-01  -2.0305853e+00   4.5782122e+01  -1.9773515e+00  -4.5300320e+00  -5.9556760e-01   9.6245788e+01  -9.2575583e-01  -1.1422464e+01  -7.2649646e+01  -1.5384152e-01  -2.9356157e-02   1.3289247e+01  -4.4822452e+01  -1.2005386e+02   3.0852638e+03   1.1561641e+00  -2.1695835e+00  -9.6236921e-01  -8.4499964e-02   4.4720122e-02   9.1731598e-02  -1.9450310e-01  -2.9214979e-01   3.6938190e+00  -1.3045646e-01   1.0065647e-01  -3.7069534e-02  -2.4484924e-01  -1.5435510e+00
   5.7330000e+01   2.6029971e-01  -2.0242101e+00   4.5765127e+01  -1.9291333e+00  -4.5300320e+00   3.9665007e-01   9.9221766e+01  -1.0444910e+00  -1.1881724e+01  -4.5925994e+01  -1.5333518e-01   5.1428303e-02   8.0784460e+00  -4.5680984e+01  -9.3234355e+01   2.6819506e+03   1.2402804e+00  -1.7553800e+00  -3.5724238e-02  -9.2085309e-02   4.3916874e-02   9.3040468e-02  -6.4984388e-01   3.4008009e-01   3.1538792e+00  -9.4865054e-02   7.9330865e-02  -5.3869175e-02  -3.3090279e-01  -9.8263143e-01
   5.7340000e+01   1.7262664e-01  -2.0031979e+00   4.5756593e+01  -1.8726121e+00  -4.5150778e+00   1.4168308e+00   1.0201807e+02  -1.1644320e+00  -1.2008005e+01  -1.2628157e+01  -1.5280627e-01   6.7923035e-02   1.6494732e+00  -4.6244367e+01  -7.0946751e+01   2.2287604e+03   1.2257820e+00  -1.2930784e+00   1.0309709e+00  -1.0268446e-01   4.3026239e-02   9.5569042e-02  -1.1493259e+00   1.0235026e+00   2.6050677e+00  -6.5120825e-02   6.7941859e-02  -6.9474526e-02  -3.2890638e-01  -4.6775932e-01
   5.7350000e+01   1.1998123e-01  -1.9806213e+00   4.5767049e+01  -1.8094414e+00  -4.4868883e+00   2.4443106e+00   1.0274798e+02  -1.2820715e+00  -1.1783196e+01   2.2480890e+01  -1.5265207e-01   4.1029692e-02  -2.6893343e+00  -4.6564954e+01  -5.3194722e+01   1.7752030e+03   1.1158913e+00  -8.3598935e-01   2.1517696e+00  -1.1722930e-01   4.1295646e-02   9.7821175e-02  -1.6739834e+00   1.8696499e+00   2.0572996e+00  -3.8761823e-02   6.5322227e-02  -8.4898193e-02  -2.5988745e-01   0.0000000e+00
   5.7360000e+01   1.1524132e-01  -1.9781560e+00   4.5799903e+01  -1.7300283e+00  -4.4563496e+00   3.4586799e+00   1.0143693e+02  -1.3942801e+00  -1.1244876e+01   5.3832026e+01  -1.5300948e-01  -3.4181507e-03  -4.4447843e+00  -4.6716174e+01  -3.9568019e+01   1.3626702e+03   8.6234938e-01  -4.2433892e-01   3.2274583e+00  -1.3429103e-01   3.7319525e-02   9.7325931e-02  -2.2513375e+00   2.9609209e+00   1.5653639e+00  -1.3893353e-02   6.9669656e-02  -1.0172629e-01  -9.2431631e-02   0.0000000e+00
   5.7370000e+01   1.5632260e-01  -2.0134368e+00   4.5850599e+01  -1.6252155e+00  -4.4087368e+00   4.4499663e+00   9.9128643e+01  -1.4986065e+00  -1.0460813e+01   7.8406265e+01  -1.5387938e-01  -5.1654645e-02  -4.8236494e+00  -4.6768852e+01  -2.9342350e+01   1.0225669e+03   4.1751159e-01  -8.4860352e-02   4.1656116e+00  -1.5062180e-01   2.9801639e-02   9.1122335e-02  -2.9016466e+00   4.2980028e+00   1.1647053e+00   9.9691280e-03   7.8749525e-02  -1.2083150e-01   0.0000000e+00   0.0000000e+00
   5.7380000e+01   2.2884211e-01  -2.0843819e+00   4.5909434e+01  -1.4955246e+00  -4.3568269e+00   5.4108710e+00   9.6090466e+01  -1.5932251e+00  -9.4937609e+00   9.6705240e+01  -1.5516526e-01  -9.3480834e-02  -4.1826189e+00  -4.6767647e+01  -2.1449235e+01   7.8931150e+02  -1.9003493e-01   1.6728901e-01   4.8751855e+00  -1.6339516e-01   1.8424199e-02   7.7175509e-02  -3.5684160e+00   5.7855385e+00   8.5400372e-01   3.0873395e-02   8.9762912e-02  -1.4114679e-01   0.0000000e+00   0.0000000e+00
   5.7390000e+01   3.1260217e-01  -2.1696032e+00   4.5966349e+01  -1.3531309e+00  -4.2921399e+00   6.3335031e+00   9.2263214e+01  -1.6766706e+00  -8.3804429e+00   1.1133180e+02  -1.5658067e-01  -1.0932016e-01  -1.5839331e+00  -4.6718992e+01  -1.4270076e+01   7.1791591e+02  -8.4981022e-01   3.3326040e-01   5.2694209e+00  -1.7246115e-01   4.4444918e-03   5.5979173e-02  -4.1217354e+00   7.2401396e+00   6.0831724e-01   4.3713506e-02   9.9734070e-02  -1.5964509e-01   0.0000000e+00   0.0000000e+00
   5.7400000e+01   3.9191264e-01  -2.2434196e+00   4.6014116e+01  -1.2207711e+00  -4.2209786e+00   7.2104137e+00   8.7691062e+01  -1.7476486e+00  -7.1395092e+00   1.2409337e+02  -1.5765424e-01  -7.9984472e-02   2.9335693e+00  -4.6590757e+01  -5.5952900e+00   8.6747861e+02  -1.4308546e+00   4.3261207e-01   5.2767995e+00  -1.7984356e-01  -9.4877794e-03   3.0865384e-02  -4.4248913e+00   8.4176479e+00   4.0840289e-01   4.1606604e-02   1.0653293e-01  -1.7222039e-01   0.0000000e+00   0.0000000e+00
   5.7410000e+01   4.5989046e-01  -2.2890692e+00   4.6049653e+01  -1.1236666e+00  -4.1429990e+00   8.0308710e+00   8.2045727e+01  -1.8051244e+00  -5.7991992e+00   1.3403100e+02  -1.5795361e-01  -8.7696574e-03   7.1214815e+00  -4.6323291e+01   6.8895455e+00   1.2484836e+03  -1.8457733e+00   4.9261449e-01   4.8483179e+00  -1.8663405e-01  -2.0448629e-02   6.5163329e-03  -4.3935588e+00   9.0856606e+00   2.7626163e-01   1.9598925e-02   1.0967158e-01  -1.7462928e-01   0.0000000e+00   0.0000000e+00
   5.7420000e+01   5.1165003e-01  -2.3036322e+00   4.6074144e+01  -1.0733766e+00  -4.0536176e+00   8.7737229e+00   7.4285188e+01  -1.8486191e+00  -4.4176853e+00   1.3815139e+02  -1.5732010e-01   7.7280011e-02   8.6049668e+00  -4.5853545e+01   2.4601134e+01   1.7711588e+03  -2.0613490e+00   5.2963939e-01   3.9825774e+00  -1.9037386e-01  -2.6450242e-02  -1.3154322e-02  -4.0089612e+00   9.1255365e+00   3.0350965e-01  -2.1579978e-02   1.1027893e-01  -1.6372377e-01   0.0000000e+00   0.0000000e+00
   5.7430000e+01   5.3687236e-01  -2.2972616e+00   4.6091589e+01  -1.0568055e+00  -3.9577045e+00   9.4097330e+00   6.3601010e+01  -1.8785814e+00  -3.0893081e+00   1.3283772e+02  -1.5585198e-01   1.5272841e-01   7.5448403e+00  -4.5146504e+01   4.6978873e+01   2.2377739e+03  -2.0673985e+00   5.3991237e-01   2.7813581e+00  -1.8537164e-01  -2.6848340e-02  -2.6297145e-02  -3.3088206e+00   8.5832206e+00   6.3598883e-01  -7.4590907e-02   1.1028822e-01  -1.3897012e-01   0.0000000e+00   0.0000000e+00
   5.7440000e+01   5.2474006e-01  -2.2865427e+00   4.6106502e+01  -1.0436219e+00  -3.8605881e+00   9.9159351e+00   5.0620209e+01  -1.8966564e+00  -1.9320012e+00   1.1573069e+02  -1.5358254e-01   2.2462567e-01   7.1897260e+00  -4.4214355e+01   7.1202034e+01   2.4223161e+03  -1.8500069e+00   5.0012934e-01   1.4573919e+00  -1.6608410e-01  -2.2113786e-02  -3.3143293e-02  -2.3623624e+00   7.6399159e+00   1.3865884e+00  -1.2881406e-01   1.1124432e-01  -1.0294775e-01   0.0000000e+00   0.0000000e+00
   5.7450000e+01   4.7877969e-01  -2.2840661e+00   4.6121905e+01  -1.0069998e+00  -3.7537888e+00   1.0282485e+01   3.6654989e+01  -1.9055107e+00  -1.0395370e+00   8.9246418e+01  -1.4998070e-01   3.5079582e-01   1.2617015e+01  -4.3108147e+01   9.3348192e+01   2.2146158e+03  -1.3944304e+00   3.6951904e-01   2.4085245e-01  -1.3140407e-01  -1.3590496e-02  -3.5184956e-02  -1.2198253e+00   6.5467138e+00   2.5260045e+00  -1.7607765e-01   1.1356700e-01  -6.0100258e-02   0.0000000e+00  -4.5994381e-01
   5.7460000e+01   4.2403999e-01  -2.2916967e+00   4.6138160e+01  -9.3897947e-01  -3.7537888e+00   1.0515898e+01   2.3341304e+01  -1.9081706e+00  -4.3398806e-01   6.0554891e+01  -1.4366359e-01   6.1877988e-01   2.6798406e+01  -4.1891699e+01   1.1034945e+02   1.7001255e+03  -7.5054743e-01   1.1601808e-01  -7.2188445e-01  -8.6315481e-02  -3.3802342e-03  -3.4358391e-02   8.0984909e-02   5.5325743e+00   3.8596768e+00  -2.1420562e-01   1.1674014e-01  -1.4834900e-02   0.0000000e+00  -1.5815762e+00
   5.7470000e+01   3.9461461e-01  -2.3000302e+00   4.6153405e+01  -8.4939120e-01  -3.6493386e+00   1.0647443e+01   1.3154466e+01  -1.9073205e+00  -7.3925353e-02   3.6006270e+01  -1.3276851e-01   1.0779583e+00   4.5917841e+01  -4.0619679e+01   1.2121491e+02   1.0865462e+03  -9.6637185e-02  -2.4089374e-01  -1.3942405e+00  -3.9147301e-02   5.9213879e-03  -3.2695382e-02   1.4331002e+00   4.7156602e+00   5.1347188e+00  -2.4581892e-01   1.1985748e-01   2.9478450e-02   0.0000000e+00  -2.7492752e+00
   5.7480000e+01   4.0975697e-01  -2.2908172e+00   4.6166184e+01  -7.5401951e-01  -3.5459770e+00   1.0722033e+01   7.4590548e+00  -1.9049763e+00   9.9164977e-02   1.7309033e+01  -1.1586497e-01   1.6836391e+00   6.0568078e+01  -3.9329785e+01   1.2680286e+02   5.5879483e+02   3.1998575e-01  -6.3432742e-01  -1.8258383e+00   3.1021028e-03   1.1786761e-02  -3.2133637e-02   2.6497208e+00   4.1083318e+00   6.1709143e+00  -2.7455131e-01   1.2201268e-01   7.0258457e-02  -1.2151805e-02  -3.8158541e+00
   5.7490000e+01   4.5886308e-01  -2.2433506e+00   4.6178369e+01  -6.6427615e-01  -3.4374015e+00   1.0767672e+01   4.5638356e+00  -1.9025466e+00   1.3160976e-01   3.2444781e+00  -9.2750570e-02   2.3101395e+00   6.2650045e+01  -3.8045665e+01   1.2876573e+02   1.9628756e+02   3.1373346e-01  -9.9340673e-01  -2.1084267e+00   3.7373152e-02   1.2464421e-02  -3.4194663e-02   3.5613990e+00   3.6956575e+00   6.9010225e+00  -3.0209001e-01   1.2263271e-01   1.0515440e-01   0.0000000e+00  -4.6454652e+00
   5.7500000e+01   5.0934663e-01  -2.1459433e+00   4.6194566e+01  -5.8452775e-01  -3.3292844e+00   1.0784667e+01   1.6995396e+00  -1.9009873e+00   6.0425937e-02  -7.1183821e+00  -6.4642800e-02   2.8136582e+00   5.0351865e+01  -3.6784215e+01   1.2860152e+02  -1.6421266e+01  -1.7083118e-01  -1.2590355e+00  -2.3213020e+00   6.3924446e-02   7.7019411e-03  -3.9657792e-02   4.0946675e+00   3.4723017e+00   7.3357485e+00  -3.2746126e-01   1.2162893e-01   1.3220684e-01   0.0000000e+00  -5.1746050e+00
   5.7510000e+01   5.3209262e-01  -2.0050649e+00   4.6217788e+01  -5.1485770e-01  -3.2209380e+00   1.0762607e+01  -2.2059676e+00  -1.9008850e+00  -7.8518951e-02  -1.3894489e+01  -3.3685611e-02   3.1010998e+00   2.8744162e+01  -3.5562470e+01   1.2722514e+02  -1.3763798e+02  -1.0532845e+00  -1.3826433e+00  -2.4918843e+00   8.4319089e-02  -6.8019745e-04  -4.8283895e-02   4.2901613e+00   3.4285884e+00   7.5146149e+00  -3.4815268e-01   1.1915724e-01   1.5074610e-01   0.0000000e+00  -5.4268187e+00
   5.7520000e+01   5.2254607e-01  -1.8446116e+00   4.6246178e+01  -4.5459871e-01  -3.1148263e+00   1.0695370e+01  -6.7237471e+00  -1.9025313e+00  -2.5349391e-01  -1.7497496e+01  -2.0044983e-03   3.1744736e+00   7.3373849e+00  -3.4400474e+01   1.2497814e+02  -2.2469992e+02  -2.1370474e+00  -1.3451084e+00  -2.5908337e+00   9.9907079e-02  -8.8998095e-03  -5.8754787e-02   4.2840340e+00   3.5401369e+00   7.4722294e+00  -3.6174426e-01   1.1522756e-01   1.6202761e-01   0.0000000e+00  -5.5054351e+00
   5.7530000e+01   4.9924535e-01  -1.6971613e+00   4.6274254e+01  -4.0396508e-01  -3.0080269e+00   1.0581484e+01  -1.1388538e+01  -1.9059649e+00  -4.3605805e-01  -1.8256414e+01   2.9044986e-02   3.1111640e+00  -6.3309650e+00  -3.3317106e+01   1.2186236e+02  -3.1157783e+02  -3.1912316e+00  -1.1716913e+00  -2.5675046e+00   1.1116776e-01  -1.2415188e-02  -6.9177393e-02   4.2239181e+00   3.7579961e+00   7.2359689e+00  -3.6700880e-01   1.0949993e-01   1.6865284e-01   0.0000000e+00  -5.5255759e+00
   5.7540000e+01   4.8397769e-01  -1.5920281e+00   4.6296401e+01  -3.6444818e-01  -2.9031184e+00   1.0423175e+01  -1.5830980e+01  -1.9108833e+00  -5.8958446e-01  -1.5352640e+01   5.8947487e-02   2.9955863e+00  -1.1557771e+01  -3.2317534e+01   1.1782510e+02  -4.0372601e+02  -4.0479463e+00  -9.2525868e-01  -2.3956919e+00   1.1765037e-01  -7.7470600e-03  -7.7920065e-02   4.1759648e+00   4.0044520e+00   6.8385011e+00  -3.6424537e-01   1.0140197e-01   1.7309687e-01   0.0000000e+00  -5.5317042e+00
   5.7550000e+01   4.8455357e-01  -1.5423311e+00   4.6309191e+01  -3.3918262e-01  -2.8004443e+00   1.0230925e+01  -1.9224950e+01  -1.9165310e+00  -6.6739239e-01  -7.7807932e+00   8.7692047e-02   2.8784787e+00  -1.1710764e+01  -3.1380304e+01   1.1292644e+02  -4.8986669e+02  -4.6245352e+00  -6.8897814e-01  -2.0881700e+00   1.1858017e-01   6.1231415e-03  -8.4201197e-02   4.1226409e+00   4.2044254e+00   6.3209638e+00  -3.5494373e-01   9.0469384e-02   1.7662947e-01   0.0000000e+00  -5.4977702e+00
   5.7560000e+01   4.9416786e-01  -1.5377702e+00   4.6312135e+01  -3.3102088e-01  -2.7047604e+00   1.0020769e+01  -2.1015611e+01  -1.9218003e+00  -6.3374988e-01   3.3642510e+00   1.1539897e-01   2.7733279e+00  -1.0515071e+01  -3.0464687e+01   1.0728930e+02  -5.6371318e+02  -4.9172585e+00  -5.3608225e-01  -1.6989277e+00   1.1407287e-01   2.7472216e-02  -8.8329661e-02   4.0082637e+00   4.3266420e+00   5.7475773e+00  -3.4122496e-01   7.6690628e-02   1.7928745e-01   0.0000000e+00  -5.3695067e+00
   5.7570000e+01   5.0215132e-01  -1.5517005e+00   4.6307565e+01  -3.3828176e-01  -2.6029458e+00   9.8001709e+00  -2.2059810e+01  -1.9255228e+00  -4.8241060e-01   1.5133928e+01   1.4186775e-01   2.6484497e+00  -1.2487825e+01  -2.9543167e+01   1.0093895e+02  -6.3503596e+02  -5.0069098e+00  -4.9433578e-01  -1.3272588e+00   1.0603184e-01   5.2688124e-02  -9.1688509e-02   3.7681678e+00   4.3830772e+00   5.2269012e+00  -3.2561263e-01   6.0690817e-02   1.8049352e-01   0.0000000e+00  -5.0884902e+00
   5.7580000e+01   5.0363369e-01  -1.5573744e+00   4.6299853e+01  -3.5436523e-01  -2.5085796e+00   9.5652193e+00  -2.3495163e+01  -1.9266809e+00  -2.2834484e-01   2.5406576e+01   1.6618664e-01   2.4329169e+00  -2.1553279e+01  -2.8626467e+01   9.3770245e+01  -7.1687002e+02  -5.0177535e+00  -5.3681788e-01  -1.0888409e+00   9.7605145e-02   7.7834666e-02  -9.6249545e-02   3.3700923e+00   4.3932316e+00   4.8843877e+00  -3.1110709e-01   4.3652406e-02   1.7982654e-01   0.0000000e+00  -4.6291603e+00
   5.7590000e+01   5.0190756e-01  -1.5395712e+00   4.6294196e+01  -3.7322382e-01  -2.4146145e+00   9.3137873e+00  -2.5143195e+01  -1.9245103e+00   1.0325489e-01   3.3159974e+01   1.8684745e-01   2.0671452e+00  -3.6577168e+01  -2.7751924e+01   8.5730381e+01  -8.0398637e+02  -5.0343683e+00  -6.1474858e-01  -1.0638079e+00   9.1396216e-02   1.0017451e-01  -1.0355706e-01   2.8678786e+00   4.3670796e+00   4.7948318e+00  -3.0100208e-01   2.7042818e-02   1.7766731e-01   0.0000000e+00  -4.0497683e+00
   5.7600000e+01   5.0413959e-01  -1.4976350e+00   4.6294952e+01  -3.9485349e-01  -2.3242018e+00   9.0518093e+00  -2.6197800e+01  -1.9186539e+00   4.7179445e-01   3.6853956e+01   2.0234837e-01   1.5518056e+00  -5.1533960e+01  -2.6951871e+01   7.7018656e+01  -8.7117255e+02  -5.0792737e+00  -6.9836694e-01  -1.2664664e+00   8.7815599e-02   1.1892329e-01  -1.1388075e-01   2.3901695e+00   4.3200391e+00   4.9497551e+00  -2.9816888e-01   1.2336540e-02   1.7529140e-01   0.0000000e+00  -3.4808402e+00
   5.7610000e+01   5.1566308e-01  -1.4437048e+00   4.6303722e+01  -4.2585708e-01  -2.2392322e+00   8.7870752e+00  -2.6473412e+01  -1.9092381e+00   8.2891858e-01   3.5712412e+01   2.1178330e-01   9.4635226e-01  -6.0545337e+01  -2.6238367e+01   6.8107627e+01  -8.9110283e+02  -5.1591217e+00  -7.8929148e-01  -1.6431987e+00   8.4715541e-02   1.3516281e-01  -1.2633862e-01   2.0634410e+00   4.2828816e+00   5.2755802e+00  -3.0435144e-01   7.8709569e-04   1.7423907e-01   0.0000000e+00  -3.0502643e+00
   5.7620000e+01   5.3845892e-01  -1.3966117e+00   4.6318678e+01  -4.7374873e-01  -2.1507102e+00   8.5208563e+00  -2.6621887e+01  -1.8966710e+00   1.1464232e+00   3.1750463e+01   2.1512085e-01   3.3798681e-01  -6.0836546e+01  -2.5611905e+01   5.9626941e+01  -8.4806863e+02  -5.2857419e+00  -9.0879963e-01  -2.0956929e+00   7.8652125e-02   1.5128822e-01  -1.3974243e-01   1.9533628e+00   4.2887563e+00   5.6629042e+00  -3.1987502e-01  -6.7852079e-03   1.7551064e-01   0.0000000e+00  -2.8270355e+00
   5.7630000e+01   5.7217117e-01  -1.3709660e+00   4.6335971e+01  -5.3862734e-01  -2.0698658e+00   8.2494151e+00  -2.7144125e+01  -1.8813466e+00   1.4255774e+00   2.7915420e+01   2.1313596e-01  -1.9286951e-01  -5.3085632e+01  -2.5073307e+01   5.2191555e+01  -7.4353864e+02  -5.4693889e+00  -1.0717030e+00  -2.5218482e+00   6.7189089e-02   1.7016146e-01  -1.5324703e-01   2.0461761e+00   4.3520916e+00   5.9926201e+00  -3.4339463e-01  -1.0185844e-02   1.7929504e-01   0.0000000e+00  -2.8027969e+00
   5.7640000e+01   6.1254530e-01  -1.3677713e+00   4.6351804e+01  -6.1034360e-01  -1.9920009e+00   7.9700199e+00  -2.7939518e+01  -1.8635356e+00   1.6784095e+00   2.5283212e+01   2.0707880e-01  -5.9868532e-01  -4.0581580e+01  -2.4625241e+01   4.6193688e+01  -5.9978671e+02  -5.7064418e+00  -1.2713809e+00  -2.8527232e+00   5.0635177e-02   1.9409113e-01  -1.6636576e-01   2.2781626e+00   4.4733645e+00   6.1688814e+00  -3.7188148e-01  -9.9218004e-03   1.8536133e-01   0.0000000e+00  -2.9177833e+00
   5.7650000e+01   6.4930543e-01  -1.3751752e+00   4.6363799e+01  -6.7307218e-01  -1.9112138e+00   7.6779657e+00  -2.9205422e+01  -1.8434902e+00   1.9064654e+00   2.2805583e+01   1.9825840e-01  -8.7341683e-01  -2.7473152e+01  -2.4262900e+01   4.1653219e+01  -4.5404689e+02  -5.9707776e+00  -1.4900652e+00  -3.0674544e+00   3.1768365e-02   2.2395507e-01  -1.7860872e-01   2.5853407e+00   4.6626685e+00   6.1558853e+00  -4.0158811e-01  -7.0112414e-03   1.9348692e-01   0.0000000e+00  -3.1074593e+00
   5.7660000e+01   6.6904841e-01  -1.3781045e+00   4.6371625e+01  -7.1179099e-01  -1.8386201e+00   7.3705266e+00  -3.0743912e+01  -1.8216312e+00   2.0928127e+00   1.8634734e+01   1.8765912e-01  -1.0494440e+00  -1.7602720e+01  -2.3960484e+01   3.8270525e+01  -3.3826937e+02  -6.2433778e+00  -1.7030613e+00  -3.1698190e+00   1.3660195e-02   2.5865378e-01  -1.8925478e-01   2.9024550e+00   4.9297726e+00   5.9829837e+00  -4.2954792e-01  -2.6467022e-03   2.0326611e-01   0.0000000e+00  -3.3051783e+00
   5.7670000e+01   6.6362217e-01  -1.3673987e+00   4.6376779e+01  -7.1762647e-01  -1.7675733e+00   7.0589035e+00  -3.1162312e+01  -1.7986106e+00   2.2140782e+00   1.2126550e+01   1.7573582e-01  -1.1797603e+00  -1.3031628e+01  -2.3673114e+01   3.5701924e+01  -2.5686015e+02  -6.5290286e+00  -1.8813799e+00  -3.1572274e+00  -2.6912440e-03   2.9497479e-01  -1.9756081e-01   3.1567770e+00   5.2624188e+00   5.7054546e+00  -4.5430715e-01   1.8350795e-03   2.1352766e-01   0.0000000e+00  -3.4446906e+00
   5.7680000e+01   6.3808855e-01  -1.3430941e+00   4.6381469e+01  -6.9074610e-01  -1.7028688e+00   6.7630321e+00  -2.9587133e+01  -1.7751771e+00   2.2603133e+00   4.6235159e+00   1.6249680e-01  -1.3090690e+00  -1.2930873e+01  -2.3361920e+01   3.3843514e+01  -1.8584095e+02  -6.8268817e+00  -2.0084270e+00  -3.0271787e+00  -1.8759819e-02   3.2817100e-01  -2.0326015e-01   3.2927812e+00   5.6319329e+00   5.3672775e+00  -4.7523138e-01   4.6453339e-03   2.2206738e-01   0.0000000e+00  -3.4905544e+00
   5.7690000e+01   6.0909910e-01  -1.3123209e+00   4.6387468e+01  -6.3888350e-01  -1.6369786e+00   6.4951362e+00  -2.6789589e+01  -1.7520071e+00   2.2385978e+00  -2.1715575e+00   1.4777823e-01  -1.4547213e+00  -1.4565226e+01  -2.3015842e+01   3.2851677e+01  -9.9183748e+01  -7.1094950e+00  -2.0881315e+00  -2.7902869e+00  -3.6538109e-02   3.5341898e-01  -2.0691846e-01   3.2762655e+00   5.9946179e+00   4.9874853e+00  -4.9095303e-01   3.6379734e-03   2.2602266e-01   0.0000000e+00  -3.4392311e+00
   5.7700000e+01   5.9251465e-01  -1.2833794e+00   4.6395743e+01  -5.7337001e-01  -1.5750992e+00   6.2541419e+00  -2.4099434e+01  -1.7296090e+00   2.1656438e+00  -7.2954006e+00   1.3151435e-01  -1.6071943e+00  -1.5247298e+01  -2.2643610e+01   3.2919931e+01   6.8254220e+00  -7.3356160e+00  -2.1370450e+00  -2.4617104e+00  -5.6462940e-02   3.6753565e-01  -2.0977109e-01   3.0793726e+00   6.2840344e+00   4.5574704e+00  -4.9849567e-01  -2.7889155e-03   2.2274818e-01   0.0000000e+00  -3.2920927e+00
   5.7710000e+01   5.9189058e-01  -1.2597602e+00   4.6406662e+01  -5.0622798e-01  -1.5137354e+00   6.0329094e+00  -2.2123251e+01  -1.7082321e+00   2.0674052e+00  -9.8238590e+00   1.1383944e-01  -1.7466229e+00  -1.3942859e+01  -2.2251648e+01   3.4059377e+01   1.1394465e+02  -7.4799977e+00  -2.1714261e+00  -2.0568230e+00  -7.7174358e-02   3.6994480e-01  -2.1309839e-01   2.6798728e+00   6.4285249e+00   4.0555989e+00  -4.9402845e-01  -1.4605364e-02   2.1075905e-01   0.0000000e+00  -3.0394620e+00
   5.7720000e+01   5.9772794e-01  -1.2391582e+00   4.6420255e+01  -4.4759574e-01  -1.4552364e+00   5.8279245e+00  -2.0498486e+01  -1.6878034e+00   1.9763357e+00  -9.1069522e+00   9.5059337e-02  -1.8557183e+00  -1.0909540e+01  -2.1842194e+01   3.6018252e+01   1.9588750e+02  -7.5382552e+00  -2.1995634e+00  -1.5932944e+00  -9.6692513e-02   3.6247060e-01  -2.1761643e-01   2.0867739e+00   6.3868295e+00   3.4685903e+00  -4.7449216e-01  -2.9708952e-02   1.9031739e-01   0.0000000e+00  -2.6769316e+00
   5.7730000e+01   5.9552110e-01  -1.2172603e+00   4.6436282e+01  -4.0169716e-01  -1.3996022e+00   5.6436062e+00  -1.8431834e+01  -1.6680446e+00   1.9129547e+00  -6.3380907e+00   7.5644579e-02  -1.9178659e+00  -6.2147601e+00  -2.1424692e+01   3.8353204e+01   2.3349513e+02  -7.5048459e+00  -2.2236293e+00  -1.0934383e+00  -1.1373821e-01   3.4822338e-01  -2.2317122e-01   1.3651576e+00   6.1669940e+00   2.8002010e+00  -4.3902269e-01  -4.4485942e-02   1.6350348e-01   0.0000000e+00  -2.2317609e+00
   5.7740000e+01   5.7461404e-01  -1.1912796e+00   4.6453931e+01  -3.6503918e-01  -1.3486663e+00   5.4847374e+00  -1.5886874e+01  -1.6487267e+00   1.8723176e+00  -4.0637126e+00   5.6221329e-02  -1.9174566e+00   4.0928388e-02  -2.1009805e+01   4.0615121e+01   2.2619178e+02  -7.3640850e+00  -2.2483632e+00  -5.9544493e-01  -1.2826371e-01   3.3023258e-01  -2.2874950e-01   6.2525575e-01   5.8213350e+00   2.0786423e+00  -3.8984638e-01  -5.5134377e-02   1.3376733e-01   0.0000000e+00  -1.7619790e+00
   5.7750000e+01   5.3283046e-01  -1.1607461e+00   4.6471231e+01  -3.3055402e-01  -1.2896516e+00   5.3446829e+00  -1.4005450e+01  -1.6298101e+00   1.8354587e+00  -3.6858914e+00   3.7432577e-02  -1.8528556e+00   6.4600968e+00  -2.0597094e+01   4.2487743e+01   1.8726213e+02  -7.1096263e+00  -2.2845822e+00  -1.5122352e-01  -1.4090653e-01   3.1068449e-01  -2.3293080e-01  -2.3235786e-02   5.4186754e+00   1.3653081e+00  -3.3223304e-01  -5.9011329e-02   1.0505317e-01   0.0000000e+00  -1.3250613e+00
   5.7760000e+01   4.7688204e-01  -1.1265991e+00   4.6484817e+01  -2.9365572e-01  -1.2398616e+00   5.2127030e+00  -1.3197997e+01  -1.6114176e+00   1.7861066e+00  -4.9352123e+00   1.9705225e-02  -1.7457196e+00   1.0713607e+01  -2.0182687e+01   4.3780052e+01   1.2923091e+02  -6.7734687e+00  -2.3389713e+00   2.0271940e-01  -1.5227805e-01   2.9112812e-01  -2.3471214e-01  -5.1831462e-01   5.0006947e+00   7.3901508e-01  -2.7320020e-01  -5.5346879e-02   8.0792573e-02   0.0000000e+00  -9.4555863e-01
   5.7770000e+01   4.1933949e-01  -1.0894630e+00   4.6491003e+01  -2.5469046e-01  -1.1896705e+00   5.0886499e+00  -1.2405309e+01  -1.5937645e+00   1.7149564e+00  -7.1150198e+00   3.1586407e-03  -1.6267144e+00   1.1900517e+01  -1.9768621e+01   4.4415393e+01   6.3534122e+01  -6.4147795e+00  -2.4144105e+00   4.5808929e-01  -1.6300657e-01   2.7310466e-01  -2.3418213e-01  -8.4081494e-01   4.5723540e+00   2.5511480e-01  -2.1955855e-01  -4.5215365e-02   6.3165707e-02   0.0000000e+00  -6.2920205e-01
   5.7780000e+01   3.7242403e-01  -1.0483250e+00   4.6488226e+01  -2.1748127e-01  -1.1383334e+00   4.9786207e+00  -1.1002917e+01  -1.5770982e+00   1.6187862e+00  -9.6170184e+00  -1.2266037e-02  -1.5135981e+00   1.1311624e+01  -1.9353506e+01   4.4454211e+01   3.8818241e+00  -6.0924540e+00  -2.5201652e+00   6.1983502e-01  -1.7386999e-01   2.5849617e-01  -2.3266016e-01  -9.8898726e-01   4.1354487e+00  -7.8654966e-02  -1.7595929e-01  -3.0977207e-02   5.2828130e-02   0.0000000e+00  -3.8700837e-01
   5.7790000e+01   3.4126908e-01  -1.0014702e+00   4.6478837e+01  -1.8615166e-01  -1.0938719e+00   4.8848591e+00  -9.3761628e+00  -1.5616211e+00   1.5021173e+00  -1.1666892e+01  -2.6680914e-02  -1.4117849e+00   1.0181328e+01  -1.8928808e+01   4.3965102e+01  -4.8910886e+01  -5.8730657e+00  -2.6612554e+00   7.0509753e-01  -1.8520851e-01   2.4939409e-01  -2.3233494e-01  -9.9073843e-01   3.7074293e+00  -2.8593641e-01  -1.4346626e-01  -1.5430709e-02   4.9056461e-02   0.0000000e+00  -2.1303725e-01
   5.7800000e+01   3.2152357e-01  -9.4941527e-01   4.6468282e+01  -1.6333317e-01  -1.0414463e+00   4.8025486e+00  -8.2310483e+00  -1.5474006e+00   1.3785621e+00  -1.2355520e+01  -4.0258897e-02  -1.3273876e+00   8.4397299e+00  -1.8493764e+01   4.2857737e+01  -1.1073655e+02  -5.8256607e+00  -2.8272053e+00   7.4337962e-01  -1.9658177e-01   2.4762743e-01  -2.3550740e-01  -9.0413127e-01   3.3122504e+00  -3.9517548e-01  -1.1979393e-01  -9.4353109e-04   5.0192364e-02   0.0000000e+00  -7.2519266e-02
   5.7810000e+01   3.0345990e-01  -8.9700506e-01   4.6462600e+01  -1.5144541e-01  -9.9578155e-01   4.7243889e+00  -7.8159697e+00  -1.5343454e+00   1.2641358e+00  -1.1442633e+01  -5.3249776e-02  -1.2680318e+00   5.9355813e+00  -1.8059736e+01   4.0996517e+01  -1.8612197e+02  -5.9878349e+00  -2.9962823e+00   7.5903658e-01  -2.0752564e-01   2.5413404e-01  -2.4371836e-01  -7.8764619e-01   2.9624832e+00  -4.3781544e-01  -1.0139419e-01   1.1095487e-02   5.4211725e-02   0.0000000e+00   0.0000000e+00
   5.7820000e+01   2.7889563e-01  -8.5189990e-01   4.6465877e+01  -1.5359562e-01  -9.5103355e-01   4.6485184e+00  -7.5870500e+00  -1.5222763e+00   1.1675408e+00  -9.6594922e+00  -6.5887028e-02  -1.2321085e+00   3.5923265e+00  -1.7638943e+01   3.8431119e+01  -2.5653984e+02  -6.3396258e+00  -3.1443100e+00   7.6350363e-01  -2.1817510e-01   2.6842656e-01  -2.5721946e-01  -6.7508401e-01   2.6534103e+00  -4.4647042e-01  -8.5518150e-02   2.0292816e-02   5.9329835e-02   0.0000000e+00   0.0000000e+00
   5.7830000e+01   2.4540512e-01  -8.1990862e-01   4.6478200e+01  -1.7112465e-01  -9.0450938e-01   4.5728531e+00  -7.5665258e+00  -1.5110167e+00   1.0884613e+00  -7.9079545e+00  -7.8234770e-02  -1.2027872e+00   2.9321316e+00  -1.7247526e+01   3.5393772e+01  -3.0373467e+02  -6.7991290e+00  -3.2603865e+00   7.5615668e-01  -2.2886258e-01   2.8849451e-01  -2.7494719e-01  -5.6113511e-01   2.3799296e+00  -4.3301362e-01  -7.1018014e-02   2.6950974e-02   6.4603301e-02   0.0000000e+00   0.0000000e+00
   5.7840000e+01   2.0599110e-01  -8.0089997e-01   4.6495542e+01  -2.0123130e-01  -8.5861546e-01   4.4884100e+00  -8.4443155e+00  -1.5004293e+00   1.0229930e+00  -6.5468325e+00  -9.0112004e-02  -1.1556521e+00   4.7135046e+00  -1.6916273e+01   3.2161667e+01  -3.2321049e+02  -7.2608145e+00  -3.3514740e+00   7.2637474e-01  -2.3958212e-01   3.1117533e-01  -2.9487386e-01  -4.1682667e-01   2.1436707e+00  -3.9042069e-01  -5.8266880e-02   3.1810636e-02   7.0147172e-02   0.0000000e+00   0.0000000e+00
   5.7850000e+01   1.6608563e-01  -7.8845493e-01   4.6512659e+01  -2.3814657e-01  -8.1449771e-01   4.3889278e+00  -9.9482222e+00  -1.4903799e+00   9.7093068e-01  -5.2062282e+00  -1.0112302e-01  -1.0692288e+00   8.6423278e+00  -1.6676810e+01   2.8973527e+01  -3.1881403e+02  -7.6436912e+00  -3.4312334e+00   6.6765196e-01  -2.4976360e-01   3.3282357e-01  -3.1455480e-01  -2.1956458e-01   1.9442265e+00  -3.1829317e-01  -4.8374514e-02   3.5843319e-02   7.6698541e-02   0.0000000e+00   0.0000000e+00
   5.7860000e+01   1.3043335e-01  -7.7364399e-01   4.6526532e+01  -2.7558199e-01  -7.7186965e-01   4.2795166e+00  -1.0941118e+01  -1.4806629e+00   9.3928024e-01  -3.1650435e+00  -1.1074866e-01  -9.3099707e-01   1.3823178e+01  -1.6536502e+01   2.5970927e+01  -3.0026003e+02  -7.9050676e+00  -3.5113307e+00   5.9025966e-01  -2.5828527e-01   3.5034554e-01  -3.3173662e-01   3.4651437e-02   1.7783439e+00  -2.2380660e-01  -4.2147844e-02   3.9948214e-02   8.4989763e-02   0.0000000e+00   0.0000000e+00
   5.7870000e+01   1.0151941e-01  -7.5084640e-01   4.6537291e+01  -3.0774373e-01  -7.3296581e-01   4.1706057e+00  -1.0891084e+01  -1.4709755e+00   9.3759775e-01  -1.6824877e-01  -1.1849386e-01  -7.4317082e-01   1.8782625e+01  -1.6476469e+01   2.3181098e+01  -2.7898284e+02  -8.0371016e+00  -3.5935951e+00   5.1530956e-01  -2.6402130e-01   3.6226571e-01  -3.4485306e-01   3.3151025e-01   1.6488454e+00  -1.0724861e-01  -3.9802151e-02   4.4554002e-02   9.5323492e-02   0.0000000e+00   0.0000000e+00
   5.7880000e+01   7.9516087e-02  -7.2207800e-01   4.6547058e+01  -3.2963608e-01  -6.8993668e-01   4.0659865e+00  -1.0461924e+01  -1.4609795e+00   9.6934623e-01   3.1748473e+00  -1.2403869e-01  -5.2321157e-01   2.1995925e+01  -1.6467881e+01   2.0562044e+01  -2.6190539e+02  -8.0595011e+00  -3.6644740e+00   4.6378122e-01  -2.6641484e-01   3.6897201e-01  -3.5314418e-01   6.4744322e-01   1.5729287e+00   3.7992396e-02  -4.1249368e-02   4.9295224e-02   1.0729155e-01   0.0000000e+00   0.0000000e+00
   5.7890000e+01   6.1726468e-02  -6.9664011e-01   4.6558313e+01  -3.3751085e-01  -6.5149122e-01   3.9612675e+00  -1.0471898e+01  -1.4504517e+00   1.0232220e+00   5.3875745e+00  -1.2731906e-01  -2.9671868e-01   2.2649289e+01  -1.6483690e+01   1.8042198e+01  -2.5198464e+02  -8.0120351e+00  -3.6998201e+00   4.4933465e-01  -2.6540534e-01   3.7200020e-01  -3.5650547e-01   9.5115745e-01   1.5695621e+00   2.1672581e-01  -4.6144126e-02   5.3075625e-02   1.1978449e-01   0.0000000e+00   0.0000000e+00
   5.7900000e+01   4.1637094e-02  -6.8523984e-01   4.6572232e+01  -3.3014616e-01  -6.1253009e-01   3.8518567e+00  -1.0941084e+01  -1.4394450e+00   1.0717920e+00   4.8570005e+00  -1.2850371e-01  -8.7065491e-02   2.0965319e+01  -1.6500752e+01   1.5582237e+01  -2.4599612e+02  -7.9362885e+00  -3.6804493e+00   4.6465318e-01  -2.6115659e-01   3.7308504e-01  -3.5538283e-01   1.2013460e+00   1.6350974e+00   4.2528386e-01  -5.3747027e-02   5.4561012e-02   1.3130809e-01   0.0000000e+00   0.0000000e+00
   5.7910000e+01   1.2931850e-02  -6.9208998e-01   4.6587680e+01  -3.1085676e-01  -5.7517324e-01   3.7356605e+00  -1.1619616e+01  -1.4283022e+00   1.0860926e+00   1.4300654e+00  -1.2787571e-01   9.4133915e-02   1.8119941e+01  -1.6497301e+01   1.3275104e+01  -2.3071326e+02  -7.8472865e+00  -3.6036147e+00   4.7578922e-01  -2.5391933e-01   3.7352616e-01  -3.5059766e-01   1.3617412e+00   1.7372044e+00   6.5271824e-01  -6.2860524e-02   5.2705396e-02   1.4034462e-01   0.0000000e+00   0.0000000e+00
   5.7920000e+01  -2.1491739e-02  -7.1099525e-01   4.6602191e+01  -2.8618403e-01  -5.3850394e-01   3.6120330e+00  -1.2362748e+01  -1.4174872e+00   1.0539012e+00  -3.2191444e+00  -1.2572928e-01   2.4572714e-01   1.5159323e+01  -1.6450047e+01   1.1341678e+01  -1.9334262e+02  -7.7350176e+00  -3.4759366e+00   4.4622501e-01  -2.4386012e-01   3.7385880e-01  -3.4299695e-01   1.4131434e+00   1.8283023e+00   8.8986290e-01  -7.1792490e-02   4.7060796e-02   1.4580474e-01   0.0000000e+00   0.0000000e+00
   5.7930000e+01  -4.7786041e-02  -7.2854865e-01   4.6614231e+01  -2.6019794e-01  -5.0401188e-01   3.4833536e+00  -1.2867949e+01  -1.4073593e+00   9.8555438e-01  -6.8346811e+00  -1.2235928e-01   3.6775251e-01   1.2202536e+01  -1.6335155e+01   9.9835634e+00  -1.3581146e+02  -7.5849527e+00  -3.3047844e+00   3.6410676e-01  -2.3103887e-01   3.7373281e-01  -3.3320236e-01   1.3562315e+00   1.8712356e+00   1.1326919e+00  -7.8482122e-02   3.7938758e-02   1.4744239e-01   0.0000000e+00   0.0000000e+00
   5.7940000e+01  -5.2483505e-02  -7.3190759e-01   4.6623979e+01  -2.3112331e-01  -4.6986359e-01   3.3555705e+00  -1.2778309e+01  -1.3980693e+00   9.0199066e-01  -8.3563713e+00  -1.1808217e-01   4.5802978e-01   9.0277278e+00  -1.6137285e+01   9.2585235e+00  -7.2503992e+01  -7.3830562e+00  -3.1017016e+00   2.3689354e-01  -2.1555948e-01   3.7213958e-01  -3.2152532e-01   1.2110123e+00   1.8581024e+00   1.3723085e+00  -8.0971961e-02   2.6415736e-02   1.4576091e-01   0.0000000e+00   0.0000000e+00
   5.7950000e+01  -3.4176165e-02  -7.1542564e-01   4.6631938e+01  -1.9430956e-01  -4.3726230e-01   3.2377678e+00  -1.1780271e+01  -1.3896697e+00   8.1327253e-01  -8.8718136e+00  -1.1322392e-01   5.1555074e-01   5.7520954e+00  -1.5867410e+01   9.0802215e+00  -1.7830197e+01  -7.1208846e+00  -2.8831024e+00   7.1772282e-02  -1.9765695e-01   3.6807104e-01  -3.0798748e-01   1.0016023e+00   1.7983574e+00   1.5845585e+00  -7.8074921e-02   1.4129507e-02   1.4146425e-01   0.0000000e+00   0.0000000e+00
   5.7960000e+01  -3.4251378e-03  -6.8268461e-01   4.6637685e+01  -1.4892853e-01  -4.0838522e-01   3.1403495e+00  -9.7418232e+00  -1.3822407e+00   7.1679309e-01  -9.6479437e+00  -1.0807390e-01   5.4407306e-01   2.8522322e+00  -1.5573834e+01   9.2809638e+00   2.0074228e+01  -6.8051786e+00  -2.6645462e+00  -1.2614346e-01  -1.7781301e-01   3.6129898e-01  -2.9266395e-01   7.4522021e-01   1.6999323e+00   1.7431827e+00  -6.9757666e-02   2.9815753e-03   1.3498032e-01   0.0000000e+00   0.0000000e+00
   5.7970000e+01   2.6476351e-02  -6.4385618e-01   4.6640878e+01  -1.0320443e-01  -3.7721632e-01   3.0669838e+00  -7.3365691e+00  -1.3758487e+00   6.1377163e-01  -1.0302146e+01  -1.0286413e-01   5.4944411e-01   5.3710504e-01  -1.5321170e+01   9.6671190e+00   3.8615521e+01  -6.4587555e+00  -2.4610630e+00  -3.4793846e-01  -1.5694517e-01   3.5269173e-01  -2.7624661e-01   4.5940670e-01   1.5812202e+00   1.8519940e+00  -5.7030044e-02  -5.2295806e-03   1.2640947e-01   0.0000000e+00   0.0000000e+00
   5.7980000e+01   4.8081904e-02  -6.1025312e-01   4.6643319e+01  -7.0769443e-02  -3.4530257e-01   3.0101769e+00  -5.6806974e+00  -1.3704812e+00   5.1179364e-01  -1.0197799e+01  -9.7810238e-02   5.3335394e-01  -1.6090167e+00  -1.5149660e+01   1.0075833e+01   4.0871403e+01  -6.1159896e+00  -2.2872666e+00  -5.8439697e-01  -1.3651134e-01   3.4371150e-01  -2.6014295e-01   1.6640913e-01   1.4814070e+00   1.9498313e+00  -4.1653200e-02  -9.2463541e-03   1.1587370e-01   0.0000000e+00   0.0000000e+00
   5.7990000e+01   6.0946537e-02  -5.9010069e-01   4.6648454e+01  -5.8522315e-02  -3.1780060e-01   2.9597256e+00  -5.0451265e+00  -1.3660477e+00   4.1859621e-01  -9.3197423e+00  -9.3155488e-02   4.9307898e-01  -4.0274960e+00  -1.5058359e+01   1.0440831e+01   3.6499767e+01  -5.8123162e+00  -2.1505493e+00  -8.3173710e-01  -1.1822237e-01   3.3546259e-01  -2.4585312e-01  -1.0954746e-01   1.4281331e+00   2.0746445e+00  -2.5739398e-02  -8.5911835e-03   1.0385552e-01   0.0000000e+00   0.0000000e+00
   5.8000000e+01   6.7157440e-02  -5.8739180e-01   4.6657759e+01  -5.9291770e-02  -2.8720465e-01   2.9083375e+00  -5.1388079e+00  -1.3623928e+00   3.4082854e-01  -7.7767677e+00  -8.9126144e-02   4.3028184e-01  -6.2797145e+00  -1.5018532e+01   1.0821159e+01   3.8032791e+01  -5.5603030e+00  -2.0514445e+00  -1.0901755e+00  -1.0317626e-01   3.2812534e-01  -2.3424371e-01  -3.3666104e-01   1.4119100e+00   2.2293054e+00  -1.1077657e-02  -3.6201277e-03   9.1106299e-02   0.0000000e+00   0.0000000e+00
   5.8010000e+01   6.8573738e-02  -6.0056937e-01   4.6668364e+01  -5.6712387e-02  -2.5758273e-01   2.8505739e+00  -5.7763602e+00  -1.3593374e+00   2.8109441e-01  -5.9734128e+00  -8.5780073e-02   3.6166868e-01  -6.8613160e+00  -1.4990841e+01   1.1369061e+01   5.4790195e+01  -5.3394067e+00  -1.9852517e+00  -1.3537035e+00  -9.1209531e-02   3.2119468e-01  -2.2521576e-01  -4.8063262e-01   1.4010713e+00   2.3779199e+00   1.3517269e-03   4.3519754e-03   7.8305302e-02   0.0000000e+00   0.0000000e+00
   5.8020000e+01   6.8008027e-02  -6.2059203e-01   4.6675494e+01  -3.5248942e-02  -2.3053912e-01   2.7875927e+00  -6.2981246e+00  -1.3567296e+00   2.3668490e-01  -4.4409507e+00  -8.2959452e-02   3.0872873e-01  -5.2939953e+00  -1.4934968e+01   1.2267056e+01   8.9799575e+01  -5.1334906e+00  -1.9332714e+00  -1.6067958e+00  -8.1380204e-02   3.1421279e-01  -2.1775299e-01  -5.4443408e-01   1.3603277e+00   2.4770554e+00   1.1067518e-02   1.3132644e-02   6.5924769e-02   0.0000000e+00   0.0000000e+00
   5.8030000e+01   6.9566716e-02  -6.3387450e-01   4.6676985e+01   1.2704928e-02  -2.0418306e-01   2.7279939e+00  -5.9598786e+00  -1.3544527e+00   2.0391662e-01  -3.2768282e+00  -8.0465989e-02   2.7557917e-01  -3.3149553e+00  -1.4816076e+01   1.3656217e+01   1.3891608e+02  -4.9507538e+00  -1.8675865e+00  -1.8340619e+00  -7.2965971e-02   3.0723728e-01  -2.1037326e-01  -5.7546596e-01   1.2646460e+00   2.5187556e+00   1.7440019e-02   2.0177541e-02   5.4291525e-02   0.0000000e+00   0.0000000e+00
   5.8040000e+01   7.5730702e-02  -6.3013643e-01   4.6674752e+01   8.6011130e-02  -1.7776971e-01   2.6774162e+00  -5.0577723e+00  -1.3524041e+00   1.8125524e-01  -2.2661378e+00  -7.8183032e-02   2.5419370e-01  -2.1385476e+00  -1.4614785e+01   1.5567544e+01   1.9113269e+02  -4.7850826e+00  -1.7763796e+00  -2.0239035e+00  -6.5795234e-02   3.0055474e-01  -2.0190414e-01  -6.0571115e-01   1.1143367e+00   2.5349531e+00   1.9855904e-02   2.3395271e-02   4.3817576e-02   0.0000000e+00   0.0000000e+00
   5.8050000e+01   8.4407116e-02  -6.0769795e-01   4.6672809e+01   1.7925533e-01  -1.5043962e-01   2.6328752e+00  -4.4540953e+00  -1.3504974e+00   1.6724708e-01  -1.4008158e+00  -7.6035528e-02   2.4039842e-01  -1.3795276e+00  -1.4340819e+01   1.7919515e+01   2.3519713e+02  -4.6096509e+00  -1.6721453e+00  -2.1712468e+00  -5.9939828e-02   2.9410957e-01  -1.9205723e-01  -6.2561183e-01   9.3484179e-01   2.5544696e+00   1.8679237e-02   2.2114796e-02   3.5324850e-02   0.0000000e+00   0.0000000e+00
   5.8060000e+01   8.9442907e-02  -5.7300624e-01   4.6674806e+01   2.8706473e-01  -1.2471382e-01   2.5888335e+00  -4.4041693e+00  -1.3486918e+00   1.5744418e-01  -9.8029018e-01  -7.3983705e-02   2.3047081e-01  -9.9276137e-01  -1.4032117e+01   2.0599491e+01   2.6799756e+02  -4.4109699e+00  -1.5701941e+00  -2.2863981e+00  -5.5255017e-02   2.8732736e-01  -1.8127575e-01  -6.1966946e-01   7.5576788e-01   2.5653324e+00   1.5599514e-02   1.7523615e-02   2.9742572e-02   0.0000000e+00   0.0000000e+00
   5.8070000e+01   8.5078854e-02  -5.3631622e-01   4.6682123e+01   4.0441985e-01  -9.8873417e-02   2.5440094e+00  -4.4824103e+00  -1.3469878e+00   1.4763337e-01  -9.8108140e-01  -7.2073756e-02   2.1573487e-01  -1.4735939e+00  -1.3724882e+01   2.3502456e+01   2.9029653e+02  -4.1895482e+00  -1.4710749e+00  -2.3947142e+00  -5.0908295e-02   2.7935488e-01  -1.7008245e-01  -5.8926532e-01   5.8724202e-01   2.5296778e+00   1.2859546e-02   1.1862679e-02   2.7205005e-02   0.0000000e+00   0.0000000e+00
   5.8080000e+01   7.1127362e-02  -5.0590250e-01   4.6692792e+01   5.2352320e-01  -7.4694597e-02   2.5012304e+00  -4.2779047e+00  -1.3453156e+00   1.4467743e-01  -2.9559342e-01  -7.0407858e-02   1.9072324e-01  -2.5011630e+00  -1.3422381e+01   2.6473615e+01   2.9711590e+02  -3.9359846e+00  -1.3671431e+00  -2.5241338e+00  -4.5442716e-02   2.6953286e-01  -1.5867901e-01  -5.4218629e-01   4.2218589e-01   2.4194112e+00   1.2208110e-02   7.1271710e-03   2.6728664e-02   0.0000000e+00   0.0000000e+00
   5.8090000e+01   5.4079081e-02  -4.8451777e-01   4.6702687e+01   6.3219108e-01  -5.0114707e-02   2.4628052e+00  -3.8425152e+00  -1.3433887e+00   1.7016646e-01   2.5489030e+00  -6.9031178e-02   1.6128539e-01  -2.9437852e+00  -1.3101395e+01   2.9284032e+01   2.8104171e+02  -3.6295874e+00  -1.2584818e+00  -2.6930045e+00  -3.7584589e-02   2.5784764e-01  -1.4712490e-01  -4.8385962e-01   2.6277834e-01   2.2238524e+00   1.4267851e-02   4.3633854e-03   2.6803782e-02   0.0000000e+00   0.0000000e+00
   5.8100000e+01   4.2994284e-02  -4.6973945e-01   4.6708637e+01   7.1856305e-01  -2.6165077e-02   2.4267498e+00  -3.6055366e+00  -1.3407270e+00   2.4362529e-01   7.3458825e+00  -6.7936868e-02   1.3273191e-01  -2.8553482e+00  -1.2746182e+01   3.1718191e+01   2.4341588e+02  -3.2731242e+00  -1.1556923e+00  -2.9108918e+00  -2.7015373e-02   2.4495375e-01  -1.3575911e-01  -4.3341897e-01   1.3403467e-01   1.9482044e+00   1.8619715e-02   3.6689172e-03   2.6260529e-02   0.0000000e+00   0.0000000e+00
   5.8110000e+01   4.3716276e-02  -4.5606315e-01   4.6710324e+01   7.7751438e-01   7.6393333e-05   2.3892233e+00  -3.7526491e+00  -1.3368796e+00   3.6230739e-01   1.1868210e+01  -6.7217250e-02   9.5175486e-02  -3.7556420e+00  -1.2365608e+01   3.3668566e+01   1.9503745e+02  -2.9126356e+00  -1.0646333e+00  -3.1783692e+00  -1.4498746e-02   2.3175527e-01  -1.2531565e-01  -4.2515475e-01   6.5276272e-02   1.6154771e+00   2.4495158e-02   4.5573348e-03   2.4833768e-02   0.0000000e+00   0.0000000e+00
   5.8120000e+01   5.6179386e-02  -4.3733345e-01   4.6709657e+01   8.1126588e-01   1.9843433e-02   2.3500004e+00  -3.9222978e+00  -1.3316706e+00   4.9868755e-01   1.3638016e+01  -6.7105951e-02   3.4364765e-02  -6.0810721e+00  -1.1977140e+01   3.5077766e+01   1.4092007e+02  -2.6042058e+00  -9.7686197e-01  -3.4747364e+00  -1.4416068e-03   2.1893293e-01  -1.1657069e-01  -4.7210380e-01   6.3513853e-02   1.2612352e+00   3.1445509e-02   6.3842372e-03   2.3072541e-02   0.0000000e+00   0.0000000e+00
   5.8130000e+01   7.6292680e-02  -4.0960100e-01   4.6709274e+01   8.2510255e-01   4.3907663e-02   2.3079118e+00  -4.2088594e+00  -1.3253179e+00   6.1328940e-01   1.1460185e+01  -6.7841055e-02  -5.0311480e-02  -8.4676245e+00  -1.1592201e+01   3.5807651e+01   7.2988486e+01  -2.3709546e+00  -8.8562651e-01  -3.7656077e+00   1.0472264e-02   2.0662013e-01  -1.0990642e-01  -5.4462932e-01   1.1183596e-01   9.2423683e-01   3.9304356e-02   8.6453744e-03   2.1807383e-02   0.0000000e+00   0.0000000e+00
   5.8140000e+01   9.8606173e-02  -3.7397521e-01   4.6711395e+01   8.2369969e-01   6.9919943e-02   2.2557520e+00  -5.2159755e+00  -1.3183258e+00   6.7745776e-01   6.4168364e+00  -6.9533646e-02  -1.4628733e-01  -9.5975849e+00  -1.1227849e+01   3.5716682e+01  -9.0968873e+00  -2.1997883e+00  -7.9773006e-01  -4.0254141e+00   1.9250614e-02   1.9425122e-01  -1.0525314e-01  -5.9848610e-01   1.8208235e-01   6.2458881e-01   4.7541680e-02   1.1080536e-02   2.1699831e-02   0.0000000e+00   0.0000000e+00
   5.8150000e+01   1.1725016e-01  -3.3662333e-01   4.6717120e+01   8.1113106e-01   8.8770263e-02   2.1919626e+00  -6.3789420e+00  -1.3111893e+00   6.9211474e-01   1.4656980e+00  -7.2167934e-02  -2.4094883e-01  -9.4661505e+00  -1.0911592e+01   3.4871930e+01  -8.4475176e+01  -2.0731194e+00  -7.1746319e-01  -4.2343414e+00   2.2914643e-02   1.8071850e-01  -1.0235315e-01  -6.1942689e-01   2.3768944e-01   3.5093619e-01   5.5132064e-02   1.3685549e-02   2.2996839e-02   0.0000000e+00   0.0000000e+00
   5.8160000e+01   1.2736567e-01  -3.0413892e-01   4.6726403e+01   7.9300817e-01   1.1014158e-01   2.1262866e+00  -6.5675980e+00  -1.3041755e+00   6.8005602e-01  -1.2058722e+00  -7.5689388e-02  -3.3034934e-01  -8.9400509e+00  -1.0656265e+01   3.3536610e+01  -1.3353206e+02  -1.9834404e+00  -6.3991989e-01  -4.3672096e+00   2.0362909e-02   1.6482770e-01  -1.0089937e-01  -6.2675518e-01   2.4675594e-01   8.4338700e-02   6.1250521e-02   1.6790414e-02   2.5410901e-02   0.0000000e+00   0.0000000e+00
   5.8170000e+01   1.2757008e-01  -2.7874657e-01   4.6738627e+01   7.7713846e-01   1.2818975e-01   2.0640449e+00  -6.2241739e+00  -1.2973265e+00   6.6383630e-01  -1.6219714e+00  -8.0085561e-02  -4.1860105e-01  -8.8251703e+00  -1.0440219e+01   3.1959369e+01  -1.5772404e+02  -1.9228702e+00  -5.6478494e-01  -4.3997771e+00   1.1794105e-02   1.4578333e-01  -1.0051949e-01  -6.4513340e-01   2.0969364e-01  -1.7865806e-01   6.5756163e-02   2.1018681e-02   2.8196063e-02   0.0000000e+00   0.0000000e+00
   5.8180000e+01   1.2117906e-01  -2.5788629e-01   4.6753094e+01   7.7156921e-01   1.5254046e-01   1.9970081e+00  -6.7036733e+00  -1.2905577e+00   6.5628852e-01  -7.5477846e-01  -8.5379376e-02  -5.0923558e-01  -9.0634529e+00  -1.0220237e+01   3.0254739e+01  -1.7046304e+02  -1.8788066e+00  -4.9857858e-01  -4.3153932e+00  -1.5286545e-03   1.2359838e-01  -1.0081688e-01  -6.8737884e-01   1.6305950e-01  -4.3247253e-01   6.9071474e-02   2.6937753e-02   3.0458761e-02   0.0000000e+00   0.0000000e+00
   5.8190000e+01   1.1437815e-01  -2.3754417e-01   4.6769086e+01   7.8059253e-01   1.6950001e-01   1.9156432e+00  -8.1364976e+00  -1.2837197e+00   6.6397689e-01   7.6883703e-01  -9.1482700e-02  -5.9107756e-01  -8.1841980e+00  -9.9640483e+00   2.8435491e+01  -1.8192485e+02  -1.8343811e+00  -4.4796681e-01  -4.1020317e+00  -1.7566557e-02   9.9351371e-02  -1.0133695e-01  -7.4787707e-01   1.5014201e-01  -6.8052225e-01   7.1838643e-02   3.4809142e-02   3.1496330e-02   0.0000000e+00   0.0000000e+00
   5.8200000e+01   1.1180198e-01  -2.1641970e-01   4.6785672e+01   8.0063599e-01   1.8840762e-01   1.8212331e+00  -9.4410077e+00  -1.2765889e+00   6.9427747e-01   3.0300577e+00  -9.8080136e-02  -6.4125741e-01  -5.0179857e+00  -9.6783610e+00   2.6472880e+01  -1.9626105e+02  -1.7785445e+00  -4.1757757e-01  -3.7575551e+00  -3.3769514e-02   7.4918572e-02  -1.0143643e-01  -8.1683750e-01   1.9260623e-01  -9.3693645e-01   7.4631048e-02   4.4721606e-02   3.0979328e-02   0.0000000e+00   0.0000000e+00
   5.8210000e+01   1.1370080e-01  -1.9724057e-01   4.6801715e+01   8.2028960e-01   2.0565365e-01   1.7226895e+00  -9.8543605e+00  -1.2688237e+00   7.5879050e-01   6.4513037e+00  -1.0473933e-01  -6.4806025e-01  -6.8028394e-01  -9.4066855e+00   2.4314089e+01  -2.1587913e+02  -1.7165552e+00  -4.0488292e-01  -3.3081340e+00  -4.7602938e-02   5.2140377e-02  -1.0027075e-01  -9.0228476e-01   2.8787283e-01  -1.2092844e+00   7.7856026e-02   5.6626686e-02   2.8977875e-02   0.0000000e+00   0.0000000e+00
   5.8220000e+01   1.1741369e-01  -1.8387710e-01   4.6816288e+01   8.2468648e-01   2.1997759e-01   1.6292326e+00  -9.3456900e+00  -1.2599786e+00   8.6773777e-01   1.0894727e+01  -1.1112131e-01  -6.2089364e-01   2.7166613e+00  -9.1946215e+00   2.1892112e+01  -2.4219762e+02  -1.6620300e+00  -3.9572616e-01  -2.8135044e+00  -5.7210734e-02   3.2094377e-02  -9.7026561e-02  -1.0210080e+00   4.2227062e-01  -1.4917933e+00   8.1661743e-02   7.0091471e-02   2.5811233e-02   0.0000000e+00   0.0000000e+00
   5.8230000e+01   1.2026387e-01  -1.7771690e-01   4.6828911e+01   7.9887768e-01   2.3590582e-01   1.5453585e+00  -8.3874073e+00  -1.2496314e+00   1.0187065e+00   1.5096874e+01  -1.1709965e-01  -5.8106480e-01   3.9828840e+00  -9.0599136e+00   1.9176188e+01  -2.7159246e+02  -1.6265094e+00  -3.7464433e-01  -2.3510966e+00  -6.1840531e-02   1.4971448e-02  -9.1446257e-02  -1.1758764e+00   5.8372469e-01  -1.7707010e+00   8.5773630e-02   8.4276568e-02   2.1838431e-02   0.0000000e+00   0.0000000e+00
   5.8240000e+01   1.2127382e-01  -1.7687837e-01   4.6839166e+01   7.2854997e-01   2.5114650e-01   1.4687995e+00  -7.6558968e+00  -1.2375663e+00   1.1910684e+00   1.7236189e+01  -1.2273867e-01  -5.4772296e-01   3.3341837e+00  -8.9926510e+00   1.6253891e+01  -2.9222964e+02  -1.6168985e+00  -3.3694640e-01  -1.9880635e+00  -6.2001666e-02   4.1614213e-04  -8.4344287e-02  -1.3460609e+00   7.5859801e-01  -2.0271776e+00   8.9541044e-02   9.8206801e-02   1.7407196e-02   0.0000000e+00   0.0000000e+00
   5.8250000e+01   1.2202699e-01  -1.7798679e-01   4.6846232e+01   6.0248774e-01   2.6329320e-01   1.3945968e+00  -7.4202709e+00  -1.2238924e+00   1.3524795e+00   1.6141106e+01  -1.2819024e-01  -5.2967347e-01   1.8049488e+00  -8.9711185e+00   1.3355450e+01  -2.8984411e+02  -1.6410183e+00  -2.8651130e-01  -1.7502194e+00  -5.9275868e-02  -1.2002990e-02  -7.7494720e-02  -1.4933228e+00   9.1914089e-01  -2.2366109e+00   9.2288149e-02   1.1089117e-01   1.3006775e-02   0.0000000e+00   0.0000000e+00
   5.8260000e+01   1.2592399e-01  -1.7834457e-01   4.6849207e+01   4.2018138e-01   2.7899224e-01   1.3184803e+00  -7.6116520e+00  -1.2090475e+00   1.4702503e+00   1.1777083e+01  -1.3361612e-01  -5.2786698e-01   1.8064949e-01  -8.9742204e+00   1.0754311e+01  -2.6011397e+02  -1.7086521e+00  -2.2870105e-01  -1.6150567e+00  -5.5606639e-02  -2.2567588e-02  -7.2778271e-02  -1.5714539e+00   1.0321686e+00  -2.3625633e+00   9.3688571e-02   1.2119879e-01   9.4913502e-03   0.0000000e+00   0.0000000e+00
   5.8270000e+01   1.3466535e-01  -1.7681531e-01   4.6848302e+01   2.0014609e-01   2.9068058e-01   1.2399681e+00  -7.8512247e+00  -1.1936767e+00   1.5237498e+00   5.3499522e+00  -1.3916271e-01  -5.4071564e-01  -1.2848663e+00  -8.9866982e+00   8.6315102e+00  -2.1228004e+02  -1.8240462e+00  -1.6111015e-01  -1.5362372e+00  -5.2529856e-02  -3.1476844e-02  -7.1254138e-02  -1.5312679e+00   1.0806901e+00  -2.3563997e+00   9.3748515e-02   1.2769842e-01   8.0060389e-03   0.0000000e+00   0.0000000e+00
   5.8280000e+01   1.4461027e-01  -1.7337468e-01   4.6845509e+01  -2.1833339e-02   2.9927495e-01   1.1637261e+00  -7.6241968e+00  -1.1784338e+00   1.5120678e+00  -1.1682005e+00  -1.4497082e-01  -5.6767166e-01  -2.6956021e+00  -8.9997710e+00   7.0213756e+00  -1.6101346e+02  -1.9788916e+00  -7.4431158e-02  -1.4747967e+00  -5.0853110e-02  -3.8828506e-02  -7.2794370e-02  -1.3326873e+00   1.0735386e+00  -2.1700130e+00   9.2386417e-02   1.2869662e-01   9.4594999e-03   0.0000000e+00   0.0000000e+00
   5.8290000e+01   1.4827568e-01  -1.6868296e-01   4.6843646e+01  -2.0648346e-01   3.1405726e-01   1.0919286e+00  -7.1797554e+00  -1.1638845e+00   1.4439398e+00  -6.8127985e+00  -1.5113356e-01  -6.0406648e-01  -3.6394818e+00  -9.0096883e+00   5.8465838e+00  -1.1747918e+02  -2.1357491e+00   3.0277168e-02  -1.4082330e+00  -5.0742913e-02  -4.4484487e-02  -7.6308264e-02  -9.5741434e-01   1.0365134e+00  -1.7819842e+00   8.9120212e-02   1.2279928e-01   1.3865394e-02   0.0000000e+00  -2.5531679e-01
   5.8300000e+01   1.4130432e-01  -1.6399805e-01   4.6844740e+01  -3.2408326e-01   3.2058898e-01   1.0215655e+00  -7.0363079e+00  -1.1505344e+00   1.3251555e+00  -1.1878433e+01  -1.5755308e-01  -6.3081279e-01  -2.6746308e+00  -9.0157551e+00   4.9885192e+00  -8.5806469e+01  -2.2336762e+00   1.4518435e-01  -1.3094377e+00  -5.2078202e-02  -4.8123581e-02  -8.0240484e-02  -4.3322223e-01   9.8667785e-01  -1.2290342e+00   8.3267007e-02   1.0990818e-01   1.9869488e-02   0.0000000e+00  -5.4251309e-01
   5.8310000e+01   1.2722145e-01  -1.6067011e-01   4.6849191e+01  -3.5826310e-01   3.3365242e-01   9.5094786e-01  -7.0617614e+00  -1.1388053e+00   1.1638930e+00  -1.6126247e+01  -1.6385822e-01  -6.2034228e-01   1.0470512e+00  -9.0186442e+00   4.3414394e+00  -6.4707977e+01  -2.2325749e+00   2.7827492e-01  -1.1308615e+00  -5.4867263e-02  -4.9506528e-02  -8.3147961e-02   1.3738219e-01   9.2062499e-01  -6.0739424e-01   7.4510322e-02   9.1848715e-02   2.4893223e-02   0.0000000e+00  -8.0441343e-01
   5.8320000e+01   1.1391606e-01  -1.5903371e-01   4.6855917e+01  -3.0592706e-01   3.4035602e-01   8.8346218e-01  -6.7485679e+00  -1.1289417e+00   9.7785513e-01  -1.8603790e+01  -1.6955813e-01  -5.6045975e-01   5.9882529e+00  -9.0192668e+00   3.8308790e+00  -5.1056039e+01  -2.1518731e+00   4.5404748e-01  -8.2185892e-01  -5.9486662e-02  -4.8792881e-02  -8.4326770e-02   5.9265754e-01   8.2583964e-01  -3.3409189e-02   6.3342035e-02   7.1980938e-02   2.6186590e-02   0.0000000e+00  -9.6433975e-01
   5.8330000e+01   1.0649907e-01  -1.5749311e-01   4.6863317e+01  -1.7790121e-01   3.4809095e-01   8.2652030e-01  -5.6941875e+00  -1.1209614e+00   7.8982362e-01  -1.8803152e+01  -1.7432886e-01  -4.6795110e-01   9.2508651e+00  -9.0181826e+00   3.4139259e+00  -4.1695313e+01  -2.0606465e+00   6.9151986e-01  -3.6208764e-01  -6.6590284e-02  -4.6667993e-02  -8.4217361e-02   7.8392612e-01   6.8867049e-01   3.9628357e-01   5.1160484e-02   5.3988183e-02   2.2050284e-02   0.0000000e+00  -9.6491908e-01
   5.8340000e+01   1.0509988e-01  -1.5324872e-01   4.6870859e+01   3.3821552e-03   3.5559670e-01   7.8414543e-01  -4.2374870e+00  -1.1147055e+00   6.1752962e-01  -1.7229400e+01  -1.7810588e-01  -3.6904835e-01   9.8902750e+00  -9.0154408e+00   3.0807269e+00  -3.3319899e+01  -2.0187397e+00   9.8277184e-01   2.1967320e-01  -7.6570847e-02  -4.4067668e-02  -8.4211428e-02   6.5407269e-01   5.0269773e-01   6.1289758e-01   4.0209490e-02   4.0664238e-02   1.2053245e-02   0.0000000e+00  -8.2600078e-01
   5.8350000e+01   1.0824975e-01  -1.4435276e-01   4.6880080e+01   2.1072186e-01   3.6379000e-01   7.5179928e-01  -3.2346152e+00  -1.1099933e+00   4.6331662e-01  -1.5421300e+01  -1.8092919e-01  -2.7455297e-01   9.4495375e+00  -9.0107608e+00   2.8541859e+00  -2.2654095e+01  -2.0501663e+00   1.2972559e+00   8.5738776e-01  -8.8922623e-02  -4.1670254e-02  -8.6018594e-02   2.2816087e-01   2.8026831e-01   5.6629022e-01   3.3375642e-02   3.3491843e-02  -3.8118944e-03   0.0000000e+00  -6.2914000e-01
   5.8360000e+01   1.1554824e-01  -1.3096139e-01   4.6893465e+01   4.1742801e-01   3.7226977e-01   7.2352307e-01  -2.8276210e+00  -1.1067607e+00   3.1571073e-01  -1.4760590e+01  -1.8279539e-01  -1.8048684e-01   9.4066135e+00  -9.0039541e+00   2.7853790e+00  -6.8806975e+00  -2.1649069e+00   1.6058457e+00   1.4765192e+00  -1.0220087e-01  -3.9468531e-02  -9.1041053e-02  -4.5723040e-01   5.7062152e-02   2.2306359e-01   3.3628479e-02   3.2940942e-02  -2.5621731e-02   0.0000000e+00  -4.4167447e-01
   5.8370000e+01   1.2664547e-01  -1.1513367e-01   4.6911858e+01   5.9897568e-01   3.7799935e-01   7.0098445e-01  -2.2538628e+00  -1.1050403e+00   1.6507472e-01  -1.5063600e+01  -1.8361661e-01  -7.8559345e-02   1.0192749e+01  -8.9953375e+00   2.9518453e+00   1.6646629e+01  -2.3634035e+00   1.8905599e+00   2.0120248e+00  -1.1454608e-01  -3.6534449e-02  -9.9977201e-02  -1.3604981e+00  -1.1032521e-01  -4.2278552e-01   4.3134802e-02   3.8692116e-02  -5.2535747e-02   0.0000000e+00  -2.8545246e-01
   5.8380000e+01   1.3974073e-01  -9.9722837e-02   4.6933125e+01   7.3619901e-01   3.8430189e-01   6.9133229e-01  -9.6521596e-01  -1.1048374e+00   1.4057194e-02  -1.5101753e+01  -1.8323006e-01   3.8896433e-02   1.1745578e+01  -8.9857955e+00   3.4500695e+00   4.9822420e+01  -2.6297189e+00   2.1360159e+00   2.4070710e+00  -1.2406085e-01  -3.1100435e-02  -1.1268422e-01  -2.3783870e+00  -1.5833041e-01  -1.3267911e+00   6.2382604e-02   4.9385590e-02  -8.1298449e-02   0.0000000e+00  -1.5989891e-01
   5.8390000e+01   1.5193128e-01  -8.6724477e-02   4.6953367e+01   8.1884113e-01   3.9169304e-01   6.9789754e-01   6.5652547e-01  -1.1060387e+00  -1.2568800e-01  -1.3974520e+01  -1.8143686e-01   1.7613604e-01   1.3723960e+01  -8.9764525e+00   4.3557739e+00   9.0570441e+01  -2.9437187e+00   2.3258887e+00   2.6135272e+00  -1.2878198e-01  -2.1116168e-02  -1.2825638e-01  -3.3280179e+00  -4.3272350e-02  -2.3761319e+00   8.9653003e-02   6.2335799e-02  -1.0627574e-01   0.0000000e+00  -6.3289098e-02
   5.8400000e+01   1.6025449e-01  -7.6424442e-02   4.6969103e+01   8.4402722e-01   3.9725073e-01   7.1604407e-01   1.8146533e+00  -1.1083936e+00  -2.4079314e-01  -1.1510514e+01  -1.7808642e-01   3.3006648e-01   1.5393044e+01  -8.9682951e+00   5.6409827e+00   1.2852089e+02  -3.2989559e+00   2.4520681e+00   2.6062483e+00  -1.2665467e-01  -5.0262696e-03  -1.4530898e-01  -4.0144466e+00   2.2935810e-01  -3.4030885e+00   1.2102179e-01   7.3929659e-02  -1.2169229e-01   0.0000000e+00   0.0000000e+00
   5.8410000e+01   1.6256817e-01  -6.8536308e-02   4.6978829e+01   8.1228749e-01   4.0630347e-01   7.3457323e-01   1.8529155e+00  -1.1115480e+00  -3.2147052e-01  -8.0677380e+00  -1.7319132e-01   4.8776252e-01   1.5769604e+01  -8.9619802e+00   7.1050901e+00   1.4641074e+02  -3.6949128e+00   2.5183027e+00   2.3866671e+00  -1.1589978e-01   1.7803250e-02  -1.6235827e-01  -4.3251169e+00   5.9547906e-01  -4.2264981e+00   1.5090689e-01   8.0858416e-02  -1.2461548e-01   0.0000000e+00   0.0000000e+00
   5.8420000e+01   1.5830861e-01  -6.4054956e-02   4.6983628e+01   7.2673286e-01   4.1443947e-01   7.4083070e-01   6.2574743e-01  -1.1151032e+00  -3.6409756e-01  -4.2627038e+00  -1.6701558e-01   6.2910610e-01   1.4134359e+01  -8.9577507e+00   8.4267748e+00   1.3216847e+02  -4.1138067e+00   2.5378013e+00   1.9662022e+00  -9.5694428e-02   4.7022362e-02  -1.7800312e-01  -4.2748903e+00   9.5673216e-01  -4.6974202e+00   1.7302801e-01   8.1393413e-02  -1.1649036e-01   0.0000000e+00   0.0000000e+00
   5.8430000e+01   1.4853937e-01  -6.5780451e-02   4.6986273e+01   5.9426626e-01   4.2217440e-01   7.2968892e-01  -1.1141786e+00  -1.1186578e+00  -3.6953459e-01  -5.4370319e-01  -1.6004633e-01   7.3771987e-01   1.0861376e+01  -8.9554164e+00   9.3265416e+00   8.9976674e+01  -4.5095979e+00   2.5320441e+00   1.3580824e+00  -6.6598776e-02   8.1157280e-02  -1.9087751e-01  -3.9770811e+00   1.2260107e+00  -4.7305802e+00   1.8157832e-01   7.5639945e-02  -1.0220256e-01   0.0000000e+00   0.0000000e+00
   5.8440000e+01   1.3522896e-01  -7.6974614e-02   4.6988960e+01   4.2469183e-01   4.2979474e-01   7.0777752e-01  -2.1911395e+00  -1.1218059e+00  -3.3813314e-01   3.1401449e+00  -1.5278767e-01   8.1605260e-01   7.8332733e+00  -8.9544803e+00   9.6793877e+00   3.5284612e+01  -4.8115281e+00   2.5169946e+00   5.8812841e-01  -3.0311558e-02   1.1748268e-01  -1.9968048e-01  -3.5727297e+00   1.3632398e+00  -4.3125724e+00   1.7241968e-01   6.4539053e-02  -8.7518253e-02   0.0000000e+00   0.0000000e+00
   5.8450000e+01   1.2088658e-01  -9.8760674e-02   4.6991857e+01   2.2879121e-01   4.3392003e-01   6.8751246e-01  -2.0265060e+00  -1.1241273e+00  -2.6779869e-01   7.0334449e+00  -1.4555148e-01   8.7992095e-01   6.3868353e+00  -8.9543739e+00   9.5013317e+00  -1.7805605e+01  -4.9557705e+00   2.4881363e+00  -3.0677512e-01   1.0902711e-02   1.5237816e-01  -2.0335510e-01  -3.1873953e+00   1.3818364e+00  -3.4823666e+00   1.4404251e-01   4.8468310e-02  -7.6559169e-02  -9.5117452e-02   0.0000000e+00
   5.8460000e+01   1.0870259e-01  -1.2810830e-01   4.6994196e+01   1.8263328e-02   4.4182685e-01   6.7504915e-01  -1.2463313e+00  -1.1252180e+00  -1.5651147e-01   1.1128722e+01  -1.3844821e-01   9.2985374e-01   4.9932784e+00  -8.9546388e+00   8.8925879e+00  -6.0874377e+01  -4.9226710e+00   2.4282211e+00  -1.2980712e+00   5.4661749e-02   1.8226061e-01  -2.0121710e-01  -2.9137093e+00   1.3374871e+00  -2.3000363e+00   9.7915459e-02   2.6535691e-02  -7.0532558e-02  -3.5211498e-01  -1.0744732e-01
   5.8470000e+01   1.0175850e-01  -1.5868527e-01   4.6996497e+01  -1.9451466e-01   4.4182685e-01   6.6533081e-01  -9.7183387e-01  -1.1247515e+00  -5.6756717e-03   1.5083580e+01  -1.3147554e-01   9.4358949e-01   1.3735755e+00  -8.9549854e+00   8.0015108e+00  -8.9107708e+01  -4.7280882e+00   2.3265560e+00  -2.3621366e+00   9.8825651e-02   2.0471088e-01  -1.9305569e-01  -2.7738272e+00   1.3009392e+00  -8.3453215e-01   3.7936143e-02  -2.9633500e-03  -6.8065188e-02  -6.1373403e-01  -2.8860751e-01
   5.8480000e+01   1.0109574e-01  -1.8393862e-01   4.7001083e+01  -3.9748943e-01   4.4812939e-01   6.5148384e-01  -1.3846973e+00  -1.1225763e+00   1.7093063e-01   1.7660631e+01  -1.2464651e-01   9.0103844e-01  -4.2551048e+00  -8.9552723e+00   6.9928429e+00  -1.0086679e+02  -4.3967828e+00   2.1869472e+00  -3.4589921e+00   1.4175021e-01   2.1923007e-01  -1.7935724e-01  -2.7057792e+00   1.3152098e+00   8.3675835e-01  -3.0849891e-02  -4.1198582e-02  -6.6524081e-02  -8.6275329e-01  -5.3545584e-01
   5.8490000e+01   1.0460737e-01  -1.9946376e-01   4.7010309e+01  -5.7798182e-01   4.5448922e-01   6.3270190e-01  -1.8781932e+00  -1.1188308e+00   3.4091094e-01   1.6998031e+01  -1.1814003e-01   8.0395509e-01  -9.7083349e+00  -8.9554571e+00   6.0079476e+00  -9.8489530e+01  -3.9581403e+00   2.0216169e+00  -4.5316511e+00   1.8218008e-01   2.2722727e-01  -1.6145330e-01  -2.6095826e+00   1.3731035e+00   2.6376555e+00  -1.0352124e-01  -8.7271941e-02  -6.3371907e-02  -1.1081681e+00  -8.7979867e-01
   5.8500000e+01   1.0806257e-01  -2.0389782e-01   4.7024698e+01  -7.2311305e-01   4.6084905e-01   6.1103096e-01  -2.1670945e+00  -1.1139329e+00   4.6967437e-01   1.2876343e+01  -1.1223208e-01   6.7644190e-01  -1.2751319e+01  -8.9555499e+00   5.1386044e+00  -8.6934320e+01  -3.4504328e+00   1.8480692e+00  -5.5148909e+00   2.1886711e-01   2.3127621e-01  -1.4127688e-01  -2.4011126e+00   1.4340430e+00   4.4923465e+00  -1.7579117e-01  -1.3740185e-01  -5.7103272e-02  -1.3659338e+00  -1.3356432e+00
   5.8510000e+01   1.0758716e-01  -1.9919537e-01   4.7042752e+01  -8.2496682e-01   4.6720888e-01   5.8812253e-01  -2.2908433e+00  -1.1084286e+00   5.4033752e-01   7.0663158e+00  -1.0705977e-01   5.5235947e-01  -1.2408243e+01  -8.9555797e+00   4.4261906e+00  -7.1241378e+01  -2.9319834e+00   1.6966367e+00  -6.3396098e+00   2.5031210e-01   2.3407901e-01  -1.2088460e-01  -2.0466759e+00   1.4579853e+00   6.3080512e+00  -2.4370836e-01  -1.8557594e-01  -4.7672722e-02  -1.6340627e+00  -1.8793144e+00
   5.8520000e+01   1.0216412e-01  -1.8980875e-01   4.7061875e+01  -8.8451747e-01   4.7419896e-01   5.6841744e-01  -1.9705084e+00  -1.1029324e+00   5.4530574e-01   4.9682184e-01  -1.0254849e-01   4.5643699e-01  -9.5922480e+00  -8.9555754e+00   3.8741042e+00  -5.5208638e+01  -2.4874515e+00   1.6116874e+00  -6.9427684e+00   2.7481254e-01   2.3764202e-01  -1.0214110e-01  -1.5766307e+00   1.4284241e+00   7.9707255e+00  -3.0328473e-01  -2.2554658e-01  -3.6327367e-02  -1.8778795e+00  -2.4469546e+00
   5.8530000e+01   9.4509017e-02  -1.8050281e-01   4.7079408e+01  -9.0926556e-01   4.7689187e-01   5.6153768e-01  -6.8797645e-01  -1.0981636e+00   4.7482769e-01  -7.0478052e+00  -9.8526739e-02   3.9435523e-01  -6.2081759e+00  -8.9555582e+00   3.4637562e+00  -4.1034800e+01  -2.2032979e+00   1.6318925e+00  -7.2775810e+00   2.9080750e-01   2.4285966e-01  -8.6577475e-02  -1.0665280e+00   1.3570162e+00   9.3660337e+00  -3.5083655e-01  -2.5297299e-01  -2.4930570e-02  -2.0482136e+00  -2.9604963e+00
   5.8540000e+01   8.9715061e-02  -1.7398465e-01   4.7093512e+01  -9.0820253e-01   4.8124635e-01   5.7223144e-01   1.0693767e+00  -1.0948106e+00   3.3311536e-01  -1.4171234e+01  -9.4857306e-02   3.5664540e-01  -3.7709827e+00  -8.9555404e+00   3.1671750e+00  -2.9658129e+01  -2.1267211e+00   1.7590655e+00  -7.3255386e+00   2.9747700e-01   2.4942233e-01  -7.5210274e-02  -5.9701207e-01   1.2834658e+00   1.0412419e+01  -3.8393824e-01  -2.6657545e-01  -1.5165735e-02  -2.1155251e+00  -3.3647050e+00
   5.8550000e+01   9.2699938e-02  -1.6955699e-01   4.7103567e+01  -8.8913196e-01   4.9155959e-01   5.8930086e-01   1.7069417e+00  -1.0932573e+00   1.5189921e-01  -1.8121614e+01  -9.1511964e-02   3.2689853e-01  -2.9746879e+00  -8.9555270e+00   2.9486374e+00  -2.1853752e+01  -2.2474976e+00   1.9494063e+00  -7.1100643e+00   2.9526729e-01   2.5600409e-01  -6.8436928e-02  -2.2512627e-01   1.2597438e+00   1.1079227e+01  -4.0212809e-01  -2.6805457e-01  -7.9654006e-03  -2.0839517e+00  -3.6417701e+00
   5.8560000e+01   1.0530482e-01  -1.6412182e-01   4.7110002e+01  -8.5852705e-01   4.9694539e-01   5.9841453e-01   9.1136666e-01  -1.0934690e+00  -2.5952387e-02  -1.7785160e+01  -8.8563020e-02   2.9133459e-01  -3.5563940e+00  -8.9555192e+00   2.7659383e+00  -1.8269911e+01  -2.5113289e+00   2.1436418e+00  -6.6918791e+00   2.8590784e-01   2.6075250e-01  -6.6136198e-02   2.0166605e-02   1.3103511e+00   1.1377578e+01  -4.0690720e-01  -2.6111478e-01  -3.3199128e-03  -1.9816213e+00  -3.7994221e+00
   5.8570000e+01   1.2459785e-01  -1.5592638e-01   4.7113980e+01  -8.2126048e-01   5.0267497e-01   6.0118964e-01   2.7751122e-01  -1.0951095e+00  -1.6979485e-01  -1.4384246e+01  -8.6096863e-02   2.4672920e-01  -4.4605385e+00  -8.9555157e+00   2.5861590e+00  -1.7977933e+01  -2.8405273e+00   2.2985706e+00  -6.1550395e+00   2.7195487e-01   2.6198550e-01  -6.7707478e-02   1.3669614e-01   1.4198416e+00   1.1353523e+01  -4.0136608e-01  -2.5028472e-01  -6.0388164e-04  -1.8507066e+00  -3.8607843e+00
   5.8580000e+01   1.4457725e-01  -1.4784163e-01   4.7117219e+01  -7.7958477e-01   5.0657108e-01   6.0869906e-01   7.5094180e-01  -1.0977165e+00  -2.6702601e-01  -9.7231163e+00  -8.4219284e-02   1.9053070e-01  -5.6198500e+00  -8.9555149e+00   2.4045428e+00  -1.8161615e+01  -3.1633919e+00   2.3942970e+00  -5.6026119e+00   2.5624903e-01   2.5883773e-01  -7.2045955e-02   1.3540769e-01   1.5586886e+00   1.1100139e+01  -3.8964683e-01  -2.4000723e-01   7.8052184e-04  -1.7302136e+00  -3.8499108e+00
   5.8590000e+01   1.5961195e-01  -1.4630320e-01   4.7121809e+01  -7.3322973e-01   5.1528004e-01   6.2477227e-01   1.6073217e+00  -1.1008409e+00  -3.1909548e-01  -5.2069476e+00  -8.3174792e-02   1.0895050e-01  -8.1580199e+00  -8.9555155e+00   2.2424582e+00  -1.6208463e+01  -3.4323311e+00   2.4328505e+00  -5.1408025e+00   2.4154990e-01   2.5158309e-01  -7.7748303e-02   3.0442180e-02   1.6919694e+00   1.0749124e+01  -3.7606123e-01  -2.3386179e-01   1.0179856e-03  -1.6454239e+00  -3.7835417e+00
   5.8600000e+01   1.6639413e-01  -1.5666617e-01   4.7129625e+01  -6.8147420e-01   5.2129610e-01   6.4663852e-01   2.1866243e+00  -1.1041558e+00  -3.3840719e-01  -1.9311703e+00  -8.3313880e-02  -8.2718139e-03  -1.1722232e+01  -8.9555165e+00   2.1231738e+00  -1.1928436e+01  -3.6139156e+00   2.4322222e+00  -4.8461656e+00   2.3029842e-01   2.4157679e-01  -8.3415848e-02  -1.4367232e-01   1.7716769e+00   1.0426084e+01  -3.6408185e-01  -2.3395280e-01  -9.9294834e-05  -1.6199370e+00  -3.6898462e+00
   5.8610000e+01   1.6509089e-01  -1.7881263e-01   4.7141184e+01  -6.2566121e-01   5.2685379e-01   6.7407700e-01   2.7438480e+00  -1.1074902e+00  -3.4054332e-01  -2.1361274e-01  -8.4885713e-02  -1.5080121e-01  -1.4252939e+01  -8.9555174e+00   2.0502569e+00  -7.2916950e+00  -3.6918376e+00   2.4076769e+00  -4.7534956e+00   2.2423906e-01   2.3089781e-01  -8.7825299e-02  -3.3227836e-01   1.7572278e+00   1.0215868e+01  -3.5578073e-01  -2.4074212e-01  -2.9822043e-03  -1.6718214e+00  -3.6106007e+00
   5.8620000e+01   1.5988895e-01  -2.0582187e-01   4.7154968e+01  -5.6965311e-01   5.3435953e-01   7.0752516e-01   3.3448159e+00  -1.1107600e+00  -3.3427403e-01   6.2692861e-01  -8.7895628e-02  -2.9412280e-01  -1.4332159e+01  -8.9555180e+00   2.0058010e+00  -4.4455914e+00  -3.6798740e+00   2.3534979e+00  -4.8673919e+00   2.2394167e-01   2.2171921e-01  -9.0125143e-02  -4.8937922e-01   1.6532464e+00   1.0156789e+01  -3.5194414e-01  -2.5321625e-01  -7.8863783e-03  -1.7974086e+00  -3.5752598e+00
   5.8630000e+01   1.5628895e-01  -2.2696102e-01   4.7168446e+01  -5.1779493e-01   5.4220906e-01   7.4325145e-01   3.5726293e+00  -1.1138867e+00  -3.2013578e-01   1.4138248e+00  -9.2130595e-02  -4.1627890e-01  -1.2215611e+01  -8.9555183e+00   1.9605265e+00  -4.5274519e+00  -3.6165319e+00   2.2530727e+00  -5.1650868e+00   2.2871725e-01   2.1562053e-01  -9.0147401e-02  -6.0087004e-01   1.5090234e+00   1.0242372e+01  -3.5250318e-01  -2.6916914e-01  -1.4452409e-02  -1.9719313e+00  -3.5796343e+00
   5.8640000e+01   1.5616034e-01  -2.3400757e-01   4.7180173e+01  -4.7305186e-01   5.5000128e-01   7.7769448e-01   3.4443036e+00  -1.1167729e+00  -2.9623900e-01   2.3896784e+00  -9.7278092e-02  -5.0726848e-01  -9.0989579e+00  -8.9555184e+00   1.8842028e+00  -7.6323665e+00  -3.5420370e+00   2.1048096e+00  -5.5932477e+00   2.3705486e-01   2.1323676e-01  -8.8501262e-02  -6.8015760e-01   1.3775563e+00   1.0428339e+01  -3.5672187e-01  -2.8563798e-01  -2.1497331e-02  -2.1671773e+00  -3.5908681e+00
   5.8650000e+01   1.5528205e-01  -2.2667602e-01   4.7190646e+01  -4.3702329e-01   5.5653300e-01   8.1049488e-01   3.2800399e+00  -1.1193342e+00  -2.6382704e-01   3.2411960e+00  -1.0304736e-01  -5.6915069e-01  -6.1882209e+00  -8.9555184e+00   1.7562991e+00  -1.2790365e+01  -3.4769079e+00   1.9271407e+00  -6.0810685e+00   2.4705911e-01   2.1425385e-01  -8.6167643e-02  -7.4339408e-01   1.2894201e+00   1.0650301e+01  -3.6310612e-01  -2.9954101e-01  -2.7340320e-02  -2.3667168e+00  -3.5728640e+00
   5.8660000e+01   1.4665819e-01  -2.1269804e-01   4.7201154e+01  -4.1063537e-01   5.6518466e-01   8.3850297e-01   2.8008090e+00  -1.1215521e+00  -2.2949904e-01   3.4327992e+00  -1.0919100e-01  -6.0618211e-01  -3.7031418e+00  -8.9555184e+00   1.5785762e+00  -1.7772293e+01  -3.4150260e+00   1.7446056e+00  -6.5603047e+00   2.5665309e-01   2.1746917e-01  -8.3930114e-02  -7.8710132e-01   1.2595508e+00   1.0840381e+01  -3.6954984e-01  -3.0838977e-01  -3.0605737e-02  -2.5701460e+00  -3.5140912e+00
   5.8670000e+01   1.2793971e-01  -2.0219212e-01   4.7212216e+01  -3.9444674e-01   5.7555520e-01   8.5311373e-01   1.4610757e+00  -1.1235206e+00  -2.0455927e-01   2.4939778e+00  -1.1535930e-01  -6.0830459e-01  -2.1224820e-01  -8.9555184e+00   1.3803198e+00  -1.9825639e+01  -3.3354906e+00   1.5789690e+00  -6.9717490e+00   2.6387768e-01   2.2102012e-01  -8.2250455e-02  -7.8655026e-01   1.2965204e+00   1.0935319e+01  -3.7400498e-01  -3.1088842e-01  -3.0894227e-02  -2.7870976e+00  -3.4393240e+00
   5.8680000e+01   1.0461385e-01  -2.0086471e-01   4.7223212e+01  -3.8867796e-01   5.8265988e-01   8.4854028e-01  -4.5734518e-01  -1.1254095e+00  -1.9663489e-01   7.9243743e-01  -1.2095521e-01  -5.5093891e-01   5.7365678e+00  -8.9555183e+00   1.2033287e+00  -1.7699116e+01  -3.2349430e+00   1.4511700e+00  -7.2672422e+00   2.6740829e-01   2.2304689e-01  -8.1539765e-02  -7.2799956e-01   1.3970669e+00   1.0890830e+01  -3.7527825e-01  -3.0728204e-01  -2.8746120e-02  -3.0141260e+00  -3.3828477e+00
   5.8690000e+01   8.4551166e-02  -2.0736160e-01   4.7233031e+01  -3.9331087e-01   5.9165531e-01   8.2707345e-01  -2.1466831e+00  -1.1273258e+00  -1.9944454e-01  -2.8096432e-01  -1.2523330e-01  -4.1925503e-01   1.3168388e+01  -8.9555183e+00   1.0761999e+00  -1.2712878e+01  -3.1474175e+00   1.3745528e+00  -7.4234930e+00   2.6701254e-01   2.2254917e-01  -8.2220866e-02  -6.3992078e-01   1.5448948e+00   1.0705079e+01  -3.7336549e-01  -2.9929949e-01  -2.5164112e-02  -3.2188267e+00  -3.3524555e+00
   5.8700000e+01   7.1730607e-02  -2.1538101e-01   4.7240822e+01  -4.0853155e-01   6.0013509e-01   7.9595385e-01  -3.1119599e+00  -1.1292675e+00  -2.0199368e-01  -2.5491459e-01  -1.2764933e-01  -2.3335241e-01   1.8590262e+01  -8.9555183e+00   1.0031852e+00  -7.3014641e+00  -3.1353501e+00   1.3442537e+00  -7.4514316e+00   2.6354850e-01   2.1984333e-01  -8.4427704e-02  -5.8673926e-01   1.7170680e+00   1.0422946e+01  -3.6912581e-01  -2.8954121e-01  -2.1252927e-02  -3.3462367e+00  -3.3248367e+00
   5.8710000e+01   6.5930740e-02  -2.1778958e-01   4.7246522e+01  -4.3493512e-01   6.0638033e-01   7.6552374e-01  -3.0430109e+00  -1.1312211e+00  -2.0315769e-01  -1.1640057e-01  -1.2811686e-01  -3.8879272e-02   1.9447314e+01  -8.9555183e+00   9.7221768e-01  -3.0967564e+00  -3.2439498e+00   1.3452991e+00  -7.3780539e+00   2.5837342e-01   2.1630403e-01  -8.7771561e-02  -6.1796519e-01   1.8823796e+00   1.0105385e+01  -3.6356156e-01  -2.8054286e-01  -1.8047807e-02  -3.3588903e+00  -3.2849633e+00
   5.8720000e+01   6.5558681e-02  -2.1131149e-01   4.7251037e+01  -4.7248145e-01   6.1331312e-01   7.4530896e-01  -2.0214785e+00  -1.1332118e+00  -2.0682837e-01  -3.6706827e-01  -1.2694241e-01   1.2505677e-01   1.6393604e+01  -8.9555183e+00   9.6696057e-01  -5.2571101e-01  -3.4617662e+00   1.3637831e+00  -7.2313070e+00   2.5267754e-01   2.1365068e-01  -9.1555921e-02  -7.2804813e-01   2.0107627e+00   9.8047590e+00  -3.5731484e-01  -2.7416148e-01  -1.6365997e-02  -3.2737723e+00  -3.2554646e+00
   5.8730000e+01   6.9534546e-02  -1.9965053e-01   4.7255868e+01  -5.1861317e-01   6.2242315e-01   7.3826392e-01  -7.0450371e-01  -1.1352531e+00  -2.1187953e-01  -5.0511620e-01  -1.2464655e-01   2.3706308e-01   1.1200630e+01  -8.9555183e+00   9.7370990e-01   6.7493253e-01  -3.7443500e+00   1.3900163e+00  -7.0498413e+00   2.4731658e-01   2.1327681e-01  -9.5290350e-02  -8.7943415e-01   2.0901139e+00   9.5715312e+00  -3.5083492e-01  -2.7153467e-01  -1.6694774e-02  -3.1403372e+00  -3.2657245e+00
   5.8740000e+01   7.7647191e-02  -1.9144549e-01   4.7262429e+01  -5.6767698e-01   6.2849650e-01   7.4379208e-01   5.5281605e-01  -1.1372586e+00  -2.0838532e-01   3.4942141e-01  -1.2176446e-01   2.9566445e-01   5.8601373e+00  -8.9555183e+00   9.8352986e-01   9.8199612e-01  -4.0381458e+00   1.4200912e+00  -6.8784329e+00   2.4306315e-01   2.1589134e-01  -9.9015527e-02  -1.0271078e+00   2.1171923e+00   9.4506804e+00  -3.4499154e-01  -2.7316378e-01  -1.9149484e-02  -3.0166166e+00  -3.3292856e+00
   5.8750000e+01   9.0128031e-02  -1.9431152e-01   4.7271427e+01  -6.1290837e-01   6.3594495e-01   7.6171882e-01   1.7926736e+00  -1.1389664e+00  -1.7900671e-01   2.9378606e+00  -1.1862897e-01   3.2119651e-01   2.5532060e+00  -8.9555183e+00   9.9185052e-01   8.3206553e-01  -4.2869953e+00   1.4522730e+00  -6.7536634e+00   2.4067076e-01   2.2145989e-01  -1.0317149e-01  -1.1298019e+00   2.0875496e+00   9.4670301e+00  -3.4127922e-01  -2.7882389e-01  -2.3393092e-02  -2.9591167e+00  -3.4446157e+00
   5.8760000e+01   1.0686924e-01  -2.1044250e-01   4.7282402e+01  -6.4905303e-01   6.4333611e-01   7.8784566e-01   2.6126849e+00  -1.1399987e+00  -1.1206273e-01   6.6943982e+00  -1.1531391e-01   3.3956583e-01   1.8369316e+00  -8.9555183e+00   9.9713888e-01   5.2883625e-01  -4.4568728e+00   1.4799133e+00  -6.7026068e+00   2.4040294e-01   2.2933795e-01  -1.0805192e-01  -1.1711697e+00   2.0108066e+00   9.6247113e+00  -3.4108397e-01  -2.8752761e-01  -2.8539308e-02  -2.9935920e+00  -3.5860751e+00
   5.8770000e+01   1.2593579e-01  -2.3569375e-01   4.7293590e+01  -6.7324195e-01   6.5296180e-01   8.1205573e-01   2.4210063e+00  -1.1400875e+00  -1.8351982e-02   9.3710747e+00  -1.1179790e-01   3.6015352e-01   2.0587692e+00  -8.9555183e+00   9.9956663e-01   2.4277543e-01  -4.5547510e+00   1.4923722e+00  -6.7335012e+00   2.4152769e-01   2.3854756e-01  -1.1332338e-01  -1.1657473e+00   1.9177701e+00   9.9020640e+00  -3.4471495e-01  -2.9774925e-01  -3.3235278e-02  -3.0965830e+00  -3.7062129e+00
   5.8780000e+01   1.4254256e-01  -2.6087263e-01   4.7302453e+01  -6.8461127e-01   6.6121239e-01   8.2552391e-01   1.3468181e+00  -1.1392118e+00   7.7659761e-02   9.6011743e+00  -1.0815108e-01   3.7359247e-01   1.3438949e+00  -8.9555183e+00   1.0000623e+00   4.9568445e-02  -4.6112515e+00   1.4849133e+00  -6.8191654e+00   2.4248419e-01   2.4813886e-01  -1.1822326e-01  -1.1371642e+00   1.8424194e+00   1.0241099e+01  -3.5120527e-01  -3.0792371e-01  -3.6090668e-02  -3.2198977e+00  -3.7655324e+00
   5.8790000e+01   1.5135124e-01  -2.7568104e-01   4.7306627e+01  -6.8386295e-01   6.6952028e-01   8.2702080e-01   1.4968958e-01  -1.1374399e+00   1.6707254e-01   8.9412779e+00  -1.0452318e-01   3.7179321e-01  -1.7992539e-01  -8.9555183e+00   9.9980127e-01  -2.6104229e-02  -4.6424584e+00   1.4594222e+00  -6.9023489e+00   2.4174782e-01   2.5748661e-01  -1.2221544e-01  -1.0880081e+00   1.8048476e+00   1.0559272e+01  -3.5892850e-01  -3.1698946e-01  -3.6331631e-02  -3.3328738e+00  -3.7669388e+00
   5.8800000e+01   1.4965101e-01  -2.7452463e-01   4.7304950e+01  -6.7255766e-01   6.7714062e-01   8.2055739e-01  -6.4634153e-01  -1.1348185e+00   2.5201833e-01   8.4945794e+00  -1.0100737e-01   3.6051615e-01  -1.1277067e+00  -8.9555183e+00   1.0000146e+00   2.1331340e-02  -4.6444358e+00   1.4159274e+00  -6.9342112e+00   2.3875353e-01   2.6639446e-01  -1.2531061e-01  -1.0062269e+00   1.8070582e+00   1.0788408e+01  -3.6640556e-01  -3.2456595e-01  -3.4140174e-02  -3.4260287e+00  -3.7445762e+00
   5.8810000e+01   1.3682736e-01  -2.5934547e-01   4.7298355e+01  -6.5229400e-01   6.8544850e-01   8.0942434e-01  -1.1133047e+00  -1.1315731e+00   3.1454646e-01   6.2528126e+00  -9.7608793e-02   3.4871595e-01  -1.1800193e+00  -8.9555183e+00   1.0019266e+00   1.9119700e-01  -4.6186590e+00   1.3530772e+00  -6.9056953e+00   2.3425579e-01   2.7503779e-01  -1.2779856e-01  -8.9750292e-01   1.8348229e+00   1.0905449e+01  -3.7277509e-01  -3.3073865e-01  -3.0382040e-02  -3.4884887e+00  -3.7226820e+00
   5.8820000e+01   1.1307336e-01  -2.3669198e-01   4.7289577e+01  -6.2467215e-01   6.9272507e-01   7.9350506e-01  -1.5919281e+00  -1.1282568e+00   3.2178027e-01   7.2338116e-01  -9.4404980e-02   3.2911417e-01  -1.9601782e+00  -8.9555183e+00   1.0066091e+00   4.6825636e-01  -4.5926438e+00   1.2749079e+00  -6.8393184e+00   2.2996155e-01   2.8389218e-01  -1.2983775e-01  -8.0013011e-01   1.8689439e+00   1.0929549e+01  -3.7778502e-01  -3.3567668e-01  -2.6043260e-02  -3.4964650e+00  -3.6936432e+00
   5.8830000e+01   8.0563782e-02  -2.1282914e-01   4.7280984e+01  -5.9182984e-01   7.0212158e-01   7.7050418e-01  -2.3000885e+00  -1.1256087e+00   2.5508837e-01  -6.6691901e+00  -9.1666657e-02   2.8229894e-01  -4.6815227e+00  -8.9555183e+00   1.0145501e+00   7.9410018e-01  -4.5981368e+00   1.1921014e+00  -6.7619040e+00   2.2763605e-01   2.9364022e-01  -1.3133777e-01  -7.5178720e-01   1.9002403e+00   1.0891755e+01  -3.8150900e-01  -3.3928866e-01  -2.1818691e-02  -3.4376535e+00  -3.6437217e+00
   5.8840000e+01   4.3723048e-02  -1.9191057e-01   4.7272600e+01  -5.5653705e-01   7.0951273e-01   7.4108590e-01  -2.9418275e+00  -1.1243182e+00   1.1950200e-01  -1.3558637e+01  -8.9700396e-02   2.0466783e-01  -7.7631117e+00  -8.9555183e+00   1.0247845e+00   1.0234336e+00  -4.6370163e+00   1.1242739e+00  -6.6819711e+00   2.2826111e-01   3.0489017e-01  -1.3205338e-01  -7.4822923e-01   1.9266567e+00   1.0804654e+01  -3.8407286e-01  -3.4123535e-01  -1.8042362e-02  -3.3352380e+00  -3.5862734e+00
   5.8850000e+01   6.3029949e-03  -1.7647772e-01   4.7262819e+01  -5.2197048e-01   7.1541420e-01   7.1266358e-01  -2.8422319e+00  -1.1248127e+00  -5.8803993e-02  -1.7830599e+01  -8.8606020e-02   1.1698304e-01  -8.7684787e+00  -8.9555183e+00   1.0335787e+00   8.7942150e-01  -4.6969422e+00   1.0982636e+00  -6.5871520e+00   2.3180180e-01   3.1772035e-01  -1.3168349e-01  -7.6211887e-01   1.9390092e+00   1.0663761e+01  -3.8546947e-01  -3.4125890e-01  -1.4806427e-02  -3.2192167e+00  -3.5412668e+00
   5.8860000e+01  -3.1033786e-02  -1.6750115e-01   4.7250913e+01  -4.9141880e-01   7.2337831e-01   6.9507355e-01  -1.7590035e+00  -1.1270802e+00  -2.3604903e-01  -1.7724504e+01  -8.8225544e-02   4.5260369e-02  -7.1722670e+00  -8.9555183e+00   1.0329552e+00  -6.2346005e-02  -4.7761484e+00   1.1271465e+00  -6.4642861e+00   2.3747597e-01   3.3146159e-01  -1.3012989e-01  -7.8266207e-01   1.9233965e+00   1.0468998e+01  -3.8548902e-01  -3.3934869e-01  -1.2153351e-02  -3.0966678e+00  -3.5040534e+00
   5.8870000e+01  -6.8511776e-02  -1.6478355e-01   4.7238278e+01  -4.6734483e-01   7.2824845e-01   6.9464073e-01  -4.3281366e-02  -1.1306193e+00  -3.6333304e-01  -1.2728400e+01  -8.8384214e-02  -8.6274943e-03  -5.3887863e+00  -8.9555183e+00   1.0098449e+00  -2.3110295e+00  -4.8956806e+00   1.1998066e+00  -6.3232369e+00   2.4413061e-01   3.4505553e-01  -1.2785735e-01  -8.3630422e-01   1.8769967e+00   1.0239659e+01  -3.8384448e-01  -3.3565617e-01  -1.0311580e-02  -2.9446541e+00  -3.4365506e+00
   5.8880000e+01  -1.0353258e-01  -1.6792467e-01   4.7227448e+01  -4.5055456e-01   7.3552502e-01   7.1080550e-01   1.6164768e+00  -1.1345918e+00  -4.0689147e-01  -4.3558429e+00  -8.9175121e-02  -7.1550421e-02  -6.2922927e+00  -8.9555183e+00   9.4734945e-01  -6.2495473e+00  -5.0763854e+00   1.2917429e+00  -6.1984242e+00   2.5064132e-01   3.5762139e-01  -1.2576336e-01  -9.5244459e-01   1.8211769e+00   1.0011916e+01  -3.8045812e-01  -3.3057593e-01  -9.5991673e-03  -2.7413677e+00  -3.3082053e+00
   5.8890000e+01  -1.3130243e-01  -1.7619756e-01   4.7220455e+01  -4.4065112e-01   7.4325995e-01   7.3395676e-01   2.3151258e+00  -1.1381037e+00  -3.6099807e-01   4.5893395e+00  -9.0921743e-02  -1.6681030e-01  -9.5259880e+00  -8.9555183e+00   8.3030723e-01  -1.1704222e+01  -5.2947090e+00   1.3709545e+00  -6.1307421e+00   2.5636798e-01   3.6884163e-01  -1.2460491e-01  -1.1061164e+00   1.7975868e+00   9.8249450e+00  -3.7583265e-01  -3.2498098e-01  -9.9416948e-03  -2.5127943e+00  -3.1515211e+00
   5.8900000e+01  -1.4813364e-01  -1.8795645e-01   4.7217601e+01  -4.3700774e-01   7.5294293e-01   7.5212516e-01   1.8168400e+00  -1.1404374e+00  -2.4320656e-01   1.1779151e+01  -9.3939833e-02  -2.9380807e-01  -1.2699777e+01  -8.9555183e+00   6.5715515e-01  -1.7315208e+01  -5.5020854e+00   1.4099421e+00  -6.1509344e+00   2.6135483e-01   3.7918530e-01  -1.2469526e-01  -1.2414799e+00   1.8320382e+00   9.7097846e+00  -3.7118160e-01  -3.2011782e-01  -1.0733194e-02  -2.3105874e+00  -3.0311091e+00
   5.8910000e+01  -1.5217496e-01  -2.0103249e-01   4.7216929e+01  -4.3922281e-01   7.5804226e-01   7.6221609e-01   1.0090935e+00  -1.1411793e+00  -8.3983496e-02   1.5922306e+01  -9.8346789e-02  -4.3264276e-01  -1.3883469e+01  -8.9555183e+00   4.5165876e-01  -2.0549639e+01  -5.6669347e+00   1.4025373e+00  -6.2656825e+00   2.6601462e-01   3.8975996e-01  -1.2603221e-01  -1.3223153e+00   1.9058235e+00   9.6784032e+00  -3.6794769e-01  -3.1726100e-01  -1.1357300e-02  -2.1686961e+00  -2.9875779e+00
   5.8920000e+01  -1.4201759e-01  -2.1416649e-01   4.7215194e+01  -4.4720363e-01   7.6686581e-01   7.6885301e-01   6.6369201e-01  -1.1402515e+00   8.2998923e-02   1.6698242e+01  -1.0397879e-01  -5.5497696e-01  -1.2233420e+01  -8.9555183e+00   2.5666344e-01  -1.9499532e+01  -5.7833020e+00   1.3620872e+00  -6.4529740e+00   2.7071634e-01   4.0171523e-01  -1.2857937e-01  -1.3434747e+00   1.9780764e+00   9.7209633e+00  -3.6707360e-01  -3.1753045e-01  -1.1755262e-02  -2.0970229e+00  -3.0276972e+00
   5.8930000e+01  -1.1709424e-01  -2.2817986e-01   4.7210073e+01  -4.6117154e-01   7.7270998e-01   7.7447872e-01   5.6257039e-01  -1.1377672e+00   2.3861477e-01   1.5561584e+01  -1.1043264e-01  -6.3679220e-01  -8.1815238e+00  -8.9555183e+00   1.0834616e-01  -1.4831728e+01  -5.8642692e+00   1.3059960e+00  -6.6747814e+00   2.7568871e-01   4.1560939e-01  -1.3232576e-01  -1.3237341e+00   2.0221152e+00   9.8191430e+00  -3.6868290e-01  -3.2169673e-01  -1.2534204e-02  -2.0881909e+00  -3.1358724e+00
   5.8940000e+01  -8.1219926e-02  -2.4458535e-01   4.7201022e+01  -4.8136563e-01   7.8250755e-01   7.7634632e-01   1.8676067e-01  -1.1338291e+00   3.8395586e-01   1.4534110e+01  -1.1724605e-01  -6.7233466e-01  -3.5542456e+00  -8.9555183e+00   1.7886470e-02  -9.0459691e+00  -5.9390385e+00   1.2459763e+00  -6.9017201e+00   2.8106408e-01   4.3110915e-01  -1.3703227e-01  -1.2963539e+00   2.0353989e+00   9.9631877e+00  -3.7233942e-01  -3.2987497e-01  -1.4585990e-02  -2.1141556e+00  -3.2816267e+00
   5.8950000e+01  -4.5893689e-02  -2.6208940e-01   4.7187078e+01  -5.0716203e-01   7.8944034e-01   7.7210385e-01  -4.2424744e-01  -1.1285362e+00   5.1942182e-01   1.3546595e+01  -1.2417136e-01  -6.8323249e-01  -1.0897838e+00  -8.9555183e+00  -2.4281582e-02  -4.2168052e+00  -6.0455934e+00   1.1919705e+00  -7.1226209e+00   2.8682849e-01   4.4712064e-01  -1.4211401e-01  -1.3039346e+00   2.0286710e+00   1.0149810e+01  -3.7746783e-01  -3.4140649e-01  -1.8389495e-02  -2.1268580e+00  -3.4166318e+00
   5.8960000e+01  -2.7470595e-02  -2.7535526e-01   4.7164519e+01  -5.3645786e-01   7.9694609e-01   7.6483837e-01  -7.2654765e-01  -1.1221030e+00   6.3329975e-01   1.1387793e+01  -1.3131122e-01  -7.0451621e-01  -2.1283720e+00  -8.9555183e+00  -3.5136938e-02  -1.0855356e+00  -6.1984089e+00   1.1541784e+00  -7.3232293e+00   2.9271895e-01   4.6219769e-01  -1.4680121e-01  -1.3755034e+00   2.0090604e+00   1.0361783e+01  -3.8345112e-01  -3.5496997e-01  -2.3514633e-02  -2.0923513e+00  -3.4939717e+00
   5.8970000e+01  -3.7908066e-02  -2.7745844e-01   4.7129532e+01  -5.6683992e-01   8.0410806e-01   7.6076055e-01  -4.0778262e-01  -1.1148506e+00   7.1462673e-01   8.1326978e+00  -1.3901677e-01  -7.6088823e-01  -5.6372015e+00  -8.9555183e+00  -3.0137359e-02   4.9995787e-01  -6.3756113e+00   1.1349326e+00  -7.4777333e+00   2.9819744e-01   4.7503669e-01  -1.5035388e-01  -1.5037096e+00   1.9742077e+00   1.0568181e+01  -3.8964174e-01  -3.6875957e-01  -2.8777033e-02  -2.0138703e+00  -3.4973129e+00
   5.8980000e+01  -7.6499193e-02  -2.6276422e-01   4.7085413e+01  -5.9781143e-01   8.1132733e-01   7.6390692e-01   3.1463748e-01  -1.1071753e+00   7.5565915e-01   4.1032422e+00  -1.4776775e-01  -8.6506020e-01  -1.0417197e+01  -8.9555183e+00  -1.9941830e-02   1.0195529e+00  -6.5482978e+00   1.1249262e+00  -7.5658641e+00   3.0242544e-01   4.8483972e-01  -1.5230684e-01  -1.6549927e+00   1.9236316e+00   1.0741249e+01  -3.9543993e-01  -3.8069182e-01  -3.2781169e-02  -1.9098855e+00  -3.4374086e+00
   5.8990000e+01  -1.2996311e-01  -2.2925139e-01   4.7045612e+01  -6.3153659e-01   8.1940604e-01   7.7506954e-01   1.1162620e+00  -1.0996662e+00   7.3700615e-01  -1.8652998e+00  -1.5816630e-01  -1.0292367e+00  -1.6417649e+01  -8.9555183e+00  -1.0352373e-02   9.5894573e-01  -6.6980525e+00   1.1111057e+00  -7.5729361e+00   3.0417286e-01   4.9119389e-01  -1.5263370e-01  -1.7859302e+00   1.8734591e+00   1.0853895e+01  -4.0003579e-01  -3.8862643e-01  -3.4338910e-02  -1.7930432e+00  -3.3350587e+00
   5.9000000e+01  -1.8146167e-01  -1.8155647e-01   4.7025862e+01  -6.7125732e-01   8.2588046e-01   7.9311008e-01   1.8040533e+00  -1.0932300e+00   6.2723745e-01  -1.0976870e+01  -1.7085626e-01  -1.2577042e+00  -2.2846755e+01  -8.9555183e+00  -3.6005409e-03   6.7518318e-01  -6.7996406e+00   1.0852010e+00  -7.4679868e+00   3.0186635e-01   4.9359358e-01  -1.5167404e-01  -1.8401046e+00   1.8554501e+00   1.0863596e+01  -4.0210048e-01  -3.9068162e-01  -3.2755552e-02  -1.6812878e+00  -3.2253128e+00
   5.9010000e+01  -2.2032852e-01  -1.3211258e-01   4.7032438e+01  -7.1830007e-01   8.3447483e-01   8.1477776e-01   2.1667690e+00  -1.0890463e+00   3.9988323e-01  -2.2735422e+01  -1.8621766e-01  -1.5242814e+00  -2.6657720e+01  -8.9555183e+00   1.5812796e-04   3.7586689e-01  -6.8179946e+00   1.0430386e+00  -7.2030436e+00   2.9394589e-01   4.9130866e-01  -1.5011450e-01  -1.7617233e+00   1.8931520e+00   1.0717319e+01  -4.0011103e-01  -3.8581986e-01  -2.8234073e-02  -1.6039421e+00  -3.1571365e+00
   5.9020000e+01  -2.4486809e-01  -9.6487174e-02   4.7058866e+01  -7.6974425e-01   8.4198057e-01   8.3564794e-01   2.0870178e+00  -1.0883845e+00   4.6519441e-02  -3.5336379e+01  -2.0404226e-01  -1.7702256e+00  -2.4594416e+01  -8.9555183e+00   1.6670462e-03   1.5089183e-01  -6.7479994e+00   9.8818937e-01  -6.7451759e+00   2.7953756e-01   4.8391707e-01  -1.4923411e-01  -1.5503111e+00   1.9741209e+00   1.0383352e+01  -3.9319506e-01  -3.7448286e-01  -2.2220793e-02  -1.5732687e+00  -3.1567050e+00
   5.9030000e+01  -2.6002655e-01  -8.4949927e-02   4.7091379e+01  -8.1946276e-01   8.4902795e-01   8.5160432e-01   1.5956375e+00  -1.0923170e+00  -4.1328168e-01  -4.5980112e+01  -2.2350786e-01  -1.9340926e+00  -1.6386696e+01  -8.9555183e+00   1.8401258e-03   1.7307963e-02  -6.6449865e+00   9.4000603e-01  -6.1035952e+00   2.5920771e-01   4.7208377e-01  -1.5082140e-01  -1.2925186e+00   2.0539871e+00   9.8785868e+00  -3.8180221e-01  -3.5864975e-01  -1.7053321e-02  -1.5617167e+00  -3.1952182e+00
   5.9040000e+01  -2.7386940e-01  -9.6251268e-02   4.7116310e+01  -8.6169174e-01   8.6025793e-01   8.5893162e-01   7.3273029e-01  -1.1013162e+00  -9.1977836e-01  -5.0649668e+01  -2.4356562e-01  -1.9932355e+00  -5.9142946e+00  -8.9555183e+00   1.4150686e-03  -4.2505722e-02  -6.6109213e+00   9.2669277e-01  -5.3344365e+00   2.3518880e-01   4.5786380e-01  -1.5622741e-01  -1.1239075e+00   2.0901099e+00   9.2762921e+00  -3.6772608e-01  -3.4118149e-01  -1.4737586e-02  -1.5089532e+00  -3.1997710e+00
   5.9050000e+01  -2.9369586e-01  -1.1745008e-01   4.7127408e+01  -8.9311514e-01   8.6524266e-01   8.5854886e-01  -3.8275682e-02  -1.1148891e+00  -1.3766281e+00  -4.5684975e+01  -2.6349433e-01  -1.9804982e+00   1.2737328e+00  -8.9555183e+00   8.5778896e-04  -5.5727967e-02  -6.7405750e+00   9.6829064e-01  -4.5281872e+00   2.1071311e-01   4.4409471e-01  -1.6531015e-01  -1.1476073e+00   2.0616403e+00   8.6899438e+00  -3.5352030e-01  -3.2501253e-01  -1.5833003e-02  -1.3560944e+00  -3.1037757e+00
   5.9060000e+01  -3.2146948e-01  -1.3038148e-01   4.7130126e+01  -9.1249460e-01   8.7521213e-01   8.5750330e-01  -1.0455633e-01  -1.1316038e+00  -1.6902789e+00  -3.1365075e+01  -2.8319312e-01  -1.9578715e+00   2.2626637e+00  -8.9555183e+00   3.9629346e-04  -4.6149549e-02  -7.0487298e+00   1.0575663e+00  -3.7884992e+00   1.8892812e-01   4.3321891e-01  -1.7641338e-01  -1.3624992e+00   1.9731733e+00   8.2346620e+00  -3.4165267e-01  -3.1254291e-01  -1.9406085e-02  -1.0991510e+00  -2.9082062e+00
   5.9070000e+01  -3.4972344e-01  -1.2169160e-01   4.7136763e+01  -9.1976017e-01   8.8243139e-01   8.6255563e-01   5.0523310e-01  -1.1496035e+00  -1.8182931e+00  -1.2801427e+01  -3.0302863e-01  -1.9719003e+00  -1.4028806e+00  -8.9555183e+00   9.8859049e-05  -2.9743441e-02  -7.4434089e+00   1.1528960e+00  -3.2019620e+00   1.7206259e-01   4.2631608e-01  -1.8719511e-01  -1.6580181e+00   1.8567233e+00   7.9829782e+00  -3.3370012e-01  -3.0520518e-01  -2.3823226e-02  -8.0908307e-01  -2.6945024e+00
   5.9080000e+01  -3.6449289e-01  -9.1488343e-02   4.7155215e+01  -9.1535130e-01   8.8942148e-01   8.7688833e-01   1.4332697e+00  -1.1671483e+00  -1.7722074e+00   4.6085695e+00  -3.2343761e-01  -2.0293869e+00  -5.7486557e+00  -8.9555183e+00  -5.0596609e-05  -1.4945566e-02  -7.7848623e+00   1.2049180e+00  -2.8154303e+00   1.6108097e-01   4.2297559e-01  -1.9553827e-01  -1.8932741e+00   1.7583240e+00   7.9456476e+00  -3.2990168e-01  -3.0330188e-01  -2.7706996e-02  -5.8441699e-01  -2.5624893e+00
   5.9090000e+01  -3.5720712e-01  -5.7107776e-02   4.7183093e+01  -8.9960681e-01   8.9715641e-01   8.9625614e-01   1.9367815e+00  -1.1827721e+00  -1.5795825e+00   1.9262489e+01  -3.4458146e-01  -2.1028178e+00  -7.3430920e+00  -8.9555183e+00  -9.8640111e-05  -4.8043502e-03  -7.9721480e+00   1.1905035e+00  -2.6501645e+00   1.5597300e-01   4.2228046e-01  -2.0046136e-01  -1.9884020e+00   1.7144482e+00   8.0968313e+00  -3.2955416e-01  -3.0626600e-01  -3.0619770e-02  -4.9196625e-01  -2.5628052e+00
   5.9100000e+01  -3.3301711e-01  -4.7710479e-02   4.7211263e+01  -8.7227051e-01   9.0844368e-01   9.0526011e-01   9.0039636e-01  -1.1952216e+00  -1.2616788e+00   3.1790377e+01  -3.6614359e-01  -2.1447183e+00  -4.1900442e+00  -8.9555183e+00  -9.1857362e-05   6.7827483e-04  -7.9883639e+00   1.1174235e+00  -2.7131510e+00   1.5648506e-01   4.2420136e-01  -2.0268185e-01  -1.9481446e+00   1.7321822e+00   8.4016527e+00  -3.3201191e-01  -3.1330073e-01  -3.3127019e-02  -5.4676952e-01  -2.6904323e+00
   5.9110000e+01  -3.0532117e-01  -8.7456555e-02   4.7230136e+01  -8.3242597e-01   9.1698075e-01   8.8895025e-01  -1.6309857e+00  -1.2035073e+00  -8.4471190e-01   4.1696687e+01  -3.8735200e-01  -2.1098531e+00   3.4865204e+00  -8.9555183e+00  -6.4272379e-05   2.7584984e-03  -7.9023315e+00   1.0159697e+00  -2.9860517e+00   1.6245657e-01   4.2995127e-01  -2.0409930e-01  -1.8418174e+00   1.7785970e+00   8.8243857e+00  -3.3713636e-01  -3.2396642e-01  -3.6289736e-02  -7.0906523e-01  -2.8987533e+00
   5.9120000e+01  -2.8255095e-01  -1.7724646e-01   4.7233783e+01  -7.7921139e-01   9.2523134e-01   8.4761860e-01  -4.1331652e+00  -1.2070423e+00  -3.6908977e-01   4.7562213e+01  -4.0727832e-01  -1.9825575e+00   1.2729555e+01  -8.9555183e+00  -3.5543210e-05   2.8729169e-03  -7.8160090e+00   9.2651989e-01  -3.4307734e+00   1.7351515e-01   4.4091382e-01  -2.0638301e-01  -1.7619797e+00   1.7965038e+00   9.3374507e+00  -3.4492179e-01  -3.3811356e-01  -4.0967886e-02  -9.0854334e-01  -3.1179668e+00
   5.9130000e+01  -2.6045430e-01  -2.9116572e-01   4.7222012e+01  -7.1377304e-01   9.3302357e-01   7.9551319e-01  -5.2105407e+00  -1.2056407e+00   1.2507116e-01   4.9416093e+01  -4.2518713e-01  -1.7817920e+00   2.0076552e+01  -8.9555183e+00  -1.4093455e-05   2.1449755e-03  -7.7834243e+00   8.7478928e-01  -4.0029912e+00   1.8883396e-01   4.5732068e-01  -2.0969085e-01  -1.7615223e+00   1.7404542e+00   9.9175725e+00  -3.5508803e-01  -3.5520334e-01  -4.7160516e-02  -1.0976973e+00  -3.2974110e+00
   5.9140000e+01  -2.2837980e-01  -3.8976134e-01   4.7200161e+01  -6.4141442e-01   9.3835207e-01   7.5148634e-01  -4.4026852e+00  -1.1993994e+00   6.0951757e-01   4.8444641e+01  -4.4069465e-01  -1.5423217e+00   2.3947029e+01  -8.9555183e+00  -1.4362507e-06   1.2657205e-03  -7.7865542e+00   8.6071749e-01  -4.6547557e+00   2.0724993e-01   4.7788751e-01  -2.1252567e-01  -1.8291006e+00   1.6074876e+00   1.0526964e+01  -3.6691879e-01  -3.7389837e-01  -5.3817935e-02  -1.2713336e+00  -3.4278060e+00
   5.9150000e+01  -1.8484653e-01  -4.3886758e-01   4.7176755e+01  -5.7098141e-01   9.4499838e-01   7.2967175e-01  -2.1814586e+00  -1.1887207e+00   1.0535540e+00   4.4403638e+01  -4.5369511e-01  -1.2917217e+00   2.5059995e+01  -8.9555183e+00   4.1761943e-06   5.6124450e-04  -7.7747105e+00   8.6608859e-01  -5.3433133e+00   2.2742684e-01   5.0048188e-01  -2.1289213e-01  -1.9213306e+00   1.4564383e+00   1.1110769e+01  -3.7929021e-01  -3.9254126e-01  -5.9489313e-02  -1.4437982e+00  -3.5277641e+00
   5.9160000e+01  -1.4575948e-01  -4.2564992e-01   4.7160719e+01  -5.1150652e-01   9.5089985e-01   7.3095926e-01   1.2875029e-01  -1.1745104e+00   1.4069040e+00   3.5335005e+01  -4.6414620e-01  -1.0363708e+00   2.5535096e+01  -8.9555183e+00   5.3661953e-06   1.1900009e-04  -7.7137869e+00   8.6408405e-01  -6.0472630e+00   2.4795974e-01   5.2313477e-01  -2.0985590e-01  -2.0036773e+00   1.3879836e+00   1.1619750e+01  -3.9115147e-01  -4.1000682e-01  -6.3241366e-02  -1.6235913e+00  -3.6230973e+00
   5.9170000e+01  -1.3367718e-01  -3.6629456e-01   4.7158519e+01  -4.6952793e-01   9.5897856e-01   7.4238062e-01   1.1421365e+00  -1.1582913e+00   1.6080166e+00   2.0111257e+01  -4.7177447e-01  -7.5341765e-01   2.8295313e+01  -8.9555183e+00   4.4095169e-06  -9.5667839e-05  -7.5952489e+00   8.3725742e-01  -6.7589609e+00   2.6755230e-01   5.4474715e-01  -2.0430268e-01  -2.0562893e+00   1.4713769e+00   1.2025849e+01  -4.0219391e-01  -4.2608674e-01  -6.5000753e-02  -1.8190409e+00  -3.7416354e+00
   5.9180000e+01  -1.5649699e-01  -2.9826550e-01   4.7171565e+01  -4.4775984e-01   9.6763022e-01   7.4618579e-01   3.8051712e-01  -1.1419997e+00   1.6154289e+00   7.4123808e-01  -4.7570816e-01  -3.8341617e-01   3.7000148e+01  -8.9555183e+00   2.8248178e-06  -1.5846990e-04  -7.4054711e+00   7.9306755e-01  -7.4464349e+00   2.8521201e-01   5.6502063e-01  -1.9823602e-01  -2.0476671e+00   1.6879322e+00   1.2305944e+01  -4.1276251e-01  -4.4103864e-01  -6.5223481e-02  -2.0616078e+00  -3.9224867e+00
   5.9190000e+01  -1.9860827e-01  -2.5815608e-01   4.7195595e+01  -4.4429635e-01   9.7547974e-01   7.3254915e-01  -1.3636642e+00  -1.1274898e+00   1.4373415e+00  -1.7808743e+01  -4.7433165e-01   1.4774987e-01   5.3116605e+01  -8.9555183e+00   1.4084561e-06  -1.4163617e-04  -7.1398334e+00   7.6070300e-01  -8.0310543e+00   3.0028280e-01   5.8371620e-01  -1.9328200e-01  -1.9484436e+00   1.9454822e+00   1.2425148e+01  -4.2284112e-01  -4.5447457e-01  -6.4429585e-02  -2.3713684e+00  -4.1863761e+00
   5.9200000e+01  -2.3402301e-01  -2.5937458e-01   4.7222280e+01  -4.5420922e-01   9.8109473e-01   7.0625096e-01  -2.6298191e+00  -1.1160173e+00   1.1337240e+00  -3.0361748e+01  -4.6577749e-01   8.6531155e-01   7.1756167e+01  -8.9555183e+00   4.4374853e-07  -9.6470755e-05  -6.8630857e+00   7.7438225e-01  -8.4106056e+00   3.1219187e-01   6.0011066e-01  -1.8997312e-01  -1.7962025e+00   2.1366439e+00   1.2347595e+01  -4.3117707e-01  -4.6460900e-01  -6.3102473e-02  -2.6877444e+00  -4.4728345e+00
   5.9210000e+01  -2.4512499e-01  -2.8613857e-01   4.7242291e+01  -4.7332773e-01   9.8923073e-01   6.8098742e-01  -2.5263538e+00  -1.1079888e+00   7.8934686e-01  -3.4437717e+01  -4.4879175e-01   1.7081997e+00   8.4288814e+01  -8.9555183e+00  -7.4217001e-08  -5.1796554e-05  -6.6937902e+00   8.4766511e-01  -8.4950953e+00   3.1992398e-01   6.1317470e-01  -1.8836516e-01  -1.6960243e+00   2.1983775e+00   1.2046533e+01  -4.3555564e-01  -4.6893927e-01  -6.1937306e-02  -2.8935085e+00  -4.6572215e+00
   5.9220000e+01  -2.3244541e-01  -3.0752820e-01   4.7249974e+01  -4.9973981e-01   9.9564785e-01   6.7154662e-01  -9.4408059e-01  -1.1031120e+00   4.7406221e-01  -3.1528465e+01  -4.2328838e-01   2.5598939e+00   8.5169421e+01  -8.9555183e+00  -2.6800869e-07  -1.9379169e-05  -6.7278870e+00   9.6060367e-01  -8.2356898e+00   3.2173374e-01   6.2200743e-01  -1.8888846e-01  -1.7458497e+00   2.1433015e+00   1.1510008e+01  -4.3412867e-01  -4.6598223e-01  -6.1878094e-02  -2.8989902e+00  -4.6399478e+00
   5.9230000e+01  -2.1477221e-01  -2.9941985e-01   4.7247176e+01  -5.3174634e-01   9.9948667e-01   6.8969713e-01   1.8150509e+00  -1.1008208e+00   2.1533453e-01  -2.5872768e+01  -3.9047137e-01   3.2915646e+00   7.3167071e+01  -8.9555183e+00  -2.7569181e-07  -7.6831205e-07  -7.0103246e+00   1.0784682e+00  -7.6651431e+00   3.1584518e-01   6.2596129e-01  -1.9223415e-01  -1.9976059e+00   2.0466354e+00   1.0775008e+01  -4.2664938e-01  -4.5638957e-01  -6.3532663e-02  -2.6646415e+00  -4.3834933e+00
   5.9240000e+01  -2.1712236e-01  -2.5784314e-01   4.7241504e+01  -5.6607138e-01   1.0099718e+00   7.3595452e-01   4.6257396e+00  -1.1006074e+00   7.2650858e-03  -2.0806945e+01  -3.5261224e-01   3.7964741e+00   5.0490947e+01  -8.9555183e+00  -2.0447595e-07   7.1215862e-06  -7.5094557e+00   1.1735927e+00  -6.9120242e+00   3.0202787e-01   6.2458890e-01  -1.9838776e-01  -2.4319745e+00   1.9957116e+00   9.9497647e+00  -4.1462228e-01  -4.4233201e-01  -6.6476508e-02  -2.2148355e+00  -3.9222170e+00
   5.9250000e+01  -2.4994686e-01  -1.9658793e-01   4.7239826e+01  -5.9841502e-01   1.0165608e+00   7.9636006e-01   6.0405542e+00  -1.1020357e+00  -1.5736032e-01  -1.6462540e+01  -3.1233082e-01   4.0395868e+00   2.4311271e+01  -8.9555183e+00  -1.1990600e-07   8.4569946e-06  -8.0802980e+00   1.2308787e+00  -6.1432544e+00   2.8275927e-01   6.1779573e-01  -2.0592215e-01  -2.9215203e+00   2.0339264e+00   9.1747234e+00  -4.0066153e-01  -4.2608604e-01  -6.9317131e-02  -1.6718629e+00  -3.3843026e+00
   5.9260000e+01  -2.9883010e-01  -1.3543808e-01   4.7243250e+01  -6.2533610e-01   1.0275616e+00   8.5228343e-01   5.5923364e+00  -1.1045654e+00  -2.6807957e-01  -1.1071925e+01  -2.7174663e-01   4.0706266e+00   3.1039809e+00  -8.9555183e+00  -5.2642224e-08   6.7263778e-06  -8.5293389e+00   1.2484236e+00  -5.5006813e+00   2.6267212e-01   6.0612911e-01  -2.1234366e-01  -3.2905541e+00   2.1417134e+00   8.5780457e+00  -3.8786616e-01  -4.0941713e-01  -7.0439670e-02  -1.2005903e+00  -2.9305859e+00
   5.9270000e+01  -3.3538109e-01  -9.1166796e-02   4.7246576e+01  -6.4624847e-01   1.0376457e+00   8.9105364e-01   3.8770210e+00  -1.1074458e+00  -3.0387741e-01  -3.5797844e+00  -2.3215735e-01   3.9716242e+00  -9.9002366e+00  -8.9555183e+00  -1.0671647e-08   4.1970578e-06  -8.7316384e+00   1.2312487e+00  -5.0796457e+00   2.4653365e-01   5.9091194e-01  -2.1522995e-01  -3.4304145e+00   2.2582004e+00   8.2538641e+00  -3.7922886e-01  -3.9376710e-01  -6.8635057e-02  -9.0353094e-01  -2.6504295e+00
   5.9280000e+01  -3.3729106e-01  -7.5279119e-02   4.7240984e+01  -6.6351352e-01   1.0470422e+00   9.1186568e-01   2.0812040e+00  -1.1098246e+00  -2.5439672e-01   4.9480689e+00  -1.9419355e-01   3.8093094e+00  -1.6231480e+01  -8.9555183e+00   9.5333101e-09   2.0204957e-06  -8.6651560e+00   1.1857546e+00  -4.9030349e+00   2.3732466e-01   5.7411449e-01  -2.1334472e-01  -3.3274037e+00   2.3093438e+00   8.2216902e+00  -3.7656392e-01  -3.8030746e-01  -6.3500104e-02  -7.9604507e-01  -2.5476051e+00
   5.9290000e+01  -3.0247833e-01  -9.2476813e-02   4.7219606e+01  -6.7964434e-01   1.0541468e+00   9.2320104e-01   1.1335358e+00  -1.1109696e+00  -1.3147674e-01   1.2291999e+01  -1.5821363e-01   3.6109598e+00  -1.9834959e+01  -8.9555183e+00   1.5301660e-08   5.7683504e-07  -8.4048792e+00   1.1266726e+00  -4.9159013e+00   2.3542567e-01   5.5788717e-01  -2.0717399e-01  -3.0555612e+00   2.2382810e+00   8.4124105e+00  -3.7928265e-01  -3.6970545e-01  -5.5916276e-02  -8.1918884e-01  -2.5598622e+00
   5.9300000e+01  -2.5018235e-01  -1.3656748e-01   4.7184023e+01  -6.9446728e-01   1.0648612e+00   9.2958642e-01   6.3853874e-01  -1.1104376e+00   3.5909168e-02   1.6738591e+01  -1.2482012e-01   3.3522108e+00  -2.5874906e+01  -8.9555183e+00   1.3554134e-08  -1.7475265e-07  -8.0952814e+00   1.0720241e+00  -5.0416641e+00   2.3895489e-01   5.4394721e-01  -1.9873521e-01  -2.7590256e+00   2.0443354e+00   8.7235455e+00  -3.8454392e-01  -3.6210766e-01  -4.8044022e-02  -8.6737302e-01  -2.5812199e+00
   5.9310000e+01  -2.0774510e-01  -1.8934026e-01   4.7144685e+01  -7.0525348e-01   1.0754609e+00   9.2510927e-01  -4.4771513e-01  -1.1081411e+00   2.1210558e-01   1.7619642e+01  -9.4995035e-02   2.9951581e+00  -3.5705264e+01  -8.9555183e+00   9.1755609e-09  -4.3785730e-07  -7.8466569e+00   1.0278308e+00  -5.2265615e+00   2.4512503e-01   5.3334424e-01  -1.9061521e-01  -2.5500486e+00   1.7859239e+00   9.0734757e+00  -3.8933479e-01  -3.5749143e-01  -4.2149902e-02  -8.8017878e-01  -2.5506495e+00
   5.9320000e+01  -1.9233948e-01  -2.2809110e-01   4.7112502e+01  -7.0914712e-01   1.0852585e+00   9.0425047e-01  -2.0858798e+00  -1.1042746e+00   3.6897593e-01   1.5687034e+01  -6.9757670e-02   2.5360971e+00  -4.5906108e+01  -8.9555183e+00   4.8923191e-09  -4.2832418e-07  -7.6722204e+00   9.9367331e-01  -5.4458558e+00   2.5195354e-01   5.2647553e-01  -1.8440444e-01  -2.4398457e+00   1.5328764e+00   9.4281273e+00  -3.9264237e-01  -3.5601023e-01  -3.9027404e-02  -8.8029733e-01  -2.4942572e+00
   5.9330000e+01  -2.0210207e-01  -2.3865205e-01   4.7090563e+01  -7.0526208e-01   1.0931653e+00   8.7167407e-01  -3.2576399e+00  -1.0991722e+00   4.9249294e-01   1.2351701e+01  -4.9917890e-02   1.9959824e+00  -5.4011467e+01  -8.9555183e+00   1.8041391e-09  -3.0881800e-07  -7.5320283e+00   9.6732920e-01  -5.7176492e+00   2.5921942e-01   5.2294853e-01  -1.7957868e-01  -2.3776573e+00   1.3353154e+00   9.8189014e+00  -3.9588996e-01  -3.5794111e-01  -3.7496793e-02  -9.0621766e-01  -2.4649025e+00
   5.9340000e+01  -2.2104582e-01  -2.2413527e-01   4.7075170e+01  -6.9520566e-01   1.1009575e+00   8.3620452e-01  -3.5469555e+00  -1.0933056e+00   5.6890890e-01   7.6415960e+00  -3.6015853e-02   1.4018345e+00  -5.9414793e+01  -8.9555183e+00   4.2538693e-11  -1.7616004e-07  -7.3654551e+00   9.3743884e-01  -6.0904785e+00   2.6811604e-01   5.2169907e-01  -1.7402426e-01  -2.2818147e+00   1.2226369e+00   1.0310021e+01  -4.0162662e-01  -3.6323257e-01  -3.5391932e-02  -9.8351821e-01  -2.5116381e+00
   5.9350000e+01  -2.3068071e-01  -2.0222091e-01   4.7062998e+01  -6.8265562e-01   1.1097238e+00   8.0134376e-01  -3.4860756e+00  -1.0873634e+00   5.7652459e-01   7.6156879e-01  -2.8154571e-02   7.9738446e-01  -6.0445000e+01  -8.9555183e+00  -6.9613061e-10  -7.3866930e-08  -7.1036704e+00   8.9671766e-01  -6.5825211e+00   2.7979809e-01   5.2150936e-01  -1.6575273e-01  -2.0688871e+00   1.1921154e+00   1.0919601e+01  -4.1142863e-01  -3.7115307e-01  -3.1167203e-02  -1.1398631e+00  -2.6744984e+00
   5.9360000e+01  -2.1969942e-01  -1.9234723e-01   4.7054982e+01  -6.7238286e-01   1.1184327e+00   7.6733394e-01  -3.4009821e+00  -1.0821015e+00   5.0852036e-01  -6.8004224e+00  -2.5819158e-02   2.4441421e-01  -5.5297025e+01  -8.9555183e+00  -8.1322375e-10  -1.1709314e-08  -6.7192464e+00   8.5911594e-01  -7.1414333e+00   2.9385579e-01   5.2142763e-01  -1.5435831e-01  -1.7230648e+00   1.2083156e+00   1.1578827e+01  -4.2453551e-01  -3.8051174e-01  -2.4919417e-02  -1.3800671e+00  -2.9449882e+00
   5.9370000e+01  -1.8797726e-01  -2.0212910e-01   4.7053844e+01  -6.6828367e-01   1.1237039e+00   7.3844627e-01  -2.8887668e+00  -1.0779392e+00   3.9860089e-01  -1.0991948e+01  -2.7899675e-02  -1.9743606e-01  -4.4185026e+01  -8.9555183e+00  -6.4213507e-10   1.7108869e-08  -6.2557857e+00   8.4727051e-01  -7.6626647e+00   3.0812384e-01   5.2101702e-01  -1.4140003e-01  -1.3130762e+00   1.2301337e+00   1.2163282e+01  -4.3830411e-01  -3.9016065e-01  -1.8157237e-02  -1.6665097e+00  -3.2594205e+00
   5.9380000e+01  -1.4537644e-01  -2.2351487e-01   4.7060036e+01  -6.7094594e-01   1.1320118e+00   7.2245116e-01  -1.5995115e+00  -1.0747848e+00   2.9801545e-01  -1.0058544e+01  -3.2992479e-02  -4.9855030e-01  -3.0111424e+01  -8.9555183e+00  -3.9824780e-10   2.4388727e-08  -5.8077723e+00   8.6978860e-01  -8.0467221e+00   3.1994305e-01   5.2037149e-01  -1.2951464e-01  -9.4253112e-01   1.2332015e+00   1.2563207e+01  -4.4976720e-01  -3.9916896e-01  -1.2687275e-02  -1.9328351e+00  -3.5338826e+00
   5.9390000e+01  -1.0661546e-01  -2.4029253e-01   4.7070329e+01  -6.7668310e-01   1.1360225e+00   7.2374178e-01   1.2906222e-01  -1.0724437e+00   2.1694282e-01  -8.1072635e+00  -3.9845465e-02  -6.7398079e-01  -1.7543049e+01  -8.9555183e+00  -1.9011508e-10   2.0813271e-08  -5.4717684e+00   9.1665828e-01  -8.2485802e+00   3.2754323e-01   5.1969647e-01  -1.2088575e-01  -6.9216434e-01   1.2164537e+00   1.2735476e+01  -4.5692105e-01  -4.0663503e-01  -9.5996321e-03  -2.1138721e+00  -3.7022151e+00
