# Supplementary material for: Measurement data obtained by an instrumented steering wheel for driver model development
Source: Data Brief. 2020 Apr 10;30:105485. doi: 10.1016/j.dib.2020.105485 (PMC7214765; doi:10.1016/j.dib.2020.105485)
Supplement: Supplementary file 1 [file mmc1.zip › Data_DIB/mmc1/Data_DIB/Data_sent/driver5_kickplate3.txt]

   9.9490000e+01  -1.2154131e-01   5.4037439e-02   4.5832775e+01   3.1612471e-01   5.2897373e-01  -9.1008486e-01   4.9741706e-01  -1.0791690e+00   3.3629159e-01  -1.0969404e+01  -5.9292177e-01  -3.6774338e-01   2.0519043e+01  -3.0155176e+00   2.0485263e+00  -1.0119621e+01  -1.3325290e+01   3.2428703e+00  -8.5964037e+00   5.2459220e-01   8.1919835e-01  -3.2134234e-01  -8.5779285e+00   9.6423317e-01   7.0589229e+00  -3.2542003e-01  -6.9167170e-01  -2.5785552e-01  -2.6830528e+01  -8.6325720e+00
   9.9500000e+01  -9.1751828e-02   7.1880170e-02   4.5843575e+01   3.2031246e-01   5.1929074e-01  -9.0457512e-01   5.5097419e-01  -1.0777509e+00   1.3349686e-01  -2.0279473e+01  -5.9444831e-01  -1.7559208e-01   1.9215130e+01  -3.0155179e+00   1.9635491e+00  -8.4977182e+00  -1.3407878e+01   3.2259515e+00  -8.3702484e+00   5.1154233e-01   8.1212638e-01  -3.2643383e-01  -8.5531261e+00   1.0002989e+00   6.9758572e+00  -3.3047444e-01  -6.8648379e-01  -2.5484875e-01  -2.7060357e+01  -8.7066978e+00
   9.9510000e+01  -7.2627599e-02   9.7347508e-02   4.5845208e+01   3.3169367e-01   5.0972235e-01  -8.9613699e-01   8.4381320e-01  -1.0789076e+00  -1.2395234e-01  -2.5744920e+01  -5.9416273e-01   5.7907500e-03   1.8138283e+01  -3.0155181e+00   1.8629735e+00  -1.0057565e+01  -1.3540952e+01   3.2233438e+00  -8.1391675e+00   4.9855501e-01   8.0309047e-01  -3.3114165e-01  -8.5809547e+00   1.0134044e+00   6.8593474e+00  -3.3330494e-01  -6.8048718e-01  -2.5362553e-01  -2.7213223e+01  -8.7189529e+00
   9.9520000e+01  -6.6054033e-02   1.3403359e-01   4.5840650e+01   3.5138424e-01   5.0244578e-01  -8.8663943e-01   9.4975575e-01  -1.0826531e+00  -3.8266402e-01  -2.5871167e+01  -5.9202476e-01   1.9136176e-01   1.8557101e+01  -3.0155183e+00   1.7227860e+00  -1.4018746e+01  -1.3703979e+01   3.2148594e+00  -7.9262277e+00   4.8644009e-01   7.9370130e-01  -3.3646506e-01  -8.6598563e+00   1.0261898e+00   6.7460932e+00  -3.3497357e-01  -6.7589369e-01  -2.5442464e-01  -2.7342524e+01  -8.7003149e+00
   9.9530000e+01  -6.7608154e-02   1.8127447e-01   4.5835677e+01   3.8055955e-01   4.9161688e-01  -8.7768203e-01   8.9574004e-01  -1.0884344e+00  -5.8601041e-01  -2.0334639e+01  -5.8794404e-01   3.8627385e-01   1.9491209e+01  -3.0155183e+00   1.5427387e+00  -1.8004726e+01  -1.3826734e+01   3.2066060e+00  -7.7841249e+00   4.7689843e-01   7.8593506e-01  -3.4154785e-01  -8.7690407e+00   1.0198516e+00   6.6937511e+00  -3.3681074e-01  -6.7428035e-01  -2.5628695e-01  -2.7515442e+01  -8.6760837e+00
   9.9540000e+01  -7.2262383e-02   2.3052827e-01   4.5836279e+01   4.1935076e-01   4.8342359e-01  -8.6797963e-01   9.7024026e-01  -1.0951803e+00  -6.8233877e-01  -9.6328365e+00  -5.8192389e-01   5.8098112e-01   1.9470727e+01  -3.0155183e+00   1.3501933e+00  -1.9254541e+01  -1.3839871e+01   3.2178686e+00  -7.7455934e+00   4.7135673e-01   7.8110803e-01  -3.4436285e-01  -8.8741454e+00   9.6377560e-01   6.7353182e+00  -3.3933104e-01  -6.7586754e-01  -2.5811897e-01  -2.7771883e+01  -8.6623130e+00
   9.9550000e+01  -8.1667472e-02   2.6625067e-01   4.5846465e+01   4.6536126e-01   4.7460004e-01  -8.5916054e-01   8.8190874e-01  -1.1016361e+00  -6.5332647e-01   2.9012298e+00  -5.7395785e-01   7.7622531e-01   1.9524420e+01  -3.0155183e+00   1.1829941e+00  -1.6719923e+01  -1.3711728e+01   3.2528163e+00  -7.7912176e+00   4.6991720e-01   7.7938494e-01  -3.4364675e-01  -8.9322694e+00   8.6887582e-01   6.8447771e+00  -3.4194834e-01  -6.7979241e-01  -2.5956620e-01  -2.8122967e+01  -8.6827439e+00
   9.9560000e+01  -1.0403784e-01   2.7281864e-01   4.5867669e+01   5.1310236e-01   4.6795372e-01  -8.5458686e-01   4.5736867e-01  -1.1068772e+00  -5.3184040e-01   1.2148608e+01  -5.6383383e-01   9.9246744e-01   2.1624213e+01  -3.0155183e+00   1.0653487e+00  -1.1764544e+01  -1.3478636e+01   3.3021924e+00  -7.8665619e+00   4.7143082e-01   7.8016227e-01  -3.3992576e-01  -8.9354011e+00   7.7905759e-01   6.9542640e+00  -3.4363428e-01  -6.8491547e-01  -2.6101745e-01  -2.8544638e+01  -8.7439677e+00
   9.9570000e+01  -1.4226060e-01   2.4566904e-01   4.5899068e+01   5.5570614e-01   4.5781237e-01  -8.5124732e-01   3.3395381e-01  -1.1105970e+00  -3.7971413e-01   1.5212627e+01  -5.5111787e-01   1.2519267e+00   2.5945921e+01  -3.0155183e+00   9.9916516e-01  -6.6183495e+00  -1.3234857e+01   3.3565757e+00  -7.9353063e+00   4.7458465e-01   7.8278554e-01  -3.3482992e-01  -8.9279238e+00   7.2754127e-01   7.0099760e+00  -3.4386676e-01  -6.9042560e-01  -2.6313728e-01  -2.8979388e+01  -8.8175492e+00
   9.9580000e+01  -1.8266392e-01   1.9803455e-01   4.5938006e+01   5.8744040e-01   4.4807209e-01  -8.4228841e-01   8.9589075e-01  -1.1130012e+00  -2.4809351e-01   1.3162061e+01  -5.3522659e-01   1.5697962e+00   3.1786955e+01  -3.0155183e+00   9.7209243e-01  -2.7072725e+00  -1.3053732e+01   3.4033615e+00  -8.0180265e+00   4.7916357e-01   7.8699500e-01  -3.2974728e-01  -8.9477093e+00   7.2364149e-01   7.0168137e+00  -3.4326861e-01  -6.9617459e-01  -2.6623442e-01  -2.9387194e+01  -8.8838933e+00
   9.9590000e+01  -1.9971827e-01   1.5386823e-01   4.5980378e+01   6.0456908e-01   4.4119660e-01  -8.2829366e-01   1.3994751e+00  -1.1144735e+00  -1.5464398e-01   9.3449528e+00  -5.1540910e-01   1.9629425e+00   3.9314627e+01  -3.0155183e+00   9.6847767e-01  -3.6147638e-01  -1.2921877e+01   3.4258313e+00  -8.1746973e+00   4.8630807e-01   7.9285079e-01  -3.2493614e-01  -8.9747282e+00   7.6408751e-01   7.0311433e+00  -3.4345900e-01  -7.0278012e-01  -2.6980186e-01  -2.9786539e+01  -8.9699912e+00
   9.9600000e+01  -1.7428890e-01   1.3195050e-01   4.6020454e+01   6.0499037e-01   4.3271682e-01  -8.1845854e-01   9.8351225e-01  -1.1152896e+00  -8.8532811e-02   6.6111174e+00  -4.9082443e-01   2.4401089e+00   4.7716646e+01  -3.0155183e+00   9.7552138e-01   7.0437133e-01  -1.2790013e+01   3.4163916e+00  -8.4512982e+00   4.9722893e-01   8.0026082e-01  -3.1963294e-01  -8.9762885e+00   8.3718866e-01   7.1119492e+00  -3.4587599e-01  -7.1104499e-01  -2.7285215e-01  -3.0200016e+01  -9.1025403e+00
   9.9610000e+01  -1.1080356e-01   1.3652007e-01   4.6050102e+01   5.8849751e-01   4.2435164e-01  -8.2343753e-01  -4.9789890e-01  -1.1154901e+00  -2.6343452e-02   6.2189359e+00  -4.6093845e-01   2.9704027e+00   5.3029376e+01  -3.0155183e+00   9.8504361e-01   9.5222297e-01  -1.2670268e+01   3.3839418e+00  -8.8401346e+00   5.1145474e-01   8.0865549e-01  -3.1327189e-01  -8.9816559e+00   9.2202341e-01   7.2739019e+00  -3.5037433e-01  -7.2096299e-01  -2.7494535e-01  -3.0581269e+01  -9.2441527e+00
   9.9620000e+01  -4.0639416e-02   1.5914285e-01   4.6059562e+01   5.5757032e-01   4.2028364e-01  -8.4967831e-01  -2.6240788e+00  -1.1148110e+00   6.2258553e-02   8.8602005e+00  -4.2592676e-01   3.4827851e+00   5.1238242e+01  -3.0155183e+00   9.9296299e-01   7.9193768e-01  -1.2628548e+01   3.3519930e+00  -9.2720582e+00   5.2636726e-01   8.1716236e-01  -3.0679755e-01  -9.0633645e+00   9.8744170e-01   7.4720375e+00  -3.5497916e-01  -7.3148829e-01  -2.7686532e-01  -3.0852980e+01  -9.3259136e+00
   9.9630000e+01  -4.0099169e-03   1.8474892e-01   4.6043157e+01   5.1709008e-01   4.0945473e-01  -8.9095850e-01  -4.1280186e+00  -1.1125991e+00   2.1616004e-01   1.5390148e+01  -3.8679165e-01   3.8945317e+00   4.1174654e+01  -3.0155183e+00   9.9797726e-01   5.0142691e-01  -1.2733455e+01   3.3537977e+00  -9.6571424e+00   5.3868712e-01   8.2504324e-01  -3.0247977e-01  -9.2856023e+00   9.9801739e-01   7.6430394e+00  -3.5723195e-01  -7.4142439e-01  -2.8013800e-01  -3.0962926e+01  -9.2988246e+00
   9.9640000e+01  -1.9198799e-02   1.9812228e-01   4.6008581e+01   4.7274275e-01   4.0051659e-01  -9.2747047e-01  -3.6511967e+00  -1.1078822e+00   4.6733211e-01   2.5117207e+01  -3.4500981e-01   4.1584827e+00   2.6395107e+01  -3.0155183e+00   1.0002814e+00   2.3041621e-01  -1.2992365e+01   3.4042861e+00  -9.9413872e+00   5.4674487e-01   8.3208318e-01  -3.0215522e-01  -9.6397425e+00   9.4047871e-01   7.7613782e+00  -3.5613075e-01  -7.5048986e-01  -2.8566155e-01  -3.0926383e+01  -9.1808084e+00
   9.9650000e+01  -6.8345997e-02   1.9020809e-01   4.5978324e+01   4.2957141e-01   3.8785422e-01  -9.4353535e-01  -1.6064888e+00  -1.0998192e+00   8.0265790e-01   3.3532579e+01  -3.0164902e-01   4.3159072e+00   1.5742447e+01  -3.0155183e+00   1.0006662e+00   3.8477824e-02  -1.3286087e+01   3.4690035e+00  -1.0119173e+01   5.5142665e-01   8.3865709e-01  -3.0548499e-01  -9.9895383e+00   8.4633007e-01   7.8438303e+00  -3.5303389e-01  -7.5951283e-01  -2.9258884e-01  -3.0866336e+01  -9.0959198e+00
   9.9660000e+01  -1.1503692e-01   1.5962698e-01   4.5974444e+01   3.9118822e-01   3.8212465e-01  -9.4342555e-01   1.0980501e-02  -1.0882942e+00   1.1495905e+00   3.4693264e+01  -2.5689362e-01   4.4550525e+00   1.3914528e+01  -3.0155183e+00   1.0000419e+00  -6.2425941e-02  -1.3467554e+01   3.4871069e+00  -1.0219997e+01   5.5490793e-01   8.4526520e-01  -3.0984447e-01  -1.0186870e+01   7.7587651e-01   7.9321424e+00  -3.5066044e-01  -7.6943458e-01  -2.9840070e-01  -3.0904470e+01  -9.1557517e+00
   9.9670000e+01  -1.3422915e-01   1.0943251e-01   4.5998987e+01   3.5922480e-01   3.7416053e-01  -9.4319694e-01   2.2861086e-02  -1.0740559e+00   1.4216182e+00   2.7202768e+01  -2.1057681e-01   4.6108071e+00   1.5575465e+01  -3.0155183e+00   9.9929047e-01  -7.5146511e-02  -1.3488026e+01   3.4280545e+00  -1.0270883e+01   5.5855593e-01   8.5173138e-01  -3.1192970e-01  -1.0195876e+01   7.7078706e-01   8.0606843e+00  -3.5103509e-01  -7.7983423e-01  -3.0024174e-01  -3.1044035e+01  -9.3418962e+00
   9.9680000e+01  -1.2716383e-01   4.6988207e-02   4.6032487e+01   3.3314120e-01   3.6247219e-01  -9.5173513e-01  -8.5381877e-01  -1.0583422e+00   1.5698925e+00   1.4827425e+01  -1.6291160e-01   4.7452185e+00   1.3441139e+01  -3.0155183e+00   9.9929745e-01   6.9820961e-04  -1.3389507e+01   3.3098006e+00  -1.0251405e+01   5.6185937e-01   8.5686998e-01  -3.0989389e-01  -1.0061365e+01   8.2964304e-01   8.2072779e+00  -3.5420401e-01  -7.8857804e-01  -2.9696234e-01  -3.1206535e+01  -9.5628973e+00
   9.9690000e+01  -1.1304365e-01  -1.3704839e-02   4.6052156e+01   3.1072593e-01   3.5788853e-01  -9.6753018e-01  -1.5795054e+00  -1.0425157e+00   1.5819626e+00   1.2070078e+00  -1.1475944e-01   4.7934540e+00   4.8235480e+00  -3.0155183e+00   1.0010068e+00   1.7093360e-01  -1.3284060e+01   3.1774326e+00  -1.0110938e+01   5.6269258e-01   8.5914685e-01  -3.0463633e-01  -9.8865941e+00   9.2890471e-01   8.2957468e+00  -3.5843220e-01  -7.9319720e-01  -2.9052954e-01  -3.1287354e+01  -9.7174647e+00
   9.9700000e+01  -1.0999643e-01  -5.6166318e-02   4.6048392e+01   2.8960615e-01   3.4482509e-01  -9.8401741e-01  -1.6487228e+00  -1.0278404e+00   1.4677185e+00  -1.1424403e+01  -6.7423921e-02   4.7113241e+00  -8.2129890e+00  -3.0155183e+00   1.0053362e+00   4.3293832e-01  -1.3303743e+01   3.0849298e+00  -9.8324821e+00   5.5892671e-01   8.5763075e-01  -2.9898077e-01  -9.8150834e+00   1.0441317e+00   8.2638614e+00  -3.6156824e-01  -7.9258505e-01  -2.8500577e-01  -3.1208851e+01  -9.7231951e+00
   9.9710000e+01  -1.2369489e-01  -6.9346443e-02   4.6025638e+01   2.6907192e-01   3.3903822e-01  -9.8958102e-01  -5.5636086e-01  -1.0151368e+00   1.2714278e+00  -1.9629072e+01  -2.2137084e-02   4.5061532e+00  -2.0517091e+01  -3.0155182e+00   1.0127947e+00   7.4585206e-01  -1.3477937e+01   3.0707105e+00  -9.4917617e+00   5.5113739e-01   8.5267885e-01  -2.9508540e-01  -9.9181710e+00   1.1571108e+00   8.1456743e+00  -3.6333501e-01  -7.8771242e-01  -2.8305065e-01  -3.1001115e+01  -9.5789926e+00
   9.9720000e+01  -1.4911726e-01  -4.9738553e-02   4.5994350e+01   2.5020262e-01   3.2465698e-01  -9.7143047e-01   1.8150549e+00  -1.0045394e+00   1.0615873e+00  -2.0984049e+01   2.0481496e-02   4.2393640e+00  -2.6678923e+01  -3.0155181e+00   1.0226744e+00   9.8797044e-01  -1.3651211e+01   3.1310257e+00  -9.2464588e+00   5.4342865e-01   8.4600857e-01  -2.9231163e-01  -1.0094512e+01   1.2517116e+00   8.0791587e+00  -3.6647842e-01  -7.8110736e-01  -2.8321795e-01  -3.0830062e+01  -9.4018865e+00
   9.9730000e+01  -1.7752483e-01   3.9865736e-04   4.5964069e+01   2.3377180e-01   3.1663557e-01  -9.2754465e-01   4.3885816e+00  -9.9582616e-01   8.7369850e-01  -1.8788881e+01   6.0563668e-02   3.9862209e+00  -2.5314307e+01  -3.0155180e+00   1.0317973e+00   9.1229034e-01  -1.3582848e+01   3.2262119e+00  -9.2303624e+00   5.4024225e-01   8.3940912e-01  -2.8745006e-01  -1.0145142e+01   1.3057048e+00   8.1997880e+00  -3.7429126e-01  -7.7503002e-01  -2.8124946e-01  -3.0879210e+01  -9.3415772e+00
   9.9740000e+01  -2.0255555e-01   7.1709621e-02   4.5939707e+01   2.1815090e-01   3.0758284e-01  -8.7591207e-01   5.1632577e+00  -9.8918623e-01   6.6672244e-01  -2.0697606e+01   9.8566559e-02   3.7790170e+00  -2.0720387e+01  -3.0155179e+00   1.0330532e+00   1.2559016e-01  -1.3154434e+01   3.3060818e+00  -9.4417721e+00   5.4214018e-01   8.3298521e-01  -2.7732446e-01  -9.9480772e+00   1.3032625e+00   8.5127910e+00  -3.8660560e-01  -7.6937922e-01  -2.7398023e-01  -3.1180343e+01  -9.4497685e+00
   9.9750000e+01  -2.2526629e-01   1.4537937e-01   4.5920751e+01   1.9972441e-01   3.0431698e-01  -8.4562183e-01   3.0290243e+00  -9.8565891e-01   3.5585676e-01  -3.1086568e+01   1.3480782e-01   3.6032353e+00  -1.7578174e+01  -3.0155179e+00   1.0144177e+00  -1.8635478e+00  -1.2437618e+01   3.3380620e+00  -9.7148960e+00   5.4487099e-01   8.2487737e-01  -2.6165953e-01  -9.5235267e+00   1.2449732e+00   8.8594639e+00  -3.9889793e-01  -7.6174177e-01  -2.6195480e-01  -3.1607368e+01  -9.6697721e+00
   9.9760000e+01  -2.5589294e-01   1.9800389e-01   4.5903134e+01   1.7606078e-01   2.9509236e-01  -8.5317825e-01  -7.5564185e-01  -9.8665742e-01  -9.6293139e-02  -4.5214990e+01   1.6932620e-01   3.4309132e+00  -1.7232211e+01  -3.0155181e+00   9.5979115e-01  -5.4626574e+00  -1.1610235e+01   3.3278734e+00  -9.8249389e+00   5.4272200e-01   8.1280552e-01  -2.4357262e-01  -8.9963557e+00   1.1458736e+00   9.0300472e+00  -4.0566758e-01  -7.5002477e-01  -2.4883232e-01  -3.1991968e+01  -9.9018373e+00
   9.9770000e+01  -3.0699014e-01   2.1491297e-01   4.5882204e+01   1.4940432e-01   2.9045140e-01  -8.8641776e-01  -3.3239512e+00  -9.9290259e-01  -6.2098466e-01  -5.2469152e+01   2.0182479e-01   3.2291511e+00  -2.0176213e+01  -3.0155189e+00   8.5370477e-01  -1.0608639e+01  -1.0857707e+01   3.3094443e+00  -9.6667163e+00   5.3333479e-01   7.9623519e-01  -2.2719274e-01  -8.5282993e+00   1.0322858e+00   8.9383949e+00  -4.0494071e-01  -7.3479637e-01  -2.3844477e-01  -3.2208040e+01  -1.0052423e+01
   9.9780000e+01  -3.7825291e-01   2.0113201e-01   4.5855366e+01   1.2736766e-01   2.7503884e-01  -9.0961076e-01  -2.3192994e+00  -1.0036730e+00  -1.0748365e+00  -4.5385181e+01   2.3147151e-01   2.9452231e+00  -2.8392793e+01  -3.0155202e+00   6.9160445e-01  -1.6210032e+01  -1.0311903e+01   3.3197529e+00  -9.3301567e+00   5.1956361e-01   7.7742497e-01  -2.1473301e-01  -8.2450010e+00   9.1843584e-01   8.6887849e+00  -3.9972537e-01  -7.1909714e-01  -2.3226170e-01  -3.2197511e+01  -1.0063096e+01
   9.9790000e+01  -4.4401905e-01   1.7875839e-01   4.5823860e+01   1.1994672e-01   2.6707472e-01  -8.8938486e-01   2.0225894e+00  -1.0168798e+00  -1.3216394e+00  -2.4680295e+01   2.5671777e-01   2.5079003e+00  -4.3732280e+01  -3.0155222e+00   4.9150600e-01  -2.0009845e+01  -1.0022440e+01   3.3830381e+00  -9.0021674e+00   5.0664359e-01   7.6014357e-01  -2.0561142e-01  -8.1916702e+00   7.9033953e-01   8.4760816e+00  -3.9492539e-01  -7.0628747e-01  -2.2943206e-01  -3.1971732e+01  -9.9234574e+00
   9.9800000e+01  -4.5725159e-01   1.7262665e-01   4.5792531e+01   1.3505615e-01   2.5785010e-01  -8.1921231e-01   7.0172554e+00  -1.0297901e+00  -1.2963833e+00   2.5256157e+00   2.7552095e-01   1.8673604e+00  -6.4053995e+01  -3.0155245e+00   2.9260657e-01  -1.9889943e+01  -9.9561501e+00   3.5075700e+00  -8.8135426e+00   4.9786761e-01   7.4700600e-01  -1.9774854e-01  -8.3246263e+00   6.2806046e-01   8.4312331e+00  -3.9281642e-01  -6.9766286e-01  -2.2854417e-01  -3.1600318e+01  -9.6705969e+00
   9.9810000e+01  -3.7775279e-01   1.9594891e-01   4.5767077e+01   1.7555085e-01   2.4845359e-01  -7.2155064e-01   9.7661666e+00  -1.0399668e+00  -1.0263802e+00   2.7000305e+01   2.8624258e-01   1.0623540e+00  -8.0500637e+01  -3.0155260e+00   1.3383226e-01  -1.5877432e+01  -1.0002067e+01   3.6814918e+00  -8.7743024e+00   4.9318311e-01   7.3807749e-01  -1.8931434e-01  -8.5133112e+00   4.3850834e-01   8.5569758e+00  -3.9178556e-01  -6.9183409e-01  -2.2891055e-01  -3.1207043e+01  -9.3994740e+00
   9.9820000e+01  -2.1435454e-01   2.4369713e-01   4.5751241e+01   2.3836739e-01   2.4633365e-01  -6.3797793e-01   8.3572712e+00  -1.0459794e+00  -6.0801057e-01   4.1836964e+01   2.8908823e-01   2.7433061e-01  -7.8802340e+01  -3.0155245e+00   3.2115932e-02  -1.0171632e+01  -9.9631783e+00   3.8549810e+00  -8.8093523e+00   4.9125261e-01   7.3196136e-01  -1.7968596e-01  -8.5442672e+00   2.7012659e-01   8.7676346e+00  -3.8911072e-01  -6.8673039e-01  -2.3055489e-01  -3.0989028e+01  -9.2911132e+00
   9.9830000e+01  -3.8003580e-02   2.9486929e-01   4.5746318e+01   3.1440829e-01   2.4220835e-01  -6.0812834e-01   2.9849590e+00  -1.0475699e+00  -1.5264993e-01   4.5536064e+01   2.8673100e-01  -2.5406105e-01  -5.2839166e+01  -3.0155168e+00  -1.8533651e-02  -5.0649583e+00  -9.6988578e+00   3.9580835e+00  -8.8549463e+00   4.9200665e-01   7.2791611e-01  -1.6944971e-01  -8.2816655e+00   1.8407231e-01   8.9872128e+00  -3.8420185e-01  -6.8217573e-01  -2.3343047e-01  -3.1084448e+01  -9.4789291e+00
   9.9840000e+01   6.8576354e-02   3.2356744e-01   4.5751851e+01   3.8961013e-01   2.3728092e-01  -6.3912091e-01  -3.0992573e+00  -1.0453506e+00   2.5879045e-01   4.1144037e+01   2.8283694e-01  -4.2786849e-01  -1.7380744e+01  -3.0154992e+00  -3.4275015e-02  -1.5741364e+00  -9.3167777e+00   3.9619907e+00  -8.9567215e+00   4.9732291e-01   7.2693656e-01  -1.5950063e-01  -7.8669978e+00   2.0170289e-01   9.2380803e+00  -3.7928295e-01  -6.8027461e-01  -2.3675413e-01  -3.1376361e+01  -9.8436314e+00
   9.9850000e+01   8.2770904e-02   3.1406334e-01   4.5765372e+01   4.4901986e-01   2.2421748e-01  -7.0237119e-01  -6.3250275e+00  -1.0402806e+00   5.9536400e-01   3.3657356e+01   2.7993442e-01  -3.6324585e-01   6.4622647e+00  -3.0154688e+00  -3.1076292e-02   3.1987231e-01  -9.0178235e+00   3.8922648e+00  -9.2480153e+00   5.0996181e-01   7.3112386e-01  -1.4980832e-01  -7.5549937e+00   2.9455505e-01   9.6109295e+00  -3.7788370e-01  -6.8361290e-01  -2.3896627e-01  -3.1635901e+01  -1.0147823e+01
   9.9860000e+01   5.4526988e-02   2.6784162e-01   4.5781210e+01   4.8184646e-01   2.1963382e-01  -7.6509102e-01  -6.2719833e+00  -1.0331402e+00   8.7095127e-01   2.7558727e+01   2.7879161e-01  -2.3332575e-01   1.2992009e+01  -3.0154277e+00  -2.0530903e-02   1.0545388e+00  -8.8116556e+00   3.7894379e+00  -9.8215745e+00   5.3174094e-01   7.4210116e-01  -1.3912932e-01  -7.4072029e+00   4.1146006e-01   1.0155526e+01  -3.8276220e-01  -6.9329660e-01  -2.3837663e-01  -3.1806310e+01  -1.0320642e+01
   9.9870000e+01   4.7951475e-02   1.9687344e-01   4.5790971e+01   4.8280646e-01   2.1018001e-01  -8.1127858e-01  -4.6187564e+00  -1.0242499e+00   1.1112754e+00   2.4032412e+01   2.7920237e-01  -1.2216037e-01   1.1116539e+01  -3.0153872e+00  -9.3993710e-03   1.1131532e+00  -8.5446217e+00   3.6895296e+00  -1.0633431e+01   5.6167909e-01   7.5958881e-01  -1.2619197e-01  -7.2921335e+00   4.9518685e-01   1.0815676e+01  -3.9401171e-01  -7.0799548e-01  -2.3422893e-01  -3.1992364e+01  -1.0460108e+01
   9.9880000e+01   8.3862204e-02   1.1346686e-01   4.5788774e+01   4.4948698e-01   2.1018001e-01  -8.3563621e-01  -2.4357626e+00  -1.0135216e+00   1.3232083e+00   2.1193294e+01   2.8084510e-01  -1.8617111e-02   1.0354326e+01  -3.0153748e+00  -8.7298664e-04   8.5263843e-01  -8.1388122e+00   3.6175716e+00  -1.1507708e+01   5.9511688e-01   7.8105383e-01  -1.1144590e-01  -7.0994292e+00   5.0249598e-01   1.1434816e+01  -4.0821717e-01  -7.2419408e-01  -2.2760090e-01  -3.2250219e+01  -1.0641993e+01
   9.9890000e+01   1.3681701e-01   2.7494183e-02   4.5778107e+01   3.8036008e-01   2.0158565e-01  -8.3860741e-01  -2.9712039e-01  -1.0008564e+00   1.4893012e+00   1.6609285e+01   2.8350200e-01   1.0047823e-01   1.1909534e+01  -3.0154386e+00   3.7443974e-03   4.6173840e-01  -7.7366578e+00   3.5771687e+00  -1.2218269e+01   6.2457694e-01   8.0296763e-01  -9.8207474e-02  -6.8965992e+00   4.3658076e-01   1.1814321e+01  -4.1971035e-01  -7.3792994e-01  -2.2170827e-01  -3.2471403e+01  -1.0800287e+01
   9.9900000e+01   1.6956550e-01  -5.3508712e-02   4.5771393e+01   2.7636259e-01   1.9299128e-01  -8.2833229e-01   1.0275127e+00  -9.8672744e-01   1.5710200e+00   8.1718763e+00   2.8700332e-01   2.2769842e-01   1.2722020e+01  -3.0156452e+00   3.6475962e-03  -9.6801120e-03  -7.5852027e+00   3.5642993e+00  -1.2563427e+01   6.4216944e-01   8.2253330e-01  -9.1866848e-02  -6.8707015e+00   3.4377489e-01   1.1782261e+01  -4.2319008e-01  -7.4681077e-01  -2.2079101e-01  -3.2494558e+01  -1.0800959e+01
   9.9910000e+01   1.6713833e-01  -1.2818280e-01   4.5779987e+01   1.4380975e-01   1.8588660e-01  -8.1669629e-01   1.1635999e+00  -9.7243693e-01   1.5195442e+00  -5.1475749e+00   2.9131243e-01   3.5340925e-01   1.2571083e+01  -3.0160628e+00  -2.2132457e-03  -5.8608419e-01  -7.8052816e+00   3.5788808e+00  -1.2442001e+01   6.4312945e-01   8.3782800e-01  -9.6439213e-02  -7.1293660e+00   2.8312678e-01   1.1279314e+01  -4.1633117e-01  -7.5004678e-01  -2.2698222e-01  -3.2273284e+01  -1.0590955e+01
   9.9920000e+01   1.4720618e-01  -2.0295200e-01   4.5803903e+01  -3.7897459e-03   1.7511500e-01  -8.1501029e-01   1.6860026e-01  -9.5987476e-01   1.2961957e+00  -2.2334846e+01   2.9655889e-01   4.8062283e-01   1.2721358e+01  -3.0167185e+00  -1.5023004e-02  -1.2809759e+00  -8.3070711e+00   3.6058839e+00  -1.1952667e+01   6.2920300e-01   8.4720762e-01  -1.1121694e-01  -7.5883018e+00   3.0522400e-01   1.0458185e+01  -4.0201906e-01  -7.4743058e-01  -2.3758373e-01  -3.1889600e+01  -1.0243047e+01
   9.9930000e+01   1.3998132e-01  -2.8379008e-01   4.5829815e+01  -1.4463994e-01   1.6915623e-01  -8.3514110e-01  -2.0130815e+00  -9.5110998e-01   8.8685406e-01  -4.0934168e+01   3.0287466e-01   6.0697571e-01   1.2635288e+01  -3.0175225e+00  -3.4963448e-02  -1.9940444e+00  -8.8702188e+00   3.6132649e+00  -1.1372588e+01   6.0837240e-01   8.4983185e-01  -1.3089392e-01  -8.0281121e+00   4.2095763e-01   9.6544608e+00  -3.8815242e-01  -7.3970935e-01  -2.4636750e-01  -3.1470936e+01  -9.9035597e+00
   9.9940000e+01   1.5585207e-01  -3.6502780e-01   4.5836777e+01  -2.5059846e-01   1.5901488e-01  -8.8916661e-01  -5.4025511e+00  -9.4802078e-01   3.0672600e-01  -5.8012806e+01   3.1007793e-01   7.0348029e-01   9.6504583e+00  -3.0181600e+00  -5.8938026e-02  -2.3974578e+00  -9.3089355e+00   3.5790069e+00  -1.0965175e+01   5.8932734e-01   8.4617405e-01  -1.4895505e-01  -8.2656098e+00   5.8568052e-01   9.1846322e+00  -3.8288759e-01  -7.2911877e-01  -2.4824726e-01  -3.1088539e+01  -9.6864545e+00
   9.9950000e+01   1.7329141e-01  -4.2808493e-01   4.5807510e+01  -2.9563837e-01   1.4675358e-01  -9.8926967e-01  -1.0010306e+01  -9.5201487e-01  -4.0302897e-01  -7.0975497e+01   3.1733509e-01   7.0885535e-01   5.3750629e-01  -3.0179776e+00  -7.7328150e-02  -1.8390124e+00  -9.5945505e+00   3.5064374e+00  -1.0787632e+01   5.7506589e-01   8.3736813e-01  -1.6181487e-01  -8.2845866e+00   7.3291843e-01   9.1465278e+00  -3.8875587e-01  -7.1815217e-01  -2.4281318e-01  -3.0704634e+01  -9.5898084e+00
   9.9960000e+01   1.5922319e-01  -4.5219967e-01   4.5742822e+01  -2.6860500e-01   1.3558091e-01  -1.1565055e+00  -1.6723584e+01  -9.6391275e-01  -1.1886781e+00  -7.8564909e+01   3.2312336e-01   5.5760341e-01  -1.5125194e+01  -3.0159284e+00  -7.0613121e-02   6.7150294e-01  -9.8059643e+00   3.4169762e+00  -1.0655867e+01   5.6111426e-01   8.2399101e-01  -1.7050031e-01  -8.1923324e+00   8.1567138e-01   9.3826520e+00  -4.0110304e-01  -7.0793912e-01  -2.3402555e-01  -3.0245210e+01  -9.5359950e+00
   9.9970000e+01   9.8913430e-02  -4.2890934e-01   4.5667162e+01  -1.8081318e-01   1.2498119e-01  -1.4229781e+00  -2.6647262e+01  -9.8402481e-01  -2.0023829e+00  -8.1370485e+01   3.2561354e-01   2.2105831e-01  -3.3654510e+01  -3.0106961e+00  -7.8481477e-03   6.2764973e+00  -1.0013872e+01   3.3296650e+00  -1.0284496e+01   5.3929793e-01   8.0522083e-01  -1.7876986e-01  -8.0940898e+00   8.2808958e-01   9.6114959e+00  -4.1162383e-01  -6.9785722e-01  -2.2701570e-01  -2.9689668e+01  -9.4615889e+00
   9.9980000e+01   8.1739770e-03  -3.7064810e-01   4.5614437e+01  -5.7433344e-02   1.0131803e-01  -1.8186448e+00  -3.9566666e+01  -1.0123466e+00  -2.8142591e+00  -8.1187617e+01   3.2321569e-01  -2.7581533e-01  -4.9687364e+01  -3.0011730e+00   1.4942258e-01   1.5727073e+01  -1.0228295e+01   3.2427161e+00  -9.4921916e+00   5.0389079e-01   7.7952442e-01  -1.8981851e-01  -8.0213711e+00   8.0700284e-01   9.6163191e+00  -4.1382654e-01  -6.8629583e-01  -2.2443904e-01  -2.9080534e+01  -9.3522097e+00
   9.9990000e+01  -7.7458447e-02  -3.0659173e-01   4.5606184e+01   8.0541379e-02   8.4129303e-02  -2.3649335e+00  -5.4628867e+01  -1.0487003e+00  -3.6075973e+00  -7.9333823e+01   3.1510369e-01  -8.5609232e-01  -5.8027699e+01  -2.9874801e+00   4.3270531e-01   2.8328272e+01  -1.0367679e+01   3.1423956e+00  -8.3133910e+00   4.5564892e-01   7.4654936e-01  -2.0382333e-01  -7.9090669e+00   7.9631804e-01   9.3467969e+00  -4.0638680e-01  -6.7195505e-01  -2.2502507e-01  -2.8522248e+01  -9.2564391e+00
   1.0000000e+02  -1.2605074e-01  -2.6580220e-01   4.5641972e+01   2.2302914e-01   5.1585303e-02  -3.0718422e+00  -7.0690870e+01  -1.0926983e+00  -4.3615238e+00  -7.5392646e+01   3.0156260e-01  -1.4085247e+00  -5.5243237e+01  -2.9726403e+00   8.3604146e-01   4.0333615e+01  -1.0287036e+01   3.0338898e+00  -6.9442961e+00   4.0122209e-01   7.0809290e-01  -2.1739314e-01  -7.6417064e+00   7.8945725e-01   8.8656827e+00  -3.9183955e-01  -6.5424400e-01  -2.2535119e-01  -2.8147019e+01  -9.2567111e+00
   1.0001000e+02  -1.2686199e-01  -2.5808109e-01   4.5702234e+01   3.6333487e-01   1.3770083e-02  -3.9266350e+00  -8.5479281e+01  -1.1436094e+00  -5.0417368e+00  -6.8021303e+01   2.8371864e-01  -1.8485750e+00  -4.4005032e+01  -2.9647791e+00   1.2665722e+00   4.3053072e+01  -9.9398918e+00   2.9489497e+00  -5.6182700e+00   3.4941165e-01   6.6733790e-01  -2.2580616e-01  -7.2047801e+00   7.2199018e-01   8.2352067e+00  -3.7242408e-01  -6.3237682e-01  -2.2339470e-01  -2.7981626e+01  -9.3454016e+00
   1.0002000e+02  -8.9199399e-02  -2.6729959e-01   4.5756962e+01   4.9063337e-01  -4.0259837e-02  -4.8966159e+00  -9.6998095e+01  -1.2003008e+00  -5.6083657e+00  -5.6662886e+01   2.6258246e-01  -2.1869438e+00  -3.3836878e+01  -2.9792619e+00   1.4815928e+00   2.1502058e+01  -9.4977573e+00   2.9123672e+00  -4.5387390e+00   3.0784945e-01   6.2786345e-01  -2.2715947e-01  -6.7866237e+00   5.4663959e-01   7.4911354e+00  -3.4813139e-01  -6.0575294e-01  -2.2110289e-01  -2.7875431e+01  -9.3619187e+00
   1.0003000e+02  -3.0790018e-02  -2.6286813e-01   4.5781161e+01   5.9239888e-01  -9.8071277e-02  -5.9510769e+00  -1.0544610e+02  -1.2612566e+00  -6.0235086e+00  -4.1514297e+01   2.3824512e-01  -2.5149178e+00  -3.2797402e+01  -3.0392369e+00   1.0340246e+00  -4.4756812e+01  -9.2113598e+00   2.9082196e+00  -3.8510253e+00   2.8154513e-01   5.9330105e-01  -2.2403447e-01  -6.6389342e+00   3.0180786e-01   6.7039323e+00  -3.1878923e-01  -5.7598463e-01  -2.2276445e-01  -2.7646455e+01  -9.1426245e+00
   1.0004000e+02   2.7380852e-02  -2.1915697e-01   4.5769444e+01   6.6362816e-01  -1.7077963e-01  -7.0748180e+00  -1.1237411e+02  -1.3246163e+00  -6.2530578e+00  -2.2954920e+01   2.0999590e-01  -2.9122470e+00  -3.9732921e+01  -3.1716092e+00  -7.2608221e-01  -1.7601068e+02  -9.1613670e+00   2.8911109e+00  -3.6030877e+00   2.7218957e-01   5.6652754e-01  -2.2028046e-01  -6.8294491e+00   7.9569659e-02   6.0129983e+00  -2.8666997e-01  -5.4697899e-01  -2.3007266e-01  -2.7269878e+01  -8.7077552e+00
   1.0005000e+02   6.2435255e-02  -1.2838149e-01   4.5735361e+01   7.1090019e-01  -2.5471794e-01  -8.2644915e+00  -1.1896735e+02  -1.3882796e+00  -6.2734585e+00  -2.0400706e+00   1.7709884e-01  -3.3812587e+00  -4.6901166e+01  -3.3950191e+00  -4.5153003e+00  -3.7892181e+02  -9.2043171e+00   2.8155709e+00  -3.7466132e+00   2.7809476e-01   5.4844526e-01  -2.1719958e-01  -7.1922369e+00  -4.9863890e-02   5.5705249e+00  -2.5641545e-01  -5.2269597e-01  -2.4000042e-01  -2.6876599e+01  -8.2447855e+00
   1.0006000e+02   5.8634443e-02  -4.0406117e-03   4.5698247e+01   7.4627074e-01  -3.4856843e-01  -9.5231893e+00  -1.2586978e+02  -1.4500973e+00  -6.0802647e+00   1.9319388e+01   1.3946813e-01  -3.8571137e+00  -4.7585503e+01  -3.7036948e+00  -1.0750807e+01  -6.2355070e+02  -9.1193065e+00   2.6390399e+00  -4.1903014e+00   2.9470906e-01   5.3807557e-01  -2.1348500e-01  -7.4858341e+00  -6.1504483e-02   5.4264257e+00  -2.3270593e-01  -5.0536842e-01  -2.4772992e-01  -2.6624432e+01  -7.9497382e+00
   1.0007000e+02   1.6666282e-02   1.2223761e-01   4.5672289e+01   7.7856440e-01  -4.5680016e-01  -1.0853830e+01  -1.3306406e+02  -1.5081448e+00  -5.6962946e+00   3.8397008e+01   9.7818161e-02  -4.2600116e+00  -4.0289788e+01  -4.0665267e+00  -1.8986040e+01  -8.2352325e+02  -8.7792039e+00   2.3375959e+00  -4.8264486e+00   3.1459671e-01   5.3361283e-01  -2.0764075e-01  -7.5682347e+00   2.9872236e-02   5.4499444e+00  -2.1785164e-01  -4.9488231e-01  -2.5051257e-01  -2.6586886e+01  -7.8971152e+00
   1.0008000e+02  -4.7639185e-02   2.1417533e-01   4.5662267e+01   8.1000342e-01  -5.7769425e-01  -1.2245319e+01  -1.3914893e+02  -1.5610842e+00  -5.1805575e+00   5.1573710e+01   5.3252187e-02  -4.5511454e+00  -2.9113378e+01  -4.4522195e+00  -2.7723287e+01  -8.7372470e+02  -8.2594276e+00   1.9403279e+00  -5.5210280e+00   3.2891471e-01   5.3294256e-01  -1.9992110e-01  -7.4879188e+00   1.8379196e-01   5.4056604e+00  -2.1088843e-01  -4.8925458e-01  -2.4910360e-01  -2.6689051e+01  -7.9961624e+00
   1.0009000e+02  -1.1135384e-01   2.5318768e-01   4.5663521e+01   8.3822401e-01  -7.1612085e-01  -1.3664621e+01  -1.4193017e+02  -1.6083898e+00  -4.6146025e+00   5.6595495e+01   6.5890007e-03  -4.7591123e+00  -2.0796692e+01  -4.8505970e+00  -3.5286374e+01  -7.5630876e+02  -7.7955937e+00   1.5185279e+00  -6.1337587e+00   3.3269019e-01   5.3441337e-01  -1.9258974e-01  -7.4272530e+00   3.6638586e-01   5.1743039e+00  -2.0862562e-01  -4.8648321e-01  -2.4643781e-01  -2.6753839e+01  -8.0690408e+00
   1.0010000e+02  -1.5303879e-01   2.5300273e-01   4.5666702e+01   8.6091787e-01  -8.7036109e-01  -1.5068160e+01  -1.4035389e+02  -1.6500345e+00  -4.0487509e+00   5.6585162e+01  -4.1942856e-02  -4.9431300e+00  -1.8401775e+01  -5.2638299e+00  -4.1012703e+01  -5.7263284e+02  -7.5747963e+00   1.1385885e+00  -6.5886895e+00   3.2902984e-01   5.3846778e-01  -1.8850081e-01  -7.5210639e+00   5.6605603e-01   4.8735984e+00  -2.0870794e-01  -4.8679323e-01  -2.4514683e-01  -2.6677539e+01  -8.0229096e+00
   1.0011000e+02  -1.5919346e-01   2.5656036e-01   4.5665291e+01   8.8017355e-01  -1.0313049e+00  -1.6420819e+01  -1.3526594e+02  -1.6856927e+00  -3.4534585e+00   5.9529244e+01  -9.2447471e-02  -5.1368385e+00  -1.9370844e+01  -5.6975792e+00  -4.5394785e+01  -4.3820820e+02  -7.6121696e+00   8.3609057e-01  -6.9365019e+00   3.2669367e-01   5.4810510e-01  -1.8911660e-01  -7.7706268e+00   7.8602654e-01   4.7395386e+00  -2.1204822e-01  -4.9321845e-01  -2.4639066e-01  -2.6513039e+01  -7.9146417e+00
   1.0012000e+02  -1.2663489e-01   3.2258304e-01   4.5659250e+01   9.0102637e-01  -1.2101251e+00  -1.7696497e+01  -1.2756781e+02  -1.7140263e+00  -2.7277538e+00   7.2570467e+01  -1.4503809e-01  -5.3420191e+00  -2.0518061e+01  -6.1742680e+00  -4.9410728e+01  -4.0159435e+02  -7.8355149e+00   6.2078048e-01  -7.3124421e+00   3.3398492e-01   5.6698311e-01  -1.9365297e-01  -8.1284290e+00   1.0305539e+00   4.9409608e+00  -2.2090457e-01  -5.0924671e-01  -2.5020064e-01  -2.6359077e+01  -7.8347775e+00
   1.0013000e+02  -6.1367308e-02   5.0560560e-01   4.5652890e+01   9.2380114e-01  -1.4010346e+00  -1.8868382e+01  -1.1718847e+02  -1.7324662e+00  -1.7487431e+00   9.7901074e+01  -1.9966446e-01  -5.5435677e+00  -2.0154866e+01  -6.7314711e+00  -5.3912060e+01  -4.5013321e+02  -8.1538882e+00   4.7464465e-01  -7.8136741e+00   3.5404420e-01   5.9665733e-01  -1.9972132e-01  -8.5467829e+00   1.3055034e+00   5.4705446e+00  -2.3510680e-01  -5.3522361e-01  -2.5574713e-01  -2.6275677e+01  -7.8201839e+00
   1.0014000e+02   2.2749007e-02   8.2807500e-01   4.5651336e+01   9.3816267e-01  -1.5957257e+00  -1.9909599e+01  -1.0412173e+02  -1.7374800e+00  -4.1995836e-01   1.3287847e+02  -2.5590756e-01  -5.7061170e+00  -1.6254924e+01  -7.3879446e+00  -5.9191186e+01  -5.2791261e+02  -8.4583509e+00   3.4590467e-01  -8.4315200e+00   3.8313670e-01   6.3474404e-01  -2.0475021e-01  -8.9554986e+00   1.6315746e+00   6.1461242e+00  -2.5140324e-01  -5.6685760e-01  -2.6166321e-01  -2.6284264e+01  -7.8674289e+00
   1.0015000e+02   1.0205825e-01   1.2564175e+00   4.5658625e+01   9.2376884e-01  -1.8011486e+00  -2.0783260e+01  -8.7366106e+01  -1.7251015e+00   1.3026405e+00   1.7225988e+02  -3.1265493e-01  -5.7619828e+00  -5.5865831e+00  -8.1265726e+00  -6.4984837e+01  -5.7936507e+02  -8.6676386e+00   1.8228990e-01  -9.0589324e+00   4.1321713e-01   6.7522113e-01  -2.0768645e-01  -9.2785324e+00   2.0216716e+00   6.7407806e+00  -2.6556300e-01  -5.9717197e-01  -2.6689330e-01  -2.6354667e+01  -7.9542712e+00
   1.0016000e+02   1.4338951e-01   1.7011823e+00   4.5676833e+01   8.5694933e-01  -2.0237427e+00  -2.1426804e+01  -6.4354340e+01  -1.6915536e+00   3.4013593e+00   2.0987188e+02  -3.6775982e-01  -5.6090984e+00   1.5288442e+01  -8.9242356e+00  -7.1063404e+01  -6.0785666e+02  -8.7556506e+00  -2.0869374e-02  -9.5486868e+00   4.3756576e-01   7.1101463e-01  -2.0974775e-01  -9.4550593e+00   2.4392821e+00   7.1413192e+00  -2.7486905e-01  -6.2023440e-01  -2.7101238e-01  -2.6420445e+01  -8.0670411e+00
   1.0017000e+02   1.2136516e-01   2.0514961e+00   4.5705370e+01   7.2162969e-01  -2.2424980e+00  -2.1775839e+01  -3.4903504e+01  -1.6339471e+00   5.7889386e+00   2.3875793e+02  -4.1805313e-01  -5.1461290e+00   4.6296942e+01  -9.7826404e+00  -7.7864998e+01  -6.8015947e+02  -8.7180120e+00  -2.2295032e-01  -9.8195892e+00   4.5480498e-01   7.3675637e-01  -2.1288465e-01  -9.4400659e+00   2.8044770e+00   7.4069046e+00  -2.7957979e-01  -6.3377776e-01  -2.7366221e-01  -2.6423344e+01  -8.2183511e+00
   1.0018000e+02   4.8110750e-02   2.2312741e+00   4.5740401e+01   5.1737078e-01  -2.4637170e+00  -2.1806188e+01  -3.0349104e+00  -1.5509066e+00   8.3156464e+00   2.5267078e+02  -4.6033511e-01  -4.3704343e+00   7.7569465e+01  -1.0721732e+01  -8.6812419e+01  -8.9474206e+02  -8.6069143e+00  -3.7854691e-01  -9.9246536e+00   4.6890796e-01   7.4963174e-01  -2.1708571e-01  -9.2690144e+00   3.0397446e+00   7.7402636e+00  -2.8197591e-01  -6.3896922e-01  -2.7386865e-01  -2.6257174e+01  -8.3637072e+00
   1.0019000e+02  -2.2536284e-02   2.2374860e+00   4.5775427e+01   2.5582299e-01  -2.6849933e+00  -2.1547444e+01   2.5874373e+01  -1.4428717e+00   1.0801234e+01   2.4855876e+02  -4.9311044e-01  -3.4521278e+00   9.1830654e+01  -1.1765868e+01  -1.0011386e+02  -1.3301441e+03  -8.5498241e+00  -4.4963186e-01  -9.9997764e+00   4.8536548e-01   7.4868247e-01  -2.1932202e-01  -9.0753449e+00   3.0993629e+00   8.3782954e+00  -2.8413032e-01  -6.3800872e-01  -2.6998864e-01  -2.5731898e+01  -8.3543431e+00
   1.0020000e+02  -3.5850851e-02   2.1268932e+00   4.5804886e+01  -4.8853424e-02  -2.8925186e+00  -2.1078925e+01   4.6851918e+01  -1.3121511e+00   1.3059212e+01   2.2579779e+02  -5.1722318e-01  -2.6243447e+00   8.2778309e+01  -1.2954264e+01  -1.1982465e+02  -1.9710793e+03  -8.5613263e+00  -4.0020758e-01  -1.0119291e+01   5.0530927e-01   7.3375856e-01  -2.1522180e-01  -8.8969573e+00   2.9817830e+00   9.3885441e+00  -2.8688664e-01  -6.3208821e-01  -2.6084011e-01  -2.4772303e+01  -8.1306905e+00
   1.0021000e+02   1.9886707e-02   1.9706596e+00   4.5828587e+01  -3.8149921e-01  -3.1010753e+00  -2.0516125e+01   5.6279986e+01  -1.1629749e+00   1.4897110e+01   1.8378976e+02  -5.3495211e-01  -2.0298608e+00   5.9448385e+01  -1.4359619e+01  -1.4682392e+02  -2.6999265e+03  -8.5205934e+00  -1.9871929e-01  -1.0221968e+01   5.2273284e-01   7.0488818e-01  -2.0203288e-01  -8.6357229e+00   2.7483164e+00   1.0608571e+01  -2.8991292e-01  -6.2153820e-01  -2.4728142e-01  -2.3476567e+01  -7.7997579e+00
   1.0022000e+02   1.0939197e-01   1.8239410e+00   4.5851540e+01  -7.2296607e-01  -3.2944485e+00  -1.9983825e+01   5.3230063e+01  -1.0013995e+00   1.6131492e+01   1.2343829e+02  -5.4898527e-01  -1.7088941e+00   3.2096670e+01  -1.6084912e+01  -1.8064531e+02  -3.3821390e+03  -8.3951729e+00   1.8584047e-01  -1.0160840e+01   5.2756246e-01   6.6269097e-01  -1.8086010e-01  -8.2518850e+00   2.5176346e+00   1.1809643e+01  -2.9257615e-01  -6.0802237e-01  -2.3309211e-01  -2.1931150e+01  -7.4844825e+00
   1.0023000e+02   1.7553704e-01   1.7195748e+00   4.5878633e+01  -1.0537559e+00  -3.4847278e+00  -1.9581031e+01   4.0279365e+01  -8.3460656e-01   1.6648898e+01   5.1740513e+01  -5.6134237e-01  -1.5934874e+00   1.1540671e+01  -1.8229658e+01  -2.2004485e+02  -3.9399543e+03  -8.2365316e+00   7.7612164e-01  -9.7407947e+00   5.1081749e-01   6.0946319e-01  -1.5679776e-01  -7.7710252e+00   2.4279984e+00   1.2798528e+01  -2.9657887e-01  -5.9736218e-01  -2.2455522e-01  -2.0222170e+01  -7.3341002e+00
   1.0024000e+02   1.7195716e-01   1.6640444e+00   4.5907961e+01  -1.3605621e+00  -3.6785021e+00  -1.9344345e+01   2.3668627e+01  -6.6965713e-01   1.6460815e+01  -1.8808217e+01  -5.7251857e-01  -1.5294168e+00   6.4070636e+00  -2.0854709e+01  -2.6371729e+02  -4.3672441e+03  -8.1211152e+00   1.5853700e+00  -8.8092808e+00   4.6830033e-01   5.4923935e-01  -1.3631708e-01  -7.2582354e+00   2.6192943e+00   1.3488154e+01  -3.0876345e-01  -6.0040114e-01  -2.2773902e-01  -1.8448310e+01  -7.5082323e+00
   1.0025000e+02   9.0347820e-02   1.6337183e+00   4.5924798e+01  -1.6431557e+00  -3.8705003e+00  -1.9241195e+01   1.0314932e+01  -5.1246202e-01   1.5682153e+01  -7.7866240e+01  -5.8185143e-01  -1.3984241e+00   1.3099264e+01  -2.3980007e+01  -3.1074459e+02  -4.7027303e+03  -8.1731764e+00   2.6293620e+00  -7.4354704e+00   4.0298831e-01   4.8661360e-01  -1.2315268e-01  -6.8274682e+00   3.2434933e+00   1.4030694e+01  -3.4173639e-01  -6.3036658e-01  -2.4448453e-01  -1.6628753e+01  -8.0772804e+00
   1.0026000e+02  -3.8508121e-02   1.5865508e+00   4.5896880e+01  -1.9190626e+00  -4.0666237e+00  -1.9203095e+01   3.8100233e+00  -3.6744625e-01   1.4461736e+01  -1.2204166e+02  -5.8833917e-01  -1.1637613e+00   2.3466286e+01  -2.7601189e+01  -3.6032254e+02  -4.9577945e+03  -8.4353282e+00   3.9029250e+00  -5.9112539e+00   3.2468147e-01   4.2614536e-01  -1.1608621e-01  -6.4852877e+00   4.4294357e+00   1.4726352e+01  -4.1091165e-01  -6.9767706e-01  -2.7129934e-01  -1.4800495e+01  -9.1120717e+00
   1.0027000e+02  -1.7320204e-01   1.4854623e+00   4.5773590e+01  -2.2125404e+00  -4.2565020e+00  -1.9161314e+01   4.1781357e+00  -2.3771969e-01   1.2931428e+01  -1.5303080e+02  -5.9117658e-01  -8.4265462e-01   3.2110666e+01  -3.1704514e+01  -4.1102434e+02  -5.0701804e+03  -8.8362021e+00   5.3496267e+00  -4.5531879e+00   2.4508152e-01   3.7160602e-01  -1.1060628e-01  -6.1426972e+00   6.1923905e+00   1.5746894e+01  -5.2619853e-01  -8.0380656e-01  -3.0349003e-01  -1.3054025e+01  -1.0675628e+01
   1.0028000e+02  -2.8881841e-01   1.3146459e+00   4.5492067e+01  -2.5301568e+00  -4.4522816e+00  -1.9063019e+01   9.8294873e+00  -1.2548555e-01   1.1182112e+01  -1.7493164e+02  -5.9028600e-01  -5.0595467e-01   3.3669995e+01  -3.6281784e+01  -4.6066051e+02  -4.9636165e+03  -9.3052750e+00   6.8677594e+00  -3.5284503e+00   1.7258836e-01   3.2373909e-01  -1.0209977e-01  -5.8182796e+00   8.3785637e+00   1.7005538e+01  -6.8244571e-01  -9.3691998e-01  -3.4046654e-01  -1.1414050e+01  -1.2653224e+01
   1.0029000e+02  -3.7577167e-01   1.0839115e+00   4.4987954e+01  -2.8482396e+00  -4.6381491e+00  -1.8875756e+01   1.8726247e+01  -3.2515266e-02   9.2568971e+00  -1.9252149e+02  -5.8649005e-01  -2.4225554e-01   2.6369913e+01  -4.1324398e+01  -5.0695113e+02  -4.6290624e+03  -9.7563288e+00   8.3370336e+00  -2.7966389e+00   1.1072098e-01   2.7921857e-01  -8.7281342e-02  -5.6434883e+00   1.0669292e+01   1.8215186e+01  -8.5815148e-01  -1.0730856e+00  -3.8627614e-01  -9.8554892e+00  -1.4747951e+01
   1.0030000e+02  -4.2257073e-01   8.2511408e-01   4.4211540e+01  -3.1250876e+00  -4.8273398e+00  -1.8586219e+01   2.8953701e+01   3.9571524e-02   7.1706429e+00  -2.0862542e+02  -5.8110731e-01  -1.0020484e-01   1.4205071e+01  -4.6796843e+01  -5.4818273e+02  -4.1231599e+03  -1.0066511e+01   9.6574694e+00  -2.2223690e+00   5.8830810e-02   2.3263684e-01  -6.4160769e-02  -5.7392192e+00   1.2624475e+01   1.9102349e+01  -1.0249293e+00  -1.1840396e+00  -4.4509232e-01  -8.3645683e+00  -1.6584060e+01
   1.0031000e+02  -4.1621402e-01   5.7748199e-01   4.3152504e+01  -3.3193951e+00  -5.0110301e+00  -1.8199460e+01   3.8675985e+01   8.9390315e-02   4.9464284e+00  -2.2242144e+02  -5.7521148e-01  -5.4921340e-02   4.5283497e+00  -5.2635110e+01  -5.8351784e+02  -3.5335106e+03  -1.0098072e+01   1.0755125e+01  -1.7578539e+00   1.5160624e-02   1.7986812e-01  -3.1944460e-02  -6.0735480e+00   1.3808639e+01   1.9675384e+01  -1.1599640e+00  -1.2464135e+00  -5.1524439e-01  -6.9789745e+00  -1.7843190e+01
   1.0032000e+02  -3.6485700e-01   3.6526987e-01   4.1853606e+01  -3.3951986e+00  -5.1875584e+00  -1.7743111e+01   4.5634807e+01   1.1600196e-01   2.6284678e+00  -2.3179606e+02  -5.6891405e-01  -1.0832043e-02   4.4089298e+00  -5.8773270e+01  -6.1326508e+02  -2.9747245e+03  -9.6942747e+00   1.1568827e+01  -1.4927721e+00  -1.8844888e-02   1.2067659e-01   9.5611980e-03  -6.3640387e+00   1.3948040e+01   2.0312081e+01  -1.2519590e+00  -1.2457566e+00  -5.8618440e-01  -5.8204292e+00  -1.8389850e+01
   1.0033000e+02  -3.0614339e-01   1.8817673e-01   4.0401457e+01  -3.3235482e+00  -5.3554350e+00  -1.7257556e+01   4.8555515e+01   1.1900115e-01   2.7016369e-01  -2.3583042e+02  -5.6126383e-01   1.3678884e-01   1.4762088e+01  -6.5157886e+01  -6.3886812e+02  -2.5603041e+03  -8.7563427e+00   1.2072441e+01  -1.5383472e+00  -3.8598757e-02   5.9004587e-02   6.0595703e-02  -6.2151985e+00   1.2981424e+01   2.1522718e+01  -1.2984054e+00  -1.1755157e+00  -6.4247717e-01  -5.0058593e+00  -1.8250968e+01
   1.0034000e+02  -2.7976021e-01   3.5208613e-02   3.8909151e+01  -3.1047785e+00  -5.5239992e+00  -1.6766446e+01   4.9111051e+01   9.8630233e-02  -2.0634105e+00  -2.3335742e+02  -5.5075365e-01   4.4238743e-01   3.0559859e+01  -7.1744056e+01  -6.6201475e+02  -2.3146625e+03  -7.3389717e+00   1.2251098e+01  -1.8811124e+00  -4.2089172e-02   8.8153687e-04   1.2029422e-01  -5.3747164e+00   1.1052120e+01   2.3510898e+01  -1.3001813e+00  -1.0360477e+00  -6.7256367e-01  -4.5383119e+00  -1.7555967e+01
   1.0035000e+02  -2.9612911e-01  -9.7711579e-02   3.7488875e+01  -2.7993065e+00  -5.6872922e+00  -1.6262309e+01   5.0413670e+01   5.5974151e-02  -4.2876748e+00  -2.2242643e+02  -5.3607118e-01   8.8619687e-01   4.4380944e+01  -7.8497224e+01  -6.8336844e+02  -2.1353691e+03  -5.6855935e+00   1.2053395e+01  -2.3595453e+00  -3.4805123e-02  -4.8362548e-02   1.8350497e-01  -3.8833555e+00   8.5024342e+00   2.5954279e+01  -1.2594155e+00  -8.3574195e-01  -6.7451982e-01  -4.2704726e+00  -1.6509124e+01
   1.0036000e+02  -3.3893147e-01  -2.0849502e-01   3.6225574e+01  -2.5062649e+00  -5.8471474e+00  -1.5726426e+01   5.3588297e+01  -7.0287632e-03  -6.3171692e+00  -2.0294944e+02  -5.1676284e-01   1.3819618e+00   4.9576491e+01  -8.5401617e+01  -7.0224880e+02  -1.8880366e+03  -4.1448567e+00   1.1429245e+01  -2.7418849e+00  -2.8472914e-02  -8.5816705e-02   2.3870420e-01  -2.0180629e+00   5.7897789e+00   2.8233193e+01  -1.1807567e+00  -5.9238322e-01  -6.5497980e-01  -3.9797417e+00  -1.5365605e+01
   1.0037000e+02  -3.9186747e-01  -3.0115865e-01   3.5172899e+01  -2.2890907e+00  -5.9961737e+00  -1.5155470e+01   5.7095612e+01  -8.7865797e-02  -8.0946119e+00  -1.7774427e+02  -4.9342608e-01   1.8233695e+00   4.4140768e+01  -9.2453470e+01  -7.1738418e+02  -1.5135377e+03  -2.9744584e+00   1.0399328e+01  -2.8346068e+00  -3.4912491e-02  -1.1121713e-01   2.7094329e-01  -1.0743353e-01   3.3127765e+00   2.9838056e+01  -1.0736797e+00  -3.3211883e-01  -6.2429251e-01  -3.5328764e+00  -1.4378692e+01
   1.0038000e+02  -4.5416909e-01  -3.8882635e-01   3.4354786e+01  -2.1561311e+00  -6.1406164e+00  -1.4562196e+01   5.9327374e+01  -1.8375814e-01  -9.5937457e+00  -1.4991338e+02  -4.6749304e-01   2.1250887e+00   3.0171928e+01  -9.9641126e+01  -7.2762991e+02  -1.0245724e+03  -2.2361500e+00   9.0468817e+00  -2.5898558e+00  -5.9297095e-02  -1.2623336e-01   2.6946749e-01   1.5470816e+00   1.2598761e+00   3.0558194e+01  -9.5277435e-01  -8.4783733e-02  -5.9228617e-01  -2.9486166e+00  -1.3651211e+01
   1.0039000e+02  -5.3197288e-01  -4.8232537e-01   3.3765272e+01  -2.1227598e+00  -6.2795013e+00  -1.3958214e+01   6.0398230e+01  -2.9176951e-01  -1.0799229e+01  -1.2054833e+02  -4.4075117e-01   2.2497566e+00   1.2466784e+01  -1.0693157e+02  -7.3204752e+02  -4.4176108e+02  -1.8244299e+00   7.4198849e+00  -2.1407789e+00  -9.7022128e-02  -1.3318426e-01   2.3499372e-01   2.6640689e+00  -4.1062093e-01   3.0349560e+01  -8.3316268e-01   1.2309343e-01  -5.6545278e-01  -2.3426615e+00  -1.3044446e+01
   1.0040000e+02  -6.2235013e-01  -5.7764288e-01   3.3374106e+01  -2.2215959e+00  -6.4131724e+00  -1.3347583e+01   6.1063077e+01  -4.0881300e-01  -1.1696351e+01  -8.9712233e+01  -4.1471687e-01   2.2231613e+00  -2.6595283e+00  -1.1425710e+02  -7.2960772e+02   2.4398011e+02  -1.5604650e+00   5.4927052e+00  -1.7058894e+00  -1.3733879e-01  -1.3350654e-01   1.8134112e-01   3.0398549e+00  -1.9023084e+00   2.9158251e+01  -7.2460320e-01   2.7462470e-01  -5.4472852e-01  -1.8357300e+00  -1.2291550e+01
   1.0041000e+02  -7.1001399e-01  -6.5734556e-01   3.3133888e+01  -2.4187923e+00  -6.5390512e+00  -1.2731922e+01   6.1566087e+01  -5.3167605e-01  -1.2272807e+01  -5.7645613e+01  -3.9028626e-01   2.1063249e+00  -1.1683644e+01  -1.2150685e+02  -7.1933375e+02   1.0273962e+03  -1.3039342e+00   3.2831176e+00  -1.3849684e+00  -1.7090081e-01  -1.2684963e-01   1.2901407e-01   2.6654828e+00  -3.4912016e+00   2.7001645e+01  -6.3101154e-01   3.6535162e-01  -5.2498155e-01  -1.4698590e+00  -1.1201259e+01
   1.0042000e+02  -7.7672941e-01  -7.0537388e-01   3.2995881e+01  -2.5905669e+00  -6.6619507e+00  -1.2113739e+01   6.1818328e+01  -6.5709673e-01  -1.2523854e+01  -2.5104627e+01  -3.6779710e-01   1.9541084e+00  -1.5221647e+01  -1.2855445e+02  -7.0129318e+02   1.8040574e+03  -9.6975044e-01   9.7538456e-01  -1.0518825e+00  -1.9391594e-01  -1.1185651e-01   9.4023323e-02   1.8021287e+00  -5.3893091e+00   2.4153500e+01  -5.5469847e-01   4.0095233e-01  -4.9806924e-01  -1.2365899e+00  -9.7949740e+00
   1.0043000e+02  -8.0833539e-01  -7.1999641e-01   3.2936290e+01  -2.6310462e+00  -6.7726461e+00  -1.1495783e+01   6.1795613e+01  -7.8195367e-01  -1.2463717e+01   6.0136347e+00  -3.4725624e-01   1.7988339e+00  -1.5527452e+01  -1.3530020e+02  -6.7721268e+02   2.4080500e+03  -4.7904561e-01  -1.1187093e+00  -5.2115191e-01  -2.0671739e-01  -8.8416319e-02   8.0940738e-02   8.4822448e-01  -7.6240947e+00   2.1014921e+01  -4.9858037e-01   3.9203785e-01  -4.5829797e-01  -1.1620024e+00  -8.2549123e+00
   1.0044000e+02  -7.9432479e-01  -7.1437296e-01   3.2971366e+01  -2.5359797e+00  -6.8825967e+00  -1.0872719e+01   6.2306440e+01  -9.0338140e-01  -1.2118067e+01   3.4565013e+01  -3.2858099e-01   1.6489603e+00  -1.4987357e+01  -1.4167980e+02  -6.4941208e+02   2.7800595e+03   2.2964165e-01  -2.7472839e+00   1.9759396e-01  -2.1092203e-01  -5.8942235e-02   8.5585508e-02   5.3717338e-02  -1.0031430e+01   1.7784858e+01  -4.6340451e-01   3.5096954e-01  -4.0510939e-01  -1.2989188e+00  -6.7313003e+00
   1.0045000e+02  -7.2944570e-01  -7.0604185e-01   3.3143926e+01  -2.3480467e+00  -6.9855572e+00  -1.0224779e+01   6.4793965e+01  -1.0186097e+00  -1.1496319e+01   6.2174782e+01  -3.1171890e-01   1.5011589e+00  -1.4780139e+01  -1.4765758e+02  -6.1907603e+02   3.0336052e+03   1.1476671e+00  -3.8613118e+00   8.9795073e-01  -2.0872152e-01  -2.6814823e-02   1.0254915e-01  -5.6865675e-01  -1.2337730e+01   1.4461553e+01  -4.4438966e-01   2.9183373e-01  -3.4069373e-01  -1.6541674e+00  -5.2721332e+00
   1.0046000e+02  -6.2227383e-01  -7.0391402e-01   3.3490769e+01  -2.0801947e+00  -7.0839341e+00  -9.5316170e+00   6.9316188e+01  -1.1248609e+00  -1.0597693e+01   8.9862616e+01  -2.9657477e-01   1.3595804e+00  -1.4157856e+01  -1.5323632e+02  -5.8601091e+02   3.3065124e+03   2.1636418e+00  -4.5580447e+00   1.4400691e+00  -2.0332153e-01   5.8150131e-03   1.2880820e-01  -1.0589324e+00  -1.4246242e+01   1.1139957e+01  -4.3224696e-01   2.2920395e-01  -2.6780409e-01  -2.1423477e+00  -3.9359070e+00
   1.0047000e+02  -5.0220957e-01  -7.0374158e-01   3.4018149e+01  -1.7425822e+00  -7.1690183e+00  -8.7895916e+00   7.4202543e+01  -1.2196270e+00  -9.4492083e+00   1.1484850e+02  -2.8297534e-01   1.2318660e+00  -1.2771436e+01  -1.5845782e+02  -5.4975665e+02   3.6254262e+03   3.0708323e+00  -4.9282153e+00   1.8649596e+00  -1.9827838e-01   3.7695258e-02   1.6050706e-01  -1.3678221e+00  -1.5511251e+01   8.0764220e+00  -4.1803317e-01   1.7388956e-01  -1.9148107e-01  -2.5967019e+00  -2.8493614e+00
   1.0048000e+02  -4.1214263e-01  -6.9471361e-01   3.4695457e+01  -1.3975261e+00  -7.2503210e+00  -8.0075517e+00   7.8203986e+01  -1.3010672e+00  -8.1175770e+00   1.3316313e+02  -2.7080014e-01   1.1124807e+00  -1.1938532e+01  -1.6336706e+02  -5.1006352e+02   3.9693126e+03   3.6659053e+00  -5.0001757e+00   2.1773664e+00  -1.9543222e-01   6.6659761e-02   1.8933353e-01  -1.4077341e+00  -1.6027744e+01   5.4498741e+00  -3.9736725e-01   1.3016071e-01  -1.2041167e-01  -2.8650811e+00  -2.1248414e+00
   1.0049000e+02  -3.8589271e-01  -6.6906396e-01   3.5460411e+01  -1.1320293e+00  -7.3237169e+00  -7.1957071e+00   8.1184460e+01  -1.3682092e+00  -6.6894328e+00   1.4281442e+02  -2.6011826e-01   9.8249634e-01  -1.2998433e+01  -1.6796292e+02  -4.6665900e+02   4.3404518e+03   3.8850682e+00  -4.7844145e+00   2.2294194e+00  -1.9250059e-01   8.9754928e-02   2.0554458e-01  -1.1665849e+00  -1.5870725e+01   3.2576671e+00  -3.7050945e-01   9.7258113e-02  -6.3744437e-02  -2.9214888e+00  -1.7626954e+00
   1.0050000e+02  -4.2706850e-01  -6.2727912e-01   3.6238569e+01  -9.8853713e-01  -7.3862839e+00  -6.3668098e+00   8.2889738e+01  -1.4209096e+00  -5.2473906e+00   1.4420422e+02  -2.5124790e-01   8.1728539e-01  -1.6521096e+01  -1.7218111e+02  -4.1969758e+02   4.6961426e+03   3.8135100e+00  -4.2856833e+00   1.9350246e+00  -1.8306011e-01   1.0556606e-01   2.0476878e-01  -7.4630244e-01  -1.5227452e+01   1.4905109e+00  -3.3976604e-01   7.2291702e-02  -2.5755261e-02  -2.8571166e+00  -1.6324909e+00
   1.0051000e+02  -5.0791700e-01  -5.7751663e-01   3.6969929e+01  -9.4458756e-01  -7.4430067e+00  -5.5393238e+00   8.2748592e+01  -1.4596585e+00  -3.8545601e+00   1.3928306e+02  -2.4467394e-01   6.0050783e-01  -2.1677756e+01  -1.7592890e+02  -3.7050774e+02   4.9189841e+03   3.5668846e+00  -3.4576478e+00   1.4140140e+00  -1.5974570e-01   1.1573668e-01   1.9024124e-01  -2.8000335e-01  -1.4295678e+01   2.3909492e-01  -3.0767748e-01   5.1940402e-02  -3.5643461e-03  -2.7772906e+00  -1.5623101e+00
   1.0052000e+02  -5.8941554e-01  -5.3110516e-01   3.7622154e+01  -9.4785571e-01  -7.4860932e+00  -4.7309989e+00   8.0832489e+01  -1.4853321e+00  -2.5495132e+00   1.3050469e+02  -2.4084229e-01   3.3663330e-01  -2.6387453e+01  -1.7914185e+02  -3.2133574e+02   4.9172000e+03   3.1821297e+00  -2.2000793e+00   8.2586886e-01  -1.1629938e-01   1.2419481e-01   1.6859008e-01   1.6366980e-01  -1.3220524e+01  -4.4841555e-01  -2.7627741e-01   3.3444593e-02   1.0047055e-02  -2.7193334e+00  -1.4477943e+00
   1.0053000e+02  -6.4609697e-01  -4.9626514e-01   3.8189232e+01  -9.5745611e-01  -7.5276326e+00  -3.9459922e+00   7.8500679e+01  -1.4989032e+00  -1.3419876e+00   1.2075256e+02  -2.3993797e-01   5.2451458e-02  -2.8418184e+01  -1.8181397e+02  -2.7429621e+02   4.7039528e+03   2.6368109e+00  -4.3540583e-01   1.7289991e-01  -4.6495542e-02   1.3550951e-01   1.4529202e-01   5.8520477e-01  -1.2071011e+01  -6.7321823e-01  -2.4670616e-01   1.5437443e-02   2.1442818e-02  -2.6690098e+00  -1.2822722e+00
   1.0054000e+02  -6.7747575e-01  -4.6995787e-01   3.8685001e+01  -9.6002826e-01  -7.5610933e+00  -3.1722258e+00   7.7376632e+01  -1.5012186e+00  -2.1949750e-01   1.1224901e+02  -2.4170829e-01  -2.0780540e-01  -2.6025686e+01  -1.8399098e+02  -2.3056956e+02   4.3726646e+03   1.9643756e+00   1.8205705e+00  -6.4515316e-01   5.5155372e-02   1.5344705e-01   1.2458112e-01   9.9833334e-01  -1.0861258e+01  -5.7992448e-01  -2.1962888e-01  -1.6176713e-03   3.2816477e-02  -2.6400090e+00  -1.1156663e+00
   1.0055000e+02  -7.0147746e-01  -4.3693188e-01   3.9135470e+01  -9.6209384e-01  -7.5865327e+00  -2.3997671e+00   7.7245878e+01  -1.4930905e+00   8.2138631e-01   1.0408838e+02  -2.4553419e-01  -4.0705364e-01  -1.9924824e+01  -1.8575045e+02  -1.9036856e+02   4.0201001e+03   1.2802803e+00   4.4505644e+00  -1.6049979e+00   1.8845978e-01   1.7920356e-01   1.1137723e-01   1.3616389e+00  -9.5927575e+00  -2.4042941e-01  -1.9518843e-01  -1.5292172e-02   4.2651840e-02  -2.6737294e+00  -9.7828722e-01
   1.0056000e+02  -7.3805437e-01  -3.9125818e-01   3.9571455e+01  -9.7474384e-01  -7.5994242e+00  -1.6335302e+00   7.6623686e+01  -1.4756176e+00   1.7522137e+00   9.3082743e+01  -2.5075043e-01  -5.4015349e-01  -1.3309985e+01  -1.8717947e+02  -1.5362940e+02   3.6739159e+03   6.7678373e-01   7.2608190e+00  -2.4529660e+00   3.4314656e-01   2.0938791e-01   1.1025911e-01   1.5615815e+00  -8.2621199e+00   3.2652013e-01  -1.7100479e-01  -2.1492529e-02   4.8489405e-02  -2.7576010e+00  -8.4322268e-01
   1.0057000e+02  -7.9334859e-01  -3.5876646e-01   4.0021896e+01  -1.0039208e+00  -7.6077321e+00  -8.7770593e-01   7.5582427e+01  -1.4503347e+00   2.5296524e+00   7.7743867e+01  -2.5686251e-01  -6.2378961e-01  -8.3636122e+00  -1.8834634e+02  -1.2065511e+02   3.2974291e+03   1.2886163e-01   1.0005542e+01  -2.8470351e+00   4.9954778e-01   2.3575361e-01   1.2139230e-01   1.4776070e+00  -6.8539957e+00   1.0589678e+00  -1.4122131e-01  -1.5816973e-02   4.9125716e-02  -2.7914555e+00  -6.6565066e-01
   1.0058000e+02  -8.5365446e-01  -3.8114448e-01   4.0507792e+01  -1.0485560e+00  -7.6132898e+00  -1.2050186e-01   7.5720407e+01  -1.4190553e+00   3.1260199e+00   5.9636744e+01  -2.6353752e-01  -6.7369834e-01  -4.9908734e+00  -1.8927829e+02  -9.1963569e+01   2.8691541e+03  -4.9278526e-01   1.2407462e+01  -2.5833344e+00   6.3504185e-01   2.4892216e-01   1.3845677e-01   1.0670643e+00  -5.3663246e+00   1.7969270e+00  -9.9723664e-02   4.1168867e-03   4.5033870e-02  -2.6482107e+00  -4.3612553e-01
   1.0059000e+02  -8.9416537e-01  -4.7905647e-01   4.1034606e+01  -1.1024521e+00  -7.6036641e+00   6.5498047e-01   7.7548233e+01  -1.3835982e+00   3.5407926e+00   4.1477276e+01  -2.7050912e-01  -6.9603252e-01  -2.2334175e+00  -1.8996319e+02  -6.7704879e+01   2.4258689e+03  -1.3291975e+00   1.4202656e+01  -1.6965836e+00   7.3370858e-01   2.4454428e-01   1.5141847e-01   4.0955230e-01  -3.8440251e+00   2.3451233e+00  -4.5201748e-02   3.6523932e-02   3.7993668e-02  -2.2751458e+00  -1.9624704e-01
   1.0060000e+02  -8.9507593e-01  -6.3699243e-01   4.1583310e+01  -1.1580439e+00  -7.5932363e+00   1.4564025e+00   8.0142198e+01  -1.3455779e+00   3.7944649e+00   2.5367231e+01  -2.7746717e-01  -6.8604387e-01   9.9886478e-01  -1.9037303e+02  -4.7155087e+01   2.0549792e+03  -2.4561874e+00   1.5229290e+01  -4.2001565e-01   7.9223122e-01   2.2615776e-01   1.5145270e-01  -3.1842010e-01  -2.3783508e+00   2.5687132e+00   1.6186252e-02   7.5112939e-02   3.0717671e-02  -1.7377235e+00  -1.1026491e-02
   1.0061000e+02  -8.5332136e-01  -8.1695718e-01   4.2107146e+01  -1.2124324e+00  -7.5697450e+00   2.2796841e+00   8.2328167e+01  -1.3063915e+00   3.9086749e+00   1.1420994e+01  -2.8397211e-01  -6.3061313e-01   5.5430741e+00  -1.9048638e+02  -2.8423289e+01   1.8731798e+03  -3.8618164e+00   1.5513379e+01   9.2039617e-01   8.1757566e-01   2.0175217e-01   1.3468184e-01  -9.2331234e-01  -1.0755882e+00   2.4200631e+00   7.3114861e-02   1.1145226e-01   2.6072421e-02  -1.1695359e+00   0.0000000e+00
   1.0062000e+02  -7.8649030e-01  -9.8946108e-01   4.2546226e+01  -1.2711987e+00  -7.5381177e+00   3.1097307e+00   8.3004659e+01  -1.2673633e+00   3.8905544e+00  -1.8120423e+00  -2.8946718e-01  -5.1812200e-01   1.1249113e+01  -1.9029509e+02  -8.8112997e+00   1.9611989e+03  -5.4382475e+00   1.5263519e+01   2.0423574e+00   8.2041292e-01   1.7787272e-01   1.0359612e-01  -1.2774566e+00  -1.5015544e-02   1.9428939e+00   1.1532380e-01   1.3866628e-01   2.5847943e-02  -6.9815123e-01   0.0000000e+00
   1.0063000e+02  -7.2555828e-01  -1.1507410e+00   4.2860128e+01  -1.3426476e+00  -7.4967502e+00   3.9304012e+00   8.2067047e+01  -1.2297915e+00   3.7427150e+00  -1.4783948e+01  -2.9348066e-01  -3.5744497e-01   1.6067703e+01  -1.8980632e+02   1.3947164e+01   2.2758463e+03  -6.9859300e+00   1.4756786e+01   2.8247444e+00   8.0992540e-01   1.5673413e-01   6.6172364e-02  -1.3834018e+00   7.8776475e-01   1.2864335e+00   1.3907357e-01   1.5382739e-01   2.9913612e-02  -3.9616788e-01  -3.6593813e-02
   1.0064000e+02  -6.9484701e-01  -1.2998463e+00   4.3049549e+01  -1.4253349e+00  -7.4524605e+00   4.7373737e+00   8.0697249e+01  -1.1948652e+00   3.4759449e+00  -2.6677009e+01  -2.9585152e-01  -1.7997307e-01   1.7747190e+01  -1.8904990e+02   4.0085735e+01   2.6138571e+03  -8.2248683e+00   1.4219664e+01   3.3379660e+00   7.9170774e-01   1.3775935e-01   3.3370501e-02  -1.3525525e+00   1.3821739e+00   6.9442273e-01   1.4848273e-01   1.5787898e-01   3.6484541e-02  -2.9076560e-01  -8.8845055e-02
   1.0065000e+02  -6.9558793e-01  -1.4153065e+00   4.3144991e+01  -1.5021856e+00  -7.3929875e+00   5.5376396e+00   8.0026595e+01  -1.1636333e+00   3.1041183e+00  -3.7182660e+01  -2.9670908e-01  -1.4930334e-02   1.6504273e+01  -1.8807720e+02   6.7195338e+01   2.7109604e+03  -8.8511855e+00   1.3786074e+01   3.7433214e+00   7.6708869e-01   1.2080262e-01   1.5680645e-02  -1.3060628e+00   1.8438306e+00   4.1056137e-01   1.5186809e-01   1.5393158e-01   4.3388296e-02  -3.9254761e-01  -5.1541598e-02
   1.0066000e+02  -7.1072612e-01  -1.4700642e+00   4.3180839e+01  -1.5501433e+00  -7.3352334e+00   6.3429827e+00   8.0534306e+01  -1.1369989e+00   2.6417313e+00  -4.6238699e+01  -2.9634025e-01   1.2177376e-01   1.3670409e+01  -1.8694180e+02   9.1907741e+01   2.4712403e+03  -8.6894985e+00   1.3507268e+01   4.1087524e+00   7.3245796e-01   1.0740557e-01   1.9329020e-02  -1.3194724e+00   2.2319268e+00   5.0074967e-01   1.5467885e-01   1.4547437e-01   4.9249527e-02  -6.6507311e-01   0.0000000e+00
   1.0067000e+02  -7.2318094e-01  -1.4526959e+00   4.3180467e+01  -1.5586987e+00  -7.2603478e+00   7.1621590e+00   8.1917626e+01  -1.1156287e+00   2.1124467e+00  -5.2928460e+01  -2.9502061e-01   2.3120277e-01   1.0942901e+01  -1.8567778e+02   1.1246454e+02   2.0556801e+03  -7.7904918e+00   1.3386053e+01   4.3413739e+00   6.8175956e-01   9.9196120e-02   4.3573196e-02  -1.3943174e+00   2.5651704e+00   8.1862538e-01   1.5606809e-01   1.3542990e-01   5.3563420e-02  -1.0286587e+00   0.0000000e+00
   1.0068000e+02  -7.2820629e-01  -1.3711611e+00   4.3156168e+01  -1.5380701e+00  -7.1862071e+00   7.9910719e+00   8.2891297e+01  -1.0998245e+00   1.5528636e+00  -5.5958306e+01  -2.9283597e-01   3.3210475e-01   1.0090197e+01  -1.8429463e+02   1.2923884e+02   1.6774293e+03  -6.3909479e+00   1.3413430e+01   4.3422262e+00   6.1289789e-01   9.6024614e-02   8.1131628e-02  -1.4716993e+00   2.8221995e+00   1.2054317e+00   1.5278572e-01   1.2594066e-01   5.6022587e-02  -1.4100197e+00   0.0000000e+00
   1.0069000e+02  -7.3251760e-01  -1.2499829e+00   4.3115357e+01  -1.5066930e+00  -7.0903512e+00   8.8121945e+00   8.2112262e+01  -1.0894899e+00   1.0028130e+00  -5.5005056e+01  -2.8973390e-01   4.3775548e-01   1.0565073e+01  -1.8279007e+02   1.4350168e+02   1.4262847e+03  -4.8097378e+00   1.3574623e+01   4.1382659e+00   5.3052853e-01   9.6082306e-02   1.2197007e-01  -1.5118862e+00   2.9709261e+00   1.6234063e+00   1.4313735e-01   1.1847948e-01   5.5948912e-02  -1.7483521e+00   0.0000000e+00
   1.0070000e+02  -7.4485011e-01  -1.1192032e+00   4.3065628e+01  -1.4719503e+00  -7.0009698e+00   9.6066263e+00   7.9443176e+01  -1.0842867e+00   4.8647014e-01  -5.1634291e+01  -2.8569635e-01   5.4421104e-01   1.0645556e+01  -1.8116731e+02   1.5658883e+02   1.3087153e+03  -3.3037188e+00   1.3838557e+01   3.8311291e+00   4.4265192e-01   9.7130113e-02   1.5752998e-01  -1.5238058e+00   2.9942069e+00   2.0919229e+00   1.2659965e-01   1.1409201e-01   5.1825154e-02  -2.0151351e+00   0.0000000e+00
   1.0071000e+02  -7.6792588e-01  -1.0034568e+00   4.3016473e+01  -1.4242586e+00  -6.8903317e+00   1.0364526e+01   7.5789920e+01  -1.0838407e+00   7.3823569e-03  -4.7908778e+01  -2.8081281e-01   6.4047421e-01   9.6263175e+00  -1.7943889e+02   1.6946754e+02   1.2878709e+03  -1.9786595e+00   1.4152569e+01   3.5317999e+00   3.5784751e-01   9.7338842e-02   1.8303432e-01  -1.5474831e+00   2.8889771e+00   2.6246250e+00   1.0358221e-01   1.1359664e-01   4.1252753e-02  -2.2376305e+00   0.0000000e+00
   1.0072000e+02  -8.0053419e-01  -9.1966351e-01   4.2976483e+01  -1.3470085e+00  -6.7830740e+00   1.1088050e+01   7.2352488e+01  -1.0877530e+00  -4.3197441e-01  -4.3935676e+01  -2.7526892e-01   7.1686109e-01   7.6386874e+00  -1.7761757e+02   1.8232007e+02   1.2852529e+03  -8.2672865e-01   1.4444356e+01   3.3220345e+00   2.8518709e-01   9.5833715e-02   1.9796130e-01  -1.6423823e+00   2.6748717e+00   3.2248837e+00   7.5985825e-02   1.1759732e-01   2.2055915e-02  -2.4663584e+00   0.0000000e+00
   1.0073000e+02  -8.4631750e-01  -8.6441308e-01   4.2945660e+01  -1.2304335e+00  -6.6630966e+00   1.1792005e+01   7.0395503e+01  -1.0954111e+00  -8.1031390e-01  -3.7833949e+01  -2.6931226e-01   7.6740119e-01   5.0540103e+00  -1.7571173e+02   1.9488184e+02   1.2561771e+03   1.7446039e-01   1.4651175e+01   3.1872255e+00   2.3321475e-01   9.3135836e-02   2.0524729e-01  -1.8818931e+00   2.4091944e+00   3.8588638e+00   4.5681872e-02   1.2654013e-01  -6.0393550e-03  -2.7198279e+00   0.0000000e+00
   1.0074000e+02  -9.1546582e-01  -8.0694308e-01   4.2910057e+01  -1.0759758e+00  -6.5439214e+00   1.2494183e+01   7.0217722e+01  -1.1058011e+00  -1.0873693e+00  -2.7705543e+01  -2.6328491e-01   7.8299924e-01   1.5598050e+00  -1.7372131e+02   2.0721032e+02   1.2328479e+03   9.8818974e-01   1.4766802e+01   3.0197559e+00   2.0807562e-01   9.1047430e-02   2.0959191e-01  -2.3425027e+00   2.1652902e+00   4.4675961e+00   1.3030868e-02   1.4082820e-01  -4.0528695e-02  -2.9518255e+00   0.0000000e+00
   1.0075000e+02  -1.0139124e+00  -7.2004854e-01   4.2848422e+01  -8.8586559e-01  -6.4073855e+00   1.3197959e+01   7.0377607e+01  -1.1175308e+00  -1.2251895e+00  -1.3782015e+01  -2.5764473e-01   7.5223500e-01  -3.0764238e+00  -1.7162084e+02   2.1976442e+02   1.2554095e+03   1.5294472e+00   1.4840633e+01   2.7141151e+00   2.1232202e-01   9.1896499e-02   2.1492065e-01  -3.0502527e+00   1.9889627e+00   5.0433656e+00  -2.2354978e-02   1.6051341e-01  -7.7121074e-02  -3.0793256e+00   0.0000000e+00
   1.0076000e+02  -1.1308307e+00  -6.1485389e-01   4.2747743e+01  -6.5419423e-01  -6.2707351e+00   1.3891280e+01   6.9332174e+01  -1.1290986e+00  -1.2128140e+00   1.2375454e+00  -2.5284297e-01   6.7593886e-01  -7.6296140e+00  -1.6935542e+02   2.3294642e+02   1.3182004e+03   1.7301423e+00   1.4908462e+01   2.2305395e+00   2.4375259e-01   9.7375271e-02   2.2192185e-01  -3.9414609e+00   1.8757769e+00   5.6281320e+00  -6.0443974e-02   1.8464370e-01  -1.1203913e-01  -3.0426281e+00   0.0000000e+00
   1.0077000e+02  -1.2391350e+00  -5.3286671e-01   4.2611112e+01  -3.8215080e-01  -6.1229120e+00   1.4562088e+01   6.7080801e+01  -1.1392126e+00  -1.0714230e+00   1.4139099e+01  -2.4914804e-01   5.7276536e-01  -1.0317350e+01  -1.6687715e+02   2.4683764e+02   1.3891223e+03   1.5998927e+00   1.4926650e+01   1.5851666e+00   2.9522371e-01   1.0736308e-01   2.2783126e-01  -4.8921208e+00   1.7895156e+00   6.2211197e+00  -1.0003469e-01   2.1080057e-01  -1.4313849e-01  -2.8405813e+00   0.0000000e+00
   1.0078000e+02  -1.3121742e+00  -5.0610761e-01   4.2447965e+01  -9.9812715e-02  -5.9727970e+00   1.5206307e+01   6.4421904e+01  -1.1469903e+00  -8.4238071e-01   2.2904233e+01  -2.4658650e-01   4.6730173e-01  -1.0546363e+01  -1.6418703e+02   2.6122267e+02   1.4385027e+03   1.2501870e+00   1.4788644e+01   8.3163944e-01   3.5699416e-01   1.1951727e-01   2.2882816e-01  -5.7604581e+00   1.7046059e+00   6.7280760e+00  -1.3804063e-01   2.3524051e-01  -1.6899095e-01  -2.5299383e+00   0.0000000e+00
   1.0079000e+02  -1.3423743e+00  -5.2807324e-01   4.2259283e+01   1.4808053e-01  -5.8144315e+00   1.5822594e+01   6.1628700e+01  -1.1519905e+00  -5.7024538e-01   2.7213533e+01  -2.4504409e-01   3.7398747e-01  -9.3314258e+00  -1.6133028e+02   2.7586130e+02   1.4638633e+03   8.6073451e-01   1.4419511e+01   4.8032364e-02   4.2003188e-01   1.2988328e-01   2.2308535e-01  -6.4086120e+00   1.6303296e+00   6.9989905e+00  -1.7005790e-01   2.5395868e-01  -1.8813154e-01  -2.1982949e+00   0.0000000e+00
   1.0080000e+02  -1.3450616e+00  -5.6509629e-01   4.2036539e+01   3.4293856e-01  -5.6493624e+00   1.6407297e+01   5.8470275e+01  -1.1541129e+00  -2.8912102e-01   2.8112436e+01  -2.4443837e-01   2.8978503e-01  -8.4202435e+00  -1.5835575e+02   2.9078055e+02   1.4919247e+03   6.0458312e-01   1.3852461e+01  -6.8208210e-01   4.7867056e-01   1.3422179e-01   2.1237360e-01  -6.7387699e+00   1.6024566e+00   6.9203307e+00  -1.9220435e-01   2.6431098e-01  -1.9969360e-01  -1.9252056e+00   0.0000000e+00
   1.0081000e+02  -1.3468206e+00  -5.9150389e-01   4.1774819e+01   5.0428975e-01  -5.4792512e+00   1.6958604e+01   5.5130657e+01  -1.1534391e+00  -1.6324443e-02   2.7279658e+01  -2.4480982e-01   2.0197475e-01  -8.7810288e+00  -1.5528413e+02   3.0616527e+02   1.5384717e+03   5.8682359e-01   1.3213036e+01  -1.2901003e+00   5.3198123e-01   1.2990941e-01   2.0098009e-01  -6.7459572e+00   1.6523599e+00   6.4894375e+00  -2.0253169e-01   2.6607091e-01  -2.0415750e-01  -1.7617461e+00   0.0000000e+00
   1.0082000e+02  -1.3673378e+00  -6.0519471e-01   4.1483990e+01   6.6017128e-01  -5.3065044e+00   1.7481376e+01   5.2277216e+01  -1.1501232e+00   2.4325264e-01   2.5957708e+01  -2.4620020e-01   1.0931815e-01  -9.2656594e+00  -1.5210193e+02   3.2202933e+02   1.5864065e+03   8.3536143e-01   1.2640785e+01  -1.7642884e+00   5.8262975e-01   1.1746241e-01   1.9291236e-01  -6.5155653e+00   1.7715126e+00   5.8005610e+00  -2.0145096e-01   2.6102829e-01  -2.0315145e-01  -1.7412914e+00  -2.4112748e-01
   1.0083000e+02  -1.4051101e+00  -6.1418802e-01   4.1185446e+01   8.1785662e-01  -5.1252779e+00   1.7982480e+01   5.0110434e+01  -1.1444102e+00   4.8459698e-01   2.4134434e+01  -2.4852344e-01   2.2572220e-02  -8.6745931e+00  -1.4877806e+02   3.3802515e+02   1.5995818e+03   1.2907121e+00   1.2213138e+01  -2.1592414e+00   6.3358587e-01   1.0057300e-01   1.8955561e-01  -6.1575007e+00   1.8981550e+00   4.9765989e+00  -1.9111397e-01   2.5116979e-01  -1.9831147e-01  -1.8597043e+00  -5.4626879e-01
   1.0084000e+02  -1.4407760e+00  -6.2072473e-01   4.0901953e+01   9.6181256e-01  -4.9407282e+00   1.8466895e+01   4.8441482e+01  -1.1366875e+00   6.9967014e-01   2.1507316e+01  -2.5161340e-01  -5.3508381e-02  -7.6080601e+00  -1.4528854e+02   3.5352023e+02   1.5495076e+03   1.8130981e+00   1.1902331e+01  -2.5366671e+00   6.8424307e-01   8.4714102e-02   1.8882965e-01  -5.7311065e+00   1.9456923e+00   4.1261009e+00  -1.7468739e-01   2.3679332e-01  -1.9000771e-01  -2.0557802e+00  -7.1835638e-01
   1.0085000e+02  -1.4569798e+00  -6.1863373e-01   4.0653573e+01   1.0705790e+00  -4.7559493e+00   1.8936997e+01   4.7010174e+01  -1.1274772e+00   8.8214285e-01   1.8247271e+01  -2.5527599e-01  -1.2005751e-01  -6.6549126e+00  -1.4162730e+02   3.6802732e+02   1.4507087e+03   2.2686792e+00   1.1595926e+01  -2.9253630e+00   7.2847885e-01   7.4779489e-02   1.8646134e-01  -5.2153237e+00   1.8490107e+00   3.3305491e+00  -1.5649473e-01   2.1629910e-01  -1.7735735e-01  -2.2637121e+00  -7.4113004e-01
   1.0086000e+02  -1.4512053e+00  -6.0017793e-01   4.0458222e+01   1.1358070e+00  -4.5574194e+00   1.9385571e+01   4.4857447e+01  -1.1174182e+00   1.0250734e+00   1.4293053e+01  -2.5934488e-01  -1.8269925e-01  -6.2641741e+00  -1.3780416e+02   3.8161548e+02   1.3588169e+03   2.5995171e+00   1.1185878e+01  -3.3410178e+00   7.5802086e-01   7.2621883e-02   1.7896235e-01  -4.5659409e+00   1.5854879e+00   2.6338003e+00  -1.4135562e-01   1.8813944e-01  -1.5965913e-01  -2.4537854e+00  -6.4651783e-01
   1.0087000e+02  -1.4307181e+00  -5.6546504e-01   4.0331242e+01   1.1675348e+00  -4.3619262e+00   1.9796780e+01   4.1120875e+01  -1.1072171e+00   1.1173666e+00   9.2293193e+00  -2.6371394e-01  -2.4560542e-01  -6.2906171e+00  -1.3384079e+02   3.9490164e+02   1.3286156e+03   2.8352914e+00   1.0651870e+01  -3.8331580e+00   7.6917731e-01   7.5888009e-02   1.6589499e-01  -3.7887241e+00   1.1868556e+00   2.0355889e+00  -1.3252860e-01   1.5350666e-01  -1.3786897e-01  -2.6366982e+00  -4.9210042e-01
   1.0088000e+02  -1.4048721e+00  -5.2637066e-01   4.0280864e+01   1.1835828e+00  -4.1573803e+00   2.0160242e+01   3.6346141e+01  -1.0974888e+00   1.1450909e+00   2.7724334e+00  -2.6826755e-01  -2.9559586e-01  -4.9990440e+00  -1.2975802e+02   4.0879211e+02   1.3890467e+03   3.0714882e+00   1.0088084e+01  -4.4856781e+00   7.6610932e-01   7.8921205e-02   1.4970868e-01  -2.9601031e+00   7.3745526e-01   1.5064638e+00  -1.3068480e-01   1.1733616e-01  -1.1520502e-01  -2.8586267e+00  -3.4938495e-01
   1.0089000e+02  -1.3837594e+00  -5.0079643e-01   4.0301265e+01   1.1982625e+00  -4.1573803e+00   2.0480964e+01   3.2072268e+01  -1.0885605e+00   1.0978712e+00  -4.7219722e+00  -2.7293048e-01  -3.1561182e-01  -2.0015960e+00  -1.2555604e+02   4.2415768e+02   1.5365573e+03   3.3886478e+00   9.6583351e+00  -5.3242955e+00   7.5780419e-01   7.5378541e-02   1.3390880e-01  -2.2277538e+00   3.3963207e-01   1.0326485e+00  -1.3467612e-01   8.6804121e-02  -9.6566951e-02  -3.1479820e+00  -2.6137361e-01
   1.0090000e+02  -1.3760678e+00  -5.0221618e-01   4.0373813e+01   1.2186693e+00  -3.9501987e+00   2.0781376e+01   3.0041206e+01  -1.0805268e+00   9.7745028e-01  -1.2042090e+01  -2.7770642e-01  -3.0193342e-01   1.3678401e+00  -1.2120713e+02   4.4156388e+02   1.7406204e+03   3.7908831e+00   9.4917875e+00  -6.2517230e+00   7.5206745e-01   6.1375923e-02   1.2130043e-01  -1.7704880e+00   9.3053867e-02   6.5099481e-01  -1.4262852e-01   6.8398182e-02  -8.6757214e-02  -3.4760622e+00  -2.1640144e-01
   1.0091000e+02  -1.3845582e+00  -5.3208871e-01   4.0478526e+01   1.2451943e+00  -3.7433610e+00   2.1090662e+01   3.0928565e+01  -1.0735596e+00   7.9731834e-01  -1.8013194e+01  -2.8248047e-01  -2.5413149e-01   4.7801932e+00  -1.1667324e+02   4.6122496e+02   1.9661072e+03   4.2295788e+00   9.6179525e+00  -7.1133396e+00   7.5208887e-01   3.7253113e-02   1.1326327e-01  -1.7003491e+00   8.6938001e-02   4.2107974e-01  -1.5250693e-01   6.5095010e-02  -8.8627672e-02  -3.7876119e+00  -1.8854657e-01
   1.0092000e+02  -1.4053442e+00  -5.8070424e-01   4.0604462e+01   1.2745095e+00  -3.5286164e+00   2.1422521e+01   3.3185882e+01  -1.0680668e+00   5.7265477e-01  -2.2466357e+01  -2.8702254e-01  -1.8169238e-01   7.2439102e+00  -1.1193634e+02   4.8300374e+02   2.1778783e+03   4.6414370e+00   9.9856612e+00  -7.8117703e+00   7.5839898e-01   7.0835587e-03   1.0992470e-01  -2.0128664e+00   3.7081840e-01   3.7858366e-01  -1.6208071e-01   7.5344607e-02  -1.0252709e-01  -4.0309063e+00  -1.6708770e-01
   1.0093000e+02  -1.4316505e+00  -6.3602190e-01   4.0754043e+01   1.3046372e+00  -3.3116373e+00   2.1765883e+01   3.4336193e+01  -1.0645677e+00   3.1534075e-01  -2.5731402e+01  -2.9131825e-01  -1.1888757e-01   6.2804810e+00  -1.0699655e+02   5.0636811e+02   2.3364375e+03   4.9855362e+00   1.0500162e+01  -8.3686744e+00   7.7267749e-01  -2.3008151e-02   1.1090256e-01  -2.6229007e+00   9.3253702e-01   5.3127445e-01  -1.6921835e-01   9.4467368e-02  -1.2701623e-01  -4.1813146e+00  -1.4713586e-01
   1.0094000e+02  -1.4574574e+00  -6.9160792e-01   4.0941834e+01   1.3389435e+00  -3.0899599e+00   2.2095817e+01   3.2993441e+01  -1.0635030e+00   3.7836350e-02  -2.7750440e+01  -2.9565711e-01  -9.8900979e-02   1.9986595e+00  -1.0183224e+02   5.3055039e+02   2.4182277e+03   5.2854709e+00   1.1049150e+01  -8.9108286e+00   7.9850241e-01  -4.6906548e-02   1.1584493e-01  -3.4128671e+00   1.7150539e+00   8.8073130e-01  -1.7305520e-01   1.1713337e-01  -1.5994707e-01  -4.2749470e+00  -1.3209989e-01
   1.0095000e+02  -1.4790600e+00  -7.4623878e-01   4.1183872e+01   1.3862013e+00  -2.8640426e+00   2.2388726e+01   2.9290857e+01  -1.0651372e+00  -2.4657574e-01  -2.8441209e+01  -3.0034264e-01  -1.2094065e-01  -2.2039674e+00  -9.6389581e+01   5.5484619e+02   2.4295796e+03   5.6006859e+00   1.1535120e+01  -9.5935965e+00   8.3911944e-01  -6.0846888e-02   1.2387577e-01  -4.2829109e+00   2.6555513e+00   1.4331324e+00  -1.7453227e-01   1.3920845e-01  -1.9932735e-01  -4.3807229e+00  -1.2247034e-01
   1.0096000e+02  -1.4962489e+00  -7.9700944e-01   4.1476394e+01   1.4567563e+00  -2.6399588e+00   2.2632700e+01   2.4397420e+01  -1.0696125e+00  -5.3272097e-01  -2.8614523e+01  -3.0543469e-01  -1.5695343e-01  -3.6012777e+00  -9.0629675e+01   5.7876573e+02   2.3919540e+03   5.9559120e+00   1.1907907e+01  -1.0498487e+01   8.9458818e-01  -6.5127659e-02   1.3294023e-01  -5.1911530e+00   3.7075523e+00   2.1793296e+00  -1.7553264e-01   1.5832051e-01  -2.4377401e-01  -4.5340835e+00  -8.6153517e-02
   1.0097000e+02  -1.5128989e+00  -8.3360856e-01   4.1777930e+01   1.5554584e+00  -2.4122081e+00   2.2825126e+01   1.9242574e+01  -1.0771001e+00  -8.2993036e-01  -2.9720939e+01  -3.1080638e-01  -1.8520632e-01  -2.8252887e+00  -8.4568492e+01   6.0197345e+02   2.3207718e+03   6.3333412e+00   1.2183798e+01  -1.1572157e+01   9.5981854e-01  -6.3703256e-02   1.4103332e-01  -6.1429611e+00   4.8288167e+00   3.0804761e+00  -1.7770752e-01   1.7340238e-01  -2.9213410e-01  -4.7291316e+00   0.0000000e+00
   1.0098000e+02  -1.5335300e+00  -8.4135913e-01   4.2019661e+01   1.6747524e+00  -2.1823947e+00   2.2959992e+01   1.3486620e+01  -1.0878317e+00  -1.1485127e+00  -3.1858238e+01  -3.1640288e-01  -2.1110127e-01  -2.5894956e+00  -7.8251543e+01   6.2422787e+02   2.2254420e+03   6.7225141e+00   1.2419393e+01  -1.2657253e+01   1.0248647e+00  -6.1574459e-02   1.4874068e-01  -7.1354243e+00   5.9749493e+00   4.0730847e+00  -1.8184504e-01   1.8401433e-01  -3.4222492e-01  -4.9650836e+00   0.0000000e+00
   1.0099000e+02  -1.5560877e+00  -8.1173357e-01   4.2140989e+01   1.7970663e+00  -1.9489144e+00   2.3028265e+01   6.8273650e+00  -1.1018665e+00  -1.4732130e+00  -3.2470024e+01  -3.2242433e-01  -2.5931613e-01  -4.8214858e+00  -7.1700084e+01   6.4552108e+02   2.1293218e+03   7.1404433e+00   1.2658312e+01  -1.3580719e+01   1.0783038e+00  -6.1873908e-02   1.5975958e-01  -8.1112958e+00   7.1020876e+00   5.0374172e+00  -1.8755626e-01   1.9001030e-01  -3.8981313e-01  -5.2639383e+00   0.0000000e+00
   1.0100000e+02  -1.5675335e+00  -7.4875236e-01   4.2111988e+01   1.9079896e+00  -1.7207054e+00   2.3033175e+01   4.9095707e-01  -1.1187812e+00  -1.7562364e+00  -2.8302347e+01  -3.2934428e-01  -3.5672923e-01  -9.7413099e+00  -6.4914601e+01   6.6600916e+02   2.0488081e+03   7.6064070e+00   1.2925240e+01  -1.4226453e+01   1.1127952e+00  -6.4608032e-02   1.7817359e-01  -8.9547158e+00   8.1414705e+00   5.8010025e+00  -1.9240521e-01   1.9125968e-01  -4.2868290e-01  -5.6441947e+00   0.0000000e+00
   1.0101000e+02  -1.5475833e+00  -6.6503858e-01   4.1928967e+01   2.0051274e+00  -1.4915619e+00   2.2992341e+01  -4.0833938e+00  -1.1376055e+00  -1.9426060e+00  -1.8636959e+01  -3.3767750e-01  -5.0682424e-01  -1.5009501e+01  -5.7930107e+01   6.8545225e+02   1.9443090e+03   8.1565578e+00   1.3240031e+01  -1.4561584e+01   1.1286053e+00  -6.7490979e-02   2.0541739e-01  -9.4972251e+00   8.9828477e+00   6.2437868e+00  -1.9177928e-01   1.8729353e-01  -4.5179379e-01  -6.1355471e+00   0.0000000e+00
   1.0102000e+02  -1.4775272e+00  -5.7260493e-01   4.1603814e+01   2.0922788e+00  -1.2633528e+00   2.2921961e+01  -7.0379806e+00  -1.1570765e+00  -2.0027576e+00  -6.0151576e+00  -3.4760216e-01  -6.7523426e-01  -1.6841002e+01  -5.0824339e+01   7.0313892e+02   1.7686668e+03   8.8388272e+00   1.3603223e+01  -1.4642146e+01   1.1309851e+00  -6.8129452e-02   2.3959149e-01  -9.5707192e+00   9.4965658e+00   6.3444019e+00  -1.8208662e-01   1.7706951e-01  -4.5310538e-01  -6.7772350e+00   0.0000000e+00
   1.0103000e+02  -1.3465235e+00  -4.7292646e-01   4.1154737e+01   2.1671482e+00  -1.0374929e+00   2.2824016e+01  -9.7945455e+00  -1.1759491e+00  -1.9382011e+00   6.4556477e+00  -3.5881330e-01  -8.1319413e-01  -1.3795987e+01  -4.3659263e+01   7.1877445e+02   1.5635526e+03   9.6305075e+00   1.3979357e+01  -1.4607481e+01   1.1251074e+00  -6.6127273e-02   2.7636578e-01  -9.1121553e+00   9.5828418e+00   6.1194538e+00  -1.6433486e-01   1.5878694e-01  -4.2954916e-01  -7.5413255e+00   0.0000000e+00
   1.0104000e+02  -1.1550156e+00  -3.5214880e-01   4.0598868e+01   2.2154786e+00  -8.0911190e-01   2.2683575e+01  -1.4044048e+01  -1.1930901e+00  -1.7601245e+00   1.7807660e+01  -3.7066375e-01  -8.8622577e-01  -7.3031643e+00  -3.6442888e+01   7.3309566e+02   1.4321215e+03   1.0420964e+01   1.4300243e+01  -1.4623776e+01   1.1148253e+00  -6.3236864e-02   3.0983103e-01  -8.2223251e+00   9.2213744e+00   5.6098609e+00  -1.4341211e-01   1.2987450e-01  -3.8321722e-01  -8.3155815e+00   0.0000000e+00
   1.0105000e+02  -9.2082220e-01  -1.9082278e-01   3.9953579e+01   2.2262215e+00  -5.8479893e-01   2.2475670e+01  -2.0790560e+01  -1.2074425e+00  -1.4762797e+00   2.8384485e+01  -3.8240072e-01  -8.8366737e-01   2.5584009e-01  -2.9144909e+01   7.4730242e+02   1.4206759e+03   1.1085827e+01   1.4480511e+01  -1.4789486e+01   1.1040551e+00  -6.1415602e-02   3.3351572e-01  -7.1679222e+00   8.4699462e+00   4.9427217e+00  -1.2481895e-01   8.7112096e-02  -3.2285569e-01  -8.9706445e+00   0.0000000e+00
   1.0106000e+02  -6.8395400e-01   1.6145765e-02   3.9242756e+01   2.2228886e+00  -3.6249130e-01   2.2177600e+01  -2.9806941e+01  -1.2180644e+00  -1.0983312e+00   3.7794845e+01  -3.9334631e-01  -8.1307422e-01   7.0593149e+00  -2.1727262e+01   7.6180946e+02   1.4507038e+03   1.1553280e+01   1.4423146e+01  -1.5083088e+01   1.0970859e+00  -6.1127101e-02   3.4221360e-01  -6.3325176e+00   7.4078235e+00   4.3575224e+00  -1.1275444e-01   2.6385237e-02  -2.6237943e-01  -9.4201828e+00   0.0000000e+00
   1.0107000e+02  -4.9747659e-01   2.4658551e-01   3.8504737e+01   2.2563925e+00  -1.4344954e-01   2.1776094e+01  -4.0150653e+01  -1.2242342e+00  -6.4854208e-01   4.4978915e+01  -4.0296958e-01  -6.8912828e-01   1.2394594e+01  -1.4167905e+01   7.7569523e+02   1.3885773e+03   1.1818021e+01   1.4021381e+01  -1.5441911e+01   1.0972524e+00  -6.1383773e-02   3.3389601e-01  -6.0974743e+00   6.0860792e+00   4.0915262e+00  -1.1079093e-01  -5.7151328e-02  -2.1609579e-01  -9.6357729e+00   0.0000000e+00
   1.0108000e+02  -4.0173301e-01   4.5699361e-01   3.7793794e+01   2.3417712e+00   7.0722093e-02   2.1272525e+01  -5.0356858e+01  -1.2254807e+00  -1.5221027e-01   4.9633181e+01  -4.1093802e-01  -5.3145507e-01   1.5767320e+01  -6.4650323e+00   7.8771881e+02   1.2023574e+03   1.1915605e+01   1.3199440e+01  -1.5923268e+01   1.1052992e+00  -6.0590283e-02   3.1071328e-01  -6.7008673e+00   4.5305106e+00   4.2024334e+00  -1.2312823e-01  -1.6596037e-01  -1.9290682e-01  -9.6293852e+00  -3.0797973e-01
   1.0109000e+02  -3.9917831e-01   6.0666853e-01   3.7165288e+01   2.4260493e+00   2.7927872e-01   2.0691059e+01  -5.8146655e+01  -1.2214441e+00   3.7941306e-01   5.3162333e+01  -4.1716503e-01  -3.6423973e-01   1.6721535e+01   1.3786966e+00   7.9776281e+02   1.0044002e+03   1.1906144e+01   1.1964448e+01  -1.6700830e+01   1.1192049e+00  -5.7236760e-02   2.7879741e-01  -8.1051345e+00   2.7674507e+00   4.5367634e+00  -1.5284965e-01  -2.9282703e-01  -1.9129952e-01  -9.4483712e+00  -8.3031314e-01
   1.0110000e+02  -4.5207284e-01   6.8611874e-01   3.6661010e+01   2.4397993e+00   4.7482922e-01   2.0076733e+01  -6.1432573e+01  -1.2117345e+00   9.4927459e-01   5.6986152e+01  -4.2180536e-01  -2.1096214e-01   1.5327759e+01   9.3628057e+00   8.0696114e+02   9.1983333e+02   1.1839478e+01   1.0376675e+01  -1.7829669e+01   1.1349802e+00  -5.1312663e-02   2.4596474e-01  -9.8593519e+00   8.3581685e-01   4.8733804e+00  -1.9753178e-01  -4.1301321e-01  -1.9645897e-01  -9.1567288e+00  -1.1054272e+00
   1.0111000e+02  -5.0729491e-01   7.2548261e-01   3.6302117e+01   2.3659004e+00   6.6694197e-01   1.9470355e+01  -6.0637741e+01  -1.1960694e+00   1.5466553e+00   5.9738071e+01  -4.2524411e-01  -9.4104545e-02   1.1685760e+01   1.7487822e+01   8.1652412e+02   9.5629773e+02   1.1681749e+01   8.4414591e+00  -1.9097841e+01   1.1473757e+00  -4.6467609e-02   2.1744224e-01  -1.1098792e+01  -1.1855829e+00   5.1224720e+00  -2.4727368e-01  -4.8721471e-01  -1.8494460e-01  -8.7844511e+00  -9.2948299e-01
   1.0112000e+02  -5.3151393e-01   7.6754501e-01   3.6084037e+01   2.2574015e+00   8.5492942e-01   1.8877256e+01  -5.9309963e+01  -1.1745915e+00   2.1292983e+00   5.8264296e+01  -4.2798956e-01  -2.6166990e-02   6.7937555e+00   2.5759215e+01   8.2672462e+02   1.0200497e+03   1.1336942e+01   6.0453928e+00  -2.0173059e+01   1.1514795e+00  -4.9913962e-02   1.9322303e-01  -1.0943456e+01  -3.1440461e+00   5.3851957e+00  -2.8900805e-01  -4.8489081e-01  -1.4090801e-01  -8.3581110e+00  -3.3445251e-01
   1.0113000e+02  -5.2958792e-01   8.3013826e-01   3.5985018e+01   2.1999114e+00   1.0403959e+00   1.8265750e+01  -6.1150616e+01  -1.1480777e+00   2.6340251e+00   5.0472682e+01  -4.3040721e-01   6.3000287e-03   3.2467019e+00   3.4172346e+01   8.3699225e+02   1.0267630e+03   1.0772453e+01   3.0328587e+00  -2.0883962e+01   1.1453375e+00  -6.8757544e-02   1.6924112e-01  -9.1152484e+00  -4.8378149e+00   5.7892226e+00  -3.1379488e-01  -4.1090139e-01  -6.9738885e-02  -8.0023810e+00   0.0000000e+00
   1.0114000e+02  -5.3043321e-01   9.0085113e-01   3.5985048e+01   2.2467107e+00   1.2185284e+00   1.7598489e+01  -6.6726109e+01  -1.1179184e+00   2.9996215e+00   3.6559647e+01  -4.3257397e-01   3.1087767e-02   2.4787739e+00   4.2691477e+01   8.4667905e+02   9.6867980e+02   1.0070894e+01  -6.4457404e-01  -2.1378023e+01   1.1315694e+00  -1.0568868e-01   1.4028879e-01  -6.1084328e+00  -6.0565174e+00   6.3481895e+00  -3.2013973e-01  -3.0337304e-01   8.9500114e-03  -7.9475235e+00   0.0000000e+00
   1.0115000e+02  -5.5532548e-01   9.5907815e-01   3.6076176e+01   2.3803694e+00   1.3873218e+00   1.6862730e+01  -7.3575823e+01  -1.0858030e+00   3.1961992e+00   1.9657768e+01  -4.3435665e-01   6.8264563e-02   3.7176796e+00   5.1266070e+01   8.5558453e+02   8.9054825e+02   9.3659073e+00  -4.8429258e+00  -2.1970745e+01   1.1151533e+00  -1.5749299e-01   1.0252855e-01  -2.7361349e+00  -6.6041528e+00   7.0249756e+00  -3.1216701e-01  -2.0452512e-01   7.9480126e-02  -8.4214652e+00   0.0000000e+00
   1.0116000e+02  -5.9812737e-01   9.8935970e-01   3.6258488e+01   2.5406076e+00   1.5478073e+00   1.6074396e+01  -7.8833452e+01  -1.0532542e+00   3.2404346e+00   4.4235377e+00  -4.3557202e-01   1.2241139e-01   5.4146830e+00   5.9860169e+01   8.6370422e+02   8.1196919e+02   8.7068906e+00  -9.2572007e+00  -2.2802411e+01   1.0980257e+00  -2.1796366e-01   5.4516405e-02   3.7837142e-01  -6.3893067e+00   7.8512778e+00  -2.9622638e-01  -1.3702491e-01   1.3858169e-01  -9.4838161e+00   0.0000000e+00
   1.0117000e+02  -6.3241380e-01   9.8491388e-01   3.6527280e+01   2.6892241e+00   1.6965471e+00   1.5259842e+01  -8.1455399e+01  -1.0213380e+00   3.1779718e+00  -6.2462835e+00  -4.3614645e-01   1.8259577e-01   6.0184373e+00   6.8454099e+01   8.7036490e+02   6.6606801e+02   7.9729170e+00  -1.3534371e+01  -2.3685691e+01   1.0768244e+00  -2.8276997e-01  -3.3338558e-03   2.9854408e+00  -5.5472573e+00   8.9019131e+00  -2.7763224e-01  -1.0203596e-01   1.9193457e-01  -1.0925976e+01  -9.9854182e-01
   1.0118000e+02  -6.3440576e-01   9.5423264e-01   3.6863448e+01   2.8384489e+00   1.8416200e+00   1.4432338e+01  -8.2750339e+01  -9.9069145e-01   3.0516829e+00  -1.2628888e+01  -4.3609437e-01   2.3997059e-01   5.7374825e+00   7.7031296e+01   8.7367888e+02   3.3139799e+02   7.0156870e+00  -1.7385039e+01  -2.4293058e+01   1.0467058e+00  -3.5091631e-01  -6.8799405e-02   5.1333067e+00  -4.4272198e+00   1.0128062e+01  -2.5806149e-01  -8.9196149e-02   2.4664750e-01  -1.2408217e+01  -2.2945897e+00
   1.0119000e+02  -5.9801646e-01   9.1416428e-01   3.7231939e+01   2.9948370e+00   1.9807342e+00   1.3586596e+01  -8.4574285e+01  -9.6176046e-01   2.8807048e+00  -1.7097810e+01  -4.3535950e-01   3.0140865e-01   6.1438062e+00   8.5565329e+01   8.7122178e+02  -2.4570999e+02   5.8790281e+00  -2.0650406e+01  -2.4454445e+01   1.0055658e+00  -4.2138636e-01  -1.3623086e-01   6.9348330e+00  -3.4094950e+00   1.1247476e+01  -2.3538398e-01  -8.5833353e-02   3.0483493e-01  -1.3684884e+01  -3.7912796e+00
   1.0120000e+02  -5.3355452e-01   8.6845277e-01   3.7586418e+01   3.0822321e+00   2.1055244e+00   1.2718058e+01  -8.6853766e+01  -9.3500137e-01   2.6638648e+00  -2.1683994e+01  -4.3381066e-01   3.7428731e-01   7.2878662e+00   9.4016380e+01   8.6162399e+02  -9.5977873e+02   4.7912221e+00  -2.3307274e+01  -2.4232537e+01   9.5338927e-01  -4.8922677e-01  -1.9562891e-01   8.3546093e+00  -2.7192853e+00   1.1826891e+01  -2.0621452e-01  -8.1728246e-02   3.6128290e-01  -1.4638171e+01  -5.3098345e+00
   1.0121000e+02  -4.5979894e-01   8.1212739e-01   3.7886269e+01   2.9861352e+00   2.2289395e+00   1.1839529e+01  -8.7852926e+01  -9.1086434e-01   2.4016022e+00  -2.6226259e+01  -4.3136463e-01   4.5395410e-01   7.9666790e+00   1.0234946e+02   8.4554407e+02  -1.6079923e+03   3.9534951e+00  -2.5380021e+01  -2.3677700e+01   8.8882171e-01  -5.4505183e-01  -2.3569446e-01   9.2054739e+00  -2.4020262e+00   1.1517268e+01  -1.6878725e-01  -7.0884831e-02   4.0553598e-01  -1.5155239e+01  -6.5815894e+00
   1.0122000e+02  -3.9744618e-01   7.5984816e-01   3.8117597e+01   2.6996996e+00   2.3311552e+00   1.0977983e+01  -8.6154606e+01  -8.8965415e-01   2.1083414e+00  -2.9326088e+01  -4.2805886e-01   5.2884110e-01   7.4886996e+00   1.1053916e+02   8.2492231e+02  -2.0621762e+03   3.3681214e+00  -2.6828614e+01  -2.2577129e+01   8.0935740e-01  -5.7800839e-01  -2.5019457e-01   9.2914895e+00  -2.4338303e+00   1.0274081e+01  -1.2425697e-01  -5.1474647e-02   4.2629484e-01  -1.5066363e+01  -7.3575463e+00
   1.0123000e+02  -3.6163250e-01   7.3967305e-01   3.8294638e+01   2.3626515e+00   2.4329125e+00   1.0153911e+01  -8.2407137e+01  -8.7148333e-01   1.8034501e+00  -3.0489132e+01  -4.2407854e-01   5.8465723e-01   5.5816125e+00   1.1853818e+02   8.0118396e+02  -2.3738349e+03   2.8878815e+00  -2.7567230e+01  -2.0567561e+01   7.1744490e-01  -5.7990804e-01  -2.4190760e-01   8.5512061e+00  -2.8172718e+00   8.3629582e+00  -7.6029326e-02  -2.4867538e-02   4.1653287e-01  -1.4262574e+01  -7.5178284e+00
   1.0124000e+02  -3.5363816e-01   7.5885615e-01   3.8442880e+01   2.1306132e+00   2.5266484e+00   9.3586232e+00  -7.9528805e+01  -8.5635130e-01   1.4986272e+00  -3.0482288e+01  -4.1973089e-01   6.0912052e-01   2.4463292e+00   1.2626650e+02   7.7422770e+02  -2.6956258e+03   2.4384347e+00  -2.7607638e+01  -1.7535945e+01   6.2512590e-01  -5.4799416e-01  -2.1951259e-01   7.1483675e+00  -3.5779661e+00   6.1471739e+00  -2.8088468e-02   5.0817705e-03   3.7787771e-01  -1.2878879e+01  -7.1358677e+00
   1.0125000e+02  -3.6196997e-01   8.0133451e-01   3.8584884e+01   2.0402984e+00   2.6165455e+00   8.5623141e+00  -7.9630910e+01  -8.4420454e-01   1.1995120e+00  -2.9911515e+01  -4.1530594e-01   6.0357759e-01  -5.5429323e-01   1.3364502e+02   7.4333588e+02  -3.0891819e+03   2.1575636e+00  -2.7124558e+01  -1.3858316e+01   5.4896312e-01  -4.8549256e-01  -1.9051603e-01   5.4437144e+00  -4.6836771e+00   3.8746781e+00   1.5686862e-02   3.2845752e-02   3.2091021e-01  -1.1304728e+01  -6.4508064e+00
   1.0126000e+02  -3.7319628e-01   8.4523380e-01   3.8738021e+01   1.9988609e+00   2.6925770e+00   7.7463946e+00  -8.1591947e+01  -8.3486283e-01   9.1885555e-01  -2.8065647e+01  -4.1090643e-01   5.8666067e-01  -1.6916920e+00   1.4062569e+02   7.0888017e+02  -3.4455708e+03   2.2788900e+00  -2.6364873e+01  -1.0171070e+01   4.9942217e-01  -4.0125004e-01  -1.5822201e-01   3.8375214e+00  -5.9686152e+00   1.6704623e+00   5.1263483e-02   5.3017797e-02   2.6011738e-01  -9.9714308e+00  -5.7408363e+00
   1.0127000e+02  -3.7877369e-01   8.7070301e-01   3.8916618e+01   1.8868973e+00   2.7611027e+00   6.9152672e+00  -8.3112745e+01  -8.2794607e-01   6.7653197e-01  -2.4232358e+01  -4.0633682e-01   5.8844339e-01   1.7827286e-01   1.4719717e+02   6.7248056e+02  -3.6399615e+03   2.9043993e+00  -2.5526814e+01  -6.8958080e+00   4.7544933e-01  -3.0843824e-01  -1.2467189e-01   2.6251825e+00  -7.1639048e+00  -2.8065708e-01   7.5281397e-02   6.2247512e-02   2.0753086e-01  -9.1272530e+00  -5.2072995e+00
   1.0128000e+02  -3.7615283e-01   8.7196259e-01   3.9128316e+01   1.6828317e+00   2.8196590e+00   6.0779115e+00  -8.3735565e+01  -8.2298593e-01   4.8129880e-01  -1.9523317e+01  -4.0106159e-01   6.4329475e-01   5.4851352e+00   1.5337209e+02   6.3536355e+02  -3.7117014e+03   3.9182758e+00  -2.4669598e+01  -4.0422023e+00   4.6699048e-01  -2.2068782e-01  -9.2807709e-02   1.9421774e+00  -8.0443800e+00  -1.6545469e+00   8.6876050e-02   6.0142131e-02   1.6936482e-01  -8.7697150e+00  -4.9327617e+00
   1.0129000e+02  -3.7038895e-01   8.5601718e-01   3.9365164e+01   1.4819075e+00   2.8739181e+00   5.2303912e+00  -8.4752037e+01  -8.1960516e-01   3.2404344e-01  -1.5725536e+01  -3.9439708e-01   7.6611563e-01   1.2282089e+01   1.5915776e+02   5.9709243e+02  -3.8271119e+03   5.0402417e+00  -2.3654499e+01  -1.4606427e+00   4.6079370e-01  -1.4721422e-01  -6.4552233e-02   1.7396715e+00  -8.5438154e+00  -2.2141017e+00   8.8829247e-02   4.9058606e-02   1.4625986e-01  -8.6715696e+00  -4.8632393e+00
   1.0130000e+02  -3.7078862e-01   8.1989452e-01   3.9601781e+01   1.3775732e+00   2.9192964e+00   4.3614447e+00  -8.6894643e+01  -8.1759199e-01   1.8816078e-01  -1.3588266e+01  -3.8593252e-01   9.2940202e-01   1.6328639e+01   1.6453455e+02   5.5614689e+02  -4.0945539e+03   5.9070529e+00  -2.2184303e+01   8.1068399e-01   4.4490746e-01  -9.1095401e-02  -3.9316147e-02   1.8264949e+00  -8.7015706e+00  -2.0657367e+00   8.7069790e-02   3.2914246e-02   1.3531294e-01  -8.4519116e+00  -4.8421352e+00
   1.0131000e+02  -3.8331719e-01   7.5841082e-01   3.9811856e+01   1.3523171e+00   2.9541895e+00   3.4703180e+00  -8.9112678e+01  -8.1686960e-01   6.0127042e-02  -1.2803374e+01  -3.7574563e-01   1.0842899e+00   1.5488783e+01   1.6946697e+02   5.1156058e+02  -4.4586307e+03   6.1991762e+00  -1.9978897e+01   2.5002768e+00   4.1064894e-01  -5.1505885e-02  -1.5721255e-02   2.0093021e+00  -8.5179780e+00  -1.5647629e+00   8.7907509e-02   1.5491060e-02   1.3187272e-01  -7.7576600e+00  -4.7272389e+00
   1.0132000e+02  -4.1011825e-01   6.8914312e-01   3.9990709e+01   1.3249065e+00   2.9793423e+00   2.5732250e+00  -8.9709298e+01  -8.1736976e-01  -6.0860215e-02  -1.2098726e+01  -3.6432805e-01   1.1897169e+00   1.0542707e+01   1.7392732e+02   4.6353060e+02  -4.8029978e+03   5.7817191e+00  -1.7010108e+01   3.4105545e+00   3.5481952e-01  -2.6641401e-02   5.9802428e-03   2.1758259e+00  -7.9208109e+00  -9.5615352e-01   9.5051435e-02  -6.8605846e-04   1.3083639e-01  -6.4694854e+00  -4.4546091e+00
   1.0133000e+02  -4.5146834e-01   6.3172371e-01   4.0157154e+01   1.2660641e+00   2.9929787e+00   1.6898240e+00  -8.8340098e+01  -8.1884222e-01  -1.5649967e-01  -9.5639456e+00  -3.5244708e-01   1.2184609e+00   2.8743985e+00   1.7789510e+02   4.1235752e+02  -5.1173085e+03   4.7796891e+00  -1.3605010e+01   3.6727819e+00   2.8240585e-01  -1.4685824e-02   2.3776189e-02   2.2952237e+00  -6.8897871e+00  -1.9338320e-01   1.0920340e-01  -1.4604743e-02   1.2835701e-01  -4.7793736e+00  -4.0267739e+00
   1.0134000e+02  -5.0134470e-01   5.8243482e-01   4.0332410e+01   1.2046931e+00   3.0033493e+00   8.2400578e-01  -8.6581821e+01  -8.2078485e-01  -2.0140438e-01  -4.4904709e+00  -3.4092289e-01   1.1653181e+00  -5.3142756e+00   1.8134062e+02   3.5773906e+02  -5.4618462e+03   3.5261774e+00  -1.0288740e+01   3.5658141e+00   2.0538543e-01  -1.3209837e-02   3.5892558e-02   2.4195282e+00  -5.5510172e+00   8.2884979e-01   1.2887426e-01  -2.6675925e-02   1.2347431e-01  -3.0812366e+00  -3.5120868e+00
   1.0135000e+02  -5.4602412e-01   5.3853631e-01   4.0521364e+01   1.1571085e+00   3.0021461e+00  -3.8557482e-02  -8.6256326e+01  -8.2263425e-01  -1.8931590e-01   1.2088475e+00  -3.3038491e-01   1.0490361e+00  -1.1628210e+01   1.8423055e+02   2.9981709e+02  -5.7921961e+03   2.3757361e+00  -7.5018875e+00   3.1959884e+00   1.3792285e-01  -1.8521127e-02   4.2294328e-02   2.6352581e+00  -4.1060399e+00   1.9552237e+00   1.4998845e-01  -3.8268242e-02   1.1804568e-01  -1.7279291e+00  -3.0217579e+00
   1.0136000e+02  -5.7134638e-01   5.1842752e-01   4.0714406e+01   1.1124267e+00   2.9946976e+00  -9.1680685e-01  -8.7824937e+01  -8.2403812e-01  -1.4159503e-01   4.7720870e+00  -3.2109643e-01   9.0572758e-01  -1.4330847e+01   1.8655096e+02   2.4060151e+02  -5.9215581e+03   1.5514613e+00  -5.4466849e+00   2.5201797e+00   9.1957446e-02  -2.5401470e-02   4.4235269e-02   2.9993264e+00  -2.6918219e+00   2.8418372e+00   1.6439700e-01  -5.0952705e-02   1.1471444e-01  -8.6604071e-01  -2.6820604e+00
   1.0137000e+02  -5.7001477e-01   5.4249540e-01   4.0900758e+01   1.0664292e+00   2.9788267e+00  -1.8206816e+00  -9.0387475e+01  -8.2496114e-01  -9.0487530e-02   5.1107505e+00  -3.1296472e-01   7.7089698e-01  -1.3483059e+01   1.8831821e+02   1.8381834e+02  -5.6783178e+03   1.1042091e+00  -4.1122088e+00   1.6077199e+00   7.2924694e-02  -2.7955698e-02   4.3018359e-02   3.4961915e+00  -1.3190392e+00   3.3300897e+00   1.5947318e-01  -6.6361670e-02   1.1463428e-01  -4.3317049e-01  -2.5937424e+00
   1.0138000e+02  -5.4433165e-01   6.1625725e-01   4.1075135e+01   1.0317678e+00   2.9489756e+00  -2.7433124e+00  -9.2263078e+01  -8.2559907e-01  -5.9415618e-02   3.1071912e+00  -3.0574486e-01   6.6020379e-01  -1.1069319e+01   1.8957414e+02   1.3303170e+02  -5.0786635e+03   9.5417634e-01  -3.3460723e+00   6.9948947e-01   7.6647486e-02  -2.2677517e-02   3.9534440e-02   4.0065327e+00   9.9795167e-02   3.6221534e+00   1.2069583e-01  -8.6542195e-02   1.1703111e-01  -2.6661405e-01  -2.7669875e+00
   1.0139000e+02  -5.0482427e-01   7.2854923e-01   4.1234856e+01   1.0222934e+00   2.9138533e+00  -3.6652146e+00  -9.2190219e+01  -8.2625616e-01  -5.9056998e-02   3.5861955e-02  -2.9915976e-01   5.7753746e-01  -8.2666332e+00   1.9037341e+02   8.9712962e+01  -4.3318738e+03   9.8886679e-01  -2.9172921e+00  -9.1958590e-03   9.2714025e-02  -1.1138540e-02   3.4764095e-02   4.3253253e+00   1.6987693e+00   4.0349862e+00   3.6456849e-02  -1.1340516e-01   1.2075828e-01  -2.3963778e-01  -3.1029870e+00
   1.0140000e+02  -4.6554472e-01   8.5737255e-01   4.1376096e+01   1.0402536e+00   2.8644070e+00  -4.5686331e+00  -9.0341856e+01  -8.2730999e-01  -9.6348348e-02  -3.7291349e+00  -2.9292152e-01   5.2462230e-01  -5.2915156e+00   1.9076723e+02   5.2657705e+01  -3.7055257e+03   1.1142995e+00  -2.5989163e+00  -5.0211788e-01   1.1236172e-01   1.5687145e-03   3.0149049e-02   4.2116369e+00   3.5996097e+00   4.6599729e+00  -9.6269899e-02  -1.4666199e-01   1.2588586e-01  -2.8828455e-01  -3.4110100e+00
   1.0141000e+02  -4.3959900e-01   9.9361003e-01   4.1496017e+01   1.0737307e+00   2.8105490e+00  -5.4493056e+00  -8.8067249e+01  -8.2912104e-01  -1.6928861e-01  -7.2940263e+00  -2.8683447e-01   4.9238033e-01  -3.2241970e+00   1.9078523e+02   1.8512046e+01  -3.4145659e+03   1.2507150e+00  -2.2403422e+00  -8.0891337e-01   1.3207022e-01   1.0915816e-02   2.6963101e-02   3.4815466e+00   5.7999169e+00   5.3337520e+00  -2.6550444e-01  -1.8063886e-01   1.3428518e-01  -3.6365607e-01  -3.4482716e+00
   1.0142000e+02  -4.3605256e-01   1.1520788e+00   4.1598486e+01   1.1035234e+00   2.7492998e+00  -6.3174936e+00  -8.6818798e+01  -8.3182642e-01  -2.5540403e-01  -8.6115424e+00  -2.8096525e-01   4.5404994e-01  -3.8330388e+00   1.9042242e+02  -1.7040904e+01  -3.5552950e+03   1.3356671e+00  -1.7827757e+00  -8.6245989e-01   1.5087034e-01   1.5228107e-02   2.5420121e-02   2.1311926e+00   8.0613763e+00   5.8208625e+00  -4.4260040e-01  -2.0316099e-01   1.4950010e-01  -4.1839212e-01  -3.0015310e+00
   1.0143000e+02  -4.5645092e-01   1.3405881e+00   4.1695196e+01   1.1162354e+00   2.6777946e+00  -7.1846044e+00  -8.6711079e+01  -8.3522815e-01  -3.2108206e-01  -6.5678029e+00  -2.7557242e-01   3.9003158e-01  -6.4018368e+00   1.8964667e+02  -5.7412015e+01  -4.0371111e+03   1.3598194e+00  -1.2372236e+00  -6.0597428e-01   1.6690556e-01   1.5420382e-02   2.4664144e-02   3.8068630e-01   1.0020228e+01   5.9471748e+00  -5.9456152e-01  -2.0180772e-01   1.7561869e-01  -4.4452812e-01  -2.0076617e+00
   1.0144000e+02  -4.9449944e-01   1.5321622e+00   4.1799798e+01   1.1121157e+00   2.5952887e+00  -8.0512189e+00  -8.6661449e+01  -8.3883242e-01  -3.3671940e-01  -1.5637337e+00  -2.7072370e-01   3.1945959e-01  -7.0571987e+00   1.8842538e+02  -1.0357808e+02  -4.6166066e+03   1.3763698e+00  -6.4500652e-01  -1.4190050e-01   1.7752080e-01   1.3613417e-02   2.3634293e-02  -1.4325341e+00   1.1480206e+01   5.6655600e+00  -7.0227321e-01  -1.7317954e-01   2.1632599e-01  -4.8629962e-01  -6.0528666e-01
   1.0145000e+02  -5.4222604e-01   1.6812439e+00   4.1919613e+01   1.0960793e+00   2.5077408e+00  -8.9125708e+00  -8.6135197e+01  -8.4197337e-01  -2.8536338e-01   5.1356017e+00  -2.6610172e-01   2.8084226e-01  -3.8617327e+00   1.8674061e+02  -1.5421995e+02  -5.0641871e+03   1.4299026e+00  -3.6911332e-02   3.4492573e-01   1.8150352e-01   1.1714936e-02   2.1982664e-02  -3.0130818e+00   1.2536548e+01   5.0592914e+00  -7.6563571e-01  -1.2387168e-01   2.7527767e-01  -5.7314970e-01   0.0000000e+00
   1.0146000e+02  -5.9557693e-01   1.7661735e+00   4.2048170e+01   1.0556230e+00   2.4088483e+00  -9.7665621e+00  -8.5399127e+01  -8.4397253e-01  -1.6614151e-01   1.1922187e+01  -2.6125310e-01   2.8768264e-01   6.8403768e-01   1.8458174e+02  -2.0684143e+02  -5.2621480e+03   1.4998351e+00   5.7530913e-01   7.1387549e-01   1.7936676e-01   1.0658117e-02   2.0250783e-02  -4.1778305e+00   1.3474749e+01   4.2570058e+00  -7.9745791e-01  -6.4272308e-02   3.5528784e-01  -6.6922386e-01   0.0000000e+00
   1.0147000e+02  -6.5150623e-01   1.8195142e+00   4.2160651e+01   9.5241379e-01   2.3033667e+00  -1.0613029e+01  -8.4646663e+01  -8.4423841e-01   1.2077413e-02   1.7821893e+01  -2.5591935e-01   3.2033055e-01   3.2647917e+00   1.8194744e+02  -2.5844636e+02  -5.1604931e+03   1.5361902e+00   1.1792340e+00   8.7020279e-01   1.7164883e-01   1.0446066e-02   1.9171968e-02  -4.8324643e+00   1.4660780e+01   3.3424647e+00  -8.1863233e-01  -4.0280572e-03   4.5588605e-01  -7.1538664e-01   0.0000000e+00
   1.0148000e+02  -7.0081563e-01   1.9069720e+00   4.2219911e+01   7.4592769e-01   2.1896346e+00  -1.1451236e+01  -8.3820724e+01  -8.4226221e-01   2.4104419e-01   2.2896677e+01  -2.5019045e-01   3.4363057e-01   2.3300013e+00   1.7886602e+02  -3.0600008e+02  -4.7553718e+03   1.5136588e+00   1.7483445e+00   7.7106126e-01   1.5879182e-01   1.0643085e-02   1.8855080e-02  -4.9419075e+00   1.6465705e+01   2.3601935e+00  -8.5340643e-01   4.9293597e-02   5.7259624e-01  -6.8653351e-01   0.0000000e+00
   1.0149000e+02  -7.2877588e-01   2.0617141e+00   4.2197075e+01   4.2583164e-01   2.0702302e+00  -1.2272909e+01  -8.2167273e+01  -8.3753501e-01   5.2070390e-01   2.7965971e+01  -2.4454135e-01   3.1902993e-01  -2.4600640e+00   1.7539493e+02  -3.4736839e+02  -4.1368310e+03   1.4350974e+00   2.2447153e+00   4.7669298e-01   1.4272376e-01   1.0821927e-02   1.8815246e-02  -4.5521060e+00   1.9156006e+01   1.3805333e+00  -9.2134776e-01   9.0404800e-02   6.9820607e-01  -5.9191766e-01   0.0000000e+00
   1.0150000e+02  -7.2858156e-01   2.2426662e+00   4.2089506e+01   2.4045895e-02   1.9346111e+00  -1.3054542e+01  -7.8163280e+01  -8.2948393e-01   8.5724322e-01   3.3653932e+01  -2.3965426e-01   2.2615663e-01  -9.2873297e+00   1.7159071e+02  -3.8216884e+02  -3.4800453e+03   1.3262825e+00   2.6359210e+00   1.1885036e-01   1.2709424e-01   1.0710975e-02   1.8721990e-02  -3.8102359e+00   2.2765980e+01   5.2395621e-01  -1.0303700e+00   1.1576405e-01   8.2355252e-01  -4.6376045e-01   0.0000000e+00
   1.0151000e+02  -7.1558194e-01   2.3562977e+00   4.1916368e+01  -3.9375014e-01   1.7987628e+00  -1.3767521e+01  -7.1297950e+01  -8.1755991e-01   1.2480849e+00   3.9084164e+01  -2.3607515e-01   7.8933148e-02  -1.4722348e+01   1.6748568e+02  -4.1171580e+02  -2.9546960e+03   1.2247850e+00   2.9192740e+00  -1.8572108e-01   1.1548577e-01   1.0177494e-02   1.8725799e-02  -2.9566763e+00   2.7015085e+01  -8.2358839e-02  -1.1739946e+00   1.2279292e-01   9.3733913e-01  -3.4394037e-01   0.0000000e+00
   1.0152000e+02  -7.2280534e-01   2.3202609e+00   4.1700439e+01  -7.5492602e-01   1.6550077e+00  -1.4393487e+01  -6.2596573e+01  -8.0145688e-01   1.6688019e+00   4.2071707e+01  -2.3404178e-01  -9.1626465e-02  -1.7055961e+01   1.6308888e+02  -4.3820951e+02  -2.6493708e+03   1.1506178e+00   3.1186862e+00  -3.6390758e-01   1.0946218e-01   9.2396361e-03   1.8999764e-02  -2.2942404e+00   3.1322366e+01  -3.3976048e-01  -1.3321847e+00   1.0972473e-01   1.0262468e+00  -2.5595839e-01   0.0000000e+00
   1.0153000e+02  -7.7719733e-01   2.1314885e+00   4.1458489e+01  -1.0179771e+00   1.5050646e+00  -1.4920316e+01  -5.2682906e+01  -7.8125927e-01   2.0802779e+00   4.1147601e+01  -2.3358480e-01  -2.6461008e-01  -1.7298361e+01   1.5840205e+02  -4.6380085e+02  -2.5591339e+03   1.0937667e+00   3.2573695e+00  -3.6621429e-01   1.0787719e-01   8.0969289e-03   1.9425026e-02  -2.1025725e+00   3.4911432e+01  -1.5577762e-01  -1.4758968e+00   7.5955924e-02   1.0762103e+00  -1.9205260e-01   0.0000000e+00
   1.0154000e+02  -8.8010585e-01   1.8824471e+00   4.1205508e+01  -1.1893307e+00   1.3484180e+00  -1.5337891e+01  -4.1757564e+01  -7.5741037e-01   2.4466275e+00   3.6634952e+01  -2.3471702e-01  -4.3803707e-01  -1.7342699e+01   1.5343354e+02  -4.8992175e+02  -2.6120897e+03   1.0304917e+00   3.3528009e+00  -1.5791422e-01   1.0768096e-01   7.0625478e-03   1.9933123e-02  -2.5097150e+00   3.6995217e+01   5.7321557e-01  -1.5760768e+00   2.2075548e-02   1.0756916e+00  -1.2762095e-01   0.0000000e+00
   1.0155000e+02  -1.0070162e+00   1.6890147e+00   4.0961514e+01  -1.3030169e+00   1.1922297e+00  -1.5650939e+01  -3.1304752e+01  -7.3064443e-01   2.7387927e+00   2.9216523e+01  -2.3746294e-01  -6.1289913e-01  -1.7486206e+01   1.4819670e+02  -5.1714976e+02  -2.7228012e+03   9.5443332e-01   3.4286803e+00   2.6876701e-01   1.0595911e-01   6.3854172e-03   2.0749926e-02  -3.3940984e+00   3.7072492e+01   1.9250097e+00  -1.6146206e+00  -5.0065394e-02   1.0212439e+00  -5.3277943e-02   0.0000000e+00
   1.0156000e+02  -1.1188665e+00   1.6005035e+00   4.0748255e+01  -1.3896806e+00   1.0344371e+00  -1.5884249e+01  -2.3331041e+01  -7.0193062e-01   2.9333771e+00   1.9458439e+01  -2.4170238e-01  -7.7480820e-01  -1.6190906e+01   1.4270168e+02  -5.4559140e+02  -2.8441640e+03   8.8244706e-01   3.5052283e+00   8.7271714e-01   1.0182753e-01   6.1485259e-03   2.2030330e-02  -4.4210549e+00   3.5217068e+01   3.8782121e+00  -1.5914361e+00  -1.3636198e-01   9.2188513e-01   0.0000000e+00   0.0000000e+00
   1.0157000e+02  -1.1823386e+00   1.5964966e+00   4.0576808e+01  -1.4623241e+00   8.7332136e-01  -1.6067989e+01  -1.8373946e+01  -6.7231838e-01   3.0225348e+00   8.9157699e+00  -2.4706439e-01  -8.9912988e-01  -1.2432169e+01   1.3695469e+02  -5.7493391e+02  -2.9342509e+03   8.3115450e-01   3.5831926e+00   1.5185505e+00   9.5821903e-02   6.3236764e-03   2.3462225e-02  -5.2120909e+00   3.2082742e+01   6.2250256e+00  -1.5232771e+00  -2.2943292e-01   7.9729784e-01   0.0000000e+00   0.0000000e+00
   1.0158000e+02  -1.1946256e+00   1.6435188e+00   4.0442562e+01  -1.5191759e+00   7.1168997e-01  -1.6224345e+01  -1.5635582e+01  -6.4279783e-01   3.0123900e+00  -1.0144743e+00  -2.5304652e-01  -9.7300346e-01  -7.3873576e+00   1.3095857e+02  -6.0392667e+02  -2.8992756e+03   8.0162026e-01   3.6432799e+00   1.9891813e+00   8.8006605e-02   6.7900272e-03   2.4362034e-02  -5.5092060e+00   2.8570216e+01   8.5622310e+00  -1.4342798e+00  -3.1924461e-01   6.7003030e-01   0.0000000e+00   0.0000000e+00
   1.0159000e+02  -1.1840098e+00   1.7122707e+00   4.0335815e+01  -1.5489466e+00   5.4805322e-01  -1.6365632e+01  -1.4128744e+01  -6.1430286e-01   2.9087055e+00  -1.0368455e+01  -2.5926800e-01  -1.0085152e+00  -3.5511731e+00   1.2471668e+02  -6.3069037e+02  -2.6763705e+03   7.8345412e-01   3.6500988e+00   2.1360496e+00   7.8544673e-02   7.2945488e-03   2.4110792e-02  -5.2345848e+00   2.5423902e+01   1.0492564e+01  -1.3430175e+00  -3.9551964e-01   5.5712346e-01   0.0000000e+00   0.0000000e+00
   1.0160000e+02  -1.1795511e+00   1.7665345e+00   4.0255613e+01  -1.5330392e+00   3.8132251e-01  -1.6497286e+01  -1.3165439e+01  -5.8770448e-01   2.7177842e+00  -1.9092126e+01  -2.6562040e-01  -1.0327532e+00  -2.4238044e+00   1.1824716e+02  -6.5406965e+02  -2.3379274e+03   7.7063921e-01   3.5694905e+00   2.0057709e+00   6.9094744e-02   7.5203937e-03   2.2593574e-02  -4.4452688e+00   2.3014379e+01   1.1871060e+01  -1.2557408e+00  -4.5068308e-01   4.6652015e-01   0.0000000e+00   0.0000000e+00
   1.0161000e+02  -1.1873292e+00   1.7813753e+00   4.0211438e+01  -1.4578809e+00   2.1682632e-01  -1.6623267e+01  -1.2598046e+01  -5.6371326e-01   2.4555100e+00  -2.6227423e+01  -2.7220246e-01  -1.0662280e+00  -3.3474731e+00   1.1158551e+02  -6.7422450e+02  -2.0154854e+03   7.6989856e-01   3.3899740e+00   1.7664388e+00   6.1822562e-02   7.1995253e-03   2.0357851e-02  -3.2439852e+00   2.1363844e+01   1.2792611e+01  -1.1702031e+00  -4.8187254e-01   3.9914105e-01   0.0000000e+00   0.0000000e+00
   1.0162000e+02  -1.1958685e+00   1.7633108e+00   4.0212170e+01  -1.3406425e+00   4.7574593e-02  -1.6747940e+01  -1.2467298e+01  -5.4279444e-01   2.1463225e+00  -3.0918752e+01  -2.7914475e-01  -1.1119130e+00  -4.5685012e+00   1.0475882e+02  -6.9186017e+02  -1.7635666e+03   7.8703819e-01   3.1150344e+00   1.5287032e+00   5.8166933e-02   6.1585990e-03   1.8394410e-02  -1.7262638e+00   2.0314577e+01   1.3391787e+01  -1.0830144e+00  -4.9090735e-01   3.5293372e-01   0.0000000e+00   0.0000000e+00
   1.0163000e+02  -1.1946878e+00   1.7403001e+00   4.0255714e+01  -1.2346727e+00  -1.2150525e-01  -1.6874829e+01  -1.2688876e+01  -5.2515186e-01   1.8164965e+00  -3.2982602e+01  -2.8649254e-01  -1.1612998e+00  -4.9386787e+00   9.7767904e+01  -7.0738212e+02  -1.5521950e+03   8.1542157e-01   2.7366846e+00   1.2833238e+00   5.9486483e-02   4.3936311e-03   1.7668690e-02   2.3924677e-02   1.9689991e+01   1.3719290e+01  -9.9344533e-01  -4.8208936e-01   3.2536935e-01   0.0000000e+00   0.0000000e+00
   1.0164000e+02  -1.1841545e+00   1.7385196e+00   4.0329021e+01  -1.1847669e+00  -2.9178831e-01  -1.7009261e+01  -1.3443260e+01  -5.1073504e-01   1.4917121e+00  -3.2478432e+01  -2.9424191e-01  -1.2095932e+00  -4.8293456e+00   9.0607049e+01  -7.2098581e+02  -1.3603693e+03   8.3638556e-01   2.2289625e+00   1.0001866e+00   6.8115568e-02   2.2569546e-03   1.8455169e-02   1.9248062e+00   1.9376119e+01   1.3785966e+01  -9.0402571e-01  -4.5940758e-01   3.1399919e-01  -5.9748824e-03  -1.1590493e+00
   1.0165000e+02  -1.1709904e+00   1.7574117e+00   4.0413927e+01  -1.1749463e+00  -4.6356106e-01  -1.7158713e+01  -1.4945162e+01  -4.9922960e-01   1.1984566e+00  -2.9325550e+01  -3.0245698e-01  -1.2638260e+00  -5.4232756e+00   8.3284090e+01  -7.3323720e+02  -1.2251396e+03   8.2494645e-01   1.5769074e+00   7.1035926e-01   8.6658987e-02   5.7216981e-04   1.9806713e-02   3.8935722e+00   1.9330608e+01   1.3648997e+01  -8.2031962e-01  -4.2555480e-01   3.1589103e-01  -6.2691412e-03  -2.4529610e+00
   1.0166000e+02  -1.1605117e+00   1.7591974e+00   4.0491781e+01  -1.1462471e+00  -6.3395871e-01  -1.7325344e+01  -1.6663149e+01  -4.9011267e-01   9.5743595e-01  -2.4102069e+01  -3.1129263e-01  -1.3333421e+00  -6.9516101e+00   7.5810590e+01  -7.4489729e+02  -1.1660085e+03   7.6882397e-01   8.0730125e-01   4.4213141e-01   1.1493500e-01   4.3444437e-04   2.0011182e-02   5.8449580e+00   1.9541663e+01   1.3357488e+01  -7.5008840e-01  -3.8298514e-01   3.2658679e-01   0.0000000e+00  -3.7633258e+00
   1.0167000e+02  -1.1574853e+00   1.6954479e+00   4.0546320e+01  -1.0672330e+00  -8.1054430e-01  -1.7495710e+01  -1.7036570e+01  -4.8276469e-01   7.7813173e-01  -1.7930422e+01  -3.2095428e-01  -1.4229071e+00  -8.9565040e+00   6.8202022e+01  -7.5586451e+02  -1.0967222e+03   6.7075640e-01  -1.8838734e-02   1.3114862e-01   1.4738721e-01   2.5982638e-03   1.8132575e-02   7.6656475e+00   1.9956718e+01   1.2848714e+01  -7.0106465e-01  -3.3439267e-01   3.3951074e-01   0.0000000e+00  -5.0454749e+00
   1.0168000e+02  -1.1701797e+00   1.5486911e+00   4.0565641e+01  -9.5566736e-01  -9.8861958e-01  -1.7640123e+01  -1.4441306e+01  -4.7652017e-01   6.6502961e-01  -1.1310212e+01  -3.3164292e-01  -1.5313075e+00  -1.0840035e+01   6.0508600e+01  -7.6473323e+02  -8.8687176e+02   5.4005685e-01  -8.2000486e-01  -3.1108561e-01   1.7434204e-01   6.5863258e-03   1.5121255e-02   9.2180853e+00   2.0409019e+01   1.2038754e+01  -6.7813611e-01  -2.8131355e-01   3.4691473e-01   0.0000000e+00  -6.2345809e+00
   1.0169000e+02  -1.2061280e+00   1.3448014e+00   4.0544057e+01  -8.3810392e-01  -1.1693305e+00  -1.7730611e+01  -9.0487588e+00  -4.7074026e-01   6.1544337e-01  -4.9586241e+00  -3.4337503e-01  -1.6396843e+00  -1.0837680e+01   5.2826029e+01  -7.6975838e+02  -5.0251513e+02   4.0380388e-01  -1.4911174e+00  -8.4909446e-01   1.8603655e-01   1.0429232e-02   1.3139130e-02   1.0410110e+01   2.0622917e+01   1.1008392e+01  -6.8193827e-01  -2.2320372e-01   3.4247845e-01   0.0000000e+00  -7.2855986e+00
   1.0170000e+02  -1.2641957e+00   1.1318485e+00   4.0484073e+01  -7.3266662e-01  -1.3468328e+00  -1.7761451e+01  -3.0840276e+00  -4.6504955e-01   6.0307495e-01  -1.2368422e+00  -3.5584861e-01  -1.7163030e+00  -7.6618718e+00   4.5256065e+01  -7.6998333e+02  -2.2495112e+01   2.9508697e-01  -1.9403405e+00  -1.3482944e+00   1.7679084e-01   1.2011185e-02   1.3903770e-02   1.1220096e+01   2.0320350e+01   9.9786624e+00  -7.0889555e-01  -1.5891252e-01   3.2379702e-01   0.0000000e+00  -8.1734093e+00
   1.0171000e+02  -1.3336985e+00   9.5325015e-01   4.0394502e+01  -6.6793267e-01  -1.5270280e+00  -1.7752249e+01   9.2021713e-01  -4.5962692e-01   5.7255716e-01  -3.0517793e+00  -3.6861432e-01  -1.7468976e+00  -3.0594580e+00   3.7855655e+01  -7.6525454e+02   4.7287940e+02   2.2095615e-01  -2.1714194e+00  -1.7647991e+00   1.4832860e-01   1.0980596e-02   1.7665242e-02   1.1650027e+01   1.9301804e+01   9.0871497e+00  -7.5120815e-01  -8.8814262e-02   2.9291253e-01   0.0000000e+00  -8.8522884e+00
   1.0172000e+02  -1.3992417e+00   8.3254725e-01   4.0282757e+01  -6.7644309e-01  -1.7003478e+00  -1.7736019e+01   1.6230285e+00  -4.5527826e-01   4.6121376e-01  -1.1134340e+01  -3.8135172e-01  -1.7450633e+00   1.8342778e-01   3.0619448e+01  -7.5560013e+02   9.6544034e+02   1.6237960e-01  -2.3143064e+00  -2.2148137e+00   1.0986469e-01   8.9134900e-03   2.3179127e-02   1.1701067e+01   1.7443416e+01   8.2606402e+00  -7.9697198e-01  -1.5209299e-02   2.5494313e-01   0.0000000e+00  -9.2631806e+00
   1.0173000e+02  -1.4462116e+00   7.6733006e-01   4.0147232e+01  -7.6676073e-01  -1.8778104e+00  -1.7739296e+01  -3.2776877e-01  -4.5324308e-01   2.2571971e-01  -2.3549405e+01  -3.9396206e-01  -1.7332268e+00   1.1836538e+00   2.3502560e+01  -7.4110582e+02   1.4494316e+03   8.8250884e-02  -2.5377860e+00  -2.8200114e+00   7.3238511e-02   7.7423260e-03   2.8422714e-02   1.1368296e+01   1.4701632e+01   7.3349601e+00  -8.3242665e-01   5.8765873e-02   2.1574581e-01   0.0000000e+00  -9.3573755e+00
   1.0174000e+02  -1.4662668e+00   7.2955890e-01   3.9974487e+01  -9.2914622e-01  -2.0552554e+00  -1.7764145e+01  -2.4848658e+00  -4.5487572e-01  -1.4532313e-01  -3.7104284e+01  -4.0653156e-01  -1.7293774e+00   3.8493544e-01   1.6464844e+01  -7.2225484e+02   1.8850974e+03  -3.2899874e-02  -2.9302955e+00  -3.5571541e+00   4.6673883e-02   8.6699111e-03   3.1836412e-02   1.0632035e+01   1.1179840e+01   6.2411177e+00  -8.4683917e-01   1.2995396e-01   1.7967869e-01   0.0000000e+00  -9.0956866e+00
   1.0175000e+02  -1.4598019e+00   6.7638890e-01   3.9740128e+01  -1.1667841e+00  -2.2343047e+00  -1.7789093e+01  -2.4948440e+00  -4.6127419e-01  -6.2613532e-01  -4.8081218e+01  -4.1921989e-01  -1.7400848e+00  -1.0707354e+00   9.5116143e+00  -6.9996779e+02   2.2287051e+03  -1.9689147e-01  -3.4697066e+00  -4.2979628e+00   3.2359643e-02   1.2210036e-02   3.3363422e-02   9.5001562e+00   7.1895613e+00   5.0278943e+00  -8.3643444e-01   1.9515763e-01   1.4885605e-01   0.0000000e+00  -8.4732624e+00
   1.0176000e+02  -1.4314749e+00   5.7255077e-01   3.9411018e+01  -1.4912223e+00  -2.4144427e+00  -1.7786213e+01   2.8805290e-01  -4.7306465e-01  -1.1693370e+00  -5.4320173e+01  -4.3206736e-01  -1.7526783e+00  -1.2593508e+00   2.7070612e+00  -6.7540856e+02   2.4559234e+03  -3.4805806e-01  -4.0561162e+00  -4.9348393e+00   2.8738184e-02   1.8295288e-02   3.4516534e-02   8.0581536e+00   3.2022565e+00   3.7799490e+00  -8.0355852e-01   2.5140944e-01   1.2399505e-01   0.0000000e+00  -7.5476280e+00
   1.0177000e+02  -1.3833452e+00   4.1544798e-01   3.8948659e+01  -1.8796638e+00  -2.5925179e+00  -1.7736775e+01   4.9437812e+00  -4.9051554e-01  -1.7389138e+00  -5.6957679e+01  -4.4488319e-01  -1.7435959e+00   9.0823558e-01  -3.8563806e+00  -6.5010286e+02   2.5305698e+03  -4.2490348e-01  -4.5318986e+00  -5.4172847e+00   3.4190136e-02   2.6171405e-02   3.7411827e-02   6.4461294e+00  -3.0951364e-01   2.6071823e+00  -7.5302518e-01   2.9709964e-01   1.0483622e-01   0.0000000e+00  -6.4274396e+00
   1.0178000e+02  -1.3157922e+00   2.4103839e-01   3.8317327e+01  -2.2654940e+00  -2.7684733e+00  -1.7635692e+01   1.0108352e+01  -5.1373598e-01  -2.3185708e+00  -5.7965695e+01  -4.5727390e-01  -1.6925899e+00   5.1006005e+00  -1.0119650e+01  -6.2621511e+02   2.3887755e+03  -4.0121925e-01  -4.7011191e+00  -5.6986196e+00   4.8672391e-02   3.4371114e-02   4.3502982e-02   4.8045946e+00  -3.0245226e+00   1.6796272e+00  -6.9019819e-01   3.3281540e-01   8.8893297e-02   0.0000000e+00  -5.2679638e+00
   1.0179000e+02  -1.2373806e+00   9.8750756e-02   3.7497836e+01  -2.5784541e+00  -2.9457464e+00  -1.7486219e+01   1.4947267e+01  -5.4266528e-01  -2.8908213e+00  -5.7225049e+01  -4.6869075e-01  -1.5844151e+00   1.0817480e+01  -1.6103777e+01  -6.0648733e+02   1.9727776e+03  -2.8156613e-01  -4.3965773e+00  -5.6955974e+00   7.2524698e-02   4.0724358e-02   5.3066723e-02   3.2320572e+00  -4.8220454e+00   1.1877182e+00  -6.2107202e-01   3.6080061e-01   7.0024630e-02   0.0000000e+00  -4.2749325e+00
   1.0180000e+02  -1.1709120e+00   2.0337783e-02   3.6502860e+01  -2.7688539e+00  -3.1182067e+00  -1.7296316e+01   1.8990239e+01  -5.7690889e-01  -3.4217227e+00  -5.3090148e+01  -4.7853798e-01  -1.4149186e+00   1.6949651e+01  -2.1912656e+01  -5.9367886e+02   1.2808469e+03  -9.6183502e-02  -3.5856875e+00  -5.3098462e+00   1.0349171e-01   4.2658637e-02   6.5312333e-02   1.7315282e+00  -5.7578976e+00   1.2465752e+00  -5.5239416e-01   3.8347834e-01   3.8728886e-02   0.0000000e+00  -3.6531864e+00
   1.0181000e+02  -1.1420825e+00   1.1404966e-02   3.5380423e+01  -2.8011589e+00  -3.2882606e+00  -1.7077446e+01   2.1887019e+01  -6.1561234e-01  -3.8650683e+00  -4.4334551e+01  -4.8641857e-01  -1.2046801e+00   2.1023853e+01  -2.7696417e+01  -5.8961564e+02   4.0632226e+02   8.8452634e-02  -2.4394638e+00  -4.4784558e+00   1.3372763e-01   3.8280419e-02   7.8085579e-02   1.7729281e-01  -6.0478048e+00   1.8527375e+00  -4.9213582e-01   4.0200731e-01  -1.5647241e-02   0.0000000e+00  -3.5142691e+00
   1.0182000e+02  -1.1570759e+00   5.9500361e-02   3.4193480e+01  -2.6641903e+00  -3.4572258e+00  -1.6838295e+01   2.3915106e+01  -6.5746425e-01  -4.1760193e+00  -3.1095100e+01  -4.9224821e-01  -9.8501578e-01   2.1966429e+01  -3.3587856e+01  -5.9425669e+02  -4.6410548e+02   1.9111572e-01  -1.2966866e+00  -3.2177579e+00   1.5031318e-01   2.7722159e-02   8.7621646e-02  -1.6034782e+00  -6.0309864e+00   2.9212272e+00  -4.5012534e-01   4.1498248e-01  -1.0094523e-01   0.0000000e+00  -3.8377289e+00
   1.0183000e+02  -1.1956116e+00   1.4116346e-01   3.2999516e+01  -2.3953210e+00  -3.6230971e+00  -1.6580245e+01   2.5805004e+01  -7.0084160e-01  -4.3263547e+00  -1.5033547e+01  -4.9611014e-01  -7.7158392e-01   2.1343186e+01  -3.9646070e+01  -6.0538209e+02  -1.1125392e+03   1.5051752e-01  -4.9947690e-01  -1.6884723e+00   1.4235426e-01   1.3417492e-02   8.9945862e-02  -3.6855298e+00  -6.0715857e+00   4.3513441e+00  -4.3631528e-01   4.1724137e-01  -2.1681751e-01   0.0000000e+00  -4.4725475e+00
   1.0184000e+02  -1.2274121e+00   2.2863922e-01   3.1853375e+01  -2.0720262e+00  -3.7857025e+00  -1.6299641e+01   2.8060446e+01  -7.4398993e-01  -4.3088520e+00   1.7502757e+00  -4.9814424e-01  -5.6777960e-01   2.0380432e+01  -4.5848304e+01  -6.1917571e+02  -1.3793626e+03  -5.5386453e-02  -1.8656123e-01  -2.4516926e-01   1.1031699e-01  -1.1521137e-03   8.3905046e-02  -5.9624033e+00  -6.4783977e+00   6.0690027e+00  -4.5625846e-01   4.0003527e-01  -3.5073141e-01   0.0000000e+00  -5.1465322e+00
   1.0185000e+02  -1.2301273e+00   2.9922917e-01   3.0818035e+01  -1.7716829e+00  -3.9489382e+00  -1.5993070e+01   3.0657088e+01  -7.8508703e-01  -4.1257208e+00   1.8313114e+01  -4.9852307e-01  -3.7312025e-01   1.9465935e+01  -5.2126161e+01  -6.3129128e+02  -1.2115566e+03  -3.8589559e-01  -2.6178017e-01   6.5486022e-01   6.6962119e-02  -1.3329993e-02   7.2751147e-02  -8.1196925e+00  -7.4540155e+00   8.0315129e+00  -5.0774424e-01   3.5425592e-01  -4.7910277e-01   0.0000000e+00  -5.5707452e+00
   1.0186000e+02  -1.1969669e+00   3.3943209e-01   2.9964535e+01  -1.5429068e+00  -4.1029493e+00  -1.5664346e+01   3.2872337e+01  -8.2227768e-01  -3.7840749e+00   3.4164596e+01  -4.9737727e-01  -1.7889438e-01   1.9422586e+01  -5.8411507e+01  -6.3785575e+02  -6.5644686e+02  -7.5151243e-01  -5.6452413e-01   6.7966816e-01   2.7798817e-02  -2.2481674e-02   6.1139079e-02  -9.6695777e+00  -8.9923266e+00   1.0224973e+01  -5.8134954e-01   2.7606425e-01  -5.7437922e-01   0.0000000e+00  -5.6036094e+00
   1.0187000e+02  -1.1380836e+00   3.4528368e-01   2.9348641e+01  -1.4027264e+00  -4.2563874e+00  -1.5323587e+01   3.4075918e+01  -8.5388435e-01  -3.3086425e+00   4.7543236e+01  -4.9475382e-01   2.5999331e-02   2.0489372e+01  -6.4658738e+01  -6.3639209e+02   1.4636579e+02  -1.0501395e+00  -9.9880284e-01  -1.9304638e-01   2.1655188e-03  -2.9602753e-02   5.0243371e-02  -1.0088957e+01  -1.0779542e+01   1.2620825e+01  -6.6216227e-01   1.7140728e-01  -6.1460272e-01   0.0000000e+00  -5.3098213e+00
   1.0188000e+02  -1.0737756e+00   3.2631471e-01   2.8983249e+01  -1.3457727e+00  -4.4060439e+00  -1.4976339e+01   3.4724830e+01  -8.7872783e-01  -2.7432908e+00   5.6535167e+01  -4.9074076e-01   2.3411713e-01   2.0811780e+01  -7.0827142e+01  -6.2637455e+02   1.0017541e+03  -1.1735179e+00  -1.5225507e+00  -1.7105749e+00  -8.1579742e-03  -3.5468017e-02   3.7303212e-02  -9.0341317e+00  -1.2243897e+01   1.5022719e+01  -7.3076707e-01   5.6441868e-02  -5.9036937e-01   0.0000000e+00  -4.8683220e+00
   1.0189000e+02  -1.0205226e+00   3.0189643e-01   2.8847383e+01  -1.3547305e+00  -4.5511742e+00  -1.4618661e+01   3.5767832e+01  -8.9636238e-01  -2.1282585e+00   6.1503237e+01  -4.8562400e-01   4.0942978e-01   1.7531265e+01  -7.6849621e+01  -6.0875785e+02   1.7616697e+03  -1.0294786e+00  -2.1075126e+00  -3.5237594e+00  -7.1114045e-03  -3.8989704e-02   2.0219683e-02  -6.5850246e+00  -1.2798546e+01   1.6943407e+01  -7.6670491e-01  -4.6659549e-02  -5.0816820e-01   0.0000000e+00  -4.4202603e+00
   1.0190000e+02  -9.8237513e-01   2.8386109e-01   2.8919468e+01  -1.4021345e+00  -4.5511742e+00  -1.4242183e+01   3.7647794e+01  -9.0711529e-01  -1.4846050e+00   6.4365345e+01  -4.7982964e-01   5.1049012e-01   1.0106034e+01  -8.2634886e+01  -5.8498192e+02   2.3775934e+03  -5.9859433e-01  -2.7166815e+00  -5.2986335e+00  -2.0252182e-03  -3.7681073e-02   1.4587417e-03  -3.4080718e+00  -1.2142166e+01   1.7772672e+01  -7.5573524e-01  -1.1741729e-01  -3.9068009e-01   0.0000000e+00  -3.9516357e+00
   1.0191000e+02  -9.5551081e-01   2.6674367e-01   2.9196309e+01  -1.4492868e+00  -4.6867933e+00  -1.3841573e+01   4.0061000e+01  -9.1180132e-01  -8.3015102e-01   6.5445399e+01  -4.7379671e-01   5.2110188e-01   1.0611762e+00  -8.8105379e+01  -5.5668394e+02   2.8297979e+03   2.2136951e-02  -3.2704574e+00  -6.7472259e+00   5.3661792e-04  -2.9943330e-02  -1.3047132e-02  -5.9761430e-01  -1.0402580e+01   1.7183473e+01  -6.9663237e-01  -1.4465330e-01  -2.6989657e-01   0.0000000e+00  -3.2790228e+00
   1.0192000e+02  -9.3737544e-01   2.3499131e-01   2.9687883e+01  -1.4656162e+00  -4.8236156e+00  -1.3417338e+01   4.2423515e+01  -9.1132319e-01  -2.0443943e-01   6.2571159e+01  -4.6795045e-01   4.5803105e-01  -6.3070831e+00  -9.3230042e+01  -5.2606046e+02   3.0623472e+03   6.3876123e-01  -3.6310545e+00  -7.6838191e+00  -1.5644767e-03  -1.6664884e-02  -1.7949867e-02   8.4266132e-01  -8.0385414e+00   1.5402751e+01  -6.0283199e-01  -1.2922976e-01  -1.7353962e-01   0.0000000e+00  -2.1787113e+00
   1.0193000e+02  -9.2790924e-01   1.7172874e-01   3.0396820e+01  -1.4574538e+00  -4.9505257e+00  -1.2972376e+01   4.4496192e+01  -9.0661877e-01   3.3264953e-01   5.3708896e+01  -4.6260149e-01   3.6057610e-01  -9.7454951e+00  -9.8031628e+01  -4.9566704e+02   3.0393421e+03   1.0519545e+00  -3.6502420e+00  -8.0917038e+00  -6.6516461e-03  -6.8775287e-04  -1.0846643e-02   4.8803311e-01  -5.6169638e+00   1.3083223e+01  -4.9756814e-01  -8.1127661e-02  -1.1540148e-01  -2.1068543e-01  -5.7542186e-01
   1.0194000e+02  -9.2357560e-01   6.3751278e-02   3.1302983e+01  -1.4615030e+00  -5.0773213e+00  -1.2507950e+01   4.6442558e+01  -8.9883324e-01   7.2691804e-01   3.9426851e+01  -4.5775969e-01   2.7538888e-01  -8.5187219e+00  -1.0256880e+02  -4.6736953e+02   2.8297512e+03   1.1442118e+00  -3.2480362e+00  -8.0939940e+00  -1.2355478e-02   1.4696175e-02   7.3866543e-03  -1.3826263e+00  -3.6328876e+00   1.0884442e+01  -4.0419715e-01  -1.4490555e-02  -9.4820273e-02  -3.5765098e-01   0.0000000e+00
   1.0195000e+02  -9.1433699e-01  -9.0406608e-02   3.2358019e+01  -1.5017075e+00  -5.1935171e+00  -1.2018889e+01   4.8906098e+01  -8.8929178e-01   9.5392813e-01   2.2701009e+01  -4.5307939e-01   2.4164611e-01  -3.3742775e+00  -1.0689631e+02  -4.4170997e+02   2.5659557e+03   8.9925590e-01  -2.4450746e+00  -7.8307521e+00  -1.6756956e-02   2.6967662e-02   3.2601764e-02  -3.9881695e+00  -2.4311018e+00   9.1706907e+00  -3.3625846e-01   5.6202155e-02  -1.0070154e-01  -1.9976949e-01   0.0000000e+00
   1.0196000e+02  -8.8885718e-01  -2.7320687e-01   3.3483440e+01  -1.5640798e+00  -5.3109162e+00  -1.1487166e+01   5.3172324e+01  -8.7932095e-01   1.0201837e+00   6.6255610e+00  -4.4801247e-01   2.7715423e-01   3.5508125e+00  -1.1103603e+02  -4.1842256e+02   2.3287414e+03   4.0100070e-01  -1.3393521e+00  -7.3619215e+00  -1.7957880e-02   3.5009038e-02   5.8595683e-02  -6.3991620e+00  -2.1749913e+00   8.0294373e+00  -2.9378897e-01   1.1844737e-01  -1.1711726e-01   0.0000000e+00   0.0000000e+00
   1.0197000e+02  -8.4373345e-01  -4.5388714e-01   3.4587802e+01  -1.6205551e+00  -5.4218408e+00  -1.0886135e+01   6.0103059e+01  -8.7021597e-01   9.3926965e-01  -8.0914086e+00  -4.4203668e-01   3.7506947e-01   9.7915236e+00  -1.1498580e+02  -3.9710972e+02   2.1312842e+03  -1.6032644e-01  -9.7878074e-02  -6.6899039e+00  -1.5183404e-02   3.8909140e-02   8.0114990e-02  -7.8907511e+00  -2.8094743e+00   7.3927223e+00  -2.6840317e-01   1.6334149e-01  -1.3007091e-01   0.0000000e+00   0.0000000e+00
   1.0198000e+02  -7.8791374e-01  -6.0426326e-01   3.5593113e+01  -1.6655911e+00  -5.5236554e+00  -1.0199402e+01   6.8673320e+01  -8.6332761e-01   7.1471805e-01  -2.2455160e+01  -4.3483930e-01   5.1061113e-01   1.3554167e+01  -1.1873991e+02  -3.7723738e+02   1.9872341e+03  -5.5533146e-01   1.0556474e+00  -5.8617955e+00  -1.0336876e-02   3.9244649e-02   9.5525027e-02  -8.1993704e+00  -4.0655424e+00   7.1077021e+00  -2.5109120e-01   1.8713581e-01  -1.3310330e-01   0.0000000e+00   0.0000000e+00
   1.0199000e+02  -7.3822747e-01  -7.0874575e-01   3.6446248e+01  -1.7195361e+00  -5.6183653e+00  -9.4313480e+00   7.6805402e+01  -8.5999081e-01   3.5408740e-01  -3.6063066e+01  -4.2642359e-01   6.4935839e-01   1.3874726e+01  -1.2229123e+02  -3.5794686e+02   1.9290517e+03  -6.5662483e-01   1.9183001e+00  -4.9919455e+00  -7.0716269e-03   3.6502233e-02   1.0622849e-01  -7.5697808e+00  -5.5335301e+00   7.0096688e+00  -2.3613141e-01   1.9198896e-01  -1.2810275e-01   0.0000000e+00   0.0000000e+00
   1.0200000e+02  -7.0822971e-01  -7.6815895e-01   3.7127391e+01  -1.8012458e+00  -5.7045955e+00  -8.6000840e+00   8.3126400e+01  -8.6126646e-01  -1.1207742e-01  -4.6616482e+01  -4.1707234e-01   7.6135022e-01   1.1199183e+01  -1.2562398e+02  -3.3833379e+02   1.9613075e+03  -5.1184851e-01   2.3912397e+00  -4.1809705e+00  -7.6534578e-03   3.0928066e-02   1.1341407e-01  -6.5093126e+00  -6.7742388e+00   7.0123702e+00  -2.2118789e-01   1.8403396e-01  -1.2027641e-01   0.0000000e+00   0.0000000e+00
   1.0201000e+02  -6.9687707e-01  -8.0154301e-01   3.7652386e+01  -1.9031584e+00  -5.7806843e+00  -7.7291212e+00   8.7096285e+01  -8.6773981e-01  -6.3523298e-01  -5.2315555e+01  -4.0721696e-01   8.3056368e-01   6.9213464e+00  -1.2872014e+02  -3.1808416e+02   2.0249628e+03  -2.8191039e-01   2.5015409e+00  -3.4713379e+00  -1.0362078e-02   2.2784703e-02   1.1621162e-01  -5.4435005e+00  -7.4600283e+00   7.1389576e+00  -2.0564294e-01   1.6930535e-01  -1.1221466e-01   0.0000000e+00   0.0000000e+00
   1.0202000e+02  -6.8945855e-01  -8.3194209e-01   3.8056645e+01  -1.9971038e+00  -5.8465171e+00  -6.8388132e+00   8.9030793e+01  -8.7950654e-01  -1.1666095e+00  -5.3137648e+01  -3.9729038e-01   8.5633067e-01   2.5766988e+00  -1.3158234e+02  -2.9770446e+02   2.0379699e+03  -1.1736167e-01   2.3613969e+00  -2.8905539e+00  -1.0481752e-02   1.2740160e-02   1.1292082e-01  -4.5513105e+00  -7.4677454e+00   7.4280166e+00  -1.8896433e-01   1.5106984e-01  -1.0262499e-01   0.0000000e+00   0.0000000e+00
   1.0203000e+02  -6.7147209e-01  -8.5868954e-01   3.8374022e+01  -2.0624424e+00  -5.9071361e+00  -5.9350813e+00   9.0373192e+01  -8.9624286e-01  -1.6646359e+00  -4.9802641e+01  -3.8752226e-01   8.5883575e-01   2.5050768e-01  -1.3424361e+02  -2.7800162e+02   1.9702839e+03  -7.6511706e-02   2.0948441e+00  -2.4841083e+00  -4.6220025e-03   2.0036467e-03   1.0318192e-01  -3.8170744e+00  -6.8580848e+00   7.8289499e+00  -1.7066544e-01   1.3025293e-01  -8.8988113e-02   0.0000000e+00   0.0000000e+00
   1.0204000e+02  -6.3798834e-01  -8.4996343e-01   3.8621357e+01  -2.0999967e+00  -5.9591033e+00  -5.0116206e+00   9.2346077e+01  -9.1719244e-01  -2.0864873e+00  -4.2185144e+01  -3.7783977e-01   8.6852885e-01   9.6930998e-01  -1.3674246e+02  -2.5948553e+02   1.8516090e+03  -1.4424321e-01   1.7994376e+00  -2.2539315e+00   5.9646913e-03  -7.9773184e-03   8.8528619e-02  -3.1692309e+00  -5.8121908e+00   8.2329337e+00  -1.5100626e-01   1.0726695e-01  -7.0188518e-02   0.0000000e+00   0.0000000e+00
   1.0205000e+02  -5.9158868e-01  -7.6942474e-01   3.8793335e+01  -2.1226075e+00  -5.9981791e+00  -4.0661627e+00   9.4545787e+01  -9.4104385e-01  -2.3771301e+00  -2.9064285e+01  -3.6809052e-01   8.9352353e-01   2.4994682e+00  -1.3908946e+02  -2.4188521e+02   1.7600319e+03  -2.9940873e-01   1.5525099e+00  -2.1164276e+00   1.5098604e-02  -1.6062151e-02   7.1086594e-02  -2.5776380e+00  -4.5617802e+00   8.5441638e+00  -1.3184593e-01   8.3292130e-02  -4.7310521e-02   0.0000000e+00   0.0000000e+00
   1.0206000e+02  -5.3759317e-01  -6.1966698e-01   3.8869818e+01  -2.1399197e+00  -6.0303793e+00  -3.1071173e+00   9.5904543e+01  -9.6592416e-01  -2.4807728e+00  -1.0364270e+01  -3.5843673e-01   9.0212197e-01   8.5984394e-01  -1.4125864e+02  -2.2383913e+02   1.8046078e+03  -5.3514721e-01   1.4059677e+00  -1.9686001e+00   1.4563980e-02  -2.1717583e-02   5.2413147e-02  -2.0761215e+00  -3.3072919e+00   8.7011861e+00  -1.1623834e-01   6.0413205e-02  -2.3137863e-02   0.0000000e+00   0.0000000e+00
   1.0207000e+02  -4.8133498e-01  -4.7071427e-01   3.8835115e+01  -2.1487236e+00  -6.0503182e+00  -2.1468187e+00   9.6029859e+01  -9.8967936e-01  -2.3695810e+00   1.1119182e+01  -3.4961155e-01   8.3694039e-01  -6.5181579e+00  -1.4320782e+02  -2.0374975e+02   2.0089387e+03  -8.2540576e-01   1.3785263e+00  -1.7316835e+00   5.0273783e-05  -2.4833468e-02   3.3593646e-02  -1.7390197e+00  -2.1863430e+00   8.7116101e+00  -1.0510425e-01   4.0971603e-02  -1.1603803e-03   0.0000000e+00   0.0000000e+00
   1.0208000e+02  -4.2824776e-01  -4.2754235e-01   3.8699341e+01  -2.1360510e+00  -6.0631525e+00  -1.1963687e+00   9.5044994e+01  -1.0102165e+00  -2.0496861e+00   3.1989492e+01  -3.4276401e-01   6.5618209e-01  -1.8075830e+01  -1.4491258e+02  -1.8118400e+02   2.2565745e+03  -1.0894580e+00   1.4666121e+00  -1.3617792e+00  -2.5609378e-02  -2.5303965e-02   1.5941286e-02  -1.6171063e+00  -1.2902550e+00   8.6456610e+00  -9.5955466e-02   2.6719220e-02   1.5804590e-02   0.0000000e+00   0.0000000e+00
   1.0209000e+02  -3.8740814e-01  -5.4717085e-01   3.8497769e+01  -2.0935449e+00  -6.0619493e+00  -2.6178157e-01   9.3458718e+01  -1.0257498e+00  -1.5514432e+00   4.9824291e+01  -3.3894304e-01   3.6966659e-01  -2.8651550e+01  -1.4638459e+02  -1.5715604e+02   2.4027965e+03  -1.2277692e+00   1.6502231e+00  -8.7549289e-01  -5.5421858e-02  -2.2864926e-02   1.3441332e-03  -1.6923367e+00  -6.6712764e-01   8.5574403e+00  -8.6148538e-02   1.8176116e-02   2.6821095e-02   0.0000000e+00   0.0000000e+00
   1.0210000e+02  -3.7391469e-01  -7.9749187e-01   3.8268202e+01  -2.0273769e+00  -6.0579959e+00   6.6309245e-01   9.2487402e+01  -1.0351562e+00  -9.4085165e-01   6.1059155e+01  -3.3869499e-01   2.7857046e-02  -3.4180955e+01  -1.4765578e+02  -1.3348963e+02   2.3666410e+03  -1.2125353e+00   1.8965829e+00  -3.1787395e-01  -8.2839840e-02  -1.7584640e-02  -8.3098170e-03  -1.8973802e+00  -3.1685487e-01   8.4450213e+00  -7.5206482e-02   1.4422974e-02   3.2866527e-02   0.0000000e+00   0.0000000e+00
   1.0211000e+02  -4.0434965e-01  -1.0985145e+00   3.8035557e+01  -1.9555970e+00  -6.0413228e+00   1.5962416e+00   9.3314915e+01  -1.0385190e+00  -3.3848310e-01   6.0236855e+01  -3.4193023e-01  -3.0509828e-01  -3.3295532e+01  -1.4874728e+02  -1.1180236e+02   2.1687262e+03  -1.0822366e+00   2.1838959e+00   2.6302469e-01  -1.0505019e-01  -1.0606408e-02  -1.1982758e-02  -2.1273832e+00  -2.0092634e-01   8.2573194e+00  -6.4893804e-02   1.3371128e-02   3.5893988e-02   0.0000000e+00   0.0000000e+00
   1.0212000e+02  -4.8620774e-01  -1.3829981e+00   3.7815802e+01  -1.8960706e+00  -6.0194358e+00   2.5537974e+00   9.5755580e+01  -1.0375059e+00   9.7214143e-02   4.3569725e+01  -3.4798490e-01  -5.7140883e-01  -2.6631055e+01  -1.4965553e+02  -9.2495835e+01   1.9306529e+03  -8.8017894e-01   2.5193317e+00   7.9133550e-01  -1.2374954e-01  -4.0175034e-03  -9.1305863e-03  -2.2652665e+00  -2.5932417e-01   7.9212158e+00  -5.8201030e-02   1.2655488e-02   3.8022039e-02   0.0000000e+00   0.0000000e+00
   1.0213000e+02  -6.0856046e-01  -1.6157149e+00   3.7628152e+01  -1.8480849e+00  -5.9788131e+00   3.5406138e+00   9.8681641e+01  -1.0351448e+00   2.3027345e-01   1.3305931e+01  -3.5595132e-01  -7.4655272e-01  -1.7514389e+01  -1.5035833e+02  -7.4619215e+01   1.7876620e+03  -6.5214465e-01   2.9169745e+00   1.1843528e+00  -1.4246669e-01   3.3747478e-04   1.2520782e-03  -2.2475625e+00  -4.1944502e-01   7.3831782e+00  -5.6884173e-02   1.0897012e-02   4.0796410e-02   0.0000000e+00   0.0000000e+00
   1.0214000e+02  -7.4393073e-01  -1.7773965e+00   3.7501998e+01  -1.7851402e+00  -5.9403103e+00   4.5556621e+00   1.0150483e+02  -1.0350763e+00  -5.6356543e-04  -2.3083701e+01  -3.6499825e-01  -8.3824474e-01  -9.1692020e+00  -1.5081725e+02  -5.6391234e+01   1.8227981e+03  -4.0989973e-01   3.3768288e+00   1.3915388e+00  -1.6364036e-01   1.8860526e-03   1.9943857e-02  -2.0768888e+00  -6.1090972e-01   6.6074465e+00  -6.0243182e-02   8.5063483e-03   4.4103453e-02   0.0000000e+00   0.0000000e+00
   1.0215000e+02  -8.6252973e-01  -1.8538930e+00   3.7472927e+01  -1.6766002e+00  -5.8786601e+00   5.5953609e+00   1.0396988e+02  -1.0407212e+00  -5.7323502e-01  -5.7267145e+01  -3.7443295e-01  -8.6078463e-01  -2.2539889e+00  -1.5097606e+02  -3.5615447e+01   2.0775787e+03  -9.3394786e-02   3.8908062e+00   1.3950870e+00  -1.8752731e-01   1.3336817e-03   4.5877974e-02  -1.7972664e+00  -7.7282613e-01   5.5537151e+00  -6.6129007e-02   7.7787168e-03   4.5903291e-02   0.0000000e+00   0.0000000e+00
   1.0216000e+02  -9.4706562e-01  -1.8482619e+00   3.7574303e+01  -1.5178440e+00  -5.8178120e+00   6.6504971e+00   1.0551362e+02  -1.0545160e+00  -1.3894187e+00  -8.1618367e+01  -3.8375706e-01  -8.3422856e-01   2.6556066e+00  -1.5078331e+02  -1.0174572e+01   2.5440875e+03   3.5328557e-01   4.4638458e+00   1.2226334e+00  -2.1147539e-01   4.2060960e-05   7.6222201e-02  -1.4963477e+00  -8.4123725e-01   4.2233079e+00  -7.1577280e-02   1.2281555e-02   4.3570606e-02   0.0000000e+00   0.0000000e+00
   1.0217000e+02  -9.9817040e-01  -1.7913051e+00   3.7827494e+01  -1.3362583e+00  -5.7353060e+00   7.7087067e+00   1.0582097e+02  -1.0772993e+00  -2.2893347e+00  -8.9991597e+01  -3.9280794e-01  -7.9284275e-01   4.1385816e+00  -1.5022876e+02   2.1010365e+01   3.1184936e+03   9.0028873e-01   5.1356240e+00   9.6775764e-01  -2.2896094e-01  -2.8328876e-04   1.0790441e-01  -1.2884297e+00  -7.5833080e-01   2.7643047e+00  -7.2736382e-02   2.5362611e-02   3.5830607e-02   0.0000000e+00   0.0000000e+00
   1.0218000e+02  -1.0279102e+00  -1.7265608e+00   3.8228930e+01  -1.1723215e+00  -5.6516542e+00   8.7604917e+00   1.0517849e+02  -1.1081588e+00  -3.0977530e+00  -8.0841839e+01  -4.0174479e-01  -7.6947955e-01   2.3363196e+00  -1.4934716e+02   5.7021254e+01   3.6010890e+03   1.4357888e+00   5.9487835e+00   7.4880945e-01  -2.2953967e-01   2.4674183e-03   1.3841470e-01  -1.2438084e+00  -4.8930844e-01   1.4959258e+00  -6.6166573e-02   4.8189340e-02   2.3834644e-02   0.0000000e+00   0.0000000e+00
   1.0219000e+02  -1.0464843e+00  -1.6890918e+00   3.8745961e+01  -1.0584708e+00  -5.5476051e+00   9.8056664e+00   1.0451747e+02  -1.1449081e+00  -3.6870947e+00  -5.8934167e+01  -4.1090862e-01  -7.8246640e-01  -1.2986849e+00  -1.4818146e+02   9.5255377e+01   3.8234123e+03   1.8088268e+00   6.8941785e+00   6.0136770e-01  -2.0221754e-01   1.0197251e-02   1.6542786e-01  -1.3531513e+00  -4.9753543e-02   7.3717687e-01  -5.2559892e-02   7.8210085e-02   1.0320639e-02   0.0000000e+00   0.0000000e+00
   1.0220000e+02  -1.0547224e+00  -1.7035318e+00   3.9326956e+01  -1.0090170e+00  -5.4455040e+00   1.0857793e+01   1.0521269e+02  -1.1849419e+00  -4.0153755e+00  -3.2828076e+01  -4.2071593e-01  -8.3895002e-01  -5.6483626e+00  -1.4674512e+02   1.3325278e+02   3.7997398e+03   1.9209933e+00   7.9050057e+00   3.8988966e-01  -1.4151629e-01   2.3273877e-02   1.8687156e-01  -1.5643519e+00   4.6560852e-01   5.9869948e-01  -3.9140734e-02   1.0942155e-01  -2.5256736e-03   0.0000000e+00   0.0000000e+00
   1.0221000e+02  -1.0452067e+00  -1.7772015e+00   3.9914420e+01  -1.0149762e+00  -5.3216305e+00   1.1937935e+01   1.0801421e+02  -1.2260093e+00  -4.1178613e+00  -1.0248578e+01  -4.3143006e-01  -9.2318455e-01  -8.4234528e+00  -1.4501659e+02   1.7006620e+02   3.6813421e+03   1.8225447e+00   8.8782275e+00  -1.2167590e-01  -5.0242486e-02   4.0134227e-02   2.0224353e-01  -1.8238426e+00   9.3629144e-01   9.9101968e-01  -3.5489312e-02   1.3514737e-01  -1.4260913e-02   0.0000000e+00   0.0000000e+00
   1.0222000e+02  -1.0039972e+00  -1.8748661e+00   4.0459846e+01  -1.0424778e+00  -5.1967257e+00   1.3062606e+01   1.1246708e+02  -1.2665740e+00  -4.0659995e+00   5.1861707e+00  -4.4285261e-01  -9.8861514e-01  -6.5430584e+00  -1.4296320e+02   2.0571889e+02   3.5652697e+03   1.6535336e+00   9.7101821e+00  -1.0519612e+00   6.2522597e-02   5.8665510e-02   2.1327377e-01  -2.1225650e+00   1.2929117e+00   1.7813465e+00  -4.6151366e-02   1.5120746e-01  -2.5497291e-02   0.0000000e+00   0.0000000e+00
   1.0223000e+02  -9.1460797e-01  -1.9314255e+00   4.0936024e+01  -1.0458321e+00  -5.0535436e+00   1.4234771e+01   1.1721646e+02  -1.3057026e+00  -3.9203713e+00   1.4562823e+01  -4.5422734e-01  -9.7911571e-01   9.4994274e-01  -1.4056638e+02   2.3992720e+02   3.4208309e+03   1.4974462e+00   1.0319164e+01  -2.2803899e+00   1.8342338e-01   7.7867120e-02   2.2211370e-01  -2.5030707e+00   1.5259741e+00   2.8687933e+00  -6.8242141e-02   1.5704186e-01  -3.6911915e-02   0.0000000e+00   0.0000000e+00
   1.0224000e+02  -7.6933273e-01  -1.9120684e+00   4.1334781e+01  -9.9238061e-01  -4.8985012e+00   1.5440050e+01   1.2052791e+02  -1.3426712e+00  -3.7020712e+00   2.1830014e+01  -4.6440609e-01  -8.5543547e-01   1.2368024e+01  -1.3782869e+02   2.7180042e+02   3.1873218e+03   1.3332109e+00   1.0622908e+01  -3.5446422e+00   2.9611084e-01   9.8058264e-02   2.2823840e-01  -2.9904778e+00   1.6690358e+00   4.1348699e+00  -9.5107693e-02   1.5495217e-01  -4.9183620e-02   0.0000000e+00   0.0000000e+00
   1.0225000e+02  -5.8106258e-01  -1.8422295e+00   4.1655723e+01  -8.8013344e-01  -4.7303381e+00   1.6657353e+01   1.2173032e+02  -1.3766338e+00  -3.3992262e+00   3.0284500e+01  -4.7216963e-01  -6.1042144e-01   2.4501403e+01  -1.3476754e+02   3.0054505e+02   2.8744634e+03   1.0820153e+00   1.0543363e+01  -4.6027669e+00   3.8526140e-01   1.1966647e-01   2.2755603e-01  -3.5471791e+00   1.7746896e+00   5.3871537e+00  -1.2092703e-01   1.4837390e-01  -6.2799669e-02   0.0000000e+00   0.0000000e+00
   1.0226000e+02  -3.8402676e-01  -1.7840120e+00   4.1897404e+01  -7.3476114e-01  -4.5539244e+00   1.7874831e+01   1.2174778e+02  -1.4066105e+00  -2.9989518e+00   4.0027441e+01  -4.7655585e-01  -2.6953431e-01   3.4088713e+01  -1.3141116e+02   3.2599751e+02   2.5452451e+03   6.8527026e-01   1.0068042e+01  -5.2985803e+00   4.4235613e-01   1.4167589e-01   2.1571981e-01  -4.0738058e+00   1.8640094e+00   6.4004982e+00  -1.4248300e-01   1.3978036e-01  -7.6736507e-02   0.0000000e+00   0.0000000e+00
   1.0227000e+02  -2.1824109e-01  -1.7975789e+00   4.2056163e+01  -5.8625231e-01  -4.3642753e+00   1.9085807e+01   1.2109759e+02  -1.4317188e+00  -2.5114390e+00   4.8751278e+01  -4.7711013e-01   1.1678342e-01   3.8631773e+01  -1.2780574e+02   3.4833812e+02   2.2340611e+03   1.5763008e-01   9.2780431e+00  -5.5358860e+00   4.6803598e-01   1.6076530e-01   1.9278379e-01  -4.4245727e+00   1.8912072e+00   7.0180241e+00  -1.5823188e-01   1.2957793e-01  -8.7497650e-02   0.0000000e+00   0.0000000e+00
   1.0228000e+02  -1.0850077e-01  -1.9091101e+00   4.2132119e+01  -4.4480271e-01  -4.1604169e+00   2.0273069e+01   1.1872626e+02  -1.4513950e+00  -1.9687954e+00   5.4264359e+01  -4.7387749e-01   4.9890620e-01   3.8212277e+01  -1.2401683e+02   3.6757063e+02   1.9232517e+03  -4.0159415e-01   8.2997292e+00  -5.2751015e+00   4.6924037e-01   1.7180415e-01   1.6431173e-01  -4.4489393e+00   1.7851587e+00   7.1843121e+00  -1.6689943e-01   1.1707144e-01  -9.0751540e-02   0.0000000e+00   0.0000000e+00
   1.0229000e+02  -5.7418499e-02  -2.1034592e+00   4.2134132e+01  -3.0015017e-01  -3.9458442e+00   2.1408616e+01   1.1355471e+02  -1.4655697e+00  -1.4206407e+00   5.4815468e+01  -4.6699647e-01   8.6780018e-01   3.6889398e+01  -1.2010930e+02   3.8344274e+02   1.5872110e+03  -8.3097843e-01   7.2537152e+00  -4.5829838e+00   4.5489052e-01   1.6980798e-01   1.3792153e-01  -4.0602643e+00   1.5194974e+00   6.9019251e+00  -1.6731574e-01   1.0213212e-01  -8.4675665e-02   0.0000000e+00   0.0000000e+00
   1.0230000e+02  -5.4210563e-02  -2.3456850e+00   4.2080864e+01  -1.4068643e-01  -3.7235366e+00   2.2463573e+01   1.0549565e+02  -1.4749583e+00  -9.4572523e-01   4.7491547e+01  -4.5626106e-01   1.2579616e+00   3.9016141e+01  -1.1613182e+02   3.9565074e+02   1.2207997e+03  -9.7296244e-01   6.2578257e+00  -3.6286120e+00   4.3327202e-01   1.5246075e-01   1.1902475e-01  -3.2905974e+00   1.1089275e+00   6.2254062e+00  -1.5967978e-01   8.5455736e-02  -7.1233038e-02   0.0000000e+00   0.0000000e+00
   1.0231000e+02  -8.4558028e-02  -2.6015632e+00   4.1999432e+01   3.1123377e-02  -3.4862748e+00   2.3408852e+01   9.4527900e+01  -1.4813969e+00  -6.5653901e-01   2.8918623e+01  -4.4097377e-01   1.7181180e+00   4.6015638e+01  -1.1212269e+02   4.0402932e+02   8.3785777e+02  -7.3328641e-01   5.4227106e+00  -2.6103807e+00   4.1013276e-01   1.2161664e-01   1.0917212e-01  -2.2586342e+00   5.7826916e-01   5.3129841e+00  -1.4696028e-01   6.7618153e-02  -5.4342839e-02   0.0000000e+00   0.0000000e+00
   1.0232000e+02  -1.3426872e-01  -2.8381259e+00   4.1918567e+01   1.9794364e-01  -3.2425386e+00   2.4218371e+01   8.0951887e+01  -1.4877989e+00  -6.6126980e-01  -4.7307932e-01  -4.2008658e-01   2.2823109e+00   5.6419292e+01  -1.0811057e+02   4.0873825e+02   4.7089307e+02  -1.2799204e-01   4.8065473e+00  -1.6939259e+00   3.8737541e-01   8.2811608e-02   1.0677475e-01  -1.1056037e+00  -2.5794501e-02   4.4114300e+00  -1.3473465e-01   4.8404452e-02  -3.7865357e-02   0.0000000e+00   0.0000000e+00
   1.0233000e+02  -1.9083298e-01  -3.0194519e+00   4.1858656e+01   3.3522441e-01  -2.9953646e+00   2.4881474e+01   6.6310301e+01  -1.4974202e+00  -9.9458451e-01  -3.3331471e+01  -3.9269448e-01   2.9348363e+00   6.5252537e+01  -1.0410623e+02   4.1041998e+02   1.6817307e+02   6.8688859e-01   4.4023844e+00  -9.8215121e-01   3.6420485e-01   4.3094733e-02   1.0885155e-01   1.5362848e-02  -6.4428881e-01   3.7302267e+00  -1.2926391e-01   2.7092570e-02  -2.4965362e-02   0.0000000e+00  -7.0091523e-01
   1.0234000e+02  -2.4537145e-01  -3.1151596e+00   4.1827609e+01   4.2273581e-01  -2.7385649e+00   2.5403404e+01   5.2193051e+01  -1.5128910e+00  -1.5941342e+00  -5.9954973e+01  -3.5866455e-01   3.5972345e+00   6.6239821e+01  -1.0011204e+02   4.1011959e+02  -3.0038553e+01   1.4910898e+00   4.1766885e+00  -5.2915298e-01   3.4022120e-01   8.4392383e-03   1.1301038e-01   9.5517186e-01  -1.2462397e+00   3.3545750e+00  -1.3482882e-01   3.3613256e-03  -1.7999198e-02  -2.4106521e-01  -1.3404753e+00
   1.0235000e+02  -2.9138598e-01  -3.1170050e+00   4.1824224e+01   4.5998315e-01  -2.4835987e+00   2.5794982e+01   3.9157734e+01  -1.5357547e+00  -2.3510578e+00  -7.5692358e+01  -3.1890306e-01   4.1647979e+00   5.6756345e+01  -9.6135867e+01   4.0878789e+02  -1.3317024e+02   2.1331496e+00   4.1014205e+00  -3.6042631e-01   3.1803886e-01  -1.7984163e-02   1.1869906e-01   1.6042948e+00  -1.8332795e+00   3.2754270e+00  -1.5157288e-01  -2.2034546e-02  -1.8415637e-02  -5.3325334e-01  -1.8023862e+00
   1.0236000e+02  -3.1972483e-01  -3.0441936e+00   4.1843303e+01   4.7178316e-01  -2.2201527e+00   2.6065811e+01   2.7082953e+01  -1.5665030e+00  -3.1593974e+00  -8.0833956e+01  -2.7513468e-01   4.5552790e+00   3.9048105e+01  -9.2179978e+01   4.0678657e+02  -2.0013266e+02   2.5779986e+00   4.1469774e+00  -4.6465484e-01   3.0280521e-01  -3.6099342e-02   1.2694200e-01   1.9073966e+00  -2.4008947e+00   3.4338981e+00  -1.7547193e-01  -4.7165056e-02  -2.6712965e-02  -6.6710515e-01  -2.0486305e+00
   1.0237000e+02  -3.1638814e-01  -2.9270552e+00   4.1878946e+01   4.9007675e-01  -1.9586547e+00   2.6222819e+01   1.5700775e+01  -1.6046977e+00  -3.9250927e+00  -7.6569537e+01  -2.2939261e-01   4.7378470e+00   1.8256806e+01  -8.8227300e+01   4.0407588e+02  -2.7106897e+02   2.8597493e+00   4.2488123e+00  -8.1000678e-01   2.9831543e-01  -4.7770967e-02   1.3834111e-01   1.8698946e+00  -2.8828152e+00   3.7331336e+00  -2.0062489e-01  -6.9215404e-02  -4.2757853e-02  -6.7791639e-01  -2.1117197e+00
   1.0238000e+02  -2.6924697e-01  -2.7846020e+00   4.1925513e+01   5.3017420e-01  -1.6942744e+00   2.6274769e+01   5.1950291e+00  -1.6490979e+00  -4.5668292e+00  -6.4173643e+01  -1.8339370e-01   4.7446220e+00   6.7749973e-01  -8.4259080e+01   4.0075581e+02  -3.3200641e+02   3.0335723e+00   4.3004325e+00  -1.3535318e+00   3.0387039e-01  -5.5041837e-02   1.5084189e-01   1.5572465e+00  -3.1385957e+00   4.0663683e+00  -2.2144687e-01  -8.5408764e-02  -6.6020877e-02  -6.3450276e-01  -2.0821992e+00
   1.0239000e+02  -1.8006371e-01  -2.6197753e+00   4.1977042e+01   5.8814210e-01  -1.4323754e+00   2.6236769e+01  -3.8000687e+00  -1.6978753e+00  -5.0251767e+00  -4.5834757e+01  -1.3809628e-01   4.6522788e+00  -9.2343274e+00  -8.0278455e+01   3.9721764e+02  -3.5381756e+02   3.1539368e+00   4.2028498e+00  -2.0106626e+00   3.1459510e-01  -5.9204035e-02   1.6020196e-01   1.0678568e+00  -3.0312355e+00   4.3612788e+00  -2.3372282e-01  -9.4484007e-02  -9.4592576e-02  -6.1763497e-01  -2.0481924e+00
   1.0240000e+02  -6.9068803e-02  -2.4334799e+00   4.2026454e+01   6.5424978e-01  -1.1703045e+00   2.6129725e+01  -1.0704394e+01  -1.7488936e+00  -5.2690584e+00  -2.4388163e+01  -9.3745928e-02   4.5332541e+00  -1.1902463e+01  -7.6302044e+01   3.9405486e+02  -3.1627804e+02   3.2497462e+00   3.9254435e+00  -2.6602979e+00   3.2358095e-01  -6.1123560e-02   1.6321949e-01   5.0113878e-01  -2.5337974e+00   4.5847914e+00  -2.3587019e-01  -9.7525078e-02  -1.2387180e-01  -6.7471076e-01  -2.0299869e+00
   1.0241000e+02   3.5808660e-02  -2.2391922e+00   4.2065356e+01   7.2294119e-01  -9.1384859e-01   2.5975188e+01  -1.5453648e+01  -1.7999701e+00  -5.2937884e+00  -2.4730062e+00  -5.0226103e-02   4.4250933e+00  -1.0816085e+01  -7.2340559e+01   3.9196542e+02  -2.0894313e+02   3.3285940e+00   3.5177267e+00  -3.1967961e+00   3.2482039e-01  -6.1922846e-02   1.6014673e-01  -3.1059709e-02  -1.7644228e+00   4.7159469e+00  -2.2969880e-01  -9.7325272e-02  -1.4719149e-01  -8.0990567e-01  -1.9973652e+00
   1.0242000e+02   1.1559637e-01  -2.0638410e+00   4.2085163e+01   7.9399927e-01  -6.5321009e-01   2.5786759e+01  -1.8842872e+01  -1.8490837e+00  -5.1155401e+00   1.7824833e+01  -7.4346844e-03   4.3276553e+00  -9.7437964e+00  -6.8400550e+01   3.9151491e+02  -4.5051385e+01   3.3978166e+00   3.0811876e+00  -3.5857875e+00   3.1616394e-01  -6.3046687e-02   1.5401363e-01  -4.0993336e-01  -9.2907832e-01   4.7426727e+00  -2.1916268e-01  -9.6841072e-02  -1.5867467e-01  -1.0075489e+00  -1.9220531e+00
   1.0243000e+02   1.6445821e-01  -1.9321737e+00   4.2079160e+01   8.6959085e-01  -4.0036381e-01   2.5567610e+01  -2.1914950e+01  -1.8944930e+00  -4.7621788e+00   3.5336128e+01   3.4360911e-02   4.2053325e+00  -1.2232276e+01  -6.4485859e+01   3.9301642e+02   1.5015143e+02   3.4724688e+00   2.7344704e+00  -3.8913437e+00   2.9995156e-01  -6.5504381e-02   1.4824491e-01  -5.7360058e-01  -2.2043205e-01   4.6651677e+00  -2.0827040e-01  -9.7673653e-02  -1.5608906e-01  -1.2512544e+00  -1.7857019e+00
   1.0244000e+02   1.7869544e-01  -1.8443558e+00   4.2042517e+01   9.5361407e-01  -1.4373602e-01   2.5317427e+01  -2.5018277e+01  -1.9347802e+00  -4.2658514e+00   4.9632747e+01   7.4364401e-02   4.0062382e+00  -1.9909431e+01  -6.0579138e+01   3.9663660e+02   3.6201731e+02   3.5911156e+00   2.5716859e+00  -4.2240003e+00   2.8109155e-01  -6.8998319e-02   1.4495782e-01  -5.4038922e-01   2.6325366e-01   4.4893339e+00  -1.9949643e-01  -9.9312054e-02  -1.4133041e-01  -1.5512486e+00  -1.5846403e+00
   1.0245000e+02   1.4915143e-01  -1.7671894e+00   4.1968929e+01   1.0558716e+00   1.0223476e-01   2.5037746e+01  -2.7968104e+01  -1.9689104e+00  -3.6642353e+00   6.0161604e+01   1.1134009e-01   3.6867828e+00  -3.1945544e+01  -5.6635984e+01   4.0236812e+02   5.7315201e+02   3.7987086e+00   2.6277242e+00  -4.6439732e+00   2.6461544e-01  -7.1951696e-02   1.4464178e-01  -3.7602683e-01   5.3299601e-01   4.2411249e+00  -1.9301159e-01  -9.9626037e-02  -1.1858773e-01  -1.9351168e+00  -1.3335490e+00
   1.0246000e+02   7.0699861e-02  -1.6515826e+00   4.1845985e+01   1.1946786e+00   3.4906498e-01   2.4725261e+01  -3.1248511e+01  -1.9962295e+00  -2.9947352e+00   6.6950012e+01   1.4377864e-01   3.2198929e+00  -4.6688994e+01  -5.2608102e+01   4.0997396e+02   7.6058461e+02   4.1051906e+00   2.8718707e+00  -5.1480126e+00   2.5374180e-01  -7.2550745e-02   1.4659670e-01  -1.5761857e-01   6.7350966e-01   3.9743523e+00  -1.8742432e-01  -9.6345269e-02  -9.2348055e-02  -2.4090248e+00  -1.0543958e+00
   1.0247000e+02  -4.1667998e-02  -1.4640289e+00   4.1651157e+01   1.3919846e+00   5.9199909e-01   2.4359045e+01  -3.6621645e+01  -2.0163137e+00  -2.2795272e+00   7.1520801e+01   1.7010433e-01   2.5992420e+00  -6.2065084e+01  -4.8461420e+01   4.1922340e+02   9.2494372e+02   4.4872240e+00   3.2286741e+00  -5.7479332e+00   2.4902410e-01  -6.9776623e-02   1.4963380e-01   5.2500428e-02   8.0096849e-01   3.7396834e+00  -1.8137629e-01  -8.8535952e-02  -6.6597929e-02  -2.9550544e+00  -7.7364018e-01
   1.0248000e+02  -1.5305265e-01  -1.2081298e+00   4.1350765e+01   1.6640138e+00   8.3441753e-01   2.3903273e+01  -4.5577177e+01  -2.0287715e+00  -1.5210078e+00   7.5851942e+01   1.8898541e-01   1.8491244e+00  -7.5011764e+01  -4.4175360e+01   4.3017785e+02   1.0954450e+03   4.9229115e+00   3.6120771e+00  -6.5088918e+00   2.4895295e-01  -6.3583623e-02   1.5288516e-01   2.0918762e-01   1.0291365e+00   3.5555945e+00  -1.7425510e-01  -7.7376968e-02  -4.4758345e-02  -3.5559214e+00  -5.2024784e-01
   1.0249000e+02  -2.3125861e-01  -9.2725666e-01   4.0904518e+01   2.0096526e+00   1.0699032e+00   2.3330851e+01  -5.7242195e+01  -2.0330775e+00  -7.0529829e-01   8.1570947e+01   1.9964200e-01   1.0245343e+00  -8.2459010e+01  -3.9742988e+01   4.4323417e+02   1.3056316e+03   5.4079182e+00   3.9614286e+00  -7.5014659e+00   2.5112862e-01  -5.4489110e-02   1.5642559e-01   2.5229167e-01   1.4353582e+00   3.4175482e+00  -1.6626085e-01  -6.6425294e-02  -2.9775132e-02  -4.2031243e+00  -3.0728684e-01
   1.0250000e+02  -2.6908760e-01  -6.9023756e-01   4.0276456e+01   2.3957724e+00   1.2949610e+00   2.2644392e+01  -6.8645833e+01  -2.0285330e+00   1.8486716e-01   8.9016545e+01   2.0211845e-01   2.0785301e-01  -8.1668127e+01  -3.5169414e+01   4.5890718e+02   1.5673016e+03   5.9646698e+00   4.2506379e+00  -8.7351295e+00   2.5348684e-01  -4.3152806e-02   1.6122490e-01   8.6669819e-02   2.0402811e+00   3.3192518e+00  -1.5842854e-01  -6.1874249e-02  -2.4470932e-02  -4.9072201e+00  -1.3593338e-01
   1.0251000e+02  -2.8452217e-01  -5.5643717e-01   3.9450375e+01   2.7524278e+00   1.5146330e+00   2.1873034e+01  -7.7135823e+01  -2.0145419e+00   1.1385198e+00   9.5365265e+01   1.9753462e-01  -4.9350289e-01  -7.0135590e+01  -3.0454835e+01   4.7745488e+02   1.8547699e+03   6.6424524e+00   4.4646146e+00  -1.0143389e+01   2.5545225e-01  -3.0016327e-02   1.6838478e-01  -4.0613886e-01   2.8159893e+00   3.2464055e+00  -1.5195348e-01  -7.2602315e-02  -3.2101002e-02  -5.7065956e+00  -2.9880294e-02
   1.0252000e+02  -3.0188942e-01  -5.3362404e-01   3.8443466e+01   2.9983745e+00   1.7239918e+00   2.1055103e+01  -8.1793073e+01  -1.9910377e+00   2.1016527e+00   9.6313293e+01   1.8784980e-01  -9.9576700e-01  -5.0226411e+01  -2.5574151e+01   4.9878873e+02   2.1333849e+03   7.4479814e+00   4.6000896e+00  -1.1650284e+01   2.5768886e-01  -1.5021091e-02   1.7826722e-01  -1.3896808e+00   3.7044316e+00   3.1359641e+00  -1.4719472e-01  -1.0905259e-01  -5.6360802e-02  -6.6064523e+00  -1.4719450e-02
   1.0253000e+02  -3.2717266e-01  -5.6872708e-01   3.7315829e+01   3.0867633e+00   1.9236103e+00   2.0224933e+01  -8.3017037e+01  -1.9585807e+00   3.0103592e+00   9.0870645e+01   1.7509623e-01  -1.2920321e+00  -2.9626505e+01  -2.0474494e+01   5.2277380e+02   2.3985065e+03   8.3220664e+00   4.6836708e+00  -1.3216086e+01   2.6068471e-01   2.2499312e-03   1.9002540e-01  -3.0347323e+00   4.6489520e+00   2.8245167e+00  -1.4288978e-01  -1.7999177e-01  -1.0013822e-01  -7.5563745e+00  -1.0371816e-01
   1.0254000e+02  -3.3579938e-01  -5.8575527e-01   3.6167044e+01   3.0281777e+00   2.1193900e+00   1.9403707e+01  -8.2122573e+01  -1.9180666e+00   3.8300685e+00   8.1970930e+01   1.6065588e-01  -1.4481232e+00  -1.5609117e+01  -1.5097319e+01   5.4913187e+02   2.6358079e+03   9.1885180e+00   4.7674012e+00  -1.4773839e+01   2.6452893e-01   2.1808034e-02   2.0163862e-01  -5.3829446e+00   5.6049618e+00   2.0839361e+00  -1.3517531e-01  -2.8642403e-01  -1.6281507e-01  -8.4925718e+00  -3.0549722e-01
   1.0255000e+02  -2.9257996e-01  -5.3431144e-01   3.5100396e+01   2.8712566e+00   2.3014760e+00   1.8595830e+01  -8.0787723e+01  -1.8704497e+00   4.5543450e+00   7.2427648e+01   1.4483568e-01  -1.5722179e+00  -1.2409465e+01  -9.4083260e+00   5.7684066e+02   2.7708790e+03   9.9560856e+00   4.9022157e+00  -1.6176270e+01   2.6943922e-01   4.2321195e-02   2.1033512e-01  -8.2253936e+00   6.4873240e+00   7.6191725e-01  -1.1782501e-01  -4.1344463e-01  -2.3625419e-01  -9.3320720e+00  -5.6756090e-01
   1.0256000e+02  -1.8915580e-01  -4.0976420e-01   3.4174989e+01   2.6691509e+00   2.4843641e+00   1.7794264e+01  -8.0156574e+01  -1.8167240e+00   5.1791536e+00   6.2480867e+01   1.2702709e-01  -1.7563233e+00  -1.8410543e+01  -3.4103642e+00   6.0408588e+02   2.7245220e+03   1.0544247e+01   5.0907444e+00  -1.7262496e+01   2.7544218e-01   6.1060943e-02   2.1304440e-01  -1.1010906e+01   7.1197364e+00  -1.1075098e+00  -8.5354212e-02  -5.2615116e-01  -3.0218374e-01  -9.9927350e+00  -7.7227379e-01
   1.0257000e+02  -5.6531410e-02  -2.3993564e-01   3.3393329e+01   2.4617783e+00   2.6501781e+00   1.6990754e+01  -8.0351071e+01  -1.7580278e+00   5.6903157e+00   5.1116204e+01   1.0637674e-01  -2.0255119e+00  -2.6918858e+01   2.8609798e+00   6.2886534e+02   2.4779451e+03   1.0902815e+01   5.2502500e+00  -1.7961554e+01   2.8288318e-01   7.5367977e-02   2.0651181e-01  -1.2985522e+01   7.2748190e+00  -3.2579104e+00  -3.7050980e-02  -5.8023867e-01  -3.3703023e-01  -1.0410663e+01  -7.8962262e-01
   1.0258000e+02   5.6117585e-02  -5.8104604e-02   3.2727325e+01   2.2738292e+00   2.8178255e+00   1.6185467e+01  -8.0528631e+01  -1.6956078e+00   6.0771566e+00   3.8684090e+01   8.2396592e-02  -2.3437171e+00  -3.1820518e+01   9.3435496e+00   6.4917168e+02   2.0306348e+03   1.0988648e+01   5.2100727e+00  -1.8270156e+01   2.9395647e-01   8.4343438e-02   1.8711842e-01  -1.3642337e+01   6.7948266e+00  -5.2321851e+00   2.1182511e-02  -5.4742820e-01  -3.2489028e-01  -1.0529739e+01  -5.1004936e-01
   1.0259000e+02   1.0700100e-01   1.1295845e-01   3.2153215e+01   2.1184721e+00   2.9618671e+00   1.5387013e+01  -7.9845480e+01  -1.6305714e+00   6.3535162e+00   2.7635962e+01   5.5222202e-02  -2.6489580e+00  -3.0524094e+01   1.5953990e+01   6.6275726e+02   1.3585580e+03   1.0768011e+01   4.7556839e+00  -1.8160503e+01   3.1153533e-01   8.8531899e-02   1.5104257e-01  -1.3054799e+01   5.6814336e+00  -6.5587065e+00   7.7935114e-02  -4.3455722e-01  -2.6718869e-01  -1.0341609e+01   0.0000000e+00
   1.0260000e+02   7.6230107e-02   2.5985387e-01   3.1674941e+01   1.9980590e+00   3.1167949e+00   1.4600496e+01  -7.8651705e+01  -1.5636723e+00   6.5545539e+00   2.0103769e+01   2.5436209e-02  -2.8970525e+00  -2.4809452e+01   2.2596614e+01   6.6755919e+02   4.8019279e+02   1.0189341e+01   3.7049647e+00  -1.7610170e+01   3.3511808e-01   8.7648773e-02   9.5128289e-02  -1.1736524e+01   4.0816113e+00  -6.9666964e+00   1.2013372e-01  -2.7668664e-01  -1.7873735e-01  -9.9043852e+00   0.0000000e+00
   1.0261000e+02  -2.4782523e-02   3.7550826e-01   3.1328881e+01   1.8924135e+00   3.2461115e+00   1.3821028e+01  -7.7946777e+01  -1.4953536e+00   6.7111114e+00   1.5655753e+01  -6.3148929e-03  -3.0819025e+00  -1.8485001e+01   2.9174635e+01   6.6268094e+02  -4.8782473e+02   9.1502150e+00   1.9828844e+00  -1.6684584e+01   3.5923409e-01   7.9048946e-02   1.7599704e-02  -1.0194543e+01   2.1838128e+00  -6.5028875e+00   1.3957279e-01  -1.1369897e-01  -7.6652544e-02  -9.3211992e+00   0.0000000e+00
   1.0262000e+02  -1.5347787e-01   4.6299006e-01   3.1169599e+01   1.7498914e+00   3.3804128e+00   1.3035999e+01  -7.8502840e+01  -1.4259435e+00   6.8344756e+00   1.2336423e+01  -3.9549035e-02  -3.2200906e+00  -1.3818805e+01   3.5597944e+01   6.4863516e+02  -1.4045784e+03   7.5501065e+00  -3.4182824e-01  -1.5517563e+01   3.7667020e-01   5.8907447e-02  -8.1686010e-02  -8.6571542e+00   1.1975308e-01  -5.4539763e+00   1.3853041e-01   2.6270081e-02   2.5216438e-02  -8.7330952e+00   0.0000000e+00
   1.0263000e+02  -2.5841248e-01   5.3721393e-01   3.1239667e+01   1.5224542e+00   3.4989578e+00   1.2221940e+01  -8.1405973e+01  -1.3558153e+00   6.9199499e+00   8.5474280e+00  -7.3835987e-02  -3.3173850e+00  -9.7294459e+00   4.1787275e+01   6.2639012e+02  -2.2245041e+03   5.4053047e+00  -3.0820491e+00  -1.4182833e+01   3.8228193e-01   2.4766162e-02  -2.0014918e-01  -7.1299490e+00  -2.0402066e+00  -4.1407076e+00   1.2838930e-01   1.2939515e-01   1.1542609e-01  -8.3100376e+00   0.0000000e+00
   1.0264000e+02  -3.1249112e-01   6.1583823e-01   3.1543141e+01   1.2266171e+00   3.6187059e+00   1.1349430e+01  -8.7251004e+01  -1.2855042e+00   6.9512219e+00   3.1272021e+00  -1.0849758e-01  -3.3496830e+00  -3.2297940e+00   4.7675152e+01   5.9603155e+02  -3.0358574e+03   2.8765024e+00  -5.9828772e+00  -1.2608074e+01   3.7428983e-01  -2.3134752e-02  -3.3051213e-01  -5.5804924e+00  -4.2421838e+00  -2.7448408e+00   1.2149515e-01   1.9255156e-01   1.8455554e-01  -8.1503348e+00   0.0000000e+00
   1.0265000e+02  -3.2498302e-01   7.0490400e-01   3.2042573e+01   9.3644816e-01   3.7184006e+00   1.0403044e+01  -9.4638552e+01  -1.2158024e+00   6.9025228e+00  -4.8699094e+00  -1.4253886e-01  -3.2856614e+00   6.4021566e+00   5.3186438e+01   5.5623663e+02  -3.9794914e+03   2.0436323e-01  -8.7911030e+00  -1.0693788e+01   3.5472682e-01  -8.1568632e-02  -4.5956444e-01  -4.0636950e+00  -6.4143216e+00  -1.3003516e+00   1.2358247e-01   2.1986884e-01   2.2748637e-01  -8.1576313e+00   0.0000000e+00
   1.0266000e+02  -3.2315991e-01   7.9370123e-01   3.2671486e+01   7.0260591e-01   3.8164337e+00   9.3916174e+00  -1.0114267e+02  -1.1477852e+00   6.7454640e+00  -1.5705886e+01  -1.7481959e-01  -3.1109560e+00   1.7470542e+01   5.8209292e+01   5.0539527e+02  -5.0841361e+03  -2.2963615e+00  -1.1325086e+01  -8.5266131e+00   3.2920417e-01  -1.4351514e-01  -5.6907760e-01  -2.6882611e+00  -8.4481999e+00   1.5220315e-01   1.3151306e-01   2.2013047e-01   2.4539339e-01  -8.0912399e+00   0.0000000e+00
   1.0267000e+02  -3.2734055e-01   8.6726021e-01   3.3353433e+01   5.1307054e-01   3.8933819e+00   8.3396144e+00  -1.0520030e+02  -1.0827699e+00   6.4555881e+00  -2.8987584e+01  -2.0440987e-01  -2.8464723e+00   2.6448370e+01   6.2610694e+01   4.4382030e+02  -6.1574974e+03  -4.2695185e+00  -1.3512505e+01  -6.4365475e+00   3.0439430e-01  -1.9790330e-01  -6.4002740e-01  -1.5326132e+00  -1.0163124e+01   1.5047371e+00   1.3426010e-01   2.0395431e-01   2.4522704e-01  -7.7029790e+00   0.0000000e+00
   1.0268000e+02  -3.3990696e-01   9.2481156e-01   3.4026987e+01   3.3329607e-01   3.9699864e+00   7.2722308e+00  -1.0673836e+02  -1.0221755e+00   6.0224139e+00  -4.3317429e+01  -2.3104070e-01  -2.5579590e+00   2.8851334e+01   6.6297911e+01   3.7493021e+02  -6.8890090e+03  -5.4153876e+00  -1.5393493e+01  -4.7903180e+00   2.8529109e-01  -2.3248197e-01  -6.5937180e-01  -5.9227668e-01  -1.1303911e+01   2.7439479e+00   1.1472295e-01   1.8028194e-01   2.3671646e-01  -6.8660639e+00   0.0000000e+00
   1.0269000e+02  -3.5197177e-01   9.7885807e-01   3.4659264e+01   1.4676526e-01   4.0237298e+00   6.2028544e+00  -1.0693764e+02  -9.6726955e-01   5.4610384e+00  -5.6137545e+01  -2.5520271e-01  -2.3212768e+00   2.3668219e+01   6.9257623e+01   3.0396443e+02  -7.0965773e+03  -5.5660659e+00  -1.7067327e+01  -3.7338204e+00   2.7513550e-01  -2.3964229e-01  -6.2594654e-01   2.4278163e-01  -1.1626423e+01   4.0926499e+00   5.3612671e-02   1.5313591e-01   2.2882663e-01  -5.6831158e+00   0.0000000e+00
   1.0270000e+02  -3.5963886e-01   1.0330013e+00   3.5238697e+01  -4.4307980e-02   4.0845206e+00   5.1289730e+00  -1.0738815e+02  -9.1900139e-01   4.8035216e+00  -6.5751683e+01  -2.7781004e-01  -2.1788186e+00   1.4245812e+01   7.1534853e+01   2.3549749e+02  -6.8466940e+03  -4.7873170e+00  -1.8582965e+01  -3.1877386e+00   2.7620000e-01  -2.2119991e-01  -5.5191585e-01   1.1134541e+00  -1.0973006e+01   5.8648444e+00  -6.4579918e-02   1.2108050e-01   2.2841180e-01  -4.4197831e+00   0.0000000e+00
   1.0271000e+02  -3.7156887e-01   1.0707392e+00   3.5761834e+01  -2.3113363e-01   4.1171219e+00   4.0445951e+00  -1.0843779e+02  -8.7804432e-01   4.0777848e+00  -7.2573677e+01  -2.9961364e-01  -2.1141368e+00   6.4681888e+00   7.3182754e+01   1.7198859e+02  -6.3508906e+03  -3.4282971e+00  -1.9801758e+01  -3.0148549e+00   2.8780796e-01  -1.8814455e-01  -4.5839698e-01   2.0841589e+00  -9.3123305e+00   8.1456040e+00  -2.4577291e-01   8.0899314e-02   2.4072412e-01  -3.3128429e+00  -1.1309286e+00
   1.0272000e+02  -3.9930218e-01   1.0720990e+00   3.6228834e+01  -4.0589618e-01   4.1538485e+00   2.9562417e+00  -1.0883534e+02  -8.4485895e-01   3.3052521e+00  -7.7253265e+01  -3.2063354e-01  -2.0536783e+00   6.0458475e+00   7.4228023e+01   1.1374308e+02  -5.8245509e+03  -2.0275903e+00  -2.0347091e+01  -3.0644677e+00   3.0245914e-01  -1.5567648e-01  -3.6786045e-01   3.0901718e+00  -6.7673841e+00   1.0660194e+01  -4.8137320e-01   3.3346688e-02   2.6877126e-01  -2.4399462e+00  -2.5726955e+00
   1.0273000e+02  -4.4380680e-01   1.0366361e+00   3.6650731e+01  -5.6902813e-01   4.1644482e+00   1.8829809e+00  -1.0732608e+02  -8.1960667e-01   2.5157630e+00  -7.8948912e+01  -3.4007259e-01  -1.9147917e+00   1.3888658e+01   7.4668499e+01   5.9278502e+01  -5.4464577e+03  -1.1522360e+00  -1.9727974e+01  -3.0739764e+00   3.0466491e-01  -1.3746193e-01  -2.9792569e-01   3.9421534e+00  -3.6206491e+00   1.2935639e+01  -7.4585652e-01  -1.3196537e-02   3.1102128e-01  -1.7043389e+00  -4.0197102e+00
   1.0274000e+02  -4.9273744e-01   9.9022759e-01   3.7054758e+01  -7.3465851e-01   4.1720113e+00   8.3976932e-01  -1.0432116e+02  -8.0208999e-01   1.7451378e+00  -7.7062523e+01  -3.5671588e-01  -1.6548200e+00   2.5997171e+01   7.4497811e+01   5.8566035e+00  -5.3421898e+03  -1.2085132e+00  -1.7550370e+01  -2.6806185e+00   2.7492577e-01  -1.4208928e-01  -2.5858239e-01   4.4145594e+00  -2.9587469e-01   1.4520505e+01  -1.0024678e+00  -4.3865382e-02   3.6004586e-01  -9.4075355e-01  -5.2292638e+00
   1.0275000e+02  -5.2815417e-01   9.7365777e-01   3.7474861e+01  -9.1976855e-01   4.1682298e+00  -1.8598323e-01  -1.0257525e+02  -7.9189928e-01   1.0148009e+00  -7.3033689e+01  -3.6943491e-01  -1.2823553e+00   3.7246468e+01   7.3733710e+01  -4.8950568e+01  -5.4807171e+03  -2.2932687e+00  -1.3734959e+01  -1.6749615e+00   1.9737904e-01  -1.7146737e-01  -2.5216645e-01   4.3701644e+00   2.7522084e+00   1.5063736e+01  -1.2187506e+00  -4.3237942e-02   4.0449406e-01  -5.3553118e-02  -5.9843408e+00
   1.0276000e+02  -5.3749532e-01   1.0218240e+00   3.7934960e+01  -1.1163302e+00   4.1614116e+00  -1.2349017e+00  -1.0489184e+02  -7.8851749e-01   3.3594770e-01  -6.7885320e+01  -3.7759926e-01  -8.4768233e-01   4.3467297e+01   7.2423308e+01  -1.0491076e+02  -5.5960193e+03  -4.1870061e+00  -8.6769514e+00  -2.3682114e-01   6.8505551e-02  -2.2016420e-01  -2.7469131e-01   3.8181648e+00   5.1937045e+00   1.4338980e+01  -1.3794072e+00  -2.9404301e-03   4.3383096e-01   0.0000000e+00  -6.1859137e+00
   1.0277000e+02  -5.2305029e-01   1.1429490e+00   3.8437612e+01  -1.2777228e+00   4.1372327e+00  -2.3427058e+00  -1.1078041e+02  -7.9117676e-01  -2.6596034e-01  -6.0190804e+01  -3.8124282e-01  -4.1756690e-01   4.3011543e+01   7.0630846e+01  -1.5860162e+02  -5.3690858e+03  -6.4486944e+00  -3.2188153e+00   1.2085400e+00  -9.6020178e-02  -2.7659027e-01  -3.1733732e-01   2.9033817e+00   6.8640765e+00   1.2387072e+01  -1.4836676e+00   7.3673683e-02   4.4236005e-01   0.0000000e+00  -5.8962659e+00
   1.0278000e+02  -5.0440123e-01   1.3064460e+00   3.8960469e+01  -1.3430026e+00   4.1030845e+00  -3.5147834e+00  -1.1720776e+02  -7.9870719e-01  -7.5070523e-01  -4.8474489e+01  -3.8088087e-01  -4.0218019e-02   3.7734888e+01   6.8428845e+01  -2.0591963e+02  -4.7318009e+03  -8.5530207e+00   1.5970198e+00   2.3603593e+00  -2.6196074e-01  -3.2672517e-01  -3.6795907e-01   1.8549047e+00   7.7356481e+00   9.6422153e+00  -1.5356808e+00   1.7218830e-01   4.3031713e-01   0.0000000e+00  -5.3294427e+00
   1.0279000e+02  -5.0597410e-01   1.4526094e+00   3.9458394e+01  -1.2812726e+00   4.0564457e+00  -4.7308196e+00  -1.2160362e+02  -8.0962261e-01  -1.0869839e+00  -3.3627869e+01  -3.7723506e-01   2.6391414e-01   3.0413216e+01   6.5890833e+01  -2.4472231e+02  -3.8802680e+03  -1.0060693e+01   4.8762217e+00   3.1500065e+00  -3.8898672e-01  -3.5840584e-01  -4.1306461e-01   8.8013388e-01   7.9228585e+00   6.7904291e+00  -1.5427780e+00   2.7250597e-01   4.0299449e-01   0.0000000e+00  -4.7482688e+00
   1.0280000e+02  -5.3675084e-01   1.5264350e+00   3.9876748e+01  -1.1177900e+00   3.9959986e+00  -5.9574225e+00  -1.2266030e+02  -8.2239693e-01  -1.2711620e+00  -1.8417812e+01  -3.7111302e-01   4.8650070e-01   2.2258656e+01   6.3084963e+01  -2.7495380e+02  -3.0231495e+03  -1.0728517e+01   6.1587227e+00   3.5835556e+00  -4.4867362e-01  -3.6412779e-01  -4.4054616e-01   8.9716875e-02   7.6628930e+00   4.4572380e+00  -1.5187082e+00   3.5630938e-01   3.6889459e-01   0.0000000e+00  -4.3506781e+00
   1.0281000e+02  -5.8420316e-01   1.5104075e+00   4.0172969e+01  -9.1867699e-01   3.9218006e+00  -7.1592454e+00  -1.2018229e+02  -8.3577548e-01  -1.3305711e+00  -5.9409058e+00  -3.6333592e-01   6.2635942e-01   1.3985872e+01   6.0083024e+01  -2.9727998e+02  -2.2326181e+03  -1.0508676e+01   5.5079746e+00   3.6594027e+00  -4.3533279e-01  -3.4243344e-01  -4.4285930e-01  -4.6240518e-01   7.2486443e+00   2.9990271e+00  -1.4820463e+00   4.1283977e-01   3.3727936e-01   0.0000000e+00  -4.2576936e+00
   1.0282000e+02  -6.2658132e-01   1.4321386e+00   4.0332148e+01  -7.4982496e-01   3.8399822e+00  -8.3132177e+00  -1.1539723e+02  -8.4902629e-01  -1.3174907e+00   1.3080377e+00  -3.5463235e-01   6.9312227e-01   6.6762850e+00   5.6972284e+01  -3.1215226e+02  -1.4872280e+03  -9.5187513e+00   3.3903799e+00   3.3937240e+00  -3.6403909e-01  -2.9800610e-01  -4.1919571e-01  -7.3314600e-01   6.9471258e+00   2.4710166e+00  -1.4491772e+00   4.4032590e-01   3.1579090e-01   0.0000000e+00  -4.5288602e+00
   1.0283000e+02  -6.4557780e-01   1.3470568e+00   4.0378070e+01  -6.4436517e-01   3.7450431e+00  -9.4129021e+00  -1.0996843e+02  -8.6203179e-01  -1.2928609e+00   2.4629787e+00  -3.4549556e-01   7.1146004e-01   1.8337771e+00   5.3839551e+01  -3.1980336e+02  -7.6510984e+02  -8.0054955e+00   4.4211015e-01   2.8310279e+00  -2.5943365e-01  -2.3991738e-01  -3.7530945e-01  -7.2278366e-01   6.9087710e+00   2.6788289e+00  -1.4264392e+00   4.4328521e-01   3.0800754e-01   0.0000000e+00  -5.1346210e+00
   1.0284000e+02  -6.2997929e-01   1.3062093e+00   4.0375101e+01  -5.9077438e-01   3.6424264e+00  -1.0458357e+01  -1.0454552e+02  -8.7501544e-01  -1.2890353e+00   3.8255871e-01  -3.3601277e-01   7.2486008e-01   1.3400035e+00   5.0740347e+01  -3.2083239e+02  -1.0290299e+02  -6.2658902e+00  -2.7654187e+00   2.0469319e+00  -1.4311265e-01  -1.7835731e-01  -3.2098764e-01  -5.1845741e-01   7.1085371e+00   3.2609476e+00  -1.4062250e+00   4.2855892e-01   3.1157861e-01   0.0000000e+00  -5.9310609e+00
   1.0285000e+02  -5.7530657e-01   1.3261523e+00   4.0400911e+01  -5.3766030e-01   3.5284078e+00  -1.1444273e+01  -9.8591538e+01  -8.8791267e-01  -1.2735995e+00   1.5435809e+00  -3.2586850e-01   7.7944396e-01   5.4583884e+00   4.7692491e+01  -3.1674170e+02   4.0906920e+02  -4.5509886e+00  -5.8498334e+00   1.1431423e+00  -2.7515401e-02  -1.2113499e-01  -2.6583706e-01  -2.9403008e-01   7.3595704e+00   3.8375585e+00  -1.3711057e+00   4.0241686e-01   3.1884911e-01   0.0000000e+00  -6.6735185e+00
   1.0286000e+02  -4.8318547e-01   1.3801769e+00   4.0504070e+01  -4.1701409e-01   3.4078002e+00  -1.2350132e+01  -9.0585889e+01  -8.9987022e-01  -1.1622827e+00   1.1131678e+01  -3.1464713e-01   8.9422002e-01   1.1477606e+01   4.4692321e+01  -3.0977730e+02   6.9643946e+02  -2.9974718e+00  -8.6021248e+00   2.0087150e-01   8.1816608e-02  -7.1463842e-02  -2.1552046e-01  -2.5638573e-01   7.4134676e+00   4.1873244e+00  -1.3053353e+00   3.6856021e-01   3.2045986e-01  -2.8136664e-01  -7.0928218e+00
   1.0287000e+02  -3.6084957e-01   1.4133592e+00   4.0686351e+01  -1.8666129e-01   3.2739572e+00  -1.3135137e+01  -7.8500542e+01  -9.0935451e-01  -8.8104439e-01   2.8123835e+01  -3.0222758e-01   1.0501278e+00   1.5590783e+01   4.1728876e+01  -3.0208510e+02   7.6922041e+02  -1.6153947e+00  -1.0907455e+01  -7.6586475e-01   1.8157392e-01  -2.7913589e-02  -1.7098118e-01  -5.5455495e-01   7.1089955e+00   4.3233792e+00  -1.2059116e+00   3.2696591e-01   3.0991437e-01  -7.1192971e-01  -7.0248767e+00
   1.0288000e+02  -2.2214299e-01   1.3731649e+00   4.0914389e+01   1.2810354e-01   3.1353587e+00  -1.3748754e+01  -6.1361709e+01  -9.1478631e-01  -4.2156493e-01   4.5947946e+01  -2.8895665e-01   1.2074818e+00   1.5735396e+01   3.8794619e+01  -2.9488011e+02   7.2049943e+02  -3.3448195e-01  -1.2685152e+01  -1.8101349e+00   2.6889506e-01   1.3518457e-02  -1.3019255e-01  -1.2170589e+00   6.4566200e+00   4.4312716e+00  -1.0846872e+00   2.7416733e-01   2.8524660e-01  -1.1910896e+00  -6.5117592e+00
   1.0289000e+02  -8.8633995e-02   1.2430413e+00   4.1136873e+01   4.2699597e-01   2.9908588e+00  -1.4154255e+01  -4.0550121e+01  -9.1520010e-01   1.5088605e-01   5.7245098e+01  -2.7551185e-01   1.3275093e+00   1.2002754e+01   3.5896341e+01  -2.8813606e+02   6.7440432e+02   9.1636560e-01  -1.3892792e+01  -3.0199225e+00   3.4206669e-01   5.5939839e-02  -9.0628212e-02  -2.1590538e+00   5.6133365e+00   4.7448630e+00  -9.6165356e-01   2.0508254e-01   2.4727384e-01  -1.7579288e+00  -5.7904809e+00
   1.0290000e+02   1.5557525e-02   1.0538400e+00   4.1304987e+01   5.6667578e-01   2.8473902e+00  -1.4346160e+01  -1.9190488e+01  -9.1047959e-01   7.3149870e-01   5.8061265e+01  -2.6254348e-01   1.3801205e+00   5.2611178e+00   3.3061136e+01  -2.8091830e+02   7.2177588e+02   2.1370436e+00  -1.4559653e+01  -4.4687449e+00   4.0184067e-01   9.8886065e-02  -5.1207008e-02  -3.2192736e+00   4.7971479e+00   5.4480391e+00  -8.5551256e-01   1.1641263e-01   1.9840466e-01  -2.3807622e+00  -5.1822346e+00
   1.0291000e+02   7.6724808e-02   8.5863917e-01   4.1398019e+01   4.2329363e-01   2.8473902e+00  -1.4350184e+01  -4.0233392e-01  -9.0115544e-01   1.2221881e+00   4.9068942e+01  -2.5025829e-01   1.3541287e+00  -2.5991799e+00   3.0327083e+01  -2.7225123e+02   8.6670769e+02   3.2535473e+00  -1.4778620e+01  -6.1687588e+00   4.5215105e-01   1.3845116e-01  -1.2794112e-02  -4.1993280e+00   4.1835144e+00   6.6107514e+00  -7.7602859e-01   1.0513278e-02   1.4307598e-01  -2.9601927e+00  -4.9561077e+00
   1.0292000e+02   1.0243088e-01   6.9411868e-01   4.1431387e+01  -2.1810287e-02   2.7058696e+00  -1.4210067e+01   1.4011639e+01  -8.8822283e-01   1.5583267e+00   3.3613858e+01  -2.3838255e-01   1.2671788e+00  -8.6949899e+00   2.7717024e+01  -2.6208008e+02   1.0171146e+03   4.1772300e+00  -1.4662484e+01  -8.0510375e+00   4.9931970e-01   1.6968488e-01   2.2389096e-02  -4.9337696e+00   3.8199839e+00   8.1253433e+00  -7.1997093e-01  -1.0224391e-01   8.7596798e-02  -3.3802667e+00  -5.2033709e+00
   1.0293000e+02   1.1913447e-01   5.6285506e-01   4.1438532e+01  -6.3865323e-01   2.5685316e+00  -1.3970988e+01   2.3907897e+01  -8.7308701e-01   1.7172432e+00   1.5891653e+01  -2.2657504e-01   1.1559231e+00  -1.1125576e+01   2.5221885e+01  -2.5171803e+02   1.0362053e+03   4.8584702e+00  -1.4302689e+01  -9.9770114e+00   5.4915269e-01   1.8959555e-01   5.2486663e-02  -5.3596055e+00   3.6022588e+00   9.6982727e+00  -6.7234195e-01  -2.0435399e-01   3.8823461e-02  -3.5537335e+00  -5.7826728e+00
   1.0294000e+02   1.5507349e-01   4.4463952e-01   4.1448447e+01  -1.2215524e+00   2.4329698e+00  -1.3664970e+01   3.0601809e+01  -8.5722436e-01   1.7251750e+00   7.9317914e-01  -2.1466450e-01   1.0581564e+00  -9.7766681e+00   2.2809943e+01  -2.4322329e+02   8.4947349e+02   5.3051348e+00  -1.3737049e+01  -1.1775557e+01   6.0276154e-01   1.9868033e-01   7.8048479e-02  -5.5077224e+00   3.3500276e+00   1.0960925e+01  -6.1506751e-01  -2.7656179e-01   2.5154591e-03  -3.4467202e+00  -6.4163528e+00
   1.0295000e+02   2.1882592e-01   3.1979581e-01   4.1474097e+01  -1.6233285e+00   2.2998717e+00  -1.3303305e+01   3.6166477e+01  -8.4172607e-01   1.6402782e+00  -8.4896837e+00  -2.0252850e-01   1.0016766e+00  -5.6479788e+00   2.0444758e+01  -2.3795971e+02   5.2635788e+02   5.5536869e+00  -1.2929461e+01  -1.3256379e+01   6.5404575e-01   1.9973332e-01   1.0160774e-01  -5.4247776e+00   2.9322326e+00   1.1670058e+01  -5.3951699e-01  -3.0632148e-01  -1.8361029e-02  -3.0832230e+00  -6.8880883e+00
   1.0296000e+02   2.9081568e-01   1.8517460e-01   4.1509914e+01  -1.8228439e+00   2.1698676e+00  -1.2882340e+01   4.2096519e+01  -8.2729466e-01   1.5050113e+00  -1.3526691e+01  -1.8996845e-01   1.0004257e+00  -1.2508554e-01   1.8095236e+01  -2.3567416e+02   2.2855537e+02   5.6110826e+00  -1.1790365e+01  -1.4167798e+01   6.9052498e-01   1.9558096e-01   1.2527746e-01  -5.1106067e+00   2.3225550e+00   1.1901318e+01  -4.5255442e-01  -2.9494972e-01  -2.5437375e-02  -2.5326289e+00  -7.1873157e+00
   1.0297000e+02   3.3757759e-01   5.3945380e-02   4.1537928e+01  -1.8883310e+00   2.0462806e+00  -1.2397392e+01   4.8494852e+01  -8.1458923e-01   1.3197231e+00  -1.8528815e+01  -1.7674987e-01   1.0514052e+00   5.0979477e+00   1.5737514e+01  -2.3500576e+02   6.6839511e+01   5.4171699e+00  -1.0256635e+01  -1.4191989e+01   6.9805292e-01   1.8762252e-01   1.4883850e-01  -4.5316805e+00   1.5835192e+00   1.2065955e+01  -3.7115836e-01  -2.5876652e-01  -2.5371143e-02  -1.8832822e+00  -7.4942030e+00
   1.0298000e+02   3.4071975e-01  -5.8015307e-02   4.1544023e+01  -1.8986258e+00   1.9267043e+00  -1.1851627e+01   5.4576452e+01  -8.0440492e-01   1.0647605e+00  -2.5496263e+01  -1.6282548e-01   1.1259022e+00   7.4496960e+00   1.3356998e+01  -2.3480666e+02   1.9910578e+01   4.8545758e+00  -8.3751231e+00  -1.3110283e+01   6.6947414e-01   1.7582222e-01   1.6894021e-01  -3.6919164e+00   8.4278976e-01   1.2662841e+01  -3.1133553e-01  -2.2212448e-01  -2.6992925e-02  -1.2050682e+00  -8.0318817e+00
   1.0299000e+02   3.1735586e-01  -1.4487513e-01   4.1532538e+01  -1.8978257e+00   1.8161234e+00  -1.1255250e+01   5.9637709e+01  -7.9751176e-01   7.3730452e-01  -3.2745599e+01  -1.4856181e-01   1.1738617e+00   4.7959568e+00   1.0953409e+01  -2.3492384e+02  -1.1718574e+01   3.8249017e+00  -6.3253997e+00  -1.1066843e+01   6.1218922e-01   1.6037547e-01   1.8011516e-01  -2.6804653e+00   2.4877249e-01   1.3914026e+01  -2.7957667e-01  -2.0584671e-01  -3.6870236e-02  -5.4633783e-01  -8.9223300e+00
   1.0300000e+02   3.0933452e-01  -2.1122331e-01   4.1521858e+01  -1.9024482e+00   1.7105846e+00  -1.0617935e+01   6.3731522e+01  -7.9432604e-01   3.6912537e-01  -3.6817915e+01  -1.3467119e-01   1.1546600e+00  -1.9201759e+00   8.5372647e+00  -2.3596277e+02  -1.0389232e+02   2.3664602e+00  -4.3682031e+00  -8.6166592e+00   5.4718359e-01   1.4373019e-01   1.7798165e-01  -1.6539624e+00  -1.0957906e-01   1.5573182e+01  -2.7005021e-01  -2.1779287e-01  -5.7089767e-02   0.0000000e+00  -1.0134490e+01
   1.0301000e+02   3.4637754e-01  -2.6448215e-01   4.1525828e+01  -1.9216044e+00   1.6091711e+00  -9.9432623e+00   6.7467247e+01  -7.9469916e-01   1.4782962e-02  -3.5434241e+01  -1.2183009e-01   1.0686435e+00  -8.6016503e+00   6.1135261e+00  -2.3872275e+02  -2.7599834e+02   7.1406106e-01  -2.7451211e+00  -6.4186537e+00   4.9820200e-01   1.3112152e-01   1.6336625e-01  -7.7177935e-01  -2.6027408e-01   1.7112781e+01  -2.6773362e-01  -2.5059300e-01  -8.5947966e-02   0.0000000e+00  -1.1516402e+01
   1.0302000e+02   4.1844627e-01  -3.0974222e-01   4.1543903e+01  -1.9623906e+00   1.5179562e+00  -9.2337925e+00   7.0946976e+01  -7.9802211e-01  -2.8033182e-01  -2.9511478e+01  -1.1027654e-01   9.5837587e-01  -1.1026761e+01   3.6689879e+00  -2.4381747e+02  -5.0947235e+02  -7.7874892e-01  -1.5924668e+00  -4.8570726e+00   4.7778020e-01   1.2875195e-01   1.4418591e-01  -1.0899196e-01  -3.1994892e-01   1.8140642e+01  -2.5734010e-01  -2.8827451e-01  -1.1954512e-01   0.0000000e+00  -1.2894406e+01
   1.0303000e+02   4.8365176e-01  -3.5094058e-01   4.1567425e+01  -2.0260035e+00   1.4326428e+00  -8.4974285e+00   7.3636400e+01  -8.0352093e-01  -4.9961119e-01  -2.1927938e+01  -9.9745504e-02   8.7371101e-01  -8.4664858e+00   1.1751767e+00  -2.5139841e+02  -7.5809327e+02  -1.8307978e+00  -8.9862398e-01  -3.9248192e+00   4.8062717e-01   1.4031002e-01   1.3161375e-01   3.8591965e-01  -4.1057186e-01   1.8640849e+01  -2.3247495e-01  -3.1772099e-01  -1.5345938e-01  -2.4549929e-01  -1.4176740e+01
   1.0304000e+02   5.0293829e-01  -3.9412726e-01   4.1589273e+01  -2.1038357e+00   1.3551216e+00  -7.7452425e+00   7.5218602e+01  -8.1053593e-01  -6.5409830e-01  -1.5448711e+01  -8.9805720e-02   8.3135537e-01  -4.2355642e+00  -1.4002951e+00  -2.6102408e+02  -9.6256723e+02  -2.3963793e+00  -5.1718478e-01  -3.3911802e+00   4.8950919e-01   1.6476597e-01   1.3260298e-01   8.2913584e-01  -5.9564956e-01   1.8857631e+01  -1.9722491e-01  -3.3656090e-01  -1.8475356e-01  -1.1523123e+00  -1.5376823e+01
   1.0305000e+02   4.7093315e-01  -4.4779755e-01   4.1607238e+01  -2.1796297e+00   1.2871688e+00  -6.9866670e+00   7.5857555e+01  -8.1872733e-01  -7.7541610e-01  -1.2131780e+01  -8.0260770e-02   8.0811048e-01  -2.3244888e+00  -4.0802385e+00  -2.7173410e+02  -1.0710022e+03  -2.6601521e+00  -2.6302037e-01  -3.0410820e+00   4.8724040e-01   1.9755543e-01   1.4564156e-01   1.3024207e+00  -8.6053157e-01   1.9015745e+01  -1.6158619e-01  -3.5288539e-01  -2.1299507e-01  -2.2655255e+00  -1.6565844e+01
   1.0306000e+02   4.1769873e-01  -5.2067330e-01   4.1622551e+01  -2.2363836e+00   1.2234559e+00  -6.2257893e+00   7.6087772e+01  -8.2809887e-01  -8.9770082e-01  -1.2228472e+01  -7.1242003e-02   7.7132481e-01  -3.6785672e+00  -6.8641876e+00  -2.8216981e+02  -1.0435714e+03  -2.8712613e+00  -4.1215562e-02  -2.7910044e+00   4.6472407e-01   2.3374084e-01   1.6291018e-01   1.8378037e+00  -1.1353588e+00   1.9162102e+01  -1.3759659e-01  -3.7953984e-01  -2.3902152e-01  -3.4257744e+00  -1.7834382e+01
   1.0307000e+02   3.8313662e-01  -6.1817697e-01   4.1637378e+01  -2.2606640e+00   1.1699989e+00  -5.4613854e+00   7.6440383e+01  -8.3883429e-01  -1.0388860e+00  -1.4118515e+01  -6.2988195e-02   7.1047808e-01  -6.0846732e+00  -9.7270395e+00  -2.9063612e+02  -8.4663044e+02  -3.1743985e+00   8.2797878e-02  -2.6638749e+00   4.2194161e-01   2.7062733e-01   1.7601368e-01   2.4642785e+00  -1.3378015e+00   1.9213078e+01  -1.3753500e-01  -4.2852041e-01  -2.6334593e-01  -4.5577888e+00  -1.9283392e+01
   1.0308000e+02   3.8805145e-01  -7.3861289e-01   4.1652765e+01  -2.2439542e+00   1.1224434e+00  -4.6904684e+00   7.7091705e+01  -8.5115416e-01  -1.2026082e+00  -1.6372221e+01  -5.5633452e-02   6.3631061e-01  -7.4167471e+00  -1.2633259e+01  -2.9516165e+02  -4.5255336e+02  -3.5851832e+00  -7.3351328e-02  -2.7122750e+00   3.6498459e-01   3.0865063e-01   1.8055795e-01   3.1903046e+00  -1.3999636e+00   1.9072211e+01  -1.7132737e-01  -5.0821959e-01  -2.8654857e-01  -5.6433589e+00  -2.0996613e+01
   1.0309000e+02   4.2308488e-01  -8.7370653e-01   4.1667649e+01  -2.1844014e+00   1.0821072e+00  -3.9114196e+00   7.7904875e+01  -8.6527815e-01  -1.3886253e+00  -1.8601713e+01  -4.9180167e-02   5.6199783e-01  -7.4312774e+00  -1.5538773e+01  -2.9374919e+02   1.4124629e+02  -4.0689027e+00  -6.6726896e-01  -2.9447663e+00   3.0268673e-01   3.5056378e-01   1.7717229e-01   3.9397151e+00  -1.2821236e+00   1.8689375e+01  -2.4227032e-01  -6.2239044e-01  -3.1088676e-01  -6.6752234e+00  -2.3008096e+01
   1.0310000e+02   4.5925936e-01  -1.0150780e+00   4.1679679e+01  -2.0874941e+00   1.0527718e+00  -3.1269871e+00   7.8443249e+01  -8.8142002e-01  -1.5961473e+00  -2.0752194e+01  -4.3587750e-02   4.9177710e-01  -7.0220730e+00  -1.8370307e+01  -2.8486458e+02   8.8846062e+02  -4.5917609e+00  -1.6908369e+00  -3.2908242e+00   2.4399868e-01   3.9972841e-01   1.7049608e-01   4.5573714e+00  -9.9294062e-01   1.8065846e+01  -3.4343512e-01  -7.6861770e-01  -3.4082187e-01  -7.6597350e+00  -2.5300001e+01
   1.0311000e+02   4.6783508e-01  -1.1584837e+00   4.1687124e+01  -1.9639226e+00   1.0287648e+00  -2.3413597e+00   7.8562739e+01  -8.9982165e-01  -1.8279376e+00  -2.3179035e+01  -3.8884896e-02   4.1864274e-01  -7.3134362e+00  -2.1021848e+01  -2.6789464e+02   1.6969947e+03  -5.0983614e+00  -2.9282604e+00  -3.6370825e+00   1.9605917e-01   4.5869324e-01   1.6795512e-01   4.8997160e+00  -6.1484450e-01   1.7250950e+01  -4.5790840e-01  -9.3602185e-01  -3.8161986e-01  -8.6469418e+00  -2.7810361e+01
   1.0312000e+02   4.3563746e-01  -1.2997603e+00   4.1690292e+01  -1.8276280e+00   1.0129512e+00  -1.5538200e+00   7.8753970e+01  -9.2085702e-01  -2.0972564e+00  -2.6931881e+01  -3.5197181e-02   3.3262420e-01  -8.6018546e+00  -2.3388575e+01  -2.4329225e+02   2.4602389e+03  -5.4621503e+00  -4.0589638e+00  -3.9172410e+00   1.6382355e-01   5.2836191e-01   1.7766476e-01   4.9356145e+00  -3.0517333e-01   1.6345914e+01  -5.6329259e-01  -1.1046951e+00  -4.3712770e-01  -9.7528358e+00  -3.0440685e+01
   1.0313000e+02   3.7130867e-01  -1.4291024e+00   4.1691998e+01  -1.6952923e+00   1.0040130e+00  -7.6236870e-01   7.9145134e+01  -9.4504549e-01  -2.4186082e+00  -3.2135177e+01  -3.2654694e-02   2.3299728e-01  -9.9626918e+00  -2.5403114e+01  -2.1242560e+02   3.0866646e+03  -5.4938741e+00  -4.8417530e+00  -4.1718655e+00   1.5138308e-01   6.0714167e-01   2.0536184e-01   4.7726343e+00  -2.4894970e-01   1.5505774e+01  -6.3735628e-01  -1.2491762e+00  -5.0791670e-01  -1.1139007e+01  -3.3059819e+01
   1.0314000e+02   3.0043536e-01  -1.5323308e+00   4.1696763e+01  -1.5819904e+00   1.0058465e+00   2.9245191e-02   7.9161389e+01  -9.7285120e-01  -2.7864058e+00  -3.6779762e+01  -3.1249712e-02   1.3330633e-01  -9.9690946e+00  -2.7044510e+01  -1.7741291e+02   3.5012692e+03  -5.0240968e+00  -5.2146482e+00  -4.4913667e+00   1.6298558e-01   6.8993704e-01   2.5245788e-01   4.5859057e+00  -5.8541921e-01   1.4905245e+01  -6.6157190e-01  -1.3450660e+00  -5.9054248e-01  -1.2945182e+01  -3.5509422e+01
   1.0315000e+02   2.4956295e-01  -1.5989617e+00   4.1707866e+01  -1.4919951e+00   1.0126074e+00   8.1347476e-01   7.8422956e+01  -1.0044888e+00  -3.1756916e+00  -3.8928584e+01  -3.0743274e-02   5.6368568e-02  -7.6937764e+00  -2.8323589e+01  -1.4106944e+02   3.6343466e+03  -3.9960673e+00  -5.2387862e+00  -4.8791709e+00   2.0198395e-01   7.6728731e-01   3.1652679e-01   4.4957119e+00  -1.3527493e+00   1.4648424e+01  -6.2229693e-01  -1.3758407e+00  -6.7896681e-01  -1.5209211e+01  -3.7629233e+01
   1.0316000e+02   2.2965280e-01  -1.6299455e+00   4.1723967e+01  -1.4131562e+00   1.0281919e+00   1.5823753e+00   7.6890050e+01  -1.0399609e+00  -3.5651555e+00  -3.8946385e+01  -3.0769207e-02   1.4786137e-02  -4.1582431e+00  -2.9263669e+01  -1.0665492e+02   3.4414522e+03  -2.5068016e+00  -4.9704765e+00  -5.1651028e+00   2.6777656e-01   8.2558430e-01   3.9332366e-01   4.4628184e+00  -2.4743589e+00   1.4659528e+01  -5.1195261e-01  -1.3373337e+00  -7.6767815e-01  -1.7816214e+01  -3.9286768e+01
   1.0317000e+02   2.3214094e-01  -1.6374186e+00   4.1739794e+01  -1.3207941e+00   1.0535166e+00   2.3278132e+00   7.4543796e+01  -1.0791855e+00  -3.9461761e+00  -3.8102065e+01  -3.1123095e-02  -7.6813599e-03  -2.2467497e+00  -2.9896391e+01  -7.7089901e+01   2.9565021e+03  -7.7686085e-01  -4.3777243e+00  -5.0457097e+00   3.5271692e-01   8.5022064e-01   4.7811097e-01   4.2813191e+00  -3.7761653e+00   1.4640140e+01  -3.3249160e-01  -1.2390177e+00  -8.5377033e-01  -2.0517747e+01  -4.0397826e+01
   1.0318000e+02   2.3761380e-01  -1.6363414e+00   4.1751308e+01  -1.1887941e+00   1.0805602e+00   3.0437641e+00   7.1595087e+01  -1.1219579e+00  -4.3064230e+00  -3.6024682e+01  -3.1941203e-02  -4.5330123e-02  -3.7648763e+00  -3.0265805e+01  -5.3931105e+01   2.3158797e+03   9.2045142e-01  -3.3759849e+00  -4.2444077e+00   4.4238880e-01   8.3160663e-01   5.6443984e-01   3.7003674e+00  -5.0178839e+00   1.4180549e+01  -1.0043568e-01  -1.1025297e+00  -9.3610001e-01  -2.3020845e+01  -4.0948960e+01
   1.0319000e+02   2.2741966e-01  -1.6354789e+00   4.1759363e+01  -1.0024848e+00   1.1192922e+00   3.7238843e+00   6.8012024e+01  -1.1677631e+00  -4.6147873e+00  -3.0836435e+01  -3.3591306e-02  -1.2138928e-01  -7.6059155e+00  -3.0414749e+01  -3.6717325e+01   1.7213779e+03   2.3364272e+00  -1.9579912e+00  -2.7186346e+00   5.2019391e-01   7.7044334e-01   6.4218588e-01   2.5873693e+00  -5.9432588e+00   1.2987685e+01   1.5086202e-01  -9.5778216e-01  -1.0127888e+00  -2.5093802e+01  -4.1010198e+01
   1.0320000e+02   1.9334705e-01  -1.6335237e+00   4.1767852e+01  -7.6490278e-01   1.1631807e+00   4.3568597e+00   6.3297533e+01  -1.2156574e+00  -4.8282563e+00  -2.1346894e+01  -3.6434086e-02  -2.3517062e-01  -1.1378135e+01  -3.0354414e+01  -2.2828234e+01   1.3889091e+03   3.3122095e+00  -2.7914949e-01  -7.6940588e-01   5.7279475e-01   6.7843424e-01   6.9909025e-01   9.9528607e-01  -6.3537656e+00   1.1032745e+01   3.7630365e-01  -8.3657546e-01  -1.0799394e+00  -2.6628033e+01  -4.0707869e+01
   1.0321000e+02   1.4359779e-01  -1.6214585e+00   4.1779421e+01  -4.8960826e-01   1.2117675e+00   4.9315235e+00   5.7466379e+01  -1.2643361e+00  -4.9106282e+00  -8.2371962e+00  -4.0633562e-02  -3.6719460e-01  -1.3202397e+01  -3.0045069e+01  -7.7904347e+00   1.5037799e+03   3.8210855e+00   1.3937071e+00   1.0519227e+00   5.9344125e-01   5.7390894e-01   7.2600500e-01  -8.9239850e-01  -6.1691818e+00   8.5164359e+00   5.3191585e-01  -7.6455987e-01  -1.1327621e+00  -2.7646004e+01  -4.0172919e+01
   1.0322000e+02   9.9268067e-02  -1.5889699e+00   4.1793399e+01  -1.8861007e-01   1.2662558e+00   5.4410434e+00   5.0951995e+01  -1.3123556e+00  -4.8480322e+00   6.2595991e+00  -4.6079566e-02  -4.8997481e-01  -1.2278021e+01  -2.9410811e+01   1.3691323e+01   2.1481757e+03   3.9689436e+00   2.8114554e+00   2.1774862e+00   5.8343488e-01   4.7506990e-01   7.2140770e-01  -2.8628695e+00  -5.4285387e+00   5.7678154e+00   5.9014001e-01  -7.5431023e-01  -1.1676506e+00  -2.8271772e+01  -3.9498929e+01
   1.0323000e+02   8.1024962e-02  -1.5296653e+00   4.1806694e+01   1.2973143e-01   1.3245256e+00   5.8795475e+00   4.3850405e+01  -1.3584007e+00  -4.6532883e+00   1.9474395e+01  -5.2472790e-02  -5.8426790e-01  -9.4293089e+00  -2.8386795e+01   4.5593440e+01   3.1902117e+03   3.9390513e+00   3.8483664e+00   2.2801035e+00   5.5263384e-01   3.9442887e-01   6.9189834e-01  -4.7595710e+00  -4.2481269e+00   3.1916763e+00   5.5020133e-01  -8.0267827e-01  -1.1833971e+00  -2.8670686e+01  -3.8716661e+01
   1.0324000e+02   9.6525863e-02  -1.4423677e+00   4.1815792e+01   4.5239062e-01   1.3862905e+00   6.2393734e+00   3.5982597e+01  -1.4014092e+00  -4.3516658e+00   3.0162251e+01  -5.9551508e-02  -6.5364367e-01  -6.9375773e+00  -2.6961821e+01   8.7708541e+01   4.2115101e+03   3.9154639e+00   4.5259020e+00   1.4483207e+00   5.1825382e-01   3.3650122e-01   6.4895203e-01  -6.5141913e+00  -2.7882516e+00   1.2463287e+00   4.3884276e-01  -8.9346164e-01  -1.1811031e+00  -2.8985685e+01  -3.7797485e+01
   1.0325000e+02   1.3703925e-01  -1.3307178e+00   4.1818833e+01   7.5416685e-01   1.4522379e+00   6.5101889e+00   2.7081546e+01  -1.4405132e+00  -3.9625017e+00   3.8916408e+01  -6.7287489e-02  -7.2123257e-01  -6.7588893e+00  -2.5179093e+01   1.3438325e+02   4.6674709e+03   4.0243539e+00   4.9440130e+00   1.0394414e-01   4.9896186e-01   2.9897947e-01   6.0395769e-01  -8.1066271e+00  -1.2495120e+00   3.1997967e-01   2.9891780e-01  -1.0037463e+00  -1.1630879e+00  -2.9300630e+01  -3.6692818e+01
   1.0326000e+02   1.8294602e-01  -1.2017085e+00   4.1816990e+01   1.0028895e+00   1.5203053e+00   6.6831407e+00   1.7295177e+01  -1.4749625e+00  -3.4973937e+00   4.6510799e+01  -7.5848862e-02  -8.0631191e-01  -8.5079340e+00  -2.3110128e+01   1.7730542e+02   4.2922169e+03   4.2975264e+00   5.1834468e+00  -1.3456106e+00   5.0463667e-01   2.7622036e-01   5.6396343e-01  -9.4929940e+00   1.2577711e-01   4.7206688e-01   1.6938280e-01  -1.1110655e+00  -1.1311871e+00  -2.9629346e+01  -3.5377261e+01
   1.0327000e+02   2.1423620e-01  -1.0613833e+00   4.1813857e+01   1.1771289e+00   1.5861955e+00   6.7582695e+00   7.5128809e+00  -1.5040927e+00  -2.9648394e+00   5.3255430e+01  -8.5371005e-02  -9.0531118e-01  -9.8999272e+00  -2.0835313e+01   2.1041696e+02   3.3111545e+03   4.6647777e+00   5.2676622e+00  -2.7581864e+00   5.3084562e-01   2.6275177e-01   5.3013544e-01  -1.0576712e+01   1.0957978e+00   1.3355306e+00   7.0360316e-02  -1.1990672e+00  -1.0854316e+00  -2.9920745e+01  -3.3865801e+01
   1.0328000e+02   2.2079516e-01  -9.0969265e-01   4.1813258e+01   1.2790420e+00   1.6557525e+00   6.7446849e+00  -1.3584566e+00  -1.5273006e+00  -2.3709602e+00   5.9387919e+01  -9.5754642e-02  -9.9443925e-01  -8.9128070e+00  -1.8434334e+01   2.3219579e+02   2.1778824e+03   4.9961564e+00   5.1843068e+00  -4.1603882e+00   5.6411401e-01   2.5494415e-01   4.9924080e-01  -1.1248250e+01   1.5025538e+00   2.3719663e+00   3.2098896e-03  -1.2604474e+00  -1.0246796e+00  -3.0090299e+01  -3.2219421e+01
   1.0329000e+02   2.0652027e-01  -7.4050094e-01   4.1817349e+01   1.3297279e+00   1.7204968e+00   6.6571475e+00  -8.7537387e+00  -1.5440403e+00  -1.7217829e+00   6.4917734e+01  -1.0661770e-01  -1.0450856e+00  -5.0646314e+00  -1.5979976e+01   2.4424112e+02   1.2045333e+03   5.1693310e+00   4.9157416e+00  -5.5429425e+00   5.9096930e-01   2.5089367e-01   4.6679141e-01  -1.1461555e+01   1.3336524e+00   3.1827793e+00  -4.0477780e-02  -1.2964283e+00  -9.4904396e-01  -3.0064118e+01  -3.0533410e+01
   1.0330000e+02   1.8451979e-01  -5.4928170e-01   4.1825858e+01   1.3543505e+00   1.7834075e+00   6.5113148e+00  -1.4583270e+01  -1.5538659e+00  -1.0276735e+00   6.9410934e+01  -1.1741829e-01  -1.0410968e+00   3.9888117e-01  -1.3535545e+01   2.4894913e+02   4.7080075e+02   5.1186798e+00   4.4581790e+00  -6.8256690e+00   6.0266598e-01   2.4966068e-01   4.3009955e-01  -1.1280774e+01   7.2787786e-01   3.6023561e+00  -7.1272668e-02  -1.3130929e+00  -8.6155768e-01  -2.9806936e+01  -2.8896651e+01
   1.0331000e+02   1.6756938e-01  -3.4184093e-01   4.1836458e+01   1.3715131e+00   1.8457453e+00   6.3106168e+00  -2.0069804e+01  -1.5565081e+00  -3.0658213e-01   7.2109141e+01  -1.2767957e-01  -9.8888933e-01   5.2207422e+00  -1.1152632e+01   2.4823429e+02  -7.1484167e+01   4.8588916e+00   3.8237266e+00  -7.9332163e+00   5.9576720e-01   2.5053573e-01   3.8966114e-01  -1.0848000e+01  -7.3512200e-02   3.6508209e+00  -9.8407010e-02  -1.3170549e+00  -7.6751683e-01  -2.9334101e+01  -2.7364104e+01
   1.0332000e+02   1.6165943e-01  -1.3438811e-01   4.1846692e+01   1.3930781e+00   1.9084842e+00   6.0396467e+00  -2.7097004e+01  -1.5519383e+00   4.1743192e-01   7.2401405e+01  -1.3714547e-01  -9.1066548e-01   7.8223844e+00  -8.8631293e+00   2.4331424e+02  -4.9200483e+02   4.4740298e+00   3.0364330e+00  -8.8403365e+00   5.7111147e-01   2.5236294e-01   3.4823521e-01  -1.0308428e+01  -8.2293220e-01   3.4590728e+00  -1.2883317e-01  -1.3133638e+00  -6.7246335e-01  -2.8705562e+01  -2.5965690e+01
   1.0333000e+02   1.6583556e-01   5.5658726e-02   4.1856523e+01   1.4283272e+00   1.9665821e+00   5.6799672e+00  -3.5967956e+01  -1.5403607e+00   1.1213001e+00   7.0386813e+01  -1.4575872e-01  -8.2676676e-01   8.3898725e+00  -6.6684020e+00   2.3503183e+02  -8.2824106e+02   4.0668386e+00   2.1373185e+00  -9.5722781e+00   5.3227376e-01   2.5317631e-01   3.0880607e-01  -9.7586103e+00  -1.3664362e+00   3.1851587e+00  -1.6718433e-01  -1.3060326e+00  -5.8039082e-01  -2.7998210e+01  -2.4723312e+01
   1.0334000e+02   1.7520440e-01   2.1905894e-01   4.1868618e+01   1.4838042e+00   2.0186640e+00   5.2301765e+00  -4.4979068e+01  -1.5220729e+00   1.7957451e+00   6.7444502e+01  -1.5357158e-01  -7.4850208e-01   7.8264681e+00  -4.5448653e+00   2.2422410e+02  -1.0807727e+03   3.6960585e+00   1.1891054e+00  -1.0182052e+01   4.8407768e-01   2.5063217e-01   2.7297522e-01  -9.2389902e+00  -1.6762974e+00   2.9462908e+00  -2.1545666e-01  -1.2992801e+00  -4.9319382e-01  -2.7273565e+01  -2.3654521e+01
   1.0335000e+02   1.8368685e-01   3.5633953e-01   4.1885462e+01   1.5601157e+00   2.0663914e+00   4.7085724e+00  -5.2160409e+01  -1.4972707e+00   2.4508125e+00   6.5506742e+01  -1.6065704e-01  -6.7798981e-01   7.0512270e+00  -2.4730574e+00   2.1182591e+02  -1.2398192e+03   3.3526327e+00   2.6912196e-01  -1.0704997e+01   4.3118653e-01   2.4305464e-01   2.4026952e-01  -8.7457390e+00  -1.8012905e+00   2.7855395e+00  -2.7210052e-01  -1.2975143e+00  -4.1152598e-01  -2.6572861e+01  -2.2776532e+01
   1.0336000e+02   1.8625691e-01   4.7253207e-01   4.1906542e+01   1.6513935e+00   2.1051806e+00   4.1420936e+00  -5.6647879e+01  -1.4660618e+00   3.0951029e+00   6.4429041e+01  -1.6699834e-01  -6.0621246e-01   7.1777343e+00  -4.5982395e-01   1.9870616e+02  -1.3119746e+03   2.9761248e+00  -5.4866997e-01  -1.1123078e+01   3.7671968e-01   2.3034174e-01   2.0851481e-01  -8.2564367e+00  -1.7969608e+00   2.6803766e+00  -3.3149765e-01  -1.3036836e+00  -3.3608933e-01  -2.5921974e+01  -2.2097312e+01
   1.0337000e+02   1.8146565e-01   5.7227904e-01   4.1928756e+01   1.7466615e+00   2.1412197e+00   3.5529359e+00  -5.8915776e+01  -1.4287058e+00   3.7132189e+00   6.1811602e+01  -1.7246921e-01  -5.2220576e-01   8.4006704e+00   1.4673369e+00   1.8544779e+02  -1.3258377e+03   2.4861081e+00  -1.2213230e+00  -1.1379270e+01   3.2156650e-01   2.1424070e-01   1.7523132e-01  -7.7694560e+00  -1.6978586e+00   2.5842225e+00  -3.8524936e-01  -1.3175791e+00  -2.6830903e-01  -2.5317862e+01  -2.1584048e+01
   1.0338000e+02   1.7325900e-01   6.5928300e-01   4.1949020e+01   1.8313355e+00   2.1706124e+00   2.9520163e+00  -6.0091960e+01  -1.3857319e+00   4.2782259e+00   5.6500694e+01  -1.7691332e-01  -4.2312243e-01   9.9083333e+00   3.2731941e+00   1.7220120e+02  -1.3246589e+03   1.8396894e+00  -1.7569252e+00  -1.1421963e+01   2.6543687e-01   1.9796252e-01   1.3927725e-01  -7.3186554e+00  -1.5371396e+00   2.4620741e+00  -4.2501639e-01  -1.3357225e+00  -2.1034759e-01  -2.4733709e+01  -2.1158200e+01
   1.0339000e+02   1.6975917e-01   7.3735512e-01   4.1966260e+01   1.8915687e+00   2.1933015e+00   2.3427435e+00  -6.0927275e+01  -1.3378018e+00   4.7769458e+00   4.9871989e+01  -1.8021127e-01  -3.1295436e-01   1.1016807e+01   4.9220008e+00   1.5867640e+02  -1.3524797e+03   1.0794442e+00  -2.2016721e+00  -1.1253715e+01   2.0918438e-01   1.8532584e-01   1.0184031e-01  -6.9651987e+00  -1.3700152e+00   2.3029998e+00  -4.4535069e-01  -1.3523744e+00  -1.6456788e-01  -2.4142860e+01  -2.0714971e+01
   1.0340000e+02   1.7886746e-01   8.1011492e-01   4.1981817e+01   1.9209443e+00   2.2103757e+00   1.7249919e+00  -6.1775164e+01  -1.2856056e+00   5.2066040e+00   4.2965823e+01  -1.8229362e-01  -1.9682452e-01   1.1612984e+01   6.3876586e+00   1.4440806e+02  -1.4268344e+03   3.3094524e-01  -2.6018565e+00  -1.0960452e+01   1.5626791e-01   1.7969084e-01   6.6313042e-02  -6.7699625e+00  -1.2591476e+00   2.1145815e+00  -4.4546241e-01  -1.3603255e+00  -1.3229517e-01  -2.3534854e+01  -2.0145212e+01
   1.0341000e+02   2.0387378e-01   8.7962093e-01   4.1998532e+01   1.9236458e+00   2.2232099e+00   1.0968560e+00  -6.2813582e+01  -1.2299812e+00   5.5525091e+00   3.4590512e+01  -1.8307946e-01  -7.3647910e-02   1.2317661e+01   7.6591738e+00   1.2913085e+02  -1.5277202e+03  -2.4878900e-01  -2.9653413e+00  -1.0669938e+01   1.1230760e-01   1.8318877e-01   3.6945758e-02  -6.7483355e+00  -1.2388030e+00   1.9105457e+00  -4.2883425e-01  -1.3518774e+00  -1.1258270e-01  -2.2917452e+01  -1.9365930e+01
   1.0342000e+02   2.4190382e-01   9.4483319e-01   4.2018791e+01   1.9118514e+00   2.2253872e+00   4.5959935e-01  -6.3725670e+01  -1.1720444e+00   5.7869274e+00   2.3441835e+01  -1.8242893e-01   6.2307836e-02   1.3595575e+01   8.7322086e+00   1.1289014e+02  -1.6240715e+03  -5.5904844e-01  -3.2444909e+00  -1.0464283e+01   8.3111429e-02   1.9662330e-01   1.6773190e-02  -6.8623234e+00  -1.3017806e+00   1.7046919e+00  -4.0043855e-01  -1.3213391e+00  -1.0234372e-01  -2.2298100e+01  -1.8340569e+01
   1.0343000e+02   2.8496745e-01   1.0013740e+00   4.2042633e+01   1.9000513e+00   2.2253299e+00  -1.8161232e-01  -6.4121167e+01  -1.1131169e+00   5.8893356e+00   1.0240815e+01  -1.8022473e-01   2.0879900e-01   1.4649117e+01   9.6036935e+00   9.5986804e+01  -1.6903334e+03  -6.1408532e-01  -3.3541920e+00  -1.0345026e+01   7.1488495e-02   2.1939743e-01   5.8666216e-03  -7.0569217e+00  -1.4178556e+00   1.4983794e+00  -3.6415598e-01  -1.2684303e+00  -9.7990248e-02  -2.1673909e+01  -1.7089534e+01
   1.0344000e+02   3.2277854e-01   1.0444955e+00   4.2067586e+01   1.8978735e+00   2.2178814e+00  -8.1936240e-01  -6.3775008e+01  -1.0545654e+00   5.8551760e+00  -3.4159552e+00  -1.7652499e-01   3.4841694e-01   1.3961794e+01   1.0284209e+01   7.9047135e+01  -1.6939669e+03  -5.2840499e-01  -3.2118243e+00  -1.0264441e+01   7.4427977e-02   2.4868863e-01   8.7357603e-04  -7.2969536e+00  -1.5673877e+00   1.2678890e+00  -3.2280302e-01  -1.1999097e+00  -9.7025914e-02  -2.1039438e+01  -1.5693355e+01
   1.0345000e+02   3.4765360e-01   1.0735615e+00   4.2090401e+01   1.9042475e+00   2.2020678e+00  -1.4402420e+00  -6.2087957e+01  -9.9769363e-01   5.6905955e+00  -1.6458059e+01  -1.7161530e-01   4.5854310e-01   1.1012616e+01   1.0810016e+01   6.3037417e+01  -1.6009719e+03  -4.4661150e-01  -2.7888821e+00  -1.0156799e+01   8.3415695e-02   2.7871182e-01  -3.8263954e-03  -7.5678428e+00  -1.7577263e+00   9.8316412e-01  -2.7941916e-01  -1.1273090e+00  -9.8295428e-02  -2.0396257e+01  -1.4278700e+01
   1.0346000e+02   3.5949471e-01   1.0933108e+00   4.2109017e+01   1.9081933e+00   2.1814413e+00  -2.0272174e+00  -5.8697540e+01  -9.4366635e-01   5.4093127e+00  -2.8128275e+01  -1.6588199e-01   5.2951860e-01   7.0975504e+00   1.1227385e+01   4.8965714e+01  -1.4071703e+03  -4.6505057e-01  -2.1607217e+00  -9.9573454e+00   8.8450793e-02   3.0190088e-01  -1.3912721e-02  -7.8436310e+00  -1.9969968e+00   6.4363995e-01  -2.3737894e-01  -1.0615270e+00  -1.0122635e-01  -1.9758431e+01  -1.2983991e+01
   1.0347000e+02   3.6624856e-01   1.1107994e+00   4.2123709e+01   1.8953044e+00   2.1565749e+00  -2.5680969e+00  -5.4087951e+01  -8.9342132e-01   5.0339414e+00  -3.7537131e+01  -1.5962330e-01   5.7061601e-01   4.1097408e+00   1.1561847e+01   3.7489545e+01  -1.1476169e+03  -6.0796290e-01  -1.4946124e+00  -9.6297196e+00   8.3207432e-02   3.1244315e-01  -3.2874682e-02  -8.0764286e+00  -2.2646882e+00   2.8158722e-01  -1.9936784e-01  -1.0077647e+00  -1.0513012e-01  -1.9136787e+01  -1.1902445e+01
   1.0348000e+02   3.7828065e-01   1.1314747e+00   4.2137258e+01   1.8535727e+00   2.1244893e+00  -3.0562115e+00  -4.8811458e+01  -8.4757495e-01   4.5967360e+00  -4.3720534e+01  -1.5294610e-01   6.0117554e-01   3.0559528e+00   1.1812600e+01   2.8794997e+01  -8.6945483e+02  -8.5024297e-01  -9.5680377e-01  -9.1901719e+00   6.8240569e-02   3.0996193e-01  -6.0496938e-02  -8.2213134e+00  -2.5201460e+00  -7.2869097e-02  -1.6657892e-01  -9.6430899e-01  -1.0922227e-01  -1.8521084e+01  -1.1042626e+01
   1.0349000e+02   3.9999211e-01   1.1569737e+00   4.2153531e+01   1.7766891e+00   2.0889659e+00  -3.4899089e+00  -4.3369746e+01  -8.0637994e-01   4.1342680e+00  -4.6246805e+01  -1.4577903e-01   6.3930209e-01   3.8126549e+00   1.1974469e+01   2.2688095e+01  -6.1069016e+02  -1.1289966e+00  -6.2026536e-01  -8.7050116e+00   5.0799309e-02   3.0027898e-01  -9.2667998e-02  -8.2601604e+00  -2.7259354e+00  -4.0985725e-01  -1.3842751e-01  -9.2565333e-01  -1.1328999e-01  -1.7894861e+01  -1.0346013e+01
   1.0350000e+02   4.2476870e-01   1.1846766e+00   4.2174844e+01   1.6659375e+00   2.0530415e+00  -3.8740781e+00  -3.8416921e+01  -7.6977861e-01   3.6776643e+00  -4.5660370e+01  -1.3794804e-01   6.9557383e-01   5.6271739e+00   1.2052482e+01   1.8636466e+01  -4.0516290e+02  -1.3540824e+00  -4.4166243e-01  -8.2540735e+00   4.1597026e-02   2.9267003e-01  -1.2290502e-01  -8.2134832e+00  -2.8698629e+00  -7.1389199e-01  -1.1271966e-01  -8.8704667e-01  -1.1825195e-01  -1.7254264e+01  -9.7300093e+00
   1.0351000e+02   4.3917693e-01   1.2087535e+00   4.2200642e+01   1.5293817e+00   2.0120750e+00  -4.2098775e+00  -3.3579938e+01  -7.3751080e-01   3.2470306e+00  -4.3063368e+01  -1.2929241e-01   7.6881459e-01   7.3240757e+00   1.2055428e+01   1.5834366e+01  -2.8020996e+02  -1.4599130e+00  -2.9779925e-01  -7.8915622e+00   5.0067257e-02   2.9589644e-01  -1.4509170e-01  -8.1485068e+00  -2.9853805e+00  -9.3692145e-01  -8.6877602e-02  -8.4701670e-01  -1.2586557e-01  -1.6589437e+01  -9.1073010e+00
   1.0352000e+02   4.3468723e-01   1.2229106e+00   4.2229227e+01   1.3787699e+00   1.9635455e+00  -4.4838204e+00  -2.7394288e+01  -7.0918104e-01   2.8556451e+00  -3.9138550e+01  -1.1983417e-01   8.4118677e-01   7.2372182e+00   1.1984959e+01   1.3423647e+01  -2.4107192e+02  -1.4532743e+00  -5.3727338e-02  -7.6377149e+00   8.0531046e-02   3.1520747e-01  -1.5593135e-01  -8.1578576e+00  -3.1390045e+00  -1.0030013e+00  -5.9799607e-02  -8.0693233e-01  -1.3762674e-01  -1.5868080e+01  -8.3986491e+00
   1.0353000e+02   4.1575153e-01   1.2238521e+00   4.2260181e+01   1.2278637e+00   1.9167921e+00  -4.6804505e+00  -1.9663015e+01  -6.8426619e-01   2.5161487e+00  -3.3949637e+01  -1.0987099e-01   8.8559190e-01   4.4405134e+00   1.1834924e+01   1.0686948e+01  -2.7366996e+02  -1.3823197e+00   3.6185383e-01  -7.4914809e+00   1.3112554e-01   3.5079914e-01  -1.5571198e-01  -8.2868769e+00  -3.3771651e+00  -8.3381651e-01  -3.2692763e-02  -7.6913312e-01  -1.5356527e-01  -1.5074584e+01  -7.5790538e+00
   1.0354000e+02   3.9637947e-01   1.2129382e+00   4.2294033e+01   1.0914788e+00   1.8684918e+00  -4.8024881e+00  -1.2203758e+01  -6.6217368e-01   2.2355562e+00  -2.8059253e+01  -9.9807323e-02   8.9118780e-01   5.5959004e-01   1.1603366e+01   7.0729918e+00  -3.6139558e+02  -1.2690279e+00   9.2021848e-01  -7.4399084e+00   1.9501558e-01   3.9754946e-01  -1.4718144e-01  -8.4773126e+00  -3.6923828e+00  -3.8219090e-01  -8.2722242e-03  -7.3548552e-01  -1.7178102e-01  -1.4251177e+01  -6.7141262e+00
   1.0355000e+02   3.9007026e-01   1.1947761e+00   4.2329643e+01   9.8100243e-01   1.8217957e+00  -4.8689923e+00  -6.6504148e+00  -6.4238627e-01   2.0064368e+00  -2.2911940e+01  -8.9865648e-02   8.7577569e-01  -1.5412110e+00   1.1308857e+01   2.1859114e+00  -4.8870805e+02  -1.1048977e+00   1.5199306e+00  -7.4585417e+00   2.6217835e-01   4.4611008e-01  -1.3362232e-01  -8.6171174e+00  -4.0444479e+00   3.4127789e-01   1.0909993e-02  -7.0723051e-01  -1.8930981e-01  -1.3459660e+01  -5.9146313e+00
   1.0356000e+02   4.0276671e-01   1.1738042e+00   4.2363085e+01   8.9896087e-01   1.7717192e+00  -4.8993192e+00  -3.0326966e+00  -6.2456482e-01   1.8109714e+00  -1.9546543e+01  -8.0034198e-02   8.6253476e-01  -1.3240931e+00   1.0989815e+01  -4.1472855e+00  -6.3331968e+02  -9.0046383e-01   2.0438564e+00  -7.5083417e+00   3.2125907e-01   4.8537006e-01  -1.1750731e-01  -8.6503547e+00  -4.3903951e+00   1.2639014e+00   2.4030548e-02  -6.8559683e-01  -2.0394183e-01  -1.2705482e+01  -5.2499109e+00
   1.0357000e+02   4.3195739e-01   1.1508829e+00   4.2389907e+01   8.3914217e-01   1.7241064e+00  -4.9053453e+00  -6.0260828e-01  -6.0855330e-01   1.6307795e+00  -1.8019190e+01  -7.0277201e-02   8.5358986e-01  -8.9449032e-01   1.0676789e+01  -1.1768134e+01  -7.6208481e+02  -6.9778846e-01   2.4047207e+00  -7.5365538e+00   3.6217149e-01   5.0574176e-01  -1.0030422e-01  -8.6175330e+00  -4.6869649e+00   2.2613012e+00   3.2537953e-02  -6.7190022e-01  -2.1559157e-01  -1.1930290e+01  -4.7217445e+00
   1.0358000e+02   4.6895174e-01   1.1224324e+00   4.2408049e+01   7.9193819e-01   1.6748893e+00  -4.8932876e+00   1.2057757e+00  -5.9433998e-01   1.4514228e+00  -1.7935667e+01  -6.0701895e-02   8.3457190e-01  -1.9017962e+00   1.0367805e+01  -2.0092453e+01  -8.3243195e+02  -5.3048215e-01   2.5706020e+00  -7.4912036e+00   3.7916701e-01   5.0227596e-01  -8.2943234e-02  -8.6052272e+00  -4.8966628e+00   3.1725418e+00   3.9166686e-02  -6.6674289e-01  -2.2612329e-01  -1.1077930e+01  -4.3008430e+00
   1.0359000e+02   5.0233278e-01   1.0829256e+00   4.2418320e+01   7.4932601e-01   1.6260733e+00  -4.8659768e+00   2.7310744e+00  -5.8196007e-01   1.2682314e+00  -1.8319144e+01  -5.1529283e-02   7.9426826e-01  -4.0303635e+00   1.0039755e+01  -2.8144301e+01  -8.0518481e+02  -3.9555672e-01   2.5695758e+00  -7.3454944e+00   3.7275575e-01   4.7654445e-01  -6.6072627e-02  -8.6861974e+00  -5.0088861e+00   3.8379895e+00   4.6189330e-02  -6.6923584e-01  -2.3788322e-01  -1.0149599e+01  -3.9541758e+00
   1.0360000e+02   5.2286664e-01   1.0283921e+00   4.2423132e+01   7.0612776e-01   1.5785751e+00  -4.8247662e+00   4.1210567e+00  -5.7137334e-01   1.0888094e+00  -1.7942200e+01  -4.3001970e-02   7.3043086e-01  -6.3837397e+00   9.6801510e+00  -3.4895941e+01  -6.7516400e+02  -2.6810175e-01   2.4675457e+00  -7.1072805e+00   3.4951275e-01   4.3646157e-01  -4.9953407e-02  -8.8923720e+00  -5.0390139e+00   4.1692396e+00   5.4387690e-02  -6.7709222e-01  -2.5215239e-01  -9.2033827e+00  -3.6461919e+00
   1.0361000e+02   5.2818683e-01   9.5936941e-01   4.2425308e+01   6.5873470e-01   1.5326812e+00  -4.7683046e+00   5.6461612e+00  -5.6245514e-01   9.2170826e-01  -1.6710111e+01  -3.5334655e-02   6.4563868e-01  -8.4792188e+00   9.2988285e+00  -3.9767275e+01  -4.8713338e+02  -1.3189301e-01   2.3394197e+00  -6.8036501e+00   3.1996252e-01   3.9383655e-01  -3.4601502e-02  -9.2070067e+00  -5.0152032e+00   4.1966156e+00   6.3061748e-02  -6.8742569e-01  -2.6853155e-01  -8.3202385e+00  -3.3473075e+00
   1.0362000e+02   5.2345844e-01   8.8314657e-01   4.2427325e+01   6.0503656e-01   1.4816880e+00  -4.6891682e+00   7.9136473e+00  -5.5510481e-01   7.6454713e-01  -1.5716113e+01  -2.8682102e-02   5.4586199e-01  -9.9776688e+00   8.9113596e+00  -4.2792313e+01  -3.0250377e+02   5.6815744e-03   2.2484659e+00  -6.4750709e+00   2.9502361e-01   3.6034049e-01  -2.0264780e-02  -9.5685610e+00  -4.9720027e+00   4.0407859e+00   7.0280067e-02  -6.9763365e-01  -2.8528524e-01  -7.5676199e+00  -3.0518510e+00
   1.0363000e+02   5.1713637e-01   8.1264178e-01   4.2430922e+01   5.4616146e-01   1.4363670e+00  -4.5828182e+00   1.0634997e+01  -5.4936479e-01   6.0293015e-01  -1.6161697e+01  -2.3142627e-02   4.3672033e-01  -1.0914166e+01   8.5266850e+00  -4.4307275e+01  -1.5149627e+02   1.2440181e-01   2.2209098e+00  -6.1926685e+00   2.8233851e-01   3.4346995e-01  -7.4964376e-03  -9.8873193e+00  -4.9263652e+00   3.8454529e+00   7.3225644e-02  -7.0589978e-01  -3.0004795e-01  -6.9764349e+00  -2.7825004e+00
   1.0364000e+02   5.1529668e-01   7.5987117e-01   4.2437057e+01   4.8636844e-01   1.3941400e+00  -4.4585858e+00   1.2423237e+01  -5.4548419e-01   4.1617338e-01  -1.8675677e+01  -1.8804206e-02   3.1914888e-01  -1.1757145e+01   8.1562657e+00  -4.4587071e+01  -2.7979522e+01   2.1092999e-01   2.2402515e+00  -6.0455093e+00   2.8450397e-01   3.4440062e-01   3.5188927e-03  -1.0076470e+01  -4.8674360e+00   3.7348082e+00   6.9194099e-02  -7.1125509e-01  -3.1061742e-01  -6.5325413e+00  -2.5733478e+00
   1.0365000e+02   5.1837303e-01   7.2896400e-01   4.2446057e+01   4.3066194e-01   1.3500796e+00  -4.3289453e+00   1.2964056e+01  -5.4390178e-01   1.8535076e-01  -2.3082262e+01  -1.5739822e-02   1.9461360e-01  -1.2453528e+01   7.8163152e+00  -4.3802518e+01   7.8455243e+01   2.6704704e-01   2.2740330e+00  -6.0858898e+00   2.9982236e-01   3.5860831e-01   1.3631595e-02  -1.0091207e+01  -4.7863787e+00   3.7990103e+00   5.7015393e-02  -7.1365349e-01  -3.1586367e-01  -6.1834444e+00  -2.4450498e+00
   1.0366000e+02   5.2165923e-01   7.1562684e-01   4.2457893e+01   3.8344070e-01   1.3069931e+00  -4.1968072e+00   1.3213802e+01  -5.4518883e-01  -1.0275553e-01  -2.8810628e+01  -1.3893357e-02   7.6048182e-02  -1.1856542e+01   7.5086935e+00  -4.2168634e+01   1.6338838e+02   3.1553188e-01   2.2862580e+00  -6.3000783e+00   3.2417098e-01   3.7848794e-01   2.4490505e-02  -9.9406609e+00  -4.6839464e+00   4.0768785e+00   3.7686220e-02  -7.1408563e-01  -3.1623498e-01  -5.8712962e+00  -2.4000512e+00
   1.0367000e+02   5.1849766e-01   7.1213103e-01   4.2472511e+01   3.4800339e-01   1.2664277e+00  -4.0630320e+00   1.3377522e+01  -5.4991274e-01  -4.4761949e-01  -3.4486396e+01  -1.2959962e-02  -1.1703274e-02  -8.7751455e+00   7.2121522e+00  -3.9975638e+01   2.1929962e+02   3.9616104e-01   2.2422295e+00  -6.6246623e+00   3.5255888e-01   3.9643120e-01   3.7614265e-02  -9.6693397e+00  -4.5509950e+00   4.5378557e+00   1.3746048e-02  -7.1405474e-01  -3.1326086e-01  -5.5651757e+00  -2.4298751e+00
   1.0368000e+02   5.0387353e-01   7.1162818e-01   4.2490068e+01   3.2492433e-01   1.2295292e+00  -3.9318417e+00   1.3119029e+01  -5.5834297e-01  -8.1928911e-01  -3.7166963e+01  -1.2414597e-02  -4.6803121e-02  -3.5099848e+00   6.9044543e+00  -3.7510361e+01   2.4652777e+02   5.3352746e-01   2.1436297e+00  -6.9651720e+00   3.8033113e-01   4.0714336e-01   5.3667050e-02  -9.3412364e+00  -4.3761937e+00   5.0936531e+00  -1.1645957e-02  -7.1458568e-01  -3.0851263e-01  -5.2541940e+00  -2.5079226e+00
   1.0369000e+02   4.7742343e-01   7.0956910e-01   4.2511025e+01   3.1057982e-01   1.1894795e+00  -3.8012823e+00   1.3055944e+01  -5.7021118e-01  -1.1640438e+00  -3.4475471e+01  -1.1680003e-02  -2.4134005e-02   2.2669117e+00   6.5883340e+00  -3.5039009e+01   2.4713520e+02   7.1169626e-01   2.0451142e+00  -7.2141848e+00   4.0432206e-01   4.0871290e-01   7.2241818e-02  -9.0226462e+00  -4.1619406e+00   5.6371512e+00  -3.5365996e-02  -7.1577008e-01  -3.0295016e-01  -4.9288616e+00  -2.5895498e+00
   1.0370000e+02   4.4569809e-01   7.0415382e-01   4.2535929e+01   2.9748022e-01   1.1522372e+00  -3.6610686e+00   1.4021368e+01  -5.8479479e-01  -1.4366046e+00  -2.7256075e+01  -1.0319893e-02   4.2476303e-02   6.6610307e+00   6.2841914e+00  -3.2830399e+01   2.2086095e+02   8.8533071e-01   2.0095286e+00  -7.2933164e+00   4.2355229e-01   4.0256169e-01   9.1936153e-02  -8.7564366e+00  -3.9140474e+00   6.0822402e+00  -5.5045657e-02  -7.1698940e-01  -2.9692475e-01  -4.5829954e+00  -2.6369868e+00
   1.0371000e+02   4.2080079e-01   6.9613282e-01   4.2564590e+01   2.7617513e-01   1.1160836e+00  -3.5050358e+00   1.5603280e+01  -6.0123319e-01  -1.6231974e+00  -1.8659281e+01  -8.1968744e-03   1.2338130e-01   8.0904998e+00   5.9980730e+00  -3.1126030e+01   1.7043691e+02   1.0026706e+00   2.0643460e+00  -7.1924066e+00   4.3893622e-01   3.9259023e-01   1.1070266e-01  -8.5520689e+00  -3.6315406e+00   6.3910278e+00  -6.9723800e-02  -7.1724184e-01  -2.9049162e-01  -4.2196888e+00  -2.6382482e+00
   1.0372000e+02   4.1283283e-01   6.8704824e-01   4.2594942e+01   2.3877448e-01   1.0840552e+00  -3.3383806e+00   1.6665524e+01  -6.1881295e-01  -1.7384965e+00  -1.1529915e+01  -5.5513922e-03   1.8056077e-01   5.7179474e+00   5.7099911e+00  -3.0066255e+01   1.0597752e+02   1.0190601e+00   2.2091196e+00  -6.9642702e+00   4.5209269e-01   3.8363035e-01   1.2640113e-01  -8.3969017e+00  -3.3193983e+00   6.5748546e+00  -7.9870633e-02  -7.1541622e-01  -2.8365430e-01  -3.8490717e+00  -2.6013098e+00
   1.0373000e+02   4.2129960e-01   6.7699133e-01   4.2622975e+01   1.8283776e-01   1.0520269e+00  -3.1714510e+00   1.6692954e+01  -6.3706142e-01  -1.8064912e+00  -6.7994681e+00  -2.8913892e-03   1.8691216e-01   6.3513831e-01   5.3986971e+00  -2.9632907e+01   4.3334733e+01   9.1122461e-01   2.4334864e+00  -6.6806438e+00   4.6393324e-01   3.7936823e-01   1.3712342e-01  -8.2601851e+00  -3.0032151e+00   6.6634469e+00  -8.6692047e-02  -7.1057023e-01  -2.7653332e-01  -3.4896033e+00  -2.5492423e+00
   1.0374000e+02   4.3544789e-01   6.6387094e-01   4.2645090e+01   1.1244082e-01   1.0221185e+00  -3.0112422e+00   1.6020881e+01  -6.5563606e-01  -1.8401512e+00  -3.3659997e+00  -7.0421071e-04   1.4435522e-01  -4.2556942e+00   5.0693370e+00  -2.9645842e+01  -1.2934181e+00   6.8204557e-01   2.7103815e+00  -6.3927454e+00   4.7366033e-01   3.8055427e-01   1.4114497e-01  -8.0995393e+00  -2.7196217e+00   6.6736554e+00  -9.1203946e-02  -7.0217817e-01  -2.6957262e-01  -3.1592002e+00  -2.5141975e+00
   1.0375000e+02   4.4470402e-01   6.4485172e-01   4.2660942e+01   3.6015591e-02   9.9192363e-01  -2.8613133e+00   1.4992896e+01  -6.7415449e-01  -1.8355606e+00   4.5906242e-01   7.4564140e-04   7.5027066e-02  -6.9328151e+00   4.7453292e+00  -2.9809985e+01  -1.6414371e+01   3.4378694e-01   2.9813749e+00  -6.1250565e+00   4.7845841e-01   3.8469146e-01   1.3704712e-01  -7.8963031e+00  -2.4888854e+00   6.6083781e+00  -9.3717251e-02  -6.9034017e-01  -2.6355282e-01  -2.8485484e+00  -2.5075232e+00
   1.0376000e+02   4.4735310e-01   6.1804088e-01   4.2673186e+01  -3.7608821e-02   9.6671349e-01  -2.7268346e+00   1.3447865e+01  -6.9215809e-01  -1.7850838e+00   5.0476737e+00   1.4128178e-03   6.3226198e-04  -7.4394804e+00   4.4358433e+00  -2.9802114e+01   7.8718750e-01  -8.0634424e-02   3.1641145e+00  -5.8763388e+00   4.7425800e-01   3.8763179e-01   1.2437970e-01  -7.6719333e+00  -2.3088260e+00   6.4669588e+00  -9.3968509e-02  -6.7572339e-01  -2.5921131e-01  -2.5266709e+00  -2.5070077e+00
   1.0377000e+02   4.4876261e-01   5.8256190e-01   4.2684583e+01  -1.0378146e-01   9.4001365e-01  -2.6124384e+00   1.1439625e+01  -7.0926213e-01  -1.6959894e+00   8.9094483e+00   1.4082546e-03  -6.3317291e-02  -6.3949553e+00   4.1275033e+00  -2.9384344e+01   4.1776955e+01  -5.3827533e-01   3.1895977e+00  -5.6187051e+00   4.5792603e-01   3.8606554e-01   1.0440186e-01  -7.4608190e+00  -2.1753268e+00   6.2568714e+00  -9.1616398e-02  -6.5918041e-01  -2.5681061e-01  -2.1842086e+00  -2.4811290e+00
   1.0378000e+02   4.5426963e-01   5.3880979e-01   4.2695946e+01  -1.6387641e-01   9.1531917e-01  -2.5151301e+00   9.7308274e+00  -7.2532956e-01  -1.5930141e+00   1.0297531e+01   9.1909125e-04  -1.0912603e-01  -4.5808740e+00   3.8120897e+00  -2.8502314e+01   8.8202952e+01  -9.5455685e-01   3.0414143e+00  -5.3274262e+00   4.2994819e-01   3.7923898e-01   8.0359239e-02  -7.2880802e+00  -2.0852083e+00   6.0168403e+00  -8.6944523e-02  -6.4153863e-01  -2.5603860e-01  -1.8561796e+00  -2.4078596e+00
   1.0379000e+02   4.6425323e-01   4.8977917e-01   4.2706342e+01  -2.2304935e-01   8.8959337e-01  -2.4254848e+00   8.9645348e+00  -7.4050626e-01  -1.5044729e+00   8.8541162e+00   1.0013374e-04  -1.3967869e-01  -3.0552663e+00   3.5090549e+00  -2.7301332e+01   1.2009828e+02  -1.2603537e+00   2.7655503e+00  -5.0179514e+00   3.9519886e-01   3.6894664e-01   5.7006035e-02  -7.1607533e+00  -2.0175848e+00   5.8190450e+00  -8.1586985e-02  -6.2381418e-01  -2.5620882e-01  -1.6063008e+00  -2.2861972e+00
   1.0380000e+02   4.7327945e-01   4.4061845e-01   4.2714484e+01  -2.8647999e-01   8.6598751e-01  -2.3360461e+00   8.9438634e+00  -7.5514314e-01  -1.4508230e+00   5.3649872e+00  -9.6025871e-04  -1.6127530e-01  -2.1596603e+00   3.2476305e+00  -2.6027601e+01   1.2737305e+02  -1.4181085e+00   2.4459438e+00  -4.7372863e+00   3.6065194e-01   3.5801587e-01   3.8859181e-02  -7.0597935e+00  -1.9351444e+00   5.7303312e+00  -7.8279197e-02  -6.0744399e-01  -2.5656582e-01  -1.4863111e+00  -2.1475792e+00
   1.0381000e+02   4.7348540e-01   3.9638617e-01   4.2720529e+01  -3.5608200e-01   8.4312649e-01  -2.2469065e+00   8.9139616e+00  -7.6965215e-01  -1.4379876e+00   1.2835448e+00  -2.2216317e-03  -1.7869137e-01  -1.7416069e+00   3.0305368e+00  -2.4908966e+01   1.1186355e+02  -1.4482419e+00   2.1648687e+00  -4.5256852e+00   3.3205698e-01   3.4848359e-01   2.7788624e-02  -6.9549651e+00  -1.8095845e+00   5.7778001e+00  -7.9194734e-02  -5.9395822e-01  -2.5648427e-01  -1.4911453e+00  -2.0358801e+00
   1.0382000e+02   4.6080086e-01   3.6098393e-01   4.2727552e+01  -4.2980595e-01   8.2146868e-01  -2.1651150e+00   8.1791495e+00  -7.8433322e-01  -1.4544536e+00  -1.6465988e+00  -3.7132440e-03  -1.9899400e-01  -2.0302637e+00   2.8265642e+00  -2.4126362e+01   7.8260405e+01  -1.4187160e+00   1.9719407e+00  -4.3901199e+00   3.1189632e-01   3.4061753e-01   2.2362670e-02  -6.8271119e+00  -1.6390231e+00   5.9441389e+00  -8.4467111e-02  -5.8405919e-01  -2.5543549e-01  -1.5583295e+00  -1.9746343e+00
   1.0383000e+02   4.3903193e-01   3.3657287e-01   4.2740679e+01  -5.0393262e-01   8.0273296e-01  -2.0982977e+00   6.6817315e+00  -7.9929185e-01  -1.4806264e+00  -2.6172853e+00  -5.5149140e-03  -2.2732924e-01  -2.8335238e+00   2.5965340e+00  -2.3807934e+01   3.1842721e+01  -1.3847761e+00   1.8755351e+00  -4.2966090e+00   2.9881495e-01   3.3287287e-01   1.9826390e-02  -6.6637413e+00  -1.4446077e+00   6.1683058e+00  -9.2373910e-02  -5.7682579e-01  -2.5284098e-01  -1.6179876e+00  -1.9653700e+00
   1.0384000e+02   4.1717399e-01   3.2150754e-01   4.2763213e+01  -5.7456458e-01   7.8061679e-01  -2.0456488e+00   5.2648855e+00  -8.1448174e-01  -1.5017944e+00  -2.1168024e+00  -7.6826970e-03  -2.6151081e-01  -3.4181565e+00   2.3266643e+00  -2.3952597e+01  -1.4466284e+01  -1.3521890e+00   1.8600817e+00  -4.1836614e+00   2.8839847e-01   3.2256008e-01   1.8411966e-02  -6.4567947e+00  -1.2525795e+00   6.3597570e+00  -1.0053981e-01  -5.6995591e-01  -2.4814830e-01  -1.6267269e+00  -1.9935499e+00
   1.0385000e+02   4.0220700e-01   3.0895541e-01   4.2793478e+01  -6.3747757e-01   7.6056327e-01  -1.9969719e+00   4.8676967e+00  -8.2974726e-01  -1.5083406e+00  -6.5461392e-01  -1.0219866e-02  -2.9644896e-01  -3.4938151e+00   2.0433352e+00  -2.4379692e+01  -4.2709481e+01  -1.2905323e+00   1.9075363e+00  -3.9905934e+00   2.7545080e-01   3.0716911e-01   1.7884314e-02  -6.2103328e+00  -1.0733031e+00   6.4447779e+00  -1.0707215e-01  -5.6115448e-01  -2.4116193e-01  -1.5730418e+00  -2.0331258e+00
   1.0386000e+02   3.9507756e-01   2.8932322e-01   4.2826243e+01  -6.8893199e-01   7.4033786e-01  -1.9418345e+00   5.5137414e+00  -8.4479247e-01  -1.4885942e+00   1.9746409e+00  -1.3071344e-02  -3.2672432e-01  -3.0275361e+00   1.7882200e+00  -2.4832048e+01  -4.5235580e+01  -1.1610445e+00   2.0012823e+00  -3.6804662e+00   2.5654755e-01   2.8559948e-01   1.8695486e-02  -5.9378231e+00  -9.0069016e-01   6.4079539e+00  -1.1137366e-01  -5.4956723e-01  -2.3218298e-01  -1.4789101e+00  -2.0632152e+00
   1.0387000e+02   3.9283088e-01   2.5603091e-01   4.2856601e+01  -7.2662936e-01   7.2165944e-01  -1.8757703e+00   6.6064187e+00  -8.5918193e-01  -1.4320655e+00   5.6528700e+00  -1.6154765e-02  -3.5054782e-01  -2.3823500e+00   1.5755131e+00  -2.5145645e+01  -3.1359709e+01  -9.5790933e-01   2.1256487e+00  -3.2551932e+00   2.3102040e-01   2.5837186e-01   2.0992467e-02  -5.6696800e+00  -7.3099311e-01   6.2888489e+00  -1.1427777e-01  -5.3626484e-01  -2.2196986e-01  -1.3723644e+00  -2.0700511e+00
   1.0388000e+02   3.9255919e-01   2.1088791e-01   4.2881971e+01  -7.5006762e-01   7.0257994e-01  -1.7999006e+00   7.5869652e+00  -8.7247743e-01  -1.3423477e+00   8.9717794e+00  -1.9445866e-02  -3.7484809e-01  -2.4300277e+00   1.3801177e+00  -2.5301581e+01  -1.5593625e+01  -7.2727586e-01   2.2701849e+00  -2.7596155e+00   2.0035687e-01   2.2721549e-01   2.3996572e-02  -5.4519795e+00  -5.6749564e-01   6.1424807e+00  -1.1724673e-01  -5.2371886e-01  -2.1174408e-01  -1.2582114e+00  -2.0471514e+00
   1.0389000e+02   3.9301487e-01   1.6429203e-01   4.2902201e+01  -7.6204967e-01   6.8487555e-01  -1.7212073e+00   7.8693317e+00  -8.8442103e-01  -1.2399552e+00   1.0239248e+01  -2.2937657e-02  -4.0214128e-01  -2.7293189e+00   1.1619073e+00  -2.5350555e+01  -4.8973534e+00  -5.2346942e-01   2.4273340e+00  -2.2619440e+00   1.6730375e-01   1.9465097e-01   2.6025302e-02  -5.3117052e+00  -4.0671830e-01   6.0016643e+00  -1.2140279e-01  -5.1464187e-01  -2.0284852e-01  -1.1370373e+00  -2.0146381e+00
   1.0390000e+02   3.9352660e-01   1.2889671e-01   4.2918973e+01  -7.6910009e-01   6.7072349e-01  -1.6513907e+00   6.9816574e+00  -8.9506277e-01  -1.1533048e+00   8.6650447e+00  -2.6481212e-02  -4.1781319e-01  -1.5671908e+00   8.9994983e-01  -2.5329269e+01   2.1286180e+00  -3.7257827e-01   2.5873607e+00  -1.8210852e+00   1.3504193e-01   1.6315860e-01   2.5323463e-02  -5.2474071e+00  -2.3550474e-01   5.8711907e+00  -1.2718151e-01  -5.1083652e-01  -1.9615002e-01  -1.0194230e+00  -2.0071802e+00
   1.0391000e+02   3.9255895e-01   1.1197925e-01   4.2934280e+01  -7.7766230e-01   6.5364935e-01  -1.5981870e+00   5.3203698e+00  -9.0487738e-01  -1.1122328e+00   4.1071924e+00  -2.9836012e-02  -4.0919160e-01   8.6215916e-01   6.1334084e-01  -2.5236814e+01   9.2454591e+00  -2.9582331e-01   2.7433891e+00  -1.4674406e+00   1.0621912e-01   1.3418600e-01   2.1063689e-02  -5.2621823e+00  -4.3762467e-02   5.7484679e+00  -1.3429373e-01  -5.1267843e-01  -1.9190944e-01  -8.9778963e-01  -2.0283051e+00
   1.0392000e+02   3.8821162e-01   1.1223056e-01   4.2948777e+01  -7.9005534e-01   6.5364935e-01  -1.5601491e+00   3.8037975e+00  -9.1472442e-01  -1.1340076e+00  -2.1774752e+00  -3.2906166e-02  -3.8450118e-01   2.4690419e+00   3.4397723e-01  -2.5068479e+01   1.6833461e+01  -3.1246947e-01   2.8953887e+00  -1.2023414e+00   8.2187012e-02   1.0797737e-01   1.3663643e-02  -5.3587803e+00   1.7038115e-01   5.6362960e+00  -1.4162945e-01  -5.1925418e-01  -1.9000362e-01  -7.5069336e-01  -2.0561714e+00
   1.0393000e+02   3.8020040e-01   1.2105881e-01   4.2961815e+01  -8.0473966e-01   6.4098698e-01  -1.5326900e+00   2.7459097e+00  -9.2540762e-01  -1.2016590e+00  -6.7651457e+00  -3.5786236e-02  -3.5945503e-01   2.5046149e+00   1.1324953e-01  -2.4847301e+01   2.2117828e+01  -4.0643111e-01   3.0430680e+00  -1.0095617e+00   6.2988703e-02   8.4172844e-02   4.3306357e-03  -5.5050305e+00   3.9701386e-01   5.5361382e+00  -1.4744187e-01  -5.2864916e-01  -1.9003512e-01  -5.8333636e-01  -2.0863695e+00
   1.0394000e+02   3.7085986e-01   1.2703825e-01   4.2973174e+01  -8.1899497e-01   6.2437120e-01  -1.5093606e+00   2.3329337e+00  -9.3719489e-01  -1.2733696e+00  -7.1710571e+00  -3.8603628e-02  -3.4068949e-01   1.8765544e+00  -9.7204932e-02  -2.4585252e+01   2.6204872e+01  -5.4168610e-01   3.1812778e+00  -8.7684408e-01   4.8076057e-02   6.2452176e-02  -5.5603570e-03  -5.6521169e+00   6.0377262e-01   5.4456327e+00  -1.5007627e-01  -5.3832876e-01  -1.9153640e-01  -4.1838545e-01  -2.1243447e+00
   1.0395000e+02   3.6341077e-01   1.2239533e-01   4.2984045e+01  -8.3108018e-01   6.0918782e-01  -1.4776804e+00   3.1680203e+00  -9.4984187e-01  -1.3188625e+00  -4.5492930e+00  -4.1388452e-02  -3.2423423e-01   1.6455256e+00  -3.2565182e-01  -2.4218819e+01   3.6643311e+01  -6.9445075e-01   3.3024473e+00  -8.0525868e-01   3.7128241e-02   4.2804819e-02  -1.4773298e-02  -5.7685701e+00   7.4798805e-01   5.3680786e+00  -1.4897223e-01  -5.4602405e-01  -1.9429803e-01  -2.6765203e-01  -2.1640555e+00
   1.0396000e+02   3.5900400e-01   1.0727758e-01   4.2995909e+01  -8.4088901e-01   5.9222827e-01  -1.4254701e+00   5.2210315e+00  -9.6290038e-01  -1.3300386e+00  -1.1176107e+00  -4.4030603e-02  -2.9936145e-01   2.4872785e+00  -5.9517672e-01  -2.3634109e+01   5.8471043e+01  -8.4286446e-01   3.4023426e+00  -7.9385266e-01   3.0347897e-02   2.5431695e-02  -2.2378534e-02  -5.8365944e+00   8.0961865e-01   5.3216185e+00  -1.4528351e-01  -5.5072936e-01  -1.9831757e-01  -1.4167955e-01  -2.2014469e+00
   1.0397000e+02   3.5615543e-01   8.8195639e-02   4.3009027e+01  -8.4881484e-01   5.7985238e-01  -1.3520666e+00   7.3403520e+00  -9.7588895e-01  -1.3058801e+00   2.4158555e+00  -4.6319989e-02  -2.5690536e-01   4.2456087e+00  -8.8846040e-01  -2.2767437e+01   8.6667127e+01  -9.5715695e-01   3.4844416e+00  -8.2822901e-01   2.7993409e-02   1.0518621e-02  -2.7941794e-02  -5.8433771e+00   8.0964368e-01   5.3357777e+00  -1.4151135e-01  -5.5293990e-01  -2.0324186e-01  -5.8283407e-02  -2.2434064e+00
   1.0398000e+02   3.5362874e-01   7.2622513e-02   4.3023061e+01  -8.5425010e-01   5.6690354e-01  -1.2683055e+00   8.3761058e+00  -9.8835754e-01  -1.2467481e+00   5.9131947e+00  -4.8080742e-02  -1.9985067e-01   5.7054686e+00  -1.1569843e+00  -2.1654109e+01   1.1133284e+02  -1.0211391e+00   3.5569701e+00  -8.8862781e-01   2.9593960e-02  -1.8489691e-03  -3.1564452e-02  -5.7928589e+00   7.9909614e-01   5.4322067e+00  -1.4026510e-01  -5.5410400e-01  -2.0789370e-01  -2.3895092e-02  -2.2917470e+00
   1.0399000e+02   3.5375529e-01   6.4147434e-02   4.3039192e+01  -8.5533389e-01   5.5469953e-01  -1.1860597e+00   8.2245808e+00  -9.9989313e-01  -1.1522144e+00   9.4533792e+00  -4.9355153e-02  -1.4897189e-01   5.0878779e+00  -1.3590240e+00  -2.0397179e+01   1.2569296e+02  -1.0534251e+00   3.6247055e+00  -9.5952564e-01   3.3792275e-02  -1.1555382e-02  -3.3804230e-02  -5.7183948e+00   8.2893623e-01   5.6060817e+00  -1.4307516e-01  -5.5588683e-01  -2.1060782e-01  -1.8658016e-02  -2.3291123e+00
   1.0400000e+02   3.6190509e-01   6.0206567e-02   4.3059988e+01  -8.4975853e-01   5.4444359e-01  -1.1117042e+00   7.4355537e+00  -1.0100197e+00  -1.0128709e+00   1.3934349e+01  -5.0486027e-02  -1.3339281e-01   1.5579086e+00  -1.4838602e+00  -1.9116389e+01   1.2807906e+02  -1.0925095e+00   3.6801517e+00  -1.0328004e+00   3.9019968e-02  -1.8312889e-02  -3.5566458e-02  -5.6583738e+00   9.2791100e-01   5.8253786e+00  -1.4999653e-01  -5.5950419e-01  -2.1021216e-01  -1.5540143e-02  -2.3390397e+00
   1.0401000e+02   3.8067377e-01   5.2786189e-02   4.3085473e+01  -8.3594815e-01   5.3281255e-01  -1.0467776e+00   6.4926617e+00  -1.0181038e+00  -8.1097612e-01   2.0189474e+01  -5.2012004e-02  -1.7216494e-01  -3.8772135e+00  -1.5451734e+00  -1.7896407e+01   1.2199820e+02  -1.1728831e+00   3.7107514e+00  -1.1098526e+00   4.4265451e-02  -2.1631705e-02  -3.8008440e-02  -5.6228948e+00   1.0926855e+00   6.0518294e+00  -1.5988000e-01  -5.6520572e-01  -2.0668937e-01  -3.5989935e-03  -2.3286626e+00
   1.0402000e+02   4.0357365e-01   3.3254937e-02   4.3109765e+01  -8.1441554e-01   5.2473384e-01  -9.8756478e-01   5.9212790e+00  -1.0234012e+00  -5.3441183e-01   2.7656429e+01  -5.4497663e-02  -2.6760489e-01  -9.5439952e+00  -1.5647167e+00  -1.6763041e+01   1.1333655e+02  -1.3253878e+00   3.7191144e+00  -1.1972776e+00   4.9369980e-02  -2.0754959e-02  -4.2466415e-02  -5.5981540e+00   1.2888131e+00   6.2673933e+00  -1.7098586e-01  -5.7227990e-01  -2.0104510e-01   0.0000000e+00  -2.3162554e+00
   1.0403000e+02   4.1696485e-01  -2.5494889e-04   4.3124132e+01  -7.8856471e-01   5.1235795e-01  -9.2457889e-01   6.2985890e+00  -1.0253312e+00  -1.9937586e-01   3.3503597e+01  -5.8426816e-02  -4.1141369e-01  -1.4380879e+01  -1.5621108e+00  -1.5711079e+01   1.0519628e+02  -1.5801713e+00   3.7233902e+00  -1.2989233e+00   5.4800542e-02  -1.4508008e-02  -5.0116962e-02  -5.5642043e+00   1.4739974e+00   6.4782793e+00  -1.8172143e-01  -5.7956976e-01  -1.9466280e-01   0.0000000e+00  -2.3140135e+00
   1.0404000e+02   4.1143051e-01  -3.9764092e-02   4.3124765e+01  -7.6288291e-01   5.0347711e-01  -8.4989349e-01   7.4685394e+00  -1.0239230e+00   1.3307114e-01   3.3244700e+01  -6.4189445e-02  -5.9395240e-01  -1.8253871e+01  -1.5511503e+00  -1.4718714e+01   9.9236478e+01  -1.9565281e+00   3.7363065e+00  -1.4186137e+00   6.1073458e-02  -1.3467794e-03  -6.1420700e-02  -5.5057081e+00   1.6225133e+00   6.6924034e+00  -1.9106426e-01  -5.8582539e-01  -1.8860200e-01   0.0000000e+00  -2.3223398e+00
   1.0405000e+02   3.8988141e-01  -7.2583653e-02   4.3116509e+01  -7.3857862e-01   4.9413790e-01  -7.6820490e-01   8.1688596e+00  -1.0200975e+00   3.7397945e-01   2.4090832e+01  -7.2059800e-02  -8.0359598e-01  -2.0964358e+01  -1.5397091e+00  -1.3718553e+01   1.0001605e+02  -2.4357560e+00   3.7501544e+00  -1.5596235e+00   6.8235741e-02   2.0124318e-02  -7.5897941e-02  -5.4081518e+00   1.7265206e+00   6.8927388e+00  -1.9848313e-01  -5.8964776e-01  -1.8318993e-01   0.0000000e+00  -2.3378322e+00
   1.0406000e+02   3.6227389e-01  -8.9635409e-02   4.3109313e+01  -7.1116149e-01   4.9115852e-01  -6.9560080e-01   7.2604091e+00  -1.0154318e+00   4.5764316e-01   8.3663709e+00  -8.2043235e-02  -1.0137729e+00  -2.1017692e+01  -1.5311570e+00  -1.2604478e+01   1.1140748e+02  -2.9396879e+00   3.7422211e+00  -1.7086325e+00   7.5813409e-02   5.0238133e-02  -9.2247984e-02  -5.2452126e+00   1.7857210e+00   7.0341203e+00  -2.0369650e-01  -5.8960188e-01  -1.7807166e-01  -8.4643518e-02  -2.3707454e+00
   1.0407000e+02   3.3571114e-01  -9.0362164e-02   4.3112382e+01  -6.7248383e-01   4.8141823e-01  -6.4452009e-01   5.1080714e+00  -1.0114970e+00   3.8455865e-01  -7.3084512e+00  -9.3780485e-02  -1.1883754e+00  -1.7460252e+01  -1.5261052e+00  -1.1308562e+01   1.2959168e+02  -3.3652312e+00   3.6888172e+00  -1.8370220e+00   8.3119574e-02   8.7315327e-02  -1.0839613e-01  -4.9999261e+00   1.8024841e+00   7.0733499e+00  -2.0658978e-01  -5.8484163e-01  -1.7262905e-01  -3.2667495e-01  -2.4318910e+00
   1.0408000e+02   3.1266249e-01  -8.2408167e-02   4.3129801e+01  -6.1436160e-01   4.7763671e-01  -6.1396244e-01   3.0557650e+00  -1.0092675e+00   2.1424216e-01  -1.7031649e+01  -1.0673161e-01  -1.3094276e+00  -1.2105216e+01  -1.5238616e+00  -9.8685112e+00   1.4400505e+02  -3.6416402e+00   3.5704498e+00  -1.9284406e+00   8.9533758e-02   1.2728272e-01  -1.2163661e-01  -4.6952136e+00   1.7813014e+00   7.0016367e+00  -2.0734405e-01  -5.7567536e-01  -1.6644440e-01  -6.8008652e-01  -2.5080436e+00
   1.0409000e+02   2.9424280e-01  -7.6454814e-02   4.3158218e+01  -5.3124947e-01   4.6875587e-01  -5.9370975e-01   2.0252690e+00  -1.0089714e+00   2.1057994e-02  -1.9318416e+01  -1.2045814e-01  -1.3869259e+00  -7.7498352e+00  -1.5233830e+00  -8.4108828e+00   1.4576284e+02  -3.7470360e+00   3.3780193e+00  -1.9927882e+00   9.4706145e-02   1.6446866e-01  -1.2949065e-01  -4.3821764e+00   1.7218080e+00   6.8506635e+00  -2.0653945e-01  -5.6352276e-01  -1.5966805e-01  -1.0713013e+00  -2.5726569e+00
   1.0410000e+02   2.7964554e-01  -7.8552144e-02   4.3188720e+01  -4.2190051e-01   4.6371384e-01  -5.7273849e-01   2.0971262e+00  -1.0102950e+00  -1.4089093e-01  -1.6194892e+01  -1.3477691e-01  -1.4460885e+00  -5.9162524e+00  -1.5237627e+00  -7.0727571e+00   1.3381257e+02  -3.7068347e+00   3.1262694e+00  -2.0592253e+00   9.8763909e-02   1.9356868e-01  -1.3110289e-01  -4.1186529e+00   1.6182040e+00   6.6867492e+00  -2.0503578e-01  -5.5046342e-01  -1.5318047e-01  -1.4159547e+00  -2.6012801e+00
   1.0411000e+02   2.6424824e-01  -8.5268832e-02   4.3213133e+01  -2.9088267e-01   4.5741130e-01  -5.4334679e-01   2.9391695e+00  -1.0126923e+00  -2.4827033e-01  -1.0737940e+01  -1.4977231e-01  -1.5134017e+00  -6.7313267e+00  -1.5243950e+00  -5.9395572e+00   1.1331999e+02  -3.5856181e+00   2.8531055e+00  -2.1622835e+00   1.0224487e-01   2.1175661e-01  -1.2785773e-01  -3.9505819e+00   1.4751232e+00   6.5890110e+00  -2.0370668e-01  -5.3855127e-01  -1.4818724e-01  -1.6569066e+00  -2.5785201e+00
   1.0412000e+02   2.4324077e-01  -8.5567763e-02   4.3229098e+01  -1.5039636e-01   4.5122336e-01  -5.0113026e-01   4.2216528e+00  -1.0156262e+00  -3.0199905e-01  -5.3728718e+00  -1.6564197e-01  -1.6001249e+00  -8.6723187e+00  -1.5249616e+00  -5.0365472e+00   9.0301007e+01  -3.4486781e+00   2.6000925e+00  -2.3194523e+00   1.0554641e-01   2.1953723e-01  -1.2244073e-01  -3.8809023e+00   1.3112463e+00   6.5931970e+00  -2.0295455e-01  -5.2897255e-01  -1.4547981e-01  -1.7943805e+00  -2.5155978e+00
   1.0413000e+02   2.1755041e-01  -6.8695467e-02   4.3239768e+01  -1.9008835e-02   4.4537919e-01  -4.4745936e-01   5.3670902e+00  -1.0186782e+00  -3.1394571e-01  -1.1946661e+00  -1.8240620e-01  -1.6885790e+00  -8.8454101e+00  -1.5253478e+00  -4.3495746e+00   6.8697255e+01  -3.3244647e+00   2.3910756e+00  -2.5206358e+00   1.0842980e-01   2.1989972e-01  -1.1724882e-01  -3.8687028e+00   1.1513286e+00   6.6499785e+00  -2.0221032e-01  -5.2167290e-01  -1.4511469e-01  -1.8832494e+00  -2.4494063e+00
   1.0414000e+02   1.9395563e-01  -3.3726206e-02   4.3250316e+01   8.5258562e-02   4.4217062e-01  -3.9275575e-01   5.4703610e+00  -1.0215982e+00  -3.0090301e-01   1.3042700e+00  -1.9970935e-01  -1.7413870e+00  -5.2807997e+00  -1.5255532e+00  -3.8435190e+00   5.0605564e+01  -3.2137717e+00   2.2241146e+00  -2.7421909e+00   1.1026512e-01   2.1658794e-01  -1.1337193e-01  -3.8764432e+00   1.0263666e+00   6.6533689e+00  -2.0013247e-01  -5.1585254e-01  -1.4665458e-01  -1.9840544e+00  -2.4072657e+00
   1.0415000e+02   1.7916724e-01   5.6741220e-03   4.3264621e+01   1.5172566e-01   4.3775885e-01  -3.5214884e-01   4.0606915e+00  -1.0243038e+00  -2.7968630e-01   2.1216715e+00  -2.1690079e-01  -1.7294189e+00   1.1968107e+00  -1.5256236e+00  -3.4759865e+00   3.6753246e+01  -3.1198860e+00   2.0805620e+00  -2.9623861e+00   1.1076713e-01   2.1253777e-01  -1.1045767e-01  -3.9051062e+00   9.6331829e-01   6.5112292e+00  -1.9545812e-01  -5.1074686e-01  -1.4954513e-01  -2.1154768e+00  -2.3821190e+00
   1.0416000e+02   1.7484972e-01   2.6981536e-02   4.3283201e+01   1.7775931e-01   4.3563891e-01  -3.3750150e-01   1.4647342e+00  -1.0267416e+00  -2.5315993e-01   2.6526367e+00  -2.3332409e-01  -1.6522608e+00   7.7158068e+00  -1.5256101e+00  -3.2083365e+00   2.6765002e+01  -3.0557929e+00   1.9403461e+00  -3.1726314e+00   1.1050799e-01   2.0915688e-01  -1.0730991e-01  -3.9811760e+00   9.6346206e-01   6.1986658e+00  -1.8774377e-01  -5.0606065e-01  -1.5329551e-01  -2.2514825e+00  -2.3456506e+00
   1.0417000e+02   1.7794004e-01   1.3981435e-02   4.3303345e+01   1.6622468e-01   4.3414921e-01  -3.4874714e-01  -1.1245647e+00  -1.0286796e+00  -2.0324903e-01   4.9910897e+00  -2.4857593e-01  -1.5350825e+00   1.1717832e+01  -1.5255530e+00  -3.0051550e+00   2.0318144e+01  -3.0389343e+00   1.8002435e+00  -3.3856281e+00   1.1091728e-01   2.0671722e-01  -1.0298526e-01  -4.1298187e+00   9.9068555e-01   5.7655383e+00  -1.7767915e-01  -5.0215159e-01  -1.5760300e-01  -2.3455445e+00  -2.2720415e+00
   1.0418000e+02   1.8449408e-01  -2.9810765e-02   4.3322115e+01   1.2403489e-01   4.2664347e-01  -3.6766864e-01  -1.8921495e+00  -1.0295992e+00  -1.0138627e-01   1.0186277e+01  -2.6252312e-01  -1.4046394e+00   1.3044309e+01  -1.5254800e+00  -2.8289676e+00   1.7618744e+01  -3.0802179e+00   1.6820882e+00  -3.6276771e+00   1.1384126e-01   2.0539284e-01  -9.7686426e-02  -4.3553460e+00   9.8485355e-01   5.3053040e+00  -1.6692132e-01  -5.0014118e-01  -1.6254536e-01  -2.3645582e+00  -2.1563131e+00
   1.0419000e+02   1.9343818e-01  -8.1674909e-02   4.3339737e+01   6.0721590e-02   4.2154414e-01  -3.6972308e-01  -2.0544405e-01  -1.0288176e+00   6.8842718e-02   1.7022898e+01  -2.7509268e-01  -1.2666672e+00   1.3797220e+01  -1.5254144e+00  -2.6490179e+00   1.7994971e+01  -3.1685095e+00   1.6075977e+00  -3.9269844e+00   1.2091034e-01   2.0596471e-01  -9.2589841e-02  -4.6258865e+00   9.0889101e-01   4.9219179e+00  -1.5750821e-01  -5.0160922e-01  -1.6836647e-01  -2.3159501e+00  -2.0258562e+00
   1.0420000e+02   2.0745510e-01  -1.1408700e-01   4.3359394e+01  -1.4797934e-02   4.1759073e-01  -3.4593977e-01   2.3783306e+00  -1.0258250e+00   2.9003853e-01   2.2119582e+01  -2.8606614e-01  -1.1065422e+00   1.6012502e+01  -1.5253853e+00  -2.4599928e+00   1.8902512e+01  -3.2774906e+00   1.5709093e+00  -4.3050067e+00   1.3298656e-01   2.0969702e-01  -8.8853845e-02  -4.8803010e+00   7.8440424e-01   4.7103156e+00  -1.5126605e-01  -5.0766742e-01  -1.7477988e-01  -2.2368092e+00  -1.9262429e+00
   1.0421000e+02   2.3022096e-01  -1.1089411e-01   4.3383640e+01  -9.7081443e-02   4.1335085e-01  -3.0826880e-01   3.7670971e+00  -1.0206017e+00   5.1308642e-01   2.2304789e+01  -2.9502297e-01  -9.0424978e-01   2.0229242e+01  -1.5254369e+00  -2.2844045e+00   1.7558831e+01  -3.3838928e+00   1.5451396e+00  -4.7621283e+00   1.4981916e-01   2.1765108e-01  -8.6908881e-02  -5.0564233e+00   6.7043229e-01   4.7335825e+00  -1.4951423e-01  -5.1814092e-01  -1.8061131e-01  -2.1645532e+00  -1.8911296e+00
   1.0422000e+02   2.6225873e-01  -7.4212796e-02   4.3411729e+01  -1.8405673e-01   4.1117361e-01  -2.8105057e-01   2.7218231e+00  -1.0137147e+00   6.7934803e-01   1.6626161e+01  -3.0136991e-01  -6.4273998e-01   2.6150980e+01  -1.5256300e+00  -2.1495064e+00   1.3489809e+01  -3.4687606e+00   1.4988303e+00  -5.2752039e+00   1.7000255e-01   2.2998217e-01  -8.6405885e-02  -5.1124310e+00   6.2156508e-01   5.0022398e+00  -1.5296588e-01  -5.3162587e-01  -1.8427754e-01  -2.1246192e+00  -1.9312030e+00
   1.0423000e+02   2.9810841e-01  -2.0829888e-02   4.3440313e+01  -2.7471715e-01   4.1048606e-01  -2.8957272e-01  -8.5221448e-01  -1.0061836e+00   7.4387167e-01   6.4523637e+00  -3.0440191e-01  -3.1111130e-01   3.3162868e+01  -1.5260270e+00  -2.0632284e+00   8.6277962e+00  -3.5236592e+00   1.4103509e+00  -5.8066596e+00   1.9131558e-01   2.4570977e-01  -8.6514924e-02  -5.0408237e+00   6.6061798e-01   5.4755645e+00  -1.6157612e-01  -5.4608580e-01  -1.8469216e-01  -2.1184881e+00  -2.0353451e+00
   1.0424000e+02   3.2701287e-01   2.7521736e-02   4.3465758e+01  -3.6624493e-01   4.0693372e-01  -3.4593580e-01  -5.6363087e+00  -9.9910728e-01   6.9873933e-01  -4.5132337e+00  -3.0336789e-01   9.4915951e-02   4.0602725e+01  -1.5266527e+00  -2.0102769e+00   5.2951527e+00  -3.5574614e+00   1.2857139e+00  -6.2998082e+00   2.1131640e-01   2.6309297e-01  -8.6384020e-02  -4.8649886e+00   7.6469302e-01   6.0774653e+00  -1.7438532e-01  -5.5934853e-01  -1.8184645e-01  -2.1210063e+00  -2.1804906e+00
   1.0425000e+02   3.3923527e-01   5.5415863e-02   4.3486157e+01  -4.5248287e-01   4.0595969e-01  -4.3918247e-01  -9.3246663e+00  -9.9315701e-01   5.8663080e-01  -1.1210853e+01  -2.9749422e-01   5.7758114e-01   4.8266519e+01  -1.5274222e+00  -1.9619006e+00   4.8376321e+00  -3.5861462e+00   1.1620516e+00  -6.6760800e+00   2.2791172e-01   2.8028271e-01  -8.5582650e-02  -4.6170034e+00   8.7319169e-01   6.7148564e+00  -1.8969977e-01  -5.6959268e-01  -1.7666464e-01  -2.1017931e+00  -2.3492943e+00
   1.0426000e+02   3.3418993e-01   6.0420794e-02   4.3502508e+01  -5.2612668e-01   3.9707885e-01  -5.3485557e-01  -9.5673102e+00  -9.8822647e-01   4.8522675e-01  -1.0140405e+01  -2.8607424e-01   1.1306939e+00   5.5311278e+01  -1.5280375e+00  -1.8871323e+00   7.4768269e+00  -3.6384251e+00   1.0905423e+00  -6.8625716e+00   2.3968856e-01   2.9583898e-01  -8.4270102e-02  -4.3419893e+00   9.1757871e-01   7.3025189e+00  -2.0556730e-01  -5.7588545e-01  -1.7037810e-01  -2.0287096e+00  -2.5171621e+00
   1.0427000e+02   3.2135989e-01   5.1037318e-02   4.3518144e+01  -5.8285841e-01   3.8877096e-01  -5.9055457e-01  -5.5699000e+00  -9.8350861e-01   4.6449670e-01  -2.0730045e+00  -2.6865449e-01   1.7296738e+00   5.9897987e+01  -1.5278786e+00  -1.7640516e+00   1.2308070e+01  -3.7445085e+00   1.1020573e+00  -6.8265424e+00   2.4594746e-01   3.0884866e-01  -8.2994337e-02  -4.0921397e+00   8.6217313e-01   7.7788288e+00  -2.2017321e-01  -5.7812206e-01  -1.6393263e-01  -1.8790362e+00  -2.6485683e+00
   1.0428000e+02   3.1274339e-01   3.9655584e-02   4.3536186e+01  -6.2272914e-01   3.7994741e-01  -5.8701654e-01   3.5380312e-01  -9.7799111e-01   5.4492641e-01   8.0429707e+00  -2.4519352e-01   2.3337188e+00   6.0404499e+01  -1.5259496e+00  -1.5922360e+00   1.7181558e+01  -3.8999719e+00   1.1756051e+00  -6.5811996e+00   2.4653416e-01   3.1860260e-01  -8.2246185e-02  -3.8881037e+00   7.3171701e-01   8.1021384e+00  -2.3207380e-01  -5.7627508e-01  -1.5773266e-01  -1.6672413e+00  -2.7279593e+00
   1.0429000e+02   3.1501731e-01   3.6213889e-02   4.3557120e+01  -6.4815861e-01   3.7885879e-01  -5.4376965e-01   4.3246890e+00  -9.7106826e-01   6.8585205e-01   1.4092564e+01  -2.1624519e-01   2.8830141e+00   5.4929537e+01  -1.5209942e+00  -1.3982417e+00   1.9399430e+01  -4.0855950e+00   1.2517534e+00  -6.1671105e+00   2.4162598e-01   3.2418707e-01  -8.2069480e-02  -3.7311714e+00   5.9339991e-01   8.2511131e+00  -2.4036853e-01  -5.7011710e-01  -1.5173852e-01  -1.4154847e+00  -2.7492747e+00
   1.0430000e+02   3.2649343e-01   4.3684771e-02   4.3578685e+01  -6.6151799e-01   3.7444701e-01  -4.9871576e-01   4.5053882e+00  -9.6291316e-01   8.0931894e-01   1.2346689e+01  -1.8312177e-01   3.3011137e+00   4.1809956e+01  -1.5119470e+00  -1.2224265e+00   1.7581517e+01  -4.3040149e+00   1.2837098e+00  -5.6275385e+00   2.3161139e-01   3.2448073e-01  -8.2098944e-02  -3.6439725e+00   5.0921873e-01   8.2286564e+00  -2.4483558e-01  -5.5998256e-01  -1.4580378e-01  -1.1141449e+00  -2.6880600e+00
   1.0431000e+02   3.3750166e-01   5.6878977e-02   4.3597691e+01  -6.6422451e-01   3.7112386e-01  -4.7893019e-01   1.9785570e+00  -9.5433625e-01   8.5166126e-01   4.2342322e+00  -1.4773833e-01   3.5273903e+00   2.2627660e+01  -1.4989013e+00  -1.0943311e+00   1.2809543e+01  -4.5560454e+00   1.2673375e+00  -4.9941919e+00   2.1714538e-01   3.1865954e-01  -8.2040448e-02  -3.6567179e+00   5.0917907e-01   8.0532869e+00  -2.4601105e-01  -5.4754691e-01  -1.4011116e-01  -7.5337814e-01  -2.5289214e+00
   1.0432000e+02   3.3448659e-01   6.6788614e-02   4.3612286e+01  -6.5756343e-01   3.6969146e-01  -4.8962899e-01  -1.0698798e+00  -9.4614761e-01   8.1310523e-01  -3.8556028e+00  -1.1207558e-01   3.5552828e+00   2.7892525e+00  -1.4846964e+00  -1.0194679e+00   7.4863225e+00  -4.8098747e+00   1.2322004e+00  -4.2957756e+00   1.9931752e-01   3.0690278e-01  -8.2095745e-02  -3.7696592e+00   5.9347929e-01   7.7514794e+00  -2.4508684e-01  -5.3561221e-01  -1.3534507e-01  -3.6579862e-01  -2.3030140e+00
   1.0433000e+02   3.0991993e-01   6.7552505e-02   4.3623786e+01  -6.4434504e-01   3.6293056e-01  -5.1409752e-01  -2.4468528e+00  -9.3858665e-01   7.5071094e-01  -6.2394290e+00  -7.7601572e-02   3.4362609e+00  -1.1902190e+01  -1.4769682e+00  -9.8478190e-01   3.4685979e+00  -5.0206196e+00   1.2206973e+00  -3.5766827e+00   1.7974505e-01   2.9069429e-01  -8.2810845e-02  -3.9508762e+00   7.3534635e-01   7.3643321e+00  -2.4344194e-01  -5.2689593e-01  -1.3218975e-01  -8.0461174e-03  -2.0707036e+00
   1.0434000e+02   2.7197542e-01   6.0404886e-02   4.3636536e+01  -6.2964651e-01   3.5508104e-01  -5.2451290e-01  -1.0415384e+00  -9.3135255e-01   7.1836791e-01  -3.2343032e+00  -4.4998848e-02   3.2492162e+00  -1.8704470e+01  -1.4899810e+00  -9.7024186e-01   1.4540047e+00  -5.1524407e+00   1.2575107e+00  -2.8986921e+00   1.6028319e-01   2.7212827e-01  -8.4383031e-02  -4.1467418e+00   8.9087694e-01   6.9493976e+00  -2.4193743e-01  -5.2251789e-01  -1.3051717e-01   0.0000000e+00  -1.8847084e+00
   1.0435000e+02   2.4210560e-01   5.1814184e-02   4.3654464e+01  -6.1955629e-01   3.4963794e-01  -5.0708124e-01   1.7431666e+00  -9.2402017e-01   7.2842756e-01   1.0059647e+00  -1.4332826e-02   3.0560145e+00  -1.9320178e+01  -1.5447324e+00  -9.5672385e-01   1.3518012e+00  -5.1796501e+00   1.3207686e+00  -2.3259612e+00   1.4230447e-01   2.5253371e-01  -8.6075108e-02  -4.2946154e+00   1.0265922e+00   6.5663406e+00  -2.4052938e-01  -5.2124962e-01  -1.2923863e-01   0.0000000e+00  -1.7687900e+00
   1.0436000e+02   2.3937803e-01   4.7152144e-02   4.3676785e+01  -6.1879359e-01   3.4677315e-01  -4.7510291e-01   3.1978324e+00  -9.1639145e-01   7.5813708e-01   2.9709516e+00   1.4409929e-02   2.8642680e+00  -1.9174644e+01  -1.6648073e+00  -9.3026212e-01   2.6461729e+00  -5.1022935e+00   1.3528427e+00  -1.9125259e+00   1.2619071e-01   2.3164227e-01  -8.6336230e-02  -4.3606109e+00   1.1352507e+00   6.2624933e+00  -2.3852461e-01  -5.2019094e-01  -1.2705415e-01   0.0000000e+00  -1.7007234e+00
   1.0437000e+02   2.6464769e-01   4.5752477e-02   4.3697665e+01  -6.2893660e-01   3.4488239e-01  -4.5313994e-01   2.1962968e+00  -9.0870591e-01   7.6381013e-01   5.6730510e-01   4.0857868e-02   2.6350468e+00  -2.2922117e+01  -1.8646412e+00  -8.8566469e-01   4.4597429e+00  -4.9417141e+00   1.3052840e+00  -1.6838966e+00   1.1153132e-01   2.0810447e-01  -8.3606273e-02  -4.3523376e+00   1.2212639e+00   6.0557956e+00  -2.3510757e-01  -5.1648445e-01  -1.2343692e-01   0.0000000e+00  -1.6336683e+00
   1.0438000e+02   2.9815924e-01   4.3252920e-02   4.3710531e+01  -6.4812963e-01   3.4018414e-01  -4.5323184e-01  -9.1891319e-03  -9.0163362e-01   7.0247242e-01  -6.1337703e+00   6.4284386e-02   2.3326208e+00  -3.0242608e+01  -2.1320177e+00  -8.3163808e-01   5.4026603e+00  -4.7068140e+00   1.1781226e+00  -1.6181392e+00   9.7665294e-02   1.8086249e-01  -7.7204692e-02  -4.2952740e+00   1.2746640e+00   5.9228833e+00  -2.2970945e-01  -5.0896923e-01  -1.1920814e-01   0.0000000e+00  -1.5436964e+00
   1.0439000e+02   3.1281178e-01   3.8404935e-02   4.3712227e+01  -6.7195158e-01   3.3565777e-01  -4.6894137e-01  -1.5709536e+00  -8.9590362e-01   5.6816754e-01  -1.3430489e+01   8.3931676e-02   1.9540034e+00  -3.7861733e+01  -2.4216215e+00  -7.9788498e-01   3.3753109e+00  -4.3953258e+00   1.0207875e+00  -1.6648369e+00   8.4142232e-02   1.5018188e-01  -6.7616141e-02  -4.2296345e+00   1.2697441e+00   5.8275178e+00  -2.2233211e-01  -4.9879549e-01  -1.1621814e-01   0.0000000e+00  -1.4340359e+00
   1.0440000e+02   2.9307012e-01   3.5496656e-02   4.3703617e+01  -6.9453636e-01   3.3130329e-01  -4.8560047e-01  -1.6659098e+00  -8.9181899e-01   4.0346412e-01  -1.6470342e+01   9.9239292e-02   1.5193907e+00  -4.3461271e+01  -2.6761390e+00  -8.4201328e-01  -4.4128307e+00  -4.0187733e+00   8.9501535e-01  -1.7840492e+00   7.0979918e-02   1.1767515e-01  -5.6040249e-02  -4.2037131e+00   1.1895851e+00   5.7653954e+00  -2.1384275e-01  -4.8866509e-01  -1.1604738e-01   0.0000000e+00  -1.3153318e+00
   1.0441000e+02   2.4632374e-01   4.0466671e-02   4.3687953e+01  -7.0981055e-01   3.2322459e-01  -4.9080738e-01  -5.2069085e-01  -8.8908306e-01   2.6832093e-01  -1.3514319e+01   1.0991468e-01   1.0560687e+00  -4.6332207e+01  -2.8590671e+00  -1.0504090e+00  -2.0839575e+01  -3.6020615e+00   8.3391488e-01  -1.9552043e+00   5.8542625e-02   8.5638120e-02  -4.3643421e-02  -4.2329180e+00   1.0422500e+00   5.7676779e+00  -2.0575973e-01  -4.8115098e-01  -1.1865980e-01   0.0000000e+00  -1.2050333e+00
   1.0442000e+02   1.9911232e-01   5.6471826e-02   4.3668898e+01  -7.1366956e-01   3.2104735e-01  -4.8162613e-01   9.1812486e-01  -8.8702740e-01   1.9968738e-01  -6.8633547e+00   1.1589162e-01   5.8686026e-01  -4.6920840e+01  -2.9670448e+00  -1.5228360e+00  -4.7242698e+01  -3.1710494e+00   8.2280170e-01  -2.1654397e+00   4.7077958e-02   5.6340950e-02  -3.0963619e-02  -4.2788355e+00   8.6358193e-01   5.8701241e+00  -1.9947800e-01  -4.7730572e-01  -1.2228394e-01   0.0000000e+00  -1.1265209e+00
   1.0443000e+02   1.7921145e-01   8.1754124e-02   4.3648877e+01  -7.0651821e-01   3.1560425e-01  -4.6399660e-01   1.7629532e+00  -8.8503273e-01   1.9240522e-01  -7.2821587e-01   1.1726836e-01   1.2812808e-01  -4.5873217e+01  -3.0177937e+00  -2.3268848e+00  -8.0404882e+01  -2.7405213e+00   8.1395201e-01  -2.3966724e+00   3.6319956e-02   3.1544822e-02  -1.7691964e-02  -4.2744173e+00   7.0513936e-01   6.0780434e+00  -1.9562569e-01  -4.7656465e-01  -1.2466342e-01   0.0000000e+00  -1.1029790e+00
   1.0444000e+02   1.9557483e-01   1.0889481e-01   4.3628868e+01  -6.9338688e-01   3.1067681e-01  -4.4365555e-01   2.0341043e+00  -8.8283295e-01   2.1108582e-01   1.8680593e+00   1.1433431e-01  -3.0118624e-01  -4.2931432e+01  -3.0334863e+00  -3.4253791e+00  -1.0984942e+02  -2.3040467e+00   7.6332118e-01  -2.6185328e+00   2.5528955e-02   1.2227479e-02  -3.0205294e-03  -4.1693246e+00   6.0307492e-01   6.3486491e+00  -1.9397382e-01  -4.7762700e-01  -1.2456934e-01   0.0000000e+00  -1.1510110e+00
   1.0445000e+02   2.3290392e-01   1.2655263e-01   4.3610150e+01  -6.8027679e-01   3.0695258e-01  -4.2320756e-01   2.0447991e+00  -8.8053235e-01   2.1895639e-01   7.8705696e-01   1.0760548e-01  -6.7875524e-01  -3.7756901e+01  -3.0315496e+00  -4.6387612e+00  -1.2133822e+02  -1.8461028e+00   6.5459698e-01  -2.8007552e+00   1.4033429e-02  -1.4952172e-03   1.3420235e-02  -3.9708229e+00   5.5906809e-01   6.6133162e+00  -1.9370765e-01  -4.7944278e-01  -1.2255915e-01   0.0000000e+00  -1.2651725e+00
   1.0446000e+02   2.6516913e-01   1.2513299e-01   4.3596174e+01  -6.7001107e-01   3.0345754e-01  -4.0310176e-01   2.0105802e+00  -8.7845068e-01   1.9518228e-01  -2.3774102e+00   9.7845504e-02  -9.8029316e-01  -3.0153792e+01  -3.0223008e+00  -5.7192678e+00  -1.0805066e+02  -1.3609388e+00   5.0269803e-01  -2.9202971e+00   1.9677035e-03  -1.0215937e-02   3.0701077e-02  -3.7388430e+00   5.4552629e-01   6.8127284e+00  -1.9379592e-01  -4.8185475e-01  -1.2065110e-01   0.0000000e+00  -1.4213940e+00
   1.0447000e+02   2.7573752e-01   1.0421607e-01   4.3591983e+01  -6.6175432e-01   2.9686853e-01  -3.7847245e-01   2.4629306e+00  -8.7703778e-01   1.2716273e-01  -6.8019549e+00   8.6085500e-02  -1.1792362e+00  -1.9894304e+01  -3.0101340e+00  -6.4916678e+00  -7.7239998e+01  -8.6773428e-01   3.4179170e-01  -2.9600523e+00  -9.3526501e-03  -1.4899298e-02   4.6658963e-02  -3.5446459e+00   5.2302513e-01   6.9128805e+00  -1.9324514e-01  -4.8542701e-01  -1.2100327e-01   0.0000000e+00  -1.5931348e+00
