# Supplementary material for: Measurement data obtained by an instrumented steering wheel for driver model development
Source: Data Brief. 2020 Apr 10;30:105485. doi: 10.1016/j.dib.2020.105485 (PMC7214765; doi:10.1016/j.dib.2020.105485)
Supplement: Supplementary file 1 [file mmc1.zip › Data_DIB/mmc1/Data_DIB/Data_sent/plot_data.m]

%%%%%%%%%%%%%%%%%%%%%%%%%%%%%%%%%%%%%%%%%%%%%%%%%%%%%%%%%%%%%%%%%%%%%%%%%%%
%%%%%%%%%%%%%%%%%%%%%%%%%%%%%%%%%%%%%%%%%%%%%%%%%%%%%%%%%%%%%%%%%%%%%%%%%%%
%                          Brief data article                             %
%                                                                         %  
%     Measurement data obtained by an Instrumented Steering Wheel         %
%                   for Driver Model Development                          %
%                            Data Plot                                    %
%  Francesco Comolli                                                      %
%  Politecnico di Milano                                                  %
%  Dipartimento di Meccanica                                              %
%                                                                         %
%  11 March 2020                                                          %
%%%%%%%%%%%%%%%%%%%%%%%%%%%%%%%%%%%%%%%%%%%%%%%%%%%%%%%%%%%%%%%%%%%%%%%%%%%
%%%%%%%%%%%%%%%%%%%%%%%%%%%%%%%%%%%%%%%%%%%%%%%%%%%%%%%%%%%%%%%%%%%%%%%%%%%

clear all
close all
clc

% Driver Selection

namestr_dr={'driver1','driver2','driver3','driver4','driver5'};

[DRIVERS,ok]=listdlg('name','Driver?','ListString',namestr_dr);

namedriver=namestr_dr(DRIVERS);

% Kick-Plate selection

namestr_kp={'kickplate1','kickplate2','kickplate3'};

[KP,ok]=listdlg('name','Kick-Plate?','ListString',namestr_kp);

namekp=namestr_kp(KP);

% Data loading

filename=strcat(namedriver,'_',namekp,'.txt');

data=load(char(filename));

% Data description
time=data(:,1);         %[s] Time
AX=data(:,2);           %[m/s^2] Longitudinal Acceleration
AY=data(:,3);           %[m/s^2] Lateral Acceleration
VX=data(:,4);           %[m/s] Longitudinal Speed
MT=data(:,5);           %[Nm] Steering Torque
sigma=data(:,6);        %[deg] Yaw Angle
sigmap=data(:,7);       %[deg/s] Yaw Velocity
sigmapp=data(:,8);      %[deg/s^2] Yaw Acceleration
rho=data(:,9);          %[deg] Roll Angle
rhop=data(:,10);        %[deg/s] Roll Velocity
rhopp=data(:,11);       %[deg/s^2] Roll Acceleration
beta=data(:,12);        %[deg] Pitch Angle
betap=data(:,13);       %[deg/s] Pitch Velocity
betapp=data(:,14);      %[deg/s^2] Pitch Acceleration
delta=data(:,15);       %[deg] Steering Wheel Angle
deltap=data(:,16);      %[deg/s] Steering Wheel Velocity
deltapp=data(:,17);     %[deg/s^2] Steering Wheel Acceleration
FLX=data(:,18);         %[N] Axial Force - Left Hand 
FLY=data(:,19);         %[N] Radial Force - Left Hand 
FLZ=data(:,20);         %[N] Tangential Force - Left Hand 
FLU=data(:,21);         %[Nm] Moment around SW axis - Left Hand 
FLV=data(:,22);         %[Nm] Moment around spoke axis - Left Hand 
FLW=data(:,23);         %[Nm] Moment around tangential axis - Left Hand 
FRX=data(:,24);         %[N] Axial Force - Right Hand
FRY=data(:,25);         %[N] Radial Force - Right Hand
FRZ=data(:,26);         %[N] Tangential Force - Right Hand
FRU=data(:,27);         %[Nm] Moment around SW axis - Right Hand
FRV=data(:,28);         %[Nm] Moment around spoke axis - Right Hand 
FRW=data(:,29);         %[Nm] Moment around tangential axis - Right Hand 
grip_L=data(:,30);      %[N] Grip Force - Left Hand
grip_R=data(:,31);      %[N] Grip Force - Right Hand

figure;
plot(time,[FLX FLY FLZ grip_L])
grid on
hold on
plot(time,[FRX FRY FRZ grip_R],'--')
plot(time,delta','m')
xlabel('Time [s]')
ylabel('Force [N] - Angle [deg]')
figname=strcat(namedriver,'-',namekp);
title(char(figname))
legend('F_x - Left Hand','F_y - Left Hand','F_z - Left Hand','Grip Force - Left Hand','F_x - Right Hand','F_y - Right Hand','F_z - Right Hand','Grip Force - Right Hand','Steering Angle','Location','Best')
