# Supplementary material for: Measurement data obtained by an instrumented steering wheel for driver model development
Source: Data Brief. 2020 Apr 10;30:105485. doi: 10.1016/j.dib.2020.105485 (PMC7214765; doi:10.1016/j.dib.2020.105485)
Supplement: Supplementary file 2 [file mmc2.xml]

<?xml version="1.0" encoding="utf-8" standalone="no"?>
<data>
  <datasets>
    <author>mastinu@mecc.polimi.it</author>
    <type>0</type>
    <dataset>
      <value>6</value>
      <reason>Other (please explain)</reason>
      <comments>I have submitted my raw data as a supplementary data file along with my manuscript.</comments>
    </dataset>
  </datasets>
</data>
